# Supplementary material for: Eocene Loranthaceae pollen pushes back divergence ages for major splits in the family
Source: PeerJ. 2017 Jun 7;5:e3373. doi: 10.7717/peerj.3373 (PMC5466002; doi:10.7717/peerj.3373)
Supplement: Supplemental Information 8 — This archive includes all data and analysis files referred to in the main text and supplementary files that are needed to reproduce the shown results. See GuideToFiles.txt for naming schemes and contents of each subfolder included in this archive, and File S1 for analysis set-ups and further background information. [file peerj-05-3373-s008.zip › Step3_speciestrees/ML/00b_cp.all.c.m1.epf.reduced]

101 2890
Actinanthella_menyharthii CAGGAGTATATTTATGCACTTACTCATGATCGTAGTTTCAATCGATCAAGTTTGTTCGAAAATGTAAGTTATGACAAAAAGATTAGGTTACTAATTGTGAAACGATTAATTACTCGAATGTATCACCAGAATTATTTTCTTATTTCTACTTTT---------GAT------TATAAT------------CAAAATGCTTTTTTTGGGCACAACAAACATTTTTATTTTCAAATCATATCGTGTAAGTTAGCGGTTATTGTGGAAATTCAACTTTTCCTAGGCTTAGTA---TCTTCTCTT---------GAAGATAAT---AAAATAGACGAATCGAAAAATTTACGATCAATTCATTCCATATTTCCCTTTCTAGAAGATAAATTCTCCCGTTTAAATTATGTGTCAAATATACTAATACCTTATCCTGTTCATCTTGAAATATTGGTTTTAATTCTTCGTTGTTGGGTGAAAGATGCTTCTTCTTTACATTTTTTACGATTCATTTTCCACGAAAATCGTAATTGGAACCATTTTTTTTTCCAAAATAACTATATTTCCACCCTT------------TCAAAAAGA------------AATCAGAGATTCTTTTTATTCTTATATAATTCTCATGTCTGTGAATATGAATTCATTTTTGTTTTTTTACGTAACCAATCCTATCATTTACGATCAACATTTTTTGGAACCTTTTTTGAGCGAACTATTTTCTATGGAAAAATAAAAAAAGAATATCTT------GTAAATGTC------TTTACTAAGGATTTTCAAACCATA------TCATGTATGTTCAAAGATATTTTTATGCATTATGTTAGGTATCAAGGAAAATCTATTTTGGCTTCAAAATGGACGTTTTTTATTCTGAATAAATGGAACTATTATCTTGCTCTCTTTTGGAAATGTCGTTTTTATGTGTGGTATCAATCAGAAAGG------ATAAAAACATTATCCAAGCATTTCCTTGACTTTCTAAGTTATCTT------TCAAGTGCA------AATATACGATTCAATCCTTCGTTGGGACGAAGTCAAATGATAGAAAATTCATTTTTAATA------AATAATAATATTATTAAG---------ACGTTTGATACCACAGTTCCAATTATACCTTTGGTTGGACCATTGGGTAAAGCGAAAGGTGGTGACGTCTTAGGTCACCCCATTAGGAAG---TTGATCTCGGCCGATTTC------TCAGATTATGATATTATTGACTTATTTTGGCATATATGCAGAAATCTTTCTCATTATTACAGCGGAGCTTCAAAAAAA---AATAGTTTGTATCAAATA---------AAGTATATACTTCGACTTTCGTGTACTAGAACTTTAGCTCGTAAACACAAAAGCGCTTTACGTGCTTTTTTGAAAAGATTAGTTCCAGAAGTTTTGGAAGAATTTTTTATGGAGGAGGAGCAAGTTCTTTCGTTGATCTTCTCAAGGTATTCTTTTCCTTCGCGGAGATTGTATAGAGAAGGTCGTATTTGGTATTTGGATATTTATTATTTGTATCAACGATCTAGTCAATCA----------------------------------------------------------------------------------------------------------------------------------------------------------------------------------------------------------------------------------------------------------------------------------------------------------------------------------------------------------------------------------------------------------------------------------------------------------------------------------------------------------------------------------------------------------------------------------------------------------------------------------------------------------------------------------------------------------------------------------------------------------------------------------------------------------------------------------------------------------------------------------------------------------------------------------------------------------------------------------------------------------------------------------------------------------------------------------------------------------------------------------------------------------------------------------------------------------------------------------------------------------------------------------------------------------------------------------------------------
Agelanthus_sansibarensis ------------------------------------------CGATCAAGTTTGTTCAAAAATGTAAGTTATGACAAAAGGGTTAGGTTACTAATTGTGAAACGATTAATTACTCGAATGTATCACCAGAATTCTTTTCTTATTTCTACTTAT---------GAT------TATAAC------------CAAAATGCTTTTTTTGGGCACAACAAACATTTTTATTTGCAAATCATATCGTGTAAGTTAGCGGTTATTGTGGAAATTAAACTTTTCCTAGGCTTAGTA---TCTTCTCTT---------GAAGATAAT---AAAATAGACGAATCTAAAAATTTACGATCAATTCATTCCATATTTCCCTTTCTAGAAGATAAATTCTCCCGTTTAAATTATGTGTCAAATATACTAATACCTTATCCTGTACATCTTGAAATATTGGTTTTAATTCTTCGTTGTTGGGTAAAAGATGCTTCTTCTTTACATTTTTTACAATTCGTTTTCCACAAAAATAATAATTGGAACCATTTTTTTTTCAAAAATAACTATATTTCCACCCTT------------TCAAAAAGA------------AATCAGAGATTATTTTTATTCTTATATAATTCTCATGTCTGTGAATATGAATCCATTTTTGTTTTTTTACGTAACCAATCCTATCATTTACGATCAACATTTTTTGGAACCTTTTTTGAGCGAACTATTTTCTATGGAAAAATAAAAAAAGAGTATCTT------GTAAATGTC------TTTACTAAGGATTTTCAAGCCATA------TCATATATGTTCAAAGATATTTTTATGCATTATGTTAGGTACCAAGGAAAATCGATTTTGGCTTCAAAATGGACGTTTTTTATTCTGAATAAATGGAACTATTACCTTGCTCTCTTTTGGAAATATCGTTTTTATGTGTGGTATCAATCAGAAAGG------ATAAAAACATTATCCAAGCATTTCCTTGACTTTCTAGGTTATCGT------TCAAGTGCA------AATATACGATTCAATTCTTCGTTGGGACGAAGTCAAATGATAGAAAATTTATTTATAATA------AATAATAATATTATTAAGACGTTTGAGACGTTTGATACTACAGTTCCAATTATACCTTTGGTTGGACCATTAGGTAAAGCGAAAGGTGGTGACGTCTTAGGTCACCCCATTAGTAAG---TTGATCTCGGCCGATTTA------TCAGATTATGATATTATTGACTTATTTTGGCATATATTCAGAAATCTTTCTCATTATTACAGCGGAGCTTCAAAAAAA---AATAGTTTGTATCAAATA---------AAGTATATACTTCGACTTTCATGTACTAGAACTTTAGCTCGTAAACACAAAAGCGCTTTACGTGCTTTTTTGAAAAGATTAGTTCCAGAAGTTTTGGAAGAATTTTTTATGGAGGAGGAGCAAGTTCTTTCGTTGATCTTCTCAAGGTATTCTTTTCCTTCGCGTAGATTGTATAGAGAAGGTCGTATTTGG--------------------------------------------------------------------------TTGAGCCTTAGTATGGAAACCCACTAAGTG-----ATAACTTTCAAATTCAGGGAAACCGTGGAATTAAAAAAAATAGGCAATCCTGAGCCAAATCCCGTTT------TCC------GAA--------AAT---GAGTAAGGAAAGCAAGCCAGAAT-----------AAAAAAAGGATAGGTGCAGAGACTCAACGGAAGCTGTT-------CT-AATAAA-------TACATACA----AGACAA--------------ATAAATGGAGTTGA------TT-CCCCCGTCGAT----------------------------------------------------------------------------------------------------------------------------------------------------------------------------------AGGCGAGAATAAAGATAGAGTCCCAGTCTACATGTCAATACCGACAACAATGAAATTTATAG-TAATAGGAAAATCCGTCGACT-----TTTTAAATCATGAGGGTTCAAGTCCCTCTATCCCAAAAAA------------------------------------------------------------------------------------------------------------------------------------------------------------------------------------------------------------------------------------------------------------------------------------------------------------------------------------------------------------------------------------------------------------------------------------------------------------------------------------------------------------------------------------------------------------------------------------------------------------------------------------------------------------------------------------------
Alepis_flavida CAGGAGTATATTTATGCACTTACTCACAATCGTAGTTTAAATCGATCAAGTTTGCTCGAAAATGTAGGTTATGACAAAAAATTTAGATTACTAATTGTGAAACGCTTAATTACTCGAATGTATCAACAGAATTCTTTTCTTATTTCTACTAAT---------AAT------TCTAAC------------CTAAATCCTTTTTTTGGGCACAACAAACATTTTTATTTTCAAATCATATCGAGTAAATTAGCAGTTATTGTGGAAATGAAACTTTCCCTATGCTTAGTA---TCTTCCCTA---------GAAGATCAA---AAAATAGACGAATCTCAAAATTTACGATCAATTCATTCCACATTTCCCTTTTTAGAAGATAAATTCTCCTATTTAAATTATGTGTCAAATATACTAATACCCTATCCTGTTCATCTTGAAATCTTGATTCTAATTCTTCGTTACTGGGTGAAAGATGCCTCTTCTTTGCATTTTTTACGATTCGTTTTCCACGAGAATCTTAATTGGAACCCCACCTTTTTTTCAAAGAAATATATTGACACTCTT------------TCAAAAAGA------------AATCAAAGATTATTCTTATTTTTATATAACTCTCATGTCTGTGAATACGAATCCATTTTCGTTTTTTTACGTAACCAATCCTATCATTTACGATCAACATTTTTTGGAACCCTTTTTGAGCGCATTTTTTTCTATGGAAAAATAAAAAAAGAGTATCTT------GTAAATGTC------TTTACTCAGGATTTTCAAGCTATT------TCATGGCTGTTCAAAGATCCTTTTATGCATTATGTTAGGTATCAAGGAAAATCGATTCTGGCTTCAAAACGGACGTTTCTTATTCTGAATAAATGGAAATATTACCTTGCCCTCTTTTGGAAATGTCGTTTTTATGTGTGGTATCAACCAGAAAGGATCCATATCAAAACATTATCCAAGCATTTCCTTGACTTTCTAGGTTATCTT------TCAAGTGCA------AGTATACGATTCAACCCTTCGGTGGGACGAAGTCAAATGCTAGAAAATTCATTTATAATA---------AATAATATTATTAAG---------ACGTTTGATACCACAGTTCCAATTATGCCTTTGGTTGGATCATTGGCTAAAGCGAAAGTTTGTGACGTCTTAGGTCACCCCATTAGTAAG---TTGGTCTGGGCCGATTTC------TCAGATTATGATATTATTGACTTATTTTGGCGTATATGCAGAAATCTTTCTC--------------------------------------------------------------------------------------------------------------------------------------------------------------------------------------------------------------------------------------------------------------------------------------------------CGAAATTGGTAGACGCTACGGACTTAATTGGATTGAGCCTTAGTATGGAAACCCACTAAGTG-----ATAACTTTCAAATTCAGGGAAACCATGGAATTAATAAAAATAGGCAATCCTGAGCCAAATCCCGTTT------TCC------GAA--------AAT---GAGTAGGGAAAGCAAGCCAGAAT------------AAAAAAGGATAGGTGCAGAGACTCAACGGAAGCTGTT-------CT-AACAAA-------TACATACA----ATACAA------------------ATAAAGTTGA------TT-C----GCTGGT----------------------------------------------------------------------------------------------------------------------------------------------------------------------------------AGACGAGAATAAAGATAGAGTCCCATTCTACATGTCAATACCGACAACAATGAAATTTATAG-TAAGAGGAAAATCCGTCGATT-----TTTAAAATCATGAGGGTTCAAGTCCCTCTATCCCCAAAAAA----------GCCCAT-TTGACCCCCT-AATTATTT------CTC-------------------------------------------------------------------------------AAAATCCCT-TTCATTT--------------------TT------------------------------------------------CATATTTAGGCAAGAAATCCCCATT-------TT----AATAATTCACAG---------CCAGTAC------TTATA-------------------------------------------------------------CTGAAACTT---------------A------CATTTAC----AAAGTCTTATTC--------AATTAG--------TCATTTTT------CAT----TTTGTGTA---TTTT--CAA-AAAGAAA----A-CTTTACA---AGTAATAC-------------------TTTTTTATATTTTTAATTGACATAGACCCAA-----GCGTTCT-------------AGTA-------AAATAAGAACGGCGCATCA----ATAATGGTCGGGATAGCTCAKTTGGTAGAGCAGAGGACTGAAAATCCTCGTGTCACC-
Amyema_cambagei ------------------------------------------------------------------------------------------------------------------------------------------------------------------------------------------------------------------------------------------------------------------------------------------------------------------------------------------------------------------------------------------------------------------------------------------------------------------------------------------------------------------------------------------------------------------------------------------------------------------------------------------------------------------------------------------------------------------------------------------------------------------------------------------------------------------------------------------------------------------------------------------------------------------------------------------------------------------------------------------------------------------------------------------------------------------------------------------------------------------------------------------------------------------------------------------------------------------------------------------------------------------------------------------------------------------------------------------------------------------------------------------------------------------------------------------------------------------------------------------------------------------------------------------------------------------------------------------------------------------------------------------------------CGAAATTGGTAGACGCTACGGACTTAATTGGGTTGAGCCTTAGTATGGAAACCCACTAAGTG-----ATAACTTTCAAATTCAGGGAAACCGTGGAATTAATAAAAATAGGCAATCCTGAGCCAAATCCCGTTT------TCCTTTTCCGAA--------AAT---GAGTAGGGAAAGCAAGCCAGAAT------------AAAAAAGGATAGGTGCAGAGACTCAACGGAAGCTGTT-------CT-AATAAA-------GACATACA----ATACAA------------------ATGGAGTTGA------TT-C----GCCGGT----------------------------------------------------------------------------------------------------------------------------------------------------------------------------------AGACGAGAATAAAGATAGAGTCCCATTCTACATGTCAATACCGACAACAATGAAATTTATAG-TAAGAGGAAAATCCGTCGACT-----TTTTAAATCATGAGGGTTCAAGTCCCTCTATCCCCAAAAAA----------GCCCGT-TTAAACCCCT-AATTTTAT---------------------------------------------CCT--------T---------TTGT-------TAGC--AACCC------------------CC-----------------TT------------------------------------------------CATTTTTAGGAGAGAAATACCCATT-------TT----ACTAATTCACAG---------TCAATACTTTAT---------------------------ATA--------------------------------------TGAAACTT---------------A------CATTTTC----AAAGTATTATTA--------AATTAG--------TAATTTTG------CAT----TTTGTGTA---TTTTTAA-A-AAGA------AAATTTTACA---AGTAATAC-----------------------------TTT-T------TTAGAT--------------TT-----------------------------------------------TTAATGGTCGGGATAGCTCAGTTGGTAGA-----------------------------
Amyema_glabra ------------------------------------------------------------AATGTGAGTTATGACAAAAAGGTTAGGTTACTAATTGTGAAACGTTTAATTACTGGAATGTATCATCAGAATTCTTTTCTTATTTCTACTTAT------------------------------------CAAAATGCTTTTTTTGGACACAACAAACATTTTTATTTGCAAATCATATCGAGTAAGTTAGCGGTTATTGTGGAAATGAAACTTTTCCTAGGCTTAGTA---TCTTCTATT---------GAAGATAAT---AAAATAGACGAATCTAAAAATTTACGATCAATTCATTCCATATTTCCTTTTTTAGAAGATAAATTCTCCTGTTTCAATTATGTGTCAAATATACTAATACCTTATCCTGCTCATCTTGAAATATTGGTTTTAATTCTTCGTTGTTGGGTGAAAGATGCTTCTTCTTTACATTTTTTACGATTCGTTTTACACGAGAATCGTAATTGGAACCATTTTTTTTTTCAA---AAATATATTTCCACCCTT------------TCAAAAAGAAAAAAA------AATCAGAGATTATTGGTATTTTTATATAATTCTCAGGCCTGGGAATACGAATCCATTTTTGTTTTTTTACGTAACCAATCCTATCATTTACGATCAACATTTTTTGGAACTTTTTTTGAGCGAACTATTTTCTATGTAAAAATAAAAAAAGAGTATCTT------GTAAATGTT------TTTACTAAGGATTTTCAAGCCATA------TCATGTATGTTCAAAGATATTTTTATACATTATGTTAGGTATCAAGGAAAATCTATTCTGGCTTCAAAATGTACGTTTTTTATTCAGAATAAATGGAACTATTACTTTGCTCTCTTTTGGAAATGTCGTTTTTATGTGTGGTATCAATCAGAAAGG------ATAAAAACATTATCCAAGCATTTCCTTGCCTTTCTAGGTTATCTT------TCAAGTGCA------AATATACGATTCAACCCTTCGTTGGGACGAAGTCAAATGATAGAAAATTCATTTCTAATA---------AATAATATTAGTAAG---------ACGTTTGATACCACAGTTCCAATTACACCTTTGGTTGGACCATTGGTTAAAGCTAAAGTTGGTGACGTTTTAAGTTATCCCATTAGTAAG---TTAATCTCGTCCGATTTA------TCAGATTATGATATTATTGACTTATTCTGGCATATATGCAGAAATCTTTCTCATTATTACAGCGGAGCTTCAAAAAAA---AGTAGTTTGTATCAAATA---------AAGTATATACTTCGACTTTCTTGTACTAGAACTTTAGCTCGTAAACACAAAAGCGCTTTACGTGCTTTTTTGAAAAGATTAGGTCAAAAAGTTTTGGAAGAATTTTTTATGGAGGAGGAGCAAGTTCTTTTGTTAATCTTCTCAAGGTATTCTTTTACTTCGAAGAGATTGTATAGAAAAGGT----------------------------------------------------------------------------------------CCTTAGTATGGAAACCCACTAAGTG-----ATAACTTTCAAATTCAGGGAAACCGTGGAATTAATAAAAATGGGCAATCCTGAGCCAAATCCCGTTT------TCC------GAA--------AAT---GAGTAGGGAAAGCAAGCCAGAAT------------AAAAAAGGATAGGTGCAGAGACTCAACGGAAGCTGTT-------CT-AATAAA-------GAC---------ATACAA------------------ATGGAGTTGA------TT-C----GCCGGT----------------------------------------------------------------------------------------------------------------------------------------------------------------------------------AGACGAGAATAAAGATAGAGTCCCATTCTACATGTCAATACCGACAACAATGAAATTTATAG-TAAGAGGAAAATCCGTCGACT-----TTTAAAATCATGAGGGTTCAAGTCCCTCTATCCCCAAAAAAA---------GCCCGT-TTAAACCCCT-AA-----T---------------------------------TTTATCC-----C-----------------------T-------TAGC--AGTTAAAAAC-------------TT-----------------TT------------------------------------------------CATATTTAGGCGAGAAATACCCATTTTACTAATT----ACTAATTCACAG---------TCAATAC---------------------------------TA-------------------------------------CTGAAACTT---------------A------CATTTAC----AAAGTCTTATTC--------AATTAT--------TA-------------AT----TTTGTGTA---TTTTTAA-A-AATA------AAATTTTACA---AGTAATAC-----------------------------TTT-T------TTAGAT--------------TT-----------------------------------------------TTAATGGTCGGGATAGCT----------------------------------------
Amyema_queenslandica ---------------------------------------------------TTGTTCGAAAATGTAGGTTATGACAAAAAGGTTAGGTTACTAATTGTGAAACGCTTAATTACTCGAATGTATTACCAGAATTCTTTTCTTATTTCTACTTAT---------GAT------TCGAAC------------CAAAATGCTTTTTTTGGACACAACAAACATTTTTATTTGCAAATCATATCGGGTAAGTTGGCGGTTATTGTGGAAATTAAACTTTTCCTAGGCTTAGTA---TCTTCTATT---------GAAGATAAT---AAAATAGACGAATCTAAAAATTTACGATCAATTCATTCCATATTTCCCTTTTTAGAAGATAAATTCTCCCGTTTAAATTATGTGTCAAGTATACTAATACCTTATCCTGCTCATCTTGAAATATTGGTTTTAATTCTTCGTTGTTGGGTGAAAGATGCTTCTTCTTTACATTTTTTACGATTCGTTTTCCACGAGAATCGTAATTGGAACCATTTTTTTTTACAAAATAAATATAGTTCCACCCTT------------TCAAAAAGA------------AATCAGAGATTATTTTTATTCTTATATAATTCTCATGTCTGTGAATACGAATCCATTTTTGTTTTTTTACGTAACCAATCCTATCATTTACGATCAACATTTTTTGGAACCTTTTTTGAGCGAACTGTTTTCTATGGAAAAATAAAAAAAGAGTATCTT------GTAAATGTC------TTTACTAAGGATTTTCAAGCCATA------TTATGTATGTTCAAAGATATTTTTATGCATTATGTTAGGTATCAAGGAAAATCTATTCTGGCTTCAAAATGGACGTTTTTTATTCTGAATAAATGGAACTATTATCTTGCTCTCTTTTGGAAATGTCGTTTTTATGTGTGGTATCAATCAGAAAAG------ATAAAAATATTATCCAAGCATTTCCTTGCCTTTCTAGGTTATCTT------TCAAGTACA------AATATACGATTCAACCCTTCGTTGGGACGAAGTCAAATGATAGAAAATTCATTTATAATA---AATAATAATAATATTATTAAG---------ACGTTTGATACCACAGGTCCAATTATACCTTTGGTTGGACCATTGGTTAAAGCGAAAGTTAGTGACGTCTTAGGTCACCCCATTAGTGAG---TTGAGCTCGGCCGATTTA------TCAGATTATGATATTATTGACTTATTTTGGCATATATGCAGAAATCTTTCTCATTATTACAGCGGACGTTCAAAAAAA---AAGAGTTTGTATCAAATA---------AAGTATATACTTCGACTTTATTGTACTAGAACTTTAGCTCGTAAACACAAAAGCGCTTTACGTGCTTTTTTGAAAAGATTAGGTCCAGAAGTTTTGGAAGAATTTTTTATGGAGGAGGAGCAAGTTCTTTCGTTGATCTTCTCAAGGTATTCTTTTACTTCGCAGAGA--------------------------------------------------------------------------------------------------------------------------------------TAACTTTCAAATTCAGGGAAACCGTGGAATTAATAAAAATAGGCAATCCTGAGCCAAATCCCGTTT------TCC------GAA--------AAT---GAGTAGGGAAAGCAAGCCAGAAT-----------AAAAAAGGGATAGGTGCAGAGACTCAACGGAAGCTGTT-------CT-AATAAA-------TACAT-CA----ATACAA------------------ATGGAGTTGA------TT-C----GCCGGT----------------------------------------------------------------------------------------------------------------------------------------------------------------------------------AGACGAGAATAAAGATAGAGTCCCATTCTACATGTCAATACCGACAACAATGAAATTTATAG-TACGAGGAAAATCCGTCGACT-----TTTTAAATCATGAGGGTTCAAGTCCCTCTATCCCCAAAAAAA---------GCCCGT-TTAAACCCCT-AATTCTTT------CTC---------------------TTATTTATCC-----CTT--------T---------TTGT-------TAGC--AGTTAAAAACCCCC----------------------------TT------------------------------------------------CATTTTT-CGCGAGAAATACCCATT-------TT----AATAATTCACAG---------TCAGTACTTTATATTTTATATACATATATTGAAT-----ATA-------------------------------------TTGAAACTT---------------A------CATTTAC----AAAGTCTTATTC--------AATT---------------TTT------CAT----TTTTTTTA---TTTTTAA-A-ATTT------TCTTTTTAAA---AGTAATAC-----------------------------TTT-------GTTAGAT--------------TT-----------------------------------------------TTAATGGTCGGGATAG------------------------------------------
Amylotheca_subumbellata ------------------------------------------------------------------------------------------------------------------------------------------------------------------------------------------------------------------------------------------------------------------------------------------------------------------------------------------------------------------------------------------------------------------------------------------------------------------------------------------------------------------------------------------------------------------------------------------------------------------------------------------------------------------------------------------------------------------------------------------------------------------------------------------------------------------------------------------------------------------------------------------------------------------------------------------------------------------------------------------------------------------------------------------------------------------------------------------------------------------------------------------------------------------------------------------------------------------------------------------------------------------------------------------------------------------------------------------------------------------------------------------------------------------------------------------------------------------------------------------------------------------------------------------------------------------------------------------------------------------------------------------------------CGAAATTGGTAGACGCTACGGACTTAATTGGATTGAGCCTT----------------AAGTG-----ATAACTTTCAAATTCAGGGAAACCGTGGAATTAATAAAAATAGGCAATCCTGAGCCAAATCCCGTTT------TCC------GGA--------AAT---GAGTAGGGAAAGCTAGCCAGAAT-----------AAAAAAAGGATAGGTGCAGAGACTCAACGGAAGCTGTT-------CT-AACAAA-------TACATACA----ATACAA------------------ATGGAGTTGA------TT-C----GCTGGT----------------------------------------------------------------------------------------------------------------------------------------------------------------------------------AGACGAGAATAAAGATAGAGTCCCATTCTACATGTCAATACCGACAACAATGAAATTTATAG-TAAGAGGAAAATCCGTCGACT-----TTTTAAATCATGAGGGTTCAAGTCCCTCTATCCCCAAAAAA----------GCCCAT-TTGATCCCCT-AATTATTT------CTC------------------------------C-----CTT--------T---------TCGT-------TAGC--GGTTAAAAATCCTT-TTCATTT--------------------TT------------------------------------------------CATATTTAGGTAAGAAATCCCCATT-------TT----AATAATTCACAG---------TCAGTAC------TTATA-------------------------------------------------------------CTGAAACTT---------------A------CATTTAC----AAAGTCTTATTC--------AATTAG--------TCATTCTT------CAT----TTTGTGTA---TTTT--CAA-AAAGAAA----A-CTTT---------------------------------------------------------------A-----GCCTTCT-------------AGTA-------AAATAAGAACCGCGCATCA----ATAATGGTCGGGAT--------------------------------------------
Amylotheca_duthieana CAGGAGTATATTTATGCACTTACTCATAATCGTAGTTTAAATCGATCAAGTTTGTTCGAAAATGTAGGTTATGACAAAAAATTTAGGTTACTAATTGTGAAACGCTTAATTACTCGAATGTATCAACAGAATTCTTTTCTTATTTATACTAAT---------GAT------TCTAAC------------CAAAATCCTTTTTTTGGGCACAACAAACATTTTTATTTTCAAATCATATCAGGTAAATTAGCAATTATTCTGGAAATTAAACTTTCCCTATGCTTAGTA---TCTTCCCTC---------GAAGATAAGAAGAAAATAGACGAATCTCAAAATATACGATCAATTCATTCCACATTTCCCTTTTTAGAAGAAAAATTCTCCCATTTAAATTATGTGTCAAATATATTAATACCCTATCCTGTTCATCTTGAAATCTTGATTCTAATTCTTCGTTACTGGGTGAAAGATGTTTCTTCTTGGCATTTTTTACGATTCGTTTTCCACGAGAATCGTAATTGGAACTTTTTTTTTTTCCCAAAGAAATATATTTACACTCTT------------TCAAAAAGA------------AATCAAAGATTATTCTTATTTTTATATAATTCTCATGTCTGTGAATACGAATCCATTTTTGTTTTTTTACGTAACCAATCCTATCATTTACGATCAACATTTTTTGGAACCCTTTTTGAGCGAATTTTTTTCTATGGAAAAATAAAAAAAGAGTATCTT------GTAAATATC------TTTACTAAGGATTTTCAAGCTATT------TCATGGCTGTTCAAAGATCCCTTTATGCATTATGTTAGGTATCAAGGAAAATCGATTATGGCTTCAAAACGGACGTCTCTTATTCTGAATAAATGGAAATATTACCTTGCCCTCTTTTGGAAATGTCGTTTTTTTGTGTGGTATCAACCAGAAAGGATCCATATAAAAACATTATCCAAGCATTTCCTTGACTTTATAGGTTATCTT------TCAAGTGCA------AGTATACGC------CCTTCGGTGGGACGAAGTCAAATGCCAGAAAATTCATTTATAATA---------AATAATATTATTAAG---------ACGTTTGATACCATAGTTCCAATTATGCCTTTGGTTGGATCATTGGCTAAAGCGAAAGTTTGTGACGTTTTAGGTTACCCCATTAGTAAG---TTGGTCTGGGCCGATTTA------TCAGATTATGATATTATTGACTTATTTTGGCGTATATGCAGAAATCTTTCTCATTATTACAGCGGACGCTCAAAAAAA---AAGAGTTTGTATCAAATA---------AAGTATATACTTCGACTTTCTTGTACTAGAACTTTAGCTCGTAAACATAAAAGCACTCTACGTGCTTTTTTGAAACGATTAGGTCCGGAATTTTTGGAAGAATTTTTTACGGAAGAGGAGCAAGTTCTTTCGTTGACCTTCTCAAGGTATTCTTTTACTTCGCGGAAGTTATATAGAGAAGGTCGTTTTTGGTATTTTGATATT-------------------------------------------------------------------CCTTAGTATGGAAACCCACTAAGTG-----ATAACTTTCAAATTCAGGGAAACCGTGGAATTAATAAAAATAGGCAATCCTGAGCCAAATCCCGTTT------TCC------GAA--------AAT---GAGTAGGGAAAACAAGCCAGAAT--------AAAAAAAAAAGGATAGGTGCAGAGACTCAACGGAAGCTGTT-------CT-AACAAA-------TACAAACA----ATACAA------------------ATGGAGTTGA------TT-C----GCTGGT----------------------------------------------------------------------------------------------------------------------------------------------------------------------------------AGACGAGAATAAAGATAGAGTCCCATTCTACATGTCAATACCGACAACAATGAAATTTATAG-TAAGAGGAAAATCCGTCGACT-----TTTTAAATCATGAGGGTTCAAGTCCCTCTATCCCCAAAAAA----------GCCTAT-TTGACTCCCT-AATTTTTT------CTC------------------------------C-----CTT--------T---------TCGT-------TAGC--GGTTAAAAATCCTT-TTTATTTTT------------------CT------------------------------------------------CATATTTAGGGAAGAA-----CATT-------TT----AATAATTCACAG---------TCAGTAC------TTATA-------------------------------------------------------------CTGAAACTT---------------A------CATTTAC----AAAGTCTTATTC--------AATTAG--------TCATTTTT------TAT----TTTGTGTA---TTTT--CAA-AAAGAAA----A-CTTT--------TAATACTTTGTTTACTTTGTTTAGATTTTTTAGATTTTTAATTGACATAGACCCAA-----GCCTTCT-------------AGTA-------AAATAAGAACCGCGCATCA----ATAATGGTCGGGATAGCTCAGTTGGTAGAG----------------------------
Atkinsonia_ligustrina ---------------------------------------------------------GAAAATGTAGGTTATGACAAAAAATTTAGGTTACTAATTGTGAAACGCTTAATTACTCGAATGTATCAACAGAATTCTTTGCTTATTTCTACTAAT---------GAT------TCTAAC------------CAAAATCCCTTTTTTGGGCACAACAAACATTTTTATTTTCAAATCATATCGGGTAAATTAGCAGTTATTGTGGAAATTAAACTTTCCCTATGCTTAGTA---TCTTCCCTC---------GAAGATAAG---AAAATAGACGAATCTCAAAATTTACGATCAATTCATTCCATATTTCCCTTTTTAGAAGAAAAATTCTCCCATTTAAATTATGTGTCAAATATACTAATACCCTATCCTGTTCATCTTGAAATCTTGATTCTAATTCTTCGTTACTGGGTGAAAGATGCCTCTTCTTTGCATTTTTTACGATTCGTTTTCCACGAGAATCGTAATTGGAACCATTTTTTTTTCCCAAAGAAATATATTTCCACTCTT------------TCAAAAAGA------------AATCAAAGATTATTCTTATTCTTATATAATTCTCATGTCTGTGAATACGAATCCATTTTTGTTTTTTTACGTAACCAATCCCATCATTTACGATCAACATTTTTTGGAACCCTTTTTGAGCGAATGTTTTTCTATGGAAAAATAAAAAAAGAGTATCTT------GTAAATGTC------TTTACTAAGGATTTTCAAGCTATT------TCATGGCTGTTCAAAGATCCTTTTATGCATTATGTAAGGTATCAAGGAAAATCTATTCTGGCTTCAAAACGGACGTCTCTTATTCTGAATAAATGGAAATATTACCTTGCCCTCTTTTGGAAATGTCGTTTTTATGTGTGGTATCAACCAGAAAGGATCCATATAAAAACATTATCCAAGCATTTCCTTGACTTTCTAGGTTATCTT------TCAAGTGCA------AGTATACGATTCAACCCTTCGGTGGGACGAAGTCAAATGCTAGAAAATTCATTTATAATA---------AATAATATTATTAAG---------ACGTTTGATACCACAGTTCCAATTATGCCTTTGGTTGGATCATTGGCTAAAGCGAAAGTTTGTGACGTCTTAGGTCACCCCATTAGTAAG---TTGGTCTGGGCCGATTTA------TCAGATTATGATATTATTGACTTATTTTGGCGTATATGCAGAAATCTTTCTCATTATTACAGCGGAGCCTCAAAAAAA---AAGAGTTTGTATCAAATA---------AAGTATATACTTCGACTTTCTTGTACTAGAACTTTAGCTCGTAAACACAAAAGCACTCTACGTGCTTTTTTGAAAAGATTAGGTCCGGAATTTTTGGAAGAATTTTTTACGGAGGAGGAACAGGTTCTTTCGTTGATCTTCTCAAGGTACTCTTTCACTTCGC-----------------------------------------------------------------------CGAAATTGGTAGACGTTACGGACTTAATTGGATTGAGCCTTAGTATGGAAACCCACTAAGTG-----ATAACTTTCAAATTCAGGGAAACCGTGGAATTAATAAAAATAGGCAATCCTGAGCCAAATCCCGTTT------TCC------GAA--------AAT---GAGTAGGGAAAGCAAGCCAGAAT------AAAAAAAGGAAAGGATAGGTGCAGAGACTCAACGGAAGCTGTT-------CT-AACAAA-------TACATACA----ATACAA------------------ATGGAGTTGATTGTCTTT-C----GCTGGT----------------------------------------------------------------------------------------------------------------------------------------------------------------------------------AGCCGAGAATAAAGATAGAGTCCCATTCTACATGTCAATACCGACAACAATGAAATTTATAG-TAAGAGGAAAATCCGTCGACT-----TTTTAAATCATGAGGGTTCAAGTCCCTCTATCCCCAAAAAA----------GCCCAT-TTGACCCCCT-AATTATTT------CTC---------------------TTATTTATCC-----CTT--------T---------TCGT-------TAGC--GGTTAAAAATCCTT-TTCATTT--------------------TT------------------------------------------------CATATTTAGGCAAGAAATCCCCATT-------TT----AATAATTCACAG---------TCAGKAC------TTATA-------------------------------------------------------------CTGAAACTT---------------A------CATTTAC----AAAGTCTTATTC--------AATTAG--------TCATTTTT------CAT----TTTTTGTA---TTTT--CAA-AAAGAAA----ACCTTTACA---AGTAATAC-------------------CTTTTTATATTTTTAATTGACATAGACCCAA-----GCCTTCT-------------AGTA-------AAATAAGAACGGCGCATCA----ATAATGGTCGGGATAGCTCAGTTGGTAGAGCAGAGGACTGAAAATCCTCCTG------
Bakerella_sp_Nickrent_4161 ---GAGTATATTTATGCACTTACTCATAATCGTAGTTTCAATCGATCAAGTTTGTTCGAAAATGTAAGTTATGACAAAAAGATTAGGTTACTAATTGTGAAACGATTAATTACTCGAATGTATCACCAGAATTTTTTCCTTATTTCTACTTAT---------GAT------TATAAC------------CAAAATGCTTTTTTTGGACACAACAAACATTTTTATTTGAAAATCATATCGGGTAAGTTAGCGGTTATTGTGGAAATAAAACTTTTCCTAGGTTTATTA---TCTTCCAGA---------GAAGATAAT---AAAATAGACGAATCTAAAAATTTACGATCAATTCATTCCATATTTCCCTTTTTAGAAGATAAATTCTCTCGTTTAAATTATGTGTCAAATATACTAATACCTTATCCTGTTCATCTTGAAATATTGGTTTTAATTCTTCGTTGTTGGGTGAAAGATGCTTCTTCTTTACATTTTTTACGATTCGTTTTCCACGAGAATCATAATTGGAACCATTTTTTTTTCAAAAATAAATATGTTTCCGCCCTT------------TCAAAAAGA------------AATCCGAGATTATTTTTATTCTTATATAATTCTCATGTCTGTGAATACGAATCCATTTTTGGTTTTTTACGTAACCAATCCTATCATTTACGATCAACATTTTTTGGAACCTTTTTTGAGCGAACTATTTTCTATGGAAAAATAAAAAAAGAGTATCTT------GTAAATGTC------TTTACTAAGGATTTTCAAGCCATA------TCATGTATGTTTAAAGATATTTTTATGCATTATGTTAGGTATCAAGGAAAGTCTATTCTGGCTTCAAAATGGGCGTTTTTTATTCTGAATAAATGGAACTATTACCTTGATCTCTTTTGGAAATGTCGTTTTTATGTGTGGTATCAATCAGAAAGG------CTAAAAACATTATCCAAGCATTTCCTTGACTTTCTAGGTTATCTT------TCAAGTGCA------AATATACGATTCAACCCTTCGTTGGGACGAAGTCAAATGATAGAAAATTCATTTATAATA------AATAATAATATTATTAAG---------ACGTTTGATACCACTATACCTTTTATACCTTTGGTTGGACCATTGGTTAAAGCGAAAGTTGGTGACGTCTTAGGTCACCCCATTAGTAAG---TTGATCTCGGCCGATTTA------TCAGATTATGATATTATTGACTCATTTTGTCATATATGCAGAAATCTTTTTCATTATTACAGCGGAGCTTCAAAAAAA---AATAGTTTGTATCAAATA---------AAGTATATACTTCGACTTTCGTGTACTATAACTTTAGCTCGTAAACACAAAAGTGCTTTACGTGCTTTTTTGAAAAGATTAGTTCCAGAAGTTTTGGAAGAATTTTTTATGGAGGAGGAACAAGTTCTTTCGTTGATCTTCTCAAGGTATTCTTTTACTTCGCAGAGATTGTATAGAGAAGGTCGTATTTGGTATTTGGATATTTAT----------------------------------GGTAGACGCTACGGACTTAATTGGGTTGAGCCTTAGTATGGAAACCCACTAAGTG-----ATAACTTTCAAATTCAGGGAAACCGTGGAATTAATAAAAATAGGCAATCCTGAGCCAAATCCCGTTT------TCC------GAA--------AAT---GAGTAGGGAAAGCAAGCCAGAAC-----------AAAAAAAGGATAGGTGCAGAGACTCAACGGAAGCTGTT-------CT-AATAAA-------TACATACA----ATACAA------------------ATGGAGTTGA------TT-C----GCCGGT----------------------------------------------------------------------------------------------------------------------------------------------------------------------------------AGACAAGAATAAAGATAGAGTCCCATTCTACATGTCAATACCGACAACAATGAAATTTATAG-TAAGAGGAAAATCCGTCGACT-----TTTTAAATCATGAGGGTTCAAGTCCCTCTATCCCCAAAAAA----------GCCCGT-TTGAACCCCT-AATTCGTT------CTC---------------------TTATTTATCC-----CTT--------T---------TCGT-------TAAC--AGTTAAAAATACCC----TTCATTT-----------------TT------------------------------------------------CATATTTAGGCGCGAAATACACATT-------TT----AATAATTCACAG-----------------------------------------------------------------------------------------------------------------------------------------------------------------------------------------TTTGTGTA---TTTTAAA-A-AATA------AAATTTTACA---AGTAATAC-----------------------------TTT-T------TTAGAT--------------TT-----------------------------------------------TTAATGGTCGGGATAGCTCAGTTGGTAGAGCAGAGGACTGAAAATCCTCGTGTCACCA
Baratranthus_axanthus ------------------------------------------------------------------------------------------------------------------------------------------------------------------------------------------------------------------------------------------------------------------------------------------------------------------------------------------------------------------------------------------------------------------------------------------------------------------------------------------------------------------------------------------------------------------------------------------------------------------------------------------------------------------------------------------------------------------------------------------------------------------------------------------------------------------------------------------------------------------------------------------------------------------------------------------------------------------------------------------------------------------------------------------------------------------------------------------------------------------------------------------------------------------------------------------------------------------------------------------------------------------------------------------------------------------------------------------------------------------------------------------------------------------------------------------------------------------------------------------------------------------------------------------------------------------------------------------------------------------------------------------------------CGAAATTGGTAGACGCTACGGACTTAATTGGATTGAGCCTTAGTATGGAAACCCACTAAGTG-----ATAACTTTCAAATTCAGGGAAACCGTGGAATTAATAAAAATCGGCAATCCTGAGCCAAATCCCGTTT------TCC------GAA--------AAT---GAATAGGGAAAGCAAGCCAGAAT----------AAAAAAAAGGATAGGTGCAGAGACTCAACGGAAGCTGTT-------CTAAATAAATACATAATACATACA----ATACAA------------------ATGGAGTTGA------TT-C----GTCGGT----------------------------------------------------------------------------------------------------------------------------------------------------------------------------------AGACGAGAATAAAGATAGAGTCCCATTCYACATGTCAATACCGACAACAATGAAATTTATAG-TAAGAGGAAAATCCGTCGACT-----TTTTAAATCATGAGGGTTCAAGTCCCTCTATCCCCAAAAGG----------GCCCGT-TTGAACCCCT-AATTCTTT------CTC---------------------TTAGTTATCC-----CTT--------T---------TCGT-------TAGC--AGTTAAAAATCCCC----TTCATTT-----------------TT------------------------------------------------CATATTTAGGTTCGAAATACCCATT-------TT----AATAAGTCACAG---------TCAGTACTTTATATACTGAT-------------------ATA-------------------------------------CTGAAACTT---------------A------CATTCATTTACAAAGTCTTATTC--------AATAAG--------TGATTTTT------CAT----TTTGTGTA---TTTTAAAAA-AGAAAATTTWAAATTTTACA---AGTAAWAC-----------------------------TTT-T------TGAGAT--------------TT-----------------------------------------------TTAATGGTCGGGATAGCTCAGTTGGTAGAGCAGAAGACTGAAA---------------
Benthamina_alyxifolia CAGGAGTATATTTATGCACTTACTTATAATCGTAGTTTCAATCGATCAAATTTGTTCGAAAATGTGGGTTATGACAAAAAGGTTAGGTTACTAATTGTGAAACGCTTAATTACTCGAATGTATCACCAGAATTCTCTTCTTATTTCTACTTAT---------GAT------TCGAAC------------CAAAATGTTTTTTTTGGACACAACAAACATTTTTATTTGCAAATCATATCGGGTAAGTTAGCGGTTATTGTGGAAATTAAACTTGTCCTAGGCTTAGTA---TCTTCTATT---------GAAGATAAT---AAAATAGACGAATCTAAAAATTTACGATCAATTCATTCCATATTTCCCTTTTTAGAAGATAAATTCTCCCGTTTAAATTATGTGTCAAATATACTAATACCTTATCCTGTTCATCTTGAAATATTGGTTTTAATTCTTCGTTGTTGGGTGAAAGATGCTTCTTCTTTACATTTTTTACGATTTGTTTTCCACGAGAATCGTAATTGGAACCATTTTTTTTTCCAAAATAAATATATTTACACCCTT------------TCAAAAAGA------------AATCAGAGATTATTTTTATTCTTATATAATTCTCATGTCTGTGAATACGAATCCATTTTT---TTTTTACGTAACCAATCCTATCATTTACGATCAACATTTTTTGGAACCTTTTTTGAGCGAACTTTTTTCTATGGAAAAATCAAAAAAGAGTATCTT------GGAAATGTC------TTTACTAAGGATTTTCAAGCCATA------TCATGTATGTTCAAAGATATTTTTATGCATTATGTTAGGTATCAAGGAAAATCTATTCTGGCTTCAAAATGGACGTTTTTTATTCTGAATAAATGGAACTATTACCTTGCTCTCTTTTGGAAATGTCGTTTTTATGTGTGGTATCAATCAGAAAGG------ATAAAAACATTATCCAAGCATTTCCTTGCCTTTCTAGGTTATCTT------TCAAGTACA------AATATACGATTCAACCCTTCGTTGGGACGAAGTCAAATGATAGAAAATTCATTTATAATA---AATAATAATAATATTATTAAG---------ACGTTTGATACCACAGTTCCAATTATACCTTTTGTTGGACCATTGGTTAAAGCGAAAGTTGGTGACGTCTTAGGTCACCCCATTAGTAAG---TTGATCTCGTCCGATTTA------TCAGATTATGATATTATTGACTTATTTTGGCATATATGCAGAAATCTTTCTCATTATTACAGCGGAGCTTCAAAAAAA---AATAGTTTGTATCAAATA---------AAGTATATACTTCGACTTTCTTGTACTAGAACTTTAGCTCGTAAACACAAAAGCGCTTTACGTGCTTTTTTGAAAAGATTAGGTCCAGAAGTTTTGGAAGAATTTTTTATGGAGGAGGAGCAAGTTCTTTCGTTGATCTTCTCAAGGTATTCTTTTACTTCGCAGAGATTGTATAGAGAAGGTCGTATTTGGTATTTGGATATTTATTAT------------------------CGAAATTGGTAGACGCTACGGACTTAATTGGGTTGAGCCTTAGTATGGAAACCCACTAAGTG-----ATAACTTTCAAATTCAGGGAAACCGTGGAATTAATAAAAATAGGCAATCCTGAGCCAAATCCTGTTT------TCC------AAA--------AATAATGAGTAGGGAAAGCAAGCCAGAAT-----------AAAAAAAGGATAGGTGCAGAGACTCAACGGAAGCTGTT-------CT-AATAAA-------TACATACA----ATACAA------------------ATGGAGTTGA------TT-C----GCCGGT----------------------------------------------------------------------------------------------------------------------------------------------------------------------------------AGACGAGAATAAAGATAGAGTCCCATTCTACATGTCAATACCGACAACAATGAAATTTATAG-TAAGAGGAAAATCCGTCGACT-----TTTAAAATCATGAGGGTTCAAGTCCCTCTATCCCCAAAAAAA---------GCCCGT-TTAAACCCCTAAATTCTTT------CTA---------------------TTATTTATCC-----CTT--------T---------TCGT-------TAGC--AGTTAAAAACTCCC----TTCATTT-----------------TT------------------------------------------------CATATTTAGGCGAGAAATACCCATT-------TT----AATAATTCATAG---------TCAGTACTTTATTTATATATTTAATATATTTAT------AGA-------------------------------------CTGAAACTT---------------A------CATTTAC----AAAGTCTTATTC--------AATTAG--------TCATTTTA------AAT----TTTGTGTA---TTTTTAA-A-AATA------AAATTTTACA---AGTAATAC-----------------------------TTT-T------TTAGAT--------------TT-----------------------------------------------TTAATGGTCGGGATAGCTCAGTTGGTAGAGCAGAGGACTGAAAATCCTCGTGTCACCA
Berhautia_senegalensis ------------------------------------------------------------------------------------AGGTTACTAATTGTGAAACGATTAATTACTCGAATGTATCACCAGAATTCTTTTCTTATTTCTACTTAT---------GAT------TATAACCAATATGCTTACCAAAATGCTTTTTTTGGGCACAACAAACATTTTTATTTGCAAATCATATCGTGTAAGTTATCGGTTATTGTGGAAATGAAACTTTTCTTAGGCTTAGTATCTTCTTCTCTT---------GAAGAGAAT---AAAATAGACGAATCTAAAAATTTACAATCAATTCATTCCATATTTCCCTCTCTAGAAGAAAAATCCTCTCGTTTAAATTATGTGTCAAATATACTAATACCTTATCCTGTTCATCTTGAAATATTGGTTTTAATTCTTCGTTGTTGGGTGAAAGATGCTTCTTCTTTACATTTTTTACGATTCGTTTTCCATGAAAATCGTAATTGGAACCATTTTTTTTTCAAAAATAACTCTATTTCCACCCTT------------TCAACAAAAAAA---------AATCAGAAATTCTTTTTATTCTTATATAATTCTCATGTCTGTGAATATGAATCCATTTTTGTTTTTTTACGTAACCAATCCTATCATTTACGATCAACATTTTTTGGAACCTTTTTTGAGCGAACTATTTTCTATGGAAAAATAAAAAAAGAATATCTT------GTAAATGTC------TTTACTAAGGATTTTCAAGCCATA------TCATGTATGTTCAAAGATATTTTTATGCATTATGTTAGGTATCAAGGAAAATCTATTTTGGCGTCAAAATGGACGTTTTTTATTCTGAATAAATGGAACTATTTCCTTGCTCCTTTTTGGAAATGTCGTTTTTATGTGTGGTATCAATCAGAAAGG------ATAAAAAAATTATCCAAGCATTTCCTTGACTTTCTAGGTTATCTT------TCAAGTACA------AATATACGATTCAATCCTTCGTTGGGACGAAGTCAAATGATAGAAAATTCATTTATAATA------AAGAATAATATTATTAAT---------ACGTTTGATACCACAATTCCAATTATACCTTTGGTTGAATCATTGGGTAAAGCGAAAGGTGGTGACGTCTTAGGTCACCCCATTAGTAAG---TTGATCTCGGCCGATTTA------TCAGATTATGATATTATTGACTTATTTTGGCATATATGCAGAAATCTTTCTCATTATTACAGCGGAGCTTCAAAAAAA---AATAGTTTGTATCAACTA---------AAGTATATACTTCGACTTTCGTGTACTAGAACTTTAGCTCATAAACGCAAAAGCGCTTTACGTGTTTTTTTGAAAAGATTAGTTCCAGAAGTTTTGGAAGAATTTTTTATGGAGGATGAGCAAGTTCTTTCGTTAATCTTCTCAAGGTATTCTTTTCCTTCGCGGAGATTGTATATAGAGGGTCGTATTTGGTATTTGGATATTTATTAT----------------------------------------------------------------------------------------------------------------------------------------------------------------------------------------------------------------------------------------------------------------------------------------------------------------------------------------------------------------------------------------------------------------------------------------------------------------------------------------------------------------------------------------------------------------------------------------------------------------------------------------------------------------------------------------------------------------------------------------------------------------------------------------------------------------------------------------------------------------------------------------------------------------------------------------------------------------------------------------------------------------------------------------------------------------------------------------------------------------------------------------------------------------------------------------------------------------------------------------------------------------------------------------------------------------------------------------------------------------------------
Cecarria_obtusifolia ----------------------------------------------------------------------------------TTAGGTTACTAATTGTGAAACGCTTAATTACTCGAATGTATCAACAGAATTATTTTATTATTTCTACTAAT---------GAT------------------------------------------------------------------------------------------------------------------------------------------------------------------------------------------------------------------------------------------------------------------------------------------------------------------------------------------------------------------------------------------------------------------------------------------------------------------------------------------------------------------------------------------------------------------------------------------------------------------------------------------------------------------------------------------------------------------------------------------------------------------------------------CTCTTTTGGAAATATCGTTTTTATGTGCGGTATCAACCAGAACGG------ATAAAAACATTATCCAAGCATTTC------TTTCTAGGTTATCTT------TCAAGTGTA------AGTATACGATTCAACTTTTGGTTGGTCCGAAGTCTAATGCTAGAAAATTCCTTTCTAATA------AATAATAATATTATTAAG---------GCGTTTGATACTACA---------ATGCCTTTGGTTGGATCTTTGGCTAAAGCGAAAGTTGGCGATGTCTTAGGTCGCCCTATTAATAAG---TTGATCTCGATCGATTTA------TCAGATTATGATATTATTGACTTATTTTGGCATATATGCCAAAATATTTTTAATTATTTCAGCGGAGTCTCAAAAAAA---AAGAGTTTGTATCAAATA---------AAGTATATATTTCGACTT----------------------------------------------------------------------AATTTTTGGAATAATTTTTTTTGGTGGAAGAGCAAGTTCTTTCGTTGATCTTCTAAAGGTATTCTTTTAACTCCCGGGGTTTATATAGAGAAAGTCATGTTTGGTATCTGGATATT------------------------------CGAAATTGGTAGACGCTACGGACTTAATTGGATTGAGCCTTAGTATGGAAACTTACTAAGTG-----ATAACTTTCAAATTCAGGGAAACCGTGGAATTAATAAAAATAGGCAATCCTGAACCAAATCCCGTTT------TCA------TAA--------AAT---GAGTAGGGAAATCAAGCCAGAAT----------AAAAAAAAGGATAGGTGCAGAGACTCAATGGAAGCTGTT-------CT-AATAAATACAT--TACATACA----ATACAA------------------ATTGTATGTA------GC-------CCGGT----------------------------------------------------------------------------------------------------------------------------------------------------------------------------------AGACGAGAATAAAGATAGAGTCCCATTCTACATGTCAATACCGACAACAATTAAATTTATAG-TAAGAGGAAAATCCGTCGATT-----TTWAAAATCATGAGGGTTCARGTCCCTCTATCCCCAAAAAARAAAAAG---GCCCGT-TTGAGCCCCC-ATTAGT--------------------------------------------------------------------TCAT-------TAGC--ATTTT---------------------------------------------------------------------------------------AATTTTTAGGCAAGAAATGCCCATT-------TT----AATAATTCACAG---------TCAGTACTTTTTTTTATA-------------------------------------------------------------CTGAAACTTATCTACTG-------A------CATTTAT----AAAGTCTTATTC-------------------------------------------TTTTTATA---TTT---------------------------------------------------------------------------------------------------------------------------------------------------TTAATGGTCAGGATAG------------------------------------------
Cladocolea_cupulata ------------------------------------------------------------------------------------------------------------------------------------------------------------------------------------------------------------------------------------------------------------------------------------------------------------------------------------------------------------------------------------------------------------------------------------------------------------------------------------------------------------------------------------------------------------------------------------------------------------------------------------------------------------------------------------------------------------------------------------------------------------------------------------------------------------------------------------------------------------------------------------------------------------------------------------------------------------------------------------------------------------------------------------------------------------------------------------------------------------------------------------------------------------------------------------------------------------------------------------------------------------------------------------------------------------------------------------------------------------------------------------------------------------------------------------------------------------------------------------------------------------------------------------------------------------------------------------------------------------------------------------------------------CGAAATTGGTAGACGCTACGGACTTAATTGGATTGAGCCTTAGTATGGAAACCCACTAAGTG-----ATAACTTTCAAATTCAGGGAAACCGTGGAATTAATAAAAATAGGCAATCCTGAGCCAAATCCCGTTT------CCC------GAA--------AAC-GAGAGTAGGGAAAGCAAGCCAGAAT--AAATAAAAAAAGGAAAGGATAGGTGCAGAGACTCAACGGAAGCTGTT-------CT-AACAAA-------TACATACAAATGATACAA------------------ATGGGGTTTATTGTCTTT-C----GCCGGT----------------------------------------------------------------------------------------------------------------------------------------------------------------------------------AGACGAGAATAAAGATAGAGTCCCATTCTACATGTCAATACCTACAACAATGAAATTTATAGTTAAGAGGAAAATCCGCCGACT-----TTTAAAATCATGAGGGTTCAAGTCCCTCTATCCCCAAAAAA----------GCCCAT-TTTACCCCCT-AATTTTTT------ATC---------------------TTATTTATCC-----CGT--------T---------TCGT-------TAGC--GATTAAAAAT--------ATTT--------------------TT------------------------------------------------CATTTTTAGGCAAGAAATCCCCATT-------TT----AATAACTCACAG---------TCAGTAC------TTATA-------------------------------------------------------------CTGAAACTT---------------A------CATTTAC----AAAGTCTTATTCAATTA---GTTTAG--------TTATTTTT------AAT----TTTGTGTA---TTTTCACAA-AAAGAAA----ACTTTACATAC-AGTAATAC-------------------TTTTTTATATTTTAAATTGACATAGACCCAA-----GCCT------------------TA-------AAATAAGAACGGCGCATCA----ATAATGGTTGGGATAGCTCAGTTGGTAGAGCAGAGGACTGAAA---------------
Cladocolea_gracilis ------------------------------------------------------------------GGTTATGACAAAAAGTTTAGGTTACTAATTGTGAAACGCTTAATTACTCGAATGTATCAACAGAATTATTTTTTTATTTCTACTAAT---------GAT------TCTAAC------------CAAAATACTTTTTTGGGACACAACAAATATTTTTATTTTCAAATCCTATCGGGTAAATTAGCAGTTATTGTGGAAATTAAACTTTCCCTATACTTAGTA---TCTTCCCTCGAAGAC---GAAGATAAG---AAAATAGATAAATTCCAAAATTTACGATCAATTCATTCCATATTTCCCTTTTTAGAAGAAAAATTCTCCCATTTAAATTATGTGTCAAATATACTAATACCCTATCCTGTTCATCTTGAAATCTTGATTCTAATTCTTCGTTACTGGGTGAAAGACGCTTCTTCTTTGCATTTTTTACGATTCGTTTTCCACGAGAATCGTAATTGGAATATT---TTGTTTCCAAAGAATTTTATTTTCACTCTA------------------AGA------------AATCAAAGATTATTC------TTATATAATTCTCATGTCTGTGAATACGAATCCATTTTTGTTTTTTTACGTAACCAATCCTATCATTTACGATCAACATTTTTTGGAACCTCTTTTGAGCGAATTTTCTTCTATGGAAAAATAAAAAAAGAGTTTTTT------GTAAATGTC------TTTACTAAGTATTTTCAAGTTATT------TCATGGCTGTTCAAAGATCCTTTTATGCATTATGTTAGGTATCAAGGAAAATCTATTCTGGCTTCAAAACGGGCGTCTCTTATTCTGAATAAATGGAAATATTATCTTGCCCTCTTTTGGAAATGTCGTTTTTATGCGTGGGATCAACCAGAAAGGATTCATATAAAAACATTATCCAAGCACTTTCTTGACTTTCTAGGTTATCTT------TCAAGTGCA------AGTATACGC------CCTTCGGCGGGACGAAGTCAAATGCTAGAAAATTCATTTTTAATA---------AATAATATTATTAAG---------ACGTTTGATACCACAGTTCCAATTATGCCTTTGGTTGGATCGTTGGCTAAAGCAAAAGTTTGTGACGTCTTAGGTTACCCCATTAGTAAG---TTGGTCTGGTCCGATTTA------TCAGATTATGATATTATTGACTTATTTTGGCGTATATGCAGAAATCTTTCTCATTATTACAGCGGAGCCTCAAAAAAA---AAGAGTTTGTATCAAATA---------AAGTATATACTTCGACTTTCTTGTACTAGAACTTTAGCTTGTAAACACAAAAGCACTCTACGTGCTTTTTTGAAAAGATTAGGTCCGGAATTTTTTGAAGAATTTTTTACGGGGGAGGAGCAAGTTCTTTCGTTGATCTTTTCAAGGTATTCTTTTACCTCGCGGCGG-----------------------------------------------------------------------------GACGCTACGGACTTAATTGGATTGAGCCTTAGTATGGAAACCCACTAAGTG-----ATAACTTTCAAATTCAGGGAAACCGTGGAATTAATAAAAATAGGCAATCCTGAGCCAAATCCCGTTT------CCC------GAA--------AAC---GAGTAGGGAAAGCAAGCCAGAAT-------AAATAAAAAAAGGATAGGTGCAGAGACTCAACGGAAGCTGTT-------CT-AACAAA-------TACATACA---------A------------------ATGGGGTTGATTGTCTTT-C----GCCGGT----------------------------------------------------------------------------------------------------------------------------------------------------------------------------------A---GAGAATAAAGATAGAGTCCCATTCTACATGTCAATACCTACAACAATGAAATTTATAGTTAAGAGGAAAATCCGTCGACT-----TTTTTAATCATGAGGGTTCAAGTCCCTCTATCCCCAAAAAA----------GCCCAT-TTGACCCCCT-AATTTTTT------ATC---------------------TTATTTATCC--------------------------CTGT-------TAGC--GATTAAAAATCTTT-TTCATAT---------------------------------------------------------------------------TTAGGCAAGAAATCCCCATT-------TT----AATAACTCACAG---------TCAGTAC------TTATA-------------------------------------------------------------CTGAAACTT---------------A------CATTTAC----AAAGTCTTATTC--------AATA------------------------AAT----TTTGTGTA---TTTT--CAA-AAAGAAAAGAAAACTTTACA---AGTAATACTTTTTTTATA---------TTTTATTTAATTAAATAGAAAATAGACCCAA-----GCCTTAT-------------AGTA-------AAATAAGAACGGCGCATCA----ATAATGGTTGGGATAG------------------------------------------
Cladocolea_mcvaughii ------------------------------------------------------------------------------------------------------------------------------------------------------------------------------------------------------------------------------------------------------------------------------------------------------------------------------------------------------------------------------------------------------------------------------------------------------------------------------------------------------------------------------------------------------------------------------------------------------------------------------------------------------------------------------------------------------------------------------------------------------------------------------------------------------------------------------------------------------------------------------------------------------------------------------------------------------------------------------------------------------------------------------------------------------------------------------------------------------------------------------------------------------------------------------------------------------------------------------------------------------------------------------------------------------------------------------------------------------------------------------------------------------------------------------------------------------------------------------------------------------------------------------------------------------------------------------------------------------------------------------------------------------CGAAATTGGTGGACGCTACGGACTTAATTGGATTGAGCCTTAGTATGGAAACCCACTAAGTG-----ATAACTTTCAAATTCAGGGAAACCGTGGAATTAATAAAAATAGGCAATCCTGAGCCAAATCCCGTTT------CCC------GAA--------AAC-GAGAGTAGGGAAAGCAAGCCAGAAT--AAATAAAAAAAGGATAGGATAGGTGCAGAGACTCAACGGAAGCTGTT-------CT-AACAAA-------TACATACA----ATACAA------------------ATGGGGTTGATTGTCTTT-C----GCCGGT----------------------------------------------------------------------------------------------------------------------------------------------------------------------------------AGACGAGAATAAAGATAGAGTCCCATTCTACATGTCAATACCTACAACAATGAAATTTATAGTTAAGAGGAAAATCCGTCGACT-----TTTTAAATCATGAGGGTTCAAGTCCCTCTATCCCCAAAAAA----------GCCCAT-TTGACCCCCT-AATTTTTT------ATC---------------------TTATTTATCC-----CTT--------TTCGTTAGCGTCGT-------TAGC--GATTAAAAATCTTT-TTCATAT--------------------TT------------------------------------------------CATATTTAGGCACGAAATCCCCATT-------TT----AATAACTCACAG---------TCAGTAC------TTATA-------------------------------------------------------------CTGAAACTT---------------A------CATTT-------------------AGTT---ATTTTT--------TTATTTTT------AAT----TTTGTGTA---TTTT--CAA-AAAGAAA----ACTTTA----------------------------------------------------------------------GCC------------------TA-------AAATAAGAATGGCGCATCA----ATAATGGTTGGGATAGCTCAGTTGGTAGAGCAGAGGACTGAAA---------------
Dactyliophora_novaeguineae CAGGAGTATATTTATGCACTTACTCATAATCGTAGTTTCAATCGATCAAGTTTGTTCGAAAATGTAGGTTATGACACGAAGGTTAGGTTACTAATTGTGAAACGCTTAATTACTCGAATGTATCACCAGAATTCTTTTCTTATTTATACTTAT---------GAT------TCGAAC------------CAAAATGCTTTTTTTGGACACCACAAACATTTTTATTTGCAAATCATATCGGGTAAGTTAGCGGTTATTGTGGAAATTAAACTTTTCCTAGGCTTAGTA---TCTTCTATT---------GAAAATAAT---AAAATAGACGAATCTAAAAATTTACGATCAATTCATTCCATATTTCCCTTTTTAGAAGATAAATTCTCCCGTTTCAATTATGTGTCAAATATACTAATACCTTATCCTGTTCATCTTGAAATATTGGTTTTAATTCTTCGTTGTTGGGTGAAAGATGCTTCTTCTTTACATTTTTTACGATTCGTTTTCCACGAGAATCGTAATTGGAACTATTTTTTTTTACCAAATAAATATATTTCCACCCTT------------TCAAAAAGA------------AATCAGAGATTATTTTTATTCTTATATAATTCTCATGTCTGTGAATACGAATCCATTTTTGTTTTTTTACGTAACCAATCCTATCATTTACGATCAACATTTTTTGGAACCTTTTTTGAGCGAACTATTTTCTATGGAAAAATAAAAAAAGAGTATCTT------GTAAATGTC------TTTACTAAGGATTTTCAAGCCATA------TCATGTATGTTCAAAGATATTTTTATGCATTATGTTAGGTATCAAGGAAAATCTATTCTGGCTTCAAAATGGACGTTTTTTATTCTGAATAAATGGAACTATTACTTTGCTCTCTTTTGGAAATGTCGTTTTTATGTGTGGTATCAATCAGAAAGG------ATAAAAACATTATACAAGCATTTCCTTGCCTTTCTAGGTTATCTT------TCAAGTGCA------AATATACGATTCAACCCTTCGTTGGGACGAAGTCAAATGATAGAAAATTCATTTATAATA---AATAATAATAATAATATTAAG---------ACGTTTGATACCACAGTTCCAATTATACCTTTGGTTGGACCATTGGTTAAAGCGAAAGTTGGTGACGTCTTAGGTCACCCCATTAGTAAG---TTGATCTCGTCCGATTTA------TCAGATTATGATATTATTGACTTATTTTGGCATATCTGCAGAAATCTTTCTCATTATTACAGCGGAGCTTCAAAAAAA---AATAGTTTGTATCAAATA---------AAGTATATACTTCGACTTTCTTGTACTAGAACTTTAGCTCGTAAACACAAAAGCGCTTTACGTGCTTTTTTGAAAAGATTAGGCACAGAAGTTTTGGAAGAATTTTTTATGGAGGAGGAGCAAGTTCTTTCGTTGATCTTCTCAAGGTATTCTTTTACTTCGCAGAGATAGTATAGAGAAGGTCGTATTTGGTATTTGGATATTTATTAT------------------------CGAAATTGGTAGACGCTACGGACTTAATTGGGTTGAGCCTTAGTATGGAAACCCACTAAGTG-----ATAACTTTCAAATTCAGGGAAACCGTGGAATTAATAAAAATAGGCAATCCTGAGCCAAATCCCGTTT------TCC------GAA--------AAT---GAGTAGGGAAAGCAAGCCAGAAT-----------AAAAAAAGGATAGGTGCAGAGACTCAACGGAAGCTGTT-------CT-AATAAA-------GACATACA----ATACAA------------------ATGTAGTTGA------TT-C----GCCGGT----------------------------------------------------------------------------------------------------------------------------------------------------------------------------------AGACGAGAATAAAGATAGAGTCCCATTCTACATGTCAATACCGACAACAATGAAATTTATAG-TAAGAGGAAAATCCGTCGACT-----TTTTAAATCATGAGGGTTCAAGTCCCTCTATCCCCAAAAAAA---------GCCCGT-TTAAACCCCT-AATTCTTT---------------------------------TTTATTC-----CTT--------T---------TCGT-------TAGC--AGTTAAAAACCCCC----TTCATTT-----------------TT------------------------------------------------CATATTTAGGCGAGAAATACCCATT-------TT----AATAATTCACAT---------TCAGTACTTTAT---------------------------ATA-------------------------------------CTGAAACTT---------------A------CATTTAC----AAAGTCTTATTC--------AATTAG--------TCATTTTT------GAT----TTTGTGTA---TTTTTAA-A-AAGA------AAATTTTACA---AGTAATAC-----------------------------TTT-T------TTAGATTTTT-----AATGGTT-----------------------------------------------TTAATGGTCGGGATAGCTCAGTTGGTAGAGCAGA------------------------
Decaisnina_brittenii ------------------------------------------------------------------------------------------------------------------------------------------------------------------------------------------------------------------------------------------------------------------------------------------------------------------------------------------------------------------------------------------------------------------------------------------------------------------------------------------------------------------------------------------------------------------------------------------------------------------------------------------------------------------------------------------------------------------------------------------------------------------------------------------------------------------------------------------------------------------------------------------------------------------------------------------------------------------------------------------------------------------------------------------------------------------------------------------------------------------------------------------------------------------------------------------------------------------------------------------------------------------------------------------------------------------------------------------------------------------------------------------------------------------------------------------------------------------------------------------------------------------------------------------------------------------------------------------------------------------------------------------------------CGAAATTGGTAGACGCTACGGACTTAATTGGATTGAGCCTTAGTATGGAAACCCACTAAGTG-----ATAACTTTCAAATTCAGGGAAACCGTGGAATTAATAAAAATAGGCAATCCTGAGCCAAATCCCGTTT------TCC-------AA--------A-T---GAGTAGGGAAAACAAACCAGAAT----------AAAAAAAAGGATAGGTGCAGAGACTCAACGGAA--TGTT-------CT-AACAA--------TACAT-CA----CTACAA------------------ATGGAGTTGA------TT-C----GCTGGT----------------------------------------------------------------------------------------------------------------------------------------------------------------------------------AGACGAGAATAAAGATAGAGTCCCATTCTACATGTCAATACCGACAACAATGAAATTTATAG-TAAGAGGAAAATCCGTCGACT-----TTTTAAATCATGAGGGTTCAAGTCCCTCTATCCCCAAAAAA----------GCCCAT-TTGGCCCCCT-AATTATTT------CTA------------------------------C-----CTT--------T---------TCGG-------GAGC--GGTTAAAAATCCTT-TTCATTT--------------------TT------------------------------------------------CCTATTTAGGAAAGAAATCCCCATT-------TT----AATAATTCACAG---------TTAGTAC------TTATA-------------------------------------------------------------CTGAAACTT---------------A------CATTTAC----AAAGTC-----------------TAG--------TCATTTTT------CAT----TTTGTGTA---TTTT--CAA-AAAGAAA----A-CTTTACA---AGTAATAC-------------------TTTTTTAGATTTTTAATTGACATAGACCCAA-----GCCTTCT-------------AGTA-------AAATAAGAACCGCGCATCA----ATAATGGTCGGGATAGCTCAGTTGGTAGAGC---------------------------
Decaisnina_congesta ------------------------------------------------------------------------------------------------------------------------------------------------------------------------------------------------------------------------------------------------------------------------------------------------------------------------------------------------------------------------------------------------------------------------------------------------------------------------------------------------------------------------------------------------------------------------------------------------------------------------------------------------------------------------------------------------------------------------------------------------------------------------------------------------------------------------------------------------------------------------------------------------------------------------------------------------------------------------------------------------------------------------------------------------------------------------------------------------------------------------------------------------------------------------------------------------------------------------------------------------------------------------------------------------------------------------------------------------------------------------------------------------------------------------------------------------------------------------------------------------------------------------------------------------------------------------------------------------------------------------------------------------------CGAAATTGGTAGACGCTACGGACTTAATTGGATTGAGCCTTAGTATGGAAACCCACTAAGTG-----ATAACTTTCAAATTCAGGGAAACCGTGGAATTAATAAAAATAGGCAATCCTGAGCCAAATCCCGTTT------TCC------GAA--------AAT---GAGTAGGGAAAACAAACCAGAAT---------AAAAAAAAAGGATAGGTGCAGAGACTCAACGGAAGCTGTT-------CT-AACAAA-------TACAT-------------------------------ACGGAGTTGA------TT-C----GCTGGT----------------------------------------------------------------------------------------------------------------------------------------------------------------------------------AGACGAGAATAAAGATAGAGTCCCATTCTACATGTCAATACCGACAACAATGAAATTTATAG-TAAGAGGAAAATCCGTCGACT-----TTTTAAATCATGAGGGTTCAAGTCCCTCTATCCCCAAAAAA----------GCCCAT-TTGGCCCCCT-AATTATTT------CTA------------------------------C-----CTT--------T---------TCGG-------GAGC--GGTTAAAAATCCTT-TTCATTT--------------------TT------------------------------------------------CCTATTTAGGAAAGAAATCCCCATT-------TT----AATAATTCACAG---------TTAGTAC------TTATA-------------------------------------------------------------CTGAAACTT---------------A------CATTTAC----AAAGTC-----------------TAG--------TCATTTTT------CAT----TTTGTGTA---TTTT--CAA-AAAGAAA----A-CTTTACA---AGTAATAC-------------------TTTTTTAGATTTTTAATTGACATAGACCCAA-----GCCTTCT-------------AGTA-------AAATAAGAACCGCGCATCA----ATAATGGTCGGGATAGCTCAGTTGGTAGAGCAGAAGGCTGAAAA--------------
Decaisnina_signata ---------------------------------------------------------------------------------------------------------------------------------------------------------------------------------------------------------------------------------------------------------------------------------------------------------------------------------------------------------------------------------------------------------------------------------------------------------------------------------------------------------------------------------------------------------------------------------------------------------------------------------------------------------------------------------------------------------------------------------------------------------------------------------------------------------------------------------------------------------------------------------------------------------------------------------------------------------------------------------------------------------------------------------------------------------------------------------------------------------------------------------------------------------------------------------------------------------------------------------------------------------------------------------------------------------------------------------------------------------------------------------------------------------------------------------------------------------------------------------------------------------------------------------------------------------------------------------------------------------------------------------------------------------------------------------------TGAGCCTTAGTATGGAAACCCACTAAGTG-----ATAACTTTCAAATTCAGGGAAACCGTGGAATTAATAAAAATAGGCAATCCTGAGCCAAATCCCGTTT------TCC------GAA--------AAT---GAGTAGGGAAAACAAACCAGAAT---------AAAAAAAAAGGATAGGTGCAGAGACTCAACGGAAGCTGTT-------CT-AACAAA-------TACAT-------------------------------ACGGAGTTGA------TT-C----GCTGGT----------------------------------------------------------------------------------------------------------------------------------------------------------------------------------AGACGAGAATAAAGATAGAGTCCCATTCTACATGTCAATACCGACAACAATGAAATTTATAG-TAAGAGGAAAATCCGTCGACT-----TTTTAAATCATGAGGGTTCAAGTCCCTCTATCCCCAAAAAA----------GCCCAT-TTGGCCCCCT-AATTATTT------CTA------------------------------C-----CTT--------T---------TCGG-------GAGC--GGTTAAAAATCCTT-TTCATTT--------------------TT------------------------------------------------CCTATTTAGGAAAGAAATCCCCATT-------TT----AATAATTCACAG---------TTAGTAC------TTATA-------------------------------------------------------------CTGAAACTT---------------A------CATTTAC----AAAGTC-----------------TAG--------TCATTTTT------CAT----TTTGTGTA---TTTT--CAA-AAAGAAA----A-CTTTACA---AGTAATAC-------------------TTTTTTAGATTTTTAATTGACATAGACCCAA-----GCCTTCT-------------AGTA-------AAATAAGAACCGCGCATCA----ATAATGGTCGGGATAGCTCAGTTGGTAGAGCAGAAG----------------------
Decaisnina_triflora ---------------------------------------------------------------------------------------------------------------------------CAACAGAATTCTTTTCTTATTTCTACTAAT---------GAT------TCTAAC------------CAAAATCCTTTTTTGGGGCACAACAAACATTTTGATTTGAAAATCATATCCGATAAATTAGCAGTTATTGCGGAAATGAAACTTTCCCTAGGCTTAGTA---TCTTCCTTC---------GAAGATAAG---AAAATAGACGAATCTCAAAATATACGATCAATTCATTCCACATTTCCCTTTTTAGAAGAAAAATTCTCCCATTTAAATTATGTGTCAAATATATTAATACCCTATCCTGTTCATCTTGAAATCTTGATTCTAATTCTTCGTTACTGGGTGAAAGATGTTTCTTCTTTGCATTTTTTACGATTCGTTTTTCACGAGAATCGTAATTGGAACTTTCTTTTTTTCCAAAATAAATATAGTTACACTCTT---TCAAAAAGTTCAAAAAGA------------AATCAAGGATTATTCTTATTTTTATATAATTCTCATGTCTGTGAATACGAATCCATTTTTGTTTTTTTACGTAACCAATCCTATTATTTACGATCAACATTTTTTGGAACCCTTTTTGAGCGAATTTTTTTCTATGGAAAAATAAAAAAAGAGTATCTT------GTAAATGTC------TTTACTAAGGATTTTCAAGCTATT------TCATGGCTGTTCAAAGATCCCTTTCTGCATTATATTCGGTATCAAGGAAAATCGATTCTGGCTTCAAAACAGACGTCTCTTATTCTGAATAAATGGAAATATTACCTTGCCCTCTTTTGGAAATGTCGTTTTTTTGTGTGGTATCAACCCGAAAGGATCCATATAAAAACATTATCCAAGCATTTCCTTGACTTTCTAGGTTATCTT------TCAAGTGCA------AGTATACGCTTCAACCCTTCGGTGGGACGAAGTCAAATGTTAGAAAATTCATTTATAATA---------AATAATATTATTAAG---------ACGTTTGATACCATAGTTCCAATTATACCTTTGGTTGGATCATTGGCTAAAGCCAAAATTTGTGACGTCTTAGGTCACCCCATTAGTAAG---TTGGTCTGGGCCGATTTA------TCAGATTATGATATTATTAACTTATTTTGGCGTATATGCAGAAATCTTTCTCATTATTACAGCGGAGCCTCAACAAAA---AAAAGTTTGTATCAAATA---------AAGTATATACTTCGACTTTCTTGTACTAGAACTTTAGCTCGTAAACATAAAAGCACTCTACGTGCTTTTTTGAAACGATTAGGTCCGGAATTTTTGGAAGAATTTTTTACGGAAGAGGAGCAAGTTCTTTACTTGATCTTCTCAAGGTATTCTTTTAGTTCGCGGAAGTTATATGGAGAAGGT----------------------------------------------------------------------------------------CCTTAGTATGGAAACCCACTAAGTG-----ATAACTTTCAAATTCAGGGAAACCGTGGAATTAATAAAAATAGGCAATCCTGAGCCAAATCCCGTTT------TCC------GAA--------AAT---GAGTAGGGAAAACAAGCCAGAAT--------AAAAAAAAAAGGATAGGTGCAGAGACTCAACGGAAGCTGTT-------CT-AACAAA-------TGCATACA----CTACAA------------------ATGGAGTTGA------TT-C----GCTGGT----------------------------------------------------------------------------------------------------------------------------------------------------------------------------------AGACGAGAATAAAGATAGAGTCCCATTCTACATGTCAATACCGACAACAATGAAATTTATAG-TAAGAGGAAAATCCGTCGACT-----TTTTAAATCATGAGGGTTCAAGTCCCTCTATCCCCAAAAAA----------GCCCAT-TTGACCCCCT-AATTCTTT------CTA------------------------------C-----CTT--------T---------TCGG-------GAGC--GGTTAAAAATCCTT-TTCATTT--------------------TT------------------------------------------------CCTATTTAGGCAAGAAATCCCCATT-------TT----AATAATTCACAG---------TTAGTAC------TTATA-------------------------------------------------------------CTGA-----------------------------------------------------------------------------TTT------AAT----TTTGTGTA---TTTT--CAA-AAAGAAA----A-CTTTACA---AGTAATAC-------------------TTTTTTAGATTTTTAATTGACATAGACCCAA-----GCCTTCT-------------AGTA-------AAATAAGAACCGCGCATCA----ATAATGGTCGGGATAGCTCAGTTGGTAGAG----------------------------
Dendropemon_bicolor --------------------------------------------------------CGAAAATGTAGGTTATGACAAAAAGTTTAGGTTACTAATTGTGAAACGCTTAATTACTCGAATGTATCAACAGAATTATTTTCTTATTTCTACTAAT---------GAT------TCTAAC------------CAAAATCCTTTTTGGGGGCACAACAAATATTTTTATTTTCAAATCTTATCGGGTAAATTAGCAGTTATTGTGGAAATGAAACTTTCCCTATGCTTAGTA---TCTTCCCTC---------GAAGATAAG---AAAATAGACGAATACCAAAATTTACGATCAATTCATTCCATATTTCCCTTTTTAGAAGATAAATACTCCCATTTAAATTATGTGTCAAATATACTAATACCGTATCCTGTTCATCTTGAAATCTTGATTCTAATTCTTCGTTACTGGTTGAAAGACGTCTCTTCTTTGCATTTTTTACGATTCGTTTTCCACGAGAATCGTAATTGGAATCTT---TTTTTTCCAAAGAAATATATTTCCACTCTTTTAAATTTAAAAATCAAAAGA------------AATCAAAGATTATTC------TTATATAATTCTCATGTCTGTGAATACGAATCCATTATTGTTTTTTTACGTAACCAATCCTATCATTTACGATCAACATCTTTTGGAACCCCTTTTGAGCGAATTTTCTTCTATGGAAAAATAAAAAAAGAGTTTTTT------GTAAATGTC------TTTACTAACGATTTTCAAGTTATT------TCATGGCTGTTCAAAGATCCTTTTATGCATTATGTTAGGTATCAAGGAAAATCTATTCTGGCTTCAAAACGGGCGTCTCTTATTCTTAATAAATGGAAATATTATCTTACCCTCTTTTGGAAATGTCGTTTTTATGTGTGGTATCAACCAGAAAGTATTCATATAAAAACATTATCCAAGCACTTTATTTACTTTCTAGGTTATCTTTCAATTTCAAGTGCA------AGTATACGATTCAACCCTTCGGCGGGACGAAGTCAAATGCTAGAAAATTCATTTTTAATA---------AATAATATTATTAAG---------ACGTTTGATACCACAGTTCCAATTATGCCTTTGGTTGGATCGTTGGCTAAAGCAAAAGTTTGTGACGTCTTAGGTCACCCCATTAGTAAG---TTGGTCTGGTCCGATTTA------TCAGATTATGATATTATTTATTTATTTTGGCATATATGCAGAAATCTTTCTCATTATTATAGCGGAGCCTCAAAAAAA---AAGAGTTTGTATCAAATA---------AAGTATATACTTCGACTTTCTTGTACTAGAACTTTAGCTTGTAAACACAAAAGCACTCTACGTGCTTTTTTGAAAAGATTAGGTCCGGAATTTTTTGAAGAATTTTTTACGGAGGAGGAGCAAGTTCTTTCGTTGATCTTTTCAAGGTATTTTTTTACTTCGCGGCGGTTGTATAGAGAA----------------------------------------------------------------------------------------------------------------------------------------------------------------------------------------------------------------------------------------------------------------------------------------------------------------------------------------------------------------------------------------------------------------------------------------------------------------------------------------------------------------------------------------------------------------------------------------------------------------------------------------------------------------------------------------------------------------------------------------------------------------------------------------------------------------------------------------------------------------------------------------------------------------------------------------------------------------------------------------------------------------------------------------------------------------------------------------------------------------------------------------------------------------------------------------------------------------------------------------------------------------------------------------------------------------------------------------------------------------------------------------------------------
Dendrophthoe_curvata ------------------------------------------------------------AATGTAAGTTATGACAAAAAAGTTAGGTTACTAATTGTGAAACGATTAATTACTCGAATGTATCACCAGAACTCTTTTCTTATTTCTACTTAT---------GAT------TATAAC------------CAAAATGATTTTTTTGGGCACAACAAGCATTTTTATTTGCAAATCATATCGGGTAAGTTAGCGGTTATTGTGGAAATTAAACTTTTTCTAGGCTTAGTA---TCTTCTCTT---------GAAGATAAT---AAAATAGACGAATATAAAAATTTACGATCAATTCATTCCATATTTCCCTTTTTAGAAGATAAATTTTCCCGTTTAAATTATGTGTCAAATATACTAATACCTTATCCTGTTCATCTTGAACTATTGGTTTTAATTCTTCGTTGTTGGGTGAAAGATTCTTCTTCTTTACATTTTTTACGGTTCGTTTTCCACGAGAATCGTACTTGGAACCATTTTTTTTTACAAAATAAATATATTTCCACCCTT------------CCAAAAAGA------------AATCATAGATTTTTTTTATTCTTATATAATTCTCATGTTTGTGAATACGAATCCATTTTTGTTTTTTTACGTAACCAATCCTATTATTTACGATCAACATTTTTTGGAACCTTTTTTGAGCGAACTATTTTCTATGGAAAAATAAAAAAAGAGTATTTT------GTAACTGTC------TTTACTAAGGATTTTCAAGCCATA------TCATGTATGTTCAAAGATATTTGTATGCATTATGTTAGGTATCAAGGAAAATCTATTCTGGCTTCAAAATGGACGTTTTTTATTCTGAATAAATGGAACTATTATCTTACTCTCTTTTGGAAATGTCGTTTTTATGTGTGTTATCAATCAGAAAGG------ATAAAAACATTATCCAAGCATTTCCTTGACTTTCTAGGTTATCTT------TCAAGTTCA------AATAGACGATTCAACCCTTCGTTGGGACGAAGTCAAATGATAGAAAATTCATTTATAATA------AATAATAATATTATTAAG---------ACGTTTGATACCACAGTTCCAATTATACCTTTGGTTGGACCATTGGTTAAAGTGAAAGTTGGTGACGTCTTAGGTCAACCCATTAGTAAG---TTGATCTCGACCGATTTA------TCAGATTATGATATTATTGACTTATTTTGGCATATATGCAGAAATCTTTCTCATTATTACAGCGGAGCTTCAAAAAAA---AATAGTTTGTATCAACTA---------AAGTATATACTTCGACTTTCGTGTACTAGAACTTTAGCTCGTAAACACAAAAGCGCTTTACGTGCTTTTTTGAAAAGATTAGTTCCAGAAGTTTTGGAAGAATTTTTTATGGAGGAGGAGCAAGTTCTTTCGTTGATCTTCTCAAGGTATTCTTTTCCTTCGCAGAGATTG-------------------------------------------------------------------------------------------------------------------------------------------------------------------------------------------------------------------------------------------------------------------------------------------------------------------------------------------------------------------------------------------------------------------------------------------------------------------------------------------------------------------------------------------------------------------------------------------------------------------------------------------------------------------------------------------------------------------------------------------------------------------------------------------------------------------------------------------------------------------------------------------------------------------------------------------------------------------------------------------------------------------------------------------------------------------------------------------------------------------------------------------------------------------------------------------------------------------------------------------------------------------------------------------------------------------------------------------------------------------------------------------------------------------
Dendrophthoe_constricta ------------------------------------------------------------------------------------------------------------------------------------------------------------------------------------------------------------------------------------------------------------------------------------------------------------------------------------------------------------------------------------------------------------------------------------------------------------------------------------------------------------------------------------------------------------------------------------------------------------------------------------------------------------------------------------------------------------------------------------------------------------------------------------------------------------------------------------------------------------------------------------------------------------------------------------------------------------------------------------------------------------------------------------------------------------------------------------------------------------------------------------------------------------------------------------------------------------------------------------------------------------------------------------------------------------------------------------------------------------------------------------------------------------------------------------------------------------------------------------------------------------------------------------------------------------------------------------------------------------------------------------------------------CGAAATTGGTAGACGCTACGGACTTAATTGGGTTGAGCCTTAGTATGGAAACCCACTAAGTG-----ATAACTTTCAAATTCAGGGAAACCGTGGAATTAATAAAAATAGGCAATCCTGAGCCAAATCCCGTTT------TCC------GAA--------AAT---GAGTAGTGAAAGCAAGTTAGAAT-----------AAAAAAAGGATAGGTGCAGAGACTCAACGGAAGCTGTT-------CT-AATAAA-------TACATACA----ATACAATACAAACATACAATACAAATGGAGTTTA------TT-C----GCCGGT----------------------------------------------------------------------------------------------------------------------------------------------------------------------------------AGACGAGAATAAAGATAGAGTCCCATTCTACATGTCAATACCGACAACAATGAAATTTATAG-TAATAGGAAAATCCGTCGACT-----TTTTAAATCATGAGGGTTCAAGTCCCTCTATCCCCAAAAAA----------GCCCGT-TTGAACCCCT-AATTCTTT------CTC---------------------TTATTTATCT-----CTT--------T---------TCAT-------TAGC--ATTTAAAAATCCCC----TTCATTT-----------------AT------------------------------------------------CATAGTTAGGCGAGAAATACCCATT-------TT----AATAATTCACAG---------TCAGTACTTTAT---------------------------ATA-------------------------------------CTGA-----------------------------------------------------------------------------TTT------CAT----TTTGTGTA---TTTTAAA-A-AATA------AAATTTTACA---AGTAATAC-----------------------------T----------TTAGAT--------------TT-----------------------------------------------TTAATGGTCGGGAT--------------------------------------------
Dendrophthoe_longituba CAGGAGTATATTTATGCACTTACTCATAATCGTAGTTTCAATCGATCAAGTTTGTTTGAAAATGTAAGTTATGACAAAAAGGTTAGGTTACTAATTGTGAAACGATTAATTACTCGAATGTATCACCAGAATTCTGTTATTATTTATACTTAT---------GAT------TATAAC------------CAAAATGCTTTTTTTGGGCACAACAAGTATTTTTATTTGCAAATCATATCGGGTAAGTTAGCGGTTATTGTAGAAATTAAACTTTTTCTAGGCTTAGTA---GCTTCTCTT---------GAAGATAAT---AAAATAGACGAATCTAAAAATTTACGATCAATTCATTCCATATTTCCCTTTTTAGAAGATAAATTCTCCCGTTTAAATTATGTGTCAAATATATTAATACCTTATCCTGTTCATCTTGAAATATTGGTTTTAATTCTTCGTTGTTGGATGAAAGATCCTTCTTCTTTACATTTTTTACGATTCGTTTTTCACGAGAATCGTAATTGGAACCATTTTTTTTTCCAAAATAAATATATTTCCACCCTT------------CCAAAAAGA------------AATCAGAGATTATTTCTATTCTTATATAATTCTCATGTCTGTGAATACGAATCCGTTTTT---TTTTTACGTAACCAATCCTATCATTTACGATCAACATTTTTTGGAACCTTTTTTGAGCGAACTGTTTTTTATGGAAAAATAAAAAAAGAGTATCTT------GTAAATGTC------TTTACTAAGGATTTTCAAGCCATA------TCATATATGTTCAAAGATATTTGTATGCATTATGTTAGGTATAAAGGAAAATCTATTCTGGCTTCAAAATGGACGTTTTTTATTCTGAATAAATGGAATTATTACCTTATTCTCTTTTGGAAATGTCGTTTTTATGTGTGGTATCAATCAGAAAGG------ATAAAAACATTATCCAAGCATTTCCTTGACTTTCTAGGTTATCTT------TCAAGTGCA------AATATACGATTCAACCTTTCGTTGGGACGAAGTCAAATGATAGAAAATTCATTTATAATA------AATAATAATATTATTAAC---------ACGTTTGATACCACAGTTCCAATTATATCTTTGGTTGGACCATTGGTTAAAGTGAAAATTGGTGACTTCTTAGGTCACCCCATTAGTAAG---TTGATCTCGACCGATTTA------TCAGATTGTGATATTATTGATTTATTTTGGCATATATGCAGAAATCTTTCTCATTATTACAGCGGAGCTTCAAAAAAA---AATAGTTTGTATCAAATA---------AAGTATATACTTCGACTTTCGTGTACTAGAACTTTAGCTCGTAAACACAAAAGCGCTTTACGTGCTTTTTTGAAAAGATTAGTTCCAGAAGTTTTGGAAGAATTTTTTATGGAGGAGGAGCAAGTCCTTTCGTTGATCTTCTCAAGGTATTCTTTTCCTTCGCAGAGATTGTATATAGAAGGTCGTATTTGGTATTTGGATACTTATTATTTGTATCAACGATCTAGTCAATCA-------------------------------------------TATGGAAACCCACTAAGTG-----ATAACTTTCAAATTCAGGGAAACCGTGGAATTAATAAAAATAGGCAATCCTGAGCCAAATCCTGTTT------TCC------GAA--------AAT---GAGTAGTGAAAGCAAGCTAGAAT---------AAAAAAAAAGGATAGGTGCAGAGACTCAACGGAAGCTGTT-------CT-AATAAA-------TACATACA----ATACAA------------------ATGGAGTTGA------TT-C----GCCGGT----------------------------------------------------------------------------------------------------------------------------------------------------------------------------------AGACAAGAATAAAGATAGAGTCCCATTCTACATGTCAATACCGACAACAATGAAATTTATAG-TAATAGGAAAATCCGTCGACT-----TTTTAAATCATGAGGGTTCAAGTCCCTCTATCCCCAAAAAA----------GTCTGT-TTGAACCCCT-AATTATTT------CTC---------------------TTATTTATCT-----CTT--------T---------TCGT-------TAAC--AGTTAAAAATCCCC----TTCATTT-----------------CT------------------------------------------------CATAGTTAGGCGAGAAATACCCATT-------TT----AATAATTCACAG---------TCAGTACTTTAT---------------------------ATA-------------------------------------CTGAAACTT---------------A------CATTTAC----AAAGTCTTATTC--------AATTAG--------TCATTTTT------CAT----TTTGTGTATTTTTTTTAAAA-AAGA------AAATTTTACA---AGTAATAC-----------------------------TTT-T--TT--TTAGATTTTT-----AT---TT-----------------------------------------------TTAATGGTCGGGATAGCTCAGTTGGTAGA-----------------------------
Dendrophthoe_vitellina ------------------------------------------------------------------------------------------------------------------------------------------------------------------------------------------------------------------------------------------------------------------------------------------------------------------------------------------------------------------------------------------------------------------------------------------------------------------------------------------------------------------------------------------------------------------------------------------------------------------------------------------------------------------------------------------------------------------------------------------------------------------------------------------------------------------------------------------------------------------------------------------------------------------------------------------------------------------------------------------------------------------------------------------------------------------------------------------------------------------------------------------------------------------------------------------------------------------------------------------------------------------------------------------------------------------------------------------------------------------------------------------------------------------------------------------------------------------------------------------------------------------------------------------------------------------------------------------------------------------------------------------------------CGAAATTGGTAGACGTTACGGACTTAATTGGGTTGAGCCTTAGTATGGAAACCCACTAAGTG-----ATAACTTTCAAATTCAGGGAAACCGTGGAATTAATAAAAATAGGCAATCCTGAGCCAAATCCTGTTT------TCC------GAA--------AAT---GAGTAGTGAAAGCAAGCTAGAAT-----------AAAAAAAGGATAGGTGCAGAGACTCAACGGAAGCTGTT-------CT-AATAAA-------TACATACA----ATACAA------------------ATGGAGTTGA------TT-C----------------------------------------------------------------------------------------------------------------------------------------------------------------------------------------------TCCAGAATAAAGATAGAGTCCCATTCTACATGTCAATACTGACAACAATGAAATTTATAG-TAATAGGAAAATCCGTCGACT-----TTTTAAATCATGAGGGTTCAAGTCCCTCTATCCCCAAAAAA----------GCCTGC-TTGAACCCCT-AATTCTTT------CTC---------------------TTATTTATCT-----CTT--------T---------TCGT-------TAGC--AGTTAAAAATCCCC----TTCATTT-----------------TT------------------------------------------------CATAGTTAGGCGAGAAATACCCATT-------TT----AATAATTCACAG---------TCAGTACTTTAT---------------------------ATA-------------------------------------CTGAAACTT---------------A------CATTTAC----AAAGTCTTATTC--------AATTAG--------TCATTTTT------CAT----TTTGTGTA---TTTTAAA-A-AATA------AAATTTTACA---AGTAATAC-----------------------------TT-----------------------------TT-----------------------------------------------TTTATGGTCGGGAT--------------------------------------------
Desmaria_mutabilis --------------------------------------------------TTTGTTCGAAAATATAGGTTATGACAAAAAATTTAGGTTACTAATTGTGAAACGCTTAATTACTCGAATGTATCAACCGAATTCTTTTCTTATTTCTACTAAT---------GAT------TCTAAC------------CAAAATCCTATTTTTGGGCCCAACAAACATTCTTTTTTTCAAATCCTATCGGGTAAATTAGCAGTTATTGTGGAAATGAAACTTTCCCTATGCTTAGTA---TCTTCCCTC---------GAAGATAAG---AAAATAGACGAATCTCGAAATTTACGATCAATTCATTCCATATTTCCCTTTTTAGAAGATAAATTCTGCCAGTTAAATTTTGTGTCAAATATACTAATACCCTATCCTGTTCATCTTGAAATCTTGATTCTAATTCTTCGTTACTGGGTGAAAGATGCCTCTTCTTTGCATTTTTTACGATTTGTTTTCCACGAGAATCGTAATTGGAACCGTTTTTTTTTCCTAAATAAAAATATTTCCACCCTT------------TCAAAAAGA------------AATAAAAGATTATTCTTATTCTTATATAATTCTCATGTCTGTGAATACGAATCCATTTTTGTTTTTTTACGTAACCAATCTTATCATTTACGATCAACATTTTTTGGAACCCTTTTTGAGCGGATTTTTTTCTATGGAAAAATAAAAAAAGAGTATCTT------GTAAATGTC------TTTACTAAGGAGTTGCAAGCTATT------TCATGGCTGTTCAAAGATCCTTTTATGCATTATGTTAGGTATCAAGGAAAATATATTCTGGCTTCAAAACGGACGTCTCTTTTTTTGAATAAATGGAAATATTACCTTGCCCTCTTTTGGAAATGTCGTTTTTATGTGTGGTATCAACCAGAAAAGATCCATATAAAAACATTATCCAAGCATTTCCTTGACTTTCTAGGTTATTTT------TCAAGTGCA------AGTATACGATTCAACCCTTCGGTGGGACGAAGTCAAATGCTAGAAAATTCATTTATAATA---------AATAATATTATTAAG---------ACGTTTGATACCACAGTTCCTATTATGCCTTTAGTTGGATCATTGGCTAAAGCGAAAATTTGTGACGTCTTAGGTCACCCCATTAGTAAG---TTAGTCTGGGCCGATTTA------TCAGATTATAATATTATTGACTTATTTTGGCGTATATGCCGAAATCTTTCT---------------------------------------------------------------------------------------------------------------------------------------------------------------------------------------------------------------------------------------------------------------------------------------------------CGAAATTGGTAGACGCTACGGACTTAATTGGATTGAGCCTTAGTATGGAAACCCACTAAGTG-----ATAACTTTCAAATTCAGGGAAACCGTGGAATTAATAAAAATAGGCAATCCTGAGCCAAATCCCGTTT------TTC------GAA--------AAT---GAGTAGGGAAAGCAAACCAGAAT-----------CAAAAAAGGATAGGTGCAGAGACTCAACGGAAGCTGTT-------CT-AACAAA-------TACATACA----ATACAA------------------ATGGAGTTGATTGTCTTT-C----GCTGGT----------------------------------------------------------------------------------------------------------------------------------------------------------------------------------AGACGAGAATAAAGAGAGAGTCCCATTCTACATGTCAATACCGACAACAATGAAATTTATAG-TAAGAGGAAAATCCGTCGACT-----TTTTAAATCATGAGGGTTCAAGTCCCTCTATCCCCAAAAAA----------GCCCAT-TTGACCCCCT-AATTTTTT------ATC---------------------TTATTTATAC-----CTT--------T---------TCGT-------TAGC--GGTTAAAAATCCTT---------------------------------------------------------------------------------------------------------------------------------------------------------------------------------------------------------------------------------------------------------------------GTCTTATTC--------AATTAG--------TCATTTTTAATTTAAAT----TTTGTGTA---TTTT--CAA-AAAGAAA----A-CTTTACA---AGTAATACTTTTTG-------------ATATTTTTATTTTTAATTGACATAGACCCCA-----GCCCTCT-------------AGTA-------AAATAAGAACGGTGCATCA----ATAATGGTCGGGATAGCTCAGTTGGTAGAGCAGAGGACTGAAAATCCTCGTGCCCCAA
Diplatia_furcata ------------------------------------------CGATCAAGTTTGTTCGAAAATGTGGGTTATGACAAAAAGGTTAGGTTACTAATTGTGAAACGTTTAATTACTGGAATGTATCATCAGAATTTTTTTCTTATTTCTACTTAT---------GAT------TCGAAC------------CAAAATGCTTTTTTTGGACACAACAAACATTTTGATTTGCAAATCATATCGAGTAAGTTAGCGGTTATTGTGGAAATGAAACTTTTCCTAGGCTTATTA---TCTTCTATT---------GAAGATAAT---AAAATAGACGAATCTAAAAATTTACGATCAATTCATTCCATATTTCCTTTTTTAGAAGATAAATTCTCCTGTTTCAATTATGTGTCAAATATACTAATACCTTATCCTGTTCATCTTGAAATATTGGTTTTAATTCTTCGTTGTTGGGTGAAAGATGCTTCTTCTTTACATTTTTTACGATTCGTTTTACACGAGAATCGTAATTGGAACCATTTTTTTTTCCAA---AAATATATTTCCACCCTT------------TCAAAAAGAAAAAAAAAAAGAAATCAAAAATTATTGGAATTTTTATATAATTCTCAGGTTTGGGAATACGAATCCATTTTTGTTTTTTTACGTAACCAATCCTATCATTTACGATCAACATTTTTTGGAACTTTTTTTGAGCGAACTATTTTCTATGGAAAAATAAAAAAAGAGTATTTT------GTAAATGTT------TTTACTAAGGATTTTCAAGCCATA------TCATGTATGTTCAAAGATATTTTTATACATTATGTTAGGTATCAAGGAAAATCTATTCTGGCTTTAAAATGTACGTTTTTTATTCAGAATAAATGGACCTATTACTTTTCTCTCTTTTGGAAATGTCGTTTTTATGTGTGGTATCAATCAGAAAGG------ATAAAAACATTATCCAAACATTTCCTTGCCTTTCTAGGTTATCTT------TCAAGTGCA------AATATACGATTCAACCCTTCGTTGGGACGAAGTCAAATGATAGAAAATTCATTTATAATA---------AATAATATTAGTAAG---------ACGTTTGATACCACAGTTCCAATTACACCTTTGG------------------------------------TAGGTTATCCCATTAGTAAG---TTGATCTCGTCCGATTTA------TCGGATTATGATATTATTGACTTATTCGGGCATATATGCAGAAATCTTTCTCATTATTACAGCGGAGCTTCAAAAAAA---AGTAGTTTGTATCAAATA---------AAGTATATACTTCGACTTTCTTGTACTAGAACTTTAGCTCGTAAACACAAAAGCGCTTTACGTGCTTTTTTGAAAAGATTAGGTCAAAAAGTTTTGGAAGAATTTTTTATGGAGGAGGAGCAAGTTCTTTCATTAATCTTCTCCAGGTATTCTTTTACTTCGAGGAGATTGTAT---------------------------------------------------------------------------------------------------------------CCCACTAAGTG-----ATAACTTTCAAATTCAGGGAAACCGTGGAATTAATAAAAATGGGCAATCCTGAGCCAAATCCCGTTT------TCC------GAA--------AAT---GAGTAGGGAAAGCAAGCCAGAAT------------AAAAAAGGATAGGTGCAGAGACTCAACGGAAGCTGTT-------CT-AATAAA-------GAC---------ATGCAA------------------ATGGAGTTGA------TT-C----GCCGGT----------------------------------------------------------------------------------------------------------------------------------------------------------------------------------AGACGAGAATAAAGATAGAGTCCCATTCTACATGTCAATACCGACAACAATGAAATTTATAG-TAAGAGGAAAATCCGTCGACT-----TTTAAAATCATGAGGGTTCAAGTCCCTCTATCCCCAAAAAAA---------GCCCGT-TTAAACCCCT-AA-----T---------------------------------TTTATCC-----CTT--------T---------TC-T-------TAGC--AGTTAAAAAC-------------TT-----------------TT------------------------------------------------CATAGTTAGGAGAGAAATACCCATT-------TT----ACTAATTCACAG---------TCAATAC---------------------------------TA-------------------------------------CTGAAACTT---------------A------CATTTAC----AAAGTCTTATTC--------AATTAG--------TAATTTTG------CAT----TTTGTGTA---TTTTTAA-A-AAGA------AAATTTTACA---AGTAATAC-----------------------------TTT-T------TTAGAT--------------TT-----------------------------------------------TTAATGGTCGGGATAGCTCAGTTGGTAGAGCAGAGGACTGAAAATCCTCGTGTCACC-
Diplatia_grandibractea ------------------------------------------------------------------------------------------------------------------------------------------------------------------------------------------------------------------------------------------------------------------------------------------------------------------------------------------------------------------------------------------------------------------------------------------------------------------------------------------------------------------------------------------------------------------------------------------------------------------------------------------------------------------------------------------------------------------------------------------------------------------------------------------------------------------------------------------------------------------------------------------------------------------------------------------------------------------------------------------------------------------------------------------------------------------------------------------------------------------------------------------------------------------------------------------------------------------------------------------------------------------------------------------------------------------------------------------------------------------------------------------------------------------------------------------------------------------------------------------------------------------------------------------------------------------------------------------------------------------------------------------------------CGAAATTGGTAGACGCTACGGACTTAATTGGGTTGAGCCTTAGTATGGAAACCCACTAAGTG-----ATAACTTTCAAATTCAGGGAAACCGTGGAATTAATAAAAATGGGCAATCCTGAGCCAAATCCCGTTT------TCC------GAA--------AAT---GAGTAGGGAAAGCAAGCCAGAAT-----------------AGGATAGGTGCAGAGACTCAACGGAAGCTGTT-------CT-AATAAA-------GAC---------ATACAA------------------ATGGAGTTGA------TT-C----GCCGGT----------------------------------------------------------------------------------------------------------------------------------------------------------------------------------AGACGAGAATAAAGATAGAGTCCCATTCTACATGTCAATACCGACAACAATGAAATTTATAG-TAAGAGGAAAATCCGTCGACT-----TTTAAAATCATGAGGGTTCAAGTCCCTCTATCCCCAAAAAAG---------GCCCGT-TTAAACCCCT-AA-----T---------------------------------TTTATCC-----CTT--------T---------TCGT-------TAGC--AGTTAAAAAC-------------TT-----------------TT------------------------------------------------CATATTTAGGAGAGAAATACCCATT-------TT----ACTAATTCACAG---------TCAATAT---------------------------------TA-------------------------------------CTGAAACTT---------------A------CATTTAC----AAAGTCTTATTC--------AATTAG--------TAATTTTG------CAT----TTTGTGTA---TTTTTAA-A-AAGA------AAATTTTACA---AGTAATAC-----------------------------TTT-T------TTAGAT--------------TT-----------------------------------------------TTAATGGTCGGGATAGCTCAGTTGGTAGAGCAGA------------------------
Emelianthe_panganensis ---------------------------------------------------------------------------------------TTACTAATTGTGAAACGATTAATTACTCGAATGTATCACCAGAATTCTTTTCTTATTTCTACT-CT---------AAT------TATAAC------------CAAAATGTTTTTTGGGGGCACAACAAACATTTTTATTTTCAAATCATATCGGGTAAGTTAGCGGTTATTGTGGAAATTAAACTTTTCCTAGGCCTAGTA---TCTTCTCTT---------GAAGATAATAAAAAAATAGACGAATCGCAAAATTTACGATCAATTCATTCCATATTTCCCTTTTTAGAAGATAAATTCTCCCGTTTAAATTATGTGTCAAATATACTAATACCTTATCCTGTTCATCTTGAAATACTAGTTTTAATTCTTCGTTGTTGGGTGAAAGATGCTTCTTATTTACATTTTTTACGATTCGTTTTCCACGAGAATCGTAATTGGAACCATTTTTTTTTCAAAAAGAAATATATTTCTACCCTT------------TCAAAAAGA------------AATCGGAGATTATTTTTATTCTTATATAATTCTCATGTCTGTGAATACGAATCCATTTTTGTTTTTTTACGTAACCAATCCTATCATTTACGATCAACATTTTTTGGAACCTTTTTTGAGCGAACTATTTTCTATGGAAAAATAAAAAAAGAGTATCTT------GGAAATGGC------TTTACTAAGGATTTTCAACCCATA------TCA------------------------------------------------------------------------TTTTTTATTCTGAATAAATGGAACTATTACCTTGCTCTCTTTTGGAAATGTCGGTTTTATGTGTGGTATCAATCAGAAAGG------ATAAAAACATTATTCAAGCATTTCCTTGACTTTCTAGGTTATCTT------TCAAGTGCA------AATATACGATTCAACCCTTCGTTGGGACGAAGTCAAATGATAGAAAATTCATTTCTAATA------AATAATAATATTATTAAG---------ACATTTGATACCACAGTTCAAATTATACCTTTGGTTGGACCATTGGTTCAAGCGAAAGTTGGTGACGTCTTAGGTCACCCCATTAGTAAGTTGTTGATCTCGTCAGATTTA------TCAGATTATGATATTATTGACTTATTTTGGCATATATGCAGAAATCTTTCTCATTATTACAGTGGAGCTTCAAAAAAAAAAAAGAGTTTGTATCAAATA---------AAGTATATACTTCAACTTTCGTGTACTAGAACTGTAGCTCGTAAACACAAAAGTTCTTTACGTGCTTTTTCGAAAAGATTAGTTCTCGAAGTTTTCGAAGAATTTTTTATGGAGGAGGAGCAAGTTCTTTCGTTGATCTTCTCAAGGTATTCTTTTCCTTCGCAG--------------------------------------------------------------------------------GACGCTACGGACTTAATTGGGTTGAGCCTTAGTATGGAAACCCACTAAGTGAAGTGATAACTTTCAAATTCAGGGAAACCGTGGAATTAATAAAAATAGGCAATCCTGAGCCAAATCCCGTTT------TCC------GAA--------AAT---GAGTAGGGAAAGCAAACCAGAAT-----------AAAAAAAGGATAGGTGCAGAGACTCAACGGACGCTGTT-------CT-AATAAA-------TACAT-------------------------------ATGGAGTTGA------TT-C----GCCGGT----------------------------------------------------------------------------------------------------------------------------------------------------------------------------------AGACGAGAATAAAGATAGAGTCCCATTCTACATGTCAATACCGACAACAATGAAATTTATAG-TAAGAGGAAAATCCGTCGACT-----TTTAAAATCATGAGGGTTCAAGTCCCTCTATCCCCAAAAAA----------GCCCGT-TTGAACCACA-AATTCTTT--CTTATTA---------------------TTTTTCCTTT-----TTT--------T---------TCGT-------TAGC--AATTTTTAATCC------------------------------CC------------------------------------------------TTTATTTAGGCGAGAAACACCCATT-------TG----AATAATTCACAG---------TCAGTACTTTATATATATATACTATATACTG--------ATA-------------------------------------CTGAAACTT---------------A------CATTTAC----AAAGTCTTATTC--------AATTAG--------TCATTTTT------CAT----TTTGTGTA---TTTTAAGA------------AAATTTGACA---AGTAATAC-----------------------------TTT-T--TTAGTTCGAT--------------TT-----------------------------------------------TGAATGGTCGGGATAGCTCAGTTGGTAG------------------------------
Englerina_ramulosa ---------------------------------------AATCGATCAAGTTTGTTCGAAAATGCAAGTTATGACAAAAAGGCTAGGTTACTAATTGTGAAACGATTAATTACTCGAATGTATCACCAGAATTCTTTTCTTATTTCTACTTAT---------GAT------TATAAC------------CAAAATGCTTTTTTTGGGCACAACAAACATTTTTATTTGCAAATCATATCGTGTAAGTTAACGGTTATTGTGGAAATTAAACTTTTCCTAGGCTTAGTA---TCTTCTCTT---------GAAGATAAT---AAAATAGACGAATCTAAAAATTTACGATCAATTCATTCCATATTTCCCTTTCTAGAAGAAAAATTCTCTCGTTTAAATTATGTGTCAAATATACTAATACCTTATCCTGTTCATTTTGAAATATTGGTTTTAATTCTTCGTTGTTGGGTGAAAGATGCTTCTTCTTTACATTTTTTACGATTCGTTTTCCACGAAAATCGTAATTGGAACCATTTTTTTTTCAAAAATAACTATATTTCCACCCTT------------TCAAAAAAA------------AATCAGAGATTCTTTTTATTCTTATATAATTCTCATGTCTGTGAATATGAATCCATTTTTGTTTTTTTACGTAACCAACCCTATCATTTACGATCAACATTTTTTGGAACCTTTTTTGAGCGAACTATTTTCTATGGAAAAATAAAAAAAGAGTATCTT------GTAAATGTC------TTTACTAAGGATTTTCAAGTTATA------TCATGTATGTTCAAAGATATTTTTATGCATTATGTTAGGTATCAAGGAAAATCTATTTTGGCTTTAAAATGGACGTTTTTTATTCTGAATAAATGGAAGTATTACCTTACTCTCTTTTGGAAATGTCGTTTTTATGTGTGGTATCAATCAGAAAGG------ATAAAAACATTATCCAAGCATTTCCTTGACTTTTTAGGTTATCTT------TCAAGTGCA------AATATACGATTCAATCCTTCGTTGGGACGAAGTCAAATGATAGAAAATTCATTTATAATG------AATAATAATATTATTAAG---------ACGTTTGATACCACAGTTCCAATTATACCTTTGGTTGGACCATTGGGTAAAGCGAAAAGTGGTGCCGTTTTAGGTCACCCCATTACTAAG---TTGATCCCGGACGATTTC------TCAGATTATGATATTATTGGCTTATTTTGGCATATATGCAGAAATCTTTCTCATTATTACAGCGGAGCTTCAAAAAAA---AATAGTTTGTATCAAATA---------AAATATATACTTCGACTTTCGTGTACTAGAACTTTAGCTCATAAACACAAAAGCGCTTTACGTGCTTTTTTGAAAAGATTACTTCCAGAAGTTTTGGAAGAATTTTTTATGGAGGAGGATAAAGTTCTTTCGTTGATCTTATCAAGGTATTCTTTTCCTTCGCGGAGATT----------------------------------------------------------------CGAAATTGGTAGACGCTACGGACTTAATTAGGTTGAGCCTTAGTATGGAAACCCACTAAGTG-----ATAACTTTCAAATTCAGGGAAACCGTGGAATTAATAAAAATAGGCAATCCTGAGCCAAATCCCGTTT------TCC------GAA--------AAT---GAGTAGGGAAAGTAAGCCAGCAG----------AAAAAAAAGGATAGGTGCAGAGACTCAACGGAAGCTGTT-------CT-AATAAA-------TACATACA----ACACAA------------------CTCGAGTTGA------TTGCCCAAGTTGGT----------------------------------------------------------------------------------------------------------------------------------------------------------------------------------AGGCGAGAATAAAGATAGAGTCCCATTCTACATGTCAATGCCGACAACAATGAAATTTATAG-TAAGAGGAAAATCCGTCGACT-----TTTTAAATCATGAGGGTTCAAGTCCCTCTATCCCCAAAAAA----------GCCTGT-TTGAACACCT-AATTCTTT------CTC---------------------TTATTTTTCC-----CTT--------T---------TCGT-------TAGC--AGTCAAAATCCTCT-TTCTTT---------------------TT------------------------------------------------CATATTTAGGCGAGAAATATCCATT-------TT----AATAATTCACAG---------TCAGTACTTTATTTATATATTATATATTATTTATTT---ATATATTATATATTAATTATTAATTTAATTAATATATAATCTGAAATTT---------------A------CATTTAC----AAAGTATTATTC--------AATTTA-------GTCATTTTT------CAT----TTTGTGTATTTTTTTTTTTA-AAAA--------------AA---AA-AATAC-----------------------------TTT-T------TTAGAT--------------TT-----------------------------------------------TTAA------------------------------------------------------
Erianthemum_dregei ------------------------------------------CGATCAAGTTTGTTCGAAAATGTAAGTTATGACAAAAAGGTTAGGTTCCTAATTGTGAAACGATTAATTACTCGACTGTATCACCAGAATTCTTTTCTTATTTCTACTTAT---------GAT------TATAAC------------CAAAATGTTTTTTTGGGGTACAACAAACATTTTTATTTGCAAATCATATCGGGTAAGTTAGCGGTTATTGTAGAAATTAAACTTTTCCTAGGCCTAGTA---TCTTCTCTTTCTTCTCTTGAAGATAATAAAAAAATAAACGAATCTAAAAATTTCCGATCAATTCATTCCATATTTCCCTTTTTAGAAGATAAATTCTCCCATTTAAATTATGTGTCAAATATACTAATACCTTATCCTGTTCATCTTGAAATATTAGTTTTAATTCTTCGTTATTGGGTGAACGATGCTTCTTCTTTACATTTTTTACGATTCGTTTTCCACGAGAATCGTAATTGGAACCATTTTTTTTTCCAAAATAAATCTATTTCTACCCTT------------TCAAAAAGG------------AATCAGAGATTATTTTTCTTCTTATATAATTCTCATGTCTGTGAATACGAATCCATTTTTGTTTTTTTACGTAACCAATCCTATCATTTACGATCAACATTTTTTGGAACCTTTTTTGAACGAACTTTTTTCTATGGAAAAATAAAAAAAGAGTATCTT------GTAAATGGCTTTACCTTTACTAAGGATTTTCAAGCCATA------TCATGTATGTTCAAAGATATTTTTATGCATTATGTTAGGTATCAAGGAAAATCTATTCTGGCTTCAAAATGGACATTTTTTATTCTGAATAAATGGAACTATTACCTTGCTCTCTTTTGGAAATGTCGTTTTTATGTGTGGTATCAATCAGAAAGG------ATAAAAACATTATCCAAGCATTTCCCTGACTTTCTAGGTTATCTT------TCAAGTGCA------AATATACGATTCAACCCTTCGTTGGGACGAAGTCAAATGATAGAAAATTCATTTATAATA------AATAATAATATTATTAAG---------ACATTTGATACCACAGTTCCAATTATACCTTTGGTTGGACCATTGGTTAAAGCAAAAGTTGGTGACGTCTTAGGTCACCCCATTAGTAAGTTGTTGATATCGTCCGATTTA------TCCGATTATGATATTATTGACTTATTTTGGCATATATGCAGAAATCTTTCTCATTATTACAGCGGAGCTTCAAAAAAA---AAGAGTTTGTATCAAATA---------AAGTATATACTGCGACTTTTGTGTACTAGAACTTTAGCTCGTAAACACAAAAGTGCTTTACGTGCTTTTTTGAAAAGATTAGTTCCAGAAGTTTTGGAAGAATTTTTTATGGAGGAGGAGCAAGTTCTTTCGTTGATCTTCTCAAAGTATTCTTTTCCTTCGCAGAGATTGTATAGAGAAGGTCGTATTTGG------------------------------------------CGAAATTGGTAGACGCTACGGACTTAATTGGGTTGAGCCTTAGTATGGAAACCCACTAAGTG-----ATAACTTTCAAATTCAGGGAAACCGTGGAATTAATAAAAATAGGCAATCCTGAGCCAAATCCCGTTT------TCC------GAA--------AAT---GAGGAGGGAAAGCAAACCAGAAT-----------AAAAAAAGGATAGGTGCAGAGACTCAACGGAAGCTGTT-------CT-AATAAA-------TACATACA----A-----------------------ATGGAGTTGA------TT-C----GCCAGT----------------------------------------------------------------------------------------------------------------------------------------------------------------------------------AGACGAGAATAAAGATAGAGTCCCATTCTACATGTCAATACCGACAACAATGAAATTTATAG-TAAGAGGAAAATCCGTCGACT-----TTTTAAATCATGAGGGTTCAAGTCCCTCTATCCCCAAAAAA----------GCCCGT-TTGAACCCCT-AATTCTTT-----CTTC---------------------TTATTTATCC-----CTT--------T---------TCGT-------TAGC--AATAAAAAAATCC-----------------------------CC------------------------------------------------TTTATTTAGGCGAKAAATACCCATT-------TT----AATAATTCACAG---------TCAGTACTTTATTATAATTATATATTATATACTG-----ATA-------------------------------------CTGAAACTT---------------A------CATTTAA----AAAGTCTTATTC--------AATTAGCAAATTAGTCATTTTT------TAT----TTTGTGTR---TTTRAAAAA-AAGA------AAATTTTACA---AGTAAYAC-----------------------------TTT-T--TYAGTTAGAT--------------TT-----------------------------------------------WTAATGGTCGGGATAGSTCAGTTGGTAGAGCAGAGGACTGAAAATCCTCGTGTCC---
Gaiadendron_punctatum ---------------------------------------------------------------------TATGACAAAAAATTTAGGTTACTAATTGTGAAACGCTTAATTACTCGAATGTATCAACAGAATTCTTTTCTTATTTTTACTAAT---------GAT------TCTAAC------------CAAAATCCCTTTTTTGGGCACAACAAACATTTTTATTTTCAAATCATATCGGGTAAATTAGCAGTTATTGTGGAAATTAAACTTTCCCTACGCTTAGTA---TCTTCCCTC---------GAAGATAAG---AAAATAGACGAATCTAAAAATTTACGATCAATTCATTCCATATTTCCCTTTTTAGAAGATAAATTCTCCCATTTAAATTATGTGTCAAATATACTAATACCCTATCCTGTTCATCTTGAAATCTTGATTCTAATTCTTCGTTACTGGGTGAAAGATGCCTCTTCTTTACATTTTTTACGATTCGTTTTCCACGAGAATCGTAATTGTAACCAATTTTTTTTACCAAAGAAATATATTTCCACTCTT------------TCAAAAAGA------------AATCAAAAATTATTC------TTATATAATTCTCATGTCTGTGAATACGAATCCATTTTTTTTTTTTTACGGAACCAATCCAATCATTTACAACCAAATTTTTTTGGAACCCTTTTTGAGCGAATTTTTTTCTATGGAAAAATAAAAAAAAAGTATCTT------GTAAATGCC------TTTATTAAGGATTTTCAAGCTATT------TCATGCCAGTTCAAAGAACCTTTTATGCATTATGTTAGGTATCAAGGTAAATCTATTCTGGCTTCAAAACGGACGTCTCTTATTCTGAATAAATGGAAATATTACCTTGCCCTCTTTTGGAAATGTCGTTTTTATGTATGGTATCAACCAGAAAGGATCCATATAAAAACATTATCCAAGCATTTCCTTGACTTTCTAGGTTATCTT------TCAAGTGCA------AGTATACGATTCAACCCTTCGGTGGGACGAAGTCAAATGCTAGAAAATTCATTTATAATA---------AATAATATTATTAAG---------ACGTTTGATACCACAGTTCCAATTATGCCTTTGATTGGATCATTGGCTAAAGCGAAAGTTTGTGACGTCTTAGGTCACCCCATTAGTAAG---TTGGTCTGGGCCGATTTA------TCAGATTATGATATTATTGACTTATTTTGGCGTATCTGCAGAAATCTTTCTCATTATTACAGCGGAGCCTCAAAAAAA---AAGAGTTTGTATCAAATA---------AAGTATATACTTCGACTTTCTTGTACTAGAACTTTAGCTCGTAAACACAAAAGCACTCTACGTGCTTTTTTGAAAAGATTAGGTCCGGAATTTTTGGAAGAATTTTTTACGGAGGAGGTGCAAGTTCTTTCGTTGATCTTCTCAAGGTATTCTTTTACTTCGCGGAGGTTATATAGAGAAGGTCGTATTTGGTATTTGGATATT------------------------------CGAAATTGGTAGACGCTACGGACTTAATTGGATTGAGCCTTAGTATGGAAACCCACTAAGTG-----ATAACTTTCAAATTCAGGGAAACCGTGGAATTAATAAAAATAGGCAATCCTGAGCCAAATCCCGTTT------TCC------GAA--------AAT---GAGTAGGGAAAGCAAGCCAGAAT-----------AAAAAAAGGATAGGTGCAGAGACTCAACGGAAGCTGTT-------CT-AACAAA-------TAYATACA----ATACAA------------------ATGGCGTTGA-----TTT-C----GCTGGT----------------------------------------------------------------------------------------------------------------------------------------------------------------------------------AGACGAGAATAAAGATAGAGTCCCATTCTACATGTCAATACCGACAACAATGAAATTTATAG-TAAGAGGAAAATCCGTCGACT-----TTTTAAATCATGAGGGTTCAAGTCCCTCTATCCCCAAAAAAAAAAAA----GCCTAT-TTGACCCCCT-AATTATTT------ATC------------------------------T-----TAT--------T---------TCGT-------TAGC--GGTTAAAAATCCTT-TTCATTT--------------------TT------------------------------------------------CATATTTAGGCAATAAATCCCCATT-------TT----AATAATTCACAG---------TCAGTAC------TTATA-------------------------------------------------------------CTGAAACTT---------------A------CATTTAC----AAAGTCTTATTC--------AATTAG--------TCATTTTT------AAT----TTTGTGTA---TTTT--CAA-AAAGAAA----A-CTTTACA---AGTAATAC-------------------TTTTTTATATTTTWAATTGACATAGACCCAA-----GCCTTCT-------------AGTA-------AAATAAGAACGGCGCATCA----ATAATGGTCGGGATAGCTCAGTTGGTAGAGCAGAGGACTGAAAATCCTCGTGTCAC--
Globimetula_dinklagei CAGGAGTATATTTATGCACTTACTCATAATCGTAATTTCAATCGATCAAGTTTGTTCGAAAATGTAAGTTATGACAAAAAGGTTAGGTTACTAATTGTGAAACGATTAATTACTCGAATGTATCACCAGAATTATTTTCTTATTTCTACTTAT---------AAT------TATAAC------------CAAAATGTTTTTTGGGGGCACAACAAACATTTTTATTTGAAAATCATATCGGGTAAGTTAGTGGTTATTGTAGAAATTAAACTTTTCCTAGGCCTAGTA---TCTTTTATT---------GAAGATAATAAAAAAATAGACGAATCTAAAAATTTACGATCAATTCATTCCATATTTCCCTTTTTAGAAGATAAATTCTCCCGTTTAAATTATGTATCAAATATACTAATACCTTATCCTGTTCATCTTGAAATATTAGTTTTAATTCTTCGTTGTTGGGTGAAAGATGCTTCTTATTTACATTTTTTACGATTCGTTTTCCACGAAAATCATAATTGGAACCATTTTTTTTTCCAAAATAAATGTATTTCTACCCTT------------TCAAAAAGA------------AATCAGAGATTCTTTTTATTCTTATATAATTCTCATGTCTGTGAATACGAATCCATTTTTTTTTTTTTACGTAACCAATCCTATCATTTACGATCAACATTTTTTGGAACCTTTTTTGAGCGAACTATTTTCTATGGAAAAATAAAAAAAGAGTATCTT------GTAAATGGC------TTTACTAAGGATTTTCAAGCCATA------TCATATATGTTCAAAGATATTTTTATCCTTTATGTTAGGTATCAAGGAAAATCTATTCTGGCTTCAAAATGGACGTTTTTTATTCTGAATAAATGGAACTATTATCTTGCTCTTTTTTGGAAATGTCGTTTTTATGTGTGGTATCAATCAGAAAGG------ATAAAAACATTATCCAAGCATTTCCTTGACTTTCTAGGTTATCTT------TCAAGTGCA------AATATACGATTCAACCCTTCGTTGGGACGAAGTCAAATGATAGAAAATTCATTTATAATG------AATAATAATATTATTAAA---------ACATTTGATACCGCAGTTCCAATTATACCTTTGGTTGGACCATTGGTTAAAGCGAAAGTTGGTGACGTTTTAGGTCACCCCATTAGTAAGTTGTTGATCTCGTCCGATTTA------TCAGATTATGATATTATTGACTTATTTTGGCATATATGCAGAAATCTTTCTCATTATTACAGTGGAGCTTCAAAAAAA---AAGAGTTTGTATCAAATA---------AAGTATATACTTCGACTTTCGTGTACTAGAACTTTAGCTCGTAAACACAAAAGTGCTTTACGTGCTTTTTTAAAAAGATTAGTTACAGAAGTTTTGGAAGAATTTTTTATGGAAGAGGAGCAAGTTATTTCGTTGATCTTCTCAAGGTATTCTTTTCTTTCGCAGAGATTGTATAGAGAAGGTCGTATTCGGTATTTGGATATTTATTATTTGTATCAACGATCTAGTCAATCA-------------------------------------CCTTAGTATGGAAACCCACTAAGTG-----ATAACTTTCAAATTCAGGGAAACCGTGGAATTAATAAAAATAGGCAATCCTGAGCCAAATCCCGTTT------TCC------GAA--------AAT---GAGTAGGGAAAGCAAGCCAGAAT--------------AAAAGGATAGGTGCAGAGACTCAACGGAAGCTGTT-------CT-AATAAA-------TACATACA----ATACAA------------------ATGGAGTTGA------TT-C----GCCGGT----------------------------------------------------------------------------------------------------------------------------------------------------------------------------------AGACGAGAATAAAGATAGAGTCCCATTCTACATGTCAATACCGACAACAATGAAATTTATAG-TAAGAGGAAAATCCGTCGACT-----TTTTAAATCATGAGGGTTCAAGTCCCTCTATCCCCAAAAAA----------GCCCGT-TTGAACCCTT-AATTCTTT-----CTTC---------------------TTATTTATCC-----CTT--------T---------TCAT-------TAGC--AATTCAAAATTCCC-T--T---------------------------------------------------------------------------TATTTAGGCGAGAAATACCCATT-------TT----AATAATTCACAG---------TCAGTACTTTAT---------------------------ATA-------------------------------------CTGAAACTT---------------A------CATTTAC----AAAGTCTTATTC--------AATTAG--------TCATTTTT------CAT----TTTTTGTA---TTTTAAA-A-AATA------AAATTTTACA---AGTTAATA-----------------------------CTT-T--TTAGTTAGAT--------------TT-----------------------------------------------GTAATGGTCGGGATAGCTCAGTTGGTAGAGCAGAGGACTGAAAATCCTCGTGTCC---
Helicanthes_elastica ---------------------------------------------------------------------------------------------------------------------------------------TTTCTTATTTCTACTTAT---------GAT------TCGAAC------------CAAAATGCTTTTTTTGGACACAACAAACATTTTTATTTGCAAATCATATCGGGTAAGTTGGCGGTTATTGTGGAAATTAAACTTTTCCTAGGCTTAGTA---TCTTCTATT---------GAAGATAAT---AAAATAGACGAATCTAAAAATTTACGATCAATTCATTCCATATTTCCCTTTTTAGAAGATAAATTCTCCCGTTTAAATTATGTGTCAAGTATACTAATACCTTATCCTGCTCATCTTGAAATATTGGTTTTAATTCTTCGTTGTTGGGTGAAAGATGCTTCTTCTTTACATTTTTTACGATTCGTTTTCCACGAGAATCGTAATTGGAACCATTTTTTTTTACAAAATAAATATAGTTCCACCCTT------------TCAAAAAGA------------AATCAGAGATTATTTTTATTCTTATATAATTCTCATGTCTGTGAATACGAATCCATTTTTGTTTTTTTACGTAACCAATCCTATCATTTACGATCAACATTTTTTGGAACCTTTTTTGAGCGAACTGTTTTCTATGGAAAAATAAAAAAAGAGTATCTT------GTAAATGTC------TTTACTAAGGATTTTCAAGCCATA------TTATGTATGTTCAAAGATATTTTTATGCATTATGTTAGGTATCAAGGAAAATCTATTCTGGCTTCAAAATGGACGTTTTTTATTCTGAATAAATGGAACTATTATCTTGCTCTCTTTTGGAAATGTCGTTTTTATGTGTGGTATCAATCAGAAAAG------ATAAAAATATTATCCAAGCATTTCCTTGCCTTTCTAGGTTATCTT------TCAAGTACA------AATATACGATTCAACCCTTCGTTGGGACGAAGTCAAATGATAGAAAATTCATTTATAATA---AATAATAATAATATTATTAAG---------ACGTTTGATACCACAGGTCCAATTATACCTTTGGTTGGACCATTGGTTAAAGCGAAAGTTAGTGACGTCTTAGGTCACCCCATTAGTGAG---TTGAGCTCGGCCGATTTA------TCAGATTATGATATTATTGACTTATTTTGGCATATATGCAGAAATCTTTCTCATTATTACAGCGGAGCTTCAAAAAAA---AAGAGTTTGTATCAAATA---------AAGTATATACTTCGACTTTATTGTACTAGAACTTTAGCTCGTAAACACAAAAGCGCTTTACGTGCTTTTTTGAAAAGATTAGGTCCAGAAGTTTTGGAAGAATTTTTTATGGAGGAGGAGCAAGTTCTTTCGTTGATCTTCTCAAGGTATTCTTTTACTTCGCAGAGATTGTCTAGAGAAGGTCGTATTTGGTATTTGGAT-------------------------------------------------------------------------------------------------------------------------------------------------------------------------------------------------------------------------------------------------------------------------------------------------------------------------------------------------------------------------------------------------------------------------------------------------------------------------------------------------------------------------------------------------------------------------------------------------------------------------------------------------------------------------------------------------------------------------------------------------------------------------------------------------------------------------------------------------------------------------------------------------------------------------------------------------------------------------------------------------------------------------------------------------------------------------------------------------------------------------------------------------------------------------------------------------------------------------------------------------------------------------------------------------------------------------------------------------------------------------------------
Helixanthera_coccinea ------------------------------------------------------------------------GACAAAAAGGTTAGGTTACTAATTGTGAAACGATTAATTACTCGATTGTATCACCAGAATTATTTTCTTATTTATACTTAT---------GAT------TATAAC------------CAAAATTATTTTTTTGGGCACAACAAACATTTTTATTTGCAAATCATATCGGGTAAGTTAGCGGTTATTGTGGAAATGAAACTTTTTCAAGGCTTAGTA---TCCTCTCTT---------GAAGATAAT---AAAATAGACGAATCTAAAAATTTACGATCAATTCATTCCATATTTCCCTTTTTAGAAGATAAATTCTCCCGTTTAAATTATGTGTCAAATATACTAATACCTTATCCTGTTCATTTTGAAATATTGGTTTTAATTCTTCGTTGTTGGGTGAAAGATTGTTCTTTTTTACATTTTTTACGATTCGTTTTCCACGAGAATCGTAATTGGAACCATTTTTTTTTCCAAAATAAATATATTTCCACCCTT------------CAAAAAAGA------------AATCAGAGATTTTTATTATTCTTATATAATTCTCATGTCTGTGAATACGAATCCATTTTTGTTTTTTTACGTAACCAATCCTATCATTTACGATCAACATTTTTTGGAACCTTTTTTGAGCGAACTCTTTTCTATGGAAAAAATAATAAAGAGTATCTTGTACTGGTAAATGTC------TTTACTAAGGATTTTCAAGCCATA------TCATGTATGTTCAAAGATATTTGTATGCATTATGTTAGGTATCAAGGAAAATTCATTCTGGCTTCAAAATGGACGTTTTTTATTCTGAATAAATGGACTTATTACCTGCTCTTCTTTTGGAAATGTCGTTTATGTGTGTGGTACCAATCAGAAAGG------ATAAAAATATTATCCCAGCATTCCCTTGACTTTCTAAGTTATCTT------TCAAGTGCA------AATAGACGATTCAACCTTTCGTTGGGACGAAGTCAAATGCTAGAAAATTCATTTATAATA------AATAATAATATTATTAAG---------ACGTTTGATACCACAGTTCCAATTACACCTTTGGTTAGACCATTGGTTAAAGCGAAAAGTGGTGACGTCTTAGGTCACCCCATTAGTAAG---TTGATCTCGGCCGATTTA------TCAGATTATGATATTATTGACTTATTTTGGCATATATGCAGAAATCTTTCTCATTATTACAGCGGAGCTTCAAAAAAA---AAAAGTTTGTATCAAATA---------AAGTATATACTTCGACTTTCGTGTACTAGAACTTTAGCTCGTAAACACAAAAGTGCTTTACGTGCTTTTTTGAAAAGATTAGTTCCAGAAGTTTTGGAAGAATTTTTTATGGAGGAGGAGCAAGTTCTTTCGTTGATCTTCTCAAGGTATTCTTTTC---------------------------------------------------------------------------------------------TACGGACTTAATTGATTTGAGCCTTAGTATGGAAACCCACTAAGTG-----ATAACTTTCAAATTCAGGGAAACCGTGGAATTAATAAAAATAGGCAATCCTGAGCCAAATCCCGTTT------TCC------GAC--------AAT---GAGTAGTGAAAGCAAGCTAGAAT---------------AAAGGATAGGCGCAGAGACTCAACGGAAGCTGTT-------CT-AATAAA-------TACATACA----ATACAA-ATTACAATACATTTGTAATGGAGTGGA------TT-C----GCCGGT----------------------------------------------------------------------------------------------------------------------------------------------------------------------------------AGACGAGAATAAAGATAGAGTCCCATTCAACATGTCAATACCGACAACAATGCAATTTGTAG-TAAGAGGAAAATCCGTCGACT-----TAAAAAATCATGAGGGTTCAAGTCCCTCTATCCCCAAAAAA----------GCCCGT-TTGAACCCCC-AATTCTTT------CTC---------------------TTATTTCTCT-----CTT--------T---------TCGT-------TAGC--AGTTCAAAATCCCC-TTTTTTTT-------------------TT------------------------------------------------CATAGTTAGGCGAGAAATAACCATT-------TT----CATAATTCACAG---------TCAGTACTTTATATAAT----------------------ATA-------------------------------------CTGAAACTT---------------A------CATTTAC----AAAGTCTTATTC--------AATTAG--------TGATTTTT------CAT----TTTGTGTA----TTTTAACA-AAGA------AAATATTACA---AGTAATAC-----------------------------TTTTTTATTTTTTAGAT--------------TT-----------------------------------------------TTAATGGTCGGGATAGCTCAGTTGGTAGAGCAGAGGACTGAAAATCCTCG--------
Helixanthera_cylindrica ---------------------------------------------------------GAAAATGTAGGTTATGACAAAAAGGTTAGGTTACTAATTGTGAAACGCTTAATTACTCGAATGTATCACCAGAATTCTTTTATTATTTCTACTTATGATTATAATGAT------TATAAC------------CAAAATGCTTTTTTTAGGCACAACAAACATTTTTATTTCCAAATCATATCGGGTAAGTTAGCGGTTATTGTGGAAATAAAATTTTTTCTAGGCTTAGTA---TCTTCTCTT---------GAAGATAAT---AAAATAGACGAATCTAAAAATTTACGATCAATTCATTCCATATTTCCCTTTTTAGAAGATAAATTCTCCCGTTTAAATTATGTGTCAAATATACTAATACCTTATCCTGTTCATCTTGAAATATTGGTTTTAATTCTTCGTTGTTGGGTAAAAGATGCTTCTTCTTTACATTTTTTACGATTTGTTTTCCACGAGAATCGTAATTGGAACCATTTTTTTTTCCAATATAAATATAGTTCCATCCTT------------TCAAAAAGA------------AATCAGAGATTTGTTTTATTCTTATATAATTCTCATGTCTGTGAATACGAATCCATTTTTGTTTTTTTACGTAACCAATCCTATCATTTACGATCAACATTTTTTGGAACCTTTTTTGAGCGAACTATTTTCTATGGAAAAATAAAAAAAGAGTATCTT------GTAAAT---------------AAGGATTTTCAAGCCATA------TCATGTATGTTCAAAGATAGTTTTATGCATTATGTTAGGTATCAAGGAAAATCTATTCTGGCTTCAAAACGGACGTTTTTTATTCTGAATAAATGGAACTATTACCTTACTCTCTTTTGGAAATGTCGTTTTTATGTGTGGTATCAATCAGAAAGG------ATAAAAACATTATCCAAGCATTTCCTTGACTTTATAGGTTATCTT------TCAAGTGCA------AATATACGATTCAACCCTTCGTTTGGACGAAGTCAAATGATAGAAAATTCATTTATAATA---AATAAAAATAATATTATTAAG---------ACGTTTGATACCACAGTTCCAATTATACCTTTGGTTGGACCATTGGATAAAGCGAAAGTTGGTGACGTCTTAGGTCACTCCATTAGTAAG---TTGATCTCGGCCGATTTATCAGATTCAGATTATGATATTATTGACTTATTTTGGCATATATGCAGAAATCTTTCTCATTATTACAGCGGAGCTTCAAAAAAA---AAGAGTTTGTATCAAATA---------AAGTATATACTTCGACTTTCTTGTACTAGAACTTTAGCTCGTAAACACAAAAGCGCTTTACGTGCTTTTTTGAAAAGATTAGGTTCAGAAGTTTTGGAAGAATTTTTTATGGAGGAGGAGCAAGTTCTTTCGTTGATCTTCTCAAGGTATTCTTTTCCTTCGCAGAGATT--------------------------------------------------------------------------------------------------------------------------------------------------------------------------------------------------------------------------------------------------------------------------------------------------------------------------------------------------------------------------------------------------------------------------------------------------------------------------------------------------------------------------------------------------------------------------------------------------------------------------------------------------------------------------------------------------------------------------------------------------------------------------------------------------------------------------------------------------------------------------------------------------------------------------------------------------------------------------------------------------------------------------------------------------------------------------------------------------------------------------------------------------------------------------------------------------------------------------------------------------------------------------------------------------------------------------------------------------------------------------------------------------------------------
Helixanthera_parasitica ---------------------------------------------------------------------------------------------------------------------------------------------------------------------------------------------------------------------------------------------------------------------------------------------------------------------------------------------------------------------------------------------------------------------------------------------------------------------------------------------------------------------------------------------------------------------------------------------------------------------------------------------------------------------------------------------------------------------------------------------------------------------------------------------------------------------------------------------------------------------------------------------------------------------------------------------------------------------------------------------------------------------------------------------------------------------------------------------------------------------------------------------------------------------------------------------------------------------------------------------------------------------------------------------------------------------------------------------------------------------------------------------------------------------------------------------------------------------------------------------------------------------------------------------------------------------------------------------------------------------------------------------------------------------CTACGGACTTAATTGGGTTGAGCCTTAGTATGGAAACCCACTAAGTG-----ATAACTTTCAAATTCAGGGAAACCTTGGAATTAATAAAAATAGGCAATCCTGAGCCAAATCCCGTTT------TAC------GAA--------AAT---GAGTAGGGAAAACAAGCCAGAAT-----------AAAAAAAGGATAGGTGCAGAGACTCAACGGAAGCTGTT-------CT-AATAAA-------TACAAACA----ATACAA------------------ATGGAGTTTA------TT-C----GCCGGT----------------------------------------------------------------------------------------------------------------------------------------------------------------------------------AAACGAGAATAAAGATAGAGTCCCATTTTACATGTCAATACCGACAACAATGAAATTTATAG-TAAGAGGAAAATCCGTCGACT-----TTTTAAATCATGAGGGTTCAAGTCCCTCTATCCCCAAAAAA----------GACAGT-TTGAATCCCT-AATTCTTT------CTC---------------------GTATTTATCC--------------------------CTGT-------TAGC--AGTTAAAAATCCCC----TTTATTT-----------------TT------------------------------------------------CATCTTTAGGCGAGAAATAACCATT-------TT----AATAATTCACAG---------TCAGTACTTTACTTTAGAACTTTATATACTATATACTGAATA-------------------------------------TTGAAACTT---------------A------CATTTAC----AAAGTATTATTC--------AATTAG---------CATTTTT------CAT----TTTGTGTA---TTT-----------------TTATTTTACA---AGTAATAC-----------------------------TTTTT--TAAATTTATA--------------TT-----------------------------------------------TTAA------------------------------------------------------
Ileostylus_micranthus ---------------------------------------AATCGATCAAATTTGTTCGAAAATGTAGGTTATGACACAAAAGTTAGGTTACTAATTGTGAAACGCTTAATTACTCGAATGTATCAACAGAATTTTTTTATTATTTCTACTAAT---------GAT------TCTAAC------------CAAAATACTTTTTGGGGGCACAATAAACATTTTTATTTGCAAATCATGTCGGGTAACTTAGCAGTTATTGTGGAAATGAAATTTTGCCTACACTTAGTA---TCTTCTCTC---------AAAGATAAT---AAAATAGACGAATATAAAAATTTACGATCAATTCATTCCCTATTTCCCTTTTTAGAAGATAAATTATCCCGTTTAAATTATGTATCAAATAGACTAATACCCTACCCTGTTCATCTTGAAATATTGGTTCTAATTATTCGTTGCTGGTTGAAAGATGCCTCTTCTTTGCATTTTTTACGATTCATTTTACACGTGAATCGTAATTGGAACCTTTCTTTTTTACAAAATAAATATATTTCCACTCTT------------TCAAAAAGA------------AATCAGAGATTCTTCTTATTCTTATATAATTCTCATGTCTGTGAATACGAATCCATTTTTGTTTTTTTACGTAACCAATCCTCTCATTTACGATCAACATTTTTTGTAACCCTTTTTGAGCGAAATTTTTTATATGGAAAAATAAAAAAAGAGCATCTT------GTAAATTTA------TTTACTAAGGATTTTCAAGCCATT------TCATGGCTGTTCAAAGATATTTTTATACATTATGTTAGGTATCAAGGAAAATCGATTCCGGCTTCAAAACGGACGTCTCTTATTCTTAATAAATGGAATTATTACCTTGACCTCTTTTGGAAATGTCATTTTTATGTGTGGTATCAAGCAGAAAGG------ATAAATAAATTATCCAAGCATTTCCTTTACTTTTTAGGTTATCTG------TTAAATTCA------AGTATACGATTCAACCCTTCGTTGGGACGAAGTCAAATGCTAGAAAATTCATTTATAATA---------AATAATATTATTAAG---------ACGTTTGATACCACAGTTCCAATTATGCCTTTGGTTGGATCATTGGCTAAAGCGAAAGTTGATGATGTTTTAGGTCACCCCATTAGTAAG---TTGATCTCGTCCGATTTA------TCAGATTATGATATTATTGACTTATTTTGGTATATATGCAGAAATTTTTCTCATTATTACAGCGGATCCTCAAAAAAA---AAAAGTTTGTATCAAATA---------AAGTATATACTTAGACTTTATTGTACTAGAACTTTAGCTCGTAAACACAAAAGCGCTTTACGTGCTTTTTTGAAAAGATTAGGTCCGGCATTTTTGGAAGAATTTTTTACGGAGGAGGAGCAAGTTCTTTCGTTGATCTTCTCAAGGTCTTCTTTTACTTCGCGGAGGTTATATAGAGAAGGTCGTATTTGGTATTTGGATATT------------------------------CGAAATTGGTAGACGCTACGGACTTAATTGGATTGAGCCTTAGTATGGAAACCCACTAAGTG-----ATAACTTTCAAATTCAGGGAAACCGTGGAATTAATAAAAATAGGCAATCCTGAGCCAAATCCTGTTT------TCC------GAA--------AAT---GAGTAGGGAAAGCAAGCCAGAAT------AAAAAAAAAAAAGGATAGGTGCAGAGACTCAACGGAAGCTGTTCTAATAACT-AATAAA-------TACATACA----ATACAA------------------ATG----------------C----GCCGGT----------------------------------------------------------------------------------------------------------------------------------------------------------------------------------AGACGAGAATAAAGATAGAGTCCCATTYTACATGTCAATACCGACAACAATGAAATTTATAG-TAAGAGGAAAATCCGTCGACT-----TTTTAAATCATGAGGGTTCAAGTCCCTCTATCCCCAAAAAAA---------GTCCGT-TTGAACCCCT-AATTCTTT------CCC---------------------TTATTTATCC--------------------------CTGT-------TAGT--AGTTAAAAACCCTT----------------------------TT------------------------------------------------CATTTTTAGGCAAGAAATACCCATT-------TT----TATAATTCACAA---------TCAGTACTTTTATACTAAAATTTAT--------------CTA-------------------------------------CTGAAACTT---------------A------CATTTAT----AAAGTCTTATTC--------AATTAG--------TACTTTTT------CAT----TTTGTGTA---TTTTAAA-A-AATA------CAATTTTACA---AGTAATAC-----------------------------TTT-T------TTAGAT--------------TT-----------------------------------------------TTAATGGTCGGGATAGCTCAGTTGGTAGAGCAAAAA----------------------
Lepidaria_oviceps -------------------------------------------------------------------------------------------------------------------------------------------------------------------------------------------------------------------------------------------------------------------------------------------------------------------------------------------------------------------------------------------------------------------------------------------------------------------------------------------------------------------------------------------------------------------------------------------------------------------------------------------------------------------------------------------------------------------------------------------------------------------------------------------------------------------------------------------------------------------------------------------------------------------------------------------------------------------------------------------------------------------------------------------------------------------------------------------------------------------------------------------------------------------------------------------------------------------------------------------------------------------------------------------------------------------------------------------------------------------------------------------------------------------------------------------------------------------------------------------------------------------------------------------------------------------------------------------------------------------------------------------------------------------------------------------------TATGGAAACACACTAAGTG-----ATAACTTTCAAATTCAGGGAAACCGTGGAATTAATAAAAATAGGCAATCCTGAGCCAAATCCCGTTT------TCT------GAA--------AAT-------AGGGAAAGCAAGCCAGAAT---------AAAAAAAAAGGATAGGTGCAGAGACTCAACGGAAGCTGTT-------CT-AACAAA-------CAAATACATACAATACAA------------------ATGCAGTTGA------TT-C----GCTGGT----------------------------------------------------------------------------------------------------------------------------------------------------------------------------------AGACGAGAATAAAGATAGAGTCCCATTCTACATGTCAATACCGACAACAATGAAATTTATAG-TAATAGGAAAATCCGTCGACT-----TTTTAAATCATGAGGGTTCAAGTCCCTCTATCCCCAAAAAAA---------GCCCAT-TTGACCCCCT-AATTATTT------CTC---------------------C--------------CTT--------T---------TCGT-------TAGC--GGTTAAAAATCCTTATTCATTT--------------------TT------------------------------------------------CATATTTAGGCAAAAAATCCCCATT-------TT----AATTATTTTTAA---------TAATTAATAATACTTAATA------------------------------------------------------------CTGAAACTT---------------A------CATTTAC----AAAGTCTTATTC--------AATTAG--------TCATTTTT------AATTTTGTTTGTGTA---TTTT--CAA-AAAGAAA-------------------------------------------------------------------------------ACTTTCT-------------AGTA-------AAATAAGAACCGCGCATCA----ATAATGGTCGGGATAGCTCAGTTGGTAGAGCAGAGGACTGAAAAT-------------
Lepidaria_sp_Nickrent_4044 CAGGAGTATATTTATGCACTTACTCATAATCGTAGTTTAAATCGATCAAGTTTGTTCGAAAATGTAGGTTATGACAAAAAATTTAGGTTACTAATTGTGAAACGCTTAATTACTCGAATGTATCAACAGAATTCTTTTCTTATTTATACTAAT---------GAT------TCTAAC------------CAAAATCCTTTTTTGGGGCACAACAAACATTTTGATTTTCAAATCATATCAGGTAAATTAGCAGTTATTGTGGAAATGAAACTTTCCCTATGCTTAGTA---TCTTCTCTC---------GAAGATAAG---AAAATAGACGAATCTCAAAATATACGATCAATTCATTCCACATTTCCCTTTTTAGAAGAAAAATTCTCCCATTTAAATTATGTGTCAAATATATTAATACCCTATCCTGTTCATCTTGAAATCTTGATTCTAATTCTTCGTTACTGGTTGAAAGATGTTTCTTCTTTGCATTTTTTACGATTCGTTTTCCACGAGAATCATAATTGGAACTTTTTTTTTTTCCCAAATAAATATATTTACACTCTT------------TCAAAAAGA------------AATCAAAGATTATTCTTATTTTTATATAATTCTCATGTCTGTGAATACGAATCCATTTTTGTTTTTTTACGTAACCAATCCTATCATTTACGATCAACATTTTTTGGAACCCTTTTTGAGCGAATTTTTTTCTATGGAAAAATAAAAAAAGAGTATCTT------GTAAATGTC------TTTACTAAGGATTTTCAAGCTATT------TCATGGCTGTTCAAAGATCCCTTTATGCATTATGTTAGGTATCAAGGAAAGTCGATTCTGGCTTCAAAACGGACGTCTCTTATTCTGAATAAATGGAAATATTACCTTCCCCTTTTTTGGAAATGTCGTTTTTTTGTGTGGTATCAACCAGAAAGGATCCATATAAAAACATTATCCAAGCATTTCCTTGACTTTCTAGGTTATCTT------TCAAATGCA------AGTATACGCTTCAACCCTTCGGTGGGACGAAGTCAAATGCTAGAAAATTCATTTATAATA---------AATAATATTATTAAG---------ACGTTTGATACCATAGTTCCAATTATGCCTTTGGTTGGATCGTTGGCTAAAGCGAAAGTTTGTGACGTCTTAGGTCACCCCATTAGTAAG---TTGGTCTGGGCCGATTTA------TCAGATTATGATATTATTGACTTATTTTGGCGTATATGCAGAAATCTTTCTCATTATTACAGCGGAGCCTCAAAAAAA---AAGAGTTTGTATCAAATA---------AAGTATCTACTTCGACTTTCTTGTACTAGAACTTTAGCTCGTAAACATAAAAGCACTCTACGTGCTTTTTTGAAACGATTAGTTCCGGAATTTTTGGAAGAATTTTTTACGGAAGAGGAGCAAGTTCTTTCGTTGATCTTCTCAAGGTATTCTTTTACTTCGCGAAAGTTATATAGAGAAGGTCGT---------------------------------------------------------------------------------------TTAGTATGGAAACCCACTAAGTG-----ATAACTTTCAAATTCAGGGAAACCGTGGAATTAATAAAAATAGGCAATCCTGAGCCAAATCCCGTTT------TCC------GAA--------AAT---GAGTAGGGAAAACAAGCCAGAAT----------AAAAAAAAGGATAGGTGCAGAGACTCAACGGAAGCTGTT-------CT-AACAAA-------TACATACA----ATACAA------------------ATGGAGTTGA------TT-C----GCTGGT----------------------------------------------------------------------------------------------------------------------------------------------------------------------------------AGACGAGAATAAAGATAGAGTCCCATTCTACATGTCAATACCGACAACAATGAAATTTATAG-TAAGAGGAAAATCCGTCGACT-----TTTTAAATCATGAGGGTTCAAGTCCCTCTATCCCCAAAAAA----------GCCCATATTGACCCCCT-AATTATTT------CTC------------------------------C-----CTT--------T---------TCGT-------TAGC--GGTTAAAAATCCTT-TTCATTT--------------------TT------------------------------------------------CATATTTAGGCAAGAAATCCCCATTTT-----TT----AATAATTCACAG---------TCAGTAC------TTATA-------------------------------------------------------------CTGAAACTT---------------A------CATTTAC----AAAGTCTTATTC--------AATTAG--------TCATTTTT------AAT----TTTGTGTA---TTTT--CAATAAAGAAA----A-CTTTACA---AGTAATAC-------------------TTTTTTAGATTTTGAATTGACATAGACCCAA-----GCCTTCT-------------AGTA-------AAATAAGAACCGCGCATCA----ATAATGGTCGGGATAGCTCAGTTGGTAGA-----------------------------
Ligaria_cuneifolia ---------------------------AATCGTAGTTTCAATCGATCAAGTTTGGTCGAAAATAGGGGTTATGAAAAAAAATTTAGGTTACTAATTGTGAAACGCTTAATTACTCGAATGTATCCACATAATTTTTTTATTATTTCGACTAAT---------GAT------TCTAAT------------CAAAATCCGTTTTTGGGGCACAACAAAAATTTTTTTTTTCAAATCCTATCGGGTAAATTAGCAATTATTTTGGAAATTCAACTTTCCCTATGCTTAGTA---TCTTCCCAC---------GAAGATAAT---AAAATCGAAAAATCTCAAAATTTACGATCAATTCATACCATATTTCCCTTTTTCGAAGATAAATTCTCCCGTTTAAATTATGTGTCAAATATACTAATACCTTATCCTGTTCATCTTGAAATCTTGATTCTAATTCTTCGTTACTGGATAAAAGATGCTTCCTCTTTGCATTTTTTACGATTTGTTTTTCACGAAAATTGTAATTGGAACCATTTCTTTTGTAAAAAGAAATATATTTTTACTCTT------------TCAAAAAAC------------AATATAAGATTATTCTTATTTTTATATAATTCTCATGTCTGTGAATACGAATCCATTGTTTTTTTTTTACGCAACCAATCCTATCATTTAAGATCAACATTTTTTGGAACCCTTTTTGAGCGAATTTATTTTTATATAAAAATGAAAAAAGAGTATCTT------ATAAAAGTA------TTTACTAGGAATTTTCAAGACGTT------TCATGGCTGTTCAAAGATCTTTTTATGCATTATGTTAGGTATCAAGGAAAATCTATTCTGGCTTCAAAACGGACGTCTCTTATTCTGAATAAATGGAAATATTACTTTGTCCTCTTTTTGAAATGTTGTTTTTATGTATGGTATCAACCAGAAAGGATCCATATAAAAACATTATCCAAGCATTGTTTTTACTTTCTAGGTTATCTT------TCA------------AATATACGATTCAACCCTTCGGTGAGACGAAGTCAAATGTTAGAAAATTCATTTATAATA---------AATAGTAGTATTAAG---------ACGTTTGATACCGTGGTTCCAATTATGCCTTTGGTTGGATCATTAGCTAAAGCTAAAGTTTGTGATGTCTTAGGTCACCCCATCAGTAAG---TTGGCCTGGGCTGATTTA------TCAGATTATGATATTATTGACTTATTTTGGCGTATATGTAGAAATCTTTCT---------------------------------------------------------------------------------------------------------------------------------------------------------------------------------------------------------------------------------------------------------------------------------------------------CGAAATTGGTAGACGCTACGGACTTAATTTAATTGAGCCTTAGTATGGAAACCCACTAAGTG-----ATAATTTTCAAATTCAGGGAAACCGCGGAATWAA-AAAAAGAGGCAATCCTGAGCCAAATCCCGCTT------TCC------GAA--------AAT---GAGTGGGGAACACAAACCGGAAT-------AAAAAAAAAGAGGATAGGTGCAGAGACTCAATGGAAGCTGTT-------CT-AACAAA-------TACAAATA----ATACAA-------------AACAAAAGGGGTTGATTGTCTTT-C----GCCGAT----------------------------------------------------------------------------------------------------------------------------------------------------------------------------------AGACGAGAATAAAGATAGAGTCCCATTCTACATGTCAATACCGACAACAATGAAATTTATAG-TAAGAGGAAAATCCGTCGACT-----TTTAAAATCATGAGGGTTCAAGTCCCTCTATCCCCAAAAAG----------GCATAT-TTGATCCCCT-AATTTTTT------------------------------------------------------------------------------------------------------------------------------T------------------------------------------------CCTATTTAGGCAAGAAA-GCCCATT-------TT----AATA-----------------ATAGTA-------------------------------------------------------------------------CTTACATTT---------------A------CAAATAC----AAAGTTTTATAG----------------------TCATTTAA------AAT----TTTTCGTA---TTTTCAAAA--------AGAAAACTTTAAA---AGTAATAT-----------------------------TTTTAATTGACAGAAAC--------------YT-----------------TMTAGTAAAAWAAGAACGGCACATCA----AAAGTGGTCGGGATAGCTCAGTTGGTAGAGCAGAGGACTGAAAATCCTCG--------
Loranthus_europaeus ---------------------------------------------------------------------------------------------------------------------------------------------------------------------------------------------------------------------------------------------------------------------------------------------------------------------------------------------------------------------------------------------------------------------------------------------------------------------------------------------------------------------------------------------------------------------------------------------------------------------------------------------------------------------------------TTTGTTTTTTTACGTAACCAATCCTGTCAGTTACGATCAACATTTTTTGGAACCTTTTTTGAGCGACATTTTTTCTATGGAAAAATAAAAAAAGAGCATCTT------GTAAATGTC------TTTACTAAGGATTTTAAAGCCATTTACTGGTACTGGTTGTTCAAAGATAGTTTCATGCATTATGTTAGGTATCAAGGAAAATGCACTTTGGCTTTAAAACGGGCGTCTCTTATTCTAAATAAATGGAAATATTACCTTGCCCTCTTTTGGAAATATCGTTTTTATGTGCGGTATAAACCAGAACGG------ATAAAAACATTATCCAAGCATTTCCTTAACTTTCTAGGTTATCTT------TCAAGTGTA------AGTATACGATTCAACCCTTGGTTGGGCCGAAGTCAAATGCTAGAGAATTCCTTTCTAATA---------AATAATATTATTAAG---------ACGTTTGATACCACAGTTCCAATTATGCCTTTGGTTGGATCTTTGGCTAAAGCGAAAGTTGGTGATGTATTAGGTCACCCTATTAATAAG---TTGATCTCGATCGATTTA------TCAGATTATGATATTATTGACTTATTTTGGCATATATGCCAAAATATTTATCATTATTACAGCGGAATCTCAAAAAAA---AAGAGTTTGTATCAAATA---------AAGTATATATTTCGACTTTCTTGTACTAGAACTTTA---------------------------------------------------------------------------------------------------------------------------------------------------------------------------------------------------------------------------------------------TTAGTATGGAAACTCACTAAGTG-----ATAACTTTCAAATTCAGGGAAACCGTGGAATTAATAAAAATAGGCAATCCTGAACCAAATCCCGTTT------TCA------TAA--------AAT---GAGTAGGGAAATCAAGCCAGAAW----------AAAAAAAAGGATAGGTGCAGAGACTCAACGGAAGCTGTT-------CT-AATAAA-------TACATACA----ATACAA------------------ATGGAGTTGA------TT-C----GCCGGT----------------------------------------------------------------------------------------------------------------------------------------------------------------------------------AGACGAGAATAAAGATAGAGTCCCWTTCTACATGTCAATACCGACAACAATGAAATTTACAG-TAAGAGGAAAATCCGTCGACT-----TTTTAAATCATGAGGGTTCAAGTCCCTCTATCCCCAAAAAAAGTCAA----GTCCGT-TTGAACCCCT-AATTCTAT--------------------------------------CC-----CTT--------T---------TCAT-------TATC--ATTTT---------------------------------------------------------------------------------------AATTTTTAGGCAAGAAATGCCCATT-------TT----AATAATTCACAG---------TCAGTACTTTACTTTT-----------------------ATA-------------------------------------CTGAAACTTATCTACTGACACTTAA------CATTTAC----AAAGTCTTATTC------------------------------------------------------TTT------------------------------------------------------------------------------TTAGAT--------------TT-----------------------------------------------TTAATGGTCGGGATAGCTCAGTTGGTAGAGCAGAGGACTGAAAATCCTCGTGTCACC-
Loranthus_grewingkii -----------------------------------------------------------------------------------------------------------------------------------------------------------------------------------------------------------------------------------------------------------------------------------------------------------------------------------------------------------------------------------------------------------------------------------------------------------------------------------------------------------------------------------------------------------------------------------------------------------------------------------------------------------------------------------------------------------------------------------------------------------------------------------------------------------------------------------------------------------------------------------------------------------------------------------------------------------------------------------------------------------------------------------------------------------------------------------------------------------------------------------------------------------------------------------------------------------------------------------------------------------------------------------------------------------------------------------------------------------------------------------------------------------------------------------------------------------------------------------------------------------------------------------------------------------------------------------------------------------------------------------------------------------------------------------------------------------------------------------------------CCGTGGAATTAATAAAAATAGGCAATCCTGAACCAAATCCCGTTT------TCA------TAA--------AAT---GAGTAGGGAAATCAAGCCAGAAT-----------AAAAAAAGGATAGGTGCAGAGACTCAACGGAAGCTGTT-------CT-AATAAA-------TACATACA----ATACAA------------------ATGGAGTTGA------TT-C----GCCGGT----------------------------------------------------------------------------------------------------------------------------------------------------------------------------------AGACGAGAATAAAGATAGAGTCCCATTCTACATGTCAATACCGACAACAATGAAATTTACAG-TAAGAGGAAAATCCGTCGACT-----TTTTAAATCATGAGGGTTCAAGTCCCTCTATCCCCAAAAAAA---------GTCCGT-TTGAACCCCT-AATTCTAT--------------------------------------CC-----CTT--------T---------TCAT-------TATC--ATTTT---------------------------------------------------------------------------------------AATTTTTAGGCAAGAAATGCCCATT-------TT----AATAATTCACAG---------TCAGTACTTTACTTTT-----------------------ATA-------------------------------------CTGAAACTTATCTACTGACACTTAA------CATTTAC----AAAGTCTTATTT----------------------------------------------------------------------------------------------------------------------------------------TAGAT--------------TT-----------------------------------------------TTAATGGTCGGGATAGCTCAGTTGGTAGAGCAGAGGACTGAAAATCCTCGTGTCACC-
Loranthus_odoratus -------------------------------------------------------------------------------------------------------------------------------------------------------------------------------------------------------------------------------------------------------------------------------------------------------------------------------------------------------------------------------------------------------------------------------------------------------------------------------------------------------------------------------------------------------------------------------------------------------------------------------------------------------------------------------------------------------------------------------------------------------------------------------------------------------------------------------------------------------------------------------------------------------------------------------------------------------------------------------------------------------------------------------------------------------------------------------------------------------------------------------------------------------------------------------------------------------------------------------------------------------------------------------------------------------------------------------------------------------------------------------------------------------------------------------------------------------------------------------------------------------------------------------------------------------------------------------------------------------------------------------------------------------------GGTAGACGCTACGGACTTAATTGGATTGAGCCTTAGTATGGAAACTCACTAAGTG-----ATAACTTTCAAATTCAGGGAAACCGTGGAATTAATAAAAATAGGCAATCCTGAACCAAATCCCGTTT------TCA------TAA--------AAT---GAGTAGGGAAATCAAGCCAGAAT----------AAAAAAAAGGATAGGTGCAGAGACTCAACGGAAGCTGTT-------CT-AATAAA-------TACATACA----ATACAA------------------ATGGAG-------------C----GCCGGT----------------------------------------------------------------------------------------------------------------------------------------------------------------------------------AGACGAGAATAAAGATAGAGTCCCATTCTACATGTCAATACCGACAACAATGAAATTTATAG-TAAGAGGAAAATCCGTCGACT-----TTTTAAATCATGAGGGTTCAAGTCCCTCTATCCCCAAAAAAA---------GTCCGT-TTGAACCCCT-AATTCTAT--------------------------------------CC-----CTT--------T---------TCAT-------TAGC--ATTTT-------------------------------------TT------------------------------------------------AATTTTTAGGCAAGAAATGCCCATT-------TT----AATAATTCACAG---------TCAGTACTTTT----------------------------ATA-------------------------------------CTGAAACTTCTCTACTGACACTTAA------CATTTAC----AAAGTCTTATTC------------------------------------------------------TTT------------------------------------------------------------------------------TTAGAT--------------TT-----------------------------------------------TTAATGGTCGGGATAGCTCAGTTGGTAGAGCAGAGGACTGAAAATCCTCGTGTCACCA
Loxanthera_speciosa ---------------------------------------AATCGATCAAGTTTGTTCGAAAATGTAGGTTATGACAAAAAATTTAGGTTACTAATTGTGAAACGCTTAATGACTCGAATGTATCAACAGAATTCTTTTCTTATTTCTACTAAT---------GAT------TCTAAC------------CAAAATCCTTTTTTTGGGCACAACAAACATTTTTATTTTCAAATCATATCAGGTAAATTAGCAGTTATTGTGGAAATTAAACTTTCTCTATGCTTAGTA---TCTTCTCTC---------GAAGATAAG---AAAATAAACGAATCTCAAAATATACGATCAATTCATTCGACATTTACCTTTTTAGAAGAAAAATTCTTCCATTTAAATTATGTGTCAAATATATTAATACCCTATCCTGTTCATCTTGAAATCTTGATTCTAATTCTTCGTTACTGGGTGAAAGATGTTTCTTCTTTGCATTTTTTACGATTCGTTTTCCACGAGAATCGTAATTGGAACTTTTTTTTTCTCGCAAAGAAATATATTTACACTCTT------------TCAAAAAGA------------AATAAAAGATTATTCTTATTTTTATATAATTCTCATGTCTGTGAATACGAATCCATTTTTGTTTTTTTACGTAACCAATCCTATCATTTACGATCAACATTTTTTGGAACCCTTTTTGAGCGAATTTTTTTCTATGGAAAAATAAAAAAAGAGTATCTT------GTAAATGTC------TTTACTAAGGATTTTCAAGCTATT------TCATGGCTGTTCAAAGATCCTTTTATGCATTATGTTAGGTATCAAGGAAAATCGATTCTGGCTTCAAAACGGACGTCTCTTATTCTGAATAAATGGAAATATTACCTTGCCCACTTTTGGAAATGTCGTTTTTTTGTGTGGTATCAACCAGAAAGGATCCATATAAAAACATTATCCAAGCATTTCCTTGACTTTCTAGGTTATCTT------TCAAGTGCA------AGTATACGCTTCAACCCTTCGGTGGGACGAAGTCAAATGCTAGAAAATTCATTTATAATA---------AATAATATTATTAAG---------ACGTTTGATACCATAGTTCCAATTATGCCTTTGGTTGGATCATTGGCTAAAGCGAAAGTTTGTGACGTCTTAGGTCACCCCATTAGTAAG---TCAGTCTGGGCCGATTTA------TCAGATTATGATATTATTGACTTATTTTGGCGTATATGCAGAAATCTTTCTTATTATTACAGCGGAGCCTCAAAAAAA---AAGAGTTTGTATCAAATA---------AAGTATATACTTCGATTTTCTTGTACTAGAACTTTAGCTCGTAAACATAAAAGCACTCTACGTGCTTTTTTGAAACGATTAGGTCCGGAATTTTTGGAAGAATTTTTTATGGAAGAGGAGCAAGTTCTTTCGTTGATCTTCTCAAAGTATTCTTTTACTTCGCGGAAGTTATATAGAGAAGGTCGTTTTTGGTATTTTGATATT-----------------------------------------------------------------------AGTATGGAAACCCACTAAGTG-----ATAACTTTCAAATTCAGGGAAACCGTGGAATTAATAAAAATAGGCAATCCTGAGCCAAATCCCATTT------TCC------GAA--------AAT---GAGTAGGGAAAGCAAGCCAGAAA----------AAAAAAAAGGATAGGTGCAGAGACTCAACGGAAGCTGTT-------CT-AACAAA-------TACATACA----ATACAA------------------ATAGAGTTGA------TT-C----GCTGGT----------------------------------------------------------------------------------------------------------------------------------------------------------------------------------AGACGAGAATAAAGATAGAGTCCCATTCTACATGTCAATACCGACAACAATGAAATTTATAG-TAAGAGGAAAATCCGTCGACT-----TTTTAAATCATGAGGGTTCAAGTCCCTCTATCCCCAAAAAA----------GCCCAT-TTGAC----------ATTT------ATC------------------------------C-----CTT--------T---------TCGT-------TAGC--GGTTAAAAATCCTT-TTCATTT--------------------TT------------------------------------------------CATATTTAGGCAAGAAATCCC-----------TT----AATAATTTACAG---------TCAGTAC------TTATA-------------------------------------------------------------CTGAAACTT---------------A------CATTTAC----AAAGTCTTATTC--------AATTAG--------TCA------------------TTTGTGTA---TTTT--CAA-AAAGAAA----A-CTTTACAAATAATAATAC-------------------TTTTTTAGATTTTTAATTGACATAGACCCAA-----GCCTTCT-------------AGTA-------AAATAAGAACCGCGCATCA----ATAATGGTCGGGATAGCTCAGTTGG---------------------------------
Lysiana_filifolia -----------------------------------------TCGATCAAGTTTGTTCGAAAATGTAGGTTATGACAAAAAATTGAGGTTACTAATTGTGAAACGCTTAATTACTCGAATGTATCAACAGAATTCTTTTCTTATTTCTACTAAT---------GAT------TCTAAC------------CAAAATCCTTTTTTTGGGCACAACAAACATTTTTATTTTCAAATCATATCAGGTAAATTAGCAGTTATTGTGGAAATGAAACTTTCCCTATGCTTAGTA---TCTTCCCTC---------GAAGATAAG---AGAATAGACGAATCTCAAAATATACGATCAATTCATTCCACATTTCCCTTTTTAGAAGAAAAATTCTCCCATTTAAATTATGTGTCAAATATATTAATACCCTATCCTGTTCATCTTGAAATCTTGATTCTAATTCTTCGTTACTGGGTGAAAGATGTTTCTTCTTTGCATTTTTTACGATTTGTTTTCCACGAGAATCGTAATTGGAACTTTTTTTTTTTCCAAAAGAAATAT------ACTCTT------------TCAAAAAGA------------AATCAAAGATTATTCTTATTTTTATATAATTCTCATGTCTGGGAATACAAATCCATTTTTGTTTTTTTACGTAACCAATCCTATCATTTACGATCAACATTTTTTGGAACCCTTTTTGAGCGAATTTTTTTCTATGGAAAAATAAAAAAAGAGTATCTT------GTAAATGTC------TTTACTAAGGATTTTCAAGCTATT------TCATGGCTGTTCAAAGATCCTTTTATGCATTATGTTAGGTATCAAGGAAAATCTATTCTGGCTTCAAAACGGACGTCTCTTATTCTGAATAAATGGAAATATTACCTTGCCCTCCTTTGGAAATGTCGTTTTTTTGTGTGGTATCAACCAGAAAGGATTCATAGAAAAACATTATCCAAGCATTTCCTTGACTTTCTAGGTTATCTT------TCAAGTGCA------AGTATACGCTTCAACCCTTCGGTGGGACGAAGTCAAATGCTAGAAAATTCATTTATAATA---------AATAATATTATTAAG---------ACGTTTGATACCATAGTTCCAATTATGCCTTTGGTTGGATCATTGGCTAAAGCGAAAGTTTGTGACGTCTTAGGTCATCCCATGAGTAAG---TTGGTCTGGGCCGATTTA------TCAGATTATGATATTATTGACTTATTTTGGCGTATATACAGAAATCTTTCTCATTATTACAGCGGAGCCTCAAAAAAA---AAGAGTTTGTATCAAATA---------AAGTATATACTTCGACTTTCTTGTACTAGAACTTTAGCTCGTAAACATAAAAGCACTCTACGTGCTTTTTTGAAACGATTAGGTCCGGAATTTTTGGAAGAATTTTTTACCGAAGAGGAACAAGTTCTTTCATTGATCTTCTCAAGGTATTCTTTTACTTCGCGGAAGTTATATAGAGAAGGTCGTTTTTGGTATTTTGATATT-------------------------------------------------------------------------------AACCCACTAAGTG-----ATAACTTTCAAATTCAGGGAAACCGTGGAATTAATAAAAATAGGCAATCCTGAGCCAAATCCCGTTT------TCC------GAA--------AAT---GAGTAGGGAAAGCTAGCCAGAAT-------AAAAAAAAAAGGGATAGGTGCAGAGACTCAACGGAAGCTGTT-------CT-AACAAA-------TACATACA----CTACAA------------------ATGGAGTTGA------TT-C----GCTGGT----------------------------------------------------------------------------------------------------------------------------------------------------------------------------------AGACGAGAATAAAGATAGAGTCCCATTCTACATGTCAATACCGACAACAATGAAATTTATAG-TAAGAGGAAAATCCGTCGACT-----TTTTAAATCATGAGGGTTCAAGTCCCTCTATCCCCAAAAAA----------GCCCAT-TTGATCCCCT-AATTATTT------CTC------------------------------C-----CTT--------T---------TCGT-------TAGC--GGTTAAAAATCCTT-TTCATTTTTC-----------------TT------------------------------------------------CATATTTAGGTAAGAAATCCCCATT-------TT----AATAATTCACAG---------TCAATAC------TTATA-------------------------------------------------------------CTGAAACTT---------------A------CATTTAC----AAAATCTTATTC--------AATTAG--------TCATTCTT------CAT----TTTGTGTA---TTTT--CAA-AAAGAAA----A-CTTT---------------------------------------------------------------A-----GCCTTCT-------------AGTA-------AAATAAGAACCGCGCATCA----ATAATGGTCGGGATAGCTCAGTTGGTAGAGCAGAGGACTGAAAATCCTCGTGTC----
Lysiana_maritima ------------------------------------------------------------------------------------------------------------------------------------------------------------------------------------------------------------------------------------------------------------------------------------------------------------------------------------------------------------------------------------------------------------------------------------------------------------------------------------------------------------------------------------------------------------------------------------------------------------------------------------------------------------------------------------------------------------------------------------------------------------------------------------------------------------------------------------------------------------------------------------------------------------------------------------------------------------------------------------------------------------------------------------------------------------------------------------------------------------------------------------------------------------------------------------------------------------------------------------------------------------------------------------------------------------------------------------------------------------------------------------------------------------------------------------------------------------------------------------------------------------------------------------------------------------------------------------------------------------------------------------------------------CGAAATGGGTAGACGCTACGGACTTAATTGAATTGAGCCTTAGTATGGAAACCCACTAAGTG-----ATAACTTTCAAATTCAGGGAAACCGTGGAATTAATAAAAATAGGCAATCCTGAGCCAAATCCCGTTT------TCC------GAA--------AAT---GAGTAGGGAAAGCTAGCCAGAAT--------AAAAAAAAAGGGATAGGTGCAGAGACTCAACGGAAGCTGTT-------CT-AACAAA-------TACATACA----CTACAA------------------ATGGAGTTGA------TT-C----GCTGGT----------------------------------------------------------------------------------------------------------------------------------------------------------------------------------AGACGAGAATAAAGATAGAGTCCCATTCTACATGTCAATACCGACAACAATGAAATTTATAG-TAAGAGGAAAATCCGTCGACT-----TTTTAAATCATGAGGGTTCAAGTCCCTCTATCCCCAAAAAA----------GCCCAT-TTGATCCCCT-AATTATTT------CTC------------------------------C-----CTT--------T---------TCGT-------TAGC--GGTTAAAAATCCTT-TTCATTTTTC-----------------TT------------------------------------------------CATATTTAGGTAAGAAATCCCCATT-------TT----AATAATTCACAG---------TCAATAC------TTATA-------------------------------------------------------------CTGAAACTT---------------A------CATTTAC----AAAATCTTATTC--------AATTAG--------TCATTCTT------CAT----TTTGTGTA---TTTT--CAA-AAAGAAA----A-CTTT---------------------------------------------------------------A-----GCCTTCT-------------AGTA-------AAATAAGAACCGCGCATCA----ATAATGGTCGGGATAGCTCAGTTGGTAGAGCAGAGGACTGAAA---------------
Macrosolen_cochinchinensis CAGGAGTATATTTATGCACTTACTCATAATCGTAGTTTAAATCGATCAAGTTTGTTCGAAAATGTGGGTTATGACAAAAAATTTAGGTTACTAATTGTGAAACGCTTAATTACTCGAATGTATCAACAGAATTCTTTTCTTATTTCTACTAAT---------GAT------TCGAAC------------CAAAATCCTTTTTTGGGGCACAACAAACATTTTGATTTTCAAATCATATCAGGTAAATTAGCAGTTATTATGGAAATGAAACTTTCCCTATGCTTAGTA---TCTTCCCTC---------GAAGATAAG---AAAATAGACGAATCTCAAAATATACGATCAATTCATTCCACATTTCCCTTTTTAGAAGAAAAATTCGCCCATTTAAATTATGTGTCAAATATATTAATACCCTATCCTGTTCATCTTGAAATCTTGATTCTAATTCTTCGTTACTGGGTGAAAGATGTTTCTTCTTTGCATTTTTTACGATTCGTTTTCCACGAGAATCATAATTGGAACTTTTTTTTTTTCCAAAATAAATATATTTACACTATT------------TCAAAAAGA------------AATCAAAGATTATTCTTATTTTTATATAATTCTCATGTCTGTGAATACGAATCCATTTTTGTTTTTTTACGTAACCAATCCTATCATTTACGATCAACATTTTTTGGAACCCTTTTTGAGCGAATTTTTTTCTATGGAAAAATAAAAAAAGAGTATCTT------GTAAATATC------TTTACTAAGGATTTTCAAGCTATT------TCATGGCTGTTCAAAGATCCCTTTATGCATTATGTTAGGTATCAAGGAAAATCGATTCTGGCTTCAAAACGGACGTCTCTTATTCTGAATAAATGGAAATATTACCTTCCCCTTTTTTGGAAATGTCGTTTTTTTGTGTGGTATCAACCAGAAAGGATCCATATAAAAACATTATCCAAGCATTTCCTTGACTTTCTAGGTTATCTT------TCAAATGCA------AGTATACGCTTCAACCCTTCGGTGGGTCGAAGTCAAATGCTAGAAAATTCATTTATAATA---------AATAATATTATTAAG---------ACGTTTGATACCATAGTTCCAATTATGCCTTTGGTTGGATCATTGGCTAAAGCGAAAGTTTGTGACGTCTTAGGTCACCCCATTAGTAAG---TTGATCTGGGCTGATTTA------TCAGATTATGATATTATTGACTTATTTTGGCGTATATGCAGAAATCTTTCTCATTATTACAGCGGACGCTCAAAAAAA---AAGAGTTTGTATCAAATA---------AAGTATATACTTCGACTTTCTTGTACTAGAACTTTAGCTCGTAAATATAAAAGCACTCTACGTGCTTTTTTGAAACGATTAGGCCCGGAATTTTTGGAAGAATTTTTTACGGAAGAGGAGCAAGTTCGTTCGTTGATCTTCTCAAGGTATTCTTTTACTTCGCAAAAGTTATATAGAGAAGGTCGTTTTTGGTATTTTGATATT-------------------------------------------------------------------------------------------------------------------------------------------------------CCAAATCCCGTTT------TCC------GAA--------AAT---GAGTAGGGAAAACAAGCCAGAAT-AAAAAAAAAGGAAAAAAGGATAGGTGCAGAGACTCAACGGAAGCTGTT-------CT-AACAAA-------TACATACA----ATACAA------------------ATGGAGTTGA------TT-C----GCTGGT----------------------------------------------------------------------------------------------------------------------------------------------------------------------------------AGACAAGAATAAAGATAGAGTCCCATTCTACATGTCAATACCGACAACAATGAAATTTATAG-TAAGAGGAAAATCCGTCGACT-----TTTTAAATCATGAGGGTTCAAGTCCCTCTATCCCCAAAAAA----------CCCCATATTGACCCCCT-AATTATTT------CTC------------------------------C-----CTT--------T---------TCGT-------TAGC--GGTTAAAAATCCTT-TTCATTT--------------------TT------------------------------------------------CATATTTAGGCAAGAAATCCCCATTTT-----TT----AATAAGTCACAG---------TCAGTAC------TTATA-------------------------------------------------------------CTGAAACTT---------------A------CATTTAC----AAAGTCTTATTC--------AATTAG--------TCATTTTT------AAT----TTTGTGTA---TTTT--CAA-AAAGAAA----A-CTTTAGA---AGTAATAC-------------------TTTTTTAGATTTTTAATTGACATAGACCCAA-----GCCTTCT-------------AGTA-------AAATAAGAACCGCGCATCA----ATAATGGTCGG-----------------------------------------------
Macrosolen_melintangensis ------------------------------------------------------------------------------------------------------------------------------------------------------------------------------------------------------------------------------------------------------------------------------------------------------------------------------------------------------------------------------------------------------------------------------------------------------------------------------------------------------------------------------------------------------------------------------------------------------------------------------------------------------------------------------------------------------------------------------------------------------------------------------------------------------------------------------------------------------------------------------------------------------------------------------------------------------------------------------------------------------------------------------------------------------------------------------------------------------------------------------------------------------------------------------------------------------------------------------------------------------------------------------------------------------------------------------------------------------------------------------------------------------------------------------------------------------------------------------------------------------------------------------------------------------------------------------------------------------------------------------------------------------CGAAATTGGTAGACGCTACGGACTTAATTGGATTGAGCCTTAGTATGGAAACCCACTAAGTG-----ATAACTTTCAAATTCAGGGAAACCGTGGAATTAATAAAAATAGGCAATCCTGAGCCAAATCCCGTTT------TCC------GAA--------AAT---GAGTAGGGAAAACAAGCCAGAATAAAAAAAAAAGGAAAAAAGGATAGGTGCAGAGACTCAACGGAAGCTGTT-------CT-AACAAA-------TACATACA----ATACAA------------------ATGGAGTTGA------TT-C----GCTGGT----------------------------------------------------------------------------------------------------------------------------------------------------------------------------------AGACAAGAATAAAGATAGAGTCCCATTCTACATGTCAATACCGACAACAATGAAATTTATAG-TAAGAGGAAAATCCGTCGACT-----TTTTAAATCATGAGGGTTCAAGTCCCTCTATCCCCAAAAAA----------CCCCATATTGACCCCCT-AATTATTT------CTC------------------------------C-----CTT--------T---------TCGT-------TAGC--GGTTAAAAATCCTT-TTCATTT--------------------TT------------------------------------------------CATATTTAGGCAAGAAATCCCCATTTT-----TT----AATAAGTCACAG---------TCAGTAC------TTATA-------------------------------------------------------------CTGAAACTT---------------A------CATTTAC----AAAGTCTTATTC--------AATTAG--------TCATTTTT------AAT----TTTGTGTA---TTTT--CAA-AAAGAAA----A-CTTTAGA---AGTAATAC-------------------TTTTTTAGATTTTTAATTGACATAGACCCAA-----GCCTTCT-------------AGTA-------AAATAAGAACCGCGCATCA----ATAATGGTCGGGATAGCTCA-TTGGTAGAGCAGAGGACTGAAAA--------------
Moquiniella_rubra ------------------------------------TTCAATCGATCAAGTTTGTTCGAAAATGTAAGTTATAACAAAAAGGTTAGGTTACTAATTGTGAAACGATTAATTACTCGAATGTATCACCAGAATTCTTTTCTTATTTCTACTTAT---------GATTATAACTATAAC------------CAAAATGTTTTTTTGGGGCACAACAAACATTTTTATTTGCAAATCATATCGGATAAGTTAGCGGTTATTGTGGAAATGAAACTTTTCCTAGGACTAGTA---TCTTCTCTT---------GAAGATAATAAAAAAATAGACGAATCTAAAAATTTACGATCAATTCATTCCATATTTCCCTTTTTAGAAGATAAATTCTCTCGTTTAAATTATGTGTCAAATATACTAATACCTTATCCTGTTCATCTTGAAATATTAGTTTTAATTCTTCGTTGTTGGGTGAAAGATGCTTCTTCTTTACATTTTTTACGATTCGTTTTCCACGAGAATCCTAATTGGAACCATTTTTTTTTCCAAAATAAATATATTTCTACCTTT------------TCAAAAAGA------------AATCAGAGATTCTTTTTATTCTTATATAATTCTCATGTCTGTGAATACGAATCCATTTTTGTTTTTTTACGTAACCAATCCTATCATTTACGATCAACATTTTTTGGAACCTTTTTTGAGCGAACTATTTTCTATAGAAAAATAAAAAAAGAGTATCTT------GTAAATATC------TTTACTAAGGATTTTCAAGCCATA------GCATGTATGTTCAAAGATATTTTTATGCATTATGTTAGGTATCAAGGAAAATCTATTCTGGCTTCAAAATGGACGTTTTTTATTCTGAATAAATGGAACTATTACCTTGCTCTCTTTTGGAAATGTCGTTTTTATGTGTGGTATCACTCAGAAAGG------ATAAAAACATTATCCAAGCATTTCCTTGACTTTCTAGGTTATCTT------TCAAGTGCA------AATATACGATTCAACTCTTCGTTGGGACGAAGTCAAATGATAGAAAATTCATTTCTAATA------AATAATAATATTATTAAG---------ACGTTTGATACCACAGTTCCAATTATACCTTTGGTTGGACCATTGGTTAAAGCGAAAGTTGGTGACGTCTTAGGTCACCCCATTAGTAAGTTGTTGATCTCGTCCGATTTA------TCAGATTATGATATTATTGACTTATTTTGGCATATATGCAGAAATCTTTCTC------------------------------------------------------------------------------------------------------------------------------------------------------------------------------------------------------------------------------------------------------------------------------------------------------------------------------------------TAGTATGGAAACCCACTAAGTG-----ATAACTTTCAAATTCAGGGAAACCGTGGAATTAATAAAAATAGGCAATCCTGAGCCAAATCCCATTT------TCC------GAA--------AAT---GAGTAGGGAAAGCAAGCCAGAAT-----------AAAAAAAGGATAGGTGCAGAGACTCAACGGAAGCTGTT-------CT-AATAAA-------TACATACA----ATACAA------------------ATGGAGTTGA------TT-C----GCCGGT----------------------------------------------------------------------------------------------------------------------------------------------------------------------------------AGACGAGAATAAAGATAGAGTCCCATTCTACATGTCAATACCGACAACAATGAAATTTATAG-TAAGAGGAAAATCCGTCGACT-----TTTTAAATCATGAGGGTTCAAGTCCCTCTATCCCCAAAAAA----------GCCCGT-T-GAACGCCT-AATTCTTT-----CTTC---------------------TTATTTATCC-----CTT--------T---------TCGT-------TAGC--AATTTGAAATCCCC-G--TTCATTT-----------------TT------------------------------------------------CATATTTAGGTGAGAAATACTCATT-------TT----AATAATTCACAG---------TCATTACTTTAT---------------------------ATA-------------------------------------CTGAAACTT---------------A------CATTTCC----AAAGTCTTATTC--------AATTAG--------TCATTTTT------CAT----TTTGTGTA---TTTTAAA-A-AATA------AAATTTTACA---AGTAATAC-----------------------------TTT-T--TTAGTTAGAT--------------TT-----------------------------------------------TTAATGGTCGGGATAGCTCAGTTGGTAGAG----------------------------
Muellerina_celastroides ------------------------------------------------------------------------------------------------------------------------------------------------------------------------------------------------------------------------------------------------------------------------------------------------------------------------------------------------------------------------------------------------------------------------------------------------------------------------------------------------------------------------------------------------------------------------------------------------------------------------------------------------------------------------------------------------------------------------------------------------------------------------------------------------------------------------------------------------------------------------------------------------------------------------------------------------------------------------------------------------------------------------------------------------------------------------------------------------------------------------------------------------------------------------------------------------------------------------------------------------------------------------------------------------------------------------------------------------------------------------------------------------------------------------------------------------------------------------------------------------------------------------------------------------------------------------------------------------------------------------------------------------------CGAAATTGGTAGACGCTACGGACTTAATTGGATTGAGCCTTAGTATGGAAACTCACTAAGTG-----ATAACTTTCAAATTCAGGGAAACCGTGGAATTAATAAAAATAGGCAATCCTGAGCCAAATCCTGTTT------TCC------GAA--------AAT---GAGTAGGGAAAGCAAGCCAAAAA--------AAAAAAAAAAGGATAGGTGCAGAGACTCAACGGAAGCTGTT-------CT-AATAAA-------TACATACA----ATACAA------------------ATGGAGTTGC------TT-C----TCCGGT----------------------------------------------------------------------------------------------------------------------------------------------------------------------------------AGACGAGAATAAAGATAGAGTCCCATTCTACATGTCAATACCGACAACAATGAAATTTCTAG-TAAGAGGAAAATCCGTCGACT-----TTTTAAATCATGAGGGTTCAAGTCCCTCTATCCCCAAAAAAA---------GTCCGT-TTGAACCCCT-AATTCGTT------CCC---------------------TTATTTCTCC--------------------------CTGT-------TAAC--AGTTAAAAATCCTT----TTCATTT-----------------TT------------------------------------------------CATATTTAGGCAAGAAATACTCATT-------TT----AATAATTCACAA---------TCAGTATTTTTATACTAAAATTTAT--------------CTA-------------------------------------CTGAAACTT---------------A------CATTTAA----AAAGTATTATTC--------CA---------------TTTTT------CAT----TTTGTGTC---TTTTAAA-A-AATA------AAATTTTACA---AGTAATAC-----------------------------TTT-T------TTAG-T--------------GT-----------------------------------------------TTAATGG---------------------------------------------------
Muellerina_eucalyptoides ---------------------------------------------------------GAAAATGTAGGTTATAACACAAAAGTTAGGTTACTAATTGTGAAACGCTTAATTACTCAAATGTATCAACAGAATTATTTTCTTATTTCTACTACT---------GAT------TCTAAC------------CAAAATACTTTTTGGGGGCACAATAAACATTTTTATTTGCAAATCATGTCGGGTAAATTAGCAGTTATTGTGAAAATTAAATTTTGCCTACATTTATTA---TCTTCTCTA---------GAAGATAAT---AAAATAGACGAATCTAAAAATTTACGATCAATTCATTCCCTATTTCCCTTTTTAGAAGATAAATTCTCTCATTTAAATTATGTATCAAATAGACTAATACCCTATCCTGTTCATCTTGAAATATTAGTTCTCATTCTTCGTTGCTCGTTGAAAGATGCCTCTTCTTTGCATTTTTTACGATTCGTTTTCCATGAGAATCGTAATCGGAACCTTTTTTTTTTACAAAAGAAATATATTTCCACTTTT------------TCAAAAAGA------------AATCAGGGATTCTTTTTATTCTTATATAATTCTCATGTCTGTGAATGCGAATCCATTTTTGTTTTTTTACGTAACCAATCCTATCATTTACGATCAACATTTTTTGGAACCCTTTTTGAGCGAAATTTTTTATATAGAAAAATAAAAAAAGAGCATCTT------GTAAATGTA------TTTACTAAGGATTTTCAAGCCATT------TCATGGTTGTTCAAAGATATTTTTATACATTATGTTAGGTATCAAGGAAAATCTATTCTGGCTGCAAAGCGGACGTCTCTTATTCTGAATAAATGGAATTATTACCTTGACCTCTTTTGGAAATGTCGTTTTTATGTGTGGTATCAACCAGAAAGA---AGGATAAATAAATTATCCAAGCATTTCCTTTACTTTCTAGGTTATCTG------TCAAGTTCA------AATATACGATTCAACCCTTCGTTGGGACGAAGTCAAATGCTAGAAAATGCATTTCTAATA---------AATAATATTATTAAG---------ACGCTTGATACTACAGTTCCAATTCTGCCTTTGGTTGGATCATTGTCTAAAGCGAAAGTTGATGATGTTTTAGATCACCCCATTAGTAAG---TGGATCTCGTCCGATTTA------TCAGATTATGATATTATTGACTTATTTTGGTATATATGCAGAACTATTTCTCATTATTACAGCGGAGCCTCAAAAAAA---ACGAGTTTGTATCAAATA---------AAGTACATACTGCGACTTTCTTGTACTAGAACTTTAGCTCGTAAACACAAAAGTGCTTTACGTGCTTTTTTGAAAAGATTAGGTCCGGAATTTTTGGAAGAATTTTTTACAGAGGAGGAACAAGTTCTTTCGTTGATCTTCTCAAGGTATTCTTTTACTTCGCGTAGGTTATATAGA---------------------------------------------------------CGAAATTGGTAGACGCTACGGACTTAATTGGATTGAGCCTTAGTATGGAAACTCACTAAGTG-----ATAACTTTCAAATTCAGGGAAACCGTGGAATTAATAAAAATAGGCAATCCTGAGCCAAATCCTGTTT------TCC------GAA--------AAT---GAGTAGGGAAAGCAAGCCAAAAT----------AAAATAAAGGATAGGTGCAGAGACTCAACGGAAGCTGTT-------CT-AATAAA-------TACATACA----ATACAA------------------ATGGAGTTGC------TT-C----GCCGGT----------------------------------------------------------------------------------------------------------------------------------------------------------------------------------AGACRAGAATAAAGATAGAGTCCCATTCTACATGTCAATACCGACAACAATGAAATTTCTAG-TAAGAGGAAAATCCGTCGACT-----TTTTAAATCATGAGGGTTCAAGTCCCTCTATCCCCAAAAAAA---------GTCCGT-TTGAACCCCT-AATTCGTT------CCC---------------------TTATTTCTCC--------------------------CTGT-------TAAC--AGTTAAAAATCCTT----TTCATTT-----------------TT------------------------------------------------CATATTTAGGCAAGAAATACTCATT-------TT----AATAATTCACAA---------TCAGTATTTTGATACTAAAATTTAT--------------CTA-------------------------------------CTGAAACTT---------------A------CATTTAA----AAAGTATTATTC--------CA---------------TTTTT------CAT----TTTGTGTC---TTTTAAA-A-AAGA------AAATTTTACA---AGTAATAC-----------------------------TTT-T------TTAGAT--------------TT-----------------------------------------------TGAATGGTCGGGATAGCTCAGTTGGTAGAGCAGAGGACTGAAAATCCTCGTGTCACCC
Notanthera_heterophylla ------------------------------------------------------------------------------------AGGTTACTAATTGTGAAACGCTTAATTACTGGAATGTATCGACAGAATTATTTTCTGATTTCTAATAAT---------GAT------TCTAAC------------CAAAAGACTTTTTTTGGGCATAACAAACATTTTAATTTTAAAATCCTATCGGGTAAATTAGCAGTTATTGTAGAAATGAAACTTTCCCTGTGCTTAGTA---TCTTTCCCC---------GAAGATAAG---AAAATAGACGAATCTCAATATTTAGGATCAATTCATTCCACATTTCCATTTTTAGAAGAGAAATTGTCCCATTTAAATTATGTGTCAAATATACTAATACCTTATCCTGTTCATCTTGAAATCTTGATTCTAATTCTTCATTACCGGGTGAAAGATGCACCTTCTTTGCAACTTTTACGATTTGTTTTCCATGAGATTCGTAATTGGAACCTT---TTTTTTCCCAATTAATATATTTCC------------------------AGA------------AATCAAAGATTATTCTTATTCTTATATAATTCTCATGTCTGTGAATACGAATCCATTTTTGTTTTTTTACGTAACCAATCCTATCATTTACGATCAACATTTTTTGGAACCCTTTTTGAGCGAATTTTTTTCTATGGAAAAAGAAAAGGGGGGTATCTT------GTAAATGTT------TTTACTAAGGATTTTCAAGCTATT------TCATGGAGGTTCAAAGATCCCTTTATGCATTATGTTAGGTATCAAGAAAAGTCGATTCTGGCTTCAAAACGAACGTTTCTTATTTTGAATAAATGGAAATATTACCTTACCCTCTTTTGGAAATATCGCTTTTATGTGTGGTATCAATCCGAAAGGATCCATATAAAAACATTATCCAAGCATTTTCTTTACTTTCTAGGTTATCTT------TCAAGTGCA------AGTATACGATTCAACCCCTCGGTGGGACGAAGTCAAATGATAGAAAATTCATTTATAATA---------AATAATATTATTAAG---------ACATTTGGTACCATAGTTCCAATTATGCCTTTGGTTGGGTCATTGGCTAAAGCGAGAGTTTTTGACGTCTTAGGTCGCCCCGTTAGTAAA---TCGGCCCGGGCCGATTTA------TCAGATTATGATATTATTGGCTTATTTTGGCGTATATGCAGAAATCTTTCT---------------------------------------------------------------------------------------------------------------------------------------------------------------------------------------------------------------------------------------------------------------------------------------------------CGAAATTGGTAGACGCTACGGACTTAATTGGATTGAGCCTT--TATGGAAACCTACGAAGTG-----ATAACTTTCAAATTCAGGGAAACCGTGGAATTAATAAAAACAGGCAATCCTGAACCAAATCCCGTTT------TCC------GAA--------AAT---GAGTAGGGAAAGCAAGCCAGAAT-----------AAAAAAAGGATAGGTGCAGAGACTCAACGGAAGCTGTT-------CT-AACAAA-------TACATACA----ATACAA------------------ATGGAGTTGA-----TTT-C----GCTGGT----------------------------------------------------------------------------------------------------------------------------------------------------------------------------------AGACGAGAATAAAGATAGAGTCCCATTCTACATGTTAATACCGACAACAATGAAATTTATAG-TAAGAGGAAAATCCGTCGACT-----TTTTAAATCATGAGGGTTCAAGTCCCTCTATCCCCAAAAAA----------GCCCAT-TTGACCCCCC-AATTTTTT------CTC---------------------TTATTTATCC-----CTT--------T---------TCGT-------TAGT--GGTTAAAAATCCCG-TTCATTT--------------------TT------------------------------------------------CATATTTAGACAAGAAACCCCCAGT-------TT----AATAATTTACAG---------TCAGTAC------TTATA-------------------------------------------------------------CTGAAACTT---------------A------CATTTAC----AAAGTCTTAGTC------------------------ATTTAT------AAT----TTTGTGTA---TTTT--CAA-AAAGAAA----ACTTGGACA---AGTAATACTTTTTT-------------GTATTTTTCTTTTTAATTGACATA---------------TTCT-------------AGTA-------AAATAAGAACGGCGCATCA----ATAATGGTCAGGATAGCTCAGTTGGTAGAGCAGAGGACTGAAAATCCTCGTGT-----
Nuytsia_floribunda -------------------------------------------------GTTTGTTAGAAAATGTAGGTTATAACAAAAAATTCAGGTTACTAATTGTGAAACGTTTAATTACTCGAATGTATCAACAGAATTCTTTGCTTATTTCTACTAAT---------GAT------TTTAAC------------CAAAATACCCTTTTTGGTCACAAAAAAAATTTGTATTTTCAAATCATATCGGGTAGATTAGCAATTGTTGTGGAAATTATACTTTCCCTATGCTTAGTA---TCTTCCCTC---------GAAAAGAAG---AAAGTAGCCGAATCTAAAAATTTACGATCAATTCATTCCATATTTCCTTTTTTAGAAGATAAATTCTCCCATTTAAATTATGTGTCAAATATACTAATACCCTATCCTGTTCATCTTGAAATCTTGATTCTAATTCTTCGTTACTGGGTGAAAGATCCCTCTTCTTTGCATTTTTTACGATTCGTTTTCCACAAGAATCATAATTGGAACCCTTTTATTTTCCCAAAGAAATATATTTCCACCCTT------------TCAAAAAGA------------AATCAAAGATTGTCCTTATTCTTATATAATTCTCATGTCTGTGAATACGAATCCATTTACGTTTTTTTACGTAACCAATCTTCTCATTTACGATCAACATTTCTTGGAACCCTTTTTGAGCGAATTTTTTTCTATGGAAAAATAAAAAAAGAGTATCTC------GTAAATGTC------TTTACTAAGGATTTTCAAGCTATT------TCATGGCTGTTCAAAGATCCTTTCATGCATTATGTTAGGTATCAAGGGAAATTCATTCTGGCTTCAAAACGGACGTCTCTTCTGCTGAATAAATGGAAATATTACCTTGCCCTTTTTTGGAAATGTCGTTTTTATGTGTGGTCTCAACCAGAAAGGCTCCATATAAATACATTATCCAAGCATTTCCTCGGCTTTCTAGGCTATCTT------TCAAGTGCA------AGTATGCGATTAAACCCTTCAGTGGGACGAAGTCAAATGCTAGAAAATTCATTTATAATA---------AATAATGTTATTAAG---------ACGTTTGATACCACAGTTCCAATTATTCCTTTGGTTGGATCGTTGGCTAAAGCGAAAGTTTGTGACGTCTTAGGGCACCCCATTAGTAAG---TTGGTCTGGGCCGATTTA------TCCGATTATGATATTATTGACTTATTTTGGCGTATATGCAGAAATCTTTCTCATTATTACAGCGGAGCCTCAAAAAAA---AAGAGTTTGTATCAAATA---------AAGTATATACTTCGACTTTCTTGTACTAGAACTTTAGCTCGTAAACACAAAAGCACTCTGCGCGCTTTTTTGAAAAGATTAGGTCCAGAATTTTTGGAAGAATTTTTTACGGAGGACGAACAAGTTTTTTCTTTGATCTTATCAAGATATTCTTGTACTTCGCGCAGTTTATATAGAGAA-------------------------------------------------------------GGTAGACGCTACGGACTTAATTGGATTGAGCCTTAGTATGGAAACCCACTAAGTG-----ATAACTTTCAAATTCAGGGAAACCGTGGAATTAATAAAAATAGGCAATCCTGAGCCAAATCCCGTTT------TCC------GAA--------AAT---AAGTAGGGAAGTCAAGCCCGAAT-----------AAAAAAGGGATAGGTGCAGAGACTCAACGGGAGCTGTT-------CT-AACAAA-------TACATACA------------------------------GGAGTTGATTGTCTTT-C----GCTGATCGCAACTTCAGCAAAACCTCTATACATATGTATAGTACTGAAATTTCAAATTTTATAAAAGAAATATAAATAATGAAAATAATGATTCGAATCCTTATTTTTTATACGAAAAAAAATTCGAATATTAATTGATCAAATCAATTACTCCATAGTCTGATAGATTTTTTGAAGATTAATCAGACGAGAATAAAGATAGAGTCCCATTCTACATGTCAATACCGACAACAATGAAATTTAGAG-TAAGAGGAAAATCCGTCGACT-----TTTGAAATCATGAGGGTTCAAGTCCCTCTATCCCCAAAAAA----------GCCCAT-TTGACTCCCT-AACCTTTTATCCYTTTT---------------------------------------------------------TTGT-------TAGC--GGTTAAAAAGATTTTKTTATTTTTCATCTATTCCACTCTTTTCTTTCACAAACAGATTCGAATGTAATATATATAATACACGGACAAATGAACATCTTTAGGAAAGAAATCCCCATT-------TT----CATAATTCACAG---------TTAATATCAGTACTTATA-------------------------------------------------------------CTGAAACTG---------------A------CATTTAC----AAAGTCTTATTC--------AATTGG--------TAATTTTT------AAT----TTTGTGTA---TTTTCAAAA--------AGAAAACTTTGAA------------------------------------TACTTTGTTTATCTTTTGAATTGACAAGCCCTCTACT-----------------------AAAATTAGAMCGGCGCATCA----ATAATGGTCGGGATAGCTCAGT------------------------------------
Oedina_pendens ---------------------------------------------------TTGTTCGAAAATGTAATTTATGACAAAAAGGTTAGATTACTAATTGTGAAACGATTAATTACTCGAATGTATCACCAGAATTCGTGTCTTATTTCTACGTAT---------GAT------TATAAC------------CAAAATGCTTTTTTTGGGCACAACATACATTTTTATTTGCAAATCATATCGTGTAAGTTAACAATTATTGTTGAAATTAAACTTTTCCTAGGCTTAGTA---TCTTCTCTT---------GAAGATAAT---AAAATAGACGAATCTAAAAATTTACGATCAATTCATTCCATATTTCCCTTTCTAGAAGATAAATTCTCCCGTTTAAATTATGTGTCAAATATACTAATACCTTATCCTGTTCATTTTGAAATATTGGTTTTAATTCTTCGTTGTTGGGTGAAAGATGCTTCTTCTTTACATTTTTTACGATTCGTTTTCCACGAAAATCATAATTGGAACCATTTTTTTTTCCAAAATAACTATAGTTACACCCTT------------TCAAAAAGA------------AATCAGAGATTATTTTTATTCTTATATAATTCTCATGGCTATGAATATGAATCCATTTTTGGTTTTTTACGTAACCAATCCTATCATTTACGATCAACATTTTTTGGAACCTTTTTTGAGCGAACTATTTTCTATGGGAAAATTAAAAAAGAGTATCTT------GTAAATGTC------TTTACGAAGGATTTCCAAGTCATA------TCATGTATGTTCAAAGATATTTTTATGCATTATGTTAGGTATCAAGGAAAATCTATTTGGTCTTCAAAATGGACGTTTTTTATTCTAAATAAATGGAACTATTACCTTGCTCTCTTTTGGAAATGTCGTTTTTATGTGTGGTATCAATCAGAAAGG------ATAACAACATTATCCAAGCATTTCCTTGACTTTCTAGGTTATCTT------TCAAGTGCA------AATATACAATTCAATCCTTCGTTGGGACGAAGTCAAATGATAGAAAATTCATTTATAATA------AATAATAATATTATTAAG---------ACGTTTGATACCACAGTTCAAATTATACCTTTGGTTGGACCATTGGTTAAAGCGAAAGTTGGTGACGTCTTAGGTCACCCCATTAGTAAG---TTGATCTCGGCCGATTTA------TCAGATTATGATATTATTGACTTATTTTGGTATATATGCAGAAATCTTTCTCATTATTACAGCGGAGCTTCAAAAAAA---AATAGTTTGTATCAAATA---------AAGTATATACTTCGACTTTTGTGTACTAGAACTTTAGCTCGTAAACACAAAAGCGCTTTACGTGCTTTTTTGAAAAGATTAGTTCCAGAAGTTTTGGAAGAATTTTTTATGGAGGAGGGGCAAGTTCTTTCGTTGATCTTCTCAAGGTATTCTTTTCCTTCGCGGAGATTGTATAGAGAAGGTCGTATTTGGTATTTGGATATTTAT-------------------------------------------TACGGACTTAATTGGGTTGAGCCTTAGTATGGAAACCCACTAAGTG-----ATAACTTTCAAATTCAGGGAAACCGTGGAATTAATAAAAATAGGCAATCCTGAGCCAAATCCCGTTT------TCC------GAA--------AAT---GAGTAGGGAAAGCAAACCAGAAT-----------AAAAAAAGGATAGGTGCAGAGACTCAACGGAAGTTGTT-------CT-AATAAA-------TCCATACA----ATACAA------------------ATGGAGTTGA------TT-C----GCCAGT----------------------------------------------------------------------------------------------------------------------------------------------------------------------------------ATACAAGAATAAAGATAGAGTCCCATTTTACATGTCAATACCGACAACAATGAAATTTATAG-TAAGAAGAAAATCCGTCGACT-----TTTTAAATCATGAGGGTTCAAGTCCCTCTATCCCCAAAAAA-------------------------------------------------------------------------TCC-------------------------------------------------------------------------------------CC------------------------------------------------TTTATTTAGGCGAGAAATACCCATT-------TT----AATAATTCACAG---------TCAGTA---------------------------------------------------------------------------GAAACTT---------------A------CATTTAC----AAAGTCTTATTC--------AATTAG-AAATTAGTCATTTTT------TAT----TTTGTGTA---TTTTTTAAA-AATA------AAATTTTACA---AGTAATAC-----------------------------TTTAT--TTAGTTAGAT--------------TT-----------------------------------------------TTAATGGTCGGGA---------------------------------------------
Oliverella_rubroviridis ------------------------------------TTCAATCGATCAAGTTTGTTCGAAAATGTAAGTTATGACAAAAAGGTTAGGTTCCTAATTGTGAAACGATTAATTACTCGAATGTATCACCAGAATTCTTTTATTATTTCTACTTAT---------GAT------TATAAC------------CAAAATTTTTTTGGGGGGCACAACAAACATTTTTATTTGCAAATCATATCGGGTAAGTTAGCGGTTATTGTAGAAATTAAACTTTTCCTATGCCTAGTA---TCTTCTCTT---------GAAGATAATAAAAAAATAAACGAATCTAAAAATTTACGATCAATTCATTCCATATTTCCCTTTTTAGAAGATAAATTCTCCCATTTAAATTATGTGTCAAATATATTAATACCTTATCCTGTTCATCTTGAAATATTAGTTTTAATTCTTCGTTGTTGGGTGAAAGATGCTTCTTCTTTACATTTTTTACGATTTGTTTTCCACGAGAATCGTAATTGGAACCATTTTTTTTTCCAAAATAAATATATTTCTACCCTT------------TCAAAAAGA------------AATCAGAGATTATTTTTATTCTTATATAATTCTCATGTCTGTGAATACGAATCCATTTTTGTTTTTTTACGTAACCAATCCTATCATTTGCGATCAACATTTTTTGGAACCTTTTTTGAGCGAACTTTTTTCTATGGAAAAATAAAAAAAGAGTATCTT------GTAAATGGCTTTACCTTTACTAAGGATTTTCAAGCCATA------TCATGTATGTTCAAAGATATTTTTATGCATTATGTTAGATATCAAGGAAAATCTATTCTGGCTTCAAAATGGGCATTTTTTATTCTGAATAAATGGAACTATTACCTTGCTCTCTTTTGGAAATGTCGTTTTTATGTGTGGTATCAATCAGAAAGG------ATAAAAACACTATCCAAGCATTTCCTTGCCTTTATAGGTTATCTT------TCAAGTGCA------AATATACGATTCAACCCTTCGTTGGGACGAAGTCAAATGATAGAAAATTCACTTATAATA------AATAATAATATTATTAAG---------ACATTTGATACCACAGTTCCAATTATACCTTTGGTTGGACCATTGGTTAAAGCGAAAGTTGGTGACGTCTTAGGTCACCCCATTAGTAAGTTGTTGATATCGTCCGATTTA------TCAGATTATGATATTATTTACTTATTTTGGCATATATGCAGAAATCTTTCTCATTATTACAGCGGAGCTTCAAAAAAA---AATAGTTTGTATCAAATAAATCAAATAAAGTATATATTTCGACTTTTGTGTATTAGAACTTTAGCTCGTAAACACAAAAGTGCTTTACGTGCTTTTTTGAAAAGATTAGTTCCAGAAGTTTTGGAAGAATTTTTTATGGAGGAGGAGCAAGTTCTTTCGTTGATCTTCTCAAGGTATTCTTTTCCTTCGAAGAGATTGTATAGAGAAGGTCGTATTTGGTATTTGGATATTTATTAT----------------------------------------------------------------------------------------------------------------------------------------------------------------------------------------------------------------------------------------------------------------------------------------------------------------------------------------------------------------------------------------------------------------------------------------------------------------------------------------------------------------------------------------------------------------------------------------------------------------------------------------------------------------------------------------------------------------------------------------------------------------------------------------------------------------------------------------------------------------------------------------------------------------------------------------------------------------------------------------------------------------------------------------------------------------------------------------------------------------------------------------------------------------------------------------------------------------------------------------------------------------------------------------------------------------------------------------------------------------------------
Oncella_ambigua CAGGAGTATATTTATGCACTTACCCATAATCGTAGTTTCAATCGATCAAGTTTGTTCGAAAATGTAAGTTATGACAAAAAGGTTAGGTTCCTAATTGTGAAACGATTAATTACTCGACTGTATTACCAGAATTCTTTTCTTATTTCTACTTATACTTAT---GAT------TATAAC------------CAAAATGTTTTTTTGGGGCACAACAAACATTTTTATTTGAAAATAATATCGGGTAAGTTAGCGATTATTGTAGAAATGAAACTTTTACTAGGCCTAGTA---TCTTCTCTT---------GAAGATAATAAAAAAATAAACGAATCTAAAAATTTCCGATCAATTCATTCCACATTTCCCTTTCTAGAAGATAAATTCTCCCGTTTAAATTATGTGTCAAATATACTAATACCTTATCCTGTTCATCTTGAAATATTGGTTTTAATTCTTCGTTGTTGGGTAAAAGATGCGTCTTCTTTACATTTTTTACGATTCGTTTTCCACGAAAATAATAATTGGAACCATTTTTTTTTCAAAAATAACTATATTTCCATCCTT------------TCAAAAAGA------------AATCAGAGATTATTTTTATTCTTATATAATTCTCATGTCTGTGAATATGAATCCATTTTTGTTTTTTTACGTAACCAATCCTATCATTTACGATCTACATTTTTTGGAACCTTTTTTGAGCGAACTATTTTCTATGGAAAAATAAAAAAAGAGTATCTT------GTAAATGTC------TTTACTAAGGATTTTCAAGCCATA------TCATGTATGTTCAAAGATATTTTTATGCATTATGTTAGGTATCAAGGAAAATCTATTTTGGCTTCAAAATGTACGTTTTTTATTCTGAATAAATGGAACTATTACCTTGCTCTCTTTTGGAAATGTCGTTTTTATGTGTGGTATCAATCAGAAAGG------ATAAAAACATTATCCAAGCATTTCCTTGACTTTCTAGGTTATCTT------TCAAGTGCA------AATATACGATTCAATCCTTCGTTGGGACGAAGTCAAATGATAGAAAATTCATTTATAATA------AATAATAATATTATTAAG---------ACGTTTGATACCACAGTTCCAATTATACCTTTGGTTGGACCAGTAGGTAAAGCAAAAGGTGGTGATATCTTAGGTCACCCCATTAGTAAG---TTGATCTCGTCCGATTTA------TCAGATTATGATATTATTGACTTATTTTGGCATATATGCAGAAATCTTTCTCATTATTACAGCGGATCTTCAAAAAAA---AATAGTTTGTATCAAATA---------AAGTATATACTTCGACTTTCATGTACTCGAACTTTAGCTCGTAAACACAAAAGCGCTTTACGTGCTTTTTTCAAAAGATTAGTTCCAGAAGTTTTGGAAGAATTTTTTATGGAGGAGGAGCAAGTTCTTTCGTTTATCTTCTCAAGGTGTTCTTTTCCGTCGCGGAGATTGTATAGAGAAGGTCGTATTTGGTATTTGGATATTTATTAT----------------------------------------------------------------------------------------------------------------------------------------------------------------------------------------------------------------------------------------------------------------------------------------------------------------------------------------------------------------------------------------------------------------------------------------------------------------------------------------------------------------------------------------------------------------------------------------------------------------------------------------------------------------------------------------------------------------------------------------------------------------------------------------------------------------------------------------------------------------------------------------------------------------------------------------------------------------------------------------------------------------------------------------------------------------------------------------------------------------------------------------------------------------------------------------------------------------------------------------------------------------------------------------------------------------------------------------------------------------------------
Oncocalyx_schimperi ------------------------------------------------------------------------------------------------------------------------------------------------------------------------------------------------------------------------------------------------------------------------------------------------------------------------------------------------------------------------------------------------------------------------------------------------------------------------------------------------------------------------------------------------------------------------------------------------------------------------------------------------------------------------------------------------------------------------------------------------------------------------------------------------------------------------------------------------------------------------------------------------------------------------------------------------------------------------------------------------------------------------------------------------------------------------------------------------------------------------------------------------------------------------------------------------------------------------------------------------------------------------------------------------------------------------------------------------------------------------------------------------------------------------------------------------------------------------------------------------------------------------------------------------------------------------------------------------------------------------------------------------------CGAAATTGGTAGACGCTACGGACTTAATTAGGTTGAGCCTTAGTATGGAAACCCGCTAAGTG-----ATAACTTTCAAATTCAGGGAAACCGTGGAATTAATCAAAATAGGCAATCCTGAGCCAAATCCCGTTT------TCC------GAAT-------AAT---GAGTAGGGAAAGCAAGCCAGAAT-----------AAAAAAAGGATAGGTGCAGAGACTCAACGGAAGCTGTT-------CT-AATCAA-------TACATACA----ATTGAT----------------------------------TC-CCCGGTGTGGT----------------------------------------------------------------------------------------------------------------------------------------------------------------------------------AGGCGAGAATAAAGATAGAGTCCCATTCTACATGTCAATACCGACAACAATGAAATTTATAG-TAATAGGAAAATCCGTCGACT-----TTTTAAATCATGAGGGTTCAAGTCCCTCTATCCCCAAAAAA----------GCCCGT-TTGAACCCCT-AATTCTTT------CTC---------------------TTATTTATCC-----CTT--------T---------TCGT-------TAGT--AGTTCAAAATCT------------------------------TT------------------------------------------------CATATTTAGGCGAGAAATACCCGTTTTAATAATTCACAGATAATTCACAG---------TCAGTACTTTTTATAT-----------------------ATA-------------------------------------CTGAAACTT---------------A------CATTTAC----AAAGTATTATTC--------AATTAG--------TCATTTTT------CAT----TTTGTGTAT--TAAAAAATA-AATA------AAATTTGACA---AGTAATAC-----------------------------TTT-T------TTAGAT--------------TT-----------------------------------------------TTAATGGTCGGGATAGCTCA-TTGGTAGAGCAGAGGACTGAAAAT-------------
Oncocalyx_sulfureus ---------------------------------------AATCGATCAAGTTTGTTCGAAAATATAAGTTATGACAAAAAGGTTAGGTTACTAATTGTGAAACGATTAATTACTCGAATGTATCACCAGAATTCTTTTCTTATTTCTACTTAT---------GAT------TATAAC------------CAAAATGCTTTTTTTGGGCACAACAAACATTTTTATTTGAAAATCATATCGTGTAAGTTAGCGGTTATTGTGGAAATTAAACTTTTCCTAGGCTTAGTA---TCTTCTCTT---------GAAGATAATAAAAAAATCGACGAATCTAAAAATTTACGATCAATTCATTCCATATTTCCCTTTCTAGAAGATAAATTCTCCCGTTTAAATAATGTGTCAAATATACTAATACCTTATCCTGTTCATCTTGAAATATTGGTTTTAATTCTTCGTTGTTGGGTAAAAGATGCGTCTTCTTTACATTTTTTACGATTCGTTTTCCACGAAAATAATAATTGGAACCATTTTTTTTTCAAAAATAACTATATTTCCATCCTT------------TCAAAAAGA------------AATCAGAGATTATTTTTATTCTTATATAATTCTCATGTCTGTGAATATGAATCCATTTTTGTTTTTTTACGTAACCAATCCTATCATTTACGATCAACATTTTTTGGAACCTTTTTTGAGCGAACTATTTTCTATGGAAAAATAAAAAAAGAGTATCTT------GTAAATGTC------TTTACTAAGGATTTTCAAGCCATA------TCATGTATGTTCAAAGATATTTTTATGCATTATGTTAGGTATCAAGGAAAATCTATTTTGGCTTCAAAATGTACGTTTTTTATTCTGAATAAATGGAACTATTACCTTGCTCTCTTTTGGAAATGTCGTTTTTATGTGTGGTATCAATCAGAAAGG------ATAAAAACATTATCCAAGCATTTCCTTGACTTTCTAGGTTATCTT------TCAAGTGCA------AATATACGATTCAATCCTTCGTTGGGACGAAGTCAAATGATAGAAAATTCATTTATAATA------AATAATAATATTATTAAG---------ACGTTTGATACCACAGTTCCAATTATACCTTTGGTTGGACCAGTAGGTAAAGCAAAAGGTGGTGATATCTTAGGTCACCCCATTAGTAAG---TTGATCTCGTCCGATTTA------TCAGATTATGATATTATTGACTTATTTTGGCATATATGCAGAAATCTTTCTCATTATTACAGCGGATCTTCAAAAAAA---AATAGTTTGTATCAAATA---------AAGTATATACTTCGACTTTCATGTACTCGAACTTTAGCTCGTAAACACAAAAGCGCTTTACGTGCTTTTTTCAAAAGATTAGTTCCAGAAGTTTTGGAAGAATTTTTTATGGAGGAGGAGCAAGTTCTTTCGTTTATCTTCTCAAGGTGTTCTTTTCCGTCGCGGAGATTGTATAGAGAAGGTCGTATTTGGTATTTGGATATTTAT---------------------------------------ACGCTACGGACTTAATTAGGTTGAGCCTTAGTATGGAAACCCACTAAGTG-----ATAACTTTCAAATTCAGGGAAACCGTGGAATTAATAAAAATAGGCAATCCTGAGCCAAATCCCGTTT------TCC------GAA--------AAT---GAGTAAGGAAAGCAAGCCAGAAT-----------AAAAAAAGGATAGGTGCAGAGACTCAACGGAAGCTGTT-------CT-AATAAA-------TACATACA----ATACAA---------ACAATACAAATGGAGTTAA------TT-CCACGGTTGAT----------------------------------------------------------------------------------------------------------------------------------------------------------------------------------AGGCGAGAATAAAGATAGAGTCCCATTCTACATGTCAATACCGACAACAATGAAATTTATAG-TAATAGGAAAATCCGTCGACT-----TTTTAAATCATGAGGGTTCAAGTCCCTCTATCCCCAAAAAA----------GCCCGT-TTGAACCCCT-AATTCTTT------CTC---------------------TTATTTATCC-----CTT--------T---------TCGT-------TAGT--AGTTCAAAACCCTC----TTCATTT-----------------TT------------------------------------------------CATATTTAGGCGAGAAATACCCGTT-------TT----ACTAATTCACAG---------TCAGTAATATA--------------------------------------------------------------------CTGAAACTT-------------------------------------------------------------------ACATTTTT------CAT----TTTGTGTA------TTAAAAAAATA------AAATTTTACA---AGTAATAC-----------------------------TTT-T------TTAGAT--------------TT-----------------------------------------------TTAATGGTCGGGATAGCTCAGTTGGTAGAGCAGAGGACTGAAAATCCTCGTGTCACC-
Oryctanthus_occidentalis ------------------------------------------AGAGCAAGTTTGTTCGAAAATGTAGGTTATGATAAAAAGTTTAGGTTACTAATTGTGAAACGCTTAATTACTCGAATGTATCAACAGAATTATTTTATTATTTCTACTAAT---------GAT------TCTAAC------------CAAAATCCTTTTTGGGGGCACAACAAATATTTTTATTTTCAAATCTTATCGGGTAAATTAGCAGTTATTGTGGAAATGAAACTTTCCCTATGCTTAGTA---TCTTCCCTC---------GAAGATAAG---AAAATAGACGAATACCAAAATTTACGATCAATTCATTCCATATTTCCCTTTTTAGAAGATAAATTCTCCCATTTAAATTATGTGTCAAATATACTAATACCGTATCCTGTTCATCTTGAAATCTTGATTCTAATTCTTCGTTACTGGTTGAAAGACGTCTCTTCTTTGCATTTTTTACGATTCGTTTTCCACGAGAATCGTAATTGGAATCTT---TTTTTTCCAAAGAAATATATTTCCACTCTTTTAAATTTAAAAATAAAAAGA------------AATCAAAGATTATTC------TTATATAATTCTCATGTCTGTGAATACGAATCCATTTTTGTTTTTTTACGTAACCAATCCTATCATTTACGATCAACATCTTTTGGAACCCCTTTTGAGCGAATTTTCTTCTATGGAAAAATAAAAAAAGAGTTTTTT------GTAAATGTC------TTTACTAAGGATTTTCAAGTTATT------TCATGGCTGTTCAAAGATCCTTTTATGCATTATGTTAGGTATCAAGGAAAATCTATTCTGGCTTCAAAACGGGCGTCTCTTATTCTGAATAAATGGAAATATTATCTTGCCCTCTTTTGGAAATGTCGTTTTTATGTGTGGTATCAACCAGAAAGGATTCATATAAAAACATTATCCAAGCACTTTCTTGACTTTCTAGGTTATCTTTCAATTTCAAGTGCA------AGTATACGATTCAACCCTTCGGCGGGACGAAGTCAAATGCTAGAAAATTCATTTTTCATA---------AATAATATTATTAAG---------ACGTTTGATACCACAGTTCCAATTATGCCTTTGGTTGGATCGTTGGCTAAAGCAAAAGTTTGTGACGTCTTAGGTCACCCCATTAGTAAG---TTGGTCTGGTCCGATTTA------TCAGATTATGATATTATTGATTTATTTTGGCATATATGCAGAAATCTTTCTCATTATTACAGCGGAGCCTCAAAAAAA---AAGAATTTGTATCAAATA---------AAGTATATACTTCGACTTTCTTGTACTAGAACTTTAGCTTGTAAACACAAAAGCACTCTACGTGCTTTTTTGAAAAGATTAGGTCCGGAATTTTTTGAAGAATTTTTTACGGAGGAGGAACAAGTTCTTTCGTTGATCTTTTCAAGGTATTCTTTTACCTCGCGGCGGTTGTATAGAGAA---------------------------------------------------------------------------------------------------------------------------------------------------------------------------------------------------------------------------------------------------------------------------------------------------------------------------------------------------------------------TTGATTGTCTTT-C----GCCGGT----------------------------------------------------------------------------------------------------------------------------------------------------------------------------------AGACGAGAATAAAGATAGAGTCCCATTCTACATGT-----CCTACAACAATGAAATTTATAGTTAAGAGGAAAATCCGTCGACT-----TTTTAAATCATGAGGGTTCAAGTCCCTCTATCCCCAA--------------GCCCAT-TTGAACCCCT-AATTTTTT------CTC---------------------TTATTTATCC-----CTC--------T---------TCGT-------TAGC--GATTAAAAATCTTT-TTCTTTT--------------------TG------------------------------------------------CATATTTAGGCAAGAAATCCCCATT-------TT----CATAACTCACAG---------TCAGTACTTTAACTTATA-------------------------------------------------------------CTGAAACTT---------------A------CATTTAC----A-------------------AATTAG--------TTCTTTCT-------TT----TTTGTGTA---TTTT--CAA-------------------------GTAATACTTTCTGAT-----------ATTGTTCTTCTTCTAATTGACATAGACCCAA-----GCCTTTT-------------AGTA-------AAATAAGAACGGCGCATCA----ATAAT-----GG----------------------------------------------
Passovia_pyrifolia ------------------------------------------------------------------------------------------------GTAAAACGCTTAATTACTCGAATGTATCAACAGAATTATTTTATTATTTATACTAAT---------GAT------TCTAAC------------AAAAATACTTTTTTGGGGCACAACAAATATTTTTATTTTCAAATCTTATCGGGTAAATTAGCATTTATTGTGGAAATTAAACTTTCCCTATGCTTAGTA---TCTTCCCTC---------GAAGATAAT---AAAATAGATGAATACCAAAATTTACGGTCAATTCATTCCATATTTCCCTTTTTAGAAGATCAATTCTCCCATTTAAATTATGTGTCAAATATACTAATACCCTATCCTGTTCATCTTGAAATATTGATTCTAATTCTTCGGTACTGGGTGAAAGACGTCTCTTCTTTGCATTTTTTACGATTCGTTTTCCACGAGAATCGTAATTGGAATCTT---TTTTTTACAAAGAAATATATTTCCACTTTT------------TGTAAAATC------------AATAAAAGATTATTCTTATACTTATATAATTCTCATGTCTGTGAATACGAATCCATTTTTGTTTTTTTACGTAACCAATCCTATCATTTACGATCAACATCTTTTGGAACCCCTTTTGAGCGAATTTTCTTCTATGGAAAAATAAAAAAAGAGTTTTTT------TTGAATATA------TTTACTAAGGATTTGCAAGTTATT------TCATGGCTGTTCAAAGATCCTTTTATGCATTATGTTAGGTATCAAGGAAAATCTATTCTGGCTTCAAAACGGGCGTCTCTTATTCTTAATAAATGGAAATATTATCTTGCCCTCTTTTGTAAATTTCGTTTTTATGTGTGGTATCAACCAGAAAGGATTCATATAAAAATTTTATCCAAGCACTTTATTGACTTTATAGGTTATCTTTCAATTTCAAGTGCA------AGTATACGAGTCAACCCTTCGGCAGGACGAAGTCAAATGCTAGAAAATTCATTTTTAATC---------AATAATATTATTAAG---------ACGTTTGATACTACAGTTCCAATTATGCCTTTGGTTGGATCGTTGGCTAAAGCAAAAGTTTGTGACGTATTAGGTCAACCCATTAGTAAG---TTGGTCTGGTCCGATTTA------TCAGATTTTGATATTCTTGACTTATTTTGGCGTATATGCAGAAATCTTTCTCATTATTACAGCGGAGCCTCAAAAAAAAAAAATAGTTTGTATCAAATA---------AAGTATATAATTCGACTTTCTTGTACTAGAACTTTAGCTTGTAAACACAAAAGCACTCTACGTTCTTTTTTGAAAAGATTAGGTTCAGAATTTTTTGAAGAATTTTTTACGGAGGAGGAGCAAGTTCTTTCG-------------------------------------------------------------------------------------------------------------------CGCTACGGACTTAATTGGATTGAGCCTTAGTATGGAAACCCACTAAGTG-----ATAACTTTCAAATTCAGGGAAACCGTGGAATTAATAAAAATAGGCAATCCTGAGCCAAATCCCGTTT------CCC------GAA--------AAC---GAGTAGGGAAAGCAAGCCAGAAT-----------AAAAAAAGGATAGGTGCAGAGACTCAACGGAAGCTGTT-------CT-AACAAA-------TACATACAATACAAACAA------------------ATGGGGTTGATTGTCTTT-G----GCCGGT----------------------------------------------------------------------------------------------------------------------------------------------------------------------------------AGACGAGAATAAAGATAGAGTCCCATTCTACATGT-----CCTACAACAATGAAATTTATAGTTAAGAGGAAAATCCGTCGACT-----TTTAAAATCATGAGGGTTCAAGTCCCTCTATCCCCAA--------------GCCCAT-TGGAACCCCT-CATTTTTG------ATC---------------------TTATTTATAC-----ATT--------T---------TCGT-------TAGC--GATTAAAAATATTT-TTCATAT---------------------------------------------------------------------------TTAGGCAAGAAATCTCCATT-------TT----CATAACTCACAG---------TCAGTAC------TTATA-------------------------------------------------------------CTGAAAATA---------------A------CATTTAT----AAAGTATTATTCAATATTC-AATTAG--------TTCTTTTT------CAT----TTTGTGTA---TTTT--CAAAAATAAAA------CTTTACA---AGTCATACTTTTTTCT-----------ATTTTTCTTTTTTTCATTGACATAGACTCAA-----GACTTTT-------------AGTA-------AAATAATAACGGCGCATCA----ATAATGGTTGGGATA-------------------------------------------
Peraxilla_tetrapetala ------------------------------------------------------------------------GACAAAAAATTTAGATTACTAATTGTGAAACGCTTAACTACTCGAATGTATCAACAGAATTATTTTCTTATTTCTACTAAT---------AAT------TCTAAC------------CTAAATCCTTTTTTTGGGCACAACAAACATTTTTATTTTCAAATCATATCGGGTAAATTAGAAGTTATTGTGGAAATAAAACTTTCCCTATGCTTAGTA---TCTTCCCTA---------GAAGATAAG---AAAATAGACGAATCTAAAAATTTACGATCAATTCATTCCACATTTCCCTTTTTAGAAGATAAATTCTCCCATTTAAATTATGTGTCAAATATACTAATACCCTATCCTGTTCATCTTGAAATCTTGATTCTAATTCTTCGTTACTGGGTGAAAGATGCCTCTTCTTTGCATTTTTTACGATTCGTTTTCCACGAGAATCTTAATTGGAACCCCCTTTTTTTTTCAAAGAAATATATTGACACTCTT------------TCAAAAAGA------------AATCAAAGATTATTCTTATTTTTATATAACTCTCATGTCTGTGAATACGAATCCATTTTCGTTTTTTTACGTAACCAATCCTATCATTTACGATCAACATTTTTTGGAACCCTTTTTGAGCGAATTTTTTTCTATGGAAAAATAAAAAAAGAGTATCTT------GTAAATGTC------TTTACTAAGGATTTTAAAGCTATT------TCATGGCTGTTCAAAGATCCTTTTATGCATTATGTTAGGTATCAAGGAAAATCGATTCTGGCTTCAAAACAGACGTCTCTTATTCTGAATAAATGGAAATATTACCTTGACCTCTTTTGGAAATGTCGTTTTTATGTGTGGTATCAACCAGAAAGGATCCATATAAAAACATTATCCAAGCCTTTCCTTGACTTTCTAGGTTATCTT------TCAAGTGCA------AGTATACGATTCAACCCTTCGGTGGGACGAAGTCAAATGCTAGAAAATTCATTTATAATA---------AATAATATTATTAAA---------ACGTTTGATACCACAGTTCCAATTATGCCTTTGGTTGGATCATTGGCTAAAGCGAAAGTTTGTGACGTCTTAGGTCACCCCATTAGTAAG---TTGGTCTGGGCCGATTTA------TCAGATTATGATATTATTGACTTATTTTGGCGTATATGCAGAAATCTTTCTCATTATTACAGCGGAGCCTCAAAAAAA---AATAGTTTGTATCAAATA---------AAGTATATACTTCGACTTTCTTGTACTAGAACTTTAGCTCGTAAACATAAAAGCACTCTACGTGCTTTTTTGAAAAGATTAGGTCCGGAATTTTTGGAAGAATTTTTTACGGAAGAGGAGCAAATTCTTTCGTTGATCTTCTCAAGGTATTCTTTTACTTCGCGGAGGTTATATAGAGAAGGTCGTTT----------------------------------------------CGAAATTGGTAGACGCTACGGACTTAATTGGATTGAGCCTTAGTATGGAAACCCACTAAGTG-----ATAACTTTCAAATTCAGGGAAACCATGGAATTAATAAAAATAGGCAATCCTGAGCCAAATCCCGTTT------TCC------GAA--------AAT---GAGTAGGGAAAGCAAGCCAGAAT------------AAAAAAGGATAGGTGCAGAGACTCAACGGAAGCTGTT-------CT-AACAAA-------TACATACA----ATACAA------------------ATAAAGTTGA------TT-C----GCTGGT----------------------------------------------------------------------------------------------------------------------------------------------------------------------------------AGACGAGAATAAAGATAGAGTCCCATTCTACATGTTAATACCGACAACAATGAAATTTATAG-TAAGAGGAAAATCCGTCGACT-----TTTTAAATCATGAGGGTTCAAGTCCCTCTATCCCCAAAAAA----------GCCCAT-TTGACCCCCT-AATTATTT------CTC-------------------------------------------------------------------------------AAAATCCTT-TTCATTT--------------------TT------------------------------------------------CATATTTAGGCAAGAAATCCCCATT-------TT----AATAATTCACAG---------TCAGTAC------TTATA-------------------------------------------------------------CTGAAACTT---------------A------CATTTAC----AAAGTCTTATTCAATTATTCAATTAG--------TCATTTTG------CAT----TTTGTGTA---TTTT--CAA-AAAGAAA----A-CTTTACA---AGTAATAC-------------------TTTTTTATATTTTTAATTGACATAGACCCAA-----GCCTTCT-------------AGTA-------AAATAAGAACGGCGCATCA----ATAATGGTCGGGATAGCTCA--------------------------------------
Phragmanthera_crassicaulis -------------------------------------------------GTTTGTTCGAAAATGTAAGTTATGACAAAAAGGTTAGGTTACTAATTGTGAAACGATTAATTACTCGAATGTATGACCAGAATCCTTTTCTTATTTATACTTAT---------GAT------TATAAC------------CAAAATGTTTTTTTTGGGCACAACAAACATTTTTATTTGCAAATCATATCGGGTAAGTTAGCGGTTATTGTGGAAATGAAACTTTTCCTAGGCCTAGTA---TCTTCTCTT---------GAAAATAATAAAAAAATAGACGAATCTAAAAATTTACGATCTATTCATTCCATATTTCCCTTTTTAGAAGATAAATTCTCCCGTTTAAATTATGTATCAAATATACTAATACCTTATCCTGTTCATCTTGAAATATTAGTTTTAATTCTTCGTTGTTGGGTGAAAGACGCTTCTTCTTTACATTTTTTACGATTCGTTTTCCACGAGAATCGTAATTGGAATCATTTTTTTTTCCAAAATAAATATATTTCTACCCTT------------TCAAAAAGA------------AATAAGAGATTATTTTTATTCTTATATAATTCTCATGTCTGTGAATACGAATCCATTTTTATTTTTTTACGTAACCAATCCTATCATTTACGATCAACAGTTTTTGGAACCTTTTTTGAGCGAACTATTTTCTATGGAAAAATAAAAAAAGAGTATCTT------GTAAATGGC------TTTACTAAGGATTTTCAAGCCATA------TCATGTATGTTCAAAGATATTTTTATGCATTATGTTAGGTATCAAGGAAAATCTATTCTGGCTTCAAAATGGACGTTTTTTATTCTGAATAAATGGAACTATTACCTTGCTCTCTTTTGGAAATGTCGTTTTTATGTGTGGTATCAATCAGAAAGG------ATAAAAACATTATCCAAGCATTTCCTTGACTTTCTAGGTTATCTT------TCAAGTGCAAATACAAATATACGATTTAACCCTTCGTTGGGAAGAAGTCAAATGATAGAAAATTCATTTATAATA------AATAATAATATTATTAAG---------ACATTTGATACCACAGTTCCAATTATACCTTTGGTTGGACCATTGGTTAAAGCAAAAGTTGGTGACGTCTTAGGTCACCCCATTAGTAAGTTGTTGAGCTCGTCCGATTTA------TCAGATTATGATATTATTGACTTATTTTGGCATATATGCAGAAATCTTTCTCATTATTACAGCGGATCTTCCAAAAAA---AAAAATTTGTATCAAATA---------AAGTATATACTTCGATTTTCATGTACTAGAACTTTAGCTCGTAAACACAAAAGTGCTTTACGTGCTTTTTTGAAAAGATTAGTTCCAGAAGTTTTGGAAGAATTTTTTATGGAGGAGGAGCAAGTTCTTTCGTTGATCTTCTCAAGGTATTCTTTTCCTTCGCAGAGATTGTATAGAGAAGGTCGTATTTGG------------------------------------------------------------------------------------------AAACCCACTAAGTG-----ATAACTTTCAAATTCAGGGAAACCGTGGAATTAATAAAAATAGGCAATCCTGAGCCAAATCCCGTTT------TCC------GAA--------AAT---GAGTAGGGAAAGCAAGACAGAAT--------------AAAAGGATAGGTGCAGAGACTCAACGGAAGCTGTT-------CT-AATAAA-------TACATACA----ATACAA------------------ATGGAGTTGA------TT-C----GCCGGT----------------------------------------------------------------------------------------------------------------------------------------------------------------------------------AGACGAGAATAAAGATAGAGTCCCATTCTACATGTCAATACCGACAACAATGAAATTTATAG-TAAGAGGAAAATCCGTCGACT-----TTTTAAATCATGAGGGTTCAAGTCCCTCTATCCCCAAAAAA----------GCCCGT-TTGAACCCCT-AATTCTTT----GCTTC---------------------TTATTTATC---------------------------TCGT-------TAGC--AATTTAAAATCCCC-T--T---------------------------------------------------------------------------TATTTAGGCGATAAATACCCATT-------TT----AATAATTTACAG---------TCAGTACTTTAT---------------------------ATA-------------------------------------CTGAAACTT---------------A------CATTTACT---AAAGTCTTATTC--------AATTAG--------TCATTTTT------CAT----TTTGTGTA---TTTTAAACA-AAGA------AAATTTTACA---AGTAATAC-----------------------------TTT-T--TTAGTTAGAT--------------TT-----------------------------------------------TTAATGGTCGGGATAGCTCAGTTGGTAGAGCAGAGGACTGAAAATCCTCGTGTCACC-
Plicosepalus_sagittifolius --AGAGTATATTTATGCACTTACTCATAATCGTAGTTTCAATCGATCAAGTTTGTTCGAAAATGTAAGTTATGACAAAAAGGTTAGGTTATTAATTGTGAAACGATTAATTACTCGAATGTATCACCAGAATTATTTTATTATTTCTCCTTAT---------GAT------TATAAC------------CAAAATGCTTTTTTTGGGCACAACAACCATTTTTATTTGCAAATCATATCGAGTAAGTTAGTGGTTATTGTGGAAATGAAACTTTTCCTAGGCTTAGTA---TCTTCTATT---------GAAGATAAT---AAAATAGACGAATCTACAAATTTACGATCAATTCATTCCATATTTCCCTTTTTAGAAGATAAATTCTCCCGTTTAAATTATGTGTCAAATATACTAATACCTTATCCTGTTCATCTTGAAATATTGGTTTTAATTCTTCGTTGTTGGGTGAAAGATGCTTCTTCTTTACATTTTTTACGATTCATTTTCCACGAGAATCGTAATTGGAACTATTTTTTTTTCCAAAATAAATATAGTTACACTCTT------------TCAAAAAGA------------AATCAGAGATTATTTTTATGCTTATATAATTCTCATGTCTGTGAATACGAATCCATTTTTGGTTTTTTACGTAACCAATCCTATCATTTACGATCAACATTTTTTGGAACCTTTTTGGAGCGAACTATTTTCTATGGAAAAATAAAAAAAGAGTCTCTT------GTAAATGTC------TTTACTAAGGATTTTCAAGCCAGA------TCATGTATGTTCAAAGATATTTTTATGCATTATGTTAGGTATCAAGGAAAATCTATTCTGGCTTCAAAATGGACGTTTTTTATTCTGAATAAATGGAACTATTACCTTGCTCTCTTTTGGAAATGTCGTGTTTATGTGTGGTATCAATCAGACAAA------ATAGAAGCATTATCCAAGTATTTCCTTGACTTTCTAGAGTATCTT------TCAAGTGCA------AATAGTCGATTCAACCCTTCGTTGGGCCGAAGTCAAATGATAGAAAATTCATTTATAATA------AATAATAATATTATTAAG---------ACGTTTGATACCACAGTTCCAATTAT-CCTTTAGTTGGACCATTGGTTAAAGCGAAAGTTGGTGACGTCTTAGGTCACCCCATTAGTAAG---TTGATCTCAGCCGATTTA------TCAGATTATGATATTATTGACTTATTTTGGCATATATGCAGAAATCTTTCTCATTATTACAGCGGAGCTTCAAAAAAA---AATAGTTTGTATCAAATA---------AAGTATATACTTCGACTTTCGTGTACTAGAACTTTAGCTCGTAAACACAAAAGTGTTTTACGTGCTTTTTTGAAAAGATTAGTTCCAAAAGTTTTGGAAGAATTTTTTATAGAGGAGGAGCAAGTTCTTTCGTTAATCTTCTCAAGGTATTCTTTTCCTTCGCAGAGATTGTATAGAGAAGGTCATATTTGGTATTTGGAT-------------------------------------------------------------------------------------------------------------------------------------------------------------------------------------------------------------------------------------------------------------------------------------------------------------------------------------------------------------------------------------------------------------------------------------------------------------------------------------------------------------------------------------------------------------------------------------------------------------------------------------------------------------------------------------------------------------------------------------------------------------------------------------------------------------------------------------------------------------------------------------------------------------------------------------------------------------------------------------------------------------------------------------------------------------------------------------------------------------------------------------------------------------------------------------------------------------------------------------------------------------------------------------------------------------------------------------------------------------------------------------
Psittacanthus_calyculatus ------------------------------------------------------------------------------------------------------------------------------------------------TCTACTAAT---------GAT------TCTAAA------------CAAAATCCTTTTTTGGGGCACAAATTTTTTTTTTATTTTCAAATCCTATCGGGTAAATTAGCAGTTATTGGGGAAATGAAACTTTCCCTTTGCTTAGTA---TCTTCCCTC---------GAAGATAAG---AAAATAGACGAATCCCAAAATTTACGATCAATTCATTCTATATTTCCCTTTTTAGAAGATAAATTCTCCCATTTAAATTATGTGTCAAATATACTAATACCCTATCCTGTTCATCTTGAAATCTTGATTCTAATTCTTCGTTACTGGGTGAAAGACACTTCTTCCTTGCATTTTTTACGATTCGTTTTCCACGAGAATCATAATTGGAATCTTTTTTTTTTTTCAAAGAAATATATTTCCACCCTT------------TCAAAAAGA------------AATAAAAGATTATTC------TTATATAATTCTCATGTCTGTGAATACGAATCCATTTTTGTTTTTTTACGTAACCAATCCTATCATTTACGATCAACATTTTTTGGAACCCTTTTTGATCGAATTTTCTTCTATGGAAAAATAAAAAAAGAGTTTTTT------GTAAATGTT------TTTACTAAGGATTTTCAAGTTATT------TCATGGTTGTTCAAAGATCCTTTTATGCATTATGTTAGGTATCAAGAAAAATCTATTCTAGCTTCAAAACGGGCGTCTCTTTTTCTGAATAAATGGAAATATTATCTTGCCCTCTTTTGGAAATGTCGTTTTTATGCGTGGTATCAACCAGAAAGGATTCATATAAAAACATTATCCAAGCACCTTCTTGACTTTCTAGGTTATCTT------TCAAGTGCA------AGTATACGATTCAACCCTTCGGCAGGACGAAGTCAAATGCTAGAAAATTCATTTTTAATA---------AATAATATTATTAAG---------ACGTTTAATACCACAGTTCCAATTATGCCTTTGGTTGGATCGTTGGCTAAAGCAAAAGTTTGTGACGTCTTAGGTCGCCCTATTAGTAAG---TTGGTCTGGTCCGATTTA------TCAGATTATGATATTATTGACTTATTTTGGCGTATATGCGGAAATCTTTCTCATTATTACAGCGGAGTCTCAAAAAAA---AAGAGTTTGTATCAAATA---------AAGTATATACTTCGACTTTCTTGTACTAGAACTTTAGCTTGTAAACACAAAAGCACTCTACATGCTTTTTTGAAAAGATTAGGTCCGGAATTTTTGGAAGAATTTTTTACGGAGAAGGAGCAAGTTCTTTCGTTGATCTTTTCAAGGTATTCTTTTACCCCGCGGCGGTTGTATAGAGAAGGT-------------------------------------------------------------------------------------------------------------------------------------------------------------------------------------------------------------------------------------------------------------------------------------------------------------------------------------------------------------------------------------------------------------------------------------------------------------------------------------------------------------------------------------------------------------------------------------------------------------------------------------------------------------------------------------------------------------------------------------------------------------------------------------------------------------------------------------------------------------------------------------------------------------------------------------------------------------------------------------------------------------------------------------------------------------------------------------------------------------------------------------------------------------------------------------------------------------------------------------------------------------------------------------------------------------------------------------------------------------------------------------------------------
Scurrula_ferruginea CAGGAGTATATTTATGCACTTACTCATAAGCGTAGTTTCAATCGATCAAGTTTGTTCGAAAATGTAGGTTATGACAAAAAGGTTAGGTTACTAATTGTGAAACGCTTAATTACTCGAATGTATCACCAGAATTCTTTTCTTATTTCGACTTAT---------GAT------TATAAC------------CAAAATGATTTTTTGGGGCACAACAAGCTTTTTTGTTTTCAAATCATATCGAGTAAGTTAGCAGTTCTTGTAGAAATTAAACTTTTCCTAGGCGTAGTA---TCTTCTCTT---------GAAGATAAT---AAAATAAACGAATCTAAAAATTTACGATCAATTCATTCCATATTTCCCTTTTTAGAAGATCAATTCTCCCGTTTAAATTATGTGTCAAAGATATTAATACCTTATCCTGTTCATCTTGAAATATTGGTTTTAATTCTTCGTTGTTGGGTGAAAGATGCTGCTTCTTTACATTTTTTACGATTCGTTTTCCACGAGAATCGTAATTGGAACCTTTTTTTTTTTCCAAATAAATATATTTCCAACCTT------------TCAAAAAGA------------AATCAGAGATTATTTTTATTCTTATATAATTCTCATGTCTGTGAATACGAATCGATTTTTGTTTTTTTACGTAACCAATCCTATCATTTACAATCAACATTTTTTGGAACCTTTTTTGAGCGAACTATTTTCTATGGAAAAATCAAAAAAGAGTATCTT------GTCAATGTC------TTTACTAAGGATTTTCAAGCCATA------TCATGTATGTTCAAAGATATTTTTTTGCATTATGTTAGGTATCAAGGAAAATCTATTCTGGCTTCAAAATGGACGTTTTTTATTCTTAATAAATGGAACTATTACCTTGCTCTCTTTTTAAAATGTCGTTTTTATGTGTGGTATCAATCAGAAAGG------ATAAAAACATTATCCAAGCATTTCCTTTACTTTCTAGGTTATCTT------TTAAGTGCA------AATATACTATTCAACCCTTCGTTGGCGCGAAGTCAAATGATCGAAAATTCATTTCTAATA---------AATAATATTATTAAG---------ACGTTTGATACCACAGTTCCAATTATACCTTTGGTTGGACCATTAGTTAAAGCGAAAGTTGGTGACGTCTTAGGTCACCCCATTAGTAAG---TTGATATCGGCCGATTTA------TCAGATTATGATATTATTGACTTTTTTTGGCATATATGCAGAAATATTTTTCATTATTACAGAGGAGCTTCCAAAAAA---AATAGTTTGTACCATATA---------AAGTATATACTTCGACTTTCTTGTACTAGAACTTTAGCTCGTAAACACAAAAGCGCTTTACGTGCTTTTTTGAAAAGATTAGGTCCAGAAGTTTTGGAAGAATTTTTGATGGAGGAGGAGCAAGTTCTTTCGGTGATCTTCTCAAGGTATTCTTTTCCTTCGCAGAGATTGTACAGAGAAGGTCGTATTTGGTATTTGGATATTTATTATTTGTATCAACGATCTAGTCAATCACGAAATTGGTAGACGCTACGGACTTAATTGGGTTGAGCCTTAGTATGGAAACCCACTAAGTG-----ATAACTTTCAAATTCAGGGAAACCGTGGAATTAATAAAAATAGGCAATCCTGAGCCAAATCCCGTTT------TCC------GAAG-------AAT---GAGTAGGGAAAGCAAGCCAGAAT---------AAAAAAAAAGGATAGGTGCAGAGACTCAACGGAAGTTGTT-------CT-AATAAA-------TACATACA----ATACAA------------------ATGGAGTTG---------------ATTCGC----------------------------------------------------------------------------------------------------------------------------------------------------------------------------------CG-CGAGAATAAAGATAGAGTCCCATTYTACATGTCAATACCGACAACAATGAAATTKATAG-TAATAGGAAAATCCGTCGACT-----TTGTAAATCATGAGGGTTCAAGTCCCTCTATCCCCAAAAAA----------GCCCGT-TTGAACCCCT-AATTCTTT------CTC---------------------GTATTTATT---------------------------TCGT-------TAGC--AGTTCAAAATTCTC----------------------------TT------------------------------------------------CATT----------AAATACCCATT-------TT----AAGAATTCACAGTCAGTAATATTAGAACTTTATATA----------------------------------------------------------------CTGAAACTT---------------A----------TAC----AAAGTCGTATTC--------AATTAG--------TCATTTTT------CAT----TTTTTGTA---TTTAAAAAA-------------ATTGTACA---AGTAATACTTTTCAAT----------------------------------------------------TT-----------------------------------------------GTAATGGTCGGGATAG------------------------------------------
Scurrula_parasitica ---------------------------------------------------------------GTAGGTTATGACAAAAAGGTTAGGTTACTAATTGTGAAACGCTTAATTACTC-AATGTATCACCAGAATTCTTTTCTTATTTCGACTTAT---------GAT------TATAAC------------CAAAATGATTTTTTGGGGCACAACAAGCTTTTTTGTTTTCAAATCATATCGAGTAAGTTAGCAGTTCTTGTAGAAATTAAACTTTTCCTAGGCGTAGTA---TCTTCTCTT---------GAAGATAAT---AAAATAAACGAATCTAAAAATTTACGATCAATTCATTCCATATTTCCCTTTTTAGAAGATCAATTCTCCCGTTTAAATTATGTGTCAAAGATCTTAATACCTTATCCTGTTCATCTTGAAATATTGGTTTTAATTCTTCGTTGTTGGGTGAAAGATGCTGCTTCTTTACATTTTTTACGATTCGTTTTCCACGATAATCGTAATTGGAACCTTTTTTTTTTTCCAAATAAATATATTTCCAACCTT------------TCAAAAAGA------------AATCAGAGATTATTTTTATTCTTATATAATTCTCATGTCTGTGAATACGAATCGATTTTTGTTTTTTTACGTAACCAATCCTATCATTTACAATCAACATTTTTTGGAACCTTTTTTGAGCGAACTATTTTCTCTGGAAAAATACAAAAAGAGTATCTT------GTCAATGTC------TTTACTAAGGATTTTCAAGCCATA------TCATGTATGTTCAAAGATATTTTTTTGCATTATGTTAGGTATCAAGGAAAATCTATTCTGGCTTCAAAATGGACGTTTTTTATTCTTAATAAATGGAACTATTACTTTGCTCTCTTTTTTAAATGTCGTTTTTATGTGTGGTATCAATCAGAAAGG------ATAAAAACATTATCCAAGCATTTCCTTTACTTTCTAGGTTATCTT------TTAAGTTCA------AATATACTATTCAACCCTTCGTTGGCGCGAAGTCAAATGATAGAAAATTCATTTCTAATA---------AATAATATTATTAAG---------ACGTTTGATACCACAGTTCCAATTATACCTTTGGTTGGACCATTAGTTAAAGCGAAAGTTGGTGACGTCTTAGGTCACCCCATTAGTAAG---TTGATATCGGCCGATTTA------TCAGATTATGATATTATTGACTTTTTTTGGCATATATGCAGAAATATTTTTCATTATTACAGAGGAGCTTCCAAAAAA---AATAGTTTGTACCATATA---------AAGTATATACTTCGACTTTCTTGTACTAGAACTTTAGCTCGTAAACACAAAAGCGCTTTACGTGCTTTTTTGAAAAGATTAGGTCCAGAAGTTTTGGAAGAATTTTTGATGGAGGAAGAGCAAGTTCTTTCGGTGATCTTCTCAAGGTATTCTTTTCCTTCGCAGAGATTGCAT----------------------------------------------------------------------------------------------------------------------------------------------------------------------------------------------------------------------------------------------------------------------------------------------------------------------------------------------------------------------------------------------------------------------------------------------------------------------------------------------------------------------------------------------------------------------------------------------------------------------------------------------------------------------------------------------------------------------------------------------------------------------------------------------------------------------------------------------------------------------------------------------------------------------------------------------------------------------------------------------------------------------------------------------------------------------------------------------------------------------------------------------------------------------------------------------------------------------------------------------------------------------------------------------------------------------------------------------------------------------------------------------------------------
Scurrula_pulverulenta ---------------------------------------------------------GAAAATGTAGGTTATAACAAAAAGGTTAGGTTACTAATTGTGAAACGCTTAATTACTCGAATGTATCACCAGAATTCTTTTCTTATTTCGACTTAT---------GAT------TATAAC------------CAAAATTATTTTTTGGGGCACAACAAGCTTTTTTGTTTTCAAATCATATCGAGTAAGTTAGCAGTTCTTGTAGAAATTAAACTTTTCCTAGGCGTAGTA---TCTTCTCTT---------GAAGATAAT---AAAATAAACGAATCTAAAAATTTACGATCAATTCATTCCATATTTCCCTTTTTAGAAGATCAATTCTCCCGTTTAAATTATGTGTCAAAGATATTAATACCTTATCCTGTTCATCTTGAAATATTGGTTTTAATTCTTCGTTGTTGGGTGAAAGATGCTGCTTCTTTACATTTTTTACGATTCGTTTTCCACGAGAATCGTAATTGGAACCTTTTTTTTTTTCCAAATAAATATATTTCCAACCTT------------TCAAAAAGA------------AATCAGAGATTCTTTTTATTCTTATATAATTCTCATGTCTGTGAATACGAATCGATTTTTGTTTTTTTACGTAACCAATCCTATCATTTACAATCAACATTTTTTGGAACCTTTTTTGAGCGAACTATTTTCTATGGAAAAATACAAAAAGAGTATCTT------GTCAATGTC------TTTACTAAGGATTTTCAAGTCATA------TCATGTATGTTCAAAGATATTTTTTTGCATTATGTTAGGTATCAAGGAAAATCTATTCTGGCTTCAAAATGGACGTTTTTTATTCTTAATAAATGGAACTATTACCTTGCTATCTTTTTTAAATGTCGTTTTTATGTGTGGTATCAATCAGAAAGG------ATAAAAACATTATCCAAGCATTTCCTTTACTTTCTAGGTTATCTT------TTAAGTGCA------AATATACTATTCAACCCTTCGTTGGCGCGAAGTCAAATGATAGAAAATTCATTTCTAATA---------AATAATATTATTAAG---------ACGTTTGATACCACAGTTCCAATTATACCTTTGGTTGGACCATTGGTTAAAGCGAAAGTTGGTGACGTCTTAGGTCACCCCATTAGTAAG---TTGATATCGGCCGATTTA------TCAGATTATGATATTATTTACTTTTTTTGGCATATATGCAGAAATATTTTTCATTATTACAGAGGAGCTTCCAAAAAA---AAAAGTTTGTATCATATA---------AAGTATATACTTCGACTTTCTTGTACTAGAACTTTAGCTCGTAAACACAAAAGCGCTTTACGTGCTTTTTTTAAAAGATTAGGTCCAGAAGTTTTGGAAGAATTTTTGATGGAGGAGGAGCAAGTTCTTTCGGTGATCTTCTCAAGGTATTCTTTTCCTTCGCAGAGATTGTAT----------------------------------------------------------------------------------------------------------------------------------------------------------------------------------------------------------------------------------------------------------------------------------------------------------------------------------------------------------------------------------------------------------------------------------------------------------------------------------------------------------------------------------------------------------------------------------------------------------------------------------------------------------------------------------------------------------------------------------------------------------------------------------------------------------------------------------------------------------------------------------------------------------------------------------------------------------------------------------------------------------------------------------------------------------------------------------------------------------------------------------------------------------------------------------------------------------------------------------------------------------------------------------------------------------------------------------------------------------------------------------------------------------------
Septulina_glauca -----------------------------------------------------------------------------------------------------------------------------------------------------------------------------------------------------------------------------------------------------------------------------------------------------------------------------------------------------------------------------------------------------------------------------------------------------------------------------------------------------------------------------------------------------------------------------------------------------------------------------------------------------------------------------------------------------------------------------------------------------------------------------------------------------------------------------------------------------------------------------------------------------------------------------------------------------------------------------------------------------------------------------------------------------------------------------------------------------------------------------------------------------------------------------------------------------------------------------------------------------------------------------------------------------------------------------------------------------------------------------------------------------------------------------------------------------------------------------------------------------------------------------------------------------------------------------------------------------------------------------------------------------------------GACGCTACGGACTTAATTGGGTTGAGCCTTAGTATGGAAACCCACTAAGTG-----ATAACTTTCAAATTCAGGGAAACCGTGGAATTAATAAAAATAGGCAATCCTGAGCCAAATCCCGTTT------TCC------GAA--------AAT---GAGTAGGGAAAGCAAGCCAGAAT-----------AAAAAAAGGATAGGTGCAGAGACTCAACGGAAGCTGTT-------CT-AATAAA-------TACATACA----ATACAA------------------ATGGAGTGAA------TT-C----GACGGT----------------------------------------------------------------------------------------------------------------------------------------------------------------------------------AGCCGAGAATAAAGATAGAGTCCCATTCTACATGTCAATACCGACAACAATGAAATTTATAG-TAAGAGGAAAATCCGTCGACT-----TTTTAAATCATGAGGGTTCAAGTCCCTCTATCCCCAAAAAA----------GCCCGT-TTGAACCCCG-AATTTATT-----CTTC---------------------TTATTTATAC-----CCT--------T---------TCGT-------TAGC--AATTACAAATCTC---------------------------------------------------------------------------------------GGTGCTAACTACCTATT-------TT----AATAATTCACAG---------TCAGTACTTTAT---------------------------ATA-------------------------------------TTTAAACTT---------------A------CATTTAC----ATAGTCTTATTC--------AATTAG--------TCATTTTT------AAT----TTTGTGTA---TTTTAAA-A-AATA------ACATTTTACA---AGGAATAC-----------------------------TTG-T--TTCGTTCGAT--------------TT-----------------------------------------------GTAATGGTCGGGATAGCTCAGTTGGTAGAGCAGAGGACTGAAAATCCTCGTGTCGCCC
Socratina_bemarivensis ------------------------------------------CGATCAAGTTTGTTCGAAAATGTAAGTTATGACAAAAAGGGTAGGTTACTAATTGTGAAACGATTAATTACTCGAATGTATCACCAGAATTCTTTTCTTATTTCTACTTAT---------GAT------TATAAC------------CAAAATGCTTTTTTTGGGCACAACAAACATTTTTATTTGCAAATCATATCGGGTAAGTTAGCGGTTATTGTGGAAATTCAACTTTTCCTAGGCTTAGTA---TCGTCTCTT---------GAAGATAAT---AAAATAAACGAATCGAAAAATTTACGATCAATTCATTCCATATTTCCCTTTTTAGAAGATAAATTCTCTCGTTTAAATTATGTGTCAAATATACTAATACCTTATCCTGTTCATCTTGAAATATTGGTTTTAATTCTTCGTTGTTGGGTGAAAGATGCTTCTTCGTTACATTTTTTACGATTCGTTTTCCACGAAAACGCTAATTGGAATCATTTTTTTTTCCAAAATAACTATATTTCCACTCTT------------TCAAAAAGA------------AATCCGAGATTATTTTTATTCTTATATAATTCTCATGTCTGTGAATATGAATCCATTTTTGTTTTTTTACGTAACCAATCCTATCATTTACGATCAACATTTTTTGGAACCTTTTTTGAGCGAACTATTTTCTATGGAAAAATAAAAAAAGAGTATCTT------GTAAATGTC------TTTACTAAGGATTTTCAAGCCATA------TCATGTATGTTCAAAGATATTTTTATGCATTATGTTAGGTATCAAGGAAAATCTATTCTGGCTTCAAAATGGACGTTTTTTATTCTGAATAAATGGAACTATTACCTTGCTCTCTTTTGGAAATGTCGTTTTTATGTGTGGTATCAATCAGAAAGG------ATAAAAACATTATCCAAGCATTTCCTTGACTTTCTAGGTTCTCTT------TCAAGTGCA------AATATACGATTCAACCCTTTGTTGGGACGAAGTCAAATGATACAAAATTCATTTATAATA------AATAATAATATTATTAAG---------ACGTTTGATACCACAGTTCCAATTATACCT------------------------------GGTGACGTCTTAGGTCACCCCATTAGTAAG---TTGATCTCTTCGGATTTA------TCCGATTATGATATTATTGACTTATTTTGGCATATATGCAGAAATCTTTCGCATTATTACAGCGGAGCTTCAAAAAAA---AATAGTTTGTATCAAATA---------AAGTATATACTTCGACTTTCGTGTACTAGAACTTTAGCTCGTAAACACAAAAGCACTTTACGTGCTTTTTTGAAAAGATTAGTTCCAGAAGTTTTGGAAGAATTTTTTATGGAGGAGGAA-AAGTTCTTTCGTTGATCTTCTCAAGGTATTCTTTTCCTTCACAGAGATTGTATAGAGAAGGTCGTATTTGG---------------------------------------------------------CTACGGACTTAATTAAGTTGAGCCTTAGTATGGAAACCCACTAAGTG-----ATAACTTTCAAATTCAGGGAAACCGTGGAATTAATAAAAATAGGCAATCCTGAGCCAAATCCCGTTT------TCC------GAA--------AAT---GAGTAGGTAAAGCAAGACAGAAT-----------AAAAAAAGGATAGGTGCAGAGACTCAACGGAAGCTGTT-------CT-AATAAA-------TACATACA----ATACAA------------------ATGGAGTTGA------TT-C----GCCGGT----------------------------------------------------------------------------------------------------------------------------------------------------------------------------------AAACGAGAATAAAGATAGAGTCCCATTCTACATGTCAATACCGACAACAATGAAATTTATAG-TAAGAGGAAAATCCGTCGACT-----TTTTAAATCATGAGGGTTCAAGTCCCTCTATCCCCAAAAAA----------GCCCGT-TTGAACTCCT-AATTCTTT------CTC---------------------TTATTTATCC-----CTT--------T---------TCGT-------TAGC--AGTTAAAAATCCCC----TTCATTT-----------------TT------------------------------------------------CATATTTAGGCGAGAAATACCCATT-------TT----AATAATTCACAG---------TCAGTACTTTAT---------------------------ATA-------------------------------------CTGAAACTT---------------A------CATTTAC----AAAGTCTTATTC--------AATTAG--------TCATTTTT------CAT----TTTGTGTA---TTTTAAA-A-AAGA------AAATTTTACA---AGTACTAC-----------------------------TTT-T------TTAGAT--------------TT-----------------------------------------------T---------------------------------------------------------
Sogerianthe_sessiflora ------------------------------------------------------------AATGTACGATATGACAAAAAG---AGGTTACTAATTGTGAAACGTTTAATTACTCGAATGTATCACCAGAATTATTTTCTTTTTTCTACTTAT---------GAT------TCTAAC------------CAAAATGCTTTTTTTGGACACAACAAACATTTTTATTTGCAAATTATATGGGGTAAGTTAGCGGTTATTGTGGAAATTAAACTTTTCCTAGGCTTAGTA---TCTTCTATT---------GAAGATAAT---AAAATAGACGAATCTAAAAATTTACGATCAATTCATTCCATATTTCCCTTTTTAGAAGATAAATTCTCCCGTTTAAATTATGTGTCAAATATACTAATACCTTATCCTGTTCATCTTGAAATATTGGTTTTAATTCTTCGTGGTTGGGTGAAAGATGCTTCTTCTTTACATTTTTTACGATTCGTTTTCCACGATAATCGTAATTGGAACCATTTATTTTGGAAAAATAAATATATTTCCACCCTT------------TCAGAACGA------------AATCAGAGATTATTTTTATTCTTATATAATTCTCATGTCTGTGAATACGAATACATTTTTGTTTTTTTACGTAACCAATCCTATCATTTACGATCAACATTTTTTGGAACCTTTTTTGAGCGAACGATTTTCTATGGAAAAATAAAAAAAGAGTATCTT------GTAAATGGC------TTTACTAAGGATTTTCAAGCCATA------TCATGTATGTTCAAAGATATTTTTATGCATTATGTTAGGTATCAAGGAAAATCTATTCTGGCTTCAAAATGGACGTTTTTTATTCTGAATAAATGGAACTATTACCTTGCTCTCTTTTGGAAATTTCGTTTTTATGTGTGGTATCAATCAGAACGT------ATAAAAACATTATCCAAGCATTTCCTTTGCTTTCTAGGTTATCTT------TCAAGTGCA------AATATACGATTCAACCCTTCGTTGGGACGAAGTCAAATGATAGAAAATTCATTTCTAATA---AATAATAATAATATTATTAAG---------ACGTTTGATACCACAGTTCCAATTATACCTTTGGTTGGACCATTGGTTAAAGCGAAAGTTGGTGACGTCTTAGGTCACCCCATTAGTAAG---TTGATCTCGGCCGATTTA------TCAGATTATGATATTATTGACTTATTTTGGCATATATGCAGAAATCTTTCTCATTATTACAGCGGAGCTTCAAAACAA---AAGAGTTTGTATCAAATA---------AAGTCTATACTTCGACTTTCTTGTACTAGAACTTTAGCTCGTAAACACAAAAGCGCTTTACGTGCTTTTTTGAAAAGATTAGGTCCAGAAGTTTTGGAAGAATTTTTTATGGAGGAGGAGCAAGTTCTTTCGTTGATCTTCTCAAGGTATTCTTTTACTTCGCAGAGATTGTATAGAGAAGGTCGTATTTGGTATTTGGAT---------------------------------CGAAATCGGTAGACGCTACGGACTTAATTGGGTTGAGCCTTAGTATGGAAACCCACTAAGTG-----ATAACTTTCAAATTCAGGGAAACCGTGGAATTAATAAAAATAGGCAATCCTGAGCCAAATCCCGTTT------TCC------GAA--------AAT---GAGTAGGGAAAGCAAGCCAGAAT-----------AAAAAAAGGATAGGTGCAGAGACTCAACGGAAGCTGTT-------CT-AATAAA-------TACATACA----ATACAA------------------ATGGAGTTGA------TT-C----GCCGGT----------------------------------------------------------------------------------------------------------------------------------------------------------------------------------AGACGAGAATAAAGATAGAGTCCCATTCTACATGTCAATACCGACAACAATGAAATTTATAG-TAAGAGGAAAATCCGTCGACT-----TTTTAAATCATGAGGGTTCAAGTCCCTCTATCCCCAAAAAAA---------GCCCGT-TTAAACCCCT-AATTCTTTCTCTTACTC---------------------TTATTTATCC-----CTT--------T---------TCGT-------TA-----------------------------------------------------------------------------------------------------------------------------------------------------------TCAGTACTTTAT---------------------------ATA-------------------------------------CTGAAACTT---------------A------CATTTAC----AAAGTCTTATTC--------AATTAG--------TCATTTTT------CAT----TTTGTGTA---TTTTTAA-A-AAGA------AAATTTTACA---AGTAATAC-----------------------------TTT-T------TTAGAT--------------TT-----------------------------------------------TTAATGGTCGGGATAGCTCAGTTGGTAGAGCAGAGGACTGAAAATCCTCGTGTCACCA
Spragueanella_rhamnifolia ------------------------------------------------------------------------------------AGGTTACTAATTGTGAAACGATTAATTACTCGACTGTATCACCAGAATTCTTTTCTTATTTCTACTTAT---------GAT------TATAAC------------CAAAACGTTTTTTTGGGGTACAACAAACATTTTTATTTGCAAATCATATCGGGTAAGTTAGCGGTTATTGTAGAAATTAAACTTTTCCTAGGCCTAGTA---TCTTCTCTTTCTTCTCTTGAAGATAATAAAAAAATAAACGAATCTAAAAATTTCCGATCAATTCATTCCATATTTCCCTTTTTAGAAGATAAATTCTCCCATTTAAATTATGTGTCAAATATACTAATACCTTATCCTGTTCATCTTGAAATATTAGTTTTAATTCTTCGTTATTGGGTGAACGATGCTTCTTCTTTACATTTTTTACGATTCGTTTTCCACGAGAATCGTAATTGGAACCATTTTTTTTTCCAAAATAAATCTATTTCTACCCTT------------TCAAAAAGG------------AATCAGAGATTATTTTTCTTCTTATATAATTCTCATGTCTGTGAATACGAATCCATTTTTGTTTTTTTACGTAACCAATCCTATCATTTACGATCAACATTTTTTGGAACCTTTTTTGAACGAACTTTTTTCTATGGAAAAATAAGAAAAGAGTATCTT------GTAAATGGCTTTACCTTTACTAAGGATTTTCAAGCCATA------TCATGTATGTTCAAAGATATTTTCATGCATTATGTTAGGTATCAAGGAAAATCTATTCTGGCTTCAAAATGGACATTTTTTATTCTGAATAAATGGAACTATTACCTTGCTCTCTTTTGGAAATGTCGTTTTTATGTGTGGTATCAATCAGAAAGG------ATAAAAACATTATCCAAGCATTTCCCTGACTTTCTAGGTTATCTT------TCAAGTGCA------AATATACGATTCAACCCTTCGTTGGGACGAAGTCAAATGATAGAAAATTCATTTATAATA------AATAATAATATTATTAAG---------ACATTTGATACCACAGTTCCAATTATACCTTTGGTTGGACCATTGGTTAAAGCAAAAGTTGGTGACGTCTTAGGTCACCCCATTAGTAAGTTGTTGATATCGTCCGATTTA------TCCGATTATGATATTATTGACTTATTTTGGCATATATGCAGAAATCTTTCTCATTATTACAGCGGAGCTTCAAAAAAA---AAGAGTTTGTATCAAATA---------AAGTATATACTGCGACTTTTGTGTACTAGAACTTTAGCTCGTAAACACAAAAGTGCTTTACGTGCTTTTTTGAAAAGATTAGTTCCAGAAGTTTTGGAAGAATTTTTTATGGAGGAGGAGCAAGTTCTTTCGTTGATCTTCTCAAAGTATTCTTTTCCTTCGCAGAGATTGTATAGAGAAGGTCGTATTTGGTATTTGGATATTTATTATTTGTATCAACGATCTAGTTAATCA----------------------------------------------------------------------------------------------------------------------------------------------------------------------------------------------------------------------------------------------------------------------------------------------------------------------------------------------------------------------------------------------------------------------------------------------------------------------------------------------------------------------------------------------------------------------------------------------------------------------------------------------------------------------------------------------------------------------------------------------------------------------------------------------------------------------------------------------------------------------------------------------------------------------------------------------------------------------------------------------------------------------------------------------------------------------------------------------------------------------------------------------------------------------------------------------------------------------------------------------------------------------------------------------------------------------------------------------------
Struthanthus_oerstedii ---------------------------------------------------TTGTTCGAAAATGTAAGTTATGACAAAAAGTTTAGGTTACTAATTGTGAAACGCTTAATTACTCGAATGTATCAACAGAATTATTTGTTTATTTATACTAAT---------GAT------TCTAAC------------CAAAATACTTTTTGGGGACACAACAAATATTTTTATTTTCAAATCCTATCGGGTAAATTAGCAGTTATTGTGGAAATTAAACTTTCCCTATACTTAGTA---TCTTCCCTC---------GAAGATAAG---AAAATAGATGAATTCCAAAATTTACGATCAATTCATTCCATATTTCCCTTTTTAGAAGAAAAATTCTCCCATTTAAATTATGTGTCAAATATACTAATACCCTATCCTGTTCATCTTGAAATCTTGATTCTAATTCTTCGTTACTGGGTGAAAGACGCCTCTTCTTTGCATTTTTTAAGATTCGTTTTCCACGAGAATTGTAATTGGAATCTT---TTTTTTCCAAAGAAATTTATTTTCACTCTA------------------AGA------------AATCAAAGATTATTC------TTATATAATTCTCATGTCTGTGAATACGAATCCATTTTTGTTTTTTTACGTAACCAATCCTATCATTTACGATCAACATTTTTTGGAACCTCTTTTGAGCGAATTTTCTTCTATGGGAAAAATAAAAAAGAGTTTTTC------GTAAATGTC------TTTACTAAGGATTTTCAAGTTATT------TCATGGCTGTTCAAAGATCCTTTTATGCCTTATGTTAGGTACCAAGGAAAATCTATTCTGGCTTCAAAACGGGCGTCTCTTATTCTGAATAAATGGAAATCTTATCTTGCCCTCTTTTGGAAATGTCGTTTTTATGCGTGGTATGACCCAGAAAGGATTCATATACAAGCCTTATCCAAGCACTTTCTTGACTTTCTAGGTTATCTT------TCAAGTGTA------AGTATATGC------CCTTCGTCGGGACGAAGTCAAATGCTAGAAAATTCATTTTTAATA---------AATAATATTATTAAG---------ACGTTTGATACCACAGTTCCAATTATGCCTTTGGTTGGATCGTTGGCTAAAGCAAAAGTTTGTGACGTCTTAGGTTACCCCATTAGTAAG---TTGGTCTGGTCCGATTTA------TCAGATTATGATATTATTGACTTATTTTGGCGTATATGCAGAAATCTTTCTCATTATTACAGCGGAGCCTCAAAAAAA---AAGAGTTTGTATCAAATA---------AAGTATATACTTCGACTTTCTTGTACTAGAACTTTAGCTTGTAAACACAAAAGCACTCTACGTGCTTTTTTGAAAAGATTAGGTCCGGAATTTTTTGAAGAATTTTTTACGGGGGAGGAGCAAGAACTTTCGTTGATCTTTTCAAGGTATTCTTTTACCTCGCGGCGGTTGTATAGAGAA-----------------------------------------------------------------GACGCTACGGACTTAATTGGATTGAGCCTTAGTATGGAAACCCACTAAGTG-----ATAACTTTCAAATTCAGGGAAACCGTGGAATTAATAAAAATAGGCAATCCTGAGCCAAATCCCGTTT------CCC------GAA--------AAC---GAGTAGGGAAAGCAAGCCAGAAT-------AAATAAAAAAAGGATAGGTGCAGAGACTCAACGGAAGCTGTT-------CT-AACAAA-------TACATACA----ATACAA------------------ATGGGGTTGATTGTCTTT-C----GCCGGT----------------------------------------------------------------------------------------------------------------------------------------------------------------------------------AGACGAGAATAAAGATAGAGTCCCATTCTACATGTTAATACCTACAACAATGAAATTTATAGTTAAGAGGAAAATCCGTCGACT-----TTTTAAATCATGAGGGTTCAAGTCCCTCTATCCCCAAAAAA----------GCCCAT-TTGACCCCCT-AATTA----------TC---------------------TTATTTATCC-----CTT--------T---------TCGT-------TAGC--GATTAAAAATCTTT-TTCATTT---------------------------------------------------------------------------TTAGGCAAGAAATCCCCATT-------TT----AATAACTCACAG---------TCAGTAC------TTATA-------------------------------------------------------------CTGAAACTT---------------ACATT--CATTTAC----AAATTC--------------AATTAG--------TTATTTTT------GAT----TTTGTGTA---TTTT--CAA-AAAGAAA----A-CTTTACA---AGTAATAC-------------------TTTTTTATATTTTAAATTGATATAGACCCAA-----GCCTTCT-------------AGTA-------AAATAAGAACGGCGCATCA----ATAATGGTTGGGATAGCTCAGTTGGTAGAGCAGAGGACTGAAAATCCTCGTGTCACCC
Struthanthus_orbicularis ------------------------------------------------------------------------------------------------------------------------------------------------------------------------------------------------------------------------------------------------------------------------------------------------------------------------------------------------------------------------------------------------------------------------------------------------------------------------------------------------TCTTCTTTGCATTTTTTAAGATTCGTTTTCCACGAGAATTGTAATTGGAATCTT---TTTTTTCCAAAGAAATTTATTTTCACTCTA------------------AGA------------AATCAAAGATTATTC------TTATATAATTCTCATGTCTGTGAATACGAATCCATTTTTGTTTTTTTACGTAACCAATCCTATCATTTACGATCAACATTTTTTGGAACCTCTTTTGAGCGAATTTTCTTCTATGGAAAAATAAAAAAAGAGTTTTTT------GTAAATGTC------TTTACTAAGGATTTTCAAGTTATT------TCATGGCTGTTCAAAGATCCTTTTATGCATTATGTTAGGTATCAAGGAAAATCTATTCTGGCTTCAAAACGGGCGTCTCTTATTCTGAATAAATGGAAATATTATCTTGCCCTCTTTTGGAAATGTCGTTTTTATGCGTGGTATGAACCAGAAAGGATTCATATAAAAACATTATCCAAGCACTTTCTTGACTTTCTAGGTTATCTT------TCAAGTGTA------AGTATATGC------CCTTCGTCGGGACGAAGTCAAATGCTAGAAAATTCATTTTTAATA------AATAATAATATTATTAAG---------ACGTTTGATACCACAGTTCCAATTATGCCTTTGGTTGGATCGTTGGCTAAAGCAAAAGTTTGTGACGTCTTAGGTTACCCCATTAGTAAG---------------------------------------------------------------------------------------------------------------------------------------------------------------------------------------------------------------------------------------------------------------------------------------------------------------------------------------------------------------------------------------------------------------------------GTATGGAAACCCACTAAGTG-----ATAACTTTCAAATTCAGGGAAACCGTGGAATTAATAAAAATAGGCAATCCTGAGCCAAATCCCGTTT------CCC------GAA--------AAC---GAGTAGGGAAAGCAAGCCAGAAT-----------AAAAAAAGGATAGGTGCAGAGACTCAACGGAAGCTGTT-------CT-AACAAA-------TACATACA----ATACAA------------------ATGGGGTTGATTGTCTTT-C----GCCGGT----------------------------------------------------------------------------------------------------------------------------------------------------------------------------------AGACGAGAATAAAGATAGAGTCCCATTCTACATGTCAATACCTAC-------------------------------------------------------------------------------AAAAAA----------GCCCAT-TTGACCCCCT-AATTTTTT------CTC---------------------TTATTTATCC-----CTT--------G---------TCGT-------TAGT--GATTAAAAATCTTT-TTCATTT--------------------TT------------------------------------------------CATATTTAGGCAAGAAATCCCCATT-------TT----AATAACTCACAG---------TCAGTAT------TTATA-------------------------------------------------------------CTGAAACTT---------------A------CATTTAC----AAAGTCTTATTC--------AATTAG--------TTATTTTG------AAT----TTTGTGTA---TTTT--CAA-AAAGAAA----A-CTTTACA---A-TA---CTTT--TTAT----------ATTTTTATTTTTTAAATTGACATAGACCCAA-----GCCTTCT-------------AGTA-------AAATAAGAACG-CGCGTC---------------------------------------------------------------
Struthanthus_woodsonii --------------------------------------------------------------------------------------------------------------GACTCGAATGTATCAACAGAATTATTTGTTTATTTCTACTAAT---------GAT------TCTAAC------------CAAAATATTTTTTTGGGACACAACAAATATTTTTATTTTCAAATCCTATCGGGTAAATTAGCAGTTATTGTGGAAATTAAACTTTCCCTATACTTAGTA---TCTTCCCTC---------GAAGATAAG---AAAATAGATGAATTCCAAAATTTACGATCAATTCATTCCATATTTCCCTTTTTGGAAGAAAAATTCTCCCATTTAAATTATGTGTCAAATATACTAATACCCTATCCTGTTCATCTTGAAATCTTGATTCTAATTCTTCGTTACTGGGTGAAAGACGCCTCTTCTTTGCATTTTTTACGATTCGTTTTACACGAGAATCGTAATTGGAATCTT---TTTTTTCCAAAGAAATTTATTTTCACTCTT------------TCAAAAAGA------------AATCAAAGATTATTC------TTATATAATTCTCATGTCTGTGAATACGAATCCATTTTTGTTTTTTTACGTAACCAATCCTATCATTTACGATCAACATTTTTTGGAACCTCTTTTGAGCGAATTTTCTTCTATGGAAAAATAAAAAAAGAGTTTTTT------GTAAATGTC------TTTACTAAAGATTTTCAAGTTATT------TCATGGCTGTTCAAAGATCCTTTTATGCATTATGTTAGGTATCAAGGAAAATCTATTCTGGCTTCAAAACGGGCGTCTCTTATTCTGAATAAATGGAAATATTATCTTGCCCTCTTTTCGAAATGTCGTTTTTATGCGTGGTATCAACCAGAAAGGATTCATATAAAAACATTATCCAAGCACTTTCTTGACTTTCTAGGTTATCTT------TCAAGTGCA------AGTATACGC------CCTTCGTCGGGACGAAGTCAAATGCTAGAAAATTCATTTTTAATA---------AATAATATTATTAAG---------ACGTTTGATACCACAGTTCCAATTATGCCTTTGGTTGGATCGTTGGCTAAAGCAAAAGTTTGTGACGTCTTAGGTTACCCCATTAGTAAG---TTGGTCTGGTCCGATTTA------TCAGATTATGATATTATTGACTTATTTTGGCGTATATGCAGAAATCTTTCTCATTATTACAGCGGAGCCTCAAAAAAA---AAGAGTTTGTATCAAATA---------AAGTATATACTTCGACTTTCTTGTACTAGAACTTTAGC----------------------------------------------------------------------------------------------------------------------------------------------------------------------------------------------------------------------------------------------------AAACCCACTAAGTG-----ATAACTTTCAAATTCAGGGAAACCGTGGAATTAATAAAAATAGGCAATCCTGAGCCAAATCCCGTTT------CCC------GAA--------AAC---GAGTAGGGAAAGCAAGCCAGAAT-----------AAAAAAAGGATAGGTGCAGAGACTCAACGGAAGCTGTT-------CT-AACAAA-------TACATACA----ATACAA-------------ATCAAATGGGGTTGATTGTCTTT-C----GCCGGT----------------------------------------------------------------------------------------------------------------------------------------------------------------------------------AGACGAGAATAAAGATAGAGTCCCATTCTACATGTCAATACCTACAACAATGAAATTTATAGTTAAGAGGAAAATCCGTCGACT-----TTTTAAATCATGAGGGTTCAAGTCCCTCTATCCCCAAAAAA----------GCCCAT-TTGACCCCCT-AATTTTTT------ATC--------------------------------------T--------T---------ACGT-------TAGC--GATTAAAAATCTTT-TTCATTT---------------------------------------------------------------------------TTAGGCAAGAAATCCCCATT-------TT----AATAACTCACAG---------TCAGTAC------TGATA-------------------------------------------------------------CTGAAACTT---------------A------CATTTAC----AAAGTCTTATTC--------AATTAG--------TTA-------------T----TTTGTGTA---TTTT--CAA-AAAGAAA----A-CTTT---------------------------------------------------------------A-----GCCTTCTAGTAAA-------AGTA-------AAATAAGAACGGCGCA----------ATGGTTGGGATAGCTCAGTTGGTAGAGCAGAGGACTGAAAATCCTCGTGTCACC-
Struthanthus_sp_RE_5128_1 ------------------------------------------------------------------------------------------------------------------------------------------------------------------------------------------------------------------------------------------------------------------------------------------------------------------------------------------------------------------------------------------------------------------------------------------------------------------------------------------------TCTTCTTTGCATTTTTTACGATTCGTTTTCCACGAGAATCGTAATTGGAATCTT---TTTTTTCCAAAGAAATTTATTTTCACTCTT------------TCAAAAAGA------------AATCAAAGATTATTC------TTATATAATTCTCATGTCTGTGAATACGAATCCATTTTTGTTTTTTTACGTAACCAATCCTATCATTTACGATCAACATTTTTTGGAACCTCTTTTGAGCGAATTTTCTTCTATGTAAAAATAAAAAAAGAGTTTTTT------GTAAATGTC------TTTACTAAGTATTTTCAAGTTATT------TCATGGCTGTTCAAAGATCCTTTTATGCATTATGTTAGGTATCAAGGAAAATCTATTCTGGCTTCAAAACGGGCGTCTCTTATTCTGAATAAATGGAAATATTATCTTGCCCTCTTTTGGAAATGTCGTTTTTATGCGTGGTATCAACCAGAAAGGATTCATATAAAAACATTATCCAAGCACTTTCTTGACTTTCTAGGTTATCTT------TCAAGTGTA------AGTATACGC------CCTTCGTCGGGACGAAGTAAAATGCTAGAAAATTCATTTTTAATA------AATAATATTATTATTAAG---------ACGTTTGATACCACAGTTCCAATTATGCCTTTGGTTGGATCGTTGGCTAAAGCAAAAGTTTGTGACGTCTTAGGT----------------------------------------------------------------------------------------------------------------------------------------------------------------------------------------------------------------------------------------------------------------------------------------------------------------------------------------------------------------------------------------------------------------------------------------------------------------------------------------------------------------------------------------------------------------------------------------------------------------------------------------------------------------------------------------------------------------------------------------------------------------------------------------------------------------------------------------------------------------------------------------------------------------------------------------------------------------------------------------------------------------------------------------------------------------------------------------------------------------------------------------------------------------------------------------------------------------------------------------------------------------------------------------------------------------------------------------------------------------------------------------------------------------------------------------------------------------------------------------------------------------------------------------------------------------------------------------------------------------------------------------------------------------------------------------------------------------------------------------------------
Phragmanthera_regularis ------------------------------------------------------------------------------------------------------------------------------------------------------------------------------------------------------------------------------------------------------------------------------------------------------------------------------------------------------------------------------------------------------------------------------------------------------------------------------------------------------------------------------------------------------------------------------------------------------------------------------------------------------------------------------------------------------------------------------------------------------------------------------------------------------------------------------------------------------------------------------------------------------------------------------------------------------------------------------------------------------------------------------------------------------------------------------------------------------------------------------------------------------------------------------------------------------------------------------------------------------------------------------------------------------------------------------------------------------------------------------------------------------------------------------------------------------------------------------------------------------------------------------------------------------------------------------------------------------------------------------------------------------CGAAATTGGTAGACGCTACGGACTTAATTGGGTTGAGCCTTAGTATGGAAACCCACTAAGTG-----ATAACTTTCAAATTCAGGGAAACCGTGGAATTAATAAAAATAGGCAATCCTGAGCCAAATCCCGTTT------TCC------GAA--------AAT---GAGTAGGGAAAGCAAGCCAGAAT-----------AAAAAAAGGATAGGTGCAGAGACTCAACGGAAGCTGTT-------CT-AATAAA-------TACATACA----ATACAA------------------ATGGAGTTGA------TT-C----ACCGGT----------------------------------------------------------------------------------------------------------------------------------------------------------------------------------AGACGAGAATAAAGATAGAGTCCCATTCTACATGTCAATACCGACAACAATGAAATTTATAG-TAAGAGGAAAATCCGTCGACT-----TTTTAAATCATGAGGGTTCAAGTCCCTCTATCCCCACAAAA----------GCCCGT-TTGAACCCCT-AATTCTTT-----CTTC---------------------TTATTTATCC-----CTT--------T---------TCGT-------TAGCAAAATGAAAAATCCCC----TTTATTTATATATTTATATTTAGATT------------------------------------------------TATATTTAGGCGAGAAATACCCATA---------------TAATTCACAG---------TCAG-------------------------------------A-------------------------------------CTGAAACTT---------------A------CATTTA-----AAAGTCTTATTC--------AATTAG--------TCATTTTT------CAT----TTTGTGTA---TTTTAAA-------------AAATTTTACA---AGTAATAC-----------------------------CTT-T------TTAGTTCGA-----------TT-----------------------------------------------TTAATGGTCGGGATAGCTCAGTTGGTAGAGCAGAAGACTGAAA---------------
Phthirusa_inorna ------------------------------------------------------------------------------------------------------------------------------------------------------------------------------------------------------------------------------------------------------------------------------------------------------------------------------------------------------------------------------------------------------------------------------------------------------------------------------------------------------------------------------------------------------------------------------------------------------------------------------------------------------------------------------------------------------------------------------------------------------------------------------------------------------------------------------------------------------------------------------------------------------------------------------------------------------------------------------------------------------------------------------------------------------------------------------------------------------------------------------------------------------------------------------------------------------------------------------------------------------------------------------------------------------------------------------------------------------------------------------------------------------------------------------------------------------------------------------------------------------------------------------------------------------------------------------------------------------------------------------------------------------CGAAATTGGTAGACGCTACGGACTTAATTGGATTGAGCCTTAGTATGGAAACCCACTAAGTG-----ATAACTTTCAAATTCAGGGAAACCGTGGAATTAATAAAAATAGGCAATCCTGAGCCAAATCCCGTTT------TCC------GAA----------------GTAGGGAAAGCAAGCCAGAAT-----------AAAAAAAGGATAGGTGCAGAGACTCAACGGAAGCTGTT-------CT-AACAAA-------TACATACA----AAACAA------------------ATGGGGTTGATTGTTTTT-C----GCCGGT----------------------------------------------------------------------------------------------------------------------------------------------------------------------------------AGACGAGAATAAAGATAGAGTCCCATTCTACATGTCAATACCTACAACAATGAAATTTATAGTTAAGAGGAAAATCCGTCGACT-----TTTTAAATCATGAGGGTTCAAGTCCCTCTATCCCCAAAAAA----------GCCCAT-TTGACCCCCT-AATTTTTT------CTC---------------------TTATTTATCCTTATCCCTTTCTCTAATTCTCTAATATCGT-------TAGC--GATTAAAAATCTTT-TTCATTT---------------------------------------------------------------------------TTAGGCAAGAAATCTCCATT-------TT----AATAACTCACAG---------TCAGTAC------TTATA-------------------------------------------------------------CTGA------------------------------TTAC----AAAGTCTTATTC--------AATTAG--------TTATTTTT------AAT----TTTGTGTA---TTTT--CAA-AAAGAAA----A-CTTTACA---AGTAATAC-------------------TTTTTTATATTTTTAACTGACATAGACCCAA-----GCCTTCTATTCTAGCCTTCTAGTA-------AAATAAGAACGTCGCATCATATGATAATGGT--------------------------------------------------
Plicosepalus_curviflorus ------------------------------------------------------------------------------------------------------------------------------------------------------------------------------------------------------------------------------------------------------------------------------------------------------------------------------------------------------------------------------------------------------------------------------------------------------------------------------------------------------------------------------------------------------------------------------------------------------------------------------------------------------------------------------------------------------------------------------------------------------------------------------------------------------------------------------------------------------------------------------------------------------------------------------------------------------------------------------------------------------------------------------------------------------------------------------------------------------------------------------------------------------------------------------------------------------------------------------------------------------------------------------------------------------------------------------------------------------------------------------------------------------------------------------------------------------------------------------------------------------------------------------------------------------------------------------------------------------------------------------------------------------CGAAATTGGTAGACGCTACGGACTTAATTGGGTTGAGCCTTAGTACGGAAACCCACTAAGTG-----ATAACTTTCAAATTCAGGGAAATCTTGGAATTAATAAAAATAGGCAATCCTGAGCCAAATCCCGTTTTTAGAATCC------GAA--------AAT---GAGTAGGGAAAGCAAGCCAGAAT-----AAAAAAAATAAAAGGATAGGTGCAGAGACTCAACGGAAGCTGTT-------CT-AATAAA-------TACATACA----ATACAA---------------AAAATGGAGTTAA------TT-C----GCCAAT----------------------------------------------------------------------------------------------------------------------------------------------------------------------------------AGACGAGAATAAAGATAGAGTCCCATTCTACATGTCAATACCGACAACAATTCAATTTATAG-TAAGAGGAAAATCCGTCGACTTTTTATTTTAAATCATGAGGGTTCAAGTCCCTCTATCCCCAAAAAA----------GCCCGT-TTGAACCCCT-AATTATTT------CTC---------------------TTATTTATCC-----TAT--------T---------TCGT-------TAGC--AATTATAAATCCCC----------------------------TT------------------------------------------------CATTTTT---CGAGAAATACCCATT-------TT----AATAATTCACAG---------TCAGTACTTTATATA----------------------------------------------------------------CTGAAACTT---------------A------CATTGTAATACAAAATCTTATTC--------ACTTAG--------TCATTTTT------CAT----TTTGTATA---TTTTAAAAA--------ATAAAATTTTACA-----------------------------------------------AGTTTTAGAT--------------TT-----------------------------------------------TTAATGGTCGGGATA-------------------------------------------
Psittacanthus_schiedeanus ----------------------------------------------------------------------------------------------------------------------------------------------------------------------------------------------------------------------------------------------------------------------------------------------------------------------------------------------------------------------------------------------------------------------------------------------------------------------------------------------------------------------------------------------------------------------------------------------------------------------------------------------------------------------------------------------------------------------------------------------------------------------------------------------------------------------------------------------------------------------------------------------------------------------------------------------------------------------------------------------------------------------------------------------------------------------------------------------------------------------------------------------------------------------------------------------------------------------------------------------------------------------------------------------------------------------------------------------------------------------------------------------------------------------------------------------------------------------------------------------------------------------------------------------------------------------------------------------------------------------------------------------------------------------TACGGACTTAATTGGATTGAGCCTTAGTATGGAAACCCACTAAGTG-----ATAACTTTCAAATTCAGGGAAACTGTGGAATTAATAAAAATAGGCAATCCTGAGCCAAATCCCGTTT------CCC------GAA--------AAC---GAGTAGGGAAAACAAAT-----------------AAAAAAAGGATAGGTGCAGAGACTCAACGGAAGCTGTT-------CT-AACAAA-------TACATACA----ATACAA------------------ATGGAGTTGGTTGTCTTT-C----GCCGGT----------------------------------------------------------------------------------------------------------------------------------------------------------------------------------AGACGAGAATAAAGATAGAGTCCCATTCTACATGTCAATACCTACAACAATGAAATTTATAGTTAAGAGGAAAATCCGTCGACT-----TTTTAAATCATGAGGGTTCAAGTCCCTCTATCCCC--------------------AC-TTGACCCCTC-AATT-TTT------CTC---------------------TTATTTATAC-----CTT--------T---------TCAT-------TATC--GATTTAAAATCTTT-TTAATTT--------------------TT------------------------------------------------CATATTTAGGCAAGAAATCCTTATT-------TT----AATAA-----------------CAGTAC------TTATA-------------------------------------------------------------CTGAAACTT---------------AAACTTACATTTAC----AAAGTCTTATTC--------AATTAG--------TTATTTAA------AAT----TTTGTGTA---TTTT--TAA-AAAGAAA--------------------------------------------------------------------ACTTTA-----GCCTTCT-------------AGTA-------AAATAAGAACGGCGCATCA----ATAATGGTTGGGATAGCTCAGTTGGTAGAGCAGA------------------------
Tapinanthus_constrictiflorus ------------------------------TGCAGTTTCAATCGATCAAGTTTGTTCAAAAATGTAAGTTATGCCAAAAAGGTTAGGTTACTAATTGTGAAACGATTAATTACTCGAATGTATCACCAGAATTCTTTTCTTATTTCTACTTAT---------GAT------TATAAC------------CAAAATGCTTTTTTTGGGCATAACAAACATTTTAATTTGCAAATCATATCGTGTAAGTTAACGGTTATTGTGGAAATTAAACTTTTCCTAGGCTTAGTA---TCTTCTCTT---------GAAGATAAT---AAAATAGACGAATCTAAAAATTTACGATCAATTCATTCCATATTTCCCTTTATAGAAGATAAATTCTCTCGTTTAAATTATGTGTTAAATATACTAATACCTTATCCTGTTCATTTTGAAATATTGGTTTTAATTCTTCGTTATTGGGTGAAAGATGCTTCTTCTTTACATTTTTTACGATTCGTTTTCCACGACAATGGTAATTGGAACCATTTTTTTTTCAAAAATAACTATATTTCCACCCTT------------TCAAAAAGA------------AATCAGAGATTATTTTTATTCTTATATAATTCTCATGTCTGTGAATATGAATCCATTTTTGTTTTTTTACGTAACCAACCCTATCATTTACGATCAACATTTTTTAGAATCTTTTTTGAGCGAACTATTTTCTATGGAAAAATAAAAAAAGAGTATCTT------GTAAATGTC------TTTATTAAGGATTTTCAAGTCATA------TCATGTATGTTCAAAGATATTTTTATGCATTATGTTAGGTATCAAGGAAAATCTATTTTGGCTTCAAAATGGACGTTTTTTATTCTGAATAAATGGAACTATTACCTTACTCTCTTTTGGAAATGTCGTTTTTATGTGTGGTATCAATCAGACAGG------ATAAAAACATTATCCAAGCATTTCCTTGACTTTCTAGGTTATCTT------TTAAGTGCA------AATATACGATTCAATCCTTCGTTGGGACGAAGTCAAATGATAGAAAATTCATTTATAATGAATAATAATAATAATATTATTAAG---------ACGTTTGATACCACAGTTCCAATTATACCTTTGGTTGGACCATTGGGTAAAGCGAAAGGTGGTGACGTCTTAGGTCACCCCATTACTAAG---TTGATCTCGGACGATTTA------TCAGATTATGATATTATTGACTTATTTTGGCATATATGCAGAAATCTTTCTCATTATTACAGCGGAGCTTCAAAAAAA---AATAGTTTGTATCAAATA---------AAGTATATACTTCGACTTTCGTGTACTAGAACTTTAGCTCGTAAACACAAAAGTGCTTTACGTGCTTTTTTGAAAAGATTAGTTCCAGAAGTTTTGGAAGAATTTTTTATGGAGGAGGATCAAATTCTTTCGTTGATCTTATCAAGGTATTCTTTTCCTTCGCGGAGATTGTATAGAGAAGGTCATATTTGGTATTTGGATATTTATTAT----------------------------------------------------------------------------CCACTAAGTG-----ATAACTTTCAAATTCAGGGAAACCGAGGAATTAATAAAAATAGGCAATCCTGAGCCAAATCCCGTTT------TCC------GAA--------AAT---GAGTAGGGAAAGCAAGCTAGAAT-----------AAAAAAAGGATAGGTGCAGAGACTCAACGGAAGCTGTT-------CT-AATAAA-------TACATACA----ATACAA------------------ATGGAGTTGA------TT-CCCCAGTCGGT----------------------------------------------------------------------------------------------------------------------------------------------------------------------------------AGGCGAGAATAAAGATAGAGTCCCATTCTACATGTCAATACCGACAACAATGAAATTTATAG-TAATAGGAAAATCCGTCGACT-----TTTTAAATCATGAGGGTTCAAGTCCCTCTATCCCCAAAAAA----------GCCCGT-TTGAACCCCT-AATTATTT------TTCTTATCTTATTTATTATATTTATTATTTATCC-----CTT--------T---------TCGT-------TAGC--AGTTCAAAATCCTCTTTTTTTT--------------------TT------------------------------------------------CATATTTAGGCGATAAATATCTGTT-------TT----AATAATTCACAG---------TCAGTACTTAATTTAAACTTAATTTAATATATATACTGAATATATA---------------------------------CTAAAACTT---------------A------TATTTAC----AAAGTATTG-------------------------GCATTTTT------CAT----TTTGTGTATTGTATTAAAAAAAAAGAAAGAATACTTTT------------------------------------------------------TTAGAT--------------TT-----------------------------------------------TTAATGGTCGGGATAGCTCATTTGGTAGAGCAGAGGACTGAAAATCCTC---------
Tapinanthus_sp_OM825 ---------------------------------------------------------------------------------------------------------------------------------------------------------------------------------------------------------------------------------------------------------------------------------------------------------------------------------------------------------------------------------------------------------------------------------------------------------------------------------------------GCTTCTTCTTTACATTTTTTACGATTTGTTTTCCACGAGAAT---AATTGGAACCATTTTTTTTTCCAAAATAAATCTATTTCTACCCTT------------TCAAAAAGA------------AATCAGAGATTCTTTTTCTTCTTATATAATTCTCATGTCTGTGAATACGAATCCATTTTTGTTTTTTTACGTAACCAATCCTATCATTTACGATCAACATTTTTTGGAACCTTTTTTGAGCGAACTTTTTTCTATGGAAAAATAAAAAACGAGTATCTT------GTAAATGGCTTTACCTTTACTAAGGATTTTCAAGCCATA------TCATGTATGTTCAAAGATATTTTTATGCATTATGTTAGGTATCAAGGAAAATCTATTCTGGCTTCAAAATGGACATTTTTTATTCTGAATAAATGGAACTATTACCTTGCTCTCTTTTGGAAATGTCGTTTTTATGTGTGGTATCAATTAGAAAGG------ATAAAAACATTATCCAAACATTTCCTTGAATTTCTAGGTTATCTT------TCAAGTGCA------AATATACGATTCAACCCTTCGTTGGGACGAAGTCAAATGATAGAAAATTCATTTATAATA------AATAATAATATTATTAAG---------ACATTTGATACCACAGTTCCAATTATACCTTTGATTGGACCATTGGTTAAAGCGAAAGTTGGTGACGTCTTAGGTCACCTCATTAGTAAG-------------------------------------------------------------------------------------------------------------------------------------------------------------------------------------------------------------------------------------------------------------------------------------------------------------------------------------------------------------------------------------------------------------------------------------------------------------------------------------------------------------------------------------------------------------------------------------------------------------------------------------------------------------------------------------------------------------------------------------------------------------------------------------------------------------------------------------------------------------------------------------------------------------------------------------------------------------------------------------------------------------------------------------------------------------------------------------------------------------------------------------------------------------------------------------------------------------------------------------------------------------------------------------------------------------------------------------------------------------------------------------------------------------------------------------------------------------------------------------------------------------------------------------------------------------------------------------------------------------------------------------------------------------------------------------------------------------------------------------
Taxillus_chinensis ---------------------------------------------------TTGTTCGAAAATGTAGGTTATGACAAAAAGGTTAGGTTACTAATTGTGAAACGCTTAATTACTCGAATGTATCACCATAATTATTTTCTTATTTCTACTTAT---------GAT------TATAAC------------CAAAATTCTTTTTTGGGGCACAACAAACTTTTTTTTTTTCAAATCATATCGAGTAAGTTAGCAGTTATTGTAGAAATTAAACTTTTCCTAGGCGTAGTA---TCTTCAAGA---------GAATATAAT---CAAATAGACGAATCTAAAAAGGTACGATCAATTCATTCCATATTTCCCTTTTTAGAAAATCAATTCTCCCGTTCAAATTATGGGTCAAAAATACTAATACCTTATCCGGTTCATCTTGAAATATTGGTTTTAATTCTTCGTTGTTGGGTGAAAGATGCTTCTTTTTTACATTTGTTACGATTCATTTTCCACGAGAATCGTAATTGGAACCTTTTTTTTTTCCAAAATCAATCTATTTACAACCTT------------TCAAAAAGA------------AATCAAAGATTCTTTTTCTTCTTATATAATTCTCATGCCGGGGAATACAAATATATTTTTGTTTTTTTACGTAACCAATCCTATCATTTACAATCAACATTTTTTGGAACCTTTTTTGAGCGAACTATTTTCTATGGAAAAATAAAAAAAGAGTATCTT------GTCAATGTC------TTTACTAAAGATTTTCAAGCCATA------TCATGTATGTTCAAAGATATTTTTTTGCATTATGTTAGGTATCAAGGAAAATCGATTACGGCTTCAAAATGGACGTTTTTTATTCTTAATAAATGGAACTATTACCTTGCTCTCTTTTTTAAATGTCGTTTTTATGTGTGGTATCAATCAAAAAGG------ATAAAAACATTATCCAATCATTTCCTTTACTTTCTAGGTTATCTT------TTAAGTGCA------AATATACGATTCAACCCTTCGTTGGCGCGAAGTCAAATGATAGAAAATTCATTTCTAATA---------AATAATATTATTAAG---------ACGTTTGATACCACAGTTCCAATTATACCTTTGGTTGGACCATTGGTTAAAGCGAAAGTTGGTGACGTCTTAGGTCACCCCATTATTAAG---TTTATATCGGCCGATTTA------TCAGATTATGATATTATTGACTTATTTTGGCATATATGCAGAAATCTTTTTCATTATTACAGCGGAGCTTCCAAAAAA---AAGAGTTTGTATCATATA---------AAGTATATACTTCGACTTTATTGTACTAGAACTGTAGCTCGTAAACACAAAAGCGCTTTACGTTCTTTTTTGAAAAGATTAGGTCCAGAAGTTTTGGAAGAATTTTTTATGGAGGAGGAGCAAGTTCTTTCGTTGATCTTCTCAAGGTATTCTTTTCCTTCGAAGAGATTGTATAGAGAAGGTCGTATTTGGTATTTGGAT----------------------------------------------------------AATTGGGTTGAGCCTTAGTATGGAAACCCACTAAGTG-----ATAACTTTCAAATTCAGGGAAACCGTGGAATTAATAAAAATAGGCAATCCTGAGCCAAATCCCGTTT------TAC------GAAG-------AAT---GAGTAGGGACAGCAAGCCAGAAT-----------AAAAAAAGGATAGGTGCAGAGACTCAACGGAAGCTGTT-------CT-AATAAA-------TACAATCA----ATACAA------------------ATGGAGTTC---------------GCCGGT----------------------------------------------------------------------------------------------------------------------------------------------------------------------------------AGACGAGAATAAAGATAGAGTCCCATTCTACATGTCAATACCGACAACAATGAAATTTATAG-TAAGAGGAAAATCCGTCGACT-----TTTTAAATCATGAGGGTTCAAGTCCCTCTATCCCCAAAAAAA---------GCCCGT-TTGAACCCCT-AATTATTT------ATC---------------------GTATTTATTT--------------------------TCGT-------TAGC--AGTTCAAAATCCTC----------------------------TT------------------------------------------------CATT----------AAATACCCATT-------TT----CATAATTCACAGTACTTTAGATTAGAACTTTATATA----------------------------------------------------------------CTGAAACTT---------------A------CATTTAC----AAAGTATTCTTC--------AATTAG--------TCATTTTT------CAT----TTTGTGTA---------------AAAAAAGAAAATTGTACA---AGTAATACTTGTCT------------------------------------------------------TT-----------------------------------------------TTAATGGTCGGGATAGCTCAGTTGG---------------------------------
Tolypanthus_involucratus ---------------------------------------------------------------------------------------------------------------------------CACCAGAATTCTTTTCTTATTTCTACTTAT---------GAT------TATAAC------------CAAAATGCTTTTTTTGGGCACAACAAACATTTTTATTTGCAAATCATATCGGTTAAGTTAGCGGTTATTGTGGAAATTAAACTTTTTCTAGGCTTAGTA---TCTTCTCTT---------GAAGATAAT---AAAATAGACGAATCTAAAAATTTACGATCAATTCATTCCATATTTCCCTTTTTAGAAGATAAATTCTCCCGTTTAAATTATGTGTCAAATATACTAATACCTTATCCTGTTCATCTTGAAATATTGGTTTTAATTCTTCGTTGTTGGGTGAAAGATTCTTCTTCTTTACATTTTTTACGATTCGTTTTCCACGAGAATCGTAATTGGAACCATTTTTTTTTCCAAAATAAATATATTTCCACCCTT------------TCAAAAAGA------------AATCAGAGATTATTTTTATTCTTATATAATTCTCATGTCTGTGAATACGAATCTATTTTTGTTTTTTTACGTAACCAATCCTATCATTTACGATCAACATTTTTTGGAACCTTTTTTGAGCGAACTCTTTTCTATGGAAAAATAAAAAAAGAGTATTTT------GTAAATGTC------GTTACTAAGGATTTTCAAGCCATA------TCATGTATGTTCAAAGATATTTGTATGCATTATGTGAGGTATCAAGGAAAATCTATTTTGGCTTCAAAATGGACGTTTTTTATTCTGAATAAATGGAACTATTACCTTGCTCTCTTTTGTAAATGTCGTTTTTATGTGTGGTATCAATCAGAAAGG------ATAAAAACATTATCCAAGCATTTCCTTGACTTTCTGAGTTATCTT------TCAAGTGCA------AATATACGATTCAACCCTTCGTTGGGACGAAGTCAAATGGTAGAAAATTCATTTATAATA------AATAATAATATTATTAAG---------ACGTTTGATACCAAAGTTCCAATTATACCTTTGGTTGGACCATTGGTTAAAGCGAAAGTTGGTGACGTATTAGGTCACCCCATTAGTAAG---TTGATCTCGGCCGATTTA------TCAGATTATGATATTATTGACTTATTTTGGCATATATGCAGAAATCTTTCTCATTATTACAGCGGAGCTTCAAAAAAA---AATAGTTTGTATCAAATA---------AAGTATATACTTCGACTTTCGTGTACTAGAACTTTAGCTCGTAAACACAAAAGCGCTTTCCGTGCGTTTTTGAAAAGATTAGTTCCAGAAGTTTTGGAAGAATTTTTTATGGAGGAGAAGCAAGTTCTTTCGTTGATCTTCTCAAGGTATTCTTTTACTTCGCAGAGATTGTATAGAGAAGGTCGTATTTGG----------------------------------------------------------------------------------------------------------------------------------------------------------------------------------------------------------------------------------------------------------------------------------------------------------------------------------------------------------------------------------------------------------------------------------------------------------------------------------------------------------------------------------------------------------------------------------------------------------------------------------------------------------------------------------------------------------------------------------------------------------------------------------------------------------------------------------------------------------------------------------------------------------------------------------------------------------------------------------------------------------------------------------------------------------------------------------------------------------------------------------------------------------------------------------------------------------------------------------------------------------------------------------------------------------------------------------------------------------------------------------------------
Tripodanthus_acutifolius CAGGAGTATATTTATGCACTTACTCATAATCGTGGTTTAAATCGATCAAGTTTGTTCGAAAATGTAGGTTATGAAAAAAAGTTTAGGTTACTAATTGTGAAACGCTTAATTACTCGAATGTATCAACAGAATTATTTTCTTATTTCTACTAAT---------GAT------TCTAAC------------CAAAATCCTTTTTTGGGGCACAACAAATATTTTGATTTTCAAATCCTATCGGGTAAATTAGCAGTTATTGTGGAAATTAAGCTTTCCCTATGCTTAGTA---TCTTCCCTC---------GAAGATAAG---AAAATAGACGAATCCCAAAATTTACGATCAATTCATTCCATATTTCCCTTTTTAGAAGATAAATTCTCCCATTTAAATTATGTGTCAAATATACTAATACCCTATCCTGTTCATCTTGAAATCTTGATTCTAATTCTTCGTTACTGGGTGAAAGACGCCTCTTCTTTGCATTTTTTACGATTCGTTTTCCACGAGAATCGTAATTGGAATCTTTTTTTTTTTACAAAGAAATATATTTCCACTCTT------------TCAAAAAGA------------AATCAAAGATTATTCTTATTCTTATATAATTCTCATGTCTGTGAATACGAATCCATTTTTGTTTTTTTACGTAACCAATCCTATCATTTACGATCAACTTTTTTTGGAACCCCTTTTGAGCGAATTTTCTTCTATGGAAAAATAAAAAAAGAGTTTTTT------GTAAATGTC------TTTACTAAGGATTTTCAAGTTATT------TCATGGCTGTTCAAAGATCCCTTTATGCATTATGTTAGGTATCAAGGAAAATCTATTCTGGCTTCAAAACGGGCGTCTCTTATTCTGAATAAATGGCAATATTATCTTGCCCTCTTTTGGAAATGTCGTTTTTATGTGTGGTATCAACCAGAAAGGATTCATATAAAAACATTATCCAAGCACTTTCTTGACTTTCTAGGTTATCTT------TCAAGTGCA------AGTATACGATTCAACCCTTCGGCGGGACGAAGTCAAATGCTAGAAAATGCATTTTTAATA---------AATAATATTATTAAG---------ACGTTTGATACCACAGTTCCAATTATGCCTTTGGTTGGATCGTTGGCTAAAGCAAAAGTTTGTGACGTCTTAGGTCACCCCATTAGTAAG---TCGGTCTGGTCCGATTTA------TCAGATTATGATATTATTGACTTATTTTGGCGTATATGCAGAAATCTTTCGCATTATTACAGCGGAGCCTCAAAAAAA---AGAAGTTTGTATCAAATA---------AAGTATATACTTCGACTTTCTTGTACTAGAACTTTAGCTTGTAAACACAAAAGCACTTTACGTGCTTTTTTGAAAAGATTAGGTCCGGAATTTTTTGAAGATTTTTTTACGGAGGAGGAGCAAGTTCTTTCGTTGATCTTTCCAAGGTATTCTTTTCCTTCGCGGCGGTTGTATAGA---------------------------------------------------------YSRAAWYGGTAGACGCTACGGACTTAATTGGATTGAGCCTTAGTATGGAAMCCCACTAAGTG-----ATAACTTTCAAATTCAGGGAAACCGYGGAATTAATAAAAATAGGCAATCCTGAGCCAAATCCCGTTT------TYC------GAA--------AAC---GAGTAGGGAAAGCAAGCCAGAAT-----------AAAAAAAGGATAGGTGCAGAGACTCAACGGAAGCTGTT-------CT-AACAAA-------TACATACA----AWACAA-------------AACAAATGGGGTTGATTGTCTTT-C----GMCGGT----------------------------------------------------------------------------------------------------------------------------------------------------------------------------------AGACGAGAATAAAGATAGAGTCCCATTCTACATGTCAATACCTACAACAATGAAATTTATAGTTAAKAGGAAAATCCGTCGACT-----TTTTAAATCATGAGGGTTCAAGTCCCTCTATCCCCAAAAAA----------GCCCAT-TTGAMCCCCT-AATTWTTT------CTC---------------------TTATTTATCC-----CYT--------T---------TCGT-------TAGC--GATTAAAAATCTTT-TTCATTT--------------------TT------------------------------------------------CATATTTAGGCAWGAAAKCCCCATT-------TT----AATAACTCACAG---------TCAGTAC------TTATAT------------------------------------------------------------CTGAAACTT---------------A------CATTTAC----AAAGTCTTATTC--------AATTAG--------TTATTTTW------AAT----KTTGTGTA---TTTT--CAA-AAAGAAA----A-CTTTACA---AGTAATACTTT-TTTAT----------ATTTTTMTTTTTTTAATTGACATAGACCCAA-----GCCTTCT-------------AGTA-------AAATAAGAACGGYGCATCA----ATAATGGTTGGGATAGCTCAGTTGGTAGAGCAGAGGACTGAAWMTCCTCGYGYMRCC-
Tripodanthus_belmirensis ---------------------------------------------------------------------------------------------------------------------------------------------------------------------------------------------------------------------------------------------------------------------------------------------------------------------------------------------------------------------------------------------------------------------------------------------------------------------------------------------------------------------------------------------------------------------------------------------------------------------------------------------------------------------------------------------------------------------------------------------------------------------------------------------------------------------------------------------------------------------------------------------------------------------------------------------------------------------------------------------------------------------------------------------------------------------------------------------------------------------------------------------------------------------------------------------------------------------------------------------------------------------------------------------------------------------------------------------------------------------------------------------------------------------------------------------------------------------------------------------------------------------------------------------------------------------------------------------------------------------------------------------------------------------------------------------------------------AAGTG-----ATAACTTTCAAATTCAGGGAAACCGTGGAATTAATAAAAATAGGCAATCCTGAGCCAAATCCCGTTT------TCC------GAA--------AAC---GAGTAGGGAAAGCAAGCCAGAAT-----------AAAAAAAGGATAGGTGCAGAGACTCAACGGAAGCTGTT-------CT-AACAAA-------TACATACA----ATACAA------------------ATGGGGTTGATTGTCTTT-C----GCCGGT----------------------------------------------------------------------------------------------------------------------------------------------------------------------------------AGACGAGAATAAAGATAGAGTCCCATTCTACATGTCAATACCTACAACAATGAAATTTATAGTTAAGAGGAAAATCCGTCGACT-----TTTTAAATCATGAGGGTTCAAGTCCCTCTATCCCCAAAAAA----------GCCCAT-TTGACCCCCT-AATTTTTT------CTC---------------------TTATTTATCC-----CCT--------T---------TCGT-------TAGC--GATTCAAAATCTTT-TTCATTT--------------------TT------------------------------------------------CATATTTAGGCAAGAAATCCCCATT-------TT----AATAACTCACAG---------TCAGTAC------TTATA-------------------------------------------------------------CTGAAACTT---------------A------CATTTAC----AAAGTCTTATTC--------AATTAG--------TTATTTTT------AAT----TTTGTGTA---TTTT--CAA-AAAGAAA----A-CTTTACA---AATAATACTTT-TTTAT----------ATTTTTCTTTTTTTAATTGACATAGACCCAA-----GCCTTCT-------------AGTA-------AAATAAGAACGGCGCATCA----ATAATGGTTGGGATAGCTCAGTTGGTAGAGCAGAGGACTGAAAATCCTCGTG------
Tripodanthus_flagellaris ------------------------------------------------------------------------------------------------------------------------------------------------------------------------------------------------------------------------------------------------------------------------------------------------------------------------------------------------------------------------------------------------------------------------------------------------------------------------------------------------------------------------------------------------------------------------------------------------------------------------------------------------------------------------------------------------------------------------------------------------------------------------------------------------------------------------------------------------------------------------------------------------------------------------------------------------------------------------------------------------------------------------------------------------------------------------------------------------------------------------------------------------------------------------------------------------------------------------------------------------------------------------------------------------------------------------------------------------------------------------------------------------------------------------------------------------------------------------------------------------------------------------------------------------------------------------------------------------------------------------------------------------------CGAAATTGGTAGACGCTACGGACTTAATTGGATTGAGCCTTAGTATGGAAACCCACTAAGTG-----ATAACTTTCAAATTCAGGGAAACCGTGGAATTAATAAAAATAGGCAATCCTGAGCCAAATCCCGTTT------TTC------GAA--------AAC---GAGTAGGGAAAGCAAGCCAGAAT-----------AAAAAAAGGATAGGTGCAGAGACTCAACGGAAGCTGTT-------CT-AACAAA-------TATACACA------------------------------GAGGTTGATTCTCTTT-C----GCCGGT----------------------------------------------------------------------------------------------------------------------------------------------------------------------------------AGACGAGAATAAAGATAGAGTCCCATTCTACATGTCAATACCTACAACAATGAAATTTATAGTTAATAGGAAAATCCGTCGACT-----TTTTAAATCATGAGGGTTCAAGTCCCTCTATCCCCAAAAAA----------GCCCAT-TTGACCCCCT-AATTTTTT------CTC---------------------TTATTTATCCCCTTTCCT--------T---------TCGT-------TAGT--GATTCAAAATCTTT-TTCATTT--------------------TT------------------------------------------------CATATTTAGGCAAGAAATCCCCATT-------TT----AATAATTCACAG---------TTAGTAC------TTATA-------------------------------------------------------------CTGAAACTT---------------A------CATTTAC----AAAGTCTTATTC--------AATTAG--------TTATTTTT------AAT----TTTGTGTA---TTTT--CAA-AAAGAAA----A-CTTTACA---AGTAATACTTTATTTAT----------ATTTTTATTTTTTTAATTGACATAGACCCAA-----GCCTTCT-------------AGTA-------AAATAAGAACGGCGCATCA----ATAATGGTTGGGATAGCTCAGTTGGTAGAGCAGAGGACTGAAAATC------------
Tristerix_aphyllus ---------------------------------------------------------------------------------------------------------------------------------------------------------------------------------------------------------------------------------------------------------------------------------------------------------------------------------------------------------------------------------------------------------------------------------------------------------------------------------------------------------------------------------------------------------------------------------------------------------------------------------------------------------------------------------------------------------------------------------------------------------------------------------------------------------------------------------------------------------------------------------------------------------------------------------------------------------------------------------------------------------------------------------------------------------------------------------------------------------------------------------------------------------------------------------------------------------------------------------------------------------------------------------------------------------------------------------------------------------------------------------------------------------------------------------------------------------------------------------------------------------------------------------------------------------------------------------------------------------------------------------------------------------------------------------------------TTAGTATGGAAACCCACTAAGTG-----ATAACTTTCAAATTCAGGGAAACCGTGGAATTAATAAAAATAGGCAATCCTGAGCCAAATCCCGTTT------TAC------GAA--------AAT---GAGTAGGGAAAACGGGCCCGAAT-----------CAAAAAAGGATAGGCGCAGAGACTCAACGGAAGCTGTT-------CT-AACAAA-------TACATACA----ATCCAA------------------ATGGAGTTGGTTGTCTTT-C----GCTGGT----------------------------------------------------------------------------------------------------------------------------------------------------------------------------------AGACGAGAATAAAGATAGAGTCCCATTCTACATGTCAATACCGACAACAATGAAATTTATAG-TAAGAGGAAAATCCGTCGACT-----TTTTAAATCATGAGGGTTCAAGTCCCTCTATCCCCAAAAAA----------ACCC--------TTTCT-GACTATGACCCCAAAAT---------------------TGGATTATCC-----CCT--------T---------TCGTTATTCGTTAGC--GGTTCCAAATCTTTTTAATTT---------------------TG------------------------------------------------CATATTTAGGCAAAAAACCCCCATT-------TT----CATAATTCACAG---------TCAGTACTTTTA-------------------------------------------------------------------YTGAAACTT---------------A------CATTTAC----AAAGTCTTATTC--------AATTGG--------TCATTTTT------CAT----TTTGTGTA---TTTTCAAAA--------AGAAAACTTTACA---AGTAATAC-------------------TTTTTTCTATTTTTCTTTTTAATTGACCAAGCCCT-GCCTTCT-------------AGTA-------AAATAAGAACGGTGCATCA----ATAATGGTCGGGATAGCTCAGTTGGTAGAGCAGARGACTGAAAATCCTCGTGT-----
Tristerix_chodatianus --------------------------------------------------------------------------------------------------------------------------------------------------------------------------------------------------------------------------------------------------------------------------------------------------------------------------------------------------------------------------------------------------------------------------------------------------------------------------------------------------------------------------------------------------------------------------------------------------------------------------------------------------------------------------------------------------------------------------------------------------------------------------------------------------------------------------------------------------------------------------------------------------------------------------------------------------------------------------------------------------------------------------------------------------------------------------------------------------------------------------------------------------------------------------------------------------------------------------------------------------------------------------------------------------------------------------------------------------------------------------------------------------------------------------------------------------------------------------------------------------------------------------------------------------------------------------------------------------------------------------------------------------------------------------------------------------------------------------TAACTTTCAAATTCAGGGAAACCGTGGAATTAATAAAAATAGGCAATCCTGAGCCAAATCCCGTTT------TAC------GAA--------AAT---GAGTAGGGAAAGCGGGCCCGAAT-----------CAAAAAAGGATAGGCGCAGAGACTCAACGGAAGCTGTT-------CT-AACAAA-------TATATACA----ATACAA------------------ATGGAGTTGGTTGTCTTT-C----GCTGGT----------------------------------------------------------------------------------------------------------------------------------------------------------------------------------AGACGAGAATAAAGATAGAGTCCCATTCTACATGTCAATACCGACAACAATGAAATTTATAG-TAAGAGGAAAATCCGTCGACT-----TTTAAAATCATGAGGGTTCAAGTCCCTCTATCCCCAAAAAA----------GCTC--------TTTAT-GACTATGACCACAAAAT---------------------TGGATTATCC-----CCT--------T---------TCGTTATTCGTTAGC--GGTTCAAAATATTTTTTATTT---------------------TT------------------------------------------------CATATTTAGGCAAGAAATTGCCATT-------TT----AATAATTCACAG---------TCAGTACTTAACTTATA--------------------------------------------------------------CTGAAACTT---------------A------CATTTAC----AAAGTCTTATTC--------AATTGG--------TCATTTTA------AAT----TTTGTGTA---TTTTTAAAA--------ATAAAACTTTACA---AGTAATAC-------------------TTTTTTCTATTTTTAA------TTGACCAAGCCTTCGCCTTCT-------------AGTA-------AAATAAGAACGGTACATCA----AAAATGGTCGGGATAGCTCAGTTGGTAGAGCAGAGGACTG------------------
Tristerix_corymbosus ----------------------------------------ATCGATCAAGTTTGGTCAAAAATGTAGATTTTGAAAAAAAATTTAGGTTACTAATTGTAAAACGCTTAATTACTCGAATGTATAAACAAAGTTCTTTTATGATTTCTACTTAT---------GAT------TATAAC------------CAAAATTCTTTTGTGGGGCACAACAAACATTTTTTTTTTCAAATCCTATCGGGTAAATTAACAGTTATTGGGGAAATAAAACTTTCCCTATGTTTAGTG---TCGTCACCC---------GAAGATACG---AAAATAAACGAATCTAAAAATTTACGCTCAATTCACTCCATATTTCCCTTTTTAGAAGATAAACTCTCCCATTTTTATTATTTGTCAAATATACTAATACCCTATCCTGTTCATCTTGAAATTTTGATTCTAATTCTTCGTTACTGGGTAAAAGATGTCTCTTCTTTGCATTTTTTACGATTTGTTTTCCATGAGAATCGTAATTGGAACCATTTCTTTGGGAAAAAGAAATATATTTCTACTTTT------------TCTAAAATA------------AATCAAAGATTTCTCTTATTCTTATATAATTCTTATATCTGTGAATATGAATCCATTTTTGTTTTTTTACGTAATCAATCCTATCATTTACGATCAACATTTTTTAGAACCCTTTTTGAGCGCATTTTTTTTTATGGAAAAACAAATAAAGAGTATCTT------GTAAATGTG------TTTACTAAGGATTTTCAAGCTATT------TCATGGATGTTCAAAGATACTTTTATGTATTATGTTAGGTATCAAGGAAAATTTATTTTGGCTTTAAACCAACCGTCTCTTATTCTGAATAAATGGAAATATTATATTTCCCTCTTTTGGAAATATCGTTTTTATGTGTGGTATCAACCCGAAAGGATCCATCTAAAAACATTATACAAGCATTTTAGTTACTTTTTAGGTTATCTT------TTAAGTGCA------AATATACGATTCAACCCTTCAGTGGGACGAAGTCAAATGCTAGAAAATTCATTTATAATA---------AATAATATTATTAAA---------ATGTTTGATACCACAGTTCCAATTATGCCTTTGGTTGGATCATTGGCTAAAGCGAAAGTTTGTGACGTCTTGGGTCATCCCATTAGTAAG---TTAACCTGGGCCGATTTA------TCAGATTATGATATTATTAACTTATTTTGGCGTATATACAGAAATCTTTCT---------------------------------------------------------------------------------------------------------------------------------------------------------------------------------------------------------------------------------------------------------------------------------------------------CGAAATTGGTAGACGCTACGGACTTAATTGGATTGAGCCTTAGTATGGAAACCCACTAAGTG-----ATAACTTTCAAATTCAGGGAAACCGTGGAATTAATAAAAATAGGCAATCCTGAGCCAAATCCCGTTT------TAC------GAA--------AAT---GAGTAGGGAAAACGGGCCCGAAT-----------CAAAAAAGGATAGGCGCAGAGACTCAACGGAAGCTGTT-------CT-AACAAA-------TACATACA----ATCCAA------------ATGGAGATGGAGTTGGTTGTCTTT-C----GCTGGT----------------------------------------------------------------------------------------------------------------------------------------------------------------------------------AGACGAGAATAAAGATAGAGTCCCATTCTACATGTCAATACCGACAACAATGAAATTTATAG-TAAGAGGAAAATCCGTCGACT-----TTTTAAATCATGAGGGTTCAAGTCCCTCTATCCCCAAAAAA----------ACCC--------TTTCT-GACTATGACCCCAAAAT---------------------TGRATTATCC-----CCT--------T---------TCGTTATTCGTTAGC--GGTTCCAAATCTTTTTAATTT---------------------TG------------------------------------------------CATATTTAGGCAAAAAACCCCCATT-------TT----CATAATTCACAG---------TCAGTACTTTTA-------------------------------------------------------------------CTGAAACTT---------------A------CATTTAC----AAAGTCTTATTC--------AATTGG--------KCATTTTT------CAT----TTTGTGTA---TTTTCAAAA--------AGAAAACTTTACA---AGTAATAC-------------------TTTTTTCTATTTTTCTTTTTAATTGACYAAGCCCT-GCCTTCT-------------AGTA-------AAATAAGAACGGKGCATCA----ATAATGGTCGGGATAGCTCAGTTGGTAGAGCAGAGGACTGAAAATCCTCGTGYCACC-
Tristerix_grandiflorus ---------------------------------------------------------------------------------------------------------------------------------------------------------------------------------------------------------------------------------------------------------------------------------------------------------------------------------------------------------------------------------------------------------------------------------------------------------------------------------------------------------------------------------------------------------------------------------------------------------------------------------------------------------------------------------------------------------------------------------------------------------------------------------------------------------------------------------------------------------------------------------------------------------------------------------------------------------------------------------------------------------------------------------------------------------------------------------------------------------------------------------------------------------------------------------------------------------------------------------------------------------------------------------------------------------------------------------------------------------------------------------------------------------------------------------------------------------------------------------------------------------------------------------------------------------------------------------------------------------------------------------------------------------------------------------------------TTAGTATGGAAACCCACTAAGTG-----ATAACTTTCAAATTCAGGGAAACCATGGAATTAATAAAAATAGGCAATCCTGAGCCAAATCCCGTTT------TAC------GAA--------AAT---GAGTAGGGAAAGCGGGCCCGAAT-----------CAAAAAAGGATAGGCGCAGAGACTCAACGGAAGCTGTT-------CT-AACAAA-------TACATACW----ATACAA------------------ATGGAGTTGGTTGTCTTT-C----GCTG------------------------------------------------------------------------------------------------------------------------------------------------------------------------------------AGACGAGAATAAAGATAGAGTCCCATTCTACATGTCAATACCGACAACAATGAAATTTATAG-TAAGAGGAAAATCCGTCGACT-----TTTAAAATCATGAGGGTTCAAGTCCCTCTATCCCCAAAAAA----------GCTC--------TTTAT-GACTATGACCCCAAAAT---------------------TGGATTATCC-----CCT--------T---------TCGTTATTCGTTAGC--GGTTTAAAATATTTTTC----------------------------------------------------------------------------ATATTTAGGCAAGAAATCCCCATT-------TT----AATAATTCACAR---------TTAGTACTTAACTTATA--------------------------------------------------------------CTGAAACTT---------------A------CATTTAC----AAAGTCTTATTC--------AATTGG--------TC-------------AT----TTTGTGTA---TTTAAAAAA--------AGAAAACTTTACA---AGTAATAC-------------------TTTT-----TTTTTAT------TTGACCAA------GCCTTCT-------------AGTA-------AAATAAGAACGGTACATCA----ATAATGGTCGGGATAGCTCAGTTGGTAGAGCAGAGGACTGAAAATCCTCGTGT-----
Tristerix_longebracteatus ------------------------------------------------------------------------------------------------------------------------------------------------------------------------------------------------------------------------------------------------------------------------------------------------------------------------------------------------------------------------------------------------------------------------------------------------------------------------------------------------------------------------------------------------------------------------------------------------------------------------------------------------------------------------------------------------------------------------------------------------------------------------------------------------------------------------------------------------------------------------------------------------------------------------------------------------------------------------------------------------------------------------------------------------------------------------------------------------------------------------------------------------------------------------------------------------------------------------------------------------------------------------------------------------------------------------------------------------------------------------------------------------------------------------------------------------------------------------------------------------------------------------------------------------------------------------------------------------------------------------------------------------------------------------------------------GCCTTAGTATGGAAACCCACTAAGTG-----ATAACTTTCAAATTCAGGGAAACCGTGGAATTAATAAAAATAGGCAATCCTGAGCCAAATCCCGTTT------TAC------GAA--------AAT---KAGTAGGGAAAGYGGKCCCGAAT-----------CAAAAAAGGATAGGCGCAGAGACTCAACGGAAGCTGTT-------CT-AACAAA-------TACATACA----ATACAA------------------ATRGAGTTGGTTGTCTTT-T----GCTGGT----------------------------------------------------------------------------------------------------------------------------------------------------------------------------------AGACGAGAATAAAGATAGAGTCCCATTCTACATGTCAATACCGACAACAATGAAATTTATAG-TAAGAKGAAAATCCGTCGACT-----TTTAAAATCATGAGGGTTCAAGTCCCTCTATCCCCAAAAAA----------GCTC--------TTTAT-GACTATGACCCCAAAAT---------------------TGGATTATCC-----CCT--------T---------TCGTTATTCGTTAGY--GGTTTAAAATATTTTTM----------------------------------------------------------------------------ATATTTAGGCAAGAAATCCCCATT-------TT----AAKAATTCACAG---------TTAGTACTTAACTTATA--------------------------------------------------------------CTGAAACTT---------------A------CATTTAC----AAAGTCTTATTC--------AATTGG--------TC-------------AT----TTTGTGTA---TTTAAAAAA--------AGAAAACTTWACA---AGTAATAC-------------------TTTTTTMTATTTTTAT------TTGACCAAGCCTT-GCCTTCT-------------AGTA-------AAATAAGAACGGTACATCA----ATAATGGTCGGGATAGCTCAGTTGGTAGAGCAGAAGACTGAAAATCCTCG--------
Tristerix_penduliflorus -----------------------------------------------------------------------------------------------------------------------------------------------------------------------------------------------------------------------------------------------------------------------------------------------------------------------------------------------------------------------------------------------------------------------------------------------------------------------------------------------------------------------------------------------------------------------------------------------------------------------------------------------------------------------------------------------------------------------------------------------------------------------------------------------------------------------------------------------------------------------------------------------------------------------------------------------------------------------------------------------------------------------------------------------------------------------------------------------------------------------------------------------------------------------------------------------------------------------------------------------------------------------------------------------------------------------------------------------------------------------------------------------------------------------------------------------------------------------------------------------------------------------------------------------------------------------------------------------------------------------------------------------------------------------------------------------------GAAACCCACTAAGTG-----ATAACTTTCAAATTCAGGGAAACCATGGAATTAATAAAAATAGGCAATCCTGAGCCAAATCCCATTT------TAC------GAA--------AAT---GAGTAGGGAAAACAGGCCCAAAT-----------CAAAAAAGGATAGGCGCAGAGACTCAACGGAAGCTGTT-------CT-AACAAA-------TACATACA----ATCCAA------------------ATAGAGTTGGTTGTCTTT-C----GCTGGT----------------------------------------------------------------------------------------------------------------------------------------------------------------------------------AGACGAGAATAAAGATAGAGTCCCATTTTACATGTCAATACCGACAACAATAAAATTTATAG-TAAGAGGAAAATCCGTTGACT-----TTTTAAATCATGAGGGTTCAAGTCCCTCTATCCCCAAAAAA----------ACCCTT-TAGGGTTTTT-TATTATGACCAAAAAAT---------------------GGGATTATCC-----CCT--------T---------TCGTTATTCGTTAGC--GGTTCCAAATCTTTTTAATTT---------------------TT------------------------------------------------AAGATTTAGGCAAGAAATCCCCATT-------TT----AATAATTCACAG---------TCAGTACTTTTA-------------------------------------------------------------------CTGAAACTT---------------A------CATTTAC----AAAGTCTTATTC--------AATTGG--------TCATT--------------------------------------------------------------TAATAC-------------------TTTTTTCGATTTTTCTTTTTAATTGACCAAGCCTT-GCCTTCT-------------AGTAAAATAAGAAATAAGAAAGGTGCATCA----ATAATGGTCGGGATAGCTCAGTTGGTAGAGCAGAGGACTGAAAATCCTCG--------
Tristerix_peruvianus ------------------------------------------------------------------------------------------------------------------------------------------------------------------------------------------------------------------------------------------------------------------------------------------------------------------------------------------------------------------------------------------------------------------------------------------------------------------------------------------------------------------------------------------------------------------------------------------------------------------------------------------------------------------------------------------------------------------------------------------------------------------------------------------------------------------------------------------------------------------------------------------------------------------------------------------------------------------------------------------------------------------------------------------------------------------------------------------------------------------------------------------------------------------------------------------------------------------------------------------------------------------------------------------------------------------------------------------------------------------------------------------------------------------------------------------------------------------------------------------------------------------------------------------------------------------------------------------------------------------------------------------------------------------------------------------GCCTTAGTATGGAAACCCACTAAGTG-----ATAACTTTCAAATTCAGGGAAACCGTGGAATTAATAAAAATAGGCAATCCTGAGCCAAATCCCGTTT------TAC------GAA--------AAT---GAGTAGGGAAAGCGGGCCCGAAT-----------CAAAAAAGGATAGGCGCAGAGACTCAACGGAAGCTGTT-------CT-AACAAA-------TATATACA----ATACAA------------------ATGAAGTTGGTTTTC---------GCTGGT----------------------------------------------------------------------------------------------------------------------------------------------------------------------------------AGACGAGAATAAAGATAGAGTCCCATTCTACATGTCAATACCGATAACAATGAAATTTATAG-TAAGAGGAAAATCCGTCGACT-----TTTAAAATCATGAGGGTTCAAGTCCCTCTATCCCCAAAAAA----------GCTC--------TTTAT-GACTATGACCACAAAAT---------------------TGGATTATCC-----CCT--------T---------TCGTTATTCGTTAGC--GGTTCAAAATATTTTTC----------------------------------------------------------------------------ATATTTAGGCAAGAAATTCCCATT-------TT----AATAATTCATAG---------TCAGTACTTAACTTATA--------------------------------------------------------------CTGAAACTT---------------A------CATTTAC----AAAGTCTTATTC--------AATTGG--------TCATTTTA------AAT----TTTGTGTA---TTTTAAAAA--------AGAAAACTTTACA---AGTAATAC-------------------TTTTTTCGATTTTTAA------TTGACCAA------GCCTTCT-------------AGTA-------AAATAAGAACGGTACATCA----AAAATGGTCGGGATAGCTCAGTTGGTAGAGCAGAGGACTGAAAATCCTCGTGT-----
Tristerix_peytonii ------------------------------------------------------------------------------------------------------------------------------------------------------------------------------------------------------------------------------------------------------------------------------------------------------------------------------------------------------------------------------------------------------------------------------------------------------------------------------------------------------------------------------------------------------------------------------------------------------------------------------------------------------------------------------------------------------------------------------------------------------------------------------------------------------------------------------------------------------------------------------------------------------------------------------------------------------------------------------------------------------------------------------------------------------------------------------------------------------------------------------------------------------------------------------------------------------------------------------------------------------------------------------------------------------------------------------------------------------------------------------------------------------------------------------------------------------------------------------------------------------------------------------------------------------------------------------------------------------------------------------------------------------------------------------------------GCCTTAGTATGGAAACCCACTAAGTG-----ATAACTTTCAAATTCAGGGAAACCGTGGAATTAATAAAAATAGGCAATCCTGAGCCAAATCCCGTTT------TAC------GAA--------AAT---GAGTAGGGAAAGCGGGCCCGAAT-----------CAAAAAAGGATAGGCGCAGAGACTCAACGGAAGCTGTT-------CT-AACAAA-------TACATACA----AT----------------------------TTGGTTGTCTTT-C----GCTGGT----------------------------------------------------------------------------------------------------------------------------------------------------------------------------------AGAAGAGAATAAAGATAGAGTCCCATTCTACATGTCAATACCGACAACAATGAAATTTATAG-TAAGAGGAAAATCCGTCGACT-----TTTAAAATCATGAGGGTTCAAGTCCCTCTATCCCCAAAAAA----------GCTC--------TTTAT-GACTATGACCCCAAAAT---------------------TGTATTATCC-----CCT--------T---------TCGTT-------AGT--GGTTCAATA--------------------------------------------------------------------------------------------------------------------------------------------------------------------------------------------------------------------------------------------------------------------------------------------------------------------------------------------------------------------------------------------------------------TTTTTAA------TTGACCAA------GCCTTAT-------------AGTA-------AAATAAGAACGGTACATCA----ATAATGGTCGGGATAGCTCAGTTGGTAGAGCAGAGGACTGAAAATCCTCGTGT-----
Tristerix_pubescens ------------------------------------------------------------------------------------------------------------------------------------------------------------------------------------------------------------------------------------------------------------------------------------------------------------------------------------------------------------------------------------------------------------------------------------------------------------------------------------------------------------------------------------------------------------------------------------------------------------------------------------------------------------------------------------------------------------------------------------------------------------------------------------------------------------------------------------------------------------------------------------------------------------------------------------------------------------------------------------------------------------------------------------------------------------------------------------------------------------------------------------------------------------------------------------------------------------------------------------------------------------------------------------------------------------------------------------------------------------------------------------------------------------------------------------------------------------------------------------------------------------------------------------------------------------------------------------------------------------------------------------------------------------------------------------------------------AAACCCACTAAGTG-----ATAACTTTCAAATTCAGGGAAACCGTGGAATTAATAAAAATAGGCAATCCTGAGCCAAATCCCGTTT------TAC------GAA--------AAT---GAGTAGGGAAAGCGGGCCCGAAT-----------CAAAAAAGGATAGGCGCAGAGACTCAACGGAAGCTGTT-------CT-AACAAA-------TACATACA----ATACMA------------------ATGGAGTTGGTTGTATTT-Y----GCTGGT----------------------------------------------------------------------------------------------------------------------------------------------------------------------------------AGACGAGAATAAAGATAGAGTCCCATTCTACATGTCAATACCGACAACAATGAAATTTATAG-TAAGAGGAAAATCCGTCGACT-----TTTAAAATCATGAGGGTTCAAGTCCCTCTATCCCCAAAAAA----------GCTC--------TTTAT-GACTATGACCCCAAAAT---------------------TGGATTATCC-----CCT--------T---------TCGTTATTCGTTAGC--GGTTCAAAATATTTTTTATTT---------------------TW------------------------------------------------AATATTTAGGCAATAAATCCCCATT-------TT----AATAATTCACAG---------TTAGTACTTAACTTATA--------------------------------------------------------------CTGAAACTT---------------A------CATTTAC----AAAGTCTTATTC--------AATTGG--------TC-------------AT----TTTGTGTA---TT---AAAA--------AAAAAACTTTACA---AGTAATAC-------------------TTTTTTCTATTTTTATTTTTAATTGACCAA------GCCTTCT-------------AGTA-------AAATAAGAACGGTACATCA----ATAATGGTCGGGATAGCTCAGTTGGTA-------------------------------
Tristerix_verticillatus -----------------------------------------------------------------------------------------------------------------------------------------------------------------------------------------------------------------------------------------------------------------------------------------------------------------------------------------------------------------------------------------------------------------------------------------------------------------------------------------------------------------------------------------------------------------------------------------------------------------------------------------------------------------------------------------------------------------------------------------------------------------------------------------------------------------------------------------------------------------------------------------------------------------------------------------------------------------------------------------------------------------------------------------------------------------------------------------------------------------------------------------------------------------------------------------------------------------------------------------------------------------------------------------------------------------------------------------------------------------------------------------------------------------------------------------------------------------------------------------------------------------------------------------------------------------------------------------------------------------------------------------------------------------------------------------------------GAAACCCACTAAGTG-----AKAACTTTCAAATTCAGGGAAACCGTGGAATTAATAAAAATAGGCAATCCTGAGCCAAATCCCGTTT------TAC------AAATTTACAAAAAT---GAGTAGGGAAAACGGGCCCGAAT-----------CAAAAAAGGATAGGCGCAGAGACTCAACGGAAGCTGTT-------CT-AACAAA-------TACATACA----ATCCAA------------------ATGGATTTGRTTGTCTTT-C----GCTAGT----------------------------------------------------------------------------------------------------------------------------------------------------------------------------------AGACGAGAATAAAGATAGAGTCCCATTCTACATGTCAATACCGACAACAATGAAATTTATAG-TAAGAGGAAAATCCGTCGACT-----TTTTAAATCATGAGGGTTCAARTCCCTCTATCCCCAAAAAACCCTTAAAAAACCC--------TTTAT-GATTATGACCCAAAAAT---------------------TGGATTATCC-----CCT--------T---------TCGTTATTCGTTAGC--GGTTCAAAATATTTTKCATTT---------------------TT------------------------------------------------CATAKTTAGGCAAGAAATCCCCATT-------TT----AATAATTCACAG---------TCAGTACTTTTA-------------------------------------------------------------------CTGAAATTT---------------A------CATTTAC----AAAGTCTTATTC--------AATTRG--------TCATTTTK------CAT----TTTGTGTR---TTTTCAAAA--------AGAAAACTTTACM---AGTAATAC-------------------TTTTTTCTATTTTTCTTTTTAATTGACCAAGCCTT-GCCTTCT-------------AGTA-------AAATAAGAACGGTGCATCA----ATAATGGTCGGGATAGCTCAGTTGGTAGAGCAGARGACTGAAAATCCTCGTGT-----
Tupeia_antarctica CAGGAGTATATTTATGCACTTACTCATAACCGTAGTTTAAATCAATCAAGTTTGTTCGAAAATGTCGGTCATGAAAAAAAATTTCGGTTACTAATTGTGAAACGCTTAATTACTCGAATGTATCAACAGAATTCTTTTCTTCTTTCAACTAAT---------GAT------TCTAAC------------CAAAATCTTTTTTTGGGTCACAACAAACATTTTAATTTTCAAATAATATTGGGTAAATTAGCAGTTATTGTGGAAATGAAACTTTCCCTATGCTTAGTA---TCTTCCCTC---------GAAGATAAG---AAAATAGACGAATCTAAAAATTTACGATCAATTCATTCCATATTTCCCTTTTTAGAAGATAAATTCTCCCATTTAAATTATGTGTCAAATATACTAATACCCTATCCTGTTCATCTTGAAATCTTGATTCTAATTCTTCGTTACCGGGTGAAAGATGCCTCTTCTTTGCATTTTTTAAGATTTGTTTTCCACGAGAATAGTAATTGGAACCATTCTTTTTTCCCAAAGAAATATATTTCCACTCTT------------TCAAAAAGA------------AATCAAAGATTATTCTTATTCTTATATAATTCTCATGTCTGTGAATATGAATCCATTTTTGTTTTTTTACGTAACCAATCCTATCATTTACGATCAACATTTTTTGGAACCCTTTTTGAGCGAATTTTTTTCTATGGAAAAATAAAAAAAGAGTATCTT------GTAAATATC------TTTACTAAGGATTTTCAAGCTATT------TCATGGCTGTTCAAAGATCCCTTTATGCATTATGTTAGGTATCAAGGAAAATCTATTCTGGCTTCAAAACAGACGTCTCTTATTCTGAATAAATGGAAATATTACCTTGCCCTCTTTTGGAAATGTCGTTTTTATGTGTGGTATGAACCAGAAAGGATCCATATAAAAACATTATCCAAACATTTCCTTGACTTTCTAGGTTATCGT------TCAAGTGCA------AGTATACGATTCAACTCTTCGGTGGGACGAAGTCAAATGCTAGAAAATTCATTTCTAATG---------AATAATATTATTAAG---------ATGTTTGATACCACAGTTCCAATTATACCTTTGGTTGGATCATTGGCTAAATCGAAAGTTTGTAACGTCTTAGGTCACCCCATTAGTAAG---TTGGTCTGGTCCGATTTA------TCAGATTATGATATTATTGACTTATTTTGGCGTATATGCAAAAATCTTTCT---------------------------------------------------------------------------------------------------------------------------------------------------------------------------------------------------------------------------------------------------------------------------------------------------CGAAATTGGTAGACGCTACGGACTTAATTGGATTGAGCCTTAGTATGGAAACCCACTAAGTG-----ATAACTTTCAAATTCAGGGAAACCATGGAATTAATAAAAATAGGCAATCCTGAGCCAAATCCCGTTT------TCC------GAA--------AAT---GAGTAGGGAAAGCAAGCCAGA-------------AAAAAAAGGATAGGTGCAGAGACTCAACGGAAGCTGTT-------CT-AACAAA-------TACATACA----ATACAA------------------ATGGAGTTGA------TT-C----GCTGGT----------------------------------------------------------------------------------------------------------------------------------------------------------------------------------AGACGAGAATAAAGATAGAGTCCCATTCTACATGTCAATACTGACAACAATGAAATTTATAG-TAAGAGGAAAATCCGTCGACT-----TTTTAAATCATGAGGGTTCAAGTCCCTCTATCCCCAAAAAA----------GCCCAT-TTGACCCCCG-AAGTCTTT------CTC---------------------TTATTTATCC-----CTT--------T---------TCGTTATTCGGTAGC--GGTTAAAAATCCCT-TTCATTT--------------------TT------------------------------------------------CATATTTAGGCAAGAAATCCCCATT-------TT----AATAATTCACAG---------TCAGTAC------TTATA-------------------------------------------------------------TTGAAACTT---------------A------CATTTTC----AA------------------------------------------------T----TTTTTCTA---TTTT--TAA--------------------------------------------------------TTTACTTTTAATTGACATAGACCCAA-----GCCTTCT-------------AGTA-------AAATAAGAACGGCGCATCA----ATAATGGTCGGGATAGCTCAGTTGGTAGAGCAGAGGACTGAAAAT-------------
Vanwykia_remota ------------------------------------------------AGTTTGATCGAAAATGTAAGTTATGAAAAAAAGGTTAGATTACTAATTGTGAAACGATTAATTACTCGAATGTATCACCAGAATTTTTTTCTTATTTCTACTTAT---------GAT------TATAAC------------CAAAATTATTTTTTTGGGCACAACAAACATTTTTATTTGCAAATCATATCGGGTAAGTTAGCGGTTAGTGTGGAAATTAAACTTTTCCTAGGATTAGTA---TCTTCTCTT---------GAAGATAAT---AAAATAGACGAATCTAAAAATTTACGATCAATTCATTCCATATTTCCCTTTTTAGAAGATAAATTCTCCCGTTTAAATTATGTGTCAAATATATTAATACCTTATCCTGTTCATCTTGAAATATTGGTTTTAATTCTTCGTTGTTGGGTGAAAGATGCTTCTTCGTTACATTTTTTACGATTCGTTTTCCACGAGAATCATAATTGGAACCATTTTTTTTTCCAAAATAACTATATTTCCACCCTT------------TCAAAAAAA------------AATCAGAGATTATTTTTATTCTTATATAATTCTCATGTCTGTGAATATGAATCCATTTTTGGTTTTTTACGTAACCAATCCTATCATTTACGATCAACATTTTTTGGAACCTTTTTTGAGCGAACTATTTTCTATGGAAAAA-----------------------GTAAATGTC------TTTACTAAGGATTTTCAAGCCATA------TCGTGTATGTTCAAAGATATTTTTATGCATTATGTTAGGTATCAAGGAAAATCTATTCTGGCTTCAAAATGGACGTTTTTTATTCTGAATAAATGGAACTATTACCTTGCTCTCTTTTGGAAATGTCGTTTTTATGTGTGGTATCAATCAGAAAGG------ATAAAAACATTATCCAAGCATTTCCTTGACCTTCTAGGTTATCTT------TCAAGTGCA------AATATACGATTCAACCCTTCGTTGGGACGAAGTCAAATGATAGAAAATTCATTTATAATA------AATAATAATATTATTAAG---------ACGTTTGATACCACAGTTCCAATTATACCTTTAGTTGGACCAATGGTTAAAGCGAAAGTTGGTGATGTCTTAGGTCACCCCAATAGTAAG---TTGATCTCGGACGATTTA------TCAGATTATGATATTATTGACTTATTTTGGCATATATGCAGAAATCTTTCTCATTATTACAACGGAGCTTCAAAAAAA---AATAGTTTGTATCAAATA---------AAGTATATACTTCGACTTTCGTGTACTAGAACTTTAGCTCGTAAACACAAAAGCGCTTTACGTGCTTTTTTGAAAAGATTAGTTCCAGAAGTTTTGGACGAATTTTTTATGGAGGAGGAGCAAGTTCTTTCGTTGATCTTCTCAAGGTATTCTTTTCCTTCACAGAGATTGTATAGAGAAGGTCGTATTTGGTATTTGGATATTTAT------------------------------------------------------------------------------CCCACTAAGTG-----ATAACTTTCAAATTCAGGGAAACCGTGGAATTAATAAAAATCGGCAATCCTGAGCCAAATCCCGTTT------TCC------GAA--------AAT---GAGTAGGGAAAGCAAGCCCGAAT-----------AAAAAAAGGATAGGTGCAGAGACTCAACGGAAGCTGTT-------CT-AATAAA-------TACATACA----ATACAA------------------ATGTAGTTGA------TT-C----GCCGGT----------------------------------------------------------------------------------------------------------------------------------------------------------------------------------AGACGAGAATAAAGATAGAGTCCCATTCTACATGTCAATACCGACAACAATGAAATTTATAG-TAAGAGGAAAATCCGTCGACT-----TTTTAAATCATGAGGGTTCAAGTCCCTCTATCCCCAAAAAA----------GCCCGT-TTGAACCCCT-AATTCTTT------CTC---------------------TTATTTATCCCT---CTT--------T---------TCGT-------TAGC--AGTTAAAAATCCCC-TTCTTCATTT-----------------TT------------------------------------------------CATATTTAGGCGAGAAATACCCATT-------TT----AATAATTCACAG---------TCAGTACTTTAT---------------------------ATA-------------------------------------CTGAAACTT---------------A------TAC--------AAAGTCTTATTC--------AATTAG--------TCATTTTT------CAT----TTTGTGTA---TTTTAAA-A-AATA------AAATTTTACA---AGTAATAC-----------------------------TTT-T------TTAGAT--------------TC-----------------------------------------------TTAATGGTCGGGATAGCTCAGTTGGTAGAGCAGAGGACTGAAAATCCTCGTGTCACC-
