# Supplementary material for: Eocene Loranthaceae pollen pushes back divergence ages for major splits in the family
Source: PeerJ. 2017 Jun 7;5:e3373. doi: 10.7717/peerj.3373 (PMC5466002; doi:10.7717/peerj.3373)
Supplement: Supplemental Information 8 — This archive includes all data and analysis files referred to in the main text and supplementary files that are needed to reproduce the shown results. See GuideToFiles.txt for naming schemes and contents of each subfolder included in this archive, and File S1 for analysis set-ups and further background information. [file peerj-05-3373-s008.zip › Step3_speciestrees/ML/part_cp.reduced]

DNA, matK1st = 1,4,7,10,13,16,19,22,25,28,31,34,37,40,43,46,49,52,55,58,61,64,67,70,73,76,79,82,85,88,91,94,97,100,103,106,109,112,115,118,121,124,127,130,133,136,139,142,145,148,151,154,157,160,163,166,169,172,175,178,181,184,187,190,193,196,199,202,205,208,211,214,217,220,223,226,229,232,235,238,241,244,247,250,253,256,259,262,265,268,271,274,277,280,283,286,289,292,295,298,301,304,307,310,313,316,319,322,325,328,331,334,337,340,343,346,349,352,355,358,361,364,367,370,373,376,379,382,385,388,391,394,397,400,403,406,409,412,415,418,421,424,427,430,433,436,439,442,445,448,451,454,457,460,463,466,469,472,475,478,481,484,487,490,493,496,499,502,505,508,511,514,517,520,523,526,529,532,535,538,541,544,547,550,553,556,559,562,565,568,571,574,577,580,583,586,589,592,595,598,601,604,607,610,613,616,619,622,625,628,631,634,637,640,643,646,649,652,655,658,661,664,667,670,673,676,679,682,685,688,691,694,697,700,703,706,709,712,715,718,721,724,727,730,733,736,739,742,745,748,751,754,757,760,763,766,769,772,775,778,781,784,787,790,793,796,799,802,805,808,811,814,817,820,823,826,829,832,835,838,841,844,847,850,853,856,859,862,865,868,871,874,877,880,883,886,889,892,895,898,901,904,907,910,913,916,919,922,925,928,931,934,937,940,943,946,949,952,955,958,961,964,967,970,973,976,979,982,985,988,991,994,997,1000,1003,1006,1009,1012,1015,1018,1021,1024,1027,1030,1033,1036,1039,1042,1045,1048,1051,1054,1057,1060,1063,1066,1069,1072,1075,1078,1081,1084,1087,1090,1093,1096,1099,1102,1105,1108,1111,1114,1117,1120,1123,1126,1129,1132,1135,1138,1141,1144,1147,1150,1153,1156,1159,1162,1165,1168,1171,1174,1177,1180,1183,1186,1189,1192,1195,1198,1201,1204,1207,1210,1213,1216,1219,1222,1225,1228,1231,1234,1237,1240,1243,1246,1249,1252,1255,1258,1261,1264,1267,1270,1273,1276,1279,1282,1285,1288,1291,1294,1297,1300,1303,1306,1309,1312,1315,1318,1321,1324,1327,1330,1333,1336,1339,1342,1345,1348,1351,1354,1357,1360,1363,1366,1369,1372,1375,1378,1381,1384,1387,1390,1393,1396,1399,1402,1405,1408,1411,1414,1417,1420,1423,1426,1429,1432,1435,1438,1441,1444,1447,1450,1453,1456,1459,1462,1465,1468,1471,1474,1477,1480,1483,1486,1489,1492,1495,1498,1501,1504,1507,1510,1513,1516,1519,1522,1525,1528,1531,1534,1537,1540,1543,1546,1549,1552,1555,1558,1561,1564,1567,1570,1573,1576,1579,1582,1585,1588
DNA, matK2nd = 2,5,8,11,14,17,20,23,26,29,32,35,38,41,44,47,50,53,56,59,62,65,68,71,74,77,80,83,86,89,92,95,98,101,104,107,110,113,116,119,122,125,128,131,134,137,140,143,146,149,152,155,158,161,164,167,170,173,176,179,182,185,188,191,194,197,200,203,206,209,212,215,218,221,224,227,230,233,236,239,242,245,248,251,254,257,260,263,266,269,272,275,278,281,284,287,290,293,296,299,302,305,308,311,314,317,320,323,326,329,332,335,338,341,344,347,350,353,356,359,362,365,368,371,374,377,380,383,386,389,392,395,398,401,404,407,410,413,416,419,422,425,428,431,434,437,440,443,446,449,452,455,458,461,464,467,470,473,476,479,482,485,488,491,494,497,500,503,506,509,512,515,518,521,524,527,530,533,536,539,542,545,548,551,554,557,560,563,566,569,572,575,578,581,584,587,590,593,596,599,602,605,608,611,614,617,620,623,626,629,632,635,638,641,644,647,650,653,656,659,662,665,668,671,674,677,680,683,686,689,692,695,698,701,704,707,710,713,716,719,722,725,728,731,734,737,740,743,746,749,752,755,758,761,764,767,770,773,776,779,782,785,788,791,794,797,800,803,806,809,812,815,818,821,824,827,830,833,836,839,842,845,848,851,854,857,860,863,866,869,872,875,878,881,884,887,890,893,896,899,902,905,908,911,914,917,920,923,926,929,932,935,938,941,944,947,950,953,956,959,962,965,968,971,974,977,980,983,986,989,992,995,998,1001,1004,1007,1010,1013,1016,1019,1022,1025,1028,1031,1034,1037,1040,1043,1046,1049,1052,1055,1058,1061,1064,1067,1070,1073,1076,1079,1082,1085,1088,1091,1094,1097,1100,1103,1106,1109,1112,1115,1118,1121,1124,1127,1130,1133,1136,1139,1142,1145,1148,1151,1154,1157,1160,1163,1166,1169,1172,1175,1178,1181,1184,1187,1190,1193,1196,1199,1202,1205,1208,1211,1214,1217,1220,1223,1226,1229,1232,1235,1238,1241,1244,1247,1250,1253,1256,1259,1262,1265,1268,1271,1274,1277,1280,1283,1286,1289,1292,1295,1298,1301,1304,1307,1310,1313,1316,1319,1322,1325,1328,1331,1334,1337,1340,1343,1346,1349,1352,1355,1358,1361,1364,1367,1370,1373,1376,1379,1382,1385,1388,1391,1394,1397,1400,1403,1406,1409,1412,1415,1418,1421,1424,1427,1430,1433,1436,1439,1442,1445,1448,1451,1454,1457,1460,1463,1466,1469,1472,1475,1478,1481,1484,1487,1490,1493,1496,1499,1502,1505,1508,1511,1514,1517,1520,1523,1526,1529,1532,1535,1538,1541,1544,1547,1550,1553,1556,1559,1562,1565,1568,1571,1574,1577,1580,1583,1586,1589
DNA, matK3rd = 3,6,9,12,15,18,21,24,27,30,33,36,39,42,45,48,51,54,57,60,63,66,69,72,75,78,81,84,87,90,93,96,99,102,105,108,111,114,117,120,123,126,129,132,135,138,141,144,147,150,153,156,159,162,165,168,171,174,177,180,183,186,189,192,195,198,201,204,207,210,213,216,219,222,225,228,231,234,237,240,243,246,249,252,255,258,261,264,267,270,273,276,279,282,285,288,291,294,297,300,303,306,309,312,315,318,321,324,327,330,333,336,339,342,345,348,351,354,357,360,363,366,369,372,375,378,381,384,387,390,393,396,399,402,405,408,411,414,417,420,423,426,429,432,435,438,441,444,447,450,453,456,459,462,465,468,471,474,477,480,483,486,489,492,495,498,501,504,507,510,513,516,519,522,525,528,531,534,537,540,543,546,549,552,555,558,561,564,567,570,573,576,579,582,585,588,591,594,597,600,603,606,609,612,615,618,621,624,627,630,633,636,639,642,645,648,651,654,657,660,663,666,669,672,675,678,681,684,687,690,693,696,699,702,705,708,711,714,717,720,723,726,729,732,735,738,741,744,747,750,753,756,759,762,765,768,771,774,777,780,783,786,789,792,795,798,801,804,807,810,813,816,819,822,825,828,831,834,837,840,843,846,849,852,855,858,861,864,867,870,873,876,879,882,885,888,891,894,897,900,903,906,909,912,915,918,921,924,927,930,933,936,939,942,945,948,951,954,957,960,963,966,969,972,975,978,981,984,987,990,993,996,999,1002,1005,1008,1011,1014,1017,1020,1023,1026,1029,1032,1035,1038,1041,1044,1047,1050,1053,1056,1059,1062,1065,1068,1071,1074,1077,1080,1083,1086,1089,1092,1095,1098,1101,1104,1107,1110,1113,1116,1119,1122,1125,1128,1131,1134,1137,1140,1143,1146,1149,1152,1155,1158,1161,1164,1167,1170,1173,1176,1179,1182,1185,1188,1191,1194,1197,1200,1203,1206,1209,1212,1215,1218,1221,1224,1227,1230,1233,1236,1239,1242,1245,1248,1251,1254,1257,1260,1263,1266,1269,1272,1275,1278,1281,1284,1287,1290,1293,1296,1299,1302,1305,1308,1311,1314,1317,1320,1323,1326,1329,1332,1335,1338,1341,1344,1347,1350,1353,1356,1359,1362,1365,1368,1371,1374,1377,1380,1383,1386,1389,1392,1395,1398,1401,1404,1407,1410,1413,1416,1419,1422,1425,1428,1431,1434,1437,1440,1443,1446,1449,1452,1455,1458,1461,1464,1467,1470,1473,1476,1479,1482,1485,1488,1491,1494,1497,1500,1503,1506,1509,1512,1515,1518,1521,1524,1527,1530,1533,1536,1539,1542,1545,1548,1551,1554,1557,1560,1563,1566,1569,1572,1575,1578,1581,1584,1587,1590
DNA, trnLi = 1591-2165
DNA, tRNA = 2166-2220,2839-2890
DNA, trnLF = 2221-2838
