# Supplementary material for: Eocene Loranthaceae pollen pushes back divergence ages for major splits in the family
Source: PeerJ. 2017 Jun 7;5:e3373. doi: 10.7717/peerj.3373 (PMC5466002; doi:10.7717/peerj.3373)
Supplement: Supplemental Information 8 — This archive includes all data and analysis files referred to in the main text and supplementary files that are needed to reproduce the shown results. See GuideToFiles.txt for naming schemes and contents of each subfolder included in this archive, and File S1 for analysis set-ups and further background information. [file peerj-05-3373-s008.zip › Step3_speciestrees/ML/RAxML_bestTree.cp_exLF.q]

(Berhautia_senegalensis:0.02619869559479036381,((((((Plicosepalus_sagittifolius:0.02856246807449055666,Bakerella_sp_Nickrent_4161:0.02343192849951061460):0.00168835219151839875,((((Helixanthera_cylindrica:0.01784615126253971326,((Helixanthera_parasitica:0.02509917953276440475,Taxillus_chinensis:0.01654797128880746218):0.01732021314902113321,(Phragmanthera_regularis:0.00000100000050002909,(Scurrula_pulverulenta:0.00580983596352962605,(Scurrula_ferruginea:0.00399709249364689576,Scurrula_parasitica:0.00558118033168379657):0.00262112185315336015):0.01263532659407570410):0.00241156773889904209):0.01858699490472703192):0.00000100000050002909,((((Helicanthes_elastica:0.00000100000050002909,Amyema_queenslandica:0.00157977240890031412):0.01313498135850477144,(Benthamina_alyxifolia:0.00961498938154609593,((Diplatia_furcata:0.01281338988292869512,(Amyema_glabra:0.00658551213786988474,Diplatia_grandibractea:0.00000100000050002909):0.00000100000050002909):0.02212398620903499591,(Amyema_cambagei:0.00000100000050002909,Dactyliophora_novaeguineae:0.00967676978311081230):0.00000100000050002909):0.00185039149124246322):0.00132445164934104722):0.00113031764908059769,Sogerianthe_sessiflora:0.01830132628740544290):0.00148352548807028826,((Ligaria_cuneifolia:0.08552086852910116554,(((((Dendropemon_bicolor:0.00980024035844639409,Oryctanthus_occidentalis:0.00383061023377737368):0.00574616495891781300,(Phthirusa_inorna:0.00474975891064605658,Passovia_pyrifolia:0.02821438533711461555):0.00899060361725991311):0.00409064606117421400,((((((Struthanthus_sp_RE_5128_1:0.00636847581058204697,(Struthanthus_orbicularis:0.00000100000050002909,Struthanthus_oerstedii:0.01010478475066228267):0.00421226732037600915):0.00080832162873590988,Struthanthus_woodsonii:0.00481524171767917265):0.00138755119673527466,Psittacanthus_schiedeanus:0.03450315464672931709):0.00010868809253782616,Cladocolea_gracilis:0.00563798101323752764):0.00460255242719317080,(Cladocolea_mcvaughii:0.00969688887845545494,Cladocolea_cupulata:0.00554983202598346992):0.01592255989143847097):0.00716250560416159619,(Tripodanthus_belmirensis:0.00000100000050002909,(Tripodanthus_flagellaris:0.03112720289311625074,Tripodanthus_acutifolius:0.00000100000050002909):0.01138441685272420512):0.00000100000050002909):0.00036703282133875931):0.00163146834506704141,Psittacanthus_calyculatus:0.02740121255569632000):0.02328986980409004232,((Tupeia_antarctica:0.02543075960901597030,((((Tristerix_peytonii:0.00598110368031840988,(Tristerix_penduliflorus:0.04100546837162333258,(Tristerix_aphyllus:0.00000100000050002909,(Tristerix_verticillatus:0.01710872615647183667,Tristerix_corymbosus:0.00000100000050002909):0.00000100000050002909):0.00000100000050002909):0.01730945962873271446):0.00000100000050002909,Tristerix_grandiflorus:0.00564774019634868476):0.00000100000050002909,(Tristerix_pubescens:0.00565937674888299710,Tristerix_longebracteatus:0.00561369216656163079):0.00000100000050002909):0.00000100000050002909,(Tristerix_chodatianus:0.00000100000050002909,Tristerix_peruvianus:0.01707973373529651784):0.00550525060837459782):0.06911582874984065206):0.00251983616599049188,(((Gaiadendron_punctatum:0.01803033316730999827,(Atkinsonia_ligustrina:0.00745924596420290045,Nuytsia_floribunda:0.05131900740045514109):0.00103801622363021667):0.00133329560557879779,(Notanthera_heterophylla:0.06363564511596381257,(((Amylotheca_duthieana:0.00971427069010572485,(((Macrosolen_melintangensis:0.00000100000050002909,Macrosolen_cochinchinensis:0.00000100000050002909):0.01208454139316546619,Lepidaria_sp_Nickrent_4044:0.00450068792879537629):0.00313004429461337646,(((Decaisnina_congesta:0.00000100000050002909,Decaisnina_signata:0.00000100000050002909):0.00563686195072915595,Decaisnina_brittenii:0.00000100000050002909):0.00527366818783495030,Decaisnina_triflora:0.01256755184692103476):0.01058356776162154740):0.00195926454400664534):0.00131132633976739480,((Loxanthera_speciosa:0.01380167512400635836,Lepidaria_oviceps:0.04543264788162266338):0.00000100000050002909,(Amylotheca_subumbellata:0.00559344902734137863,(Lysiana_maritima:0.00000100000050002909,Lysiana_filifolia:0.00000100000050002909):0.01086087508097437031):0.00271880030792263439):0.00000100000050002909):0.00891860941987037727,(Peraxilla_tetrapetala:0.00799584287971252632,Alepis_flavida:0.00944641849613539648):0.01145001437514401449):0.00213390508839506228):0.00342230904179991911):0.00000100000050002909,Desmaria_mutabilis:0.02874570248599616143):0.00069521015362065161):0.00040792344932451410):0.00366542100420343738):0.01428975379478858963,(((Ileostylus_micranthus:0.02141220361729916782,(Muellerina_eucalyptoides:0.00722662533957078596,Muellerina_celastroides:0.01077794204754154578):0.02628533303374622210):0.02076915345326382084,(Cecarria_obtusifolia:0.04207497468147017999,((Loranthus_grewingkii:0.00000100000050002909,Loranthus_europaeus:0.00000100000050002909):0.01108247683048367745,Loranthus_odoratus:0.00000100000050002909):0.00000100000050002909):0.05154963187371262856):0.00274981754453361643,Baratranthus_axanthus:0.01587641918676662225):0.00000100000050002909):0.02908447946600733330):0.00128475512044436092):0.00246944873509145077,Septulina_glauca:0.02276757873843053212):0.00014313719493356925,((((Emelianthe_panganensis:0.01865761620248267486,Globimetula_dinklagei:0.01770124123797668647):0.00272571806339094291,(Plicosepalus_curviflorus:0.04906468206460909420,(Oliverella_rubroviridis:0.01415184643667079939,((Erianthemum_dregei:0.00000100000050002909,Spragueanella_rhamnifolia:0.00304611060798293341):0.00742885392843730969,Tapinanthus_sp_OM825:0.01202151755347812337):0.00356718413435726115):0.00125201262306585113):0.00498847673250514979):0.00000100000050002909,Phragmanthera_crassicaulis:0.01623884896896525196):0.00147928579686833618,Moquiniella_rubra:0.01175636903772516069):0.00443217685757712511):0.00066677525115703808):0.00000100000050002909,(Tolypanthus_involucratus:0.01353186250723254803,((Helixanthera_coccinea:0.03927939046554212998,(Dendrophthoe_constricta:0.01413697343546559300,(Dendrophthoe_vitellina:0.02233722089736115551,Dendrophthoe_longituba:0.00000100000050002909):0.01278663177708598726):0.00679371628026202799):0.00324713082245407922,Dendrophthoe_curvata:0.01825863337247878374):0.00213893385739631191):0.00237126374348129235):0.00146144283538854921,(Vanwykia_remota:0.01632068129866796891,Socratina_bemarivensis:0.01901879927805437756):0.00154909694412620497):0.00370820812973988046,Oedina_pendens:0.02660289223390671642):0.00383952288517122684,((Oncocalyx_schimperi:0.07290499846046930021,(Agelanthus_sansibarensis:0.01347140666203855593,(Oncella_ambigua:0.01225266107827311518,Oncocalyx_sulfureus:0.00224900802217507974):0.01200082193301788523):0.00452453569688119651):0.00000100000050002909,(Tapinanthus_constrictiflorus:0.01347536768489419716,Englerina_ramulosa:0.01990588238359828829):0.00815216829964892677):0.00039658217904489553):0.00142408156160940915,Actinanthella_menyharthii:0.01188567203469665517):0.0;
