# Supplementary material for: Eocene Loranthaceae pollen pushes back divergence ages for major splits in the family
Source: PeerJ. 2017 Jun 7;5:e3373. doi: 10.7717/peerj.3373 (PMC5466002; doi:10.7717/peerj.3373)
Supplement: Supplemental Information 8 — This archive includes all data and analysis files referred to in the main text and supplementary files that are needed to reproduce the shown results. See GuideToFiles.txt for naming schemes and contents of each subfolder included in this archive, and File S1 for analysis set-ups and further background information. [file peerj-05-3373-s008.zip › Step3_speciestrees/ML/RAxML_bestTree.q]

(((Oncocalyx_sulfureus:0.00463245720934816942,Oncella_ambigua:0.01443918170505692489):0.01972091470712337632,Agelanthus_sansibarensis:0.01659740853726622903):0.00499724801065185020,(Berhautia_senegalensis:0.03513098169090745487,(Oncocalyx_schimperi:0.04247859124348601217,((Englerina_ramulosa:0.03290852889515170909,Tapinanthus_constrictiflorus:0.02019692823523626737):0.01262519389009559949,((((Moquiniella_rubra:0.01761058832982117725,(Phragmanthera_regularis:0.02132453058478344515,((Septulina_glauca:0.02426177763764926498,Phragmanthera_crassicaulis:0.01392683463954372432):0.00348322757857176405,(((Helixanthera_kirkii:0.02584761532610320781,(Englerina_woodfordioides:0.01425197538423656277,(Oliverella_rubroviridis:0.01205718165264158155,Tapinanthus_quinquangulus:0.00662909757697054472):0.00570403077536139631):0.01119233498210923418):0.00000100000050002909,(Tapinanthus_sp_OM825:0.01254998920908537846,(Erianthemum_dregei:0.00000100000050002909,Spragueanella_rhamnifolia:0.00315982283851719975):0.01111782834758373757):0.00540044108368912916):0.00505366001139773667,(Globimetula_dinklagei:0.01894978343950564845,Emelianthe_panganensis:0.01999654317841523948):0.00196274117613378729):0.00257371359366051619):0.00000543934504375554):0.00101290938240118818):0.00537485386613418062,(Bakerella_sp_Nickrent_4161:0.02174098241407943985,(Plicosepalus_sagittifolius:0.03806076605741627594,(((Taxillus_chinensis:0.02316490454685281655,(Scurrula_ferruginea:0.00746188751263716747,(Scurrula_parasitica:0.00719588136500700672,Scurrula_pulverulenta:0.00863161143766080080):0.00115456319348965046):0.01101888785195013869):0.01404627997384870659,(Helixanthera_cylindrica:0.02008367774034940101,((Helixanthera_parasitica:0.06238489980352580205,(((Tupeia_antarctica:0.02218106890803427100,(((((Aetanthus_nodosus:0.00264664606905609711,Desmaria_mutabilis:0.00000100000050002909):0.02157604546190844061,Ligaria_cuneifolia:0.08588799702947726156):0.00218701586204730599,((((Passovia_pyrifolia:0.03675620196593749889,(Oryctanthus_occidentalis:0.00995105783147952859,Dendropemon_bicolor:0.00807826535361410095):0.01106934006145012320):0.00646685643760107256,(Psittacanthus_schiedeanus:0.05006636733574144904,((Cladocolea_cupulata:0.01572640392563720915,Cladocolea_mcvaughii:0.02429888121427632025):0.01570752752040604702,((Struthanthus_woodsonii:0.00620671828696191859,(Struthanthus_sp_RE_5128_1:0.00662741735465327553,(Struthanthus_orbicularis:0.00653791375290575360,Struthanthus_oerstedii:0.00862131489521120696):0.00276661755425823639):0.00053624721366537717):0.00147551381384977069,(Cladocolea_gracilis:0.01338753697850418416,Psittacanthus_angustifolius:0.02148118268993944036):0.00148537692062199601):0.00176628491268353586):0.00555382741907585291):0.00000100000050002909):0.00120688758657818318,Psittacanthus_calyculatus:0.03821443498363148034):0.00186012838442945697,((Tripodanthus_acutifolius:0.00000100000050002909,(Tripodanthus_belmirensis:0.00325050509049998153,Tripodanthus_flagellaris:0.01861007248349690751):0.00193670323896010486):0.00694225068900762750,Phthirusa_inorna:0.01585656222582449912):0.00478500600990347351):0.01679363071809387639):0.00180443666554065750,((Notanthera_heterophylla:0.05943964667276610547,(((Amylotheca_duthieana:0.01165531246198803564,(Lepidaria_oviceps:0.04769716894254490830,Loxanthera_speciosa:0.02267210039211112887):0.00587886393521647524):0.00416284542124234491,(((Lysiana_exocarpi:0.00000100000050002909,(Lysiana_maritima:0.00000100000050002909,Lysiana_filifolia:0.00000100000050002909):0.00000100000050002909):0.00803878137161320554,Amylotheca_subumbellata:0.00200534224403486200):0.00584067254531739355,(((Macrosolen_melintangensis:0.00000100000050002909,Macrosolen_cochinchinensis:0.00000100000050002909):0.01708601518826130886,Lepidaria_sp_Nickrent_4044:0.00473443097409490411):0.00356955694995967319,(Lepeostegeres_lancifolia:0.00971681412170313959,((Decaisnina_brittenii:0.00000100000050002909,(Decaisnina_congesta:0.00000100000050002909,Decaisnina_signata:0.00000100000050002909):0.00200914524206124425):0.00702795293907494244,Decaisnina_triflora:0.00656080325372153557):0.01476605154488755574):0.00271538320378781175):0.00211579191817089099):0.00037415093813956019):0.01032995480752524169,(Alepis_flavida:0.01000765887066986694,Peraxilla_tetrapetala:0.00637104213854037919):0.00660206280437075112):0.00343950252170640560):0.00437653620780699068,Atkinsonia_ligustrina:0.00869760788398771245):0.00052046263393010781):0.00114436227466427169,Gaiadendron_punctatum:0.01955594471092237524):0.00123120906132565488):0.00047529433573704940,((((Tristerix_peytonii:0.01444457685221863137,(Tristerix_chodatianus:0.00669099629884163920,Tristerix_peruvianus:0.00872338621668791725):0.00703371863107108124):0.00207788374779071085,(Tristerix_pubescens:0.00807906003096134535,(Tristerix_grandiflorus:0.00176947046352623040,Tristerix_longebracteatus:0.00343774039647830711):0.00253888698439908890):0.00299301573893630745):0.01759578349628881586,(Tristerix_verticillatus:0.01209610054121574955,(Tristerix_penduliflorus:0.03760073955002130736,(Tristerix_corymbosus:0.00000100000050002909,Tristerix_aphyllus:0.00000100000050002909):0.00687751663438059165):0.00340968921975558096):0.00587052074581628346):0.05922284249969420045,Nuytsia_floribunda:0.05800854690891642934):0.00443149727784884675):0.02325856924738116741,((Ileostylus_micranthus:0.01723106456752660984,(Muellerina_celastroides:0.00626658661995435282,Muellerina_eucalyptoides:0.00536149391500467809):0.01829267439458563682):0.01800921248129424765,(Cecarria_obtusifolia:0.04453165977908503381,((Loranthus_delavayi:0.00183720270360094033,(Loranthus_kaoi:0.00744566831089821420,Loranthus_odoratus:0.00000100000050002909):0.00000100000050002909):0.00853219585719754668,(Loranthus_grewingkii:0.00248619329336361794,Loranthus_europaeus:0.00000100000050002909):0.01512864787509595084):0.00963887011310512153):0.02751243265749514152):0.00133988918535887119):0.01409773466394876121):0.00870971030302003686,(Plicosepalus_curviflorus:0.05554730443714794158,(Baratranthus_axanthus:0.03023104207307873020,(((Benthamina_alyxifolia:0.01663125437477979904,(Helicanthes_elastica:0.00000100000050002909,Amyema_queenslandica:0.00186521246980185192):0.01471949922657325022):0.00173831662941668344,(Dactyliophora_novaeguineae:0.01032294660473213888,(Amyema_glabra:0.00654947432223294043,(Diplatia_furcata:0.00664189285844236140,(Amyema_cambagei:0.03412215597578922149,Diplatia_grandibractea:0.00435022027437122812):0.00000100000050002909):0.00414688259417734899):0.02078791099223743777):0.00241201968264482050):0.00134583129416699764,Sogerianthe_sessiflora:0.01681874942763357528):0.00332935071590901308):0.00000100000050002909):0.00180222893502676447):0.00153797837762289472):0.00222089166320731893):0.00295124330672106227,((Helixanthera_coccinea:0.03666667580814052946,(Dendrophthoe_constricta:0.01261184896808817922,((Dendrophthoe_vitellina:0.01211782947204720871,Dendrophthoe_longituba:0.01477017463340435550):0.00497956883259312744,Dendrophthoe_curvata:0.01489712402134838777):0.00161816212896842386):0.00239105171498854878):0.00227891087562048615,Tolypanthus_involucratus:0.01408643020729601070):0.00323100331406225112):0.00218238872019565697):0.00099726619579768353):0.00091673786250741818):0.00090504243990461859,(Socratina_bemarivensis:0.01735202010547206783,Vanwykia_remota:0.01631230480667521590):0.00563997031442082641):0.00248532192253962930,Oedina_pendens:0.04915786895562763992):0.00580890961016929629):0.00138997514524619192):0.00000100000050002909):0.00157322185922769233,Actinanthella_menyharthii:0.01803857670815557646):0.0;
