# Supplementary material for: Eocene Loranthaceae pollen pushes back divergence ages for major splits in the family
Source: PeerJ. 2017 Jun 7;5:e3373. doi: 10.7717/peerj.3373 (PMC5466002; doi:10.7717/peerj.3373)
Supplement: Supplemental Information 8 — This archive includes all data and analysis files referred to in the main text and supplementary files that are needed to reproduce the shown results. See GuideToFiles.txt for naming schemes and contents of each subfolder included in this archive, and File S1 for analysis set-ups and further background information. [file peerj-05-3373-s008.zip › Step3_speciestrees/ML/RAxML_bipartitions.cp.q]

((Englerina_ramulosa:0.03214651849226567853,Tapinanthus_constrictiflorus:0.02853703153636986262)65:0.01092205787296795204,((Oncocalyx_schimperi:0.04973937922545613316,((Oncocalyx_sulfureus:0.00265187568023253191,Oncella_ambigua:0.01373045869865920261)100:0.01410764925525714343,Agelanthus_sansibarensis:0.01605772396268514285)86:0.00478639894164010517)59:0.00093358009361328915,(Actinanthella_menyharthii:0.01429059964582021260,((((Tolypanthus_involucratus:0.01524991749341395551,(((Dendrophthoe_constricta:0.01396302883209964672,(Dendrophthoe_vitellina:0.01394594416936109464,Dendrophthoe_longituba:0.01447998341286013159)87:0.00643594967205090608)63:0.00196882195460777428,Helixanthera_coccinea:0.04940521340608998446)59:0.00364738857295295992,Dendrophthoe_curvata:0.02056677754213060913)66:0.00252267786008355784)85:0.00277116954262066322,((((Helixanthera_parasitica:0.07203329277511248685,(((Cecarria_obtusifolia:0.05872849393156440168,(Loranthus_odoratus:0.00188787581046606081,(Loranthus_europaeus:0.00000100000050002909,Loranthus_grewingkii:0.00288573499594007308)99:0.01571528539881583697)83:0.00092814492399981936)100:0.05448200723160635806,(Ileostylus_micranthus:0.02593283637247646711,(Muellerina_celastroides:0.00689169880074655752,Muellerina_eucalyptoides:0.00880978172359491406)100:0.02983173297447317546)100:0.02598426860079534190)86:0.00271748023870174065,(((Gaiadendron_punctatum:0.02012774917846530884,(Nuytsia_floribunda:0.08372797922716763985,Atkinsonia_ligustrina:0.00936287947911315817)30:0.00084090036469098954)37:0.00123039054113856109,((Peraxilla_tetrapetala:0.00797130708092437350,Alepis_flavida:0.01183796426962691745)99:0.01043776323143144440,(((Lepidaria_oviceps:0.05581054854804162746,Loxanthera_speciosa:0.01180818267482988682)53:0.00271472693446153440,(Amylotheca_duthieana:0.01339132009775440176,(((Macrosolen_melintangensis:0.00000100000050002909,Macrosolen_cochinchinensis:0.00000100000050002909)100:0.01270179619373590536,Lepidaria_sp_Nickrent_4044:0.00471527933859060538)72:0.00305547457521301814,(Decaisnina_triflora:0.00653271340674372973,(Decaisnina_brittenii:0.00000100000050002909,(Decaisnina_signata:0.00000100000050002909,Decaisnina_congesta:0.00000100000050002909)98:0.00232434238438861433)99:0.00860012981632680799)100:0.01880879768403431046)69:0.00184864496034531410)70:0.00125718231778032367)52:0.00000100000050002909,(Amylotheca_subumbellata:0.00233010599613056504,(Lysiana_filifolia:0.00000100000050002909,Lysiana_maritima:0.00000100000050002909)100:0.00915049382650112188)98:0.00688709245195032790)89:0.01014786445315986503)80:0.00518566681772351934)20:0.00154059771454677146,(Tupeia_antarctica:0.03240513062266809491,(Desmaria_mutabilis:0.03454915267480401786,((Notanthera_heterophylla:0.06742057598185265122,(Ligaria_cuneifolia:0.10448129858066459996,((Tristerix_verticillatus:0.01259346180862321897,(Tristerix_penduliflorus:0.04153284707589140201,(Tristerix_corymbosus:0.00000100000050002909,Tristerix_aphyllus:0.00000100000050002909)100:0.00939312232676703385)76:0.00446200248433883777)71:0.00864200855031129096,((Tristerix_pubescens:0.00925580427178934913,(Tristerix_longebracteatus:0.00394608505041778301,Tristerix_grandiflorus:0.00203661217665798569)80:0.00284720001241988829)76:0.00374361907185183536,((Tristerix_peruvianus:0.00999752901528632755,Tristerix_chodatianus:0.00767424006051855775)95:0.00798319975640233645,Tristerix_peytonii:0.01682233773372986477)62:0.00204498033691576618)97:0.01911421081276070549)100:0.08961973162085612454)45:0.00355560476261085247)25:0.00240558029332788460,(((Phthirusa_inorna:0.01838448809511827875,(Tripodanthus_acutifolius:0.00000100000050002909,(Tripodanthus_flagellaris:0.02183282296985076740,Tripodanthus_belmirensis:0.00347801646661697467)56:0.00223533552923694439)70:0.00751460043555371698)49:0.00507258509966552681,((Passovia_pyrifolia:0.04845129681875638694,(Dendropemon_bicolor:0.01094979588641921582,Oryctanthus_occidentalis:0.00601350785856211677)97:0.00931059031957635376)96:0.00987291012313155393,(((Cladocolea_gracilis:0.01479867209683134038,((Struthanthus_sp_RE_5128_1:0.00717334264454257305,(Struthanthus_oerstedii:0.01198021658251972876,Struthanthus_orbicularis:0.00724230081697858994)73:0.00387222323165709557)26:0.00075221197245040332,Struthanthus_woodsonii:0.00618461983391384220)20:0.00129123404659318140)33:0.00263613611687127120,(Cladocolea_mcvaughii:0.02824026199500838039,Cladocolea_cupulata:0.01802674202441165510)99:0.01842172689926539417)50:0.00945629628313932914,Psittacanthus_schiedeanus:0.05772219574063917197)46:0.00000100000050002909)23:0.00077300001655732043)51:0.00204472336628455003,Psittacanthus_calyculatus:0.03091373140275914880)99:0.02215687876814277993)28:0.00148926280303821545)28:0.00174175517060834320)19:0.00000100000050002909)100:0.03458594283956393373)95:0.02097081639334834671)19:0.01516543622459225540,(((Amyema_queenslandica:0.00271829741509104330,Helicanthes_elastica:0.00000100000050002909)100:0.02249699098412547699,((Dactyliophora_novaeguineae:0.01177564889221814279,((Diplatia_furcata:0.00765059154882312235,(Diplatia_grandibractea:0.00509115295088620034,Amyema_cambagei:0.04001268945050571318)26:0.00000100000050002909)50:0.00608787903895959513,Amyema_glabra:0.00745208870699212711)96:0.02432836060452978066)88:0.00200547449518908823,Benthamina_alyxifolia:0.01543854103486045487)69:0.00160353980292904288)77:0.00137748599355753086,Sogerianthe_sessiflora:0.01836602189727127785)82:0.00413642620382901217)13:0.00148550445243072864,(Helixanthera_cylindrica:0.02007072101138746012,(Taxillus_chinensis:0.03884374289822734722,(Scurrula_pulverulenta:0.00639827191255961433,(Scurrula_parasitica:0.00625161126998419886,Scurrula_ferruginea:0.00499167432766598352)82:0.00338737946946754149)100:0.01874189129650365507)89:0.02419636321409701987)18:0.00000100000050002909)30:0.00381719340494083821,((((Septulina_glauca:0.06747767154734130024,Moquiniella_rubra:0.01519638619646372646)13:0.00051570105043789803,(((((Tapinanthus_sp_OM825:0.01343588822910186421,(Erianthemum_dregei:0.00000100000050002909,Spragueanella_rhamnifolia:0.00338529358438904599)100:0.01213462482620501943)83:0.00575635196716384103,Oliverella_rubroviridis:0.01517527615448657427)97:0.00946132331767768862,(Globimetula_dinklagei:0.02377814166481297467,Emelianthe_panganensis:0.03348063143211068432)33:0.00189916588884970800)39:0.00292447328553008604,Phragmanthera_crassicaulis:0.01780273493366395232)21:0.00114390789002806643,Phragmanthera_regularis:0.02506370495332518877)20:0.00169842256675519962)53:0.00298926599935418714,Plicosepalus_curviflorus:0.06468479775337537818)36:0.00288477944700227208,((Baratranthus_axanthus:0.04954704935543149946,Bakerella_sp_Nickrent_4161:0.02197098255327450608)21:0.00388922423897061168,Plicosepalus_sagittifolius:0.03147801773731002256)11:0.00092013051116304658)6:0.00133707661473162561)11:0.00000100000050002909)29:0.00140134152397389938,(Vanwykia_remota:0.01690894766727615503,Socratina_bemarivensis:0.01964579360592939514)32:0.00137367953431790789)72:0.00404107717644850480,Oedina_pendens:0.03169145361952565437)87:0.00413014436321438444)45:0.00184133579811662199)26:0.00064941304119081578,Berhautia_senegalensis:0.03019365050329212222);
