# Supplementary material for: Eocene Loranthaceae pollen pushes back divergence ages for major splits in the family
Source: PeerJ. 2017 Jun 7;5:e3373. doi: 10.7717/peerj.3373 (PMC5466002; doi:10.7717/peerj.3373)
Supplement: Supplemental Information 8 — This archive includes all data and analysis files referred to in the main text and supplementary files that are needed to reproduce the shown results. See GuideToFiles.txt for naming schemes and contents of each subfolder included in this archive, and File S1 for analysis set-ups and further background information. [file peerj-05-3373-s008.zip › Step3_speciestrees/ML/RAxML_bipartitions.cp_exLF.noq]

((Agelanthus_sansibarensis:0.01266739170320423970,(Oncocalyx_sulfureus:0.00210623493449005848,Oncella_ambigua:0.01171926912772188953)93:0.01125453783269941832)86:0.00430714847894583461,(((Englerina_ramulosa:0.01845710601229471129,Tapinanthus_constrictiflorus:0.01281278058624456956)31:0.00724697961889282996,Berhautia_senegalensis:0.02570470863838195119)11:0.00041469410672670973,(Actinanthella_menyharthii:0.01222971511549746093,((((Tolypanthus_involucratus:0.01291360148055611945,(Dendrophthoe_curvata:0.01751630663797196230,(((Dendrophthoe_longituba:0.00000100000050002909,Dendrophthoe_vitellina:0.01780285596385058899)94:0.01192738689996696369,Dendrophthoe_constricta:0.01176002897025011512)66:0.00653350883197259709,Helixanthera_coccinea:0.03687296238760191802)45:0.00308969497812584641)57:0.00191019825520210022)72:0.00222854003835785486,(((Plicosepalus_sagittifolius:0.02682384543577630981,Bakerella_sp_Nickrent_4161:0.02178380057481677651)73:0.00087345167644846291,(Moquiniella_rubra:0.01045425432763610885,(((Plicosepalus_curviflorus:0.03907690060625601536,(((Erianthemum_dregei:0.00000100000050002909,Spragueanella_rhamnifolia:0.00291533619673737133)97:0.00713492549921592323,Tapinanthus_sp_OM825:0.01141628305936778082)69:0.00339364986880608295,Oliverella_rubroviridis:0.01327319086163510423)74:0.00072301432861867406)38:0.00506650527381527754,(Globimetula_dinklagei:0.01659199597138856161,Emelianthe_panganensis:0.01746055246234889599)82:0.00238827121094218947)30:0.00072452974416855882,Phragmanthera_crassicaulis:0.01471113508089301990)36:0.00137579616796490879)44:0.00413812963110825587)20:0.00102999451085468473,((Helixanthera_cylindrica:0.01697872645041441017,((Helixanthera_parasitica:0.02078212483749549908,Taxillus_chinensis:0.01580011759708202859)66:0.01580878248600169414,(Phragmanthera_regularis:0.00000100000050002909,(Scurrula_pulverulenta:0.00554153607070456168,(Scurrula_parasitica:0.00529330693376606123,Scurrula_ferruginea:0.00376463185566655416)78:0.00236180596658060096)98:0.01188756589624001894)58:0.00231903402987247839)29:0.01742150378779189213)14:0.00000100000050002909,((((Gaiadendron_punctatum:0.01639835784283955045,(Nuytsia_floribunda:0.04771048237832636180,Atkinsonia_ligustrina:0.00752594646848182489)54:0.00092865715727917736)47:0.00066819246626365341,(Tupeia_antarctica:0.02615915861135232820,(((((((Dendropemon_bicolor:0.00932212071603057656,Oryctanthus_occidentalis:0.00371389494024361054)28:0.00549935753220292655,(Phthirusa_inorna:0.00411055262961614216,Passovia_pyrifolia:0.02662047864463469929)40:0.00804313567983431545)13:0.00386417759174662685,(((Psittacanthus_schiedeanus:0.02761884198043623034,(Cladocolea_cupulata:0.00487674683793852884,Cladocolea_mcvaughii:0.00796251912515007383)57:0.01305186869005455462)0:0.00000100000050002909,((Struthanthus_woodsonii:0.00452247805607775867,(Struthanthus_sp_RE_5128_1:0.00605247069831210162,(Struthanthus_oerstedii:0.00947634784963177074,Struthanthus_orbicularis:0.00000100000050002909)79:0.00394679863962672014)31:0.00075665489139199607)26:0.00141094682340764388,Cladocolea_gracilis:0.00525948089103020489)38:0.00428951649508979484)11:0.00681858476209198320,(Tripodanthus_belmirensis:0.00000100000050002909,(Tripodanthus_flagellaris:0.02433416181049846000,Tripodanthus_acutifolius:0.00000100000050002909)71:0.01064103004357141655)21:0.00000100000050002909)1:0.00034450038327548977)31:0.00165871415357116397,Psittacanthus_calyculatus:0.02625094095667471206)78:0.01990263025847176237,(Notanthera_heterophylla:0.05659372993313072087,((((Tristerix_longebracteatus:0.00467380369442675289,Tristerix_pubescens:0.00472786720391359886)48:0.00000100000050002909,(((Tristerix_penduliflorus:0.03411138419639826030,(Tristerix_verticillatus:0.01441236231173727636,(Tristerix_aphyllus:0.00000100000050002909,Tristerix_corymbosus:0.00000100000050002909)68:0.00000100000050002909)66:0.00000100000050002909)65:0.01517782045679277360,Tristerix_peytonii:0.00492733654063775943)46:0.00000100000050002909,(Tristerix_chodatianus:0.00000100000050002909,Tristerix_peruvianus:0.01427158350153855809)62:0.00459347335485430202)16:0.00000100000050002909)24:0.00000100000050002909,Tristerix_grandiflorus:0.00469730992419767780)97:0.05768864745095308305,Ligaria_cuneifolia:0.07409371797023488193)32:0.00519116272543551204)29:0.00289552547927497727)22:0.00199550192850064725,Desmaria_mutabilis:0.02594795245592758023)17:0.00084097117468142984,((Lepidaria_oviceps:0.03639262679539188167,(((Amylotheca_duthieana:0.00915200741637527300,((((Decaisnina_signata:0.00000100000050002909,Decaisnina_congesta:0.00000100000050002909)81:0.00454768496082943747,Decaisnina_brittenii:0.00000100000050002909)47:0.00429808083988128618,Decaisnina_triflora:0.01214236891042456794)35:0.00959154138283681984,(Lepidaria_sp_Nickrent_4044:0.00422801581868449509,(Macrosolen_cochinchinensis:0.00000100000050002909,Macrosolen_melintangensis:0.00000100000050002909)97:0.01132804193880431257)74:0.00292991527959987879)37:0.00184571024255267822)42:0.00122940415060288056,Loxanthera_speciosa:0.01298140799231939889)16:0.00000100000050002909,(Amylotheca_subumbellata:0.00459969985798545401,(Lysiana_maritima:0.00000100000050002909,Lysiana_filifolia:0.00000100000050002909)93:0.01016243529465673742)59:0.00256583280014008493)24:0.00379443759630965563)11:0.00459645931530960547,(Peraxilla_tetrapetala:0.00752444190259136600,Alepis_flavida:0.00881190729284061537)95:0.01053442612578807565)20:0.00485505636918071894)12:0.00067865575235820646)12:0.00067257298358437982)76:0.01663616753346646923,(Baratranthus_axanthus:0.01289210874485898634,((Ileostylus_micranthus:0.02067212614031268755,(Muellerina_celastroides:0.00882932228094883420,Muellerina_eucalyptoides:0.00692105510586505691)98:0.02375985492518615030)89:0.01992433860955202321,(Loranthus_odoratus:0.00000100000050002909,((Loranthus_europaeus:0.00000100000050002909,Loranthus_grewingkii:0.00000100000050002909)97:0.01051113920811320990,Cecarria_obtusifolia:0.03900611884386712136)6:0.00000100000050002909)99:0.04772086310613051635)69:0.00288137404759190819)22:0.00000100000050002909)31:0.02641745745952667201,(((Helicanthes_elastica:0.00000100000050002909,Amyema_queenslandica:0.00148541322964198890)99:0.01235432196121465272,((Dactyliophora_novaeguineae:0.00907936562448461056,(Amyema_cambagei:0.00000100000050002909,(Diplatia_furcata:0.01199956554064805433,(Diplatia_grandibractea:0.00000100000050002909,Amyema_glabra:0.00616043937810332402)55:0.00000100000050002909)78:0.02065663820202397194)32:0.00000100000050002909)62:0.00169948328402069878,Benthamina_alyxifolia:0.00900846029534644634)46:0.00123952761963486277)57:0.00107933879941907846,(Septulina_glauca:0.01811556292842797858,Sogerianthe_sessiflora:0.01678753797571116979)22:0.00029040952434001454)14:0.00132524475743607973)6:0.00121023905205845271)5:0.00305659900018608521)8:0.00000100000050002909)20:0.00137105189907815272,(Vanwykia_remota:0.01530236755443277995,Socratina_bemarivensis:0.01778841512800441102)31:0.00146854748268580837)51:0.00345372095881175045,Oedina_pendens:0.02484886714067801802)70:0.00275032706700036999)47:0.00132633620989470774)17:0.00000100000050002909,Oncocalyx_schimperi:0.05761415382379606043);
