# Supplementary material for: Eocene Loranthaceae pollen pushes back divergence ages for major splits in the family
Source: PeerJ. 2017 Jun 7;5:e3373. doi: 10.7717/peerj.3373 (PMC5466002; doi:10.7717/peerj.3373)
Supplement: Supplemental Information 8 — This archive includes all data and analysis files referred to in the main text and supplementary files that are needed to reproduce the shown results. See GuideToFiles.txt for naming schemes and contents of each subfolder included in this archive, and File S1 for analysis set-ups and further background information. [file peerj-05-3373-s008.zip › Step3_speciestrees/ML/RAxML_bipartitions.exLF.noq]

(((((((Septulina_glauca:0.00808422412716234412,Phragmanthera_crassicaulis:0.01007871730593260830)34:0.00229152996837865379,(((Emelianthe_panganensis:0.00972036750232165708,Globimetula_dinklagei:0.01270134515643314178)69:0.00229375104892812339,((Englerina_woodfordioides:0.00998897899923187685,(Oliverella_rubroviridis:0.00906412042974199215,Tapinanthus_quinquangulus:0.00470531643604321127)86:0.00427800149911569672)74:0.00764023012611903408,(Plicosepalus_curviflorus:0.03797000892993589866,(Tapinanthus_sp_OM825:0.00879323112841071813,(Spragueanella_rhamnifolia:0.00204891350359327111,Erianthemum_dregei:0.00026119828565896358)94:0.00688338594220348071)63:0.00230461618053011017)22:0.00104698047784991641)14:0.00304825194005718973)7:0.00000100000050002909,(Helixanthera_kirkii:0.01407286575203420265,Moquiniella_rubra:0.00636218929876517479)59:0.00608024286660138746)15:0.00087449527246889812)40:0.00358601785896375119,((Plicosepalus_sagittifolius:0.02712968884673488609,Bakerella_sp_Nickrent_4161:0.01506872059965448304)19:0.00082851747277071155,((((Helixanthera_parasitica:0.02062149081058539668,Taxillus_chinensis:0.00765409493119146352)76:0.00858127514963164147,(Phragmanthera_regularis:0.00000100000050002909,(Scurrula_ferruginea:0.00496180468348551319,(Scurrula_parasitica:0.00522809291156523057,Scurrula_pulverulenta:0.00642259564590210406)51:0.00095306342752065720)97:0.00603636577733245288)61:0.00141262546882371014)42:0.00875388166794782534,(Helixanthera_cylindrica:0.01426319324492696800,((Baratranthus_axanthus:0.01828775384808265306,(((Dactyliophora_novaeguineae:0.00742874722813235012,(Amyema_cambagei:0.00000100000050002909,(Amyema_glabra:0.00466755781197911081,(Diplatia_furcata:0.00814464273611386139,Diplatia_grandibractea:0.00000100000050002909)7:0.00000100000050002909)72:0.01541513170612665400)33:0.00000100000050002909)63:0.00184251451849469180,((Amyema_queenslandica:0.00096570532621847798,Helicanthes_elastica:0.00000100000050002909)99:0.00787234084805692354,Benthamina_alyxifolia:0.01059779173922456401)52:0.00139691028885036042)59:0.00112315345073921722,Sogerianthe_sessiflora:0.01367230365058608350)61:0.00141086930218824679)45:0.00142850184788766502,(((Nuytsia_floribunda:0.03313870696038511560,Gaiadendron_punctatum:0.01362463198595767304)42:0.00103303508195316134,((Tupeia_antarctica:0.01360375263474557748,(Tristerix_grandiflorus:0.00453200442837805011,((Tristerix_pubescens:0.00456079821787389213,Tristerix_longebracteatus:0.00452451183660887782)49:0.00000100000050002909,((Tristerix_chodatianus:0.00000100000050002909,Tristerix_peruvianus:0.01388556298452035993)64:0.00446474201489051661,(Tristerix_peytonii:0.00484931640033378197,(Tristerix_penduliflorus:0.03251686237562743942,(Tristerix_aphyllus:0.00000100000050002909,(Tristerix_verticillatus:0.01379490150730645383,Tristerix_corymbosus:0.00000100000050002909)17:0.00000100000050002909)46:0.00000100000050002909)69:0.00981123455942728775)45:0.00000100000050002909)7:0.00000100000050002909)22:0.00000100000050002909)98:0.03633046166676177913)31:0.00230763451077502625,(Atkinsonia_ligustrina:0.00660199995968204292,((((Peraxilla_tetrapetala:0.00538447604065826237,Alepis_flavida:0.00685852439085098999)93:0.00576862305965358119,(((Lepidaria_oviceps:0.03471341306186504633,(((Decaisnina_brittenii:0.00000100000050002909,(Decaisnina_congesta:0.00000100000050002909,Decaisnina_signata:0.00000100000050002909)80:0.00437949660432960988)52:0.00409045054595337260,Decaisnina_triflora:0.00912371756694469599)37:0.00782255729137263517,(Lepidaria_sp_Nickrent_4044:0.00391147950952375634,(Macrosolen_melintangensis:0.00000100000050002909,Macrosolen_cochinchinensis:0.00000100000050002909)93:0.01300276506982956520)71:0.00267789779051463232)27:0.00266542214731208590)2:0.00000100000050002909,(Amylotheca_subumbellata:0.00444060554070119500,((Lysiana_filifolia:0.00000100000050002909,Lysiana_exocarpi:0.00000100000050002909)91:0.00000100000050002909,Lysiana_maritima:0.00081998407394785451)95:0.00747076521131054098)55:0.00195908819250200554)1:0.00064659275241647448,(Lepeostegeres_lancifolia:0.00923509242598699424,(Loxanthera_speciosa:0.02295333833241605323,Amylotheca_duthieana:0.00752424422704425343)77:0.00282898958264408106)21:0.00074508666552959557)11:0.00761390214143475245)19:0.00314945745930566906,Notanthera_heterophylla:0.04357036697949222270)18:0.00375331296391446037,(((((Psittacanthus_angustifolius:0.01464936434661494313,(Cladocolea_gracilis:0.00798984781460873594,(Struthanthus_woodsonii:0.00474865853481624880,((Psittacanthus_schiedeanus:0.02758872163499001551,(Struthanthus_oerstedii:0.00581375456107613171,Struthanthus_orbicularis:0.00000100000050002909)78:0.00188886124759198872)19:0.00053755369885714226,Struthanthus_sp_RE_5128_1:0.00469990454901813345)11:0.00045081972879454352)16:0.00157515957484426314)18:0.00000100000050002909)25:0.00538531585094667500,((Dendropemon_bicolor:0.00610571064620806306,(Cladocolea_cupulata:0.00480953543864076800,(Cladocolea_mcvaughii:0.00716733243359345563,Oryctanthus_occidentalis:0.00000100000050002909)42:0.00058961744559352938)41:0.00670299666120884041)58:0.00830028768056409114,Passovia_pyrifolia:0.02455774856307182258)20:0.00267942546644021505)20:0.00135063438275172493,Psittacanthus_calyculatus:0.02970376067358145716)35:0.00150784906971265613,(Tripodanthus_belmirensis:0.00000100000050002909,((Tripodanthus_flagellaris:0.02726423210194160729,Tripodanthus_acutifolius:0.00019340693571789542)68:0.00000100000050002909,Phthirusa_inorna:0.00594024949957304340)24:0.00788430534717398865)27:0.00069666854276499441)71:0.01324040007366256849,(Ligaria_cuneifolia:0.05706210738128950771,(Aetanthus_nodosus:0.00198195599443450792,Desmaria_mutabilis:0.00000100000050002909)93:0.01440494094301468866)12:0.00158681386496128040)3:0.00058373815696332449)6:0.00024684112382413658)16:0.00131145874980308805)14:0.00065103057771335765)76:0.01226196216157008842,((Ileostylus_micranthus:0.01150744724378668579,(Muellerina_celastroides:0.00854360766916507051,Muellerina_eucalyptoides:0.00360917470365242727)98:0.01248491415258122343)97:0.01161447207517367179,(((Loranthus_grewingkii:0.00000100000050002909,Loranthus_europaeus:0.00000100000050002909)97:0.01160955551533313958,(Loranthus_odoratus:0.00000100000050002909,(Loranthus_kaoi:0.00548280140493982802,Loranthus_delavayi:0.00136692028316151635)52:0.00000100000050002909)100:0.00713009859972760490)98:0.00726226361562859902,Cecarria_obtusifolia:0.03114856084578962805)99:0.01844140782315124502)31:0.00132354921494380259)75:0.01512010227535212116)37:0.00104889486887977724)49:0.00182416008110034976)35:0.00228777195898517607,(Tolypanthus_involucratus:0.01009441827828587955,(Helixanthera_coccinea:0.02447273950734595721,(Dendrophthoe_curvata:0.01057764653525018229,((Dendrophthoe_vitellina:0.01721919091712149213,Dendrophthoe_longituba:0.00000100000050002909)91:0.01060321903905908983,Dendrophthoe_constricta:0.01183629433070015370)59:0.00366584892764301512)53:0.00298235131616769083)39:0.00156444599023702782)74:0.00232749748237015552)28:0.00176676717342965544)13:0.00079523229172187571)17:0.00087649359351172013,(Socratina_bemarivensis:0.01314415889758603108,Vanwykia_remota:0.01259517028318669386)80:0.00461418276293046412)35:0.00177023810972378099,Oedina_pendens:0.03611373538437965408)72:0.00384444737511666903,(Oncocalyx_schimperi:0.05911507728170749265,(Englerina_ramulosa:0.02097522885764840916,Tapinanthus_constrictiflorus:0.00894710432696580425)66:0.00858924416218593591)40:0.00000100000050002909)29:0.00112905212888374414,(Actinanthella_menyharthii:0.01301879928639802612,((Oncocalyx_sulfureus:0.00347528556752391138,Oncella_ambigua:0.01022302037162124005)83:0.01455527234171064520,Agelanthus_sansibarensis:0.01124762392665257411)59:0.00324101683830542182)33:0.00178726604354871631,Berhautia_senegalensis:0.02462511021993647395);
