# Supplementary material for: Eocene Loranthaceae pollen pushes back divergence ages for major splits in the family
Source: PeerJ. 2017 Jun 7;5:e3373. doi: 10.7717/peerj.3373 (PMC5466002; doi:10.7717/peerj.3373)
Supplement: Supplemental Information 8 — This archive includes all data and analysis files referred to in the main text and supplementary files that are needed to reproduce the shown results. See GuideToFiles.txt for naming schemes and contents of each subfolder included in this archive, and File S1 for analysis set-ups and further background information. [file peerj-05-3373-s008.zip › Step3_speciestrees/ML/RAxML_bipartitions.exLF.q]

(Englerina_ramulosa:0.02507898413480241090,((((((Septulina_glauca:0.00912600437225466639,Phragmanthera_crassicaulis:0.01244293588268152728)33:0.00388106348597202968,((((Tapinanthus_sp_OM825:0.01157257715551028576,(Spragueanella_rhamnifolia:0.00293733595971670206,Erianthemum_dregei:0.00000100000050002909)94:0.00846382766101091803)62:0.00316572434516699305,Plicosepalus_curviflorus:0.04339511944708931979)29:0.00096964917872613182,(Englerina_woodfordioides:0.01232709591853795895,(Tapinanthus_quinquangulus:0.00590970328355845155,Oliverella_rubroviridis:0.01134484650762897749)91:0.00556155105453164361)82:0.00922060706273512484)31:0.00378006159503459878,(Emelianthe_panganensis:0.01187974808803350830,Globimetula_dinklagei:0.01552442897975141525)74:0.00292938281506945975)15:0.00000100000050002909)15:0.00068643400976737450,(Helixanthera_kirkii:0.01903778002026036698,Moquiniella_rubra:0.00740248027780512127)65:0.00735201568727119736)34:0.00415618482076582883,(((((((Phragmanthera_regularis:0.00000100000050002909,(Scurrula_ferruginea:0.00608391632862911348,(Scurrula_pulverulenta:0.00786485619302885672,Scurrula_parasitica:0.00654187108083551655)43:0.00110319178294159448)96:0.00725841975381594662)62:0.00175918152203696798,(Helixanthera_parasitica:0.02288095735366796682,Taxillus_chinensis:0.00974406467902954633)75:0.01020749119323711637)42:0.01070061041573772305,((((((((Aetanthus_nodosus:0.00239062984063683663,Desmaria_mutabilis:0.00000100000050002909)90:0.01978571159470396065,((Notanthera_heterophylla:0.05437540241283958520,((Alepis_flavida:0.00843722254839050258,Peraxilla_tetrapetala:0.00624899008322163385)91:0.00674270262477827918,((Lepidaria_oviceps:0.03984911722862084782,(Amylotheca_duthieana:0.00942030932291853910,Loxanthera_speciosa:0.02801256222341092644)81:0.00003788168427320589)18:0.00411545597481843741,((Amylotheca_subumbellata:0.00495310624589628736,(Lysiana_maritima:0.00000100000050002909,(Lysiana_exocarpi:0.00000100000050002909,Lysiana_filifolia:0.00000100000050002909)97:0.00000100000050002909)93:0.00977230577381592476)55:0.00244639541646634370,((Lepeostegeres_lancifolia:0.00855912877440524744,(((Decaisnina_congesta:0.00000100000050002909,Decaisnina_signata:0.00000100000050002909)84:0.00499968469311507218,Decaisnina_brittenii:0.00000100000050002909)62:0.00465026174272684632,Decaisnina_triflora:0.01196598313266880771)40:0.00767729886018839788)18:0.00247690604789404731,((Macrosolen_melintangensis:0.00000100000050002909,Macrosolen_cochinchinensis:0.00000100000050002909)96:0.01656655081018562972,Lepidaria_sp_Nickrent_4044:0.00469863950399654774)66:0.00348395981276317665)26:0.00214784601046813387)14:0.00041446148099442899)17:0.00944670037356088940)22:0.00348123635934281675)17:0.00419227258506895458,(Atkinsonia_ligustrina:0.00724469388549971085,(Nuytsia_floribunda:0.04103591862624594855,Gaiadendron_punctatum:0.01668145353215085350)21:0.00204485672772510745)29:0.00093878832276127503)8:0.00032123131241589746)13:0.00056991949407103680,(Tupeia_antarctica:0.01672477907084058205,((((Tristerix_peruvianus:0.01531371483213588014,Tristerix_chodatianus:0.00000100000050002909)63:0.00493186217358384214,(((Tristerix_corymbosus:0.00000100000050002909,Tristerix_verticillatus:0.01545483214970505038)14:0.00000100000050002909,(Tristerix_aphyllus:0.00000100000050002909,Tristerix_penduliflorus:0.03672008914135843627)2:0.00000100000050002909)64:0.01215764417583903821,Tristerix_peytonii:0.00534881448054763155)38:0.00000100000050002909)7:0.00000100000050002909,(Tristerix_longebracteatus:0.00502389316791469840,Tristerix_pubescens:0.00506126261167747383)47:0.00000100000050002909)12:0.00000100000050002909,Tristerix_grandiflorus:0.00505496641423327023)98:0.04578067820002624383)26:0.00313605541713300956)25:0.00063659181223417276,(((((((Struthanthus_woodsonii:0.00546258883364024884,(Struthanthus_sp_RE_5128_1:0.00609615869844618626,(Struthanthus_oerstedii:0.00708031347728301126,Struthanthus_orbicularis:0.00000100000050002909)77:0.00295715621144987699)26:0.00056708598377878017)23:0.00174288542069997551,Cladocolea_gracilis:0.00977641400838348031)11:0.00000100000050002909,Psittacanthus_angustifolius:0.01903069922202278719)20:0.00000100000050002909,Psittacanthus_schiedeanus:0.03059473113753207602)20:0.00671449075811572475,((Dendropemon_bicolor:0.00737297465274707430,(Cladocolea_cupulata:0.00521594911337534047,(Oryctanthus_occidentalis:0.00000100000050002909,Cladocolea_mcvaughii:0.00471506092669095322)22:0.00377886691507351791)34:0.00485918482848871590)43:0.00977503139799977723,Passovia_pyrifolia:0.02980130718919301799)21:0.00306391760284229755)27:0.00146260099686124144,Psittacanthus_calyculatus:0.03440518706268729660)36:0.00197312384429016840,(Tripodanthus_belmirensis:0.00000100000050002909,(Phthirusa_inorna:0.00641171145071771104,(Tripodanthus_flagellaris:0.03003677049830783680,Tripodanthus_acutifolius:0.00000100000050002909)63:0.00091230861975068894)26:0.01006063710815193434)29:0.00000100000050002909)77:0.01626938333719587376)35:0.00368329447399162345,Ligaria_cuneifolia:0.06949616727319363196)77:0.01196749833536069063,((((Loranthus_grewingkii:0.00000100000050002909,Loranthus_europaeus:0.00000100000050002909)98:0.01276364098803620464,(Loranthus_odoratus:0.00000100000050002909,(Loranthus_kaoi:0.00671022702504321666,Loranthus_delavayi:0.00165918923253147903)50:0.00000100000050002909)100:0.00921086687240251813)99:0.00885788752536665301,Cecarria_obtusifolia:0.03693624083827385524)99:0.02370321884185895567,((Muellerina_celastroides:0.00960427768410884210,Muellerina_eucalyptoides:0.00449979717554741931)98:0.01601574051623274805,Ileostylus_micranthus:0.01372647434223911271)97:0.01351459656424835142)59:0.00192111273643770660)76:0.01921597959133740027,(Baratranthus_axanthus:0.02105396814699187283,(Sogerianthe_sessiflora:0.01687583449203667457,((Dactyliophora_novaeguineae:0.00926332415175460874,(Amyema_cambagei:0.00000100000050002909,(Diplatia_furcata:0.01031100044612053186,(Diplatia_grandibractea:0.00000100000050002909,Amyema_glabra:0.00570153828738317273)58:0.00000100000050002909)75:0.01896846056755245244)34:0.00000100000050002909)61:0.00242894215354127075,(Benthamina_alyxifolia:0.01313984063383239267,(Helicanthes_elastica:0.00000100000050002909,Amyema_queenslandica:0.00121852493455456797)100:0.00952325987563269402)74:0.00159200456523918808)57:0.00119021723473408561)56:0.00179835908980107112)40:0.00147263360931421941)33:0.00154220161803945402,Helixanthera_cylindrica:0.01779108432550145086)48:0.00237137010215822007)33:0.00267157513958170235,(Tolypanthus_involucratus:0.01298309317321515166,(((Dendrophthoe_constricta:0.01297183276512215745,(Dendrophthoe_vitellina:0.01933131579554119017,Dendrophthoe_longituba:0.00000100000050002909)94:0.01341749192550252545)55:0.00446149114303597081,Dendrophthoe_curvata:0.01349013639383360094)47:0.00366057297975490780,Helixanthera_coccinea:0.03020302389026856271)51:0.00193550646557043358)71:0.00274444124993356497)29:0.00156424371554033086,Plicosepalus_sagittifolius:0.03447306222719821039)13:0.00069186660859155407,Bakerella_sp_Nickrent_4161:0.02005392721022194666)14:0.00055537331839588264,(Socratina_bemarivensis:0.01705385752832120141,Vanwykia_remota:0.01505124027313681223)83:0.00631072286107582300)9:0.00147588280011150177)57:0.00243879672961111850,Oedina_pendens:0.04444402081792304948)74:0.00498553590653340664,(Oncocalyx_schimperi:0.06464916243005139340,(Berhautia_senegalensis:0.03153312117606971859,(Actinanthella_menyharthii:0.01622551858219260790,(Agelanthus_sansibarensis:0.01460293335633015312,(Oncella_ambigua:0.01321077596282567782,Oncocalyx_sulfureus:0.00430138301881710129)88:0.01825384151547573483)66:0.00460927271763947235)37:0.00156873619463434363)39:0.00119099573475680621)20:0.00000100000050002909)59:0.01044856953065368549,Tapinanthus_constrictiflorus:0.01143431897165749465);
