# Supplementary material for: Eocene Loranthaceae pollen pushes back divergence ages for major splits in the family
Source: PeerJ. 2017 Jun 7;5:e3373. doi: 10.7717/peerj.3373 (PMC5466002; doi:10.7717/peerj.3373)
Supplement: Supplemental Information 8 — This archive includes all data and analysis files referred to in the main text and supplementary files that are needed to reproduce the shown results. See GuideToFiles.txt for naming schemes and contents of each subfolder included in this archive, and File S1 for analysis set-ups and further background information. [file peerj-05-3373-s008.zip › Step3_speciestrees/ML/RAxML_bipartitions.noq]

(((((((Phragmanthera_crassicaulis:0.01109892229054813134,Septulina_glauca:0.01990195168843256548)60:0.00265088087972246587,(((((Englerina_woodfordioides:0.01087877139192254365,(Tapinanthus_quinquangulus:0.00517478910122306460,Oliverella_rubroviridis:0.01003728114484649277)89:0.00480564735581893131)76:0.00858437710573766583,(Tapinanthus_sp_OM825:0.00990372031737824302,(Spragueanella_rhamnifolia:0.00231048934714379438,Erianthemum_dregei:0.00031611712519953822)99:0.00922188169769484235)81:0.00445092258548684776)40:0.00397578669044477539,(Emelianthe_panganensis:0.01620408995781865910,Globimetula_dinklagei:0.01531740950846234572)55:0.00200357837720898128)16:0.00118325261559896187,Phragmanthera_regularis:0.01659237492719121618)11:0.00035494212681588209,(Helixanthera_kirkii:0.01585216862998899134,Moquiniella_rubra:0.00711156212161697006)54:0.00716703202948055455)15:0.00100195021098138247)34:0.00405286387295262888,(Bakerella_sp_Nickrent_4161:0.01722704344660100362,(((Tolypanthus_involucratus:0.01140399525679151871,(((Dendrophthoe_curvata:0.01186798325360314231,(Dendrophthoe_longituba:0.01184067090437694418,Dendrophthoe_vitellina:0.00894013542128849030)75:0.00409775150530057586)51:0.00122796374492247146,Dendrophthoe_constricta:0.00936057597565606928)55:0.00199037066195779499,Helixanthera_coccinea:0.02918837394946115563)57:0.00182853065440283821)85:0.00264198230196884378,((Taxillus_chinensis:0.01853956633087214603,(Scurrula_pulverulenta:0.00659254906384110564,(Scurrula_ferruginea:0.00611860689570783035,Scurrula_parasitica:0.00596342393452245836)55:0.00149513369272274055)100:0.00874661935168028794)91:0.01137244435016769410,(((((((Amyema_glabra:0.00511663226840972010,(Diplatia_furcata:0.00470420318568578674,(Diplatia_grandibractea:0.00339464906461715019,Amyema_cambagei:0.02660461756331137725)29:0.00000100000050002909)48:0.00404404184792364358)95:0.01678531395485284225,Dactyliophora_novaeguineae:0.00855491603330406011)84:0.00183783797862782238,((Amyema_queenslandica:0.00144910914866573453,Helicanthes_elastica:0.00000100000050002909)100:0.01194273057217213121,Benthamina_alyxifolia:0.01351684451263194392)46:0.00140227948675007794)66:0.00127015874246653028,Sogerianthe_sessiflora:0.01380118260256105699)85:0.00255832248111282669,(Plicosepalus_curviflorus:0.04299983316555015811,Baratranthus_axanthus:0.02434677188179569865)9:0.00000100000050002909)22:0.00169983423856953707,(Helixanthera_parasitica:0.04656125266245973726,(((((Tupeia_antarctica:0.01834961831153584383,(((Atkinsonia_ligustrina:0.00745408293529300093,(Notanthera_heterophylla:0.04732906245368258269,((Alepis_flavida:0.00808298647741109016,Peraxilla_tetrapetala:0.00549571233636094759)99:0.00573393125418305769,(((Lepidaria_oviceps:0.03608370641854471289,Loxanthera_speciosa:0.01897907044645034610)38:0.00416892795308914255,Amylotheca_duthieana:0.00943973802203367830)35:0.00342832301565713059,((Lepeostegeres_lancifolia:0.00984465080201649828,((Lysiana_exocarpi:0.00000100000050002909,(Lysiana_filifolia:0.00000100000050002909,Lysiana_maritima:0.00000100000050002909)53:0.00000100000050002909)100:0.00632819186407383195,Amylotheca_subumbellata:0.00156871003205054263)92:0.00368096887789520636)22:0.00132472535603757368,(((Decaisnina_brittenii:0.00000100000050002909,(Decaisnina_congesta:0.00000100000050002909,Decaisnina_signata:0.00000100000050002909)99:0.00153242620620220151)99:0.00591519638016426048,Decaisnina_triflora:0.00456307631768417248)98:0.01404978690464191854,(Lepidaria_sp_Nickrent_4044:0.00390722895239934993,(Macrosolen_melintangensis:0.00000100000050002909,Macrosolen_cochinchinensis:0.00000100000050002909)100:0.01337382859172052060)67:0.00255667188213492755)39:0.00252308720449221030)24:0.00047114330879955969)90:0.00832399595550710296)77:0.00310207793675689684)39:0.00371832657778512106)9:0.00003101102817408183,((((Psittacanthus_schiedeanus:0.03904208740161613927,(Psittacanthus_calyculatus:0.03295617277696591407,((((Struthanthus_sp_RE_5128_1:0.00531741291670372474,(Struthanthus_orbicularis:0.00516916366977613999,Struthanthus_oerstedii:0.00707722463710610487)66:0.00225858960105054319)24:0.00042999032248098353,Struthanthus_woodsonii:0.00529567118174187768)14:0.00165902405644054629,(Cladocolea_gracilis:0.01071717572462690601,Psittacanthus_angustifolius:0.01617391612213778598)31:0.00112228807534918624)15:0.00155437859250241468,(Cladocolea_cupulata:0.01254867959168147300,Cladocolea_mcvaughii:0.01891964942564438451)95:0.01155424997295538027)36:0.00402274126543103721)12:0.00068256405553132062)8:0.00000100000050002909,((Dendropemon_bicolor:0.00673953869645746786,Oryctanthus_occidentalis:0.00842502039224239836)100:0.00906179442649702321,Passovia_pyrifolia:0.03012691445046581859)67:0.00578049454126736920)38:0.00187509173791167139,((Tripodanthus_acutifolius:0.00000100000050002909,(Tripodanthus_belmirensis:0.00249012376341946990,Tripodanthus_flagellaris:0.01414971421755970016)51:0.00149614691536864770)63:0.00593622477069726852,Phthirusa_inorna:0.01173074009072951063)47:0.00365911531297676181)91:0.01401085008171216659,(Ligaria_cuneifolia:0.06849028554849044548,(Aetanthus_nodosus:0.00217392521089501039,Desmaria_mutabilis:0.00000100000050002909)94:0.01770704691728462385)24:0.00171459238184491661)11:0.00122376691385679432)27:0.00098621114896825187,Gaiadendron_punctatum:0.01578887887941893622)26:0.00076881362630657575)28:0.00129383872733883245,Nuytsia_floribunda:0.04938314442070997068)30:0.00266957179026681762,(((Tristerix_corymbosus:0.00000100000050002909,Tristerix_aphyllus:0.00000100000050002909)100:0.00556749353310302328,Tristerix_penduliflorus:0.02820136709015554077)61:0.00149934373371941312,(((Tristerix_pubescens:0.00625393969393061178,(Tristerix_longebracteatus:0.00267309733319803138,Tristerix_grandiflorus:0.00137741079593506430)79:0.00200443706050330980)74:0.00209101613578651551,((Tristerix_chodatianus:0.00519999572049936656,Tristerix_peruvianus:0.00682895120160139247)95:0.00553774300649474693,Tristerix_peytonii:0.01150894884934002688)66:0.00177512927227811701)98:0.01811996817675874671,Tristerix_verticillatus:0.00744176658854220439)40:0.00356755077573166863)100:0.05301225349332180231)100:0.01613382269081374554,(Ileostylus_micranthus:0.01394405296977336423,(Muellerina_celastroides:0.00442665042021952743,Muellerina_eucalyptoides:0.00449400178062868850)100:0.01442847776408385727)100:0.01525391997527442318)41:0.00174358021962870086,(((Loranthus_grewingkii:0.00190832890403477319,Loranthus_europaeus:0.00000100000050002909)100:0.01292490816836969550,(Loranthus_odoratus:0.00000100000050002909,(Loranthus_delavayi:0.00150596091359419702,Loranthus_kaoi:0.00604126448303819123)60:0.00000100000050002909)100:0.00679438389445914583)100:0.00821052597657385454,Cecarria_obtusifolia:0.03609119495867524341)100:0.02110356008366210886)96:0.00974502123321140112)36:0.00718967265367631905)11:0.00104045948541057857,Helixanthera_cylindrica:0.01607382643389877394)16:0.00184040338330979515)35:0.00236329889667718151)29:0.00171020364419543851,Plicosepalus_sagittifolius:0.03077327969607041025)16:0.00082546525120673082)19:0.00096494739886972909)23:0.00086734508636472434,(Vanwykia_remota:0.01322421786306525807,Socratina_bemarivensis:0.01364503023917380473)86:0.00453868112997471256)38:0.00180059836161896875,Oedina_pendens:0.03950602336365480194)78:0.00455540320339484217,(Tapinanthus_constrictiflorus:0.01599820313968803795,Englerina_ramulosa:0.02703969435199690338)92:0.01033656116849876287)28:0.00123946832628153160,(Berhautia_senegalensis:0.02763448419052845148,(Actinanthella_menyharthii:0.01462712805883987707,(Agelanthus_sansibarensis:0.01290728444943765700,(Oncocalyx_sulfureus:0.00375712992238605914,Oncella_ambigua:0.01144449515955096169)100:0.01562240532894769093)64:0.00350777075043256104)31:0.00185836869594619607)32:0.00000100000050002909,Oncocalyx_schimperi:0.03267603992860551587);
