# Supplementary material for: Eocene Loranthaceae pollen pushes back divergence ages for major splits in the family
Source: PeerJ. 2017 Jun 7;5:e3373. doi: 10.7717/peerj.3373 (PMC5466002; doi:10.7717/peerj.3373)
Supplement: Supplemental Information 8 — This archive includes all data and analysis files referred to in the main text and supplementary files that are needed to reproduce the shown results. See GuideToFiles.txt for naming schemes and contents of each subfolder included in this archive, and File S1 for analysis set-ups and further background information. [file peerj-05-3373-s008.zip › Step3_speciestrees/ML/RAxML_bipartitionsBranchLabels.cp.noq]

((Englerina_ramulosa:0.02971895479570061879,Tapinanthus_constrictiflorus:0.02660260049073169195):0.01014891557933240290[67],(((Agelanthus_sansibarensis:0.01489527359254732772,(Oncella_ambigua:0.01307497700035012769,Oncocalyx_sulfureus:0.00244928505991838259):0.01304314890775791665[100]):0.00415506983181513929[84],Oncocalyx_schimperi:0.04222393187013808585):0.00133264265302146631[64],(Actinanthella_menyharthii:0.01361861702121478467,(Oedina_pendens:0.02937414877856298068,((((((Plicosepalus_curviflorus:0.05423870125572080592,(Taxillus_chinensis:0.03568928936741357777,(Scurrula_pulverulenta:0.00608041555103247706,(Scurrula_ferruginea:0.00464510177660621120,Scurrula_parasitica:0.00590602408427148146):0.00286943005901603649[82]):0.01803122419148202316[100]):0.01967905849927770873[92]):0.00245982874650395441[16],Helixanthera_cylindrica:0.01894482422082959319):0.00000100000050002909[5],((Helixanthera_parasitica:0.06047012337843058610,(((((((Alepis_flavida:0.01087738414662928373,Peraxilla_tetrapetala:0.00751118346441544387):0.00953488633944329228[100],(((Lysiana_filifolia:0.00000100000050002909,Lysiana_maritima:0.00000100000050002909):0.00857756317165587166[100],Amylotheca_subumbellata:0.00201131370909180983):0.00608662136757094022[98],((Amylotheca_duthieana:0.01248899156144586860,((Lepidaria_sp_Nickrent_4044:0.00438499040594859165,(Macrosolen_melintangensis:0.00000100000050002909,Macrosolen_cochinchinensis:0.00000100000050002909):0.01174372741842364364[100]):0.00295265132346746433[72],(Decaisnina_triflora:0.00661279460380208208,((Decaisnina_congesta:0.00000100000050002909,Decaisnina_signata:0.00000100000050002909):0.00199960074530054592[98],Decaisnina_brittenii:0.00000100000050002909):0.00691700682274975880[99]):0.01698342988226895708[99]):0.00173513195203693605[70]):0.00114586158304168131[70],(Lepidaria_oviceps:0.04821678866295079496,Loxanthera_speciosa:0.01086183820425340278):0.00263465974975972926[52]):0.00000100000050002909[45]):0.00932253329721785193[88]):0.00478318732829663678[84],(Gaiadendron_punctatum:0.01880123834721716958,Atkinsonia_ligustrina:0.00908951070768334451):0.00109740380140333155[21]):0.00134160574459344208[15],(((((Phthirusa_inorna:0.01804041698760470297,(((Cladocolea_gracilis:0.01386481191363875612,(Struthanthus_woodsonii:0.00579544745892687178,((Struthanthus_oerstedii:0.01108681651362837355,Struthanthus_orbicularis:0.00671858342586823323):0.00356322254923843642[57],Struthanthus_sp_RE_5128_1:0.00680291030293656528):0.00069432880084645699[23]):0.00120301730461134918[16]):0.00201409535500783219[25],(Cladocolea_cupulata:0.01597184218531919400,Cladocolea_mcvaughii:0.02399504853130158752):0.01550082683596985117[98]):0.00418997087653966583[40],Psittacanthus_schiedeanus:0.04952028023678732571):0.00421611025451641263[51]):0.00169118339239933890[13],((Tripodanthus_acutifolius:0.00000100000050002909,(Tripodanthus_belmirensis:0.00173640674862936772,Tripodanthus_flagellaris:0.01968225848413663118):0.00219712887653154137[46]):0.01013602470502849434[62],(Passovia_pyrifolia:0.04536919860390500880,(Dendropemon_bicolor:0.01031580022196999964,Oryctanthus_occidentalis:0.00583609150215487742):0.00902363002124118019[98]):0.00736834160155676061[95]):0.00140419984681916543[32]):0.00202073078727826524[48],Psittacanthus_calyculatus:0.02935474581853735054):0.02079709056170698026[99],(Notanthera_heterophylla:0.06129253861551775540,(((Tristerix_verticillatus:0.01103699087984707713,((Tristerix_aphyllus:0.00000100000050002909,Tristerix_corymbosus:0.00000100000050002909):0.00834748846619836130[100],Tristerix_penduliflorus:0.03605354353299918685):0.00435974996807470417[74]):0.00778919090626856679[66],((Tristerix_pubescens:0.00818241512319381296,(Tristerix_longebracteatus:0.00345333548808898728,Tristerix_grandiflorus:0.00176860427260527755):0.00249503679980014968[74]):0.00317363516849370917[78],(Tristerix_peytonii:0.01385853520226156162,(Tristerix_chodatianus:0.00681556314624907553,Tristerix_peruvianus:0.00872477393801906510):0.00690585622919447518[97]):0.00194774235241888371[70]):0.01696553459186107143[97]):0.08220449844301368214[100],Ligaria_cuneifolia:0.09534103329028315033):0.00410917102462179419[43]):0.00173626712990356175[26]):0.00177464547030549424[28],Desmaria_mutabilis:0.03072048231157866599):0.00143494376473855432[33]):0.00037660575788803859[8],Tupeia_antarctica:0.02952398355700826260):0.00379785461441247947[45],Nuytsia_floribunda:0.07543271071954803231):0.02902849080677689583[100],((Ileostylus_micranthus:0.02428607658368662006,(Muellerina_eucalyptoides:0.00823128643133628352,Muellerina_celastroides:0.00588596483389948553):0.02730490857075190334[100]):0.02394558799336416258[100],(Cecarria_obtusifolia:0.05433940289490478415,(Loranthus_odoratus:0.00147943945176487197,(Loranthus_grewingkii:0.00249055057417423226,Loranthus_europaeus:0.00000100000050002909):0.01466839935334197931[99]):0.00000100000050002909[83]):0.04980269291315015528[100]):0.00321023021557303740[88]):0.01790243675685818103[96]):0.01484295014742873127[19],(((Helicanthes_elastica:0.00000100000050002909,Amyema_queenslandica:0.00251617788900755602):0.02082795606934011168[100],(((Amyema_glabra:0.00673666849130813948,((Amyema_cambagei:0.03374366823578517360,Diplatia_grandibractea:0.00427718237054489515):0.00000100000050002909[27],Diplatia_furcata:0.00673595765187543199):0.00609536964309321649[47]):0.02249228512223801907[92],Dactyliophora_novaeguineae:0.01107463070020904550):0.00175302133739325050[81],Benthamina_alyxifolia:0.01432907492495246772):0.00155902138306372100[72]):0.00133985729485229998[65],Sogerianthe_sessiflora:0.01703959128351985319):0.00388433692426481784[73]):0.00136038022951663487[17]):0.00393664636329578259[19],((Dendrophthoe_curvata:0.01958193179750734175,(((Dendrophthoe_vitellina:0.01172647066576145390,Dendrophthoe_longituba:0.01340505092661216195):0.00598996072329026265[90],Dendrophthoe_constricta:0.01204144256965055185):0.00194876155360226367[62],Helixanthera_coccinea:0.04525379603331718126):0.00338242180864338493[53]):0.00223825097869920003[70],Tolypanthus_involucratus:0.01449270301915045293):0.00254426024548902669[89]):0.00000100000050002909[4],((Plicosepalus_sagittifolius:0.03010633646185601267,(Baratranthus_axanthus:0.04251757681632065133,Bakerella_sp_Nickrent_4161:0.01992288176776601041):0.00384635785650519002[18]):0.00091414540650258810[11],((Phragmanthera_regularis:0.02137573269832149583,((Septulina_glauca:0.05510134677017932553,Phragmanthera_crassicaulis:0.01417987213346602604):0.00253564239812139767[31],((Oliverella_rubroviridis:0.01438421169359251593,((Spragueanella_rhamnifolia:0.00322706225566661044,Erianthemum_dregei:0.00000100000050002909):0.01148356331910216528[100],Tapinanthus_sp_OM825:0.01265055774458725274):0.00534444055565760565[82]):0.00884815844178570357[97],(Globimetula_dinklagei:0.02152886913951533934,Emelianthe_panganensis:0.03086751536681409461):0.00189452555450557816[37]):0.00300803466373138727[42]):0.00058882658458185631[25]):0.00164960321460523303[29],Moquiniella_rubra:0.01457361988374568547):0.00539846970797298702[47]):0.00110731920427475016[6]):0.00129771853112445215[31],(Socratina_bemarivensis:0.01819373752501088001,Vanwykia_remota:0.01552257041451371271):0.00130826870579014748[35]):0.00372082557028544309[67]):0.00364570095133512437[85]):0.00168359883504991020[45]):0.00062628249968814755[30],Berhautia_senegalensis:0.02878204880948476499);
