# Supplementary material for: Eocene Loranthaceae pollen pushes back divergence ages for major splits in the family
Source: PeerJ. 2017 Jun 7;5:e3373. doi: 10.7717/peerj.3373 (PMC5466002; doi:10.7717/peerj.3373)
Supplement: Supplemental Information 8 — This archive includes all data and analysis files referred to in the main text and supplementary files that are needed to reproduce the shown results. See GuideToFiles.txt for naming schemes and contents of each subfolder included in this archive, and File S1 for analysis set-ups and further background information. [file peerj-05-3373-s008.zip › Step3_speciestrees/ML/RAxML_bipartitionsBranchLabels.cp_exLF.noq]

((Agelanthus_sansibarensis:0.01266739170320423970,(Oncocalyx_sulfureus:0.00210623493449005848,Oncella_ambigua:0.01171926912772188953):0.01125453783269941832[93]):0.00430714847894583461[86],(((Englerina_ramulosa:0.01845710601229471129,Tapinanthus_constrictiflorus:0.01281278058624456956):0.00724697961889282996[31],Berhautia_senegalensis:0.02570470863838195119):0.00041469410672670973[11],(Actinanthella_menyharthii:0.01222971511549746093,((((Tolypanthus_involucratus:0.01291360148055611945,(Dendrophthoe_curvata:0.01751630663797196230,(((Dendrophthoe_longituba:0.00000100000050002909,Dendrophthoe_vitellina:0.01780285596385058899):0.01192738689996696369[94],Dendrophthoe_constricta:0.01176002897025011512):0.00653350883197259709[66],Helixanthera_coccinea:0.03687296238760191802):0.00308969497812584641[45]):0.00191019825520210022[57]):0.00222854003835785486[72],(((Plicosepalus_sagittifolius:0.02682384543577630981,Bakerella_sp_Nickrent_4161:0.02178380057481677651):0.00087345167644846291[73],(Moquiniella_rubra:0.01045425432763610885,(((Plicosepalus_curviflorus:0.03907690060625601536,(((Erianthemum_dregei:0.00000100000050002909,Spragueanella_rhamnifolia:0.00291533619673737133):0.00713492549921592323[97],Tapinanthus_sp_OM825:0.01141628305936778082):0.00339364986880608295[69],Oliverella_rubroviridis:0.01327319086163510423):0.00072301432861867406[74]):0.00506650527381527754[38],(Globimetula_dinklagei:0.01659199597138856161,Emelianthe_panganensis:0.01746055246234889599):0.00238827121094218947[82]):0.00072452974416855882[30],Phragmanthera_crassicaulis:0.01471113508089301990):0.00137579616796490879[36]):0.00413812963110825587[44]):0.00102999451085468473[20],((Helixanthera_cylindrica:0.01697872645041441017,((Helixanthera_parasitica:0.02078212483749549908,Taxillus_chinensis:0.01580011759708202859):0.01580878248600169414[66],(Phragmanthera_regularis:0.00000100000050002909,(Scurrula_pulverulenta:0.00554153607070456168,(Scurrula_parasitica:0.00529330693376606123,Scurrula_ferruginea:0.00376463185566655416):0.00236180596658060096[78]):0.01188756589624001894[98]):0.00231903402987247839[58]):0.01742150378779189213[29]):0.00000100000050002909[14],((((Gaiadendron_punctatum:0.01639835784283955045,(Nuytsia_floribunda:0.04771048237832636180,Atkinsonia_ligustrina:0.00752594646848182489):0.00092865715727917736[54]):0.00066819246626365341[47],(Tupeia_antarctica:0.02615915861135232820,(((((((Dendropemon_bicolor:0.00932212071603057656,Oryctanthus_occidentalis:0.00371389494024361054):0.00549935753220292655[28],(Phthirusa_inorna:0.00411055262961614216,Passovia_pyrifolia:0.02662047864463469929):0.00804313567983431545[40]):0.00386417759174662685[13],(((Psittacanthus_schiedeanus:0.02761884198043623034,(Cladocolea_cupulata:0.00487674683793852884,Cladocolea_mcvaughii:0.00796251912515007383):0.01305186869005455462[57]):0.00000100000050002909[0],((Struthanthus_woodsonii:0.00452247805607775867,(Struthanthus_sp_RE_5128_1:0.00605247069831210162,(Struthanthus_oerstedii:0.00947634784963177074,Struthanthus_orbicularis:0.00000100000050002909):0.00394679863962672014[79]):0.00075665489139199607[31]):0.00141094682340764388[26],Cladocolea_gracilis:0.00525948089103020489):0.00428951649508979484[38]):0.00681858476209198320[11],(Tripodanthus_belmirensis:0.00000100000050002909,(Tripodanthus_flagellaris:0.02433416181049846000,Tripodanthus_acutifolius:0.00000100000050002909):0.01064103004357141655[71]):0.00000100000050002909[21]):0.00034450038327548977[1]):0.00165871415357116397[31],Psittacanthus_calyculatus:0.02625094095667471206):0.01990263025847176237[78],(Notanthera_heterophylla:0.05659372993313072087,((((Tristerix_longebracteatus:0.00467380369442675289,Tristerix_pubescens:0.00472786720391359886):0.00000100000050002909[48],(((Tristerix_penduliflorus:0.03411138419639826030,(Tristerix_verticillatus:0.01441236231173727636,(Tristerix_aphyllus:0.00000100000050002909,Tristerix_corymbosus:0.00000100000050002909):0.00000100000050002909[68]):0.00000100000050002909[66]):0.01517782045679277360[65],Tristerix_peytonii:0.00492733654063775943):0.00000100000050002909[46],(Tristerix_chodatianus:0.00000100000050002909,Tristerix_peruvianus:0.01427158350153855809):0.00459347335485430202[62]):0.00000100000050002909[16]):0.00000100000050002909[24],Tristerix_grandiflorus:0.00469730992419767780):0.05768864745095308305[97],Ligaria_cuneifolia:0.07409371797023488193):0.00519116272543551204[32]):0.00289552547927497727[29]):0.00199550192850064725[22],Desmaria_mutabilis:0.02594795245592758023):0.00084097117468142984[17],((Lepidaria_oviceps:0.03639262679539188167,(((Amylotheca_duthieana:0.00915200741637527300,((((Decaisnina_signata:0.00000100000050002909,Decaisnina_congesta:0.00000100000050002909):0.00454768496082943747[81],Decaisnina_brittenii:0.00000100000050002909):0.00429808083988128618[47],Decaisnina_triflora:0.01214236891042456794):0.00959154138283681984[35],(Lepidaria_sp_Nickrent_4044:0.00422801581868449509,(Macrosolen_cochinchinensis:0.00000100000050002909,Macrosolen_melintangensis:0.00000100000050002909):0.01132804193880431257[97]):0.00292991527959987879[74]):0.00184571024255267822[37]):0.00122940415060288056[42],Loxanthera_speciosa:0.01298140799231939889):0.00000100000050002909[16],(Amylotheca_subumbellata:0.00459969985798545401,(Lysiana_maritima:0.00000100000050002909,Lysiana_filifolia:0.00000100000050002909):0.01016243529465673742[93]):0.00256583280014008493[59]):0.00379443759630965563[24]):0.00459645931530960547[11],(Peraxilla_tetrapetala:0.00752444190259136600,Alepis_flavida:0.00881190729284061537):0.01053442612578807565[95]):0.00485505636918071894[20]):0.00067865575235820646[12]):0.00067257298358437982[12]):0.01663616753346646923[76],(Baratranthus_axanthus:0.01289210874485898634,((Ileostylus_micranthus:0.02067212614031268755,(Muellerina_celastroides:0.00882932228094883420,Muellerina_eucalyptoides:0.00692105510586505691):0.02375985492518615030[98]):0.01992433860955202321[89],(Loranthus_odoratus:0.00000100000050002909,((Loranthus_europaeus:0.00000100000050002909,Loranthus_grewingkii:0.00000100000050002909):0.01051113920811320990[97],Cecarria_obtusifolia:0.03900611884386712136):0.00000100000050002909[6]):0.04772086310613051635[99]):0.00288137404759190819[69]):0.00000100000050002909[22]):0.02641745745952667201[31],(((Helicanthes_elastica:0.00000100000050002909,Amyema_queenslandica:0.00148541322964198890):0.01235432196121465272[99],((Dactyliophora_novaeguineae:0.00907936562448461056,(Amyema_cambagei:0.00000100000050002909,(Diplatia_furcata:0.01199956554064805433,(Diplatia_grandibractea:0.00000100000050002909,Amyema_glabra:0.00616043937810332402):0.00000100000050002909[55]):0.02065663820202397194[78]):0.00000100000050002909[32]):0.00169948328402069878[62],Benthamina_alyxifolia:0.00900846029534644634):0.00123952761963486277[46]):0.00107933879941907846[57],(Septulina_glauca:0.01811556292842797858,Sogerianthe_sessiflora:0.01678753797571116979):0.00029040952434001454[22]):0.00132524475743607973[14]):0.00121023905205845271[6]):0.00305659900018608521[5]):0.00000100000050002909[8]):0.00137105189907815272[20],(Vanwykia_remota:0.01530236755443277995,Socratina_bemarivensis:0.01778841512800441102):0.00146854748268580837[31]):0.00345372095881175045[51],Oedina_pendens:0.02484886714067801802):0.00275032706700036999[70]):0.00132633620989470774[47]):0.00000100000050002909[17],Oncocalyx_schimperi:0.05761415382379606043);
