# Supplementary material for: Eocene Loranthaceae pollen pushes back divergence ages for major splits in the family
Source: PeerJ. 2017 Jun 7;5:e3373. doi: 10.7717/peerj.3373 (PMC5466002; doi:10.7717/peerj.3373)
Supplement: Supplemental Information 8 — This archive includes all data and analysis files referred to in the main text and supplementary files that are needed to reproduce the shown results. See GuideToFiles.txt for naming schemes and contents of each subfolder included in this archive, and File S1 for analysis set-ups and further background information. [file peerj-05-3373-s008.zip › Step3_speciestrees/ML/RAxML_bipartitionsBranchLabels.exLF.q]

(Englerina_ramulosa:0.02507898413480241090,((((((Septulina_glauca:0.00912600437225466639,Phragmanthera_crassicaulis:0.01244293588268152728):0.00388106348597202968[33],((((Tapinanthus_sp_OM825:0.01157257715551028576,(Spragueanella_rhamnifolia:0.00293733595971670206,Erianthemum_dregei:0.00000100000050002909):0.00846382766101091803[94]):0.00316572434516699305[62],Plicosepalus_curviflorus:0.04339511944708931979):0.00096964917872613182[29],(Englerina_woodfordioides:0.01232709591853795895,(Tapinanthus_quinquangulus:0.00590970328355845155,Oliverella_rubroviridis:0.01134484650762897749):0.00556155105453164361[91]):0.00922060706273512484[82]):0.00378006159503459878[31],(Emelianthe_panganensis:0.01187974808803350830,Globimetula_dinklagei:0.01552442897975141525):0.00292938281506945975[74]):0.00000100000050002909[15]):0.00068643400976737450[15],(Helixanthera_kirkii:0.01903778002026036698,Moquiniella_rubra:0.00740248027780512127):0.00735201568727119736[65]):0.00415618482076582883[34],(((((((Phragmanthera_regularis:0.00000100000050002909,(Scurrula_ferruginea:0.00608391632862911348,(Scurrula_pulverulenta:0.00786485619302885672,Scurrula_parasitica:0.00654187108083551655):0.00110319178294159448[43]):0.00725841975381594662[96]):0.00175918152203696798[62],(Helixanthera_parasitica:0.02288095735366796682,Taxillus_chinensis:0.00974406467902954633):0.01020749119323711637[75]):0.01070061041573772305[42],((((((((Aetanthus_nodosus:0.00239062984063683663,Desmaria_mutabilis:0.00000100000050002909):0.01978571159470396065[90],((Notanthera_heterophylla:0.05437540241283958520,((Alepis_flavida:0.00843722254839050258,Peraxilla_tetrapetala:0.00624899008322163385):0.00674270262477827918[91],((Lepidaria_oviceps:0.03984911722862084782,(Amylotheca_duthieana:0.00942030932291853910,Loxanthera_speciosa:0.02801256222341092644):0.00003788168427320589[81]):0.00411545597481843741[18],((Amylotheca_subumbellata:0.00495310624589628736,(Lysiana_maritima:0.00000100000050002909,(Lysiana_exocarpi:0.00000100000050002909,Lysiana_filifolia:0.00000100000050002909):0.00000100000050002909[97]):0.00977230577381592476[93]):0.00244639541646634370[55],((Lepeostegeres_lancifolia:0.00855912877440524744,(((Decaisnina_congesta:0.00000100000050002909,Decaisnina_signata:0.00000100000050002909):0.00499968469311507218[84],Decaisnina_brittenii:0.00000100000050002909):0.00465026174272684632[62],Decaisnina_triflora:0.01196598313266880771):0.00767729886018839788[40]):0.00247690604789404731[18],((Macrosolen_melintangensis:0.00000100000050002909,Macrosolen_cochinchinensis:0.00000100000050002909):0.01656655081018562972[96],Lepidaria_sp_Nickrent_4044:0.00469863950399654774):0.00348395981276317665[66]):0.00214784601046813387[26]):0.00041446148099442899[14]):0.00944670037356088940[17]):0.00348123635934281675[22]):0.00419227258506895458[17],(Atkinsonia_ligustrina:0.00724469388549971085,(Nuytsia_floribunda:0.04103591862624594855,Gaiadendron_punctatum:0.01668145353215085350):0.00204485672772510745[21]):0.00093878832276127503[29]):0.00032123131241589746[8]):0.00056991949407103680[13],(Tupeia_antarctica:0.01672477907084058205,((((Tristerix_peruvianus:0.01531371483213588014,Tristerix_chodatianus:0.00000100000050002909):0.00493186217358384214[63],(((Tristerix_corymbosus:0.00000100000050002909,Tristerix_verticillatus:0.01545483214970505038):0.00000100000050002909[14],(Tristerix_aphyllus:0.00000100000050002909,Tristerix_penduliflorus:0.03672008914135843627):0.00000100000050002909[2]):0.01215764417583903821[64],Tristerix_peytonii:0.00534881448054763155):0.00000100000050002909[38]):0.00000100000050002909[7],(Tristerix_longebracteatus:0.00502389316791469840,Tristerix_pubescens:0.00506126261167747383):0.00000100000050002909[47]):0.00000100000050002909[12],Tristerix_grandiflorus:0.00505496641423327023):0.04578067820002624383[98]):0.00313605541713300956[26]):0.00063659181223417276[25],(((((((Struthanthus_woodsonii:0.00546258883364024884,(Struthanthus_sp_RE_5128_1:0.00609615869844618626,(Struthanthus_oerstedii:0.00708031347728301126,Struthanthus_orbicularis:0.00000100000050002909):0.00295715621144987699[77]):0.00056708598377878017[26]):0.00174288542069997551[23],Cladocolea_gracilis:0.00977641400838348031):0.00000100000050002909[11],Psittacanthus_angustifolius:0.01903069922202278719):0.00000100000050002909[20],Psittacanthus_schiedeanus:0.03059473113753207602):0.00671449075811572475[20],((Dendropemon_bicolor:0.00737297465274707430,(Cladocolea_cupulata:0.00521594911337534047,(Oryctanthus_occidentalis:0.00000100000050002909,Cladocolea_mcvaughii:0.00471506092669095322):0.00377886691507351791[22]):0.00485918482848871590[34]):0.00977503139799977723[43],Passovia_pyrifolia:0.02980130718919301799):0.00306391760284229755[21]):0.00146260099686124144[27],Psittacanthus_calyculatus:0.03440518706268729660):0.00197312384429016840[36],(Tripodanthus_belmirensis:0.00000100000050002909,(Phthirusa_inorna:0.00641171145071771104,(Tripodanthus_flagellaris:0.03003677049830783680,Tripodanthus_acutifolius:0.00000100000050002909):0.00091230861975068894[63]):0.01006063710815193434[26]):0.00000100000050002909[29]):0.01626938333719587376[77]):0.00368329447399162345[35],Ligaria_cuneifolia:0.06949616727319363196):0.01196749833536069063[77],((((Loranthus_grewingkii:0.00000100000050002909,Loranthus_europaeus:0.00000100000050002909):0.01276364098803620464[98],(Loranthus_odoratus:0.00000100000050002909,(Loranthus_kaoi:0.00671022702504321666,Loranthus_delavayi:0.00165918923253147903):0.00000100000050002909[50]):0.00921086687240251813[100]):0.00885788752536665301[99],Cecarria_obtusifolia:0.03693624083827385524):0.02370321884185895567[99],((Muellerina_celastroides:0.00960427768410884210,Muellerina_eucalyptoides:0.00449979717554741931):0.01601574051623274805[98],Ileostylus_micranthus:0.01372647434223911271):0.01351459656424835142[97]):0.00192111273643770660[59]):0.01921597959133740027[76],(Baratranthus_axanthus:0.02105396814699187283,(Sogerianthe_sessiflora:0.01687583449203667457,((Dactyliophora_novaeguineae:0.00926332415175460874,(Amyema_cambagei:0.00000100000050002909,(Diplatia_furcata:0.01031100044612053186,(Diplatia_grandibractea:0.00000100000050002909,Amyema_glabra:0.00570153828738317273):0.00000100000050002909[58]):0.01896846056755245244[75]):0.00000100000050002909[34]):0.00242894215354127075[61],(Benthamina_alyxifolia:0.01313984063383239267,(Helicanthes_elastica:0.00000100000050002909,Amyema_queenslandica:0.00121852493455456797):0.00952325987563269402[100]):0.00159200456523918808[74]):0.00119021723473408561[57]):0.00179835908980107112[56]):0.00147263360931421941[40]):0.00154220161803945402[33],Helixanthera_cylindrica:0.01779108432550145086):0.00237137010215822007[48]):0.00267157513958170235[33],(Tolypanthus_involucratus:0.01298309317321515166,(((Dendrophthoe_constricta:0.01297183276512215745,(Dendrophthoe_vitellina:0.01933131579554119017,Dendrophthoe_longituba:0.00000100000050002909):0.01341749192550252545[94]):0.00446149114303597081[55],Dendrophthoe_curvata:0.01349013639383360094):0.00366057297975490780[47],Helixanthera_coccinea:0.03020302389026856271):0.00193550646557043358[51]):0.00274444124993356497[71]):0.00156424371554033086[29],Plicosepalus_sagittifolius:0.03447306222719821039):0.00069186660859155407[13],Bakerella_sp_Nickrent_4161:0.02005392721022194666):0.00055537331839588264[14],(Socratina_bemarivensis:0.01705385752832120141,Vanwykia_remota:0.01505124027313681223):0.00631072286107582300[83]):0.00147588280011150177[9]):0.00243879672961111850[57],Oedina_pendens:0.04444402081792304948):0.00498553590653340664[74],(Oncocalyx_schimperi:0.06464916243005139340,(Berhautia_senegalensis:0.03153312117606971859,(Actinanthella_menyharthii:0.01622551858219260790,(Agelanthus_sansibarensis:0.01460293335633015312,(Oncella_ambigua:0.01321077596282567782,Oncocalyx_sulfureus:0.00430138301881710129):0.01825384151547573483[88]):0.00460927271763947235[66]):0.00156873619463434363[37]):0.00119099573475680621[39]):0.00000100000050002909[20]):0.01044856953065368549[59],Tapinanthus_constrictiflorus:0.01143431897165749465);
