# Supplementary material for: Eocene Loranthaceae pollen pushes back divergence ages for major splits in the family
Source: PeerJ. 2017 Jun 7;5:e3373. doi: 10.7717/peerj.3373 (PMC5466002; doi:10.7717/peerj.3373)
Supplement: Supplemental Information 8 — This archive includes all data and analysis files referred to in the main text and supplementary files that are needed to reproduce the shown results. See GuideToFiles.txt for naming schemes and contents of each subfolder included in this archive, and File S1 for analysis set-ups and further background information. [file peerj-05-3373-s008.zip › Step3_speciestrees/ML/RAxML_bipartitionsBranchLabels.nr.noq]

(Oncocalyx_sulfureus:0.01156527831264478508,(Berhautia_senegalensis:0.02763633313355123508,((Bakerella_sp_Nickrent_4161:0.01139854779640845847,(Phragmanthera_crassicaulis:0.00938039187672044632,((Septulina_glauca:0.00794612906314514679,(((Oedina_pendens:0.04891156560643816764,Erianthemum_dregei:0.00833984277160225961):0.00415003158991529217[87],(Emelianthe_panganensis:0.00573090286141889581,Globimetula_dinklagei:0.01203765738716939399):0.00155424326868745691[63]):0.00080899319255634851[30],((Vanwykia_remota:0.01343420166738357874,Socratina_bemarivensis:0.01238839177154184637):0.00881806653188512909[83],(Helixanthera_kirkii:0.01752651875035729501,(((Plicosepalus_sagittifolius:0.03410824956503886313,(Helixanthera_coccinea:0.01425849295632143285,(Dendrophthoe_longituba:0.01030527986043477777,Dendrophthoe_curvata:0.00588474605304134969):0.00832158112874347745[92]):0.00217424392577726102[45]):0.00291310620921106682[22],((((Scurrula_parasitica:0.00618430612072088260,Scurrula_pulverulenta:0.00762687118844786183):0.00129753456566966555[77],Scurrula_ferruginea:0.00722733343965475342):0.00209418607225497939[71],Taxillus_chinensis:0.00688391073288440423):0.00293388583193384105[69],(((Baratranthus_axanthus:0.01855113575521825930,((Amyema_queenslandica:0.00673064401585300991,Benthamina_alyxifolia:0.01405018771202366616):0.00267951257084082274[50],(Dactyliophora_novaeguineae:0.00803346679617380696,((Diplatia_furcata:0.00330359465944881237,Amyema_glabra:0.00547309584830945467):0.01099356599774536057[100],Sogerianthe_sessiflora:0.01293895780778775255):0.00197953273875339352[49]):0.00187667107273768990[35]):0.00311728654757241182[74]):0.00187006050891709184[59],Helixanthera_cylindrica:0.01548425528801785148):0.00131546225195918105[57],((Muellerina_eucalyptoides:0.00689068960652547500,Ileostylus_micranthus:0.00655029166005785101):0.00651339190428556602[99],((((Loranthus_delavayi:0.00135582781710773324,(Loranthus_odoratus:0.00000100000050002909,Loranthus_kaoi:0.00546100593593707492):0.00000100000050002909[45]):0.00842281315153548503[100],Loranthus_europaeus:0.01237470667655067233):0.01044227953572288321[100],Cecarria_obtusifolia:0.02829792228701231635):0.00830594666542426932[98],(((((Tripodanthus_acutifolius:0.00964812070316105851,((((Struthanthus_oerstedii:0.00597043254721917049,Struthanthus_woodsonii:0.00560332068240610576):0.00178956533892581700[69],(Psittacanthus_angustifolius:0.01526440416562687731,Cladocolea_gracilis:0.01259871322516228909):0.00000100000050002909[38]):0.00194557457613442385[46],((Oryctanthus_occidentalis:0.01102703062894012584,Dendropemon_bicolor:0.00484368491387644328):0.01163444182319071062[100],Passovia_pyrifolia:0.02146165473063674570):0.00235661264419036610[40]):0.00262519504859312159[41],Psittacanthus_calyculatus:0.04161884800788328426):0.00223688240782126714[85]):0.00691476990892342033[90],((Aetanthus_nodosus:0.00197711196703770310,Desmaria_mutabilis:0.00000100000050002909):0.00640492037053645973[92],Ligaria_cuneifolia:0.04468243785880406105):0.00156591873083810219[39]):0.00000100000050002909[14],((((Lepeostegeres_lancifolia:0.00915411168669120687,(Amylotheca_duthieana:0.00670317238778518447,Loxanthera_speciosa:0.03788196229934728126):0.00572372149612314970[98]):0.00190381744031892968[17],((Decaisnina_triflora:0.01607302684173055052,Macrosolen_cochinchinensis:0.02074703008718386046):0.00308137091919937324[9],(Lysiana_exocarpi:0.00000100000050002909,Lysiana_filifolia:0.00000100000050002909):0.00863737415643596289[100]):0.00129864075867554491[7]):0.00457668259164719336[57],(Notanthera_heterophylla:0.03447673992777409990,Lepidaria_sp_Nickrent_4044:0.00133648453016552366):0.00409086807816458689[38]):0.00642346234797615007[29],(Peraxilla_tetrapetala:0.00499300701893244138,Alepis_flavida:0.00606065861374385350):0.00000100000050002909[45]):0.01009602340062765342[35]):0.00089128942808484846[8],Atkinsonia_ligustrina:0.00565831133572701744):0.00334118066928559918[18],(Tupeia_antarctica:0.00690162124289644616,(Gaiadendron_punctatum:0.01557187731223911090,(Tristerix_corymbosus:0.01733517913238474470,Nuytsia_floribunda:0.02041480405935938020):0.00205743118556693614[43]):0.00198017417948209143[23]):0.00032433835083824975[5]):0.00934886935254031388[90]):0.00372794673644017555[51]):0.00653780083250782729[99]):0.00470649411169319926[79]):0.00092385999796362425[27]):0.00385611420095365596[40],((Englerina_woodfordioides:0.01109186743880903256,(Englerina_ramulosa:0.02685989166831806788,(Tapinanthus_quinquangulus:0.00409870105080524343,Oliverella_rubroviridis:0.01504127182991850907):0.00225300727766066487[72]):0.00208221763202102485[20]):0.00000100000050002909[21],Tapinanthus_constrictiflorus:0.01106879496082905680):0.01110818496305879775[86]):0.00076924922247627054[20]):0.00232334345046269824[2]):0.00202262255563579992[3]):0.00258230881744173383[8]):0.00098851582113216024[8],Moquiniella_rubra:0.01482045170484288035):0.00255162174002118063[28]):0.00121219888392111778[10]):0.00431302100590853082[46],(Actinanthella_menyharthii:0.01652621357998218868,Agelanthus_sansibarensis:0.01310667053049258471):0.00509252787332939265[71]):0.00189423069386892759[46]):0.01647789718402710088[81],Oncella_ambigua:0.00869693396791197497);
