# Supplementary material for: Eocene Loranthaceae pollen pushes back divergence ages for major splits in the family
Source: PeerJ. 2017 Jun 7;5:e3373. doi: 10.7717/peerj.3373 (PMC5466002; doi:10.7717/peerj.3373)
Supplement: Supplemental Information 8 — This archive includes all data and analysis files referred to in the main text and supplementary files that are needed to reproduce the shown results. See GuideToFiles.txt for naming schemes and contents of each subfolder included in this archive, and File S1 for analysis set-ups and further background information. [file peerj-05-3373-s008.zip › Step3_speciestrees/ML/RAxML_bipartitionsBranchLabels.nr.q]

((((Septulina_glauca:0.00797901372719048499,(((Socratina_bemarivensis:0.01296827866770150495,Vanwykia_remota:0.01366127943840434941):0.00934168992488102964[89],(((Englerina_woodfordioides:0.01171404284453269641,(Englerina_ramulosa:0.02649143387728961768,(Oliverella_rubroviridis:0.01505036107650836209,Tapinanthus_quinquangulus:0.00432701777984476326):0.00302089382283046801[75]):0.00141060000121545647[20]):0.00077743656285703502[21],Tapinanthus_constrictiflorus:0.01111318547148890980):0.01199939491567219088[87],(((((Muellerina_eucalyptoides:0.00693553736306041016,Ileostylus_micranthus:0.00686331983214683895):0.00674183914390868479[99],((((Atkinsonia_ligustrina:0.00521143742077121407,((Peraxilla_tetrapetala:0.00457135611901145818,(Alepis_flavida:0.00634334756854831525,((((Decaisnina_triflora:0.01655605826519849361,Macrosolen_cochinchinensis:0.02122454498662382227):0.00296583429349742828[8],(Lysiana_filifolia:0.00000100000050002909,Lysiana_exocarpi:0.00000100000050002909):0.00900718866814820274[100]):0.00124125987269514270[4],(Lepeostegeres_lancifolia:0.00941908932639698958,(Loxanthera_speciosa:0.03866531181909835246,Amylotheca_duthieana:0.00686409327428713547):0.00578107913191764581[98]):0.00211808651468696181[14]):0.00451898749521348255[58],(Notanthera_heterophylla:0.03581471870675794617,Lepidaria_sp_Nickrent_4044:0.00150154410803976317):0.00408277234553210220[45]):0.00618191063478244762[35]):0.00053371477973412798[13]):0.01003546804162692811[38],((Ligaria_cuneifolia:0.04538717894881263981,(Aetanthus_nodosus:0.00205880781298728877,Desmaria_mutabilis:0.00000100000050002909):0.00706079076333179356[91]):0.00158277834110867577[39],(((((Dendropemon_bicolor:0.00483788484381564906,Oryctanthus_occidentalis:0.01105589125084132339):0.01172662188248525805[99],Passovia_pyrifolia:0.02131308091367727087):0.00247895489198791388[26],((Struthanthus_oerstedii:0.00613243429673246757,Struthanthus_woodsonii:0.00555005831895501699):0.00179379219979186469[77],(Psittacanthus_angustifolius:0.01629937333299383284,Cladocolea_gracilis:0.01283044856625962377):0.00000100000050002909[37]):0.00182406675867888605[51]):0.00252746722533147769[36],Psittacanthus_calyculatus:0.04050037946994461402):0.00228123665227209166[87],Tripodanthus_acutifolius:0.01002316957702191827):0.00681016641232128073[92]):0.00000100000050002909[12]):0.00085956619460072039[7]):0.00353561659025994519[16],((Tristerix_corymbosus:0.01807042720300174737,Nuytsia_floribunda:0.02071385143126261777):0.00205196900063197348[46],Gaiadendron_punctatum:0.01562906691845229387):0.00184865845602447945[23]):0.00112863985966570610[14],Tupeia_antarctica:0.00652195509929276787):0.00888328795617253017[93],(Cecarria_obtusifolia:0.02910702392075383699,(Loranthus_europaeus:0.01250701338488822457,(Loranthus_delavayi:0.00142690480083374036,(Loranthus_odoratus:0.00000100000050002909,Loranthus_kaoi:0.00575439792711351927):0.00000100000050002909[45]):0.00871044315299553291[100]):0.01041948616171373306[100]):0.00858618458127736149[98]):0.00385263699712820725[60]):0.00654443001873052273[97],(Helixanthera_cylindrica:0.01596235982964051836,(((Benthamina_alyxifolia:0.01433178044269869250,Amyema_queenslandica:0.00690998036031434740):0.00265431630876971714[49],(Dactyliophora_novaeguineae:0.00802102668153040384,(Sogerianthe_sessiflora:0.01301867398327193059,(Diplatia_furcata:0.00363227519686299804,Amyema_glabra:0.00549541791354560966):0.01126959251593002628[98]):0.00219563096474868031[58]):0.00190552102188773845[39]):0.00277900509783689980[78],Baratranthus_axanthus:0.01939270682867453438):0.00185768405078874915[51]):0.00184769798447897917[60]):0.00430521777029923159[81],(((Scurrula_ferruginea:0.00714786917156408613,(Scurrula_parasitica:0.00627062433018495905,Scurrula_pulverulenta:0.00781345463298623553):0.00140501916542567292[75]):0.00241881985486265029[64],Taxillus_chinensis:0.00704916087557518663):0.00276340783476628285[70],(Helixanthera_coccinea:0.01458466277654610344,(Dendrophthoe_longituba:0.00918545665715139389,Dendrophthoe_curvata:0.00655274203329138816):0.00889642808178105898[90]):0.00518298960263052083[51]):0.00103357720408402262[17]):0.00252758885190439847[27],Plicosepalus_sagittifolius:0.03549907417124509301):0.00225953369932553605[40]):0.00193956640127811511[17]):0.00257666440968911314[17],((Erianthemum_dregei:0.00846906155235844019,Oedina_pendens:0.05031330056305724496):0.00426299604324777148[83],(Emelianthe_panganensis:0.00581933161193864783,Globimetula_dinklagei:0.01238239595246902816):0.00174221177604457693[68]):0.00131540308501043222[32]):0.00210580514690578190[12]):0.00086737428376180536[17],(Helixanthera_kirkii:0.01608688564834073742,Moquiniella_rubra:0.00810285675199034355):0.00744804690350482027[57]):0.00276930641676803287[33],Phragmanthera_crassicaulis:0.00991454078032549119):0.00116601010442843865[18],((Berhautia_senegalensis:0.02896596293846595213,(Oncella_ambigua:0.00933702990299145608,Oncocalyx_sulfureus:0.01163192926638161040):0.01735886616751763922[94]):0.00199931739147760556[70],(Actinanthella_menyharthii:0.01713510741690897274,Agelanthus_sansibarensis:0.01377146825092888383):0.00526189931298135394[74]):0.00446490139559162138[58],Bakerella_sp_Nickrent_4161:0.01151986909387220717);
