# Supplementary material for: Eocene Loranthaceae pollen pushes back divergence ages for major splits in the family
Source: PeerJ. 2017 Jun 7;5:e3373. doi: 10.7717/peerj.3373 (PMC5466002; doi:10.7717/peerj.3373)
Supplement: Supplemental Information 8 — This archive includes all data and analysis files referred to in the main text and supplementary files that are needed to reproduce the shown results. See GuideToFiles.txt for naming schemes and contents of each subfolder included in this archive, and File S1 for analysis set-ups and further background information. [file peerj-05-3373-s008.zip › Step3_speciestrees/ML/RAxML_bipartitionsBranchLabels.q]

((Oncocalyx_schimperi:0.04247859124348601217,((Englerina_ramulosa:0.03290852889515170909,Tapinanthus_constrictiflorus:0.02019692823523626737):0.01262519389009559949[90],((((Moquiniella_rubra:0.01761058832982117725,(Phragmanthera_regularis:0.02132453058478344515,((Septulina_glauca:0.02426177763764926498,Phragmanthera_crassicaulis:0.01392683463954372432):0.00348322757857176405[59],(((Helixanthera_kirkii:0.02584761532610320781,(Englerina_woodfordioides:0.01425197538423656277,(Oliverella_rubroviridis:0.01205718165264158155,Tapinanthus_quinquangulus:0.00662909757697054472):0.00570403077536139631[91]):0.01119233498210923418[89]):0.00000100000050002909[5],(Tapinanthus_sp_OM825:0.01254998920908537846,(Erianthemum_dregei:0.00000100000050002909,Spragueanella_rhamnifolia:0.00315982283851719975):0.01111782834758373757[100]):0.00540044108368912916[81]):0.00505366001139773667[11],(Globimetula_dinklagei:0.01894978343950564845,Emelianthe_panganensis:0.01999654317841523948):0.00196274117613378729[48]):0.00257371359366051619[8]):0.00000543934504375554[5]):0.00101290938240118818[7]):0.00537485386613418062[46],(Bakerella_sp_Nickrent_4161:0.02174098241407943985,(Plicosepalus_sagittifolius:0.03806076605741627594,(((Taxillus_chinensis:0.02316490454685281655,(Scurrula_ferruginea:0.00746188751263716747,(Scurrula_parasitica:0.00719588136500700672,Scurrula_pulverulenta:0.00863161143766080080):0.00115456319348965046[38]):0.01101888785195013869[100]):0.01404627997384870659[88],(Helixanthera_cylindrica:0.02008367774034940101,((Helixanthera_parasitica:0.06238489980352580205,(((Tupeia_antarctica:0.02218106890803427100,(((((Aetanthus_nodosus:0.00264664606905609711,Desmaria_mutabilis:0.00000100000050002909):0.02157604546190844061[94],Ligaria_cuneifolia:0.08588799702947726156):0.00218701586204730599[31],((((Passovia_pyrifolia:0.03675620196593749889,(Oryctanthus_occidentalis:0.00995105783147952859,Dendropemon_bicolor:0.00807826535361410095):0.01106934006145012320[100]):0.00646685643760107256[78],(Psittacanthus_schiedeanus:0.05006636733574144904,((Cladocolea_cupulata:0.01572640392563720915,Cladocolea_mcvaughii:0.02429888121427632025):0.01570752752040604702[99],((Struthanthus_woodsonii:0.00620671828696191859,(Struthanthus_sp_RE_5128_1:0.00662741735465327553,(Struthanthus_orbicularis:0.00653791375290575360,Struthanthus_oerstedii:0.00862131489521120696):0.00276661755425823639[77]):0.00053624721366537717[30]):0.00147551381384977069[21],(Cladocolea_gracilis:0.01338753697850418416,Psittacanthus_angustifolius:0.02148118268993944036):0.00148537692062199601[32]):0.00176628491268353586[26]):0.00555382741907585291[45]):0.00000100000050002909[23]):0.00120688758657818318[31],Psittacanthus_calyculatus:0.03821443498363148034):0.00186012838442945697[52],((Tripodanthus_acutifolius:0.00000100000050002909,(Tripodanthus_belmirensis:0.00325050509049998153,Tripodanthus_flagellaris:0.01861007248349690751):0.00193670323896010486[51]):0.00694225068900762750[68],Phthirusa_inorna:0.01585656222582449912):0.00478500600990347351[60]):0.01679363071809387639[97]):0.00180443666554065750[19],((Notanthera_heterophylla:0.05943964667276610547,(((Amylotheca_duthieana:0.01165531246198803564,(Lepidaria_oviceps:0.04769716894254490830,Loxanthera_speciosa:0.02267210039211112887):0.00587886393521647524[43]):0.00416284542124234491[41],(((Lysiana_exocarpi:0.00000100000050002909,(Lysiana_maritima:0.00000100000050002909,Lysiana_filifolia:0.00000100000050002909):0.00000100000050002909[47]):0.00803878137161320554[100],Amylotheca_subumbellata:0.00200534224403486200):0.00584067254531739355[95],(((Macrosolen_melintangensis:0.00000100000050002909,Macrosolen_cochinchinensis:0.00000100000050002909):0.01708601518826130886[100],Lepidaria_sp_Nickrent_4044:0.00473443097409490411):0.00356955694995967319[68],(Lepeostegeres_lancifolia:0.00971681412170313959,((Decaisnina_brittenii:0.00000100000050002909,(Decaisnina_congesta:0.00000100000050002909,Decaisnina_signata:0.00000100000050002909):0.00200914524206124425[99]):0.00702795293907494244[98],Decaisnina_triflora:0.00656080325372153557):0.01476605154488755574[99]):0.00271538320378781175[43]):0.00211579191817089099[38]):0.00037415093813956019[29]):0.01032995480752524169[93],(Alepis_flavida:0.01000765887066986694,Peraxilla_tetrapetala:0.00637104213854037919):0.00660206280437075112[99]):0.00343950252170640560[83]):0.00437653620780699068[40],Atkinsonia_ligustrina:0.00869760788398771245):0.00052046263393010781[12]):0.00114436227466427169[31],Gaiadendron_punctatum:0.01955594471092237524):0.00123120906132565488[20]):0.00047529433573704940[17],((((Tristerix_peytonii:0.01444457685221863137,(Tristerix_chodatianus:0.00669099629884163920,Tristerix_peruvianus:0.00872338621668791725):0.00703371863107108124[96]):0.00207788374779071085[65],(Tristerix_pubescens:0.00807906003096134535,(Tristerix_grandiflorus:0.00176947046352623040,Tristerix_longebracteatus:0.00343774039647830711):0.00253888698439908890[74]):0.00299301573893630745[78]):0.01759578349628881586[99],(Tristerix_verticillatus:0.01209610054121574955,(Tristerix_penduliflorus:0.03760073955002130736,(Tristerix_corymbosus:0.00000100000050002909,Tristerix_aphyllus:0.00000100000050002909):0.00687751663438059165[100]):0.00340968921975558096[70]):0.00587052074581628346[64]):0.05922284249969420045[100],Nuytsia_floribunda:0.05800854690891642934):0.00443149727784884675[34]):0.02325856924738116741[100],((Ileostylus_micranthus:0.01723106456752660984,(Muellerina_celastroides:0.00626658661995435282,Muellerina_eucalyptoides:0.00536149391500467809):0.01829267439458563682[100]):0.01800921248129424765[100],(Cecarria_obtusifolia:0.04453165977908503381,((Loranthus_delavayi:0.00183720270360094033,(Loranthus_kaoi:0.00744566831089821420,Loranthus_odoratus:0.00000100000050002909):0.00000100000050002909[33]):0.00853219585719754668[100],(Loranthus_grewingkii:0.00248619329336361794,Loranthus_europaeus:0.00000100000050002909):0.01512864787509595084[100]):0.00963887011310512153[100]):0.02751243265749514152[100]):0.00133988918535887119[51]):0.01409773466394876121[95]):0.00870971030302003686[21],(Plicosepalus_curviflorus:0.05554730443714794158,(Baratranthus_axanthus:0.03023104207307873020,(((Benthamina_alyxifolia:0.01663125437477979904,(Helicanthes_elastica:0.00000100000050002909,Amyema_queenslandica:0.00186521246980185192):0.01471949922657325022[100]):0.00173831662941668344[61],(Dactyliophora_novaeguineae:0.01032294660473213888,(Amyema_glabra:0.00654947432223294043,(Diplatia_furcata:0.00664189285844236140,(Amyema_cambagei:0.03412215597578922149,Diplatia_grandibractea:0.00435022027437122812):0.00000100000050002909[27]):0.00414688259417734899[52]):0.02078791099223743777[96]):0.00241201968264482050[91]):0.00134583129416699764[79],Sogerianthe_sessiflora:0.01681874942763357528):0.00332935071590901308[84]):0.00000100000050002909[50]):0.00180222893502676447[14]):0.00153797837762289472[8]):0.00222089166320731893[13]):0.00295124330672106227[26],((Helixanthera_coccinea:0.03666667580814052946,(Dendrophthoe_constricta:0.01261184896808817922,((Dendrophthoe_vitellina:0.01211782947204720871,Dendrophthoe_longituba:0.01477017463340435550):0.00497956883259312744[80],Dendrophthoe_curvata:0.01489712402134838777):0.00161816212896842386[48]):0.00239105171498854878[60]):0.00227891087562048615[63],Tolypanthus_involucratus:0.01408643020729601070):0.00323100331406225112[88]):0.00218238872019565697[21]):0.00099726619579768353[14]):0.00091673786250741818[12]):0.00090504243990461859[36],(Socratina_bemarivensis:0.01735202010547206783,Vanwykia_remota:0.01631230480667521590):0.00563997031442082641[83]):0.00248532192253962930[67],Oedina_pendens:0.04915786895562763992):0.00580890961016929629[89]):0.00138997514524619192[34]):0.00000100000050002909[31],(Actinanthella_menyharthii:0.01803857670815557646,((Oncocalyx_sulfureus:0.00463245720934816942,Oncella_ambigua:0.01443918170505692489):0.01972091470712337632[99],Agelanthus_sansibarensis:0.01659740853726622903):0.00499724801065185020[72]):0.00157322185922769233[36],Berhautia_senegalensis:0.03513098169090745487);
