# Supplementary material for: Eocene Loranthaceae pollen pushes back divergence ages for major splits in the family
Source: PeerJ. 2017 Jun 7;5:e3373. doi: 10.7717/peerj.3373 (PMC5466002; doi:10.7717/peerj.3373)
Supplement: Supplemental Information 8 — This archive includes all data and analysis files referred to in the main text and supplementary files that are needed to reproduce the shown results. See GuideToFiles.txt for naming schemes and contents of each subfolder included in this archive, and File S1 for analysis set-ups and further background information. [file peerj-05-3373-s008.zip › Step3_speciestrees/ML/RAxML_bootstrap.cp.noq]

(((((((((((((Loranthus_europaeus	Loranthus_odoratus)	Cecarria_obtusifolia)	Loranthus_grewingkii)	(((((Psittacanthus_calyculatus	((((Struthanthus_oerstedii	(Psittacanthus_schiedeanus	Struthanthus_orbicularis))	Struthanthus_sp_RE_5128_1)	(Cladocolea_gracilis	((Cladocolea_cupulata	Cladocolea_mcvaughii)	Struthanthus_woodsonii)))	(((Tripodanthus_belmirensis	Tripodanthus_flagellaris)	Tripodanthus_acutifolius)	(Passovia_pyrifolia	(Dendropemon_bicolor	Oryctanthus_occidentalis)))))	Phthirusa_inorna)	((Tupeia_antarctica	((Ligaria_cuneifolia	((((Tristerix_peruvianus	Tristerix_chodatianus)	(Tristerix_grandiflorus	Tristerix_longebracteatus))	(Tristerix_pubescens	Tristerix_peytonii))	(Tristerix_verticillatus	((Tristerix_aphyllus	Tristerix_corymbosus)	Tristerix_penduliflorus))))	Notanthera_heterophylla))	Desmaria_mutabilis))	((Atkinsonia_ligustrina	(Nuytsia_floribunda	Gaiadendron_punctatum))	((Lysiana_filifolia	((Amylotheca_duthieana	(((Decaisnina_brittenii	(Decaisnina_congesta	Decaisnina_signata))	Decaisnina_triflora)	((Macrosolen_melintangensis	Macrosolen_cochinchinensis)	Lepidaria_sp_Nickrent_4044)))	(Lepidaria_oviceps	Loxanthera_speciosa)))	(Alepis_flavida	Peraxilla_tetrapetala))))
(((Englerina_ramulosa	Tapinanthus_constrictiflorus)	((Agelanthus_sansibarensis	(Oncella_ambigua	Oncocalyx_sulfureus))	(Oncocalyx_schimperi	((((Tolypanthus_involucratus	(Helixanthera_coccinea	((Dendrophthoe_curvata	(Dendrophthoe_longituba	Dendrophthoe_vitellina))	Dendrophthoe_constricta)))	((((((Taxillus_chinensis	((Scurrula_ferruginea	Scurrula_parasitica)	Scurrula_pulverulenta))	(((Tupeia_antarctica	(((Psittacanthus_calyculatus	(((Passovia_pyrifolia	Phthirusa_inorna)	(Dendropemon_bicolor	Oryctanthus_occidentalis))	((((Struthanthus_woodsonii	(Struthanthus_sp_RE_5128_1	(Struthanthus_oerstedii	(Psittacanthus_schiedeanus	Struthanthus_orbicularis))))	Cladocolea_gracilis)	(Cladocolea_cupulata	Cladocolea_mcvaughii))	((Tripodanthus_belmirensis	Tripodanthus_flagellaris)	Tripodanthus_acutifolius))))	((Ligaria_cuneifolia	((Tristerix_chodatianus	Tristerix_peruvianus)	(((Tristerix_pubescens	(Tristerix_grandiflorus	Tristerix_longebracteatus))	(Tristerix_verticillatus	((Tristerix_aphyllus	Tristerix_corymbosus)	Tristerix_penduliflorus)))	Tristerix_peytonii)))	(Notanthera_heterophylla	Desmaria_mutabilis)))	((Atkinsonia_ligustrina	Gaiadendron_punctatum)	((((Amylotheca_duthieana	(((Decaisnina_brittenii
((((((Plicosepalus_curviflorus	((Sogerianthe_sessiflora	((Helicanthes_elastica	Amyema_queenslandica)	(Dactyliophora_novaeguineae	(((Amyema_glabra	(Diplatia_furcata	Diplatia_grandibractea))	Amyema_cambagei)	Benthamina_alyxifolia))))	((Taxillus_chinensis	((Scurrula_ferruginea	Scurrula_parasitica)	Scurrula_pulverulenta))	(Helixanthera_cylindrica	((((Phthirusa_inorna	((Psittacanthus_calyculatus	((Cladocolea_cupulata	Cladocolea_mcvaughii)	(((Struthanthus_woodsonii	(Struthanthus_sp_RE_5128_1	(Struthanthus_oerstedii	Struthanthus_orbicularis)))	Cladocolea_gracilis)	Psittacanthus_schiedeanus)))	((Passovia_pyrifolia	(Dendropemon_bicolor	Oryctanthus_occidentalis))	(Tripodanthus_acutifolius	(Tripodanthus_flagellaris	Tripodanthus_belmirensis)))))	(((Nuytsia_floribunda	Atkinsonia_ligustrina)	Gaiadendron_punctatum)	(((Notanthera_heterophylla	Desmaria_mutabilis)	(Tupeia_antarctica	((Tristerix_aphyllus	Tristerix_corymbosus)	(Tristerix_penduliflorus	(((Tristerix_peruvianus	(Tristerix_peytonii	Tristerix_chodatianus))	(Tristerix_pubescens	(Tristerix_grandiflorus	Tristerix_longebracteatus)))	Tristerix_verticillatus)))))	((((Amylotheca_duthieana	(((Decaisnina_brittenii	(Decaisnina_congesta
(((Englerina_ramulosa	(Oncocalyx_schimperi	Tapinanthus_constrictiflorus))	(((((Vanwykia_remota	Socratina_bemarivensis)	((((((Plicosepalus_curviflorus	((((Gaiadendron_punctatum	(Tupeia_antarctica	(((((Amylotheca_subumbellata	(Lysiana_maritima	Lysiana_filifolia))	((Amylotheca_duthieana	((((Decaisnina_signata	Decaisnina_congesta)	Decaisnina_brittenii)	Decaisnina_triflora)	((Macrosolen_melintangensis	Macrosolen_cochinchinensis)	Lepidaria_sp_Nickrent_4044)))	Loxanthera_speciosa))	(Alepis_flavida	Peraxilla_tetrapetala))	Atkinsonia_ligustrina)	(Desmaria_mutabilis	(((((((Phthirusa_inorna	(Struthanthus_oerstedii	Struthanthus_orbicularis))	(Struthanthus_woodsonii	(Cladocolea_gracilis	Struthanthus_sp_RE_5128_1)))	(Cladocolea_cupulata	Cladocolea_mcvaughii))	((Passovia_pyrifolia	(Dendropemon_bicolor	Oryctanthus_occidentalis))	(Tripodanthus_acutifolius	(Tripodanthus_flagellaris	Tripodanthus_belmirensis))))	Psittacanthus_calyculatus)	Psittacanthus_schiedeanus)	(Notanthera_heterophylla	(Ligaria_cuneifolia	((((Tristerix_peruvianus	Tristerix_chodatianus)	Tristerix_peytonii)	((Tristerix_grandiflorus	Tristerix_longebracteatus)	Tristerix_pubescens))	(Tristerix_verticillatus	((Tristerix_aphyllus
((((Vanwykia_remota	Socratina_bemarivensis)	((((Plicosepalus_sagittifolius	((Helixanthera_cylindrica	(Plicosepalus_curviflorus	(Taxillus_chinensis	((Scurrula_ferruginea	Scurrula_parasitica)	Scurrula_pulverulenta))))	((Sogerianthe_sessiflora	((Helixanthera_parasitica	(Helicanthes_elastica	Amyema_queenslandica))	(Benthamina_alyxifolia	(Dactyliophora_novaeguineae	((Amyema_glabra	(Diplatia_furcata	Diplatia_grandibractea))	Amyema_cambagei)))))	((((Gaiadendron_punctatum	(Tupeia_antarctica	(Atkinsonia_ligustrina	((Desmaria_mutabilis	((Notanthera_heterophylla	(Ligaria_cuneifolia	((((Tristerix_peruvianus	Tristerix_chodatianus)	Tristerix_peytonii)	((Tristerix_grandiflorus	Tristerix_longebracteatus)	Tristerix_pubescens))	(Tristerix_verticillatus	((Tristerix_aphyllus	Tristerix_corymbosus)	Tristerix_penduliflorus)))))	(((((((Struthanthus_sp_RE_5128_1	((Phthirusa_inorna	Struthanthus_oerstedii)	Struthanthus_orbicularis))	Struthanthus_woodsonii)	Cladocolea_gracilis)	(Cladocolea_cupulata	Cladocolea_mcvaughii))	((Passovia_pyrifolia	(Dendropemon_bicolor	Oryctanthus_occidentalis))	(Tripodanthus_acutifolius	(Tripodanthus_flagellaris	Tripodanthus_belmirensis))))	Psittacanthus_calyculatus)
(((Socratina_bemarivensis	(((((Moquiniella_rubra	(Phragmanthera_regularis	(((Erianthemum_dregei	Spragueanella_rhamnifolia)	(Oliverella_rubroviridis	Tapinanthus_sp_OM825))	(Emelianthe_panganensis	Globimetula_dinklagei))))	Phragmanthera_crassicaulis)	((((Sogerianthe_sessiflora	((Helixanthera_parasitica	(Helicanthes_elastica	Amyema_queenslandica))	(Benthamina_alyxifolia	(Dactyliophora_novaeguineae	((Amyema_glabra	(Diplatia_furcata	Diplatia_grandibractea))	Amyema_cambagei)))))	((((((Notanthera_heterophylla	Desmaria_mutabilis)	(Tupeia_antarctica	((Ligaria_cuneifolia	(((Tristerix_peruvianus	Tristerix_chodatianus)	Tristerix_peytonii)	((Tristerix_grandiflorus	(Tristerix_longebracteatus	Tristerix_pubescens))	((Tristerix_aphyllus	Tristerix_corymbosus)	(Tristerix_penduliflorus	Tristerix_verticillatus)))))	(((((Cladocolea_gracilis	Struthanthus_sp_RE_5128_1)	(((Cladocolea_cupulata	Cladocolea_mcvaughii)	(Struthanthus_oerstedii	Struthanthus_orbicularis))	Struthanthus_woodsonii))	(Phthirusa_inorna	((Tripodanthus_belmirensis	(Passovia_pyrifolia	(Dendropemon_bicolor	Oryctanthus_occidentalis)))	(Tripodanthus_acutifolius	Tripodanthus_flagellaris))))	Psittacanthus_calyculatus)	Psittacanthus_schiedeanus))))
(Berhautia_senegalensis	(((Agelanthus_sansibarensis	(Oncella_ambigua	Oncocalyx_sulfureus))	(Englerina_ramulosa	(Oncocalyx_schimperi	Tapinanthus_constrictiflorus)))	(Socratina_bemarivensis	(((((Plicosepalus_sagittifolius	Oedina_pendens)	Bakerella_sp_Nickrent_4161)	(Baratranthus_axanthus	Vanwykia_remota))	(Tolypanthus_involucratus	(((Dendrophthoe_vitellina	Dendrophthoe_constricta)	(Dendrophthoe_longituba	Helixanthera_coccinea))	Dendrophthoe_curvata)))	((((Plicosepalus_curviflorus	Moquiniella_rubra)	((Globimetula_dinklagei	Phragmanthera_regularis)	((Oliverella_rubroviridis	(Tapinanthus_sp_OM825	(Erianthemum_dregei	Spragueanella_rhamnifolia)))	(Septulina_glauca	Emelianthe_panganensis))))	Phragmanthera_crassicaulis)	(((Sogerianthe_sessiflora	((Dactyliophora_novaeguineae	((Amyema_glabra	(Diplatia_furcata	Diplatia_grandibractea))	Amyema_cambagei))	((Helicanthes_elastica	Amyema_queenslandica)	Benthamina_alyxifolia)))	(Helixanthera_cylindrica	((((Lepidaria_oviceps	(Desmaria_mutabilis	(Tupeia_antarctica	(Notanthera_heterophylla	(Ligaria_cuneifolia	(((Tristerix_aphyllus	Tristerix_corymbosus)	(Tristerix_penduliflorus	Tristerix_verticillatus))	((Tristerix_peruvianus
(Berhautia_senegalensis	(((Oedina_pendens	(Englerina_ramulosa	Tapinanthus_constrictiflorus))	(Oncocalyx_schimperi	(Agelanthus_sansibarensis	(Oncella_ambigua	Oncocalyx_sulfureus))))	(Socratina_bemarivensis	((((Plicosepalus_curviflorus	((Helixanthera_parasitica	Taxillus_chinensis)	((Scurrula_ferruginea	Scurrula_parasitica)	Scurrula_pulverulenta)))	(((((Gaiadendron_punctatum	((Desmaria_mutabilis	(Tupeia_antarctica	(Notanthera_heterophylla	(Ligaria_cuneifolia	(((Tristerix_aphyllus	Tristerix_corymbosus)	(Tristerix_penduliflorus	Tristerix_verticillatus))	(((Tristerix_grandiflorus	Tristerix_longebracteatus)	Tristerix_pubescens)	((Tristerix_peruvianus	Tristerix_chodatianus)	Tristerix_peytonii)))))))	((Phthirusa_inorna	((Psittacanthus_schiedeanus	((Struthanthus_sp_RE_5128_1	((Cladocolea_cupulata	Cladocolea_mcvaughii)	Struthanthus_woodsonii))	(Cladocolea_gracilis	(Struthanthus_oerstedii	Struthanthus_orbicularis))))	((Passovia_pyrifolia	(Dendropemon_bicolor	Oryctanthus_occidentalis))	(Tripodanthus_acutifolius	(Tripodanthus_belmirensis	Tripodanthus_flagellaris)))))	Psittacanthus_calyculatus)))	(Atkinsonia_ligustrina	((((Amylotheca_subumbellata	(Lysiana_maritima	Lysiana_filifolia))
(((Oedina_pendens	((((Tolypanthus_involucratus	(Dendrophthoe_curvata	((Dendrophthoe_constricta	(Dendrophthoe_longituba	Dendrophthoe_vitellina))	Helixanthera_coccinea)))	((((Bakerella_sp_Nickrent_4161	(Septulina_glauca	Baratranthus_axanthus))	Plicosepalus_sagittifolius)	((((((Erianthemum_dregei	Spragueanella_rhamnifolia)	(Oliverella_rubroviridis	Tapinanthus_sp_OM825))	(Emelianthe_panganensis	Globimetula_dinklagei))	Moquiniella_rubra)	Phragmanthera_crassicaulis)	Phragmanthera_regularis))	((Helixanthera_cylindrica	(((((Ligaria_cuneifolia	((Tristerix_penduliflorus	(Tristerix_corymbosus	Tristerix_aphyllus))	(Tristerix_verticillatus	(((Tristerix_grandiflorus	Tristerix_longebracteatus)	Tristerix_pubescens)	((Tristerix_peruvianus	Tristerix_chodatianus)	Tristerix_peytonii)))))	(Tupeia_antarctica	(((Desmaria_mutabilis	(Notanthera_heterophylla	(((Amylotheca_subumbellata	(Lysiana_maritima	Lysiana_filifolia))	((Lepidaria_oviceps	Loxanthera_speciosa)	(Amylotheca_duthieana	((((Decaisnina_congesta	Decaisnina_signata)	Decaisnina_brittenii)	Decaisnina_triflora)	((Macrosolen_melintangensis	Macrosolen_cochinchinensis)	Lepidaria_sp_Nickrent_4044)))))	(Alepis_flavida	Peraxilla_tetrapetala))))
(((Oedina_pendens	(((Helixanthera_cylindrica	(Sogerianthe_sessiflora	(((Helicanthes_elastica	Amyema_queenslandica)	Benthamina_alyxifolia)	(Dactyliophora_novaeguineae	(Amyema_cambagei	((Amyema_glabra	Diplatia_grandibractea)	Diplatia_furcata))))))	((Taxillus_chinensis	((Scurrula_ferruginea	Scurrula_parasitica)	Scurrula_pulverulenta))	((Cecarria_obtusifolia	((Loranthus_europaeus	Loranthus_grewingkii)	Loranthus_odoratus))	(((((((Tristerix_grandiflorus	Tristerix_longebracteatus)	Tristerix_pubescens)	((Tristerix_peruvianus	Tristerix_chodatianus)	Tristerix_peytonii))	((Tristerix_penduliflorus	(Tristerix_corymbosus	Tristerix_aphyllus))	Tristerix_verticillatus))	((Atkinsonia_ligustrina	(((Amylotheca_subumbellata	(Lysiana_maritima	Lysiana_filifolia))	((Lepidaria_oviceps	Loxanthera_speciosa)	(Amylotheca_duthieana	((((Decaisnina_congesta	Decaisnina_signata)	Decaisnina_brittenii)	Decaisnina_triflora)	((Macrosolen_melintangensis	Macrosolen_cochinchinensis)	Lepidaria_sp_Nickrent_4044)))))	(Alepis_flavida	Peraxilla_tetrapetala)))	(Gaiadendron_punctatum	((Tupeia_antarctica	(Ligaria_cuneifolia	(((((((Cladocolea_gracilis	(Struthanthus_oerstedii
((Amyema_cambagei	((((Baratranthus_axanthus	Vanwykia_remota)	Socratina_bemarivensis)	((Tolypanthus_involucratus	(Dendrophthoe_curvata	((Dendrophthoe_vitellina	(Dendrophthoe_longituba	Dendrophthoe_constricta))	Helixanthera_coccinea)))	((((Septulina_glauca	Bakerella_sp_Nickrent_4161)	Plicosepalus_sagittifolius)	(Moquiniella_rubra	((Phragmanthera_crassicaulis	Phragmanthera_regularis)	((Emelianthe_panganensis	Globimetula_dinklagei)	((Tapinanthus_sp_OM825	(Erianthemum_dregei	Spragueanella_rhamnifolia))	Oliverella_rubroviridis)))))	(Plicosepalus_curviflorus	((Helixanthera_cylindrica	(Helixanthera_parasitica	(Taxillus_chinensis	(Scurrula_ferruginea	(Scurrula_parasitica	Scurrula_pulverulenta)))))	(((((Muellerina_celastroides	Muellerina_eucalyptoides)	Ileostylus_micranthus)	(Cecarria_obtusifolia	(Loranthus_odoratus	(Loranthus_grewingkii	Loranthus_europaeus))))	(((Nuytsia_floribunda	Tupeia_antarctica)	Gaiadendron_punctatum)	((Atkinsonia_ligustrina	((((Lepidaria_oviceps	Loxanthera_speciosa)	(Amylotheca_duthieana	((Lepidaria_sp_Nickrent_4044	(Macrosolen_melintangensis	Macrosolen_cochinchinensis))	(Decaisnina_triflora	((Decaisnina_congesta	Decaisnina_signata)	Decaisnina_brittenii)))))
((((Vanwykia_remota	Socratina_bemarivensis)	(((Bakerella_sp_Nickrent_4161	Plicosepalus_sagittifolius)	((Septulina_glauca	(Moquiniella_rubra	(((Tapinanthus_sp_OM825	(Erianthemum_dregei	Spragueanella_rhamnifolia))	Oliverella_rubroviridis)	((Globimetula_dinklagei	Phragmanthera_regularis)	(Plicosepalus_curviflorus	Emelianthe_panganensis)))))	Phragmanthera_crassicaulis))	(((Helixanthera_cylindrica	((Baratranthus_axanthus	(((Helixanthera_parasitica	((Muellerina_celastroides	Muellerina_eucalyptoides)	Ileostylus_micranthus))	(Cecarria_obtusifolia	(Loranthus_odoratus	(Loranthus_grewingkii	Loranthus_europaeus))))	((((Loxanthera_speciosa	(Amylotheca_duthieana	((Lepidaria_sp_Nickrent_4044	(Macrosolen_melintangensis	Macrosolen_cochinchinensis))	(Decaisnina_triflora	((Decaisnina_signata	Decaisnina_congesta)	Decaisnina_brittenii)))))	(Amylotheca_subumbellata	(Lysiana_maritima	Lysiana_filifolia)))	(Peraxilla_tetrapetala	Alepis_flavida))	((Gaiadendron_punctatum	(Nuytsia_floribunda	(((((Tripodanthus_flagellaris	Tripodanthus_acutifolius)	(Tripodanthus_belmirensis	(Passovia_pyrifolia	(Dendropemon_bicolor	Oryctanthus_occidentalis))))	(Psittacanthus_calyculatus	(((Struthanthus_sp_RE_5128_1	(Struthanthus_oerstedii
((((Vanwykia_remota	Socratina_bemarivensis)	((Tolypanthus_involucratus	(((Helixanthera_coccinea	Dendrophthoe_constricta)	(Dendrophthoe_vitellina	Dendrophthoe_longituba))	Dendrophthoe_curvata))	(((Bakerella_sp_Nickrent_4161	Plicosepalus_sagittifolius)	((((Tapinanthus_sp_OM825	(Erianthemum_dregei	Spragueanella_rhamnifolia))	Oliverella_rubroviridis)	(((Globimetula_dinklagei	Phragmanthera_regularis)	(Septulina_glauca	Emelianthe_panganensis))	Phragmanthera_crassicaulis))	Moquiniella_rubra))	(((Helicanthes_elastica	Amyema_queenslandica)	(Benthamina_alyxifolia	(Dactyliophora_novaeguineae	((Amyema_cambagei	(Diplatia_grandibractea	Diplatia_furcata))	Amyema_glabra))))	(Helixanthera_cylindrica	((Baratranthus_axanthus	Sogerianthe_sessiflora)	(Plicosepalus_curviflorus	(((((Loranthus_grewingkii	Loranthus_europaeus)	Loranthus_odoratus)	Cecarria_obtusifolia)	(((Tupeia_antarctica	((Desmaria_mutabilis	(Gaiadendron_punctatum	(Atkinsonia_ligustrina	((((Lepidaria_oviceps	Loxanthera_speciosa)	(Amylotheca_duthieana	((Lepidaria_sp_Nickrent_4044	(Macrosolen_melintangensis	Macrosolen_cochinchinensis))	(Decaisnina_triflora	((Decaisnina_signata	Decaisnina_congesta)	Decaisnina_brittenii)))))
(Berhautia_senegalensis	((((Vanwykia_remota	Socratina_bemarivensis)	(((((Dendrophthoe_longituba	Helixanthera_coccinea)	(Dendrophthoe_constricta	Dendrophthoe_vitellina))	Dendrophthoe_curvata)	(Plicosepalus_sagittifolius	((((((Tapinanthus_sp_OM825	(Erianthemum_dregei	Spragueanella_rhamnifolia))	Oliverella_rubroviridis)	(Globimetula_dinklagei	(Septulina_glauca	Emelianthe_panganensis)))	Phragmanthera_regularis)	Moquiniella_rubra)	Phragmanthera_crassicaulis)))	((((Helixanthera_parasitica	(Taxillus_chinensis	(Scurrula_pulverulenta	(Scurrula_ferruginea	Scurrula_parasitica))))	Tolypanthus_involucratus)	((Bakerella_sp_Nickrent_4161	(Sogerianthe_sessiflora	((Dactyliophora_novaeguineae	(((Diplatia_grandibractea	Diplatia_furcata)	Amyema_glabra)	Amyema_cambagei))	((Helicanthes_elastica	Amyema_queenslandica)	Benthamina_alyxifolia))))	((Baratranthus_axanthus	((((Loranthus_grewingkii	Loranthus_europaeus)	Loranthus_odoratus)	Cecarria_obtusifolia)	((((Gaiadendron_punctatum	Tupeia_antarctica)	((Atkinsonia_ligustrina	((((Lepidaria_oviceps	Loxanthera_speciosa)	(Amylotheca_duthieana	((Lepidaria_sp_Nickrent_4044	(Macrosolen_melintangensis	Macrosolen_cochinchinensis))	(Decaisnina_triflora
(Berhautia_senegalensis	(((Oncocalyx_schimperi	(Oncocalyx_sulfureus	Oncella_ambigua))	Agelanthus_sansibarensis)	((((Vanwykia_remota	(Helixanthera_parasitica	Socratina_bemarivensis))	(((Bakerella_sp_Nickrent_4161	(Plicosepalus_sagittifolius	(((((Globimetula_dinklagei	Emelianthe_panganensis)	((Tapinanthus_sp_OM825	(Erianthemum_dregei	Spragueanella_rhamnifolia))	Oliverella_rubroviridis))	Phragmanthera_crassicaulis)	Phragmanthera_regularis)	(Septulina_glauca	Moquiniella_rubra))))	(Tolypanthus_involucratus	((Helixanthera_coccinea	((Dendrophthoe_longituba	Dendrophthoe_vitellina)	Dendrophthoe_constricta))	Dendrophthoe_curvata)))	(((((Dactyliophora_novaeguineae	(Benthamina_alyxifolia	(((Diplatia_grandibractea	Amyema_cambagei)	Diplatia_furcata)	Amyema_glabra)))	(Helicanthes_elastica	Amyema_queenslandica))	Sogerianthe_sessiflora)	((Baratranthus_axanthus	((((((((((((Tripodanthus_acutifolius	(Tripodanthus_belmirensis	Tripodanthus_flagellaris))	Phthirusa_inorna)	(Cladocolea_gracilis	((Struthanthus_woodsonii	(Struthanthus_sp_RE_5128_1	(Struthanthus_oerstedii	Struthanthus_orbicularis)))	(Cladocolea_cupulata	Cladocolea_mcvaughii))))	(Passovia_pyrifolia	(Dendropemon_bicolor	Oryctanthus_occidentalis)))
((((Vanwykia_remota	(Helixanthera_parasitica	Socratina_bemarivensis))	((Tolypanthus_involucratus	((Helixanthera_coccinea	((Dendrophthoe_longituba	Dendrophthoe_vitellina)	Dendrophthoe_constricta))	Dendrophthoe_curvata))	(Plicosepalus_sagittifolius	(Bakerella_sp_Nickrent_4161	((Plicosepalus_curviflorus	((Moquiniella_rubra	((Emelianthe_panganensis	((Tapinanthus_sp_OM825	(Erianthemum_dregei	Spragueanella_rhamnifolia))	Oliverella_rubroviridis))	(Phragmanthera_regularis	Globimetula_dinklagei)))	(Septulina_glauca	Phragmanthera_crassicaulis)))	(((((Helicanthes_elastica	Amyema_queenslandica)	((Dactyliophora_novaeguineae	(((Diplatia_grandibractea	Diplatia_furcata)	Amyema_glabra)	Amyema_cambagei))	Benthamina_alyxifolia))	Sogerianthe_sessiflora)	(((((Atkinsonia_ligustrina	(((((Psittacanthus_calyculatus	((Struthanthus_oerstedii	(Psittacanthus_schiedeanus	Struthanthus_orbicularis))	((Struthanthus_woodsonii	(Cladocolea_cupulata	Cladocolea_mcvaughii))	(Cladocolea_gracilis	Struthanthus_sp_RE_5128_1))))	((Passovia_pyrifolia	(Dendropemon_bicolor	Oryctanthus_occidentalis))	(Tripodanthus_belmirensis	(Tripodanthus_flagellaris	(Tripodanthus_acutifolius	Phthirusa_inorna)))))	(Lepidaria_oviceps	Notanthera_heterophylla))
(((Socratina_bemarivensis	(((((((Helicanthes_elastica	Amyema_queenslandica)	((Dactyliophora_novaeguineae	(((Diplatia_grandibractea	Amyema_cambagei)	Diplatia_furcata)	Amyema_glabra))	Benthamina_alyxifolia))	Sogerianthe_sessiflora)	(Helixanthera_parasitica	(((((((Lepidaria_oviceps	Loxanthera_speciosa)	(Amylotheca_duthieana	((Lepidaria_sp_Nickrent_4044	(Macrosolen_melintangensis	Macrosolen_cochinchinensis))	(Decaisnina_triflora	((Decaisnina_signata	Decaisnina_congesta)	Decaisnina_brittenii)))))	(Amylotheca_subumbellata	(Lysiana_maritima	Lysiana_filifolia)))	(Peraxilla_tetrapetala	Alepis_flavida))	(((((((Passovia_pyrifolia	(Dendropemon_bicolor	Oryctanthus_occidentalis))	((Tripodanthus_flagellaris	Tripodanthus_acutifolius)	Tripodanthus_belmirensis))	((((Struthanthus_sp_RE_5128_1	(Struthanthus_oerstedii	Struthanthus_orbicularis))	((Struthanthus_woodsonii	(Cladocolea_cupulata	Cladocolea_mcvaughii))	Cladocolea_gracilis))	Phthirusa_inorna)	Psittacanthus_calyculatus))	Psittacanthus_schiedeanus)	((Ligaria_cuneifolia	Notanthera_heterophylla)	(((Tristerix_grandiflorus	(Tristerix_pubescens	Tristerix_longebracteatus))	(Tristerix_peytonii	(Tristerix_peruvianus	Tristerix_chodatianus)))
((((((Plicosepalus_sagittifolius	Bakerella_sp_Nickrent_4161)	(((Emelianthe_panganensis	((Tapinanthus_sp_OM825	(Erianthemum_dregei	Spragueanella_rhamnifolia))	Oliverella_rubroviridis))	(((Phragmanthera_regularis	Globimetula_dinklagei)	Moquiniella_rubra)	Plicosepalus_curviflorus))	(Septulina_glauca	Phragmanthera_crassicaulis)))	(((((((Helicanthes_elastica	Amyema_queenslandica)	(Dactyliophora_novaeguineae	((((Diplatia_grandibractea	Amyema_cambagei)	Diplatia_furcata)	Amyema_glabra)	Benthamina_alyxifolia)))	Sogerianthe_sessiflora)	(Helixanthera_cylindrica	(((((((Psittacanthus_calyculatus	(((Tripodanthus_flagellaris	Tripodanthus_belmirensis)	Tripodanthus_acutifolius)	(((Struthanthus_woodsonii	(Struthanthus_sp_RE_5128_1	((((Cladocolea_cupulata	Cladocolea_mcvaughii)	Struthanthus_oerstedii)	Struthanthus_orbicularis)	Psittacanthus_schiedeanus)))	Cladocolea_gracilis)	((Passovia_pyrifolia	(Dendropemon_bicolor	Oryctanthus_occidentalis))	Phthirusa_inorna))))	((Ligaria_cuneifolia	(((Tristerix_peruvianus	Tristerix_chodatianus)	Tristerix_peytonii)	((Tristerix_verticillatus	(Tristerix_penduliflorus	(Tristerix_corymbosus	Tristerix_aphyllus)))	(Tristerix_pubescens	(Tristerix_longebracteatus	Tristerix_grandiflorus)))))
(Berhautia_senegalensis	(((((Oncocalyx_sulfureus	Oncella_ambigua)	Agelanthus_sansibarensis)	Oncocalyx_schimperi)	(((((((((Helicanthes_elastica	Amyema_queenslandica)	((Dactyliophora_novaeguineae	(((Diplatia_grandibractea	Amyema_cambagei)	Diplatia_furcata)	Amyema_glabra))	Benthamina_alyxifolia))	Sogerianthe_sessiflora)	(((Tupeia_antarctica	(((Atkinsonia_ligustrina	Gaiadendron_punctatum)	(((Amylotheca_duthieana	((Lepidaria_sp_Nickrent_4044	(Macrosolen_melintangensis	Macrosolen_cochinchinensis))	(Decaisnina_triflora	((Decaisnina_signata	Decaisnina_congesta)	Decaisnina_brittenii))))	((Amylotheca_subumbellata	(Lysiana_maritima	Lysiana_filifolia))	(Lepidaria_oviceps	Loxanthera_speciosa)))	(Peraxilla_tetrapetala	Alepis_flavida)))	((((Ligaria_cuneifolia	((Tristerix_verticillatus	(Tristerix_penduliflorus	(Tristerix_corymbosus	Tristerix_aphyllus)))	((Tristerix_peytonii	((Tristerix_pubescens	Tristerix_longebracteatus)	Tristerix_grandiflorus))	(Tristerix_peruvianus	Tristerix_chodatianus))))	Notanthera_heterophylla)	(Psittacanthus_calyculatus	((Phthirusa_inorna	((Tripodanthus_acutifolius	Tripodanthus_flagellaris)	Tripodanthus_belmirensis))	(((Struthanthus_woodsonii
(((((Oncocalyx_sulfureus	Oncella_ambigua)	Agelanthus_sansibarensis)	Oncocalyx_schimperi)	(((Socratina_bemarivensis	Vanwykia_remota)	(((Plicosepalus_sagittifolius	(Baratranthus_axanthus	(Septulina_glauca	Bakerella_sp_Nickrent_4161)))	((Helixanthera_cylindrica	(((((Helixanthera_parasitica	(Helicanthes_elastica	Amyema_queenslandica))	(Dactyliophora_novaeguineae	((Amyema_glabra	(Amyema_cambagei	(Diplatia_furcata	Diplatia_grandibractea)))	Benthamina_alyxifolia)))	Sogerianthe_sessiflora)	((((Psittacanthus_calyculatus	(((Phthirusa_inorna	(Tripodanthus_flagellaris	Tripodanthus_acutifolius))	Tripodanthus_belmirensis)	((((Struthanthus_woodsonii	(Struthanthus_sp_RE_5128_1	(Struthanthus_oerstedii	(Psittacanthus_schiedeanus	Struthanthus_orbicularis))))	Cladocolea_gracilis)	(Cladocolea_cupulata	Cladocolea_mcvaughii))	(Passovia_pyrifolia	(Dendropemon_bicolor	Oryctanthus_occidentalis)))))	((((Tristerix_penduliflorus	(Tristerix_corymbosus	Tristerix_aphyllus))	((((Tristerix_pubescens	Tristerix_longebracteatus)	Tristerix_grandiflorus)	((Tristerix_peruvianus	Tristerix_chodatianus)	Tristerix_peytonii))	Tristerix_verticillatus))	((Atkinsonia_ligustrina	(Nuytsia_floribunda	Gaiadendron_punctatum))
(((Berhautia_senegalensis	(Tapinanthus_constrictiflorus	Englerina_ramulosa))	(Oncocalyx_schimperi	((Oncella_ambigua	Oncocalyx_sulfureus)	Agelanthus_sansibarensis)))	(Oedina_pendens	((((Dendrophthoe_curvata	(Dendrophthoe_constricta	(Dendrophthoe_vitellina	Dendrophthoe_longituba)))	(Helixanthera_coccinea	Tolypanthus_involucratus))	(((Plicosepalus_curviflorus	((Moquiniella_rubra	(Phragmanthera_regularis	((Emelianthe_panganensis	Globimetula_dinklagei)	((Tapinanthus_sp_OM825	(Spragueanella_rhamnifolia	Erianthemum_dregei))	Oliverella_rubroviridis))))	(Septulina_glauca	Phragmanthera_crassicaulis)))	((Bakerella_sp_Nickrent_4161	Baratranthus_axanthus)	Plicosepalus_sagittifolius))	((Sogerianthe_sessiflora	((Dactyliophora_novaeguineae	(Benthamina_alyxifolia	(Amyema_glabra	(Amyema_cambagei	(Diplatia_furcata	Diplatia_grandibractea)))))	(Amyema_queenslandica	Helicanthes_elastica)))	(((((Ileostylus_micranthus	(Muellerina_celastroides	Muellerina_eucalyptoides))	(Cecarria_obtusifolia	(Loranthus_odoratus	(Loranthus_europaeus	Loranthus_grewingkii))))	(((Desmaria_mutabilis	(((Psittacanthus_calyculatus	((Phthirusa_inorna	((Passovia_pyrifolia	(Dendropemon_bicolor	Oryctanthus_occidentalis))
(Berhautia_senegalensis	(((Tapinanthus_constrictiflorus	Englerina_ramulosa)	(Oncocalyx_schimperi	((Oncella_ambigua	Oncocalyx_sulfureus)	Agelanthus_sansibarensis)))	(((((Septulina_glauca	((Plicosepalus_curviflorus	Oedina_pendens)	Vanwykia_remota))	Bakerella_sp_Nickrent_4161)	Plicosepalus_sagittifolius)	((((Sogerianthe_sessiflora	((Amyema_queenslandica	Helicanthes_elastica)	((Dactyliophora_novaeguineae	(Amyema_glabra	(Amyema_cambagei	(Diplatia_furcata	Diplatia_grandibractea))))	Benthamina_alyxifolia)))	((((Helixanthera_parasitica	Phragmanthera_regularis)	(((Ileostylus_micranthus	(Muellerina_celastroides	Muellerina_eucalyptoides))	(Cecarria_obtusifolia	(Loranthus_odoratus	(Loranthus_europaeus	Loranthus_grewingkii))))	(((Gaiadendron_punctatum	((Desmaria_mutabilis	((Notanthera_heterophylla	(Ligaria_cuneifolia	((((Tristerix_chodatianus	Tristerix_peruvianus)	Tristerix_peytonii)	(Tristerix_pubescens	(Tristerix_longebracteatus	Tristerix_grandiflorus)))	(Tristerix_verticillatus	(Tristerix_penduliflorus	(Tristerix_corymbosus	Tristerix_aphyllus))))))	(((Phthirusa_inorna	(Tripodanthus_acutifolius	(Tripodanthus_belmirensis	Tripodanthus_flagellaris)))	((Cladocolea_gracilis
(Berhautia_senegalensis	(((Tapinanthus_constrictiflorus	Englerina_ramulosa)	(Oncocalyx_schimperi	((Oncella_ambigua	Oncocalyx_sulfureus)	Agelanthus_sansibarensis)))	((((((Sogerianthe_sessiflora	((Amyema_queenslandica	Helicanthes_elastica)	((Dactyliophora_novaeguineae	(Amyema_glabra	((Diplatia_furcata	Diplatia_grandibractea)	Amyema_cambagei)))	Benthamina_alyxifolia)))	(((((Ileostylus_micranthus	(Muellerina_celastroides	Muellerina_eucalyptoides))	(Cecarria_obtusifolia	(Loranthus_odoratus	(Loranthus_europaeus	Loranthus_grewingkii))))	(Ligaria_cuneifolia	(((Tristerix_peytonii	(((Tristerix_pubescens	Tristerix_longebracteatus)	Tristerix_grandiflorus)	(Tristerix_chodatianus	Tristerix_peruvianus)))	(Tristerix_verticillatus	(Tristerix_penduliflorus	(Tristerix_corymbosus	Tristerix_aphyllus))))	((Gaiadendron_punctatum	Atkinsonia_ligustrina)	((((Nuytsia_floribunda	Desmaria_mutabilis)	(Notanthera_heterophylla	((Phthirusa_inorna	((Tripodanthus_acutifolius	Tripodanthus_belmirensis)	Tripodanthus_flagellaris))	(((Psittacanthus_calyculatus	((Cladocolea_gracilis	(Struthanthus_woodsonii	(Struthanthus_sp_RE_5128_1	(Struthanthus_oerstedii	Struthanthus_orbicularis))))	(Cladocolea_mcvaughii
(((Berhautia_senegalensis	(Tapinanthus_constrictiflorus	Englerina_ramulosa))	(Oncocalyx_schimperi	((Oncella_ambigua	Oncocalyx_sulfureus)	Agelanthus_sansibarensis)))	(((((Dendrophthoe_curvata	Tolypanthus_involucratus)	((Dendrophthoe_constricta	(Dendrophthoe_vitellina	Dendrophthoe_longituba))	Helixanthera_coccinea))	((Bakerella_sp_Nickrent_4161	(Plicosepalus_sagittifolius	Vanwykia_remota))	(((((Sogerianthe_sessiflora	((Helixanthera_parasitica	(Amyema_queenslandica	Helicanthes_elastica))	(((Amyema_glabra	((Diplatia_furcata	Diplatia_grandibractea)	Amyema_cambagei))	Benthamina_alyxifolia)	Dactyliophora_novaeguineae)))	(((Ileostylus_micranthus	(Muellerina_celastroides	Muellerina_eucalyptoides))	(Cecarria_obtusifolia	(Loranthus_odoratus	(Loranthus_europaeus	Loranthus_grewingkii))))	(((Gaiadendron_punctatum	((Atkinsonia_ligustrina	((Desmaria_mutabilis	((((Cladocolea_gracilis	(Struthanthus_woodsonii	(Struthanthus_sp_RE_5128_1	(Phthirusa_inorna	(Struthanthus_oerstedii	Struthanthus_orbicularis)))))	(Cladocolea_mcvaughii	Cladocolea_cupulata))	((Passovia_pyrifolia	(Dendropemon_bicolor	Oryctanthus_occidentalis))	(Tripodanthus_acutifolius	(Tripodanthus_flagellaris	(Tripodanthus_belmirensis
(Berhautia_senegalensis	(((Tapinanthus_constrictiflorus	Englerina_ramulosa)	(Oncocalyx_schimperi	((Oncella_ambigua	Oncocalyx_sulfureus)	Agelanthus_sansibarensis)))	((((((((Phragmanthera_regularis	((Tapinanthus_sp_OM825	(Spragueanella_rhamnifolia	Erianthemum_dregei))	Oliverella_rubroviridis))	Septulina_glauca)	((Emelianthe_panganensis	Globimetula_dinklagei)	(Phragmanthera_crassicaulis	Moquiniella_rubra)))	(Plicosepalus_sagittifolius	(Baratranthus_axanthus	Bakerella_sp_Nickrent_4161)))	(((Sogerianthe_sessiflora	((Helixanthera_parasitica	(Amyema_queenslandica	Helicanthes_elastica))	(((Amyema_glabra	((Diplatia_furcata	Diplatia_grandibractea)	Amyema_cambagei))	Benthamina_alyxifolia)	Dactyliophora_novaeguineae)))	((Plicosepalus_curviflorus	(Taxillus_chinensis	(Scurrula_pulverulenta	(Scurrula_parasitica	Scurrula_ferruginea))))	(((Ileostylus_micranthus	(Muellerina_celastroides	Muellerina_eucalyptoides))	(Cecarria_obtusifolia	(Loranthus_odoratus	(Loranthus_europaeus	Loranthus_grewingkii))))	((Ligaria_cuneifolia	(((Phthirusa_inorna	(Tripodanthus_acutifolius	(Tripodanthus_flagellaris	Tripodanthus_belmirensis)))	((((Struthanthus_orbicularis	Struthanthus_oerstedii)	Psittacanthus_schiedeanus)
(Berhautia_senegalensis	(((Tapinanthus_constrictiflorus	Englerina_ramulosa)	(Agelanthus_sansibarensis	(Oncocalyx_schimperi	(Oncella_ambigua	Oncocalyx_sulfureus))))	(((((((Phragmanthera_crassicaulis	(((Tapinanthus_sp_OM825	(Spragueanella_rhamnifolia	Erianthemum_dregei))	Oliverella_rubroviridis)	((Globimetula_dinklagei	Phragmanthera_regularis)	Emelianthe_panganensis)))	Moquiniella_rubra)	(Plicosepalus_sagittifolius	(Septulina_glauca	Bakerella_sp_Nickrent_4161)))	(((((Ileostylus_micranthus	(Muellerina_celastroides	Muellerina_eucalyptoides))	(Cecarria_obtusifolia	(Loranthus_odoratus	(Loranthus_europaeus	Loranthus_grewingkii))))	((((((Notanthera_heterophylla	Desmaria_mutabilis)	(((((Tristerix_grandiflorus	(Tristerix_pubescens	Tristerix_longebracteatus))	((Tristerix_chodatianus	Tristerix_peruvianus)	Tristerix_peytonii))	(Tristerix_verticillatus	(Tristerix_penduliflorus	(Tristerix_corymbosus	Tristerix_aphyllus))))	Ligaria_cuneifolia)	(((((Passovia_pyrifolia	(Dendropemon_bicolor	Oryctanthus_occidentalis))	(Tripodanthus_acutifolius	Tripodanthus_belmirensis))	(Phthirusa_inorna	(((Cladocolea_gracilis	((Psittacanthus_schiedeanus	Struthanthus_orbicularis)	Struthanthus_oerstedii))	(Struthanthus_woodsonii
((Berhautia_senegalensis	((Tapinanthus_constrictiflorus	Englerina_ramulosa)	((Agelanthus_sansibarensis	(Oncella_ambigua	Oncocalyx_sulfureus))	Oncocalyx_schimperi)))	((((((Plicosepalus_sagittifolius	Bakerella_sp_Nickrent_4161)	((((Sogerianthe_sessiflora	((Amyema_queenslandica	Helicanthes_elastica)	(((Amyema_glabra	(Diplatia_furcata	(Diplatia_grandibractea	Amyema_cambagei)))	Dactyliophora_novaeguineae)	Benthamina_alyxifolia)))	(Helixanthera_parasitica	(Helixanthera_cylindrica	(((Ileostylus_micranthus	(Muellerina_celastroides	Muellerina_eucalyptoides))	(Cecarria_obtusifolia	(Loranthus_odoratus	(Loranthus_europaeus	Loranthus_grewingkii))))	((((Desmaria_mutabilis	((Notanthera_heterophylla	((((Tristerix_peytonii	(Tristerix_grandiflorus	(Tristerix_pubescens	Tristerix_longebracteatus)))	(Tristerix_chodatianus	Tristerix_peruvianus))	(Tristerix_verticillatus	(Tristerix_penduliflorus	(Tristerix_corymbosus	Tristerix_aphyllus))))	Ligaria_cuneifolia))	((((Dendropemon_bicolor	Oryctanthus_occidentalis)	(Tripodanthus_flagellaris	(Tripodanthus_acutifolius	Tripodanthus_belmirensis)))	((Passovia_pyrifolia	Phthirusa_inorna)	((((Psittacanthus_schiedeanus	Struthanthus_woodsonii)	(Struthanthus_sp_RE_5128_1
(Berhautia_senegalensis	((((((((((Dendrophthoe_vitellina	Dendrophthoe_longituba)	Helixanthera_coccinea)	Dendrophthoe_constricta)	Dendrophthoe_curvata)	Tolypanthus_involucratus)	(((((Sogerianthe_sessiflora	((Amyema_queenslandica	Helicanthes_elastica)	(((Amyema_glabra	(Diplatia_furcata	(Diplatia_grandibractea	Amyema_cambagei)))	Dactyliophora_novaeguineae)	Benthamina_alyxifolia)))	((((Ileostylus_micranthus	(Muellerina_celastroides	Muellerina_eucalyptoides))	(Cecarria_obtusifolia	(Loranthus_odoratus	(Loranthus_europaeus	Loranthus_grewingkii))))	(((Desmaria_mutabilis	((Notanthera_heterophylla	(((Tristerix_penduliflorus	(Tristerix_corymbosus	Tristerix_aphyllus))	(((Tristerix_grandiflorus	Tristerix_longebracteatus)	(Tristerix_pubescens	((Tristerix_chodatianus	Tristerix_peruvianus)	Tristerix_peytonii)))	Tristerix_verticillatus))	Ligaria_cuneifolia))	((((Passovia_pyrifolia	(Dendropemon_bicolor	Oryctanthus_occidentalis))	(Tripodanthus_acutifolius	(Tripodanthus_belmirensis	Tripodanthus_flagellaris)))	(Phthirusa_inorna	((((Struthanthus_sp_RE_5128_1	Struthanthus_woodsonii)	((Psittacanthus_schiedeanus	Struthanthus_orbicularis)	Struthanthus_oerstedii))	Cladocolea_gracilis)	(Cladocolea_mcvaughii
((((((Dendrophthoe_curvata	(Helixanthera_coccinea	((Dendrophthoe_vitellina	Dendrophthoe_longituba)	Dendrophthoe_constricta)))	Tolypanthus_involucratus)	(((Helixanthera_parasitica	(Taxillus_chinensis	(Scurrula_ferruginea	(Scurrula_pulverulenta	Scurrula_parasitica))))	(((Sogerianthe_sessiflora	((Amyema_queenslandica	Helicanthes_elastica)	((((Amyema_glabra	(Diplatia_furcata	Diplatia_grandibractea))	Amyema_cambagei)	Dactyliophora_novaeguineae)	Benthamina_alyxifolia)))	(((Ileostylus_micranthus	(Muellerina_celastroides	Muellerina_eucalyptoides))	(Cecarria_obtusifolia	(Loranthus_odoratus	(Loranthus_europaeus	Loranthus_grewingkii))))	(((((((((Decaisnina_signata	Decaisnina_congesta)	Decaisnina_brittenii)	Decaisnina_triflora)	((Macrosolen_melintangensis	Macrosolen_cochinchinensis)	(Lepidaria_oviceps	Lepidaria_sp_Nickrent_4044)))	(Amylotheca_subumbellata	(Lysiana_maritima	Lysiana_filifolia)))	(Amylotheca_duthieana	Loxanthera_speciosa))	(Alepis_flavida	Peraxilla_tetrapetala))	((Gaiadendron_punctatum	((((Tupeia_antarctica	(((Tristerix_grandiflorus	(Tristerix_pubescens	Tristerix_longebracteatus))	((Tristerix_chodatianus	Tristerix_peruvianus)	Tristerix_peytonii))
((Englerina_ramulosa	Berhautia_senegalensis)	((((Vanwykia_remota	(((Dendrophthoe_curvata	(Helixanthera_coccinea	((Dendrophthoe_vitellina	Dendrophthoe_longituba)	Dendrophthoe_constricta)))	Tolypanthus_involucratus)	(((((Emelianthe_panganensis	Moquiniella_rubra)	(((Plicosepalus_curviflorus	(Tapinanthus_sp_OM825	(Spragueanella_rhamnifolia	Erianthemum_dregei)))	Oliverella_rubroviridis)	Globimetula_dinklagei))	Phragmanthera_crassicaulis)	(Plicosepalus_sagittifolius	(Septulina_glauca	(Baratranthus_axanthus	Bakerella_sp_Nickrent_4161))))	(((Sogerianthe_sessiflora	((Amyema_queenslandica	Helicanthes_elastica)	((((Amyema_glabra	(Diplatia_furcata	Diplatia_grandibractea))	Amyema_cambagei)	Dactyliophora_novaeguineae)	Benthamina_alyxifolia)))	Helixanthera_cylindrica)	((Taxillus_chinensis	(Scurrula_pulverulenta	(Scurrula_parasitica	Scurrula_ferruginea)))	(Phragmanthera_regularis	((((Ileostylus_micranthus	(Muellerina_celastroides	Muellerina_eucalyptoides))	(Cecarria_obtusifolia	(Loranthus_odoratus	(Loranthus_europaeus	Loranthus_grewingkii))))	((((((Ligaria_cuneifolia	((((Passovia_pyrifolia	(Dendropemon_bicolor	Oryctanthus_occidentalis))	(Tripodanthus_belmirensis	(Tripodanthus_flagellaris
(((((((Septulina_glauca	(Baratranthus_axanthus	Bakerella_sp_Nickrent_4161))	Plicosepalus_sagittifolius)	((Plicosepalus_curviflorus	Moquiniella_rubra)	((((Erianthemum_dregei	Spragueanella_rhamnifolia)	(Oliverella_rubroviridis	Tapinanthus_sp_OM825))	(Phragmanthera_crassicaulis	(Globimetula_dinklagei	Emelianthe_panganensis)))	Phragmanthera_regularis)))	((Tolypanthus_involucratus	(Dendrophthoe_curvata	(((Dendrophthoe_longituba	Dendrophthoe_vitellina)	Dendrophthoe_constricta)	Helixanthera_coccinea)))	(((Scurrula_pulverulenta	(Scurrula_parasitica	Scurrula_ferruginea))	Taxillus_chinensis)	(((Sogerianthe_sessiflora	((Helicanthes_elastica	Amyema_queenslandica)	((Dactyliophora_novaeguineae	(Amyema_cambagei	((Diplatia_furcata	Amyema_glabra)	Diplatia_grandibractea)))	Benthamina_alyxifolia)))	((((Loranthus_grewingkii	Loranthus_europaeus)	(Cecarria_obtusifolia	Loranthus_odoratus))	((Muellerina_celastroides	Muellerina_eucalyptoides)	Ileostylus_micranthus))	(((Tristerix_penduliflorus	(Tristerix_corymbosus	Tristerix_aphyllus))	(Tristerix_verticillatus	((Tristerix_chodatianus	Tristerix_peruvianus)	(Tristerix_peytonii	(Tristerix_pubescens	(Tristerix_grandiflorus	Tristerix_longebracteatus))))))
(Berhautia_senegalensis	(((Oncocalyx_schimperi	(Agelanthus_sansibarensis	(Oncocalyx_sulfureus	Oncella_ambigua)))	(Tapinanthus_constrictiflorus	Englerina_ramulosa))	(Oedina_pendens	((Plicosepalus_sagittifolius	(((Plicosepalus_curviflorus	Moquiniella_rubra)	(((Globimetula_dinklagei	(Oliverella_rubroviridis	(Tapinanthus_sp_OM825	(Erianthemum_dregei	Spragueanella_rhamnifolia))))	Emelianthe_panganensis)	Phragmanthera_crassicaulis))	(Bakerella_sp_Nickrent_4161	(Septulina_glauca	Baratranthus_axanthus))))	((Tolypanthus_involucratus	(((Dendrophthoe_longituba	Dendrophthoe_vitellina)	Dendrophthoe_constricta)	(Helixanthera_coccinea	Dendrophthoe_curvata)))	((Socratina_bemarivensis	Vanwykia_remota)	(((Scurrula_pulverulenta	(Scurrula_parasitica	Scurrula_ferruginea))	Taxillus_chinensis)	((Sogerianthe_sessiflora	((Dactyliophora_novaeguineae	(Amyema_cambagei	(Diplatia_furcata	(Amyema_glabra	Diplatia_grandibractea))))	(Benthamina_alyxifolia	(Helicanthes_elastica	Amyema_queenslandica))))	((Phragmanthera_regularis	(Helixanthera_parasitica	((((Loranthus_grewingkii	Loranthus_europaeus)	(Cecarria_obtusifolia	Loranthus_odoratus))	((Muellerina_celastroides	Muellerina_eucalyptoides)
(Berhautia_senegalensis	(((Oncocalyx_schimperi	Tapinanthus_constrictiflorus)	Englerina_ramulosa)	(((((((((Amyema_cambagei	Plicosepalus_curviflorus)	((Scurrula_pulverulenta	(Scurrula_parasitica	Scurrula_ferruginea))	Taxillus_chinensis))	(Helixanthera_cylindrica	((Sogerianthe_sessiflora	((Dactyliophora_novaeguineae	(Benthamina_alyxifolia	((Diplatia_furcata	Amyema_glabra)	Diplatia_grandibractea)))	(Helicanthes_elastica	Amyema_queenslandica)))	((((Loranthus_grewingkii	Loranthus_europaeus)	(Cecarria_obtusifolia	Loranthus_odoratus))	((Muellerina_celastroides	Muellerina_eucalyptoides)	Ileostylus_micranthus))	((Gaiadendron_punctatum	((((Peraxilla_tetrapetala	Alepis_flavida)	((Amylotheca_subumbellata	(Lysiana_maritima	Lysiana_filifolia))	((Lepidaria_oviceps	Loxanthera_speciosa)	(Amylotheca_duthieana	((((Decaisnina_signata	Decaisnina_congesta)	Decaisnina_brittenii)	Decaisnina_triflora)	(Lepidaria_sp_Nickrent_4044	(Macrosolen_melintangensis	Macrosolen_cochinchinensis)))))))	(Atkinsonia_ligustrina	((((((Tristerix_peytonii	(Tristerix_chodatianus	Tristerix_peruvianus))	((Tristerix_pubescens	Tristerix_longebracteatus)	Tristerix_grandiflorus))	(Tristerix_verticillatus
(Berhautia_senegalensis	((((((((Sogerianthe_sessiflora	((Benthamina_alyxifolia	((Amyema_cambagei	(Amyema_glabra	(Diplatia_grandibractea	Diplatia_furcata)))	Dactyliophora_novaeguineae))	(Helicanthes_elastica	Amyema_queenslandica)))	((((Loranthus_odoratus	((Loranthus_grewingkii	Loranthus_europaeus)	Cecarria_obtusifolia))	((Muellerina_celastroides	Muellerina_eucalyptoides)	Ileostylus_micranthus))	(((((Peraxilla_tetrapetala	Alepis_flavida)	((Amylotheca_subumbellata	(Lysiana_maritima	Lysiana_filifolia))	(Loxanthera_speciosa	(Amylotheca_duthieana	((((Decaisnina_signata	Decaisnina_congesta)	Decaisnina_brittenii)	Decaisnina_triflora)	((Lepidaria_oviceps	Lepidaria_sp_Nickrent_4044)	(Macrosolen_melintangensis	Macrosolen_cochinchinensis)))))))	Atkinsonia_ligustrina)	(Gaiadendron_punctatum	((Psittacanthus_schiedeanus	(((((Cladocolea_gracilis	(Struthanthus_orbicularis	Struthanthus_oerstedii))	(((Cladocolea_cupulata	Cladocolea_mcvaughii)	Struthanthus_woodsonii)	Struthanthus_sp_RE_5128_1))	((Dendropemon_bicolor	Oryctanthus_occidentalis)	Passovia_pyrifolia))	((Tripodanthus_flagellaris	(Tripodanthus_acutifolius	Tripodanthus_belmirensis))	Phthirusa_inorna))	Psittacanthus_calyculatus))
(Berhautia_senegalensis	((Agelanthus_sansibarensis	((Oncocalyx_sulfureus	Oncella_ambigua)	Oncocalyx_schimperi))	((Helixanthera_parasitica	(Tapinanthus_constrictiflorus	Englerina_ramulosa))	((((Tolypanthus_involucratus	((Helixanthera_coccinea	((Dendrophthoe_longituba	Dendrophthoe_vitellina)	Dendrophthoe_constricta))	Dendrophthoe_curvata))	(Bakerella_sp_Nickrent_4161	(Oedina_pendens	Plicosepalus_sagittifolius)))	((Moquiniella_rubra	((((Septulina_glauca	Globimetula_dinklagei)	Emelianthe_panganensis)	((Erianthemum_dregei	Spragueanella_rhamnifolia)	(Tapinanthus_sp_OM825	Oliverella_rubroviridis)))	(Phragmanthera_regularis	Phragmanthera_crassicaulis)))	((((Scurrula_pulverulenta	(Scurrula_parasitica	Scurrula_ferruginea))	Taxillus_chinensis)	(Sogerianthe_sessiflora	((Benthamina_alyxifolia	((Amyema_cambagei	(Amyema_glabra	(Diplatia_grandibractea	Diplatia_furcata)))	Dactyliophora_novaeguineae))	(Helicanthes_elastica	Amyema_queenslandica))))	((Plicosepalus_curviflorus	(((Cecarria_obtusifolia	(Loranthus_odoratus	(Loranthus_grewingkii	Loranthus_europaeus)))	((Muellerina_celastroides	Muellerina_eucalyptoides)	Ileostylus_micranthus))	(((((Peraxilla_tetrapetala	Alepis_flavida)
((((Agelanthus_sansibarensis	(Oncocalyx_sulfureus	Oncella_ambigua))	(Berhautia_senegalensis	(Tapinanthus_constrictiflorus	Englerina_ramulosa)))	Oncocalyx_schimperi)	(((((Plicosepalus_curviflorus	((Moquiniella_rubra	(((Globimetula_dinklagei	(Septulina_glauca	Emelianthe_panganensis))	((Erianthemum_dregei	Spragueanella_rhamnifolia)	(Tapinanthus_sp_OM825	Oliverella_rubroviridis)))	Phragmanthera_regularis))	Phragmanthera_crassicaulis))	((((Scurrula_pulverulenta	(Scurrula_parasitica	Scurrula_ferruginea))	Taxillus_chinensis)	(((Sogerianthe_sessiflora	((Benthamina_alyxifolia	((Amyema_cambagei	(Amyema_glabra	(Diplatia_grandibractea	Diplatia_furcata)))	Dactyliophora_novaeguineae))	(Helixanthera_parasitica	(Helicanthes_elastica	Amyema_queenslandica))))	(((Cecarria_obtusifolia	(Loranthus_odoratus	(Loranthus_grewingkii	Loranthus_europaeus)))	((Muellerina_celastroides	Muellerina_eucalyptoides)	Ileostylus_micranthus))	((((Atkinsonia_ligustrina	(Desmaria_mutabilis	((((((Tripodanthus_acutifolius	(Tripodanthus_belmirensis	Tripodanthus_flagellaris))	((Dendropemon_bicolor	Oryctanthus_occidentalis)	Passovia_pyrifolia))	(((Struthanthus_woodsonii	Struthanthus_sp_RE_5128_1)	(Cladocolea_gracilis
(((Berhautia_senegalensis	(Oedina_pendens	(Tapinanthus_constrictiflorus	Englerina_ramulosa)))	(Agelanthus_sansibarensis	(Oncocalyx_sulfureus	Oncella_ambigua)))	((Helixanthera_parasitica	Socratina_bemarivensis)	((((((Sogerianthe_sessiflora	((Benthamina_alyxifolia	((Amyema_cambagei	(Amyema_glabra	(Diplatia_grandibractea	Diplatia_furcata)))	Dactyliophora_novaeguineae))	(Helicanthes_elastica	Amyema_queenslandica)))	(Oncocalyx_schimperi	(((Cecarria_obtusifolia	(Loranthus_odoratus	(Loranthus_grewingkii	Loranthus_europaeus)))	((Muellerina_celastroides	Muellerina_eucalyptoides)	Ileostylus_micranthus))	((((Gaiadendron_punctatum	Atkinsonia_ligustrina)	((Psittacanthus_calyculatus	(Tripodanthus_flagellaris	(((Dendropemon_bicolor	Oryctanthus_occidentalis)	Tripodanthus_belmirensis)	((Passovia_pyrifolia	(((((Struthanthus_oerstedii	Struthanthus_orbicularis)	Struthanthus_sp_RE_5128_1)	(Psittacanthus_schiedeanus	Struthanthus_woodsonii))	Cladocolea_gracilis)	(Cladocolea_cupulata	Cladocolea_mcvaughii)))	(Phthirusa_inorna	Tripodanthus_acutifolius)))))	(Notanthera_heterophylla	(((Amylotheca_duthieana	Loxanthera_speciosa)	(((((Decaisnina_signata	Decaisnina_congesta)	Decaisnina_brittenii)
(Berhautia_senegalensis	((Tapinanthus_constrictiflorus	Englerina_ramulosa)	((Oncocalyx_schimperi	(Agelanthus_sansibarensis	(Oncocalyx_sulfureus	Oncella_ambigua)))	(Oedina_pendens	((((((Sogerianthe_sessiflora	((Benthamina_alyxifolia	((Amyema_glabra	(Diplatia_furcata	(Amyema_cambagei	Diplatia_grandibractea)))	Dactyliophora_novaeguineae))	(Helicanthes_elastica	Amyema_queenslandica)))	(Baratranthus_axanthus	(((Loranthus_odoratus	((Loranthus_grewingkii	Loranthus_europaeus)	Cecarria_obtusifolia))	((Muellerina_celastroides	Muellerina_eucalyptoides)	Ileostylus_micranthus))	(((((Tupeia_antarctica	Notanthera_heterophylla)	Desmaria_mutabilis)	((Psittacanthus_calyculatus	((Phthirusa_inorna	((Tripodanthus_acutifolius	((Psittacanthus_schiedeanus	Tripodanthus_belmirensis)	Tripodanthus_flagellaris))	(Passovia_pyrifolia	(Dendropemon_bicolor	Oryctanthus_occidentalis))))	((Cladocolea_cupulata	Cladocolea_mcvaughii)	((Cladocolea_gracilis	Struthanthus_sp_RE_5128_1)	(Struthanthus_woodsonii	(Struthanthus_oerstedii	Struthanthus_orbicularis))))))	((Gaiadendron_punctatum	Atkinsonia_ligustrina)	(((Amylotheca_subumbellata	(Lysiana_maritima	Lysiana_filifolia))	((Lepidaria_oviceps
(Berhautia_senegalensis	(((Oedina_pendens	(Oncocalyx_schimperi	(Tapinanthus_constrictiflorus	Englerina_ramulosa)))	(((Baratranthus_axanthus	Vanwykia_remota)	Socratina_bemarivensis)	(((Plicosepalus_sagittifolius	Bakerella_sp_Nickrent_4161)	((Phragmanthera_crassicaulis	((Septulina_glauca	Moquiniella_rubra)	((Phragmanthera_regularis	Helixanthera_parasitica)	(Globimetula_dinklagei	((Oliverella_rubroviridis	(Tapinanthus_sp_OM825	(Spragueanella_rhamnifolia	Erianthemum_dregei)))	Emelianthe_panganensis)))))	(((Plicosepalus_curviflorus	(((Cecarria_obtusifolia	(Loranthus_odoratus	(Loranthus_grewingkii	Loranthus_europaeus)))	((Muellerina_celastroides	Muellerina_eucalyptoides)	Ileostylus_micranthus))	((((Psittacanthus_calyculatus	((Tripodanthus_acutifolius	(((Cladocolea_cupulata	Cladocolea_mcvaughii)	(Cladocolea_gracilis	((Struthanthus_sp_RE_5128_1	(Struthanthus_orbicularis	(Psittacanthus_schiedeanus	Struthanthus_oerstedii)))	Struthanthus_woodsonii)))	Phthirusa_inorna))	(Tripodanthus_belmirensis	(Passovia_pyrifolia	(Dendropemon_bicolor	Oryctanthus_occidentalis)))))	Tripodanthus_flagellaris)	(((Notanthera_heterophylla	Desmaria_mutabilis)	((Nuytsia_floribunda	(Atkinsonia_ligustrina	Gaiadendron_punctatum))
((Oedina_pendens	(((((Phragmanthera_crassicaulis	(((Phragmanthera_regularis	(Septulina_glauca	Globimetula_dinklagei))	(Oliverella_rubroviridis	(((Spragueanella_rhamnifolia	Erianthemum_dregei)	Tapinanthus_sp_OM825)	Plicosepalus_curviflorus)))	Emelianthe_panganensis))	Moquiniella_rubra)	(Plicosepalus_sagittifolius	Bakerella_sp_Nickrent_4161))	((((((Cecarria_obtusifolia	(Loranthus_odoratus	(Loranthus_grewingkii	Loranthus_europaeus)))	((Muellerina_celastroides	Muellerina_eucalyptoides)	Ileostylus_micranthus))	(Nuytsia_floribunda	((((Atkinsonia_ligustrina	Gaiadendron_punctatum)	((((Amylotheca_subumbellata	(Lysiana_maritima	Lysiana_filifolia))	(Lepidaria_oviceps	Loxanthera_speciosa))	(((Macrosolen_melintangensis	Macrosolen_cochinchinensis)	Amylotheca_duthieana)	((((Decaisnina_signata	Decaisnina_congesta)	Decaisnina_brittenii)	Decaisnina_triflora)	Lepidaria_sp_Nickrent_4044)))	(Peraxilla_tetrapetala	Alepis_flavida)))	((Tristerix_penduliflorus	(Tristerix_aphyllus	Tristerix_corymbosus))	(Tristerix_verticillatus	((Tristerix_grandiflorus	Tristerix_longebracteatus)	((Tristerix_peytonii	(Tristerix_chodatianus	Tristerix_peruvianus))	Tristerix_pubescens)))))	((Phthirusa_inorna
(((Tapinanthus_constrictiflorus	(((Oncella_ambigua	Oncocalyx_sulfureus)	Agelanthus_sansibarensis)	Oncocalyx_schimperi))	(Oedina_pendens	(((((Plicosepalus_curviflorus	((((Septulina_glauca	Phragmanthera_crassicaulis)	(Globimetula_dinklagei	Emelianthe_panganensis))	(Oliverella_rubroviridis	(Tapinanthus_sp_OM825	(Erianthemum_dregei	Spragueanella_rhamnifolia))))	Moquiniella_rubra))	(((((Dactyliophora_novaeguineae	((Amyema_glabra	(Diplatia_furcata	Diplatia_grandibractea))	Amyema_cambagei))	((Helicanthes_elastica	Amyema_queenslandica)	Benthamina_alyxifolia))	Sogerianthe_sessiflora)	(((Nuytsia_floribunda	((((Gaiadendron_punctatum	Atkinsonia_ligustrina)	(((Tristerix_verticillatus	(Tristerix_penduliflorus	(Tristerix_aphyllus	Tristerix_corymbosus)))	((Tristerix_peruvianus	Tristerix_chodatianus)	((Tristerix_grandiflorus	Tristerix_longebracteatus)	(Tristerix_peytonii	Tristerix_pubescens))))	((Lepidaria_oviceps	(Alepis_flavida	Peraxilla_tetrapetala))	((Loxanthera_speciosa	(Amylotheca_subumbellata	(Lysiana_filifolia	Lysiana_maritima)))	(Amylotheca_duthieana	((Decaisnina_triflora	(Decaisnina_brittenii	(Decaisnina_congesta	Decaisnina_signata)))
(Berhautia_senegalensis	(((Oedina_pendens	((Oncocalyx_schimperi	Englerina_ramulosa)	Tapinanthus_constrictiflorus))	((Oncella_ambigua	Oncocalyx_sulfureus)	Agelanthus_sansibarensis))	((((Plicosepalus_sagittifolius	Bakerella_sp_Nickrent_4161)	((Dendrophthoe_curvata	(Dendrophthoe_constricta	((Dendrophthoe_vitellina	Dendrophthoe_longituba)	Helixanthera_coccinea)))	Tolypanthus_involucratus))	((Plicosepalus_curviflorus	(((Phragmanthera_regularis	((Globimetula_dinklagei	Emelianthe_panganensis)	(Oliverella_rubroviridis	(Tapinanthus_sp_OM825	(Erianthemum_dregei	Spragueanella_rhamnifolia)))))	(Septulina_glauca	Phragmanthera_crassicaulis))	Moquiniella_rubra))	((((Helixanthera_parasitica	(Helicanthes_elastica	Amyema_queenslandica))	(Benthamina_alyxifolia	(Dactyliophora_novaeguineae	((Amyema_glabra	(Diplatia_furcata	Diplatia_grandibractea))	Amyema_cambagei))))	Sogerianthe_sessiflora)	(((Scurrula_ferruginea	(Scurrula_parasitica	Scurrula_pulverulenta))	Taxillus_chinensis)	(((((Psittacanthus_calyculatus	(((((Oryctanthus_occidentalis	Dendropemon_bicolor)	Passovia_pyrifolia)	(Tripodanthus_acutifolius	(Tripodanthus_belmirensis	Tripodanthus_flagellaris)))	Phthirusa_inorna)	((((Psittacanthus_schiedeanus
((Oedina_pendens	(Socratina_bemarivensis	((((((Baratranthus_axanthus	Vanwykia_remota)	Plicosepalus_sagittifolius)	(Septulina_glauca	Bakerella_sp_Nickrent_4161))	((((Dendrophthoe_longituba	Helixanthera_coccinea)	(Dendrophthoe_vitellina	Dendrophthoe_constricta))	Dendrophthoe_curvata)	Tolypanthus_involucratus))	((Helixanthera_cylindrica	((((((((Psittacanthus_calyculatus	((((Struthanthus_sp_RE_5128_1	Cladocolea_gracilis)	Struthanthus_woodsonii)	((Cladocolea_mcvaughii	Cladocolea_cupulata)	(Phthirusa_inorna	(Struthanthus_orbicularis	Struthanthus_oerstedii))))	(((Oryctanthus_occidentalis	Dendropemon_bicolor)	Passovia_pyrifolia)	(Tripodanthus_acutifolius	(Psittacanthus_schiedeanus	(Tripodanthus_belmirensis	Tripodanthus_flagellaris))))))	(Ligaria_cuneifolia	((Tristerix_verticillatus	(Tristerix_penduliflorus	(Tristerix_aphyllus	Tristerix_corymbosus)))	((Tristerix_peytonii	(Tristerix_peruvianus	Tristerix_chodatianus))	((Tristerix_grandiflorus	Tristerix_longebracteatus)	Tristerix_pubescens)))))	(Desmaria_mutabilis	Notanthera_heterophylla))	(Tupeia_antarctica	(((Alepis_flavida	Peraxilla_tetrapetala)	((Amylotheca_subumbellata	(Lysiana_filifolia	Lysiana_maritima))	(Loxanthera_speciosa
((Oedina_pendens	(((Baratranthus_axanthus	Vanwykia_remota)	Socratina_bemarivensis)	(((Bakerella_sp_Nickrent_4161	Plicosepalus_sagittifolius)	((Helixanthera_coccinea	((Dendrophthoe_curvata	(Dendrophthoe_vitellina	Dendrophthoe_longituba))	Dendrophthoe_constricta))	Tolypanthus_involucratus))	((((Plicosepalus_curviflorus	((Phragmanthera_regularis	Helixanthera_parasitica)	((((Atkinsonia_ligustrina	Gaiadendron_punctatum)	((((Tripodanthus_acutifolius	(Tripodanthus_belmirensis	Tripodanthus_flagellaris))	Phthirusa_inorna)	((Psittacanthus_calyculatus	(Cladocolea_gracilis	((Struthanthus_sp_RE_5128_1	((Cladocolea_mcvaughii	Cladocolea_cupulata)	Struthanthus_woodsonii))	((Psittacanthus_schiedeanus	Struthanthus_orbicularis)	Struthanthus_oerstedii))))	((Oryctanthus_occidentalis	Dendropemon_bicolor)	Passovia_pyrifolia)))	((Tupeia_antarctica	(((Ligaria_cuneifolia	((Tristerix_verticillatus	(Tristerix_penduliflorus	(Tristerix_aphyllus	Tristerix_corymbosus)))	((Tristerix_peytonii	(Tristerix_peruvianus	Tristerix_chodatianus))	((Tristerix_grandiflorus	Tristerix_longebracteatus)	Tristerix_pubescens))))	Desmaria_mutabilis)	Notanthera_heterophylla))	((Alepis_flavida	Peraxilla_tetrapetala)	(((Amylotheca_subumbellata
(Berhautia_senegalensis	(((((((Helixanthera_coccinea	((Dendrophthoe_longituba	Dendrophthoe_vitellina)	Dendrophthoe_constricta))	Dendrophthoe_curvata)	Tolypanthus_involucratus)	((Plicosepalus_curviflorus	(((Scurrula_pulverulenta	(Scurrula_ferruginea	Scurrula_parasitica))	Taxillus_chinensis)	(((((Ligaria_cuneifolia	(((Tripodanthus_acutifolius	(Tripodanthus_belmirensis	Tripodanthus_flagellaris))	Phthirusa_inorna)	(((Psittacanthus_calyculatus	((((Cladocolea_gracilis	(Struthanthus_orbicularis	Struthanthus_oerstedii))	Struthanthus_sp_RE_5128_1)	Struthanthus_woodsonii)	(Cladocolea_mcvaughii	Cladocolea_cupulata)))	Psittacanthus_schiedeanus)	((Oryctanthus_occidentalis	Dendropemon_bicolor)	Passovia_pyrifolia))))	((((((Tristerix_verticillatus	(Tristerix_penduliflorus	(Tristerix_aphyllus	Tristerix_corymbosus)))	((Tristerix_peruvianus	Tristerix_chodatianus)	((Tristerix_grandiflorus	Tristerix_longebracteatus)	(Tristerix_peytonii	Tristerix_pubescens))))	Tupeia_antarctica)	(Desmaria_mutabilis	Notanthera_heterophylla))	((Alepis_flavida	Peraxilla_tetrapetala)	(((Amylotheca_subumbellata	(Lysiana_filifolia	Lysiana_maritima))	(Amylotheca_duthieana	((Decaisnina_triflora	(Decaisnina_brittenii
(((Berhautia_senegalensis	(Englerina_ramulosa	Tapinanthus_constrictiflorus))	(Oedina_pendens	(((((Bakerella_sp_Nickrent_4161	Plicosepalus_sagittifolius)	((Plicosepalus_curviflorus	Moquiniella_rubra)	((((Erianthemum_dregei	Spragueanella_rhamnifolia)	(Tapinanthus_sp_OM825	Oliverella_rubroviridis))	(Emelianthe_panganensis	((Globimetula_dinklagei	Septulina_glauca)	Phragmanthera_crassicaulis)))	Phragmanthera_regularis)))	((((Baratranthus_axanthus	((((Gaiadendron_punctatum	(((((Alepis_flavida	Peraxilla_tetrapetala)	(((Loxanthera_speciosa	Lepidaria_oviceps)	(Amylotheca_subumbellata	(Lysiana_filifolia	Lysiana_maritima)))	(Amylotheca_duthieana	((Decaisnina_triflora	(Decaisnina_brittenii	(Decaisnina_signata	Decaisnina_congesta)))	((Macrosolen_melintangensis	Macrosolen_cochinchinensis)	Lepidaria_sp_Nickrent_4044)))))	(Desmaria_mutabilis	(Notanthera_heterophylla	(((Oryctanthus_occidentalis	(Dendropemon_bicolor	Passovia_pyrifolia))	((Psittacanthus_schiedeanus	((Tripodanthus_belmirensis	(Tripodanthus_flagellaris	Tripodanthus_acutifolius))	Phthirusa_inorna))	((((Cladocolea_mcvaughii	Cladocolea_cupulata)	(Cladocolea_gracilis	(Struthanthus_orbicularis	Struthanthus_oerstedii)))	Struthanthus_woodsonii)
(((Oedina_pendens	((((((Helixanthera_cylindrica	((Sogerianthe_sessiflora	((Helicanthes_elastica	Amyema_queenslandica)	(Benthamina_alyxifolia	(Dactyliophora_novaeguineae	(Amyema_cambagei	(Amyema_glabra	(Diplatia_grandibractea	Diplatia_furcata)))))))	((Nuytsia_floribunda	(Gaiadendron_punctatum	(((Desmaria_mutabilis	(Notanthera_heterophylla	(Ligaria_cuneifolia	(((Phthirusa_inorna	((Tripodanthus_belmirensis	Tripodanthus_flagellaris)	Tripodanthus_acutifolius))	((Psittacanthus_schiedeanus	((Oryctanthus_occidentalis	Dendropemon_bicolor)	Passovia_pyrifolia))	((((Struthanthus_sp_RE_5128_1	(Struthanthus_orbicularis	Struthanthus_oerstedii))	Struthanthus_woodsonii)	Cladocolea_gracilis)	(Cladocolea_mcvaughii	Cladocolea_cupulata))))	Psittacanthus_calyculatus))))	(Atkinsonia_ligustrina	((Alepis_flavida	Peraxilla_tetrapetala)	((Amylotheca_subumbellata	(Lysiana_filifolia	Lysiana_maritima))	((Loxanthera_speciosa	((Decaisnina_triflora	(Decaisnina_brittenii	(Decaisnina_signata	Decaisnina_congesta)))	((Macrosolen_melintangensis	Macrosolen_cochinchinensis)	(Lepidaria_oviceps	Lepidaria_sp_Nickrent_4044))))	Amylotheca_duthieana)))))	(((Tristerix_penduliflorus	(Tristerix_corymbosus
((Berhautia_senegalensis	(Englerina_ramulosa	Tapinanthus_constrictiflorus))	(((Oedina_pendens	((Socratina_bemarivensis	Vanwykia_remota)	(((Plicosepalus_sagittifolius	(Tolypanthus_involucratus	(((Helixanthera_coccinea	(Dendrophthoe_longituba	Dendrophthoe_vitellina))	Dendrophthoe_constricta)	Dendrophthoe_curvata)))	((((Helixanthera_cylindrica	((Nuytsia_floribunda	((((Tristerix_peytonii	(Tristerix_peruvianus	Tristerix_chodatianus))	((Tristerix_longebracteatus	Tristerix_grandiflorus)	Tristerix_pubescens))	((Tristerix_penduliflorus	(Tristerix_corymbosus	Tristerix_aphyllus))	Tristerix_verticillatus))	((((Atkinsonia_ligustrina	(Tupeia_antarctica	Ligaria_cuneifolia))	(((Psittacanthus_calyculatus	(((Phthirusa_inorna	Passovia_pyrifolia)	(Oryctanthus_occidentalis	Dendropemon_bicolor))	(((Struthanthus_sp_RE_5128_1	(Cladocolea_gracilis	(Struthanthus_orbicularis	Struthanthus_oerstedii)))	Struthanthus_woodsonii)	(((Tripodanthus_flagellaris	Tripodanthus_belmirensis)	Tripodanthus_acutifolius)	(Cladocolea_mcvaughii	Cladocolea_cupulata)))))	Psittacanthus_schiedeanus)	((Alepis_flavida	Peraxilla_tetrapetala)	(Notanthera_heterophylla	(((Amylotheca_subumbellata	(Lysiana_filifolia	Lysiana_maritima))
((Oedina_pendens	(Vanwykia_remota	((((((Helixanthera_cylindrica	((((Nuytsia_floribunda	(Atkinsonia_ligustrina	Gaiadendron_punctatum))	((((Amylotheca_subumbellata	(Lysiana_filifolia	Lysiana_maritima))	(((Macrosolen_melintangensis	Macrosolen_cochinchinensis)	(Lepidaria_oviceps	Lepidaria_sp_Nickrent_4044))	(Decaisnina_triflora	(Decaisnina_brittenii	(Decaisnina_signata	Decaisnina_congesta)))))	(Amylotheca_duthieana	Loxanthera_speciosa))	(Alepis_flavida	Peraxilla_tetrapetala)))	((Desmaria_mutabilis	((Notanthera_heterophylla	(Ligaria_cuneifolia	(((Tristerix_peytonii	(Tristerix_peruvianus	Tristerix_chodatianus))	((Tristerix_longebracteatus	Tristerix_grandiflorus)	Tristerix_pubescens))	((Tristerix_penduliflorus	(Tristerix_corymbosus	Tristerix_aphyllus))	Tristerix_verticillatus))))	(Psittacanthus_calyculatus	(((((Cladocolea_mcvaughii	Cladocolea_cupulata)	(((Struthanthus_sp_RE_5128_1	(Struthanthus_orbicularis	Struthanthus_oerstedii))	Struthanthus_woodsonii)	Cladocolea_gracilis))	Psittacanthus_schiedeanus)	((Tripodanthus_flagellaris	Tripodanthus_belmirensis)	Tripodanthus_acutifolius))	(Phthirusa_inorna	(Passovia_pyrifolia	(Dendropemon_bicolor	Oryctanthus_occidentalis)))))))
(Berhautia_senegalensis	(((Englerina_ramulosa	Tapinanthus_constrictiflorus)	(Oncocalyx_schimperi	((Oncella_ambigua	Oncocalyx_sulfureus)	Agelanthus_sansibarensis)))	(Oedina_pendens	((Socratina_bemarivensis	(((Helixanthera_cylindrica	(Sogerianthe_sessiflora	((Benthamina_alyxifolia	(Dactyliophora_novaeguineae	(Amyema_glabra	(Amyema_cambagei	(Diplatia_grandibractea	Diplatia_furcata)))))	(Helicanthes_elastica	Amyema_queenslandica))))	((Helixanthera_parasitica	((Scurrula_ferruginea	(Scurrula_parasitica	Scurrula_pulverulenta))	Taxillus_chinensis))	(((Gaiadendron_punctatum	((((((Amylotheca_duthieana	(Amylotheca_subumbellata	(Lysiana_filifolia	Lysiana_maritima)))	((((Macrosolen_melintangensis	Macrosolen_cochinchinensis)	(Lepidaria_oviceps	Lepidaria_sp_Nickrent_4044))	(Decaisnina_triflora	(Decaisnina_brittenii	(Decaisnina_signata	Decaisnina_congesta))))	Loxanthera_speciosa))	(Alepis_flavida	Peraxilla_tetrapetala))	((((((Struthanthus_woodsonii	(Cladocolea_gracilis	Struthanthus_sp_RE_5128_1))	(Cladocolea_mcvaughii	Cladocolea_cupulata))	(Phthirusa_inorna	(Struthanthus_orbicularis	Struthanthus_oerstedii)))	(((Tripodanthus_flagellaris	(Psittacanthus_schiedeanus
(((Agelanthus_sansibarensis	(Oncocalyx_schimperi	(Oncocalyx_sulfureus	Oncella_ambigua)))	(Berhautia_senegalensis	(Tapinanthus_constrictiflorus	Englerina_ramulosa)))	(Oedina_pendens	(((((Moquiniella_rubra	(Phragmanthera_regularis	((Septulina_glauca	Phragmanthera_crassicaulis)	((Oliverella_rubroviridis	((Spragueanella_rhamnifolia	Erianthemum_dregei)	Tapinanthus_sp_OM825))	(Emelianthe_panganensis	Globimetula_dinklagei)))))	(Plicosepalus_sagittifolius	(Baratranthus_axanthus	Bakerella_sp_Nickrent_4161)))	(Tolypanthus_involucratus	((Dendrophthoe_curvata	Helixanthera_coccinea)	(Dendrophthoe_constricta	(Dendrophthoe_vitellina	Dendrophthoe_longituba)))))	(((Sogerianthe_sessiflora	((Amyema_queenslandica	Helicanthes_elastica)	(Benthamina_alyxifolia	(Dactyliophora_novaeguineae	(Amyema_cambagei	(Amyema_glabra	(Diplatia_furcata	Diplatia_grandibractea)))))))	(Plicosepalus_curviflorus	(((Ileostylus_micranthus	(Muellerina_celastroides	Muellerina_eucalyptoides))	(Cecarria_obtusifolia	(Loranthus_odoratus	(Loranthus_europaeus	Loranthus_grewingkii))))	((Psittacanthus_calyculatus	(Phthirusa_inorna	((((Cladocolea_gracilis	Struthanthus_sp_RE_5128_1)	((Psittacanthus_schiedeanus	Struthanthus_woodsonii)
((Berhautia_senegalensis	(Tapinanthus_constrictiflorus	Englerina_ramulosa))	(((Agelanthus_sansibarensis	(Oncocalyx_sulfureus	Oncella_ambigua))	Oncocalyx_schimperi)	((Plicosepalus_curviflorus	Oedina_pendens)	((((Moquiniella_rubra	((Emelianthe_panganensis	(((Oliverella_rubroviridis	((Spragueanella_rhamnifolia	Erianthemum_dregei)	Tapinanthus_sp_OM825))	Globimetula_dinklagei)	(Septulina_glauca	Phragmanthera_crassicaulis)))	Phragmanthera_regularis))	(Plicosepalus_sagittifolius	Bakerella_sp_Nickrent_4161))	((Tolypanthus_involucratus	((Dendrophthoe_curvata	(Dendrophthoe_longituba	Helixanthera_coccinea))	(Dendrophthoe_constricta	Dendrophthoe_vitellina)))	(((Sogerianthe_sessiflora	((Dactyliophora_novaeguineae	(Amyema_glabra	(Diplatia_furcata	(Amyema_cambagei	Diplatia_grandibractea))))	((Helixanthera_parasitica	(Amyema_queenslandica	Helicanthes_elastica))	Benthamina_alyxifolia)))	(((Ileostylus_micranthus	(Muellerina_celastroides	Muellerina_eucalyptoides))	(Cecarria_obtusifolia	(Loranthus_odoratus	(Loranthus_europaeus	Loranthus_grewingkii))))	(((((Tristerix_peytonii	(Tristerix_chodatianus	Tristerix_peruvianus))	((Tristerix_longebracteatus	Tristerix_grandiflorus)	Tristerix_pubescens))
(((Berhautia_senegalensis	(Tapinanthus_constrictiflorus	Englerina_ramulosa))	((Agelanthus_sansibarensis	(Oncocalyx_sulfureus	Oncella_ambigua))	Oncocalyx_schimperi))	(Oedina_pendens	(Socratina_bemarivensis	((((((Dendrophthoe_longituba	Dendrophthoe_vitellina)	Dendrophthoe_curvata)	((Helixanthera_coccinea	Tolypanthus_involucratus)	Dendrophthoe_constricta))	(((Sogerianthe_sessiflora	((Dactyliophora_novaeguineae	(Amyema_glabra	(Diplatia_furcata	(Amyema_cambagei	Diplatia_grandibractea))))	((Amyema_queenslandica	Helicanthes_elastica)	Benthamina_alyxifolia)))	(Helixanthera_cylindrica	(Helixanthera_parasitica	(((Ileostylus_micranthus	(Muellerina_celastroides	Muellerina_eucalyptoides))	(Cecarria_obtusifolia	(Loranthus_odoratus	(Loranthus_europaeus	Loranthus_grewingkii))))	((Tupeia_antarctica	((Notanthera_heterophylla	((Peraxilla_tetrapetala	Alepis_flavida)	((Amylotheca_subumbellata	(Lysiana_maritima	Lysiana_filifolia))	((Loxanthera_speciosa	Lepidaria_oviceps)	(Amylotheca_duthieana	((Decaisnina_triflora	(Decaisnina_brittenii	(Decaisnina_signata	Decaisnina_congesta)))	((Macrosolen_melintangensis	Macrosolen_cochinchinensis)	Lepidaria_sp_Nickrent_4044)))))))
(Berhautia_senegalensis	((Oedina_pendens	(((((Plicosepalus_curviflorus	((Septulina_glauca	Moquiniella_rubra)	(((Globimetula_dinklagei	(((Spragueanella_rhamnifolia	Erianthemum_dregei)	Tapinanthus_sp_OM825)	Oliverella_rubroviridis))	(Emelianthe_panganensis	Phragmanthera_crassicaulis))	Phragmanthera_regularis)))	(Plicosepalus_sagittifolius	Bakerella_sp_Nickrent_4161))	(((((Benthamina_alyxifolia	(Amyema_glabra	(Amyema_cambagei	(Diplatia_grandibractea	Diplatia_furcata))))	((Helixanthera_parasitica	(Amyema_queenslandica	Helicanthes_elastica))	(Dactyliophora_novaeguineae	Sogerianthe_sessiflora)))	(((Ileostylus_micranthus	(Muellerina_celastroides	Muellerina_eucalyptoides))	(Cecarria_obtusifolia	(Loranthus_odoratus	(Loranthus_europaeus	Loranthus_grewingkii))))	((((Tristerix_corymbosus	Tristerix_aphyllus)	Tristerix_penduliflorus)	(Tristerix_verticillatus	(((Tristerix_chodatianus	Tristerix_peruvianus)	Tristerix_peytonii)	((Tristerix_longebracteatus	Tristerix_grandiflorus)	Tristerix_pubescens))))	((((Peraxilla_tetrapetala	Alepis_flavida)	((Amylotheca_subumbellata	(Lysiana_maritima	Lysiana_filifolia))	((Loxanthera_speciosa	Lepidaria_oviceps)	(Amylotheca_duthieana
(Berhautia_senegalensis	(((Agelanthus_sansibarensis	(Oncocalyx_sulfureus	Oncella_ambigua))	Oncocalyx_schimperi)	(((((Moquiniella_rubra	((Emelianthe_panganensis	(Globimetula_dinklagei	(((Spragueanella_rhamnifolia	Erianthemum_dregei)	Tapinanthus_sp_OM825)	Oliverella_rubroviridis)))	(Septulina_glauca	Phragmanthera_crassicaulis)))	((((Scurrula_pulverulenta	(Scurrula_parasitica	Scurrula_ferruginea))	Taxillus_chinensis)	Helixanthera_cylindrica)	(((Sogerianthe_sessiflora	((Benthamina_alyxifolia	(Dactyliophora_novaeguineae	(Amyema_glabra	(Amyema_cambagei	(Diplatia_grandibractea	Diplatia_furcata)))))	(Amyema_queenslandica	Helicanthes_elastica)))	((Phragmanthera_regularis	Helixanthera_parasitica)	(((Ileostylus_micranthus	(Muellerina_celastroides	Muellerina_eucalyptoides))	(Cecarria_obtusifolia	(Loranthus_odoratus	(Loranthus_europaeus	Loranthus_grewingkii))))	((((Tristerix_chodatianus	Tristerix_peruvianus)	(((Tristerix_pubescens	Tristerix_longebracteatus)	Tristerix_grandiflorus)	Tristerix_peytonii))	(((Tristerix_corymbosus	Tristerix_aphyllus)	Tristerix_penduliflorus)	Tristerix_verticillatus))	(Tupeia_antarctica	(((Notanthera_heterophylla	Desmaria_mutabilis)
(Berhautia_senegalensis	((Oedina_pendens	((Socratina_bemarivensis	Vanwykia_remota)	(((Helixanthera_cylindrica	((Sogerianthe_sessiflora	((Dactyliophora_novaeguineae	(Amyema_cambagei	(Amyema_glabra	(Diplatia_grandibractea	Diplatia_furcata))))	((Helixanthera_parasitica	(Amyema_queenslandica	Helicanthes_elastica))	Benthamina_alyxifolia)))	(((Scurrula_pulverulenta	(Scurrula_parasitica	Scurrula_ferruginea))	Taxillus_chinensis)	(((Ileostylus_micranthus	(Muellerina_celastroides	Muellerina_eucalyptoides))	(Cecarria_obtusifolia	(Loranthus_odoratus	(Loranthus_europaeus	Loranthus_grewingkii))))	((Tupeia_antarctica	(((Peraxilla_tetrapetala	Alepis_flavida)	((Amylotheca_subumbellata	(Lysiana_maritima	Lysiana_filifolia))	(Loxanthera_speciosa	(Amylotheca_duthieana	((Decaisnina_triflora	(Decaisnina_brittenii	(Decaisnina_signata	Decaisnina_congesta)))	((Macrosolen_melintangensis	Macrosolen_cochinchinensis)	Lepidaria_sp_Nickrent_4044))))))	((Gaiadendron_punctatum	Nuytsia_floribunda)	Atkinsonia_ligustrina)))	(((((Tripodanthus_acutifolius	(Tripodanthus_flagellaris	Tripodanthus_belmirensis))	(((Psittacanthus_calyculatus	(Struthanthus_sp_RE_5128_1	((Cladocolea_gracilis
(Berhautia_senegalensis	((Tapinanthus_constrictiflorus	Englerina_ramulosa)	((Agelanthus_sansibarensis	((Oncocalyx_sulfureus	Oncella_ambigua)	Oncocalyx_schimperi))	((Oedina_pendens	((Helixanthera_parasitica	Socratina_bemarivensis)	(Vanwykia_remota	((Helixanthera_cylindrica	(((Helixanthera_coccinea	(Dendrophthoe_constricta	(Dendrophthoe_longituba	Dendrophthoe_vitellina)))	Dendrophthoe_curvata)	Tolypanthus_involucratus))	((Plicosepalus_sagittifolius	(Bakerella_sp_Nickrent_4161	(Sogerianthe_sessiflora	((Amyema_queenslandica	Helicanthes_elastica)	(Benthamina_alyxifolia	(Dactyliophora_novaeguineae	(Amyema_cambagei	(Amyema_glabra	(Diplatia_grandibractea	Diplatia_furcata)))))))))	(((Septulina_glauca	(((((Spragueanella_rhamnifolia	Erianthemum_dregei)	Tapinanthus_sp_OM825)	Oliverella_rubroviridis)	(Emelianthe_panganensis	Globimetula_dinklagei))	Phragmanthera_regularis))	(Moquiniella_rubra	Phragmanthera_crassicaulis))	((Plicosepalus_curviflorus	((Scurrula_pulverulenta	(Scurrula_parasitica	Scurrula_ferruginea))	Taxillus_chinensis))	(((Ileostylus_micranthus	(Muellerina_celastroides	Muellerina_eucalyptoides))	(Cecarria_obtusifolia	(Loranthus_odoratus	(Loranthus_europaeus
(((Oncocalyx_schimperi	(Berhautia_senegalensis	(Tapinanthus_constrictiflorus	Englerina_ramulosa)))	(Agelanthus_sansibarensis	(Oncocalyx_sulfureus	Oncella_ambigua)))	(Oedina_pendens	(((Plicosepalus_sagittifolius	((Bakerella_sp_Nickrent_4161	(Sogerianthe_sessiflora	((Dactyliophora_novaeguineae	(Amyema_cambagei	(Amyema_glabra	(Diplatia_grandibractea	Diplatia_furcata))))	((Amyema_queenslandica	Helicanthes_elastica)	Benthamina_alyxifolia))))	(Helixanthera_cylindrica	(((Helixanthera_parasitica	((Scurrula_pulverulenta	(Scurrula_parasitica	Scurrula_ferruginea))	Taxillus_chinensis))	(((Ileostylus_micranthus	(Muellerina_celastroides	Muellerina_eucalyptoides))	(Cecarria_obtusifolia	(Loranthus_odoratus	(Loranthus_europaeus	Loranthus_grewingkii))))	((Ligaria_cuneifolia	((Tupeia_antarctica	(((((Passovia_pyrifolia	(Oryctanthus_occidentalis	Dendropemon_bicolor))	(Tripodanthus_acutifolius	Tripodanthus_belmirensis))	(((Struthanthus_sp_RE_5128_1	(Phthirusa_inorna	(Struthanthus_oerstedii	(Tripodanthus_flagellaris	Struthanthus_orbicularis))))	((Cladocolea_mcvaughii	Cladocolea_cupulata)	Struthanthus_woodsonii))	Cladocolea_gracilis))	Psittacanthus_schiedeanus)	Psittacanthus_calyculatus))
(((Agelanthus_sansibarensis	(Oncocalyx_schimperi	(Oncocalyx_sulfureus	Oncella_ambigua)))	(Berhautia_senegalensis	(Tapinanthus_constrictiflorus	Englerina_ramulosa)))	(Oedina_pendens	(((((((Septulina_glauca	Phragmanthera_crassicaulis)	((((Spragueanella_rhamnifolia	Erianthemum_dregei)	Tapinanthus_sp_OM825)	Oliverella_rubroviridis)	(Emelianthe_panganensis	Globimetula_dinklagei)))	Phragmanthera_regularis)	Moquiniella_rubra)	((((Scurrula_pulverulenta	(Scurrula_parasitica	Scurrula_ferruginea))	Taxillus_chinensis)	(((Ileostylus_micranthus	(Muellerina_celastroides	Muellerina_eucalyptoides))	(Cecarria_obtusifolia	(Loranthus_odoratus	(Loranthus_europaeus	Loranthus_grewingkii))))	(((Ligaria_cuneifolia	((((Passovia_pyrifolia	(Oryctanthus_occidentalis	Dendropemon_bicolor))	(Tripodanthus_acutifolius	(Psittacanthus_schiedeanus	Tripodanthus_belmirensis)))	(Psittacanthus_calyculatus	((((Struthanthus_oerstedii	(Tripodanthus_flagellaris	Struthanthus_orbicularis))	(Struthanthus_sp_RE_5128_1	Struthanthus_woodsonii))	(Cladocolea_mcvaughii	Cladocolea_cupulata))	Cladocolea_gracilis)))	Phthirusa_inorna))	(((((Peraxilla_tetrapetala	Alepis_flavida)	(Lepidaria_oviceps	(((Amylotheca_duthieana
(((Agelanthus_sansibarensis	(Oncocalyx_sulfureus	Oncella_ambigua))	(Berhautia_senegalensis	((Oncocalyx_schimperi	Tapinanthus_constrictiflorus)	Englerina_ramulosa)))	(Oedina_pendens	(((((Helixanthera_coccinea	((Dendrophthoe_longituba	Dendrophthoe_vitellina)	Dendrophthoe_constricta))	Dendrophthoe_curvata)	Tolypanthus_involucratus)	((Plicosepalus_sagittifolius	((Septulina_glauca	Bakerella_sp_Nickrent_4161)	Baratranthus_axanthus))	((((Plicosepalus_curviflorus	Helixanthera_cylindrica)	((Scurrula_pulverulenta	(Scurrula_parasitica	Scurrula_ferruginea))	(Helixanthera_parasitica	Taxillus_chinensis)))	((((Ileostylus_micranthus	(Muellerina_celastroides	Muellerina_eucalyptoides))	(Cecarria_obtusifolia	(Loranthus_odoratus	(Loranthus_europaeus	Loranthus_grewingkii))))	((((((Passovia_pyrifolia	(Oryctanthus_occidentalis	Dendropemon_bicolor))	(Tripodanthus_acutifolius	(Tripodanthus_flagellaris	Tripodanthus_belmirensis)))	((((Cladocolea_cupulata	Cladocolea_mcvaughii)	(Cladocolea_gracilis	(Struthanthus_oerstedii	(Psittacanthus_schiedeanus	Struthanthus_orbicularis))))	(Struthanthus_woodsonii	Struthanthus_sp_RE_5128_1))	Phthirusa_inorna))	Psittacanthus_calyculatus)	((Gaiadendron_punctatum	(Nuytsia_floribunda
((((Helixanthera_parasitica	Socratina_bemarivensis)	((Baratranthus_axanthus	Vanwykia_remota)	(((((Scurrula_pulverulenta	(Scurrula_parasitica	Scurrula_ferruginea))	Taxillus_chinensis)	Helixanthera_cylindrica)	(((((Muellerina_eucalyptoides	Muellerina_celastroides)	Ileostylus_micranthus)	((Loranthus_odoratus	(Loranthus_grewingkii	Loranthus_europaeus))	Cecarria_obtusifolia))	(((Tupeia_antarctica	Atkinsonia_ligustrina)	(((Peraxilla_tetrapetala	Alepis_flavida)	((Lepidaria_oviceps	Loxanthera_speciosa)	((Amylotheca_subumbellata	(Lysiana_filifolia	Lysiana_maritima))	(Amylotheca_duthieana	((Decaisnina_triflora	((Decaisnina_congesta	Decaisnina_signata)	Decaisnina_brittenii))	(Lepidaria_sp_Nickrent_4044	(Macrosolen_cochinchinensis	Macrosolen_melintangensis)))))))	(Gaiadendron_punctatum	(Desmaria_mutabilis	(Notanthera_heterophylla	((Ligaria_cuneifolia	((Tristerix_verticillatus	(Tristerix_penduliflorus	(Tristerix_aphyllus	Tristerix_corymbosus)))	((Tristerix_peytonii	(Tristerix_chodatianus	Tristerix_peruvianus))	((Tristerix_longebracteatus	Tristerix_grandiflorus)	Tristerix_pubescens))))	(Tripodanthus_flagellaris	((((Phthirusa_inorna	(Struthanthus_sp_RE_5128_1
(Berhautia_senegalensis	(((Oncocalyx_schimperi	((Oncella_ambigua	Oncocalyx_sulfureus)	Agelanthus_sansibarensis))	(Englerina_ramulosa	Tapinanthus_constrictiflorus))	((Socratina_bemarivensis	((((((Oliverella_rubroviridis	(Tapinanthus_sp_OM825	(Spragueanella_rhamnifolia	Erianthemum_dregei)))	Emelianthe_panganensis)	(Phragmanthera_crassicaulis	Globimetula_dinklagei))	Moquiniella_rubra)	(((((Dactyliophora_novaeguineae	((Amyema_glabra	(Diplatia_furcata	(Diplatia_grandibractea	Amyema_cambagei)))	Benthamina_alyxifolia))	(Helicanthes_elastica	Amyema_queenslandica))	Sogerianthe_sessiflora)	(Helixanthera_cylindrica	(Plicosepalus_curviflorus	((Phragmanthera_regularis	Helixanthera_parasitica)	((((Muellerina_eucalyptoides	Muellerina_celastroides)	Ileostylus_micranthus)	((Loranthus_odoratus	(Loranthus_grewingkii	Loranthus_europaeus))	Cecarria_obtusifolia))	(Nuytsia_floribunda	((Desmaria_mutabilis	(Notanthera_heterophylla	((((((Psittacanthus_schiedeanus	Tripodanthus_belmirensis)	Tripodanthus_acutifolius)	((Struthanthus_sp_RE_5128_1	(((Cladocolea_mcvaughii	Cladocolea_gracilis)	((Tripodanthus_flagellaris	Struthanthus_orbicularis)	Struthanthus_oerstedii))	(Struthanthus_woodsonii	Cladocolea_cupulata)))
((((Oncella_ambigua	Oncocalyx_sulfureus)	Agelanthus_sansibarensis)	(Berhautia_senegalensis	((Oncocalyx_schimperi	Englerina_ramulosa)	Tapinanthus_constrictiflorus)))	(((Dendrophthoe_constricta	(Helixanthera_coccinea	(Dendrophthoe_vitellina	Dendrophthoe_longituba)))	(Tolypanthus_involucratus	Dendrophthoe_curvata))	((((Plicosepalus_curviflorus	(((Globimetula_dinklagei	(Oliverella_rubroviridis	(Tapinanthus_sp_OM825	(Spragueanella_rhamnifolia	Erianthemum_dregei))))	(Phragmanthera_crassicaulis	Emelianthe_panganensis))	Septulina_glauca))	Moquiniella_rubra)	(((((((Muellerina_eucalyptoides	Muellerina_celastroides)	Ileostylus_micranthus)	((Loranthus_odoratus	(Loranthus_grewingkii	Loranthus_europaeus))	Cecarria_obtusifolia))	(Gaiadendron_punctatum	((Tupeia_antarctica	((Atkinsonia_ligustrina	(Notanthera_heterophylla	((Peraxilla_tetrapetala	Alepis_flavida)	(Lepidaria_oviceps	(((Amylotheca_duthieana	((Decaisnina_triflora	((Decaisnina_congesta	Decaisnina_signata)	Decaisnina_brittenii))	(Lepidaria_sp_Nickrent_4044	(Macrosolen_cochinchinensis	Macrosolen_melintangensis))))	Loxanthera_speciosa)	(Amylotheca_subumbellata	(Lysiana_filifolia	Lysiana_maritima)))))))	(((((((Tripodanthus_flagellaris
(Berhautia_senegalensis	(((((((((Helixanthera_cylindrica	((Phragmanthera_regularis	Helixanthera_parasitica)	((((Muellerina_eucalyptoides	Muellerina_celastroides)	Ileostylus_micranthus)	((Loranthus_odoratus	(Loranthus_grewingkii	Loranthus_europaeus))	Cecarria_obtusifolia))	((Gaiadendron_punctatum	((((Lepidaria_oviceps	(Peraxilla_tetrapetala	Alepis_flavida))	(((Decaisnina_triflora	((Decaisnina_congesta	Decaisnina_signata)	Decaisnina_brittenii))	(Lepidaria_sp_Nickrent_4044	(Macrosolen_cochinchinensis	Macrosolen_melintangensis)))	((Amylotheca_duthieana	Loxanthera_speciosa)	(Amylotheca_subumbellata	(Lysiana_filifolia	Lysiana_maritima)))))	((Desmaria_mutabilis	(Notanthera_heterophylla	(((((((((Struthanthus_sp_RE_5128_1	(Struthanthus_orbicularis	Struthanthus_oerstedii))	Struthanthus_woodsonii)	Cladocolea_gracilis)	(Cladocolea_cupulata	Cladocolea_mcvaughii))	Psittacanthus_calyculatus)	Phthirusa_inorna)	(((Dendropemon_bicolor	Oryctanthus_occidentalis)	Passovia_pyrifolia)	((Tripodanthus_flagellaris	Tripodanthus_acutifolius)	Tripodanthus_belmirensis)))	Psittacanthus_schiedeanus)	(((((Tristerix_aphyllus	Tristerix_corymbosus)	(Tristerix_verticillatus	Tristerix_penduliflorus))	(Tristerix_pubescens
(((((((Plicosepalus_curviflorus	(Moquiniella_rubra	((((Spragueanella_rhamnifolia	Erianthemum_dregei)	(Oliverella_rubroviridis	Tapinanthus_sp_OM825))	(Emelianthe_panganensis	Globimetula_dinklagei))	Phragmanthera_crassicaulis)))	(((Septulina_glauca	Bakerella_sp_Nickrent_4161)	Baratranthus_axanthus)	Plicosepalus_sagittifolius))	(((Helixanthera_cylindrica	(((Phragmanthera_regularis	Helixanthera_parasitica)	((((Muellerina_eucalyptoides	Muellerina_celastroides)	Ileostylus_micranthus)	((Loranthus_odoratus	(Loranthus_grewingkii	Loranthus_europaeus))	Cecarria_obtusifolia))	(Nuytsia_floribunda	(((((Peraxilla_tetrapetala	Alepis_flavida)	((Amylotheca_duthieana	((Decaisnina_triflora	((Decaisnina_congesta	Decaisnina_signata)	Decaisnina_brittenii))	((Lepidaria_oviceps	Lepidaria_sp_Nickrent_4044)	(Macrosolen_cochinchinensis	Macrosolen_melintangensis))))	(Loxanthera_speciosa	(Amylotheca_subumbellata	(Lysiana_filifolia	Lysiana_maritima)))))	Gaiadendron_punctatum)	Atkinsonia_ligustrina)	(Tupeia_antarctica	((Notanthera_heterophylla	((((Phthirusa_inorna	(((Cladocolea_gracilis	Struthanthus_sp_RE_5128_1)	((Struthanthus_orbicularis	Struthanthus_oerstedii)	Struthanthus_woodsonii))	(Cladocolea_cupulata
((((Socratina_bemarivensis	(((((Plicosepalus_sagittifolius	(Phragmanthera_crassicaulis	((((Tapinanthus_sp_OM825	(Erianthemum_dregei	Spragueanella_rhamnifolia))	Oliverella_rubroviridis)	Emelianthe_panganensis)	(Globimetula_dinklagei	Moquiniella_rubra))))	((Septulina_glauca	Bakerella_sp_Nickrent_4161)	Baratranthus_axanthus))	(((((Helicanthes_elastica	Amyema_queenslandica)	(Benthamina_alyxifolia	(((Amyema_glabra	(Diplatia_furcata	Diplatia_grandibractea))	Amyema_cambagei)	Dactyliophora_novaeguineae)))	Sogerianthe_sessiflora)	(Helixanthera_cylindrica	(Plicosepalus_curviflorus	((Phragmanthera_regularis	Helixanthera_parasitica)	((((Muellerina_eucalyptoides	Muellerina_celastroides)	Ileostylus_micranthus)	((Loranthus_odoratus	(Loranthus_grewingkii	Loranthus_europaeus))	Cecarria_obtusifolia))	(Nuytsia_floribunda	(Gaiadendron_punctatum	(Atkinsonia_ligustrina	(((((Phthirusa_inorna	((Tripodanthus_flagellaris	Tripodanthus_belmirensis)	Tripodanthus_acutifolius))	(((Dendropemon_bicolor	Oryctanthus_occidentalis)	Passovia_pyrifolia)	(Psittacanthus_schiedeanus	((((Struthanthus_sp_RE_5128_1	(Struthanthus_orbicularis	Struthanthus_oerstedii))	Struthanthus_woodsonii)	Cladocolea_gracilis)	(Cladocolea_cupulata
((((((Socratina_bemarivensis	(((((Bakerella_sp_Nickrent_4161	Plicosepalus_sagittifolius)	((Phragmanthera_crassicaulis	(((Tapinanthus_sp_OM825	(Erianthemum_dregei	Spragueanella_rhamnifolia))	Oliverella_rubroviridis)	(Emelianthe_panganensis	Globimetula_dinklagei)))	Moquiniella_rubra))	((Helixanthera_cylindrica	((Phragmanthera_regularis	((((Muellerina_eucalyptoides	Muellerina_celastroides)	Ileostylus_micranthus)	((Loranthus_odoratus	(Loranthus_grewingkii	Loranthus_europaeus))	Cecarria_obtusifolia))	(Nuytsia_floribunda	((Ligaria_cuneifolia	(Notanthera_heterophylla	((((Tristerix_grandiflorus	Tristerix_longebracteatus)	Tristerix_pubescens)	(Tristerix_peytonii	(Tristerix_chodatianus	Tristerix_peruvianus)))	(Tristerix_verticillatus	(Tristerix_penduliflorus	(Tristerix_aphyllus	Tristerix_corymbosus))))))	(Desmaria_mutabilis	(Tupeia_antarctica	(((((Peraxilla_tetrapetala	Alepis_flavida)	((Amylotheca_duthieana	(Lepidaria_oviceps	Loxanthera_speciosa))	((Amylotheca_subumbellata	(Lysiana_filifolia	Lysiana_maritima))	((Decaisnina_triflora	((Decaisnina_congesta	Decaisnina_signata)	Decaisnina_brittenii))	(Lepidaria_sp_Nickrent_4044	(Macrosolen_cochinchinensis	Macrosolen_melintangensis))))))
((((Oncocalyx_schimperi	(Agelanthus_sansibarensis	(Oncella_ambigua	Oncocalyx_sulfureus)))	(Baratranthus_axanthus	(Englerina_ramulosa	Tapinanthus_constrictiflorus)))	(((((((Helixanthera_coccinea	Dendrophthoe_curvata)	Plicosepalus_sagittifolius)	((Dendrophthoe_vitellina	Dendrophthoe_longituba)	Dendrophthoe_constricta))	((((Sogerianthe_sessiflora	((Helicanthes_elastica	Amyema_queenslandica)	(Benthamina_alyxifolia	(((Amyema_glabra	(Diplatia_furcata	Diplatia_grandibractea))	Amyema_cambagei)	Dactyliophora_novaeguineae))))	((Scurrula_ferruginea	(Scurrula_pulverulenta	Scurrula_parasitica))	Taxillus_chinensis))	((Plicosepalus_curviflorus	(Helixanthera_parasitica	((((Muellerina_eucalyptoides	Muellerina_celastroides)	Ileostylus_micranthus)	((Loranthus_odoratus	(Loranthus_grewingkii	Loranthus_europaeus))	Cecarria_obtusifolia))	(Nuytsia_floribunda	((Gaiadendron_punctatum	(((((Ligaria_cuneifolia	((((Tristerix_grandiflorus	Tristerix_longebracteatus)	Tristerix_pubescens)	(Tristerix_peytonii	(Tristerix_chodatianus	Tristerix_peruvianus)))	(Tristerix_verticillatus	(Tristerix_penduliflorus	(Tristerix_aphyllus	Tristerix_corymbosus)))))	((Psittacanthus_calyculatus	((Cladocolea_mcvaughii
((Berhautia_senegalensis	Englerina_ramulosa)	(((((Tolypanthus_involucratus	(Dendrophthoe_curvata	((Dendrophthoe_constricta	(Dendrophthoe_vitellina	Dendrophthoe_longituba))	Helixanthera_coccinea)))	((((((Sogerianthe_sessiflora	((Helicanthes_elastica	Amyema_queenslandica)	(Benthamina_alyxifolia	(((Amyema_glabra	(Diplatia_furcata	Diplatia_grandibractea))	Amyema_cambagei)	Dactyliophora_novaeguineae))))	(Helixanthera_parasitica	((((Muellerina_eucalyptoides	Muellerina_celastroides)	Ileostylus_micranthus)	((Loranthus_odoratus	(Loranthus_grewingkii	Loranthus_europaeus))	Cecarria_obtusifolia))	(((((Notanthera_heterophylla	((Tristerix_penduliflorus	(Tristerix_aphyllus	Tristerix_corymbosus))	((((Tristerix_grandiflorus	Tristerix_longebracteatus)	(Tristerix_peytonii	Tristerix_pubescens))	(Tristerix_chodatianus	Tristerix_peruvianus))	Tristerix_verticillatus)))	((Psittacanthus_calyculatus	((Phthirusa_inorna	((Tripodanthus_belmirensis	Tripodanthus_flagellaris)	Tripodanthus_acutifolius))	(((Dendropemon_bicolor	Oryctanthus_occidentalis)	Passovia_pyrifolia)	(((Struthanthus_orbicularis	(Psittacanthus_schiedeanus	Struthanthus_oerstedii))	(Struthanthus_woodsonii	((Cladocolea_mcvaughii	Cladocolea_cupulata)
(((((((Dendrophthoe_constricta	(Dendrophthoe_vitellina	Dendrophthoe_longituba))	Helixanthera_coccinea)	(Tolypanthus_involucratus	Dendrophthoe_curvata))	(((((Sogerianthe_sessiflora	((Helicanthes_elastica	Amyema_queenslandica)	(Benthamina_alyxifolia	(((Amyema_glabra	(Diplatia_furcata	Diplatia_grandibractea))	Amyema_cambagei)	Dactyliophora_novaeguineae))))	((((Muellerina_eucalyptoides	Muellerina_celastroides)	Ileostylus_micranthus)	((Loranthus_odoratus	(Loranthus_grewingkii	Loranthus_europaeus))	Cecarria_obtusifolia))	(((Tupeia_antarctica	((((((Tristerix_verticillatus	(Tristerix_penduliflorus	(Tristerix_aphyllus	Tristerix_corymbosus)))	(((Tristerix_grandiflorus	Tristerix_longebracteatus)	Tristerix_pubescens)	(Tristerix_peytonii	(Tristerix_chodatianus	Tristerix_peruvianus))))	Notanthera_heterophylla)	Ligaria_cuneifolia)	((Psittacanthus_calyculatus	((Tripodanthus_belmirensis	Tripodanthus_acutifolius)	(((Dendropemon_bicolor	Oryctanthus_occidentalis)	Passovia_pyrifolia)	(((Struthanthus_sp_RE_5128_1	(Phthirusa_inorna	((Tripodanthus_flagellaris	Struthanthus_orbicularis)	Struthanthus_oerstedii)))	(Struthanthus_woodsonii	(Cladocolea_mcvaughii	Cladocolea_cupulata)))	Cladocolea_gracilis))))
(((((Socratina_bemarivensis	(Baratranthus_axanthus	Vanwykia_remota))	(((Plicosepalus_sagittifolius	(Tolypanthus_involucratus	(Dendrophthoe_curvata	(Helixanthera_coccinea	(Dendrophthoe_constricta	(Dendrophthoe_vitellina	Dendrophthoe_longituba))))))	(((((Oliverella_rubroviridis	(Tapinanthus_sp_OM825	(Spragueanella_rhamnifolia	Erianthemum_dregei)))	Emelianthe_panganensis)	((Septulina_glauca	Phragmanthera_crassicaulis)	(Globimetula_dinklagei	Phragmanthera_regularis)))	Moquiniella_rubra)	(((((Helixanthera_parasitica	(((Atkinsonia_ligustrina	((Alepis_flavida	Peraxilla_tetrapetala)	(((Amylotheca_subumbellata	(Lysiana_filifolia	Lysiana_maritima))	(((Lepidaria_oviceps	Lepidaria_sp_Nickrent_4044)	(Macrosolen_cochinchinensis	Macrosolen_melintangensis))	(Decaisnina_triflora	(Decaisnina_brittenii	(Decaisnina_signata	Decaisnina_congesta)))))	(Loxanthera_speciosa	Amylotheca_duthieana))))	(((Desmaria_mutabilis	(((Ligaria_cuneifolia	(((Tristerix_aphyllus	Tristerix_corymbosus)	(Tristerix_verticillatus	Tristerix_penduliflorus))	((Tristerix_pubescens	(Tristerix_longebracteatus	Tristerix_grandiflorus))	((Tristerix_chodatianus	Tristerix_peruvianus)	Tristerix_peytonii))))	((((Passovia_pyrifolia
(Berhautia_senegalensis	(((Socratina_bemarivensis	(Vanwykia_remota	((Tolypanthus_involucratus	(Dendrophthoe_curvata	(Helixanthera_coccinea	(Dendrophthoe_constricta	(Dendrophthoe_vitellina	Dendrophthoe_longituba)))))	((((Plicosepalus_curviflorus	((((((Atkinsonia_ligustrina	((Alepis_flavida	Peraxilla_tetrapetala)	(Lepidaria_oviceps	((Loxanthera_speciosa	(Amylotheca_subumbellata	(Lysiana_filifolia	Lysiana_maritima)))	(Amylotheca_duthieana	((Macrosolen_cochinchinensis	(Macrosolen_melintangensis	Lepidaria_sp_Nickrent_4044))	(Decaisnina_triflora	(Decaisnina_brittenii	(Decaisnina_signata	Decaisnina_congesta)))))))))	((((((Passovia_pyrifolia	(Oryctanthus_occidentalis	Dendropemon_bicolor))	(((Psittacanthus_schiedeanus	Tripodanthus_belmirensis)	Tripodanthus_flagellaris)	Tripodanthus_acutifolius))	(Phthirusa_inorna	((Struthanthus_woodsonii	Struthanthus_sp_RE_5128_1)	(((Struthanthus_oerstedii	Struthanthus_orbicularis)	Cladocolea_gracilis)	(Cladocolea_mcvaughii	Cladocolea_cupulata)))))	Psittacanthus_calyculatus)	(Ligaria_cuneifolia	(((Tristerix_penduliflorus	(Tristerix_corymbosus	Tristerix_aphyllus))	Tristerix_verticillatus)	(((Tristerix_pubescens	Tristerix_peytonii)	(Tristerix_chodatianus
(((((Tolypanthus_involucratus	(Dendrophthoe_curvata	(Helixanthera_coccinea	(Dendrophthoe_constricta	(Dendrophthoe_vitellina	Dendrophthoe_longituba)))))	(((((Phragmanthera_regularis	(Helixanthera_parasitica	((((Tupeia_antarctica	Atkinsonia_ligustrina)	((Alepis_flavida	Peraxilla_tetrapetala)	((Amylotheca_subumbellata	(Lysiana_filifolia	Lysiana_maritima))	((((Decaisnina_triflora	((Decaisnina_congesta	Decaisnina_signata)	Decaisnina_brittenii))	((Macrosolen_cochinchinensis	Macrosolen_melintangensis)	Lepidaria_sp_Nickrent_4044))	Amylotheca_duthieana)	(Lepidaria_oviceps	Loxanthera_speciosa)))))	((((((Tristerix_penduliflorus	(Tristerix_corymbosus	Tristerix_aphyllus))	(Tristerix_verticillatus	((Tristerix_chodatianus	Tristerix_peruvianus)	(((Tristerix_longebracteatus	Tristerix_grandiflorus)	Tristerix_pubescens)	Tristerix_peytonii))))	Notanthera_heterophylla)	(Ligaria_cuneifolia	(((Passovia_pyrifolia	(Oryctanthus_occidentalis	Dendropemon_bicolor))	(((Tripodanthus_belmirensis	(Psittacanthus_schiedeanus	Tripodanthus_flagellaris))	Tripodanthus_acutifolius)	Phthirusa_inorna))	(Psittacanthus_calyculatus	((Cladocolea_gracilis	(Struthanthus_woodsonii	(Struthanthus_sp_RE_5128_1	(Struthanthus_oerstedii
(Berhautia_senegalensis	((((((Tolypanthus_involucratus	((Dendrophthoe_constricta	(Dendrophthoe_vitellina	Dendrophthoe_longituba))	(Dendrophthoe_curvata	Helixanthera_coccinea)))	(((((Taxillus_chinensis	(Scurrula_ferruginea	(Scurrula_parasitica	Scurrula_pulverulenta)))	Plicosepalus_curviflorus)	(Helixanthera_cylindrica	(((Gaiadendron_punctatum	(Atkinsonia_ligustrina	((Desmaria_mutabilis	((((Passovia_pyrifolia	(Oryctanthus_occidentalis	Dendropemon_bicolor))	((Tripodanthus_belmirensis	Tripodanthus_flagellaris)	Tripodanthus_acutifolius))	(Phthirusa_inorna	(Psittacanthus_calyculatus	((Cladocolea_gracilis	(Struthanthus_woodsonii	(Struthanthus_sp_RE_5128_1	(Struthanthus_oerstedii	(Psittacanthus_schiedeanus	Struthanthus_orbicularis)))))	(Cladocolea_mcvaughii	Cladocolea_cupulata)))))	(Tupeia_antarctica	(Ligaria_cuneifolia	((Tristerix_penduliflorus	(Tristerix_corymbosus	Tristerix_aphyllus))	(Tristerix_verticillatus	(((Tristerix_longebracteatus	Tristerix_grandiflorus)	Tristerix_pubescens)	(Tristerix_peytonii	(Tristerix_chodatianus	Tristerix_peruvianus)))))))))	((Alepis_flavida	Peraxilla_tetrapetala)	(Notanthera_heterophylla	((Amylotheca_subumbellata	(Lysiana_filifolia	Lysiana_maritima))
(((Tapinanthus_constrictiflorus	((Agelanthus_sansibarensis	(Oncocalyx_sulfureus	Oncella_ambigua))	Oncocalyx_schimperi))	(Berhautia_senegalensis	Englerina_ramulosa))	(((((((Helixanthera_parasitica	(Taxillus_chinensis	(Scurrula_pulverulenta	(Scurrula_ferruginea	Scurrula_parasitica))))	Helixanthera_cylindrica)	((((((((((Phthirusa_inorna	((Tripodanthus_belmirensis	Tripodanthus_flagellaris)	Tripodanthus_acutifolius))	((Cladocolea_gracilis	(Struthanthus_woodsonii	(Struthanthus_sp_RE_5128_1	((Cladocolea_mcvaughii	Cladocolea_cupulata)	(Struthanthus_oerstedii	Struthanthus_orbicularis)))))	(Passovia_pyrifolia	(Oryctanthus_occidentalis	Dendropemon_bicolor))))	Psittacanthus_calyculatus)	Psittacanthus_schiedeanus)	((((((Tristerix_longebracteatus	Tristerix_grandiflorus)	Tristerix_pubescens)	(Tristerix_peytonii	(Tristerix_chodatianus	Tristerix_peruvianus)))	((Tristerix_corymbosus	Tristerix_aphyllus)	(Tristerix_verticillatus	Tristerix_penduliflorus)))	(Notanthera_heterophylla	Desmaria_mutabilis))	Ligaria_cuneifolia))	Tupeia_antarctica)	(((Alepis_flavida	Peraxilla_tetrapetala)	((Amylotheca_subumbellata	(Lysiana_filifolia	Lysiana_maritima))	((((Decaisnina_triflora	((Decaisnina_signata
(((Tapinanthus_constrictiflorus	((Agelanthus_sansibarensis	(Oncocalyx_sulfureus	Oncella_ambigua))	Oncocalyx_schimperi))	(Berhautia_senegalensis	Englerina_ramulosa))	((Socratina_bemarivensis	(Vanwykia_remota	(((((Helixanthera_cylindrica	((Taxillus_chinensis	(Scurrula_pulverulenta	(Scurrula_ferruginea	Scurrula_parasitica)))	((Tupeia_antarctica	(((Notanthera_heterophylla	((((((Tristerix_longebracteatus	Tristerix_grandiflorus)	Tristerix_pubescens)	(Tristerix_chodatianus	Tristerix_peruvianus))	Tristerix_peytonii)	((Tristerix_corymbosus	Tristerix_aphyllus)	(Tristerix_verticillatus	Tristerix_penduliflorus)))	Ligaria_cuneifolia))	(((Phthirusa_inorna	((Tripodanthus_belmirensis	Tripodanthus_flagellaris)	Tripodanthus_acutifolius))	((Psittacanthus_calyculatus	(((Struthanthus_oerstedii	Struthanthus_orbicularis)	Struthanthus_sp_RE_5128_1)	((Cladocolea_gracilis	Struthanthus_woodsonii)	(Cladocolea_mcvaughii	Cladocolea_cupulata))))	(Passovia_pyrifolia	(Oryctanthus_occidentalis	Dendropemon_bicolor))))	Psittacanthus_schiedeanus))	((((Alepis_flavida	Peraxilla_tetrapetala)	((Amylotheca_subumbellata	(Lysiana_filifolia	Lysiana_maritima))	((((Decaisnina_triflora	((Decaisnina_signata
(Berhautia_senegalensis	(Englerina_ramulosa	((Socratina_bemarivensis	(((Baratranthus_axanthus	Vanwykia_remota)	(((((Dendrophthoe_constricta	(Dendrophthoe_longituba	Dendrophthoe_vitellina))	(Dendrophthoe_curvata	Helixanthera_coccinea))	Tolypanthus_involucratus)	(((Taxillus_chinensis	(Scurrula_pulverulenta	(Scurrula_ferruginea	Scurrula_parasitica)))	(((Phragmanthera_regularis	Helixanthera_parasitica)	(((Gaiadendron_punctatum	(Atkinsonia_ligustrina	(((((Notanthera_heterophylla	(((Tristerix_penduliflorus	(Tristerix_aphyllus	Tristerix_corymbosus))	(Tristerix_verticillatus	(((Tristerix_longebracteatus	Tristerix_grandiflorus)	(Tristerix_peytonii	(Tristerix_chodatianus	Tristerix_peruvianus)))	Tristerix_pubescens)))	Ligaria_cuneifolia))	Tupeia_antarctica)	Desmaria_mutabilis)	(((((Struthanthus_woodsonii	Struthanthus_sp_RE_5128_1)	(((Struthanthus_oerstedii	Struthanthus_orbicularis)	Cladocolea_gracilis)	Psittacanthus_schiedeanus))	(Cladocolea_mcvaughii	Cladocolea_cupulata))	((Passovia_pyrifolia	(Oryctanthus_occidentalis	Dendropemon_bicolor))	(Phthirusa_inorna	(Tripodanthus_flagellaris	(Tripodanthus_acutifolius	Tripodanthus_belmirensis)))))	Psittacanthus_calyculatus))	((Alepis_flavida
(((((Socratina_bemarivensis	Vanwykia_remota)	((Bakerella_sp_Nickrent_4161	Plicosepalus_sagittifolius)	((((Sogerianthe_sessiflora	((Benthamina_alyxifolia	(((Diplatia_furcata	(Diplatia_grandibractea	Amyema_cambagei))	Amyema_glabra)	Dactyliophora_novaeguineae))	(Amyema_queenslandica	Helicanthes_elastica)))	((((Helixanthera_parasitica	Taxillus_chinensis)	(Scurrula_pulverulenta	(Scurrula_ferruginea	Scurrula_parasitica)))	Plicosepalus_curviflorus)	(Helixanthera_cylindrica	((((Gaiadendron_punctatum	(((Desmaria_mutabilis	((Tristerix_penduliflorus	(((Tristerix_aphyllus	Tristerix_corymbosus)	(Tristerix_pubescens	((Tristerix_longebracteatus	Tristerix_grandiflorus)	(Tristerix_peytonii	(Tristerix_chodatianus	Tristerix_peruvianus)))))	Tristerix_verticillatus))	Ligaria_cuneifolia))	(((((Psittacanthus_calyculatus	(Cladocolea_gracilis	((Struthanthus_sp_RE_5128_1	(Struthanthus_oerstedii	Struthanthus_orbicularis))	((Cladocolea_mcvaughii	Cladocolea_cupulata)	Struthanthus_woodsonii))))	Psittacanthus_schiedeanus)	(Passovia_pyrifolia	(Oryctanthus_occidentalis	Dendropemon_bicolor)))	((Phthirusa_inorna	Tripodanthus_acutifolius)	Tripodanthus_belmirensis))	Tripodanthus_flagellaris))	((Notanthera_heterophylla
(Berhautia_senegalensis	(((Oncocalyx_schimperi	Englerina_ramulosa)	Tapinanthus_constrictiflorus)	((Agelanthus_sansibarensis	(Oncocalyx_sulfureus	Oncella_ambigua))	(((Socratina_bemarivensis	(Baratranthus_axanthus	Vanwykia_remota))	(((Bakerella_sp_Nickrent_4161	Plicosepalus_sagittifolius)	((Helixanthera_coccinea	(Dendrophthoe_constricta	(Dendrophthoe_curvata	(Dendrophthoe_longituba	Dendrophthoe_vitellina))))	Tolypanthus_involucratus))	((Helixanthera_cylindrica	((Sogerianthe_sessiflora	((Benthamina_alyxifolia	(((Diplatia_furcata	(Diplatia_grandibractea	Amyema_cambagei))	Amyema_glabra)	Dactyliophora_novaeguineae))	(Amyema_queenslandica	Helicanthes_elastica)))	((Taxillus_chinensis	(Scurrula_pulverulenta	(Scurrula_ferruginea	Scurrula_parasitica)))	(Helixanthera_parasitica	((((Tupeia_antarctica	((((((Cladocolea_gracilis	(Struthanthus_woodsonii	(Struthanthus_sp_RE_5128_1	(((Psittacanthus_schiedeanus	Struthanthus_orbicularis)	Struthanthus_oerstedii)	(Cladocolea_mcvaughii	Cladocolea_cupulata)))))	(Passovia_pyrifolia	(Oryctanthus_occidentalis	Dendropemon_bicolor)))	(Phthirusa_inorna	(Tripodanthus_acutifolius	(Tripodanthus_belmirensis	Tripodanthus_flagellaris))))	Psittacanthus_calyculatus)
(Berhautia_senegalensis	(((Oncocalyx_schimperi	Englerina_ramulosa)	Tapinanthus_constrictiflorus)	((Agelanthus_sansibarensis	(Oncocalyx_sulfureus	Oncella_ambigua))	(((Bakerella_sp_Nickrent_4161	((Baratranthus_axanthus	Vanwykia_remota)	Plicosepalus_sagittifolius))	((((Helixanthera_coccinea	(Dendrophthoe_constricta	(Dendrophthoe_longituba	Dendrophthoe_vitellina)))	Dendrophthoe_curvata)	Tolypanthus_involucratus)	((((Taxillus_chinensis	(Scurrula_pulverulenta	(Scurrula_ferruginea	Scurrula_parasitica)))	Helixanthera_cylindrica)	(((((Desmaria_mutabilis	(((Notanthera_heterophylla	((Alepis_flavida	Peraxilla_tetrapetala)	((((((Decaisnina_brittenii	(Decaisnina_congesta	Decaisnina_signata))	Decaisnina_triflora)	((Macrosolen_cochinchinensis	Macrosolen_melintangensis)	Lepidaria_sp_Nickrent_4044))	Amylotheca_duthieana)	(Lepidaria_oviceps	Loxanthera_speciosa))	(Amylotheca_subumbellata	(Lysiana_filifolia	Lysiana_maritima)))))	(Atkinsonia_ligustrina	Gaiadendron_punctatum))	(Tupeia_antarctica	((((((Tristerix_longebracteatus	Tristerix_grandiflorus)	Tristerix_pubescens)	(Tristerix_peytonii	(Tristerix_chodatianus	Tristerix_peruvianus)))	((Tristerix_aphyllus	Tristerix_corymbosus)
((Berhautia_senegalensis	((Oncocalyx_schimperi	Tapinanthus_constrictiflorus)	Englerina_ramulosa))	((((Tolypanthus_involucratus	((Dendrophthoe_curvata	Helixanthera_coccinea)	(Dendrophthoe_constricta	(Dendrophthoe_vitellina	Dendrophthoe_longituba))))	(((Sogerianthe_sessiflora	((Helicanthes_elastica	Amyema_queenslandica)	(Benthamina_alyxifolia	(((Diplatia_grandibractea	(Amyema_glabra	Diplatia_furcata))	Amyema_cambagei)	Dactyliophora_novaeguineae))))	(((Cecarria_obtusifolia	(Loranthus_odoratus	(Loranthus_grewingkii	Loranthus_europaeus)))	(Ileostylus_micranthus	(Muellerina_celastroides	Muellerina_eucalyptoides)))	((((Desmaria_mutabilis	Notanthera_heterophylla)	(((Tristerix_verticillatus	(Tristerix_penduliflorus	(Tristerix_aphyllus	Tristerix_corymbosus)))	(((Tristerix_peruvianus	Tristerix_chodatianus)	Tristerix_peytonii)	(Tristerix_pubescens	(Tristerix_grandiflorus	Tristerix_longebracteatus))))	(((Psittacanthus_calyculatus	((Tripodanthus_belmirensis	(Tripodanthus_acutifolius	Phthirusa_inorna))	(((Struthanthus_orbicularis	(Psittacanthus_schiedeanus	Struthanthus_oerstedii))	(Struthanthus_woodsonii	((Cladocolea_mcvaughii	Cladocolea_cupulata)	(Cladocolea_gracilis	Struthanthus_sp_RE_5128_1))))
((((((((Sogerianthe_sessiflora	((Helicanthes_elastica	Amyema_queenslandica)	(Benthamina_alyxifolia	(((Amyema_glabra	(Diplatia_furcata	Diplatia_grandibractea))	Amyema_cambagei)	Dactyliophora_novaeguineae))))	(Helixanthera_parasitica	(((Cecarria_obtusifolia	(Loranthus_odoratus	(Loranthus_grewingkii	Loranthus_europaeus)))	(Ileostylus_micranthus	(Muellerina_celastroides	Muellerina_eucalyptoides)))	((((((Tristerix_verticillatus	(Tristerix_penduliflorus	(Tristerix_aphyllus	Tristerix_corymbosus)))	(((Tristerix_peruvianus	Tristerix_chodatianus)	Tristerix_peytonii)	(Tristerix_pubescens	(Tristerix_grandiflorus	Tristerix_longebracteatus))))	((((Psittacanthus_calyculatus	(((Struthanthus_woodsonii	(Struthanthus_sp_RE_5128_1	(Struthanthus_orbicularis	Struthanthus_oerstedii)))	Cladocolea_gracilis)	(Cladocolea_mcvaughii	Cladocolea_cupulata)))	((Oryctanthus_occidentalis	Dendropemon_bicolor)	Passovia_pyrifolia))	Psittacanthus_schiedeanus)	(((Tripodanthus_belmirensis	Tripodanthus_flagellaris)	Tripodanthus_acutifolius)	Phthirusa_inorna)))	Tupeia_antarctica)	((Desmaria_mutabilis	(Notanthera_heterophylla	(((Lepidaria_oviceps	Loxanthera_speciosa)	((Amylotheca_duthieana	((Lepidaria_sp_Nickrent_4044
((((Plicosepalus_sagittifolius	((((Dendrophthoe_vitellina	Dendrophthoe_longituba)	Dendrophthoe_constricta)	Helixanthera_coccinea)	(Dendrophthoe_curvata	Tolypanthus_involucratus)))	(((Taxillus_chinensis	((Scurrula_parasitica	Scurrula_ferruginea)	Scurrula_pulverulenta))	(((Sogerianthe_sessiflora	((Helicanthes_elastica	Amyema_queenslandica)	(Benthamina_alyxifolia	((Amyema_glabra	((Amyema_cambagei	Diplatia_grandibractea)	Diplatia_furcata))	Dactyliophora_novaeguineae))))	(Plicosepalus_curviflorus	(((Cecarria_obtusifolia	(Loranthus_odoratus	(Loranthus_grewingkii	Loranthus_europaeus)))	(Ileostylus_micranthus	(Muellerina_celastroides	Muellerina_eucalyptoides)))	((((((Oryctanthus_occidentalis	Dendropemon_bicolor)	Passovia_pyrifolia)	((((Tripodanthus_belmirensis	Tripodanthus_flagellaris)	Tripodanthus_acutifolius)	Phthirusa_inorna)	(Psittacanthus_schiedeanus	(((Struthanthus_woodsonii	(Struthanthus_sp_RE_5128_1	(Struthanthus_orbicularis	Struthanthus_oerstedii)))	Cladocolea_gracilis)	(Cladocolea_mcvaughii	Cladocolea_cupulata)))))	Psittacanthus_calyculatus)	((Tupeia_antarctica	((Tristerix_verticillatus	(Tristerix_penduliflorus	(Tristerix_aphyllus	Tristerix_corymbosus)))	(((Tristerix_peruvianus
(Berhautia_senegalensis	(((Oncocalyx_schimperi	Tapinanthus_constrictiflorus)	Englerina_ramulosa)	((Agelanthus_sansibarensis	(Oncocalyx_sulfureus	Oncella_ambigua))	(Oedina_pendens	(Socratina_bemarivensis	((((Plicosepalus_curviflorus	(Helixanthera_parasitica	(Taxillus_chinensis	((Scurrula_parasitica	Scurrula_ferruginea)	Scurrula_pulverulenta))))	(((((Helicanthes_elastica	Amyema_queenslandica)	Benthamina_alyxifolia)	(((Amyema_glabra	((Amyema_cambagei	Diplatia_grandibractea)	Diplatia_furcata))	Dactyliophora_novaeguineae)	Sogerianthe_sessiflora))	(((Cecarria_obtusifolia	(Loranthus_odoratus	(Loranthus_grewingkii	Loranthus_europaeus)))	(Ileostylus_micranthus	(Muellerina_celastroides	Muellerina_eucalyptoides)))	(Gaiadendron_punctatum	(Nuytsia_floribunda	(Tupeia_antarctica	((Atkinsonia_ligustrina	((Alepis_flavida	Peraxilla_tetrapetala)	((((Lysiana_maritima	Lysiana_filifolia)	Amylotheca_subumbellata)	((Lepidaria_oviceps	Loxanthera_speciosa)	Amylotheca_duthieana))	((Lepidaria_sp_Nickrent_4044	(Macrosolen_melintangensis	Macrosolen_cochinchinensis))	(Decaisnina_triflora	((Decaisnina_signata	Decaisnina_congesta)	Decaisnina_brittenii))))))
((Oedina_pendens	(((((Baratranthus_axanthus	Bakerella_sp_Nickrent_4161)	Plicosepalus_sagittifolius)	(((Helixanthera_cylindrica	(Taxillus_chinensis	((Scurrula_parasitica	Scurrula_ferruginea)	Scurrula_pulverulenta)))	((((Helicanthes_elastica	Amyema_queenslandica)	Sogerianthe_sessiflora)	(Benthamina_alyxifolia	((Amyema_glabra	((Amyema_cambagei	Diplatia_grandibractea)	Diplatia_furcata))	Dactyliophora_novaeguineae)))	(Plicosepalus_curviflorus	(((Cecarria_obtusifolia	(Loranthus_odoratus	(Loranthus_grewingkii	Loranthus_europaeus)))	(Helixanthera_parasitica	(Ileostylus_micranthus	(Muellerina_celastroides	Muellerina_eucalyptoides))))	(((Tristerix_verticillatus	(Tristerix_penduliflorus	(Tristerix_aphyllus	Tristerix_corymbosus)))	((Tristerix_pubescens	(Tristerix_grandiflorus	Tristerix_longebracteatus))	(Tristerix_peytonii	(Tristerix_peruvianus	Tristerix_chodatianus))))	(Ligaria_cuneifolia	((Psittacanthus_schiedeanus	(Psittacanthus_calyculatus	(((Tripodanthus_belmirensis	(Tripodanthus_flagellaris	(Phthirusa_inorna	Tripodanthus_acutifolius)))	((Oryctanthus_occidentalis	Dendropemon_bicolor)	Passovia_pyrifolia))	(((Struthanthus_woodsonii	(Struthanthus_sp_RE_5128_1	(Struthanthus_orbicularis
((((Oncocalyx_schimperi	(Oncocalyx_sulfureus	Oncella_ambigua))	(Tapinanthus_constrictiflorus	Agelanthus_sansibarensis))	((Englerina_ramulosa	Oedina_pendens)	(((((Plicosepalus_curviflorus	(((Taxillus_chinensis	(Scurrula_ferruginea	(Scurrula_pulverulenta	Scurrula_parasitica)))	(Sogerianthe_sessiflora	((Benthamina_alyxifolia	(((Amyema_glabra	(Diplatia_grandibractea	Diplatia_furcata))	Amyema_cambagei)	Dactyliophora_novaeguineae))	(Helicanthes_elastica	Amyema_queenslandica))))	(Helixanthera_parasitica	(Phragmanthera_regularis	(((Loranthus_odoratus	((Loranthus_grewingkii	Loranthus_europaeus)	Cecarria_obtusifolia))	(Ileostylus_micranthus	(Muellerina_celastroides	Muellerina_eucalyptoides)))	(((Atkinsonia_ligustrina	((Alepis_flavida	Peraxilla_tetrapetala)	((((Lysiana_maritima	Lysiana_filifolia)	Amylotheca_subumbellata)	Loxanthera_speciosa)	(Amylotheca_duthieana	(((Lepidaria_oviceps	Lepidaria_sp_Nickrent_4044)	(Macrosolen_melintangensis	Macrosolen_cochinchinensis))	(Decaisnina_triflora	((Decaisnina_congesta	Decaisnina_signata)	Decaisnina_brittenii)))))))	(((Tupeia_antarctica	(Desmaria_mutabilis	Notanthera_heterophylla))	((Psittacanthus_schiedeanus
(Berhautia_senegalensis	((Oedina_pendens	((((((Plicosepalus_curviflorus	(Taxillus_chinensis	(Scurrula_ferruginea	(Scurrula_pulverulenta	Scurrula_parasitica))))	Helixanthera_cylindrica)	((Sogerianthe_sessiflora	((Benthamina_alyxifolia	((Amyema_glabra	(Amyema_cambagei	(Diplatia_furcata	Diplatia_grandibractea)))	Dactyliophora_novaeguineae))	(Helicanthes_elastica	Amyema_queenslandica)))	(((Cecarria_obtusifolia	(Loranthus_odoratus	(Loranthus_grewingkii	Loranthus_europaeus)))	(Ileostylus_micranthus	(Muellerina_celastroides	Muellerina_eucalyptoides)))	(((Desmaria_mutabilis	(Ligaria_cuneifolia	(((Tristerix_penduliflorus	(Tristerix_aphyllus	Tristerix_corymbosus))	(((Tristerix_pubescens	(Tristerix_grandiflorus	Tristerix_longebracteatus))	(Tristerix_peytonii	(Tristerix_peruvianus	Tristerix_chodatianus)))	Tristerix_verticillatus))	Tupeia_antarctica)))	(Nuytsia_floribunda	((((Tripodanthus_belmirensis	(Tripodanthus_acutifolius	Tripodanthus_flagellaris))	(Psittacanthus_calyculatus	((Oryctanthus_occidentalis	Dendropemon_bicolor)	Passovia_pyrifolia)))	(((Cladocolea_mcvaughii	Cladocolea_cupulata)	(Cladocolea_gracilis	((Struthanthus_sp_RE_5128_1	Struthanthus_woodsonii)
(((((Plicosepalus_sagittifolius	(Vanwykia_remota	(Oedina_pendens	Bakerella_sp_Nickrent_4161)))	((((Amyema_glabra	(Diplatia_furcata	(Diplatia_grandibractea	Amyema_cambagei)))	Dactyliophora_novaeguineae)	((Helixanthera_parasitica	(Helicanthes_elastica	Amyema_queenslandica))	Benthamina_alyxifolia))	(((((((Cecarria_obtusifolia	(Loranthus_odoratus	(Loranthus_grewingkii	Loranthus_europaeus)))	(Ileostylus_micranthus	(Muellerina_celastroides	Muellerina_eucalyptoides)))	(((Nuytsia_floribunda	Gaiadendron_punctatum)	((Desmaria_mutabilis	((Ligaria_cuneifolia	Atkinsonia_ligustrina)	Tupeia_antarctica))	((((((Oryctanthus_occidentalis	Dendropemon_bicolor)	Passovia_pyrifolia)	(Tripodanthus_acutifolius	(Tripodanthus_belmirensis	Tripodanthus_flagellaris)))	(((((Psittacanthus_schiedeanus	Struthanthus_orbicularis)	((Cladocolea_mcvaughii	Cladocolea_cupulata)	Struthanthus_oerstedii))	Cladocolea_gracilis)	(Struthanthus_sp_RE_5128_1	Struthanthus_woodsonii))	Phthirusa_inorna))	Psittacanthus_calyculatus)	(Notanthera_heterophylla	((Lepidaria_oviceps	(Alepis_flavida	Peraxilla_tetrapetala))	(((((Lysiana_maritima	Lysiana_filifolia)	Amylotheca_subumbellata)	Amylotheca_duthieana)
((Oedina_pendens	(((Baratranthus_axanthus	Vanwykia_remota)	(((((Taxillus_chinensis	(Scurrula_pulverulenta	(Scurrula_parasitica	Scurrula_ferruginea)))	Helixanthera_cylindrica)	((Sogerianthe_sessiflora	((Helicanthes_elastica	Amyema_queenslandica)	(Benthamina_alyxifolia	((Amyema_glabra	(Diplatia_furcata	(Diplatia_grandibractea	Amyema_cambagei)))	Dactyliophora_novaeguineae))))	(Plicosepalus_curviflorus	(((Cecarria_obtusifolia	(Loranthus_odoratus	(Loranthus_grewingkii	Loranthus_europaeus)))	(Helixanthera_parasitica	(Ileostylus_micranthus	(Muellerina_celastroides	Muellerina_eucalyptoides))))	(((((((Oryctanthus_occidentalis	Dendropemon_bicolor)	Passovia_pyrifolia)	(Tripodanthus_acutifolius	(Tripodanthus_belmirensis	Tripodanthus_flagellaris)))	((((((Psittacanthus_schiedeanus	Struthanthus_orbicularis)	Struthanthus_oerstedii)	Cladocolea_gracilis)	(Struthanthus_sp_RE_5128_1	Struthanthus_woodsonii))	(Cladocolea_mcvaughii	Cladocolea_cupulata))	Phthirusa_inorna))	Psittacanthus_calyculatus)	((Gaiadendron_punctatum	(Nuytsia_floribunda	Atkinsonia_ligustrina))	(((Alepis_flavida	Peraxilla_tetrapetala)	(((Lysiana_maritima	Lysiana_filifolia)	Amylotheca_subumbellata)
(Berhautia_senegalensis	((((Plicosepalus_curviflorus	((((Phragmanthera_regularis	((Tapinanthus_sp_OM825	Oliverella_rubroviridis)	(Erianthemum_dregei	Spragueanella_rhamnifolia)))	(Globimetula_dinklagei	Emelianthe_panganensis))	(Septulina_glauca	Phragmanthera_crassicaulis))	Moquiniella_rubra))	((((Dendrophthoe_curvata	(Helixanthera_coccinea	((Dendrophthoe_vitellina	Dendrophthoe_longituba)	Dendrophthoe_constricta)))	Tolypanthus_involucratus)	(Helixanthera_cylindrica	(((Baratranthus_axanthus	Sogerianthe_sessiflora)	((Helixanthera_parasitica	(Helicanthes_elastica	Amyema_queenslandica))	(Benthamina_alyxifolia	((Amyema_glabra	(Diplatia_furcata	(Diplatia_grandibractea	Amyema_cambagei)))	Dactyliophora_novaeguineae))))	((Taxillus_chinensis	(Scurrula_pulverulenta	(Scurrula_parasitica	Scurrula_ferruginea)))	(((Cecarria_obtusifolia	((Loranthus_grewingkii	Loranthus_europaeus)	Loranthus_odoratus))	(Ileostylus_micranthus	(Muellerina_celastroides	Muellerina_eucalyptoides)))	(((Gaiadendron_punctatum	(Nuytsia_floribunda	((((Alepis_flavida	Peraxilla_tetrapetala)	((((Lysiana_maritima	Lysiana_filifolia)	Amylotheca_subumbellata)	(Loxanthera_speciosa	Amylotheca_duthieana))
(Berhautia_senegalensis	(((Oncocalyx_schimperi	(Agelanthus_sansibarensis	(Oncella_ambigua	Oncocalyx_sulfureus)))	((((((((Baratranthus_axanthus	Bakerella_sp_Nickrent_4161)	(Sogerianthe_sessiflora	((Helicanthes_elastica	Amyema_queenslandica)	((Benthamina_alyxifolia	(((Amyema_cambagei	Diplatia_grandibractea)	Diplatia_furcata)	Amyema_glabra))	Dactyliophora_novaeguineae))))	Plicosepalus_sagittifolius)	(Helixanthera_cylindrica	(Tolypanthus_involucratus	(Dendrophthoe_curvata	(Helixanthera_coccinea	(Dendrophthoe_constricta	(Dendrophthoe_vitellina	Dendrophthoe_longituba)))))))	((Moquiniella_rubra	Plicosepalus_curviflorus)	(((Phragmanthera_crassicaulis	Phragmanthera_regularis)	Septulina_glauca)	((Emelianthe_panganensis	Globimetula_dinklagei)	((Erianthemum_dregei	Spragueanella_rhamnifolia)	(Oliverella_rubroviridis	Tapinanthus_sp_OM825))))))	((Taxillus_chinensis	(Scurrula_ferruginea	(Scurrula_parasitica	Scurrula_pulverulenta)))	(Helixanthera_parasitica	((((Loranthus_europaeus	Loranthus_grewingkii)	(Loranthus_odoratus	Cecarria_obtusifolia))	(Ileostylus_micranthus	(Muellerina_celastroides	Muellerina_eucalyptoides)))	(Nuytsia_floribunda	((((Desmaria_mutabilis	((Ligaria_cuneifolia
(((((((Moquiniella_rubra	(Phragmanthera_regularis	(((Oliverella_rubroviridis	(Tapinanthus_sp_OM825	(Erianthemum_dregei	Spragueanella_rhamnifolia)))	(Emelianthe_panganensis	Globimetula_dinklagei))	(Septulina_glauca	Phragmanthera_crassicaulis))))	(Bakerella_sp_Nickrent_4161	Plicosepalus_sagittifolius))	(((Taxillus_chinensis	(Scurrula_pulverulenta	(Scurrula_ferruginea	Scurrula_parasitica)))	(Helixanthera_cylindrica	(Plicosepalus_curviflorus	(Helixanthera_parasitica	((((Loranthus_europaeus	Loranthus_grewingkii)	(Loranthus_odoratus	Cecarria_obtusifolia))	(Ileostylus_micranthus	(Muellerina_celastroides	Muellerina_eucalyptoides)))	(Nuytsia_floribunda	((((Atkinsonia_ligustrina	(((((Passovia_pyrifolia	(Cladocolea_gracilis	((Psittacanthus_schiedeanus	(Struthanthus_orbicularis	Struthanthus_oerstedii))	(((Cladocolea_cupulata	Cladocolea_mcvaughii)	Struthanthus_woodsonii)	Struthanthus_sp_RE_5128_1))))	(Phthirusa_inorna	((Tripodanthus_belmirensis	Tripodanthus_flagellaris)	Tripodanthus_acutifolius)))	(Dendropemon_bicolor	Oryctanthus_occidentalis))	Psittacanthus_calyculatus)	(Notanthera_heterophylla	((Alepis_flavida	Peraxilla_tetrapetala)	(((Amylotheca_subumbellata	(Lysiana_maritima	Lysiana_filifolia))
(Berhautia_senegalensis	(((Socratina_bemarivensis	((Baratranthus_axanthus	Vanwykia_remota)	(((Tolypanthus_involucratus	(Dendrophthoe_curvata	(Dendrophthoe_constricta	((Dendrophthoe_vitellina	Dendrophthoe_longituba)	Helixanthera_coccinea))))	(((((Cecarria_obtusifolia	((Loranthus_europaeus	Loranthus_grewingkii)	Loranthus_odoratus))	(Ileostylus_micranthus	(Muellerina_celastroides	Muellerina_eucalyptoides)))	((((Alepis_flavida	Peraxilla_tetrapetala)	((Amylotheca_subumbellata	(Lysiana_maritima	Lysiana_filifolia))	((Amylotheca_duthieana	(((Macrosolen_melintangensis	Macrosolen_cochinchinensis)	Lepidaria_sp_Nickrent_4044)	(Decaisnina_triflora	((Decaisnina_signata	Decaisnina_congesta)	Decaisnina_brittenii))))	Loxanthera_speciosa)))	(Gaiadendron_punctatum	(Atkinsonia_ligustrina	Nuytsia_floribunda)))	(((Lepidaria_oviceps	Desmaria_mutabilis)	(((((Psittacanthus_calyculatus	(Cladocolea_gracilis	((Struthanthus_sp_RE_5128_1	((Psittacanthus_schiedeanus	(Cladocolea_cupulata	Cladocolea_mcvaughii))	(Struthanthus_orbicularis	Struthanthus_oerstedii)))	Struthanthus_woodsonii)))	(Tripodanthus_belmirensis	Tripodanthus_acutifolius))	(Phthirusa_inorna	(Passovia_pyrifolia	(Dendropemon_bicolor
(Berhautia_senegalensis	(((Tapinanthus_constrictiflorus	(Oncocalyx_schimperi	Englerina_ramulosa))	(Agelanthus_sansibarensis	(Oncella_ambigua	Oncocalyx_sulfureus)))	((((Helixanthera_parasitica	Socratina_bemarivensis)	(Baratranthus_axanthus	Vanwykia_remota))	((((Plicosepalus_curviflorus	(((((Oliverella_rubroviridis	(Tapinanthus_sp_OM825	(Erianthemum_dregei	Spragueanella_rhamnifolia)))	(Phragmanthera_regularis	(Emelianthe_panganensis	Globimetula_dinklagei)))	Phragmanthera_crassicaulis)	Septulina_glauca)	Moquiniella_rubra))	(((((Cecarria_obtusifolia	((Loranthus_europaeus	Loranthus_grewingkii)	Loranthus_odoratus))	(Ileostylus_micranthus	(Muellerina_celastroides	Muellerina_eucalyptoides)))	((Tupeia_antarctica	(Gaiadendron_punctatum	(Atkinsonia_ligustrina	Nuytsia_floribunda)))	(((Alepis_flavida	Peraxilla_tetrapetala)	((((Lepidaria_sp_Nickrent_4044	(Amylotheca_duthieana	(Macrosolen_melintangensis	Macrosolen_cochinchinensis)))	(Decaisnina_triflora	((Decaisnina_signata	Decaisnina_congesta)	Decaisnina_brittenii)))	(Lepidaria_oviceps	Loxanthera_speciosa))	(Amylotheca_subumbellata	(Lysiana_maritima	Lysiana_filifolia))))	(Desmaria_mutabilis	((((((Cladocolea_gracilis
(Berhautia_senegalensis	((((((Tolypanthus_involucratus	((Dendrophthoe_curvata	Helixanthera_coccinea)	(Dendrophthoe_constricta	(Dendrophthoe_vitellina	Dendrophthoe_longituba))))	((Plicosepalus_curviflorus	((Moquiniella_rubra	(((Septulina_glauca	Emelianthe_panganensis)	Globimetula_dinklagei)	((Oliverella_rubroviridis	(Tapinanthus_sp_OM825	(Erianthemum_dregei	Spragueanella_rhamnifolia)))	Phragmanthera_regularis)))	Phragmanthera_crassicaulis))	(((((((Amyema_cambagei	((Diplatia_grandibractea	Diplatia_furcata)	Amyema_glabra))	Dactyliophora_novaeguineae)	Benthamina_alyxifolia)	(Helicanthes_elastica	Amyema_queenslandica))	Sogerianthe_sessiflora)	Helixanthera_cylindrica)	((((Cecarria_obtusifolia	((Loranthus_europaeus	Loranthus_grewingkii)	Loranthus_odoratus))	(Ileostylus_micranthus	(Muellerina_celastroides	Muellerina_eucalyptoides)))	(((Psittacanthus_schiedeanus	((((Tripodanthus_belmirensis	(Tripodanthus_acutifolius	Tripodanthus_flagellaris))	(Passovia_pyrifolia	(Dendropemon_bicolor	Oryctanthus_occidentalis)))	(Cladocolea_gracilis	((Struthanthus_sp_RE_5128_1	(Phthirusa_inorna	(Struthanthus_oerstedii	Struthanthus_orbicularis)))	((Cladocolea_cupulata	Cladocolea_mcvaughii)	Struthanthus_woodsonii))))
(Berhautia_senegalensis	((Tapinanthus_constrictiflorus	Englerina_ramulosa)	(((Agelanthus_sansibarensis	(Oncella_ambigua	Oncocalyx_sulfureus))	Oncocalyx_schimperi)	((((((Plicosepalus_curviflorus	(Moquiniella_rubra	(((Oliverella_rubroviridis	(Tapinanthus_sp_OM825	(Erianthemum_dregei	Spragueanella_rhamnifolia)))	(Phragmanthera_regularis	((Septulina_glauca	Emelianthe_panganensis)	Globimetula_dinklagei)))	Phragmanthera_crassicaulis)))	((Taxillus_chinensis	(Scurrula_pulverulenta	(Scurrula_ferruginea	Scurrula_parasitica)))	(Helixanthera_cylindrica	(((Cecarria_obtusifolia	((Loranthus_europaeus	Loranthus_grewingkii)	Loranthus_odoratus))	(Ileostylus_micranthus	(Muellerina_celastroides	Muellerina_eucalyptoides)))	((((Alepis_flavida	Peraxilla_tetrapetala)	((((Macrosolen_melintangensis	Macrosolen_cochinchinensis)	Lepidaria_sp_Nickrent_4044)	((((Decaisnina_congesta	Decaisnina_signata)	Decaisnina_brittenii)	Decaisnina_triflora)	Amylotheca_duthieana))	((Lepidaria_oviceps	Loxanthera_speciosa)	(Amylotheca_subumbellata	(Lysiana_maritima	Lysiana_filifolia)))))	(Gaiadendron_punctatum	(Nuytsia_floribunda	Atkinsonia_ligustrina)))	(Tupeia_antarctica	(Desmaria_mutabilis
(Berhautia_senegalensis	((Tapinanthus_constrictiflorus	(Oncocalyx_schimperi	Englerina_ramulosa))	((Agelanthus_sansibarensis	(Oncella_ambigua	Oncocalyx_sulfureus))	(((((((Dendrophthoe_vitellina	Dendrophthoe_longituba)	Dendrophthoe_curvata)	Dendrophthoe_constricta)	(Tolypanthus_involucratus	(Baratranthus_axanthus	Helixanthera_coccinea)))	(((Taxillus_chinensis	((Scurrula_ferruginea	Scurrula_parasitica)	Scurrula_pulverulenta))	(Helixanthera_cylindrica	((((((((Diplatia_furcata	Diplatia_grandibractea)	Amyema_glabra)	Amyema_cambagei)	Dactyliophora_novaeguineae)	Benthamina_alyxifolia)	(Helicanthes_elastica	Amyema_queenslandica))	Sogerianthe_sessiflora)	(Helixanthera_parasitica	(((Cecarria_obtusifolia	((Loranthus_europaeus	Loranthus_grewingkii)	Loranthus_odoratus))	(Ileostylus_micranthus	(Muellerina_celastroides	Muellerina_eucalyptoides)))	(((((Alepis_flavida	Peraxilla_tetrapetala)	(((Amylotheca_subumbellata	(Lysiana_maritima	Lysiana_filifolia))	((((Macrosolen_melintangensis	Macrosolen_cochinchinensis)	(Lepidaria_oviceps	Lepidaria_sp_Nickrent_4044))	(((Decaisnina_congesta	Decaisnina_signata)	Decaisnina_brittenii)	Decaisnina_triflora))	Amylotheca_duthieana))
(((((((Tolypanthus_involucratus	((Helixanthera_coccinea	((Dendrophthoe_vitellina	Dendrophthoe_longituba)	Dendrophthoe_curvata))	Dendrophthoe_constricta))	(Bakerella_sp_Nickrent_4161	Plicosepalus_sagittifolius))	((((Plicosepalus_curviflorus	(Taxillus_chinensis	((Scurrula_ferruginea	Scurrula_parasitica)	Scurrula_pulverulenta)))	(((((Cecarria_obtusifolia	((Loranthus_europaeus	Loranthus_grewingkii)	Loranthus_odoratus))	(Ileostylus_micranthus	(Muellerina_celastroides	Muellerina_eucalyptoides)))	(((((((Alepis_flavida	Peraxilla_tetrapetala)	(((Amylotheca_subumbellata	(Lysiana_maritima	Lysiana_filifolia))	((((Macrosolen_melintangensis	Macrosolen_cochinchinensis)	Lepidaria_sp_Nickrent_4044)	(((Decaisnina_congesta	Decaisnina_signata)	Decaisnina_brittenii)	Decaisnina_triflora))	Amylotheca_duthieana))	(Lepidaria_oviceps	Loxanthera_speciosa)))	(Gaiadendron_punctatum	Atkinsonia_ligustrina))	(Desmaria_mutabilis	(Notanthera_heterophylla	(((Tripodanthus_belmirensis	Tripodanthus_flagellaris)	(Tripodanthus_acutifolius	Phthirusa_inorna))	((((Psittacanthus_calyculatus	((Struthanthus_woodsonii	(Struthanthus_sp_RE_5128_1	(Struthanthus_oerstedii	Struthanthus_orbicularis)))	Cladocolea_gracilis))	Psittacanthus_schiedeanus)
(((Socratina_bemarivensis	(Vanwykia_remota	((Tolypanthus_involucratus	((Helixanthera_coccinea	((Dendrophthoe_vitellina	Dendrophthoe_longituba)	Dendrophthoe_constricta))	Dendrophthoe_curvata))	((((Baratranthus_axanthus	Septulina_glauca)	Bakerella_sp_Nickrent_4161)	Plicosepalus_sagittifolius)	((((Taxillus_chinensis	((Scurrula_ferruginea	Scurrula_parasitica)	Scurrula_pulverulenta))	(Helixanthera_cylindrica	(((((Cecarria_obtusifolia	((Loranthus_europaeus	Loranthus_grewingkii)	Loranthus_odoratus))	(Ileostylus_micranthus	(Muellerina_celastroides	Muellerina_eucalyptoides)))	(((Alepis_flavida	Peraxilla_tetrapetala)	(Atkinsonia_ligustrina	((Amylotheca_subumbellata	(Lysiana_maritima	Lysiana_filifolia))	((Loxanthera_speciosa	Amylotheca_duthieana)	(((Macrosolen_melintangensis	Macrosolen_cochinchinensis)	(Lepidaria_oviceps	Lepidaria_sp_Nickrent_4044))	(((Decaisnina_congesta	Decaisnina_signata)	Decaisnina_brittenii)	Decaisnina_triflora))))))	(Gaiadendron_punctatum	(Tupeia_antarctica	((((Ligaria_cuneifolia	Notanthera_heterophylla)	((Tristerix_peytonii	((Tristerix_chodatianus	Tristerix_peruvianus)	(Tristerix_grandiflorus	(Tristerix_longebracteatus	Tristerix_pubescens))))
(Berhautia_senegalensis	((Oncocalyx_schimperi	((((Socratina_bemarivensis	(Vanwykia_remota	Baratranthus_axanthus))	((Bakerella_sp_Nickrent_4161	Plicosepalus_sagittifolius)	(((((Taxillus_chinensis	((Scurrula_ferruginea	Scurrula_parasitica)	Scurrula_pulverulenta))	((((Cecarria_obtusifolia	((Loranthus_europaeus	Loranthus_grewingkii)	Loranthus_odoratus))	(Ileostylus_micranthus	(Muellerina_celastroides	Muellerina_eucalyptoides)))	((Gaiadendron_punctatum	((((Alepis_flavida	Peraxilla_tetrapetala)	(Lepidaria_oviceps	(((Amylotheca_duthieana	(((Macrosolen_melintangensis	Macrosolen_cochinchinensis)	Lepidaria_sp_Nickrent_4044)	(((Decaisnina_congesta	Decaisnina_signata)	Decaisnina_brittenii)	Decaisnina_triflora)))	(Amylotheca_subumbellata	(Lysiana_maritima	Lysiana_filifolia)))	Loxanthera_speciosa)))	((((((Passovia_pyrifolia	(Dendropemon_bicolor	Oryctanthus_occidentalis))	Psittacanthus_schiedeanus)	((Cladocolea_cupulata	Cladocolea_mcvaughii)	((Struthanthus_woodsonii	(Cladocolea_gracilis	(Struthanthus_orbicularis	Struthanthus_oerstedii)))	Struthanthus_sp_RE_5128_1)))	(Phthirusa_inorna	((Tripodanthus_flagellaris	Tripodanthus_acutifolius)	Tripodanthus_belmirensis)))	Psittacanthus_calyculatus)
((Oedina_pendens	(Socratina_bemarivensis	(((((Bakerella_sp_Nickrent_4161	Plicosepalus_sagittifolius)	(Plicosepalus_curviflorus	(Moquiniella_rubra	(((Oliverella_rubroviridis	(Tapinanthus_sp_OM825	(Erianthemum_dregei	Spragueanella_rhamnifolia)))	Emelianthe_panganensis)	((Septulina_glauca	Phragmanthera_crassicaulis)	(Globimetula_dinklagei	Phragmanthera_regularis))))))	(Tolypanthus_involucratus	((Dendrophthoe_constricta	(Dendrophthoe_curvata	(Dendrophthoe_longituba	Dendrophthoe_vitellina)))	Helixanthera_coccinea)))	((((Scurrula_pulverulenta	(Scurrula_ferruginea	Scurrula_parasitica))	Taxillus_chinensis)	Helixanthera_cylindrica)	(((Nuytsia_floribunda	((((Peraxilla_tetrapetala	Alepis_flavida)	((Amylotheca_subumbellata	(Lysiana_maritima	Lysiana_filifolia))	((Amylotheca_duthieana	((Decaisnina_triflora	((Decaisnina_signata	Decaisnina_congesta)	Decaisnina_brittenii))	((Macrosolen_melintangensis	Macrosolen_cochinchinensis)	Lepidaria_sp_Nickrent_4044)))	(Lepidaria_oviceps	Loxanthera_speciosa))))	(Atkinsonia_ligustrina	Gaiadendron_punctatum))	((Tupeia_antarctica	((((Phthirusa_inorna	((Tripodanthus_flagellaris	Tripodanthus_belmirensis)	Tripodanthus_acutifolius))	(((Cladocolea_gracilis
(Berhautia_senegalensis	(((((Oncocalyx_sulfureus	Oncella_ambigua)	Oncocalyx_schimperi)	(Agelanthus_sansibarensis	Tapinanthus_constrictiflorus))	Englerina_ramulosa)	(Oedina_pendens	((((((Dendrophthoe_constricta	(Dendrophthoe_longituba	Dendrophthoe_vitellina))	(Dendrophthoe_curvata	Helixanthera_coccinea))	Tolypanthus_involucratus)	(((((Plicosepalus_curviflorus	(Phragmanthera_regularis	((Nuytsia_floribunda	((((((Peraxilla_tetrapetala	Alepis_flavida)	((Amylotheca_subumbellata	(Lysiana_maritima	Lysiana_filifolia))	(Amylotheca_duthieana	(((Decaisnina_triflora	((Decaisnina_signata	Decaisnina_congesta)	Decaisnina_brittenii))	((Macrosolen_melintangensis	Macrosolen_cochinchinensis)	Lepidaria_sp_Nickrent_4044))	(Lepidaria_oviceps	Loxanthera_speciosa)))))	Atkinsonia_ligustrina)	(((((Phthirusa_inorna	(((Psittacanthus_schiedeanus	(Struthanthus_oerstedii	Struthanthus_orbicularis))	((Cladocolea_gracilis	Struthanthus_sp_RE_5128_1)	Struthanthus_woodsonii))	(Cladocolea_mcvaughii	Cladocolea_cupulata)))	((Tripodanthus_flagellaris	Tripodanthus_acutifolius)	(Tripodanthus_belmirensis	(Oryctanthus_occidentalis	(Passovia_pyrifolia	Dendropemon_bicolor)))))	Psittacanthus_calyculatus)	(Ligaria_cuneifolia
(((((((((Cecarria_obtusifolia	(Loranthus_odoratus	(Loranthus_europaeus	Loranthus_grewingkii)))	((Ileostylus_micranthus	(Muellerina_celastroides	Muellerina_eucalyptoides))	(Nuytsia_floribunda	((Gaiadendron_punctatum	((((Peraxilla_tetrapetala	Alepis_flavida)	((Amylotheca_subumbellata	(Lysiana_maritima	Lysiana_filifolia))	((Amylotheca_duthieana	((Decaisnina_triflora	((Decaisnina_signata	Decaisnina_congesta)	Decaisnina_brittenii))	((Macrosolen_melintangensis	Macrosolen_cochinchinensis)	Lepidaria_sp_Nickrent_4044)))	(Loxanthera_speciosa	Lepidaria_oviceps))))	Atkinsonia_ligustrina)	(((((Phthirusa_inorna	(((Struthanthus_oerstedii	(Struthanthus_orbicularis	Psittacanthus_schiedeanus))	Struthanthus_sp_RE_5128_1)	(((Cladocolea_mcvaughii	Cladocolea_cupulata)	Struthanthus_woodsonii)	Cladocolea_gracilis)))	(((Tripodanthus_belmirensis	Tripodanthus_flagellaris)	Tripodanthus_acutifolius)	((Oryctanthus_occidentalis	Dendropemon_bicolor)	Passovia_pyrifolia)))	Psittacanthus_calyculatus)	(Notanthera_heterophylla	((((Tristerix_pubescens	(Tristerix_longebracteatus	Tristerix_grandiflorus))	((Tristerix_chodatianus	Tristerix_peruvianus)	Tristerix_peytonii))	((Tristerix_penduliflorus	(Tristerix_aphyllus
(((Tapinanthus_constrictiflorus	Englerina_ramulosa)	(((Helixanthera_parasitica	Oedina_pendens)	(((((Dendrophthoe_constricta	(Dendrophthoe_longituba	Dendrophthoe_vitellina))	(Tolypanthus_involucratus	(Helixanthera_coccinea	Dendrophthoe_curvata)))	(((Septulina_glauca	Bakerella_sp_Nickrent_4161)	Baratranthus_axanthus)	Plicosepalus_sagittifolius))	(((((Nuytsia_floribunda	((((Tupeia_antarctica	Ligaria_cuneifolia)	Atkinsonia_ligustrina)	Gaiadendron_punctatum)	(((Peraxilla_tetrapetala	Alepis_flavida)	(Notanthera_heterophylla	((Amylotheca_subumbellata	(Lysiana_maritima	Lysiana_filifolia))	(((Decaisnina_triflora	((Decaisnina_signata	Decaisnina_congesta)	Decaisnina_brittenii))	(((Macrosolen_melintangensis	Macrosolen_cochinchinensis)	Lepidaria_sp_Nickrent_4044)	Amylotheca_duthieana))	(Loxanthera_speciosa	Lepidaria_oviceps)))))	((((Phthirusa_inorna	((Cladocolea_gracilis	Struthanthus_sp_RE_5128_1)	(Struthanthus_woodsonii	(((Cladocolea_mcvaughii	Cladocolea_cupulata)	Struthanthus_oerstedii)	(Struthanthus_orbicularis	Psittacanthus_schiedeanus)))))	((Tripodanthus_flagellaris	Tripodanthus_acutifolius)	(Tripodanthus_belmirensis	((Oryctanthus_occidentalis	Dendropemon_bicolor)	Passovia_pyrifolia))))
(((Agelanthus_sansibarensis	(Oncocalyx_sulfureus	Oncella_ambigua))	((Oedina_pendens	((Oncocalyx_schimperi	Tapinanthus_constrictiflorus)	Englerina_ramulosa))	(Socratina_bemarivensis	(((((Plicosepalus_curviflorus	(Helixanthera_parasitica	((Scurrula_pulverulenta	(Scurrula_ferruginea	Scurrula_parasitica))	Taxillus_chinensis)))	((((Nuytsia_floribunda	((((Notanthera_heterophylla	Desmaria_mutabilis)	((Ligaria_cuneifolia	((Tristerix_penduliflorus	(Tristerix_aphyllus	Tristerix_corymbosus))	(Tristerix_verticillatus	((Tristerix_chodatianus	Tristerix_peruvianus)	((Tristerix_peytonii	Tristerix_pubescens)	(Tristerix_grandiflorus	Tristerix_longebracteatus))))))	((((Tripodanthus_belmirensis	Tripodanthus_flagellaris)	Tripodanthus_acutifolius)	Phthirusa_inorna)	(((Oryctanthus_occidentalis	Dendropemon_bicolor)	Passovia_pyrifolia)	((((((Cladocolea_gracilis	(Struthanthus_oerstedii	Struthanthus_orbicularis))	Struthanthus_woodsonii)	Struthanthus_sp_RE_5128_1)	(Cladocolea_mcvaughii	Cladocolea_cupulata))	Psittacanthus_calyculatus)	Psittacanthus_schiedeanus)))))	((Tupeia_antarctica	Atkinsonia_ligustrina)	Gaiadendron_punctatum))	((Peraxilla_tetrapetala	Alepis_flavida)	(((Loxanthera_speciosa
(((Tapinanthus_constrictiflorus	Englerina_ramulosa)	((Oedina_pendens	(((Bakerella_sp_Nickrent_4161	Plicosepalus_sagittifolius)	((Dendrophthoe_curvata	Tolypanthus_involucratus)	(((Helixanthera_coccinea	(Dendrophthoe_longituba	Dendrophthoe_vitellina))	Dendrophthoe_constricta)	(((((Benthamina_alyxifolia	(Dactyliophora_novaeguineae	(Amyema_glabra	(Amyema_cambagei	(Diplatia_furcata	Diplatia_grandibractea)))))	(Helixanthera_parasitica	(Amyema_queenslandica	Helicanthes_elastica)))	Sogerianthe_sessiflora)	((Plicosepalus_curviflorus	((Scurrula_pulverulenta	(Scurrula_ferruginea	Scurrula_parasitica))	Taxillus_chinensis))	(Helixanthera_cylindrica	(Baratranthus_axanthus	((Nuytsia_floribunda	(Tupeia_antarctica	(((((Peraxilla_tetrapetala	Alepis_flavida)	((Loxanthera_speciosa	(((Decaisnina_triflora	((Decaisnina_congesta	Decaisnina_signata)	Decaisnina_brittenii))	((Macrosolen_melintangensis	Macrosolen_cochinchinensis)	(Lepidaria_oviceps	Lepidaria_sp_Nickrent_4044)))	Amylotheca_duthieana))	(Amylotheca_subumbellata	(Lysiana_maritima	Lysiana_filifolia))))	Atkinsonia_ligustrina)	Gaiadendron_punctatum)	(Desmaria_mutabilis	((Ligaria_cuneifolia	(((Tristerix_penduliflorus
((Oedina_pendens	(((((((Scurrula_ferruginea	(Scurrula_parasitica	Scurrula_pulverulenta))	Taxillus_chinensis)	Helixanthera_cylindrica)	((((Benthamina_alyxifolia	(Dactyliophora_novaeguineae	(Amyema_glabra	(Amyema_cambagei	(Diplatia_furcata	Diplatia_grandibractea)))))	(Helixanthera_parasitica	(Amyema_queenslandica	Helicanthes_elastica)))	Sogerianthe_sessiflora)	(((((Peraxilla_tetrapetala	Alepis_flavida)	(((Lepidaria_oviceps	Loxanthera_speciosa)	Amylotheca_duthieana)	((Amylotheca_subumbellata	(Lysiana_maritima	Lysiana_filifolia))	((Decaisnina_triflora	((Decaisnina_congesta	Decaisnina_signata)	Decaisnina_brittenii))	((Macrosolen_melintangensis	Macrosolen_cochinchinensis)	Lepidaria_sp_Nickrent_4044)))))	(Nuytsia_floribunda	Atkinsonia_ligustrina))	(((Desmaria_mutabilis	((Ligaria_cuneifolia	(((Tristerix_penduliflorus	(Tristerix_aphyllus	Tristerix_corymbosus))	(Tristerix_verticillatus	(Tristerix_pubescens	(((Tristerix_peytonii	(Tristerix_chodatianus	Tristerix_peruvianus))	Tristerix_grandiflorus)	Tristerix_longebracteatus))))	Notanthera_heterophylla))	(((((((Struthanthus_orbicularis	((Phthirusa_inorna	((Cladocolea_mcvaughii	Cladocolea_cupulata)
(((Oncocalyx_schimperi	(Agelanthus_sansibarensis	(Oncocalyx_sulfureus	Oncella_ambigua)))	Berhautia_senegalensis)	((Socratina_bemarivensis	(((((Helixanthera_parasitica	((Scurrula_pulverulenta	(Scurrula_ferruginea	Scurrula_parasitica))	Taxillus_chinensis))	((((Dactyliophora_novaeguineae	(Amyema_glabra	((Diplatia_furcata	Diplatia_grandibractea)	Amyema_cambagei)))	((Amyema_queenslandica	Helicanthes_elastica)	Benthamina_alyxifolia))	Sogerianthe_sessiflora)	(Baratranthus_axanthus	(((((Notanthera_heterophylla	((Peraxilla_tetrapetala	Alepis_flavida)	((Lepidaria_oviceps	Loxanthera_speciosa)	((Amylotheca_subumbellata	(Lysiana_maritima	Lysiana_filifolia))	((((Decaisnina_congesta	Decaisnina_signata)	Decaisnina_brittenii)	Amylotheca_duthieana)	(Decaisnina_triflora	((Macrosolen_melintangensis	Macrosolen_cochinchinensis)	Lepidaria_sp_Nickrent_4044)))))))	Atkinsonia_ligustrina)	(Gaiadendron_punctatum	(Desmaria_mutabilis	(((((Phthirusa_inorna	Tripodanthus_acutifolius)	(Tripodanthus_belmirensis	Tripodanthus_flagellaris))	((((Cladocolea_gracilis	Struthanthus_sp_RE_5128_1)	(Struthanthus_woodsonii	(Struthanthus_orbicularis	Struthanthus_oerstedii)))	((Cladocolea_mcvaughii
(Berhautia_senegalensis	((Oedina_pendens	(((((Helixanthera_cylindrica	((((Dactyliophora_novaeguineae	(Amyema_glabra	((Diplatia_furcata	Diplatia_grandibractea)	Amyema_cambagei)))	((Amyema_queenslandica	Helicanthes_elastica)	Benthamina_alyxifolia))	Sogerianthe_sessiflora)	(Helixanthera_parasitica	(((((Peraxilla_tetrapetala	Alepis_flavida)	((Loxanthera_speciosa	(Amylotheca_duthieana	((Decaisnina_triflora	((Decaisnina_congesta	Decaisnina_signata)	Decaisnina_brittenii))	((Macrosolen_melintangensis	Macrosolen_cochinchinensis)	(Lepidaria_oviceps	Lepidaria_sp_Nickrent_4044)))))	(Amylotheca_subumbellata	(Lysiana_maritima	Lysiana_filifolia))))	(Desmaria_mutabilis	((Psittacanthus_calyculatus	(Psittacanthus_schiedeanus	((Phthirusa_inorna	((Cladocolea_gracilis	((Struthanthus_sp_RE_5128_1	(Struthanthus_orbicularis	Struthanthus_oerstedii))	Struthanthus_woodsonii))	(Cladocolea_mcvaughii	Cladocolea_cupulata)))	((Passovia_pyrifolia	(Dendropemon_bicolor	Oryctanthus_occidentalis))	(Tripodanthus_acutifolius	(Tripodanthus_belmirensis	Tripodanthus_flagellaris))))))	((Ligaria_cuneifolia	(((Tristerix_chodatianus	Tristerix_peruvianus)	(Tristerix_peytonii	(Tristerix_pubescens
(((((Tolypanthus_involucratus	((((Dendrophthoe_longituba	Dendrophthoe_vitellina)	Dendrophthoe_constricta)	Helixanthera_coccinea)	Dendrophthoe_curvata))	((((Dactyliophora_novaeguineae	(Benthamina_alyxifolia	(Amyema_glabra	((Diplatia_furcata	Diplatia_grandibractea)	Amyema_cambagei))))	((Helixanthera_parasitica	(Amyema_queenslandica	Helicanthes_elastica))	Sogerianthe_sessiflora))	((Baratranthus_axanthus	(((((Atkinsonia_ligustrina	(((Peraxilla_tetrapetala	Alepis_flavida)	(((Lepidaria_oviceps	Loxanthera_speciosa)	(Amylotheca_duthieana	((Decaisnina_triflora	((Decaisnina_congesta	Decaisnina_signata)	Decaisnina_brittenii))	((Macrosolen_melintangensis	Macrosolen_cochinchinensis)	Lepidaria_sp_Nickrent_4044))))	(Amylotheca_subumbellata	(Lysiana_maritima	Lysiana_filifolia))))	(((Psittacanthus_calyculatus	((Phthirusa_inorna	((Cladocolea_gracilis	((Psittacanthus_schiedeanus	(Struthanthus_orbicularis	Struthanthus_oerstedii))	((Cladocolea_mcvaughii	Cladocolea_cupulata)	Struthanthus_woodsonii)))	Struthanthus_sp_RE_5128_1))	((Passovia_pyrifolia	(Dendropemon_bicolor	Oryctanthus_occidentalis))	(Tripodanthus_acutifolius	(Tripodanthus_belmirensis	Tripodanthus_flagellaris)))))	Notanthera_heterophylla)
(((Plicosepalus_curviflorus	Oedina_pendens)	((Socratina_bemarivensis	(Baratranthus_axanthus	Vanwykia_remota))	(((Helixanthera_cylindrica	((Helixanthera_parasitica	Taxillus_chinensis)	((Scurrula_ferruginea	Scurrula_parasitica)	Scurrula_pulverulenta)))	(((((Muellerina_celastroides	Muellerina_eucalyptoides)	Ileostylus_micranthus)	(Cecarria_obtusifolia	(Loranthus_odoratus	(Loranthus_grewingkii	Loranthus_europaeus))))	(Nuytsia_floribunda	(((((Psittacanthus_schiedeanus	(Psittacanthus_calyculatus	((((Tripodanthus_acutifolius	Tripodanthus_flagellaris)	Tripodanthus_belmirensis)	((Struthanthus_woodsonii	((Struthanthus_orbicularis	Struthanthus_oerstedii)	(Cladocolea_gracilis	Struthanthus_sp_RE_5128_1)))	(Cladocolea_mcvaughii	Cladocolea_cupulata)))	((Phthirusa_inorna	Passovia_pyrifolia)	(Oryctanthus_occidentalis	Dendropemon_bicolor)))))	(Desmaria_mutabilis	(Ligaria_cuneifolia	((Tristerix_verticillatus	((Tristerix_aphyllus	Tristerix_corymbosus)	Tristerix_penduliflorus))	((Tristerix_peytonii	((Tristerix_pubescens	Tristerix_longebracteatus)	Tristerix_grandiflorus))	(Tristerix_peruvianus	Tristerix_chodatianus))))))	(Atkinsonia_ligustrina	((Notanthera_heterophylla	(((Amylotheca_subumbellata
(Berhautia_senegalensis	((Oedina_pendens	((Socratina_bemarivensis	Vanwykia_remota)	((((Taxillus_chinensis	(Scurrula_ferruginea	(Scurrula_parasitica	Scurrula_pulverulenta)))	Helixanthera_cylindrica)	((Helixanthera_parasitica	((((Muellerina_celastroides	Muellerina_eucalyptoides)	Ileostylus_micranthus)	(Cecarria_obtusifolia	(Loranthus_odoratus	(Loranthus_grewingkii	Loranthus_europaeus))))	(((Atkinsonia_ligustrina	(Tupeia_antarctica	(((Amylotheca_subumbellata	(Lysiana_filifolia	Lysiana_maritima))	((Amylotheca_duthieana	((Notanthera_heterophylla	(Decaisnina_triflora	((Decaisnina_congesta	Decaisnina_signata)	Decaisnina_brittenii)))	((Macrosolen_melintangensis	Macrosolen_cochinchinensis)	Lepidaria_sp_Nickrent_4044)))	Loxanthera_speciosa))	(Peraxilla_tetrapetala	Alepis_flavida))))	((Lepidaria_oviceps	(Gaiadendron_punctatum	Nuytsia_floribunda))	(((((Cladocolea_mcvaughii	Cladocolea_cupulata)	(Phthirusa_inorna	(Tripodanthus_acutifolius	((Psittacanthus_schiedeanus	Tripodanthus_belmirensis)	Tripodanthus_flagellaris))))	(Psittacanthus_calyculatus	((Struthanthus_woodsonii	Struthanthus_sp_RE_5128_1)	((Struthanthus_orbicularis	Struthanthus_oerstedii)	Cladocolea_gracilis))))
(((Socratina_bemarivensis	(Oedina_pendens	Vanwykia_remota))	((((Dendrophthoe_constricta	(Dendrophthoe_curvata	(Dendrophthoe_longituba	Dendrophthoe_vitellina)))	(Tolypanthus_involucratus	Helixanthera_coccinea))	(((Taxillus_chinensis	(Scurrula_pulverulenta	(Scurrula_ferruginea	Scurrula_parasitica)))	Helixanthera_cylindrica)	(((Sogerianthe_sessiflora	((((Amyema_glabra	(Diplatia_furcata	Diplatia_grandibractea))	Amyema_cambagei)	Dactyliophora_novaeguineae)	(Benthamina_alyxifolia	(Helixanthera_parasitica	(Helicanthes_elastica	Amyema_queenslandica)))))	((((Muellerina_celastroides	Muellerina_eucalyptoides)	Ileostylus_micranthus)	(Cecarria_obtusifolia	(Loranthus_odoratus	(Loranthus_grewingkii	Loranthus_europaeus))))	((((((((Amylotheca_subumbellata	(Lysiana_filifolia	Lysiana_maritima))	((Amylotheca_duthieana	((Decaisnina_triflora	((Decaisnina_congesta	Decaisnina_signata)	Decaisnina_brittenii))	((Macrosolen_melintangensis	Macrosolen_cochinchinensis)	Lepidaria_sp_Nickrent_4044)))	(Lepidaria_oviceps	Loxanthera_speciosa)))	(Peraxilla_tetrapetala	Alepis_flavida))	(Desmaria_mutabilis	((Psittacanthus_calyculatus	(((((Cladocolea_gracilis	Struthanthus_sp_RE_5128_1)
(((((((Dendrophthoe_constricta	(Dendrophthoe_longituba	Dendrophthoe_vitellina))	(Dendrophthoe_curvata	Helixanthera_coccinea))	((((Taxillus_chinensis	(Scurrula_pulverulenta	(Scurrula_ferruginea	Scurrula_parasitica)))	Helixanthera_cylindrica)	((Sogerianthe_sessiflora	((Benthamina_alyxifolia	((Amyema_glabra	(Diplatia_furcata	(Amyema_cambagei	Diplatia_grandibractea)))	Dactyliophora_novaeguineae))	(Helicanthes_elastica	Amyema_queenslandica)))	(Helixanthera_parasitica	((((Muellerina_celastroides	Muellerina_eucalyptoides)	Ileostylus_micranthus)	(Cecarria_obtusifolia	(Loranthus_odoratus	(Loranthus_grewingkii	Loranthus_europaeus))))	((((((Phthirusa_inorna	((Tripodanthus_flagellaris	Tripodanthus_acutifolius)	Tripodanthus_belmirensis))	((Psittacanthus_calyculatus	(((Cladocolea_gracilis	(Struthanthus_oerstedii	Struthanthus_orbicularis))	((Cladocolea_mcvaughii	Cladocolea_cupulata)	Struthanthus_woodsonii))	Struthanthus_sp_RE_5128_1))	(Passovia_pyrifolia	(Oryctanthus_occidentalis	Dendropemon_bicolor))))	Psittacanthus_schiedeanus)	((Desmaria_mutabilis	Ligaria_cuneifolia)	((((Tristerix_aphyllus	Tristerix_corymbosus)	Tristerix_penduliflorus)	(((Tristerix_grandiflorus	(Tristerix_longebracteatus
(((Socratina_bemarivensis	((Plicosepalus_sagittifolius	Vanwykia_remota)	((((Taxillus_chinensis	(Scurrula_pulverulenta	(Scurrula_ferruginea	Scurrula_parasitica)))	((Baratranthus_axanthus	Bakerella_sp_Nickrent_4161)	(Sogerianthe_sessiflora	((((Amyema_glabra	(Diplatia_furcata	Diplatia_grandibractea))	Amyema_cambagei)	Dactyliophora_novaeguineae)	((Helicanthes_elastica	Amyema_queenslandica)	Benthamina_alyxifolia)))))	(Helixanthera_cylindrica	(Helixanthera_parasitica	((((Muellerina_celastroides	Muellerina_eucalyptoides)	Ileostylus_micranthus)	(Cecarria_obtusifolia	(Loranthus_odoratus	(Loranthus_grewingkii	Loranthus_europaeus))))	(((Atkinsonia_ligustrina	Tupeia_antarctica)	Gaiadendron_punctatum)	(((Notanthera_heterophylla	((((((((Tripodanthus_flagellaris	Tripodanthus_acutifolius)	Tripodanthus_belmirensis)	(Passovia_pyrifolia	(Oryctanthus_occidentalis	Dendropemon_bicolor)))	((((Struthanthus_oerstedii	(Psittacanthus_schiedeanus	Struthanthus_orbicularis))	(Struthanthus_woodsonii	Struthanthus_sp_RE_5128_1))	Cladocolea_gracilis)	(Cladocolea_mcvaughii	Cladocolea_cupulata)))	Psittacanthus_calyculatus)	Phthirusa_inorna)	Ligaria_cuneifolia)	((((Tristerix_longebracteatus	Tristerix_pubescens)
((Socratina_bemarivensis	(((Helixanthera_coccinea	(Dendrophthoe_constricta	(Dendrophthoe_longituba	Dendrophthoe_vitellina)))	(Tolypanthus_involucratus	Dendrophthoe_curvata))	((((Plicosepalus_curviflorus	(Helixanthera_parasitica	(Taxillus_chinensis	(Scurrula_pulverulenta	(Scurrula_ferruginea	Scurrula_parasitica)))))	((Helixanthera_cylindrica	(Baratranthus_axanthus	((((Muellerina_celastroides	Muellerina_eucalyptoides)	Ileostylus_micranthus)	(Cecarria_obtusifolia	(Loranthus_odoratus	(Loranthus_grewingkii	Loranthus_europaeus))))	(((Tupeia_antarctica	((((((Phthirusa_inorna	((Tripodanthus_flagellaris	Tripodanthus_belmirensis)	Tripodanthus_acutifolius))	((Passovia_pyrifolia	(Oryctanthus_occidentalis	Dendropemon_bicolor))	(((Struthanthus_orbicularis	Struthanthus_oerstedii)	Struthanthus_sp_RE_5128_1)	(Cladocolea_gracilis	(Struthanthus_woodsonii	(Cladocolea_mcvaughii	Cladocolea_cupulata))))))	Psittacanthus_calyculatus)	Psittacanthus_schiedeanus)	(Ligaria_cuneifolia	(((Tristerix_grandiflorus	Tristerix_longebracteatus)	(Tristerix_pubescens	(Tristerix_peytonii	(Tristerix_peruvianus	Tristerix_chodatianus))))	(Tristerix_verticillatus	((Tristerix_aphyllus	Tristerix_corymbosus)	Tristerix_penduliflorus)))))
((Socratina_bemarivensis	((((Bakerella_sp_Nickrent_4161	Plicosepalus_sagittifolius)	((((Sogerianthe_sessiflora	(((Benthamina_alyxifolia	(Amyema_glabra	(Diplatia_furcata	Diplatia_grandibractea)))	Dactyliophora_novaeguineae)	(Amyema_cambagei	(Helicanthes_elastica	Amyema_queenslandica))))	(((Plicosepalus_curviflorus	(Taxillus_chinensis	(Scurrula_ferruginea	(Scurrula_parasitica	Scurrula_pulverulenta))))	Helixanthera_cylindrica)	(Helixanthera_parasitica	((((Muellerina_celastroides	Muellerina_eucalyptoides)	Ileostylus_micranthus)	(Cecarria_obtusifolia	(Loranthus_odoratus	(Loranthus_grewingkii	Loranthus_europaeus))))	(((((Atkinsonia_ligustrina	((((Notanthera_heterophylla	Desmaria_mutabilis)	Ligaria_cuneifolia)	(((Phthirusa_inorna	((Tripodanthus_flagellaris	Tripodanthus_acutifolius)	Tripodanthus_belmirensis))	((Passovia_pyrifolia	(Oryctanthus_occidentalis	Dendropemon_bicolor))	(Psittacanthus_calyculatus	((Struthanthus_orbicularis	Struthanthus_oerstedii)	((Cladocolea_gracilis	Struthanthus_sp_RE_5128_1)	((Cladocolea_mcvaughii	Cladocolea_cupulata)	Struthanthus_woodsonii))))))	Psittacanthus_schiedeanus))	((Peraxilla_tetrapetala	Alepis_flavida)	((Amylotheca_subumbellata	(Lysiana_filifolia
(((Socratina_bemarivensis	(((((Sogerianthe_sessiflora	((((Amyema_cambagei	(Amyema_glabra	(Diplatia_furcata	Diplatia_grandibractea)))	Dactyliophora_novaeguineae)	Benthamina_alyxifolia)	(Helicanthes_elastica	Amyema_queenslandica)))	(((Helixanthera_parasitica	Taxillus_chinensis)	(Scurrula_pulverulenta	(Scurrula_ferruginea	Scurrula_parasitica)))	(((((Muellerina_celastroides	Muellerina_eucalyptoides)	Ileostylus_micranthus)	(Cecarria_obtusifolia	(Loranthus_odoratus	(Loranthus_grewingkii	Loranthus_europaeus))))	((((((Tupeia_antarctica	Ligaria_cuneifolia)	Atkinsonia_ligustrina)	(((Notanthera_heterophylla	Desmaria_mutabilis)	(Phthirusa_inorna	((((Tripodanthus_flagellaris	Tripodanthus_acutifolius)	Tripodanthus_belmirensis)	(Passovia_pyrifolia	(Oryctanthus_occidentalis	Dendropemon_bicolor)))	(Psittacanthus_calyculatus	(((Struthanthus_sp_RE_5128_1	(Psittacanthus_schiedeanus	Struthanthus_woodsonii))	(Struthanthus_orbicularis	(Struthanthus_oerstedii	(Cladocolea_mcvaughii	Cladocolea_cupulata))))	Cladocolea_gracilis)))))	((Peraxilla_tetrapetala	Alepis_flavida)	((Amylotheca_subumbellata	(Lysiana_filifolia	Lysiana_maritima))	((Amylotheca_duthieana	((Decaisnina_triflora
(Englerina_ramulosa	(((Oncocalyx_schimperi	(Agelanthus_sansibarensis	(Oncocalyx_sulfureus	Oncella_ambigua)))	Tapinanthus_constrictiflorus)	(Berhautia_senegalensis	((Socratina_bemarivensis	((((Bakerella_sp_Nickrent_4161	(Septulina_glauca	Baratranthus_axanthus))	Plicosepalus_sagittifolius)	((((Taxillus_chinensis	(Scurrula_pulverulenta	(Scurrula_ferruginea	Scurrula_parasitica)))	(((Helixanthera_parasitica	((((Muellerina_celastroides	Muellerina_eucalyptoides)	Ileostylus_micranthus)	(Cecarria_obtusifolia	(Loranthus_odoratus	(Loranthus_grewingkii	Loranthus_europaeus))))	((Tupeia_antarctica	((((((Tristerix_peruvianus	Tristerix_chodatianus)	Tristerix_peytonii)	(Tristerix_grandiflorus	(Tristerix_longebracteatus	Tristerix_pubescens)))	(Tristerix_verticillatus	((Tristerix_aphyllus	Tristerix_corymbosus)	Tristerix_penduliflorus)))	(Atkinsonia_ligustrina	(((Notanthera_heterophylla	(Ligaria_cuneifolia	((Phthirusa_inorna	(((Tripodanthus_flagellaris	Tripodanthus_acutifolius)	Tripodanthus_belmirensis)	(Passovia_pyrifolia	(Oryctanthus_occidentalis	Dendropemon_bicolor))))	(Psittacanthus_calyculatus	(((Cladocolea_gracilis	Struthanthus_sp_RE_5128_1)	(Struthanthus_woodsonii	((Psittacanthus_schiedeanus
((((((((Plicosepalus_curviflorus	Sogerianthe_sessiflora)	((((Amyema_glabra	(Diplatia_furcata	Diplatia_grandibractea))	Amyema_cambagei)	Dactyliophora_novaeguineae)	(Benthamina_alyxifolia	(Helixanthera_parasitica	(Helicanthes_elastica	Amyema_queenslandica)))))	(((((Muellerina_celastroides	Muellerina_eucalyptoides)	Ileostylus_micranthus)	(Cecarria_obtusifolia	(Loranthus_odoratus	(Loranthus_grewingkii	Loranthus_europaeus))))	((Gaiadendron_punctatum	(Atkinsonia_ligustrina	(((Notanthera_heterophylla	(Ligaria_cuneifolia	(((Tripodanthus_acutifolius	(Tripodanthus_flagellaris	Tripodanthus_belmirensis))	(Phthirusa_inorna	((Passovia_pyrifolia	(Oryctanthus_occidentalis	Dendropemon_bicolor))	(((Struthanthus_sp_RE_5128_1	((Psittacanthus_schiedeanus	Struthanthus_orbicularis)	Struthanthus_oerstedii))	((Cladocolea_mcvaughii	Cladocolea_cupulata)	Struthanthus_woodsonii))	Cladocolea_gracilis))))	Psittacanthus_calyculatus)))	(Nuytsia_floribunda	Desmaria_mutabilis))	((Peraxilla_tetrapetala	Alepis_flavida)	((Amylotheca_subumbellata	(Lysiana_filifolia	Lysiana_maritima))	((Amylotheca_duthieana	((Decaisnina_triflora	((Decaisnina_signata	Decaisnina_congesta)	Decaisnina_brittenii))
(((((Socratina_bemarivensis	(((((Moquiniella_rubra	((Septulina_glauca	Phragmanthera_crassicaulis)	((Globimetula_dinklagei	Emelianthe_panganensis)	((Spragueanella_rhamnifolia	Erianthemum_dregei)	(Oliverella_rubroviridis	Tapinanthus_sp_OM825)))))	(Plicosepalus_sagittifolius	Bakerella_sp_Nickrent_4161))	(((Taxillus_chinensis	((Scurrula_ferruginea	Scurrula_parasitica)	Scurrula_pulverulenta))	(Helixanthera_cylindrica	((((Atkinsonia_ligustrina	((Gaiadendron_punctatum	((Desmaria_mutabilis	(Ligaria_cuneifolia	(Notanthera_heterophylla	Tupeia_antarctica)))	(Nuytsia_floribunda	(Psittacanthus_calyculatus	(((Tripodanthus_belmirensis	(Tripodanthus_acutifolius	Tripodanthus_flagellaris))	(Passovia_pyrifolia	(Dendropemon_bicolor	Oryctanthus_occidentalis)))	(((((Cladocolea_cupulata	Cladocolea_mcvaughii)	Struthanthus_woodsonii)	(Cladocolea_gracilis	(Struthanthus_orbicularis	Struthanthus_oerstedii)))	Struthanthus_sp_RE_5128_1)	(Phthirusa_inorna	Psittacanthus_schiedeanus)))))))	(((((((Lepidaria_oviceps	Lepidaria_sp_Nickrent_4044)	(Macrosolen_melintangensis	Macrosolen_cochinchinensis))	(Decaisnina_triflora	((Decaisnina_signata	Decaisnina_congesta)	Decaisnina_brittenii)))	Amylotheca_duthieana)	Loxanthera_speciosa)
(((Socratina_bemarivensis	(((((Moquiniella_rubra	Plicosepalus_curviflorus)	(Phragmanthera_crassicaulis	(((Phragmanthera_regularis	(Septulina_glauca	Globimetula_dinklagei))	Emelianthe_panganensis)	((Tapinanthus_sp_OM825	(Spragueanella_rhamnifolia	Erianthemum_dregei))	Oliverella_rubroviridis))))	((Helixanthera_cylindrica	(Taxillus_chinensis	((Scurrula_ferruginea	Scurrula_parasitica)	Scurrula_pulverulenta)))	((Helixanthera_parasitica	((((Atkinsonia_ligustrina	(((Desmaria_mutabilis	Notanthera_heterophylla)	(Psittacanthus_calyculatus	((Phthirusa_inorna	((Tripodanthus_belmirensis	(Tripodanthus_acutifolius	Tripodanthus_flagellaris))	(Passovia_pyrifolia	(Dendropemon_bicolor	Oryctanthus_occidentalis))))	((Psittacanthus_schiedeanus	(Cladocolea_cupulata	Cladocolea_mcvaughii))	(((Struthanthus_sp_RE_5128_1	(Struthanthus_orbicularis	Struthanthus_oerstedii))	Struthanthus_woodsonii)	Cladocolea_gracilis)))))	((Ligaria_cuneifolia	((((Lepidaria_sp_Nickrent_4044	(Macrosolen_melintangensis	Macrosolen_cochinchinensis))	(Decaisnina_triflora	((Decaisnina_signata	Decaisnina_congesta)	Decaisnina_brittenii)))	Amylotheca_duthieana)	((Lepidaria_oviceps	Loxanthera_speciosa)	((Lysiana_filifolia	Lysiana_maritima)
(((Englerina_ramulosa	Tapinanthus_constrictiflorus)	(((Helixanthera_parasitica	Oedina_pendens)	((((Dendrophthoe_curvata	(Helixanthera_coccinea	((Dendrophthoe_vitellina	Dendrophthoe_longituba)	Dendrophthoe_constricta)))	Tolypanthus_involucratus)	((Helixanthera_cylindrica	(((Taxillus_chinensis	(Scurrula_ferruginea	(Scurrula_parasitica	Scurrula_pulverulenta)))	((Cecarria_obtusifolia	(Loranthus_odoratus	(Loranthus_grewingkii	Loranthus_europaeus)))	(((Desmaria_mutabilis	Notanthera_heterophylla)	((((((((Lepidaria_sp_Nickrent_4044	(Macrosolen_melintangensis	Macrosolen_cochinchinensis))	(Decaisnina_triflora	((Decaisnina_signata	Decaisnina_congesta)	Decaisnina_brittenii)))	Amylotheca_duthieana)	(Loxanthera_speciosa	((Lysiana_filifolia	Lysiana_maritima)	Amylotheca_subumbellata)))	Lepidaria_oviceps)	(Alepis_flavida	Peraxilla_tetrapetala))	((Ligaria_cuneifolia	Atkinsonia_ligustrina)	(Gaiadendron_punctatum	(Tupeia_antarctica	(Nuytsia_floribunda	(((Tristerix_penduliflorus	Tristerix_verticillatus)	(Tristerix_aphyllus	Tristerix_corymbosus))	((Tristerix_pubescens	(Tristerix_longebracteatus	Tristerix_grandiflorus))	(Tristerix_peytonii	(Tristerix_chodatianus
(((Englerina_ramulosa	Tapinanthus_constrictiflorus)	((Oedina_pendens	(Socratina_bemarivensis	(Vanwykia_remota	(((((Phragmanthera_regularis	((Spragueanella_rhamnifolia	Erianthemum_dregei)	(Oliverella_rubroviridis	Tapinanthus_sp_OM825)))	(Phragmanthera_crassicaulis	((Septulina_glauca	Globimetula_dinklagei)	Emelianthe_panganensis)))	Moquiniella_rubra)	(Plicosepalus_sagittifolius	Bakerella_sp_Nickrent_4161))	(((Helixanthera_coccinea	((Dendrophthoe_vitellina	Dendrophthoe_longituba)	Dendrophthoe_constricta))	(Tolypanthus_involucratus	Dendrophthoe_curvata))	((((Plicosepalus_curviflorus	(Baratranthus_axanthus	((((Gaiadendron_punctatum	((Tristerix_verticillatus	((Tristerix_aphyllus	Tristerix_corymbosus)	Tristerix_penduliflorus))	((Tristerix_pubescens	(Tristerix_longebracteatus	Tristerix_grandiflorus))	(Tristerix_peytonii	(Tristerix_chodatianus	Tristerix_peruvianus)))))	((((((Passovia_pyrifolia	(Dendropemon_bicolor	Oryctanthus_occidentalis))	(Tripodanthus_acutifolius	((Psittacanthus_schiedeanus	Tripodanthus_belmirensis)	Tripodanthus_flagellaris)))	(Psittacanthus_calyculatus	((((Cladocolea_gracilis	(Struthanthus_orbicularis	Struthanthus_oerstedii))	Struthanthus_woodsonii)	Struthanthus_sp_RE_5128_1)	(Cladocolea_cupulata
(((Oedina_pendens	((Helixanthera_parasitica	Socratina_bemarivensis)	((Baratranthus_axanthus	Vanwykia_remota)	(((Plicosepalus_sagittifolius	Bakerella_sp_Nickrent_4161)	((Plicosepalus_curviflorus	(((Moquiniella_rubra	Phragmanthera_crassicaulis)	Emelianthe_panganensis)	((((Spragueanella_rhamnifolia	Erianthemum_dregei)	Tapinanthus_sp_OM825)	Oliverella_rubroviridis)	(Septulina_glauca	(Globimetula_dinklagei	Phragmanthera_regularis)))))	(((((((Ligaria_cuneifolia	Gaiadendron_punctatum)	(Desmaria_mutabilis	((Tristerix_verticillatus	((Tristerix_aphyllus	Tristerix_corymbosus)	Tristerix_penduliflorus))	((Tristerix_pubescens	(Tristerix_longebracteatus	Tristerix_grandiflorus))	(Tristerix_peytonii	(Tristerix_chodatianus	Tristerix_peruvianus))))))	((((((Passovia_pyrifolia	(Dendropemon_bicolor	Oryctanthus_occidentalis))	((((Cladocolea_gracilis	((Struthanthus_orbicularis	Struthanthus_oerstedii)	(Cladocolea_cupulata	Cladocolea_mcvaughii)))	Struthanthus_woodsonii)	Struthanthus_sp_RE_5128_1)	((Tripodanthus_acutifolius	((Tripodanthus_belmirensis	Psittacanthus_schiedeanus)	Tripodanthus_flagellaris))	Phthirusa_inorna)))	Psittacanthus_calyculatus)	(((Alepis_flavida	Peraxilla_tetrapetala)	(((Lysiana_filifolia
((Oedina_pendens	((((Plicosepalus_sagittifolius	(Septulina_glauca	(Baratranthus_axanthus	Bakerella_sp_Nickrent_4161)))	((((((((Spragueanella_rhamnifolia	Erianthemum_dregei)	(Tapinanthus_sp_OM825	Oliverella_rubroviridis))	Globimetula_dinklagei)	Emelianthe_panganensis)	Phragmanthera_crassicaulis)	Moquiniella_rubra)	Plicosepalus_curviflorus)	Phragmanthera_regularis))	(((Helixanthera_coccinea	(Dendrophthoe_curvata	((Dendrophthoe_vitellina	Dendrophthoe_longituba)	Dendrophthoe_constricta)))	Tolypanthus_involucratus)	(((Helixanthera_parasitica	((((((Ligaria_cuneifolia	Desmaria_mutabilis)	(((((Tripodanthus_acutifolius	((Psittacanthus_schiedeanus	Tripodanthus_belmirensis)	Tripodanthus_flagellaris))	(Passovia_pyrifolia	(Dendropemon_bicolor	Oryctanthus_occidentalis)))	((Psittacanthus_calyculatus	((Cladocolea_gracilis	(Struthanthus_woodsonii	((Struthanthus_oerstedii	Struthanthus_orbicularis)	Struthanthus_sp_RE_5128_1)))	(Cladocolea_cupulata	Cladocolea_mcvaughii)))	Phthirusa_inorna))	(((Alepis_flavida	Peraxilla_tetrapetala)	(((Lysiana_filifolia	Lysiana_maritima)	Amylotheca_subumbellata)	((Amylotheca_duthieana	((Lepidaria_sp_Nickrent_4044	(Macrosolen_melintangensis	Macrosolen_cochinchinensis))	(Decaisnina_triflora
(((((Helixanthera_parasitica	((Oncocalyx_schimperi	Englerina_ramulosa)	Tapinanthus_constrictiflorus))	Oedina_pendens)	(Socratina_bemarivensis	(Vanwykia_remota	((((Helixanthera_coccinea	(Dendrophthoe_constricta	(Dendrophthoe_vitellina	Dendrophthoe_longituba)))	Dendrophthoe_curvata)	Tolypanthus_involucratus)	((Plicosepalus_sagittifolius	(Septulina_glauca	(Baratranthus_axanthus	Bakerella_sp_Nickrent_4161)))	(((Helixanthera_cylindrica	(Taxillus_chinensis	(Scurrula_pulverulenta	(Scurrula_ferruginea	Scurrula_parasitica))))	((Phragmanthera_regularis	((Cecarria_obtusifolia	(Loranthus_odoratus	(Loranthus_grewingkii	Loranthus_europaeus)))	(((Gaiadendron_punctatum	(Tupeia_antarctica	(((Alepis_flavida	Peraxilla_tetrapetala)	(((Lysiana_filifolia	Lysiana_maritima)	Amylotheca_subumbellata)	((Amylotheca_duthieana	((Lepidaria_sp_Nickrent_4044	(Macrosolen_melintangensis	Macrosolen_cochinchinensis))	(Decaisnina_triflora	((Decaisnina_congesta	Decaisnina_signata)	Decaisnina_brittenii))))	(Lepidaria_oviceps	Loxanthera_speciosa))))	(Atkinsonia_ligustrina	(Notanthera_heterophylla	((((Tristerix_verticillatus	((Tristerix_aphyllus	Tristerix_corymbosus)	Tristerix_penduliflorus))
((((Oncocalyx_schimperi	(Agelanthus_sansibarensis	(Oncella_ambigua	Oncocalyx_sulfureus)))	(Tapinanthus_constrictiflorus	Englerina_ramulosa))	(Oedina_pendens	((((((Helixanthera_coccinea	(Dendrophthoe_constricta	(Dendrophthoe_vitellina	Dendrophthoe_longituba)))	Dendrophthoe_curvata)	Tolypanthus_involucratus)	((Sogerianthe_sessiflora	((((Taxillus_chinensis	(Scurrula_pulverulenta	(Scurrula_ferruginea	Scurrula_parasitica)))	((((Tupeia_antarctica	(((((Tripodanthus_acutifolius	Tripodanthus_belmirensis)	(Psittacanthus_calyculatus	(Phthirusa_inorna	((((Cladocolea_cupulata	Cladocolea_mcvaughii)	(Struthanthus_sp_RE_5128_1	((Struthanthus_oerstedii	Struthanthus_orbicularis)	Psittacanthus_schiedeanus)))	Struthanthus_woodsonii)	Cladocolea_gracilis))))	(Passovia_pyrifolia	(Dendropemon_bicolor	Oryctanthus_occidentalis)))	Tripodanthus_flagellaris)	(Notanthera_heterophylla	(Desmaria_mutabilis	(((Tristerix_verticillatus	((Tristerix_aphyllus	Tristerix_corymbosus)	Tristerix_penduliflorus))	(((Tristerix_peytonii	(Tristerix_pubescens	Tristerix_longebracteatus))	Tristerix_grandiflorus)	(Tristerix_chodatianus	Tristerix_peruvianus)))	Ligaria_cuneifolia)))))	(Gaiadendron_punctatum	(((Alepis_flavida
((Berhautia_senegalensis	(Oncocalyx_schimperi	(Agelanthus_sansibarensis	(Oncella_ambigua	Oncocalyx_sulfureus))))	((Oedina_pendens	(Tapinanthus_constrictiflorus	Englerina_ramulosa))	(((((((Dendrophthoe_constricta	(Dendrophthoe_longituba	Dendrophthoe_vitellina))	(Plicosepalus_sagittifolius	(Dendrophthoe_curvata	Helixanthera_coccinea)))	Tolypanthus_involucratus)	(Septulina_glauca	(Baratranthus_axanthus	Bakerella_sp_Nickrent_4161)))	(((Taxillus_chinensis	(Scurrula_ferruginea	(Scurrula_parasitica	Scurrula_pulverulenta)))	((((Tupeia_antarctica	(((Passovia_pyrifolia	(Dendropemon_bicolor	Oryctanthus_occidentalis))	((Phthirusa_inorna	((Tripodanthus_belmirensis	Tripodanthus_flagellaris)	Tripodanthus_acutifolius))	(Psittacanthus_calyculatus	(((Struthanthus_sp_RE_5128_1	((Psittacanthus_schiedeanus	Struthanthus_orbicularis)	((Cladocolea_cupulata	Cladocolea_mcvaughii)	Struthanthus_oerstedii)))	Struthanthus_woodsonii)	Cladocolea_gracilis))))	(Notanthera_heterophylla	(Desmaria_mutabilis	(((Tristerix_verticillatus	((Tristerix_aphyllus	Tristerix_corymbosus)	Tristerix_penduliflorus))	((Tristerix_pubescens	(Tristerix_grandiflorus	Tristerix_longebracteatus))	((Tristerix_chodatianus	Tristerix_peruvianus)
((Berhautia_senegalensis	Englerina_ramulosa)	((Tapinanthus_constrictiflorus	((Agelanthus_sansibarensis	(Oncella_ambigua	Oncocalyx_sulfureus))	Oncocalyx_schimperi))	(Oedina_pendens	((((((Helixanthera_coccinea	(Dendrophthoe_constricta	(Dendrophthoe_longituba	Dendrophthoe_vitellina)))	Dendrophthoe_curvata)	Tolypanthus_involucratus)	(Plicosepalus_sagittifolius	(Baratranthus_axanthus	(Bakerella_sp_Nickrent_4161	Septulina_glauca))))	((((Taxillus_chinensis	(Scurrula_pulverulenta	(Scurrula_ferruginea	Scurrula_parasitica)))	((((Nuytsia_floribunda	(Atkinsonia_ligustrina	Gaiadendron_punctatum))	((Alepis_flavida	Peraxilla_tetrapetala)	(((Lysiana_filifolia	Lysiana_maritima)	Amylotheca_subumbellata)	((Amylotheca_duthieana	((Lepidaria_sp_Nickrent_4044	(Macrosolen_melintangensis	Macrosolen_cochinchinensis))	(Decaisnina_triflora	((Decaisnina_congesta	Decaisnina_signata)	Decaisnina_brittenii))))	(Lepidaria_oviceps	Loxanthera_speciosa)))))	(Tupeia_antarctica	((((((Phthirusa_inorna	((Tripodanthus_flagellaris	Tripodanthus_acutifolius)	Tripodanthus_belmirensis))	(((Psittacanthus_calyculatus	(Struthanthus_sp_RE_5128_1	((Cladocolea_gracilis	(Struthanthus_orbicularis	Struthanthus_oerstedii))
(((((Helixanthera_parasitica	Socratina_bemarivensis)	((Bakerella_sp_Nickrent_4161	((Plicosepalus_sagittifolius	((Dendrophthoe_constricta	Dendrophthoe_vitellina)	((Helixanthera_coccinea	(Dendrophthoe_longituba	Dendrophthoe_curvata))	Tolypanthus_involucratus)))	((((((Amyema_glabra	(Diplatia_grandibractea	Diplatia_furcata))	Benthamina_alyxifolia)	(((Amyema_cambagei	Sogerianthe_sessiflora)	Dactyliophora_novaeguineae)	(Helicanthes_elastica	Amyema_queenslandica)))	(Plicosepalus_curviflorus	((((Cecarria_obtusifolia	((Loranthus_grewingkii	Loranthus_europaeus)	Loranthus_odoratus))	(Ileostylus_micranthus	(Muellerina_celastroides	Muellerina_eucalyptoides)))	(Ligaria_cuneifolia	(((Tristerix_verticillatus	((Tristerix_aphyllus	Tristerix_corymbosus)	Tristerix_penduliflorus))	(((Tristerix_grandiflorus	(Tristerix_pubescens	Tristerix_longebracteatus))	Tristerix_peytonii)	(Tristerix_chodatianus	Tristerix_peruvianus)))	((((Notanthera_heterophylla	Desmaria_mutabilis)	((Gaiadendron_punctatum	(Nuytsia_floribunda	Atkinsonia_ligustrina))	((Peraxilla_tetrapetala	Alepis_flavida)	(((Lysiana_filifolia	Lysiana_maritima)	Amylotheca_subumbellata)	((Amylotheca_duthieana	(((Lepidaria_oviceps
((((Oncocalyx_schimperi	(Agelanthus_sansibarensis	(Oncocalyx_sulfureus	Oncella_ambigua)))	(Englerina_ramulosa	Tapinanthus_constrictiflorus))	Berhautia_senegalensis)	((Socratina_bemarivensis	((((((Taxillus_chinensis	(Scurrula_pulverulenta	(Scurrula_parasitica	Scurrula_ferruginea)))	Helixanthera_cylindrica)	((((Benthamina_alyxifolia	(Dactyliophora_novaeguineae	(Amyema_glabra	((Amyema_cambagei	Diplatia_grandibractea)	Diplatia_furcata))))	(Helixanthera_parasitica	(Helicanthes_elastica	Amyema_queenslandica)))	(Plicosepalus_curviflorus	(Baratranthus_axanthus	Sogerianthe_sessiflora)))	(((Cecarria_obtusifolia	((Loranthus_grewingkii	Loranthus_europaeus)	Loranthus_odoratus))	(Ileostylus_micranthus	(Muellerina_celastroides	Muellerina_eucalyptoides)))	(Ligaria_cuneifolia	((Tristerix_penduliflorus	((((Tristerix_peytonii	(Tristerix_chodatianus	Tristerix_peruvianus))	(Tristerix_grandiflorus	(Tristerix_pubescens	Tristerix_longebracteatus)))	Tristerix_verticillatus)	(Tristerix_aphyllus	Tristerix_corymbosus)))	(((((Psittacanthus_calyculatus	(Phthirusa_inorna	((((Cladocolea_gracilis	(Struthanthus_oerstedii	Struthanthus_orbicularis))	Struthanthus_woodsonii)	Struthanthus_sp_RE_5128_1)
((Berhautia_senegalensis	Englerina_ramulosa)	(((((Vanwykia_remota	Socratina_bemarivensis)	((Bakerella_sp_Nickrent_4161	Plicosepalus_sagittifolius)	(((((Plicosepalus_curviflorus	(Taxillus_chinensis	(Scurrula_pulverulenta	(Scurrula_parasitica	Scurrula_ferruginea))))	Helixanthera_cylindrica)	(((Sogerianthe_sessiflora	(Benthamina_alyxifolia	(Dactyliophora_novaeguineae	((Amyema_glabra	(Diplatia_grandibractea	Diplatia_furcata))	Amyema_cambagei))))	(Helixanthera_parasitica	(Helicanthes_elastica	Amyema_queenslandica)))	(((Cecarria_obtusifolia	((Loranthus_grewingkii	Loranthus_europaeus)	Loranthus_odoratus))	(Ileostylus_micranthus	(Muellerina_celastroides	Muellerina_eucalyptoides)))	(((Gaiadendron_punctatum	(Nuytsia_floribunda	Atkinsonia_ligustrina))	((Peraxilla_tetrapetala	Alepis_flavida)	((Amylotheca_duthieana	((Lepidaria_sp_Nickrent_4044	(Macrosolen_cochinchinensis	Macrosolen_melintangensis))	(Decaisnina_triflora	(Decaisnina_brittenii	(Decaisnina_congesta	Decaisnina_signata)))))	((Lepidaria_oviceps	Loxanthera_speciosa)	((Lysiana_filifolia	Lysiana_maritima)	Amylotheca_subumbellata)))))	((((Notanthera_heterophylla	(((Tristerix_peytonii	(Tristerix_chodatianus
(((Englerina_ramulosa	Tapinanthus_constrictiflorus)	Berhautia_senegalensis)	((((Vanwykia_remota	Socratina_bemarivensis)	(((Helixanthera_coccinea	(Dendrophthoe_curvata	(Dendrophthoe_constricta	(Dendrophthoe_vitellina	Dendrophthoe_longituba))))	Tolypanthus_involucratus)	((((Taxillus_chinensis	(Scurrula_pulverulenta	(Scurrula_parasitica	Scurrula_ferruginea)))	Helixanthera_cylindrica)	((Sogerianthe_sessiflora	((Benthamina_alyxifolia	(Dactyliophora_novaeguineae	(Amyema_glabra	(Diplatia_furcata	(Diplatia_grandibractea	Amyema_cambagei)))))	(Helicanthes_elastica	Amyema_queenslandica)))	(Helixanthera_parasitica	(((Cecarria_obtusifolia	((Loranthus_grewingkii	Loranthus_europaeus)	Loranthus_odoratus))	(Ileostylus_micranthus	(Muellerina_celastroides	Muellerina_eucalyptoides)))	(((Peraxilla_tetrapetala	Alepis_flavida)	(((Lysiana_filifolia	Lysiana_maritima)	Amylotheca_subumbellata)	((((Decaisnina_triflora	((Decaisnina_signata	Decaisnina_congesta)	Decaisnina_brittenii))	Lepidaria_sp_Nickrent_4044)	(Amylotheca_duthieana	(Macrosolen_cochinchinensis	Macrosolen_melintangensis)))	(Lepidaria_oviceps	Loxanthera_speciosa))))	((Gaiadendron_punctatum	(Nuytsia_floribunda
(((Englerina_ramulosa	(Oncocalyx_schimperi	Tapinanthus_constrictiflorus))	((Agelanthus_sansibarensis	(Oncocalyx_sulfureus	Oncella_ambigua))	((((Baratranthus_axanthus	Vanwykia_remota)	(((((Plicosepalus_curviflorus	((Helixanthera_coccinea	(Dendrophthoe_vitellina	Dendrophthoe_longituba))	Dendrophthoe_constricta))	Dendrophthoe_curvata)	Tolypanthus_involucratus)	((Helixanthera_cylindrica	(Sogerianthe_sessiflora	((Dactyliophora_novaeguineae	((Amyema_glabra	(Diplatia_furcata	Diplatia_grandibractea))	Amyema_cambagei))	((Helicanthes_elastica	Amyema_queenslandica)	Benthamina_alyxifolia))))	((((Cecarria_obtusifolia	((Loranthus_grewingkii	Loranthus_europaeus)	Loranthus_odoratus))	(Ileostylus_micranthus	(Muellerina_celastroides	Muellerina_eucalyptoides)))	(((Tristerix_verticillatus	((Tristerix_aphyllus	Tristerix_corymbosus)	Tristerix_penduliflorus))	((Tristerix_chodatianus	Tristerix_peruvianus)	((Tristerix_peytonii	(Tristerix_longebracteatus	Tristerix_pubescens))	Tristerix_grandiflorus)))	(Ligaria_cuneifolia	((Tupeia_antarctica	((Desmaria_mutabilis	(((Peraxilla_tetrapetala	Alepis_flavida)	(Atkinsonia_ligustrina	(Notanthera_heterophylla	(((Amylotheca_duthieana
((Agelanthus_sansibarensis	(Oncocalyx_sulfureus	Oncella_ambigua))	(((Berhautia_senegalensis	(Englerina_ramulosa	Tapinanthus_constrictiflorus))	Oncocalyx_schimperi)	((((((((Dendrophthoe_constricta	(Dendrophthoe_vitellina	Dendrophthoe_longituba))	(Plicosepalus_curviflorus	Helixanthera_coccinea))	(Dendrophthoe_curvata	Tolypanthus_involucratus))	(((Helixanthera_cylindrica	((((Cecarria_obtusifolia	((Loranthus_grewingkii	Loranthus_europaeus)	Loranthus_odoratus))	(Ileostylus_micranthus	(Muellerina_celastroides	Muellerina_eucalyptoides)))	((((((Peraxilla_tetrapetala	Alepis_flavida)	(((Amylotheca_duthieana	((Lepidaria_sp_Nickrent_4044	(Macrosolen_cochinchinensis	Macrosolen_melintangensis))	(Decaisnina_triflora	((Decaisnina_signata	Decaisnina_congesta)	Decaisnina_brittenii))))	(Lepidaria_oviceps	Loxanthera_speciosa))	((Lysiana_filifolia	Lysiana_maritima)	Amylotheca_subumbellata)))	(Gaiadendron_punctatum	(Atkinsonia_ligustrina	Nuytsia_floribunda)))	((Notanthera_heterophylla	Tupeia_antarctica)	Desmaria_mutabilis))	((((((Tripodanthus_belmirensis	Tripodanthus_flagellaris)	Tripodanthus_acutifolius)	((Oryctanthus_occidentalis	Dendropemon_bicolor)	Passovia_pyrifolia))	(((((Cladocolea_mcvaughii
(Berhautia_senegalensis	(((Agelanthus_sansibarensis	(Oncocalyx_sulfureus	Oncella_ambigua))	(Englerina_ramulosa	(Oncocalyx_schimperi	Tapinanthus_constrictiflorus)))	((Oedina_pendens	(Vanwykia_remota	((((Helixanthera_coccinea	((Dendrophthoe_vitellina	Dendrophthoe_longituba)	Dendrophthoe_constricta))	(Dendrophthoe_curvata	Tolypanthus_involucratus))	((((((Amyema_cambagei	(Helixanthera_parasitica	(Helicanthes_elastica	Amyema_queenslandica)))	((Dactyliophora_novaeguineae	(Amyema_glabra	(Diplatia_furcata	Diplatia_grandibractea)))	Benthamina_alyxifolia))	Sogerianthe_sessiflora)	(Helixanthera_cylindrica	(((Cecarria_obtusifolia	((Loranthus_grewingkii	Loranthus_europaeus)	Loranthus_odoratus))	(Ileostylus_micranthus	(Muellerina_celastroides	Muellerina_eucalyptoides)))	((((Gaiadendron_punctatum	(Atkinsonia_ligustrina	Nuytsia_floribunda))	(((Notanthera_heterophylla	Tupeia_antarctica)	Desmaria_mutabilis)	((Peraxilla_tetrapetala	Alepis_flavida)	((((Lysiana_filifolia	Lysiana_maritima)	Amylotheca_subumbellata)	(((Lepidaria_oviceps	Lepidaria_sp_Nickrent_4044)	(Macrosolen_cochinchinensis	Macrosolen_melintangensis))	(Decaisnina_triflora	((Decaisnina_signata
((Oedina_pendens	(Socratina_bemarivensis	(Vanwykia_remota	(((((Plicosepalus_curviflorus	((Phragmanthera_regularis	Helixanthera_parasitica)	((Cecarria_obtusifolia	((Loranthus_grewingkii	Loranthus_europaeus)	Loranthus_odoratus))	((Ileostylus_micranthus	(Muellerina_celastroides	Muellerina_eucalyptoides))	((((Gaiadendron_punctatum	(Atkinsonia_ligustrina	Nuytsia_floribunda))	(Desmaria_mutabilis	((Peraxilla_tetrapetala	Alepis_flavida)	(((Amylotheca_duthieana	((Lepidaria_sp_Nickrent_4044	(Macrosolen_cochinchinensis	Macrosolen_melintangensis))	(Decaisnina_triflora	((Decaisnina_signata	Decaisnina_congesta)	Decaisnina_brittenii))))	(Lepidaria_oviceps	Loxanthera_speciosa))	((Lysiana_filifolia	Lysiana_maritima)	Amylotheca_subumbellata)))))	(Tupeia_antarctica	(Notanthera_heterophylla	(((Tristerix_verticillatus	((Tristerix_aphyllus	Tristerix_corymbosus)	Tristerix_penduliflorus))	(((Tristerix_pubescens	Tristerix_longebracteatus)	(Tristerix_peytonii	Tristerix_grandiflorus))	(Tristerix_chodatianus	Tristerix_peruvianus)))	Ligaria_cuneifolia))))	((((Phthirusa_inorna	((Tripodanthus_acutifolius	Tripodanthus_flagellaris)	Tripodanthus_belmirensis))	(((Oryctanthus_occidentalis
((Berhautia_senegalensis	(Englerina_ramulosa	Tapinanthus_constrictiflorus))	((Oedina_pendens	(((((Phragmanthera_regularis	(((Septulina_glauca	Globimetula_dinklagei)	((Erianthemum_dregei	Spragueanella_rhamnifolia)	(Oliverella_rubroviridis	Tapinanthus_sp_OM825)))	(Emelianthe_panganensis	Phragmanthera_crassicaulis)))	(Plicosepalus_curviflorus	Moquiniella_rubra))	(Bakerella_sp_Nickrent_4161	Plicosepalus_sagittifolius))	(((Taxillus_chinensis	(Scurrula_pulverulenta	(Scurrula_parasitica	Scurrula_ferruginea)))	((Helixanthera_parasitica	((((Gaiadendron_punctatum	(Atkinsonia_ligustrina	((Peraxilla_tetrapetala	Alepis_flavida)	(((Amylotheca_duthieana	((Lepidaria_sp_Nickrent_4044	(Macrosolen_cochinchinensis	Macrosolen_melintangensis))	(Decaisnina_triflora	((Decaisnina_signata	Decaisnina_congesta)	Decaisnina_brittenii))))	(Lepidaria_oviceps	Loxanthera_speciosa))	((Lysiana_filifolia	Lysiana_maritima)	Amylotheca_subumbellata)))))	(((Desmaria_mutabilis	(Tupeia_antarctica	Notanthera_heterophylla))	(((Tristerix_peytonii	((Tristerix_verticillatus	((Tristerix_aphyllus	Tristerix_corymbosus)	Tristerix_penduliflorus))	(Tristerix_pubescens	(Tristerix_grandiflorus	Tristerix_longebracteatus))))
((((Helixanthera_parasitica	(Englerina_ramulosa	Tapinanthus_constrictiflorus))	Oedina_pendens)	((((((Septulina_glauca	Moquiniella_rubra)	(Phragmanthera_regularis	(((Emelianthe_panganensis	Globimetula_dinklagei)	(Oliverella_rubroviridis	(Tapinanthus_sp_OM825	(Erianthemum_dregei	Spragueanella_rhamnifolia))))	Phragmanthera_crassicaulis)))	(Bakerella_sp_Nickrent_4161	Plicosepalus_sagittifolius))	((Plicosepalus_curviflorus	(Taxillus_chinensis	(Scurrula_pulverulenta	(Scurrula_parasitica	Scurrula_ferruginea))))	(Helixanthera_cylindrica	((((((Tristerix_verticillatus	((Tristerix_aphyllus	Tristerix_corymbosus)	Tristerix_penduliflorus))	((Tristerix_chodatianus	Tristerix_peruvianus)	(Tristerix_peytonii	(Tristerix_pubescens	(Tristerix_grandiflorus	Tristerix_longebracteatus)))))	Tupeia_antarctica)	((((Notanthera_heterophylla	((Peraxilla_tetrapetala	Alepis_flavida)	(((Amylotheca_duthieana	((Lepidaria_sp_Nickrent_4044	(Macrosolen_cochinchinensis	Macrosolen_melintangensis))	(Decaisnina_triflora	((Decaisnina_signata	Decaisnina_congesta)	Decaisnina_brittenii))))	(Lepidaria_oviceps	Loxanthera_speciosa))	((Lysiana_filifolia	Lysiana_maritima)	Amylotheca_subumbellata))))	(Gaiadendron_punctatum
((Oedina_pendens	(((((Moquiniella_rubra	(Emelianthe_panganensis	(((Erianthemum_dregei	Spragueanella_rhamnifolia)	(Tapinanthus_sp_OM825	Oliverella_rubroviridis))	(Loranthus_grewingkii	Globimetula_dinklagei))))	(Septulina_glauca	Phragmanthera_crassicaulis))	(Helixanthera_cylindrica	((Taxillus_chinensis	(Scurrula_pulverulenta	(Scurrula_parasitica	Scurrula_ferruginea)))	(((((Cecarria_obtusifolia	(Loranthus_europaeus	Loranthus_odoratus))	(Ileostylus_micranthus	(Muellerina_eucalyptoides	Muellerina_celastroides)))	(Nuytsia_floribunda	(Gaiadendron_punctatum	(((Desmaria_mutabilis	(Tupeia_antarctica	((Ligaria_cuneifolia	(Notanthera_heterophylla	((Tristerix_penduliflorus	(Tristerix_aphyllus	Tristerix_corymbosus))	(((Tristerix_pubescens	(Tristerix_grandiflorus	Tristerix_longebracteatus))	(Tristerix_peytonii	(Tristerix_chodatianus	Tristerix_peruvianus)))	Tristerix_verticillatus))))	(Psittacanthus_calyculatus	((Phthirusa_inorna	((Tripodanthus_flagellaris	Tripodanthus_belmirensis)	Tripodanthus_acutifolius))	((Passovia_pyrifolia	(Oryctanthus_occidentalis	Dendropemon_bicolor))	(((Cladocolea_cupulata	Cladocolea_mcvaughii)	(Cladocolea_gracilis	(Struthanthus_woodsonii
(Englerina_ramulosa	((Berhautia_senegalensis	(Tapinanthus_constrictiflorus	(Agelanthus_sansibarensis	(Oncocalyx_schimperi	(Oncella_ambigua	Oncocalyx_sulfureus)))))	(Oedina_pendens	((((Moquiniella_rubra	(Phragmanthera_crassicaulis	((Phragmanthera_regularis	((Septulina_glauca	Globimetula_dinklagei)	Emelianthe_panganensis))	(((Erianthemum_dregei	Spragueanella_rhamnifolia)	Tapinanthus_sp_OM825)	Oliverella_rubroviridis))))	((Helixanthera_cylindrica	(Sogerianthe_sessiflora	((Dactyliophora_novaeguineae	(Amyema_cambagei	(Amyema_glabra	(Diplatia_grandibractea	Diplatia_furcata))))	(Benthamina_alyxifolia	(Amyema_queenslandica	Helicanthes_elastica)))))	((((Cecarria_obtusifolia	((Loranthus_grewingkii	Loranthus_europaeus)	Loranthus_odoratus))	(Ileostylus_micranthus	(Muellerina_eucalyptoides	Muellerina_celastroides)))	(Ligaria_cuneifolia	((((Tripodanthus_flagellaris	Phthirusa_inorna)	(Tripodanthus_belmirensis	Tripodanthus_acutifolius))	((Psittacanthus_schiedeanus	(Passovia_pyrifolia	((Cladocolea_cupulata	Cladocolea_mcvaughii)	(Cladocolea_gracilis	(((Struthanthus_orbicularis	Struthanthus_oerstedii)	Struthanthus_sp_RE_5128_1)	Struthanthus_woodsonii)))))	((Oryctanthus_occidentalis
((((Englerina_ramulosa	Tapinanthus_constrictiflorus)	(((Plicosepalus_sagittifolius	(((Septulina_glauca	Phragmanthera_regularis)	(Moquiniella_rubra	(Phragmanthera_crassicaulis	((((Erianthemum_dregei	Spragueanella_rhamnifolia)	Tapinanthus_sp_OM825)	Oliverella_rubroviridis)	(Globimetula_dinklagei	Emelianthe_panganensis)))))	(((Plicosepalus_curviflorus	(Taxillus_chinensis	(Scurrula_pulverulenta	(Scurrula_parasitica	Scurrula_ferruginea))))	(Helixanthera_cylindrica	(((Cecarria_obtusifolia	((Loranthus_grewingkii	Loranthus_europaeus)	Loranthus_odoratus))	(Ileostylus_micranthus	(Muellerina_eucalyptoides	Muellerina_celastroides)))	(((((((Psittacanthus_calyculatus	(Cladocolea_gracilis	(((Phthirusa_inorna	(Struthanthus_orbicularis	Struthanthus_oerstedii))	Struthanthus_sp_RE_5128_1)	((Cladocolea_cupulata	Cladocolea_mcvaughii)	Struthanthus_woodsonii))))	((Passovia_pyrifolia	(Oryctanthus_occidentalis	Dendropemon_bicolor))	(Tripodanthus_acutifolius	((Tripodanthus_belmirensis	Psittacanthus_schiedeanus)	Tripodanthus_flagellaris))))	(Notanthera_heterophylla	(Ligaria_cuneifolia	((Tristerix_penduliflorus	(Tristerix_aphyllus	Tristerix_corymbosus))	((((Tristerix_peytonii	(Tristerix_grandiflorus	Tristerix_longebracteatus))
((Berhautia_senegalensis	Englerina_ramulosa)	((((Vanwykia_remota	(Helixanthera_parasitica	Socratina_bemarivensis))	((((Plicosepalus_curviflorus	(((Septulina_glauca	Baratranthus_axanthus)	Moquiniella_rubra)	(Phragmanthera_crassicaulis	((((Spragueanella_rhamnifolia	Erianthemum_dregei)	Tapinanthus_sp_OM825)	Oliverella_rubroviridis)	(Globimetula_dinklagei	Emelianthe_panganensis)))))	(((Taxillus_chinensis	(Scurrula_pulverulenta	(Scurrula_parasitica	Scurrula_ferruginea)))	Helixanthera_cylindrica)	((Phragmanthera_regularis	(((Cecarria_obtusifolia	((Loranthus_grewingkii	Loranthus_europaeus)	Loranthus_odoratus))	(Ileostylus_micranthus	(Muellerina_eucalyptoides	Muellerina_celastroides)))	(((Gaiadendron_punctatum	(((Psittacanthus_calyculatus	(((Passovia_pyrifolia	(Oryctanthus_occidentalis	Dendropemon_bicolor))	((Cladocolea_cupulata	Cladocolea_mcvaughii)	((Struthanthus_woodsonii	(((Psittacanthus_schiedeanus	Struthanthus_orbicularis)	Struthanthus_oerstedii)	Struthanthus_sp_RE_5128_1))	Cladocolea_gracilis)))	((Tripodanthus_acutifolius	(Tripodanthus_belmirensis	Tripodanthus_flagellaris))	Phthirusa_inorna)))	(Notanthera_heterophylla	(Ligaria_cuneifolia	((Tristerix_chodatianus	(Tristerix_peruvianus
(((Tapinanthus_constrictiflorus	((Agelanthus_sansibarensis	(Oncella_ambigua	Oncocalyx_sulfureus))	Oncocalyx_schimperi))	(Berhautia_senegalensis	Englerina_ramulosa))	((((((Emelianthe_panganensis	(((Spragueanella_rhamnifolia	Erianthemum_dregei)	Tapinanthus_sp_OM825)	Oliverella_rubroviridis))	(Phragmanthera_regularis	Globimetula_dinklagei))	((Phragmanthera_crassicaulis	Septulina_glauca)	Moquiniella_rubra))	(((Tolypanthus_involucratus	((Dendrophthoe_constricta	(Dendrophthoe_vitellina	Dendrophthoe_longituba))	(Dendrophthoe_curvata	Helixanthera_coccinea)))	((Bakerella_sp_Nickrent_4161	Plicosepalus_sagittifolius)	(Baratranthus_axanthus	Vanwykia_remota)))	((Helixanthera_cylindrica	((Plicosepalus_curviflorus	(Taxillus_chinensis	(Scurrula_pulverulenta	(Scurrula_parasitica	Scurrula_ferruginea))))	(((Cecarria_obtusifolia	((Loranthus_grewingkii	Loranthus_europaeus)	Loranthus_odoratus))	(Ileostylus_micranthus	(Muellerina_eucalyptoides	Muellerina_celastroides)))	(((Ligaria_cuneifolia	(((Tristerix_pubescens	(Tristerix_grandiflorus	Tristerix_longebracteatus))	((Tristerix_peruvianus	Tristerix_chodatianus)	Tristerix_peytonii))	(Tristerix_verticillatus	(Tristerix_penduliflorus	(Tristerix_aphyllus
(Berhautia_senegalensis	((((((Plicosepalus_sagittifolius	(Bakerella_sp_Nickrent_4161	Baratranthus_axanthus))	((((Helixanthera_cylindrica	(Helixanthera_parasitica	(Taxillus_chinensis	(Scurrula_ferruginea	(Scurrula_pulverulenta	Scurrula_parasitica)))))	((((Cecarria_obtusifolia	((Loranthus_grewingkii	Loranthus_europaeus)	Loranthus_odoratus))	(Ileostylus_micranthus	(Muellerina_eucalyptoides	Muellerina_celastroides)))	((((Atkinsonia_ligustrina	(((((((Passovia_pyrifolia	(Oryctanthus_occidentalis	Dendropemon_bicolor))	Psittacanthus_schiedeanus)	((Tripodanthus_belmirensis	(Tripodanthus_flagellaris	Tripodanthus_acutifolius))	Phthirusa_inorna))	(((((Struthanthus_orbicularis	Struthanthus_oerstedii)	Struthanthus_sp_RE_5128_1)	Struthanthus_woodsonii)	(Cladocolea_cupulata	Cladocolea_mcvaughii))	Cladocolea_gracilis))	Psittacanthus_calyculatus)	((Notanthera_heterophylla	Desmaria_mutabilis)	Ligaria_cuneifolia))	((Alepis_flavida	Peraxilla_tetrapetala)	(((((Decaisnina_triflora	((Decaisnina_signata	Decaisnina_congesta)	Decaisnina_brittenii))	(Lepidaria_oviceps	Lepidaria_sp_Nickrent_4044))	(Amylotheca_duthieana	(Macrosolen_melintangensis	Macrosolen_cochinchinensis)))	Loxanthera_speciosa)	(Amylotheca_subumbellata
(Berhautia_senegalensis	((Englerina_ramulosa	Tapinanthus_constrictiflorus)	(((((((Helixanthera_parasitica	(Taxillus_chinensis	(Scurrula_pulverulenta	(Scurrula_parasitica	Scurrula_ferruginea))))	(((Baratranthus_axanthus	(((Cecarria_obtusifolia	((Loranthus_grewingkii	Loranthus_europaeus)	Loranthus_odoratus))	(Ileostylus_micranthus	(Muellerina_eucalyptoides	Muellerina_celastroides)))	((Tupeia_antarctica	(Gaiadendron_punctatum	((Desmaria_mutabilis	((Notanthera_heterophylla	((((Tristerix_peruvianus	Tristerix_chodatianus)	((Tristerix_peytonii	Tristerix_pubescens)	(Tristerix_grandiflorus	Tristerix_longebracteatus)))	((Tristerix_aphyllus	Tristerix_corymbosus)	(Tristerix_verticillatus	Tristerix_penduliflorus)))	Ligaria_cuneifolia))	((((Passovia_pyrifolia	(Oryctanthus_occidentalis	Dendropemon_bicolor))	((Psittacanthus_schiedeanus	(Tripodanthus_flagellaris	Tripodanthus_belmirensis))	Tripodanthus_acutifolius))	((Cladocolea_cupulata	Cladocolea_mcvaughii)	((Cladocolea_gracilis	(Phthirusa_inorna	(Struthanthus_orbicularis	Struthanthus_oerstedii)))	(Struthanthus_woodsonii	Struthanthus_sp_RE_5128_1))))	Psittacanthus_calyculatus)))	(((Alepis_flavida	Peraxilla_tetrapetala)	(((Amylotheca_duthieana
(Berhautia_senegalensis	((((((Helixanthera_cylindrica	((Tolypanthus_involucratus	((Helixanthera_parasitica	Taxillus_chinensis)	(Phragmanthera_regularis	(Scurrula_pulverulenta	(Scurrula_parasitica	Scurrula_ferruginea)))))	((Baratranthus_axanthus	(((Cecarria_obtusifolia	((Loranthus_grewingkii	Loranthus_europaeus)	Loranthus_odoratus))	(Ileostylus_micranthus	(Muellerina_eucalyptoides	Muellerina_celastroides)))	(((Gaiadendron_punctatum	(Atkinsonia_ligustrina	((((Phthirusa_inorna	(((Passovia_pyrifolia	(Oryctanthus_occidentalis	Dendropemon_bicolor))	(Tripodanthus_belmirensis	(Tripodanthus_acutifolius	Tripodanthus_flagellaris)))	((Cladocolea_cupulata	Cladocolea_mcvaughii)	(Cladocolea_gracilis	((Struthanthus_sp_RE_5128_1	(Struthanthus_orbicularis	Struthanthus_oerstedii))	(Psittacanthus_schiedeanus	Struthanthus_woodsonii))))))	Psittacanthus_calyculatus)	(Tupeia_antarctica	(Ligaria_cuneifolia	(Desmaria_mutabilis	Notanthera_heterophylla))))	((Alepis_flavida	Peraxilla_tetrapetala)	(((Lepidaria_oviceps	Loxanthera_speciosa)	(((Macrosolen_melintangensis	Macrosolen_cochinchinensis)	Amylotheca_duthieana)	(Lepidaria_sp_Nickrent_4044	(Decaisnina_triflora	((Decaisnina_signata	Decaisnina_congesta)
(Socratina_bemarivensis	((((Agelanthus_sansibarensis	(Oncella_ambigua	Oncocalyx_sulfureus))	Oncocalyx_schimperi)	(Berhautia_senegalensis	(Englerina_ramulosa	Tapinanthus_constrictiflorus)))	(((((Phragmanthera_crassicaulis	((Phragmanthera_regularis	(((Spragueanella_rhamnifolia	Erianthemum_dregei)	Tapinanthus_sp_OM825)	Oliverella_rubroviridis))	(Emelianthe_panganensis	(Septulina_glauca	Globimetula_dinklagei))))	Moquiniella_rubra)	Plicosepalus_curviflorus)	(((Helixanthera_cylindrica	((Helixanthera_parasitica	(Taxillus_chinensis	(Scurrula_ferruginea	(Scurrula_pulverulenta	Scurrula_parasitica))))	((Baratranthus_axanthus	(((Cecarria_obtusifolia	((Loranthus_grewingkii	Loranthus_europaeus)	Loranthus_odoratus))	(Ileostylus_micranthus	(Muellerina_eucalyptoides	Muellerina_celastroides)))	((Tupeia_antarctica	(((((((Tripodanthus_belmirensis	(Tripodanthus_acutifolius	Tripodanthus_flagellaris))	(Passovia_pyrifolia	(Oryctanthus_occidentalis	Dendropemon_bicolor)))	((Cladocolea_cupulata	Cladocolea_mcvaughii)	(Cladocolea_gracilis	(((Struthanthus_oerstedii	Struthanthus_orbicularis)	Phthirusa_inorna)	(Struthanthus_sp_RE_5128_1	Struthanthus_woodsonii)))))	Psittacanthus_calyculatus)	Psittacanthus_schiedeanus)
((((((((((Phragmanthera_regularis	(((Spragueanella_rhamnifolia	Erianthemum_dregei)	Tapinanthus_sp_OM825)	Oliverella_rubroviridis))	((Plicosepalus_curviflorus	Emelianthe_panganensis)	Globimetula_dinklagei))	(Septulina_glauca	Phragmanthera_crassicaulis))	Moquiniella_rubra)	(Plicosepalus_sagittifolius	(Baratranthus_axanthus	Bakerella_sp_Nickrent_4161)))	((Tolypanthus_involucratus	(Helixanthera_coccinea	((Dendrophthoe_constricta	(Dendrophthoe_curvata	Dendrophthoe_longituba))	Dendrophthoe_vitellina)))	(Helixanthera_cylindrica	((Helixanthera_parasitica	(Taxillus_chinensis	(Scurrula_pulverulenta	(Scurrula_parasitica	Scurrula_ferruginea))))	((((Cecarria_obtusifolia	((Loranthus_grewingkii	Loranthus_europaeus)	Loranthus_odoratus))	(Ileostylus_micranthus	(Muellerina_eucalyptoides	Muellerina_celastroides)))	((Tupeia_antarctica	((((Alepis_flavida	Peraxilla_tetrapetala)	((Loxanthera_speciosa	(Amylotheca_subumbellata	(Lysiana_maritima	Lysiana_filifolia)))	(Amylotheca_duthieana	(((Decaisnina_brittenii	(Decaisnina_signata	Decaisnina_congesta))	Decaisnina_triflora)	(Lepidaria_oviceps	(Lepidaria_sp_Nickrent_4044	(Macrosolen_melintangensis	Macrosolen_cochinchinensis)))))))	((((Tristerix_peytonii
((((((Bakerella_sp_Nickrent_4161	(Moquiniella_rubra	((Phragmanthera_crassicaulis	Septulina_glauca)	((Globimetula_dinklagei	((Oliverella_rubroviridis	(Spragueanella_rhamnifolia	Erianthemum_dregei))	Tapinanthus_sp_OM825))	Emelianthe_panganensis))))	(((((((Diplatia_furcata	(Diplatia_grandibractea	Amyema_cambagei))	Amyema_glabra)	Dactyliophora_novaeguineae)	Benthamina_alyxifolia)	(Amyema_queenslandica	Helicanthes_elastica))	Sogerianthe_sessiflora)	(((Phragmanthera_regularis	((((Tupeia_antarctica	(Atkinsonia_ligustrina	(((((Psittacanthus_calyculatus	(((Passovia_pyrifolia	(Dendropemon_bicolor	Oryctanthus_occidentalis))	((Cladocolea_gracilis	((Struthanthus_sp_RE_5128_1	(Struthanthus_orbicularis	Struthanthus_oerstedii))	Struthanthus_woodsonii))	(Cladocolea_mcvaughii	Cladocolea_cupulata)))	((Psittacanthus_schiedeanus	(Tripodanthus_flagellaris	Tripodanthus_belmirensis))	(Tripodanthus_acutifolius	Phthirusa_inorna))))	Ligaria_cuneifolia)	Notanthera_heterophylla)	(Nuytsia_floribunda	Desmaria_mutabilis))	(((((((Decaisnina_triflora	(Decaisnina_brittenii	(Decaisnina_signata	Decaisnina_congesta)))	((Macrosolen_melintangensis	Macrosolen_cochinchinensis)	Lepidaria_sp_Nickrent_4044))	Amylotheca_duthieana)
(Berhautia_senegalensis	(Englerina_ramulosa	((Tapinanthus_constrictiflorus	(Oncocalyx_schimperi	((Oncella_ambigua	Oncocalyx_sulfureus)	Agelanthus_sansibarensis)))	(((Bakerella_sp_Nickrent_4161	((Plicosepalus_sagittifolius	(((Dendrophthoe_curvata	Helixanthera_coccinea)	(Dendrophthoe_constricta	(Dendrophthoe_longituba	Dendrophthoe_vitellina)))	Tolypanthus_involucratus))	((Moquiniella_rubra	((Phragmanthera_regularis	(((Spragueanella_rhamnifolia	Erianthemum_dregei)	(Tapinanthus_sp_OM825	Oliverella_rubroviridis))	(Emelianthe_panganensis	(Septulina_glauca	Globimetula_dinklagei))))	Phragmanthera_crassicaulis))	(((Plicosepalus_curviflorus	(Taxillus_chinensis	(Scurrula_pulverulenta	(Scurrula_ferruginea	Scurrula_parasitica))))	Helixanthera_cylindrica)	((((((((Diplatia_furcata	Diplatia_grandibractea)	Amyema_glabra)	Amyema_cambagei)	Dactyliophora_novaeguineae)	Benthamina_alyxifolia)	(Amyema_queenslandica	Helicanthes_elastica))	Sogerianthe_sessiflora)	(Helixanthera_parasitica	(((((((((Decaisnina_triflora	(Decaisnina_brittenii	(Decaisnina_signata	Decaisnina_congesta)))	((Macrosolen_melintangensis	Macrosolen_cochinchinensis)	Lepidaria_sp_Nickrent_4044))	Amylotheca_duthieana)	(Lepidaria_oviceps
(Berhautia_senegalensis	(((((((Tolypanthus_involucratus	Dendrophthoe_curvata)	(Helixanthera_coccinea	(Dendrophthoe_constricta	(Dendrophthoe_longituba	Dendrophthoe_vitellina))))	((Bakerella_sp_Nickrent_4161	(((Moquiniella_rubra	(((Oliverella_rubroviridis	((Spragueanella_rhamnifolia	Erianthemum_dregei)	Tapinanthus_sp_OM825))	(Emelianthe_panganensis	Globimetula_dinklagei))	(Septulina_glauca	Phragmanthera_crassicaulis)))	Phragmanthera_regularis)	Plicosepalus_sagittifolius))	(((Taxillus_chinensis	(Scurrula_pulverulenta	(Scurrula_ferruginea	Scurrula_parasitica)))	Helixanthera_cylindrica)	(((((((Atkinsonia_ligustrina	Nuytsia_floribunda)	(Desmaria_mutabilis	((Notanthera_heterophylla	((((((Decaisnina_triflora	(Decaisnina_brittenii	(Decaisnina_signata	Decaisnina_congesta)))	((Macrosolen_melintangensis	Macrosolen_cochinchinensis)	(Lepidaria_oviceps	Lepidaria_sp_Nickrent_4044)))	Amylotheca_duthieana)	Loxanthera_speciosa)	(Amylotheca_subumbellata	(Lysiana_maritima	Lysiana_filifolia)))	(Peraxilla_tetrapetala	Alepis_flavida)))	((((Passovia_pyrifolia	(Dendropemon_bicolor	Oryctanthus_occidentalis))	(((Cladocolea_gracilis	((Struthanthus_sp_RE_5128_1	(Struthanthus_orbicularis	Struthanthus_oerstedii))
((((((Helixanthera_cylindrica	(((Taxillus_chinensis	(Scurrula_pulverulenta	(Scurrula_ferruginea	Scurrula_parasitica)))	(((Tupeia_antarctica	((Gaiadendron_punctatum	(Atkinsonia_ligustrina	(Desmaria_mutabilis	((Notanthera_heterophylla	((((((Decaisnina_triflora	(Decaisnina_brittenii	(Decaisnina_signata	Decaisnina_congesta)))	((Macrosolen_melintangensis	Macrosolen_cochinchinensis)	Lepidaria_sp_Nickrent_4044))	Amylotheca_duthieana)	(Lepidaria_oviceps	Loxanthera_speciosa))	(Amylotheca_subumbellata	(Lysiana_maritima	Lysiana_filifolia)))	(Peraxilla_tetrapetala	Alepis_flavida)))	(((Passovia_pyrifolia	(Dendropemon_bicolor	Oryctanthus_occidentalis))	(((Psittacanthus_schiedeanus	Tripodanthus_belmirensis)	Tripodanthus_flagellaris)	Tripodanthus_acutifolius))	(Phthirusa_inorna	(Psittacanthus_calyculatus	(Cladocolea_gracilis	((Struthanthus_sp_RE_5128_1	(Struthanthus_orbicularis	((Cladocolea_mcvaughii	Cladocolea_cupulata)	Struthanthus_oerstedii)))	Struthanthus_woodsonii)))))))))	(Nuytsia_floribunda	((((Tristerix_longebracteatus	Tristerix_grandiflorus)	Tristerix_pubescens)	((Tristerix_peruvianus	Tristerix_chodatianus)	Tristerix_peytonii))	(((Tristerix_aphyllus	Tristerix_corymbosus)
(Berhautia_senegalensis	(((Oedina_pendens	(Englerina_ramulosa	Tapinanthus_constrictiflorus))	((Socratina_bemarivensis	(((((Taxillus_chinensis	(Scurrula_pulverulenta	(Scurrula_ferruginea	Scurrula_parasitica)))	(((Benthamina_alyxifolia	(Dactyliophora_novaeguineae	(((Diplatia_furcata	Diplatia_grandibractea)	Amyema_glabra)	Amyema_cambagei)))	(Sogerianthe_sessiflora	(Amyema_queenslandica	Helicanthes_elastica)))	((((((((((Tristerix_longebracteatus	Tristerix_grandiflorus)	Tristerix_pubescens)	((Tristerix_peruvianus	Tristerix_chodatianus)	Tristerix_peytonii))	(((Tristerix_aphyllus	Tristerix_corymbosus)	Tristerix_penduliflorus)	Tristerix_verticillatus))	Tupeia_antarctica)	(((Gaiadendron_punctatum	(Atkinsonia_ligustrina	Nuytsia_floribunda))	((Peraxilla_tetrapetala	Alepis_flavida)	(Notanthera_heterophylla	(((Lepidaria_sp_Nickrent_4044	(Amylotheca_duthieana	(Macrosolen_melintangensis	Macrosolen_cochinchinensis)))	(Decaisnina_triflora	(Decaisnina_brittenii	(Decaisnina_signata	Decaisnina_congesta))))	((Lepidaria_oviceps	Loxanthera_speciosa)	(Amylotheca_subumbellata	(Lysiana_maritima	Lysiana_filifolia)))))))	Desmaria_mutabilis))	((((Passovia_pyrifolia
((Oedina_pendens	(Socratina_bemarivensis	(((((Phragmanthera_regularis	((Septulina_glauca	Globimetula_dinklagei)	Emelianthe_panganensis))	(Oliverella_rubroviridis	((Spragueanella_rhamnifolia	Erianthemum_dregei)	Tapinanthus_sp_OM825)))	(Phragmanthera_crassicaulis	Moquiniella_rubra))	((((((Sogerianthe_sessiflora	((Benthamina_alyxifolia	(Amyema_queenslandica	Helicanthes_elastica))	(Dactyliophora_novaeguineae	(((Amyema_cambagei	Diplatia_grandibractea)	Diplatia_furcata)	Amyema_glabra))))	(Baratranthus_axanthus	(((((((Tristerix_verticillatus	((Tristerix_longebracteatus	Tristerix_grandiflorus)	((Tristerix_peytonii	Tristerix_pubescens)	(Tristerix_peruvianus	Tristerix_chodatianus))))	((Tristerix_aphyllus	Tristerix_corymbosus)	Tristerix_penduliflorus))	((((Phthirusa_inorna	((Tripodanthus_belmirensis	Tripodanthus_flagellaris)	Tripodanthus_acutifolius))	(Psittacanthus_schiedeanus	((((Struthanthus_orbicularis	Struthanthus_oerstedii)	Cladocolea_gracilis)	((Cladocolea_mcvaughii	(Struthanthus_sp_RE_5128_1	Cladocolea_cupulata))	Struthanthus_woodsonii))	(Passovia_pyrifolia	(Dendropemon_bicolor	Oryctanthus_occidentalis)))))	Psittacanthus_calyculatus)	(Ligaria_cuneifolia	(Lepidaria_oviceps
(Berhautia_senegalensis	(((Oedina_pendens	((((Moquiniella_rubra	(((Globimetula_dinklagei	Phragmanthera_regularis)	(Plicosepalus_curviflorus	Emelianthe_panganensis))	(((Spragueanella_rhamnifolia	Erianthemum_dregei)	(Tapinanthus_sp_OM825	Oliverella_rubroviridis))	(Septulina_glauca	Phragmanthera_crassicaulis))))	(((((Dactyliophora_novaeguineae	(Benthamina_alyxifolia	((Diplatia_grandibractea	Diplatia_furcata)	Amyema_glabra)))	((Amyema_cambagei	Helixanthera_parasitica)	(Amyema_queenslandica	Helicanthes_elastica)))	Sogerianthe_sessiflora)	(((Atkinsonia_ligustrina	(((Tupeia_antarctica	(((Phthirusa_inorna	((Tripodanthus_acutifolius	Tripodanthus_belmirensis)	Tripodanthus_flagellaris))	((Psittacanthus_calyculatus	(Cladocolea_gracilis	(Struthanthus_woodsonii	(Struthanthus_sp_RE_5128_1	(((Cladocolea_mcvaughii	Cladocolea_cupulata)	(Psittacanthus_schiedeanus	Struthanthus_orbicularis))	Struthanthus_oerstedii)))))	(Passovia_pyrifolia	(Dendropemon_bicolor	Oryctanthus_occidentalis))))	(Notanthera_heterophylla	(((((Tristerix_grandiflorus	(Tristerix_pubescens	Tristerix_longebracteatus))	((Tristerix_peruvianus	Tristerix_chodatianus)	Tristerix_peytonii))	((Tristerix_aphyllus	Tristerix_corymbosus)
((Oedina_pendens	(((((Moquiniella_rubra	(Amyema_cambagei	Plicosepalus_curviflorus))	(Phragmanthera_regularis	((Septulina_glauca	Phragmanthera_crassicaulis)	((Globimetula_dinklagei	Emelianthe_panganensis)	(Oliverella_rubroviridis	((Spragueanella_rhamnifolia	Erianthemum_dregei)	Tapinanthus_sp_OM825))))))	(((((Benthamina_alyxifolia	(((Diplatia_grandibractea	Diplatia_furcata)	Amyema_glabra)	Dactyliophora_novaeguineae))	(Amyema_queenslandica	Helicanthes_elastica))	Sogerianthe_sessiflora)	(Helixanthera_cylindrica	(((Tupeia_antarctica	(((((Amylotheca_duthieana	((Lepidaria_sp_Nickrent_4044	(Macrosolen_melintangensis	Macrosolen_cochinchinensis))	(Decaisnina_triflora	(Decaisnina_brittenii	(Decaisnina_signata	Decaisnina_congesta)))))	(Lepidaria_oviceps	Loxanthera_speciosa))	(Amylotheca_subumbellata	(Lysiana_maritima	Lysiana_filifolia)))	(Peraxilla_tetrapetala	Alepis_flavida))	((Atkinsonia_ligustrina	Nuytsia_floribunda)	Gaiadendron_punctatum)))	((((Phthirusa_inorna	(Tripodanthus_acutifolius	(Tripodanthus_belmirensis	Tripodanthus_flagellaris)))	((Psittacanthus_calyculatus	((Cladocolea_gracilis	(Struthanthus_woodsonii	(Struthanthus_sp_RE_5128_1	(Struthanthus_orbicularis
((Oedina_pendens	((Helixanthera_parasitica	Socratina_bemarivensis)	(Vanwykia_remota	((((((Emelianthe_panganensis	((Oliverella_rubroviridis	((Spragueanella_rhamnifolia	Erianthemum_dregei)	Tapinanthus_sp_OM825))	Globimetula_dinklagei))	(Phragmanthera_regularis	(Moquiniella_rubra	Phragmanthera_crassicaulis)))	(Amyema_cambagei	(Septulina_glauca	Plicosepalus_curviflorus)))	(Helixanthera_cylindrica	(((((Benthamina_alyxifolia	(((Diplatia_grandibractea	Diplatia_furcata)	Amyema_glabra)	Dactyliophora_novaeguineae))	(Amyema_queenslandica	Helicanthes_elastica))	Sogerianthe_sessiflora)	((Loranthus_odoratus	(Cecarria_obtusifolia	(Loranthus_europaeus	Loranthus_grewingkii)))	(((((Tristerix_aphyllus	Tristerix_corymbosus)	Tristerix_penduliflorus)	(Tristerix_verticillatus	((Tristerix_grandiflorus	Tristerix_longebracteatus)	(Tristerix_pubescens	((Tristerix_peruvianus	Tristerix_chodatianus)	Tristerix_peytonii)))))	(((Nuytsia_floribunda	Tupeia_antarctica)	Gaiadendron_punctatum)	(((((((Phthirusa_inorna	(Tripodanthus_acutifolius	(Tripodanthus_belmirensis	Tripodanthus_flagellaris)))	(((Struthanthus_woodsonii	((Cladocolea_gracilis	Struthanthus_sp_RE_5128_1)	((Psittacanthus_schiedeanus
(Berhautia_senegalensis	((Socratina_bemarivensis	((Baratranthus_axanthus	Vanwykia_remota)	(((((Septulina_glauca	Emelianthe_panganensis)	((Oliverella_rubroviridis	((Spragueanella_rhamnifolia	Erianthemum_dregei)	Tapinanthus_sp_OM825))	Globimetula_dinklagei))	Moquiniella_rubra)	Phragmanthera_crassicaulis)	(((Plicosepalus_sagittifolius	Bakerella_sp_Nickrent_4161)	((Helixanthera_parasitica	(Taxillus_chinensis	(Scurrula_ferruginea	(Scurrula_parasitica	Scurrula_pulverulenta))))	(((((Amyema_cambagei	((Diplatia_grandibractea	Diplatia_furcata)	Amyema_glabra))	Dactyliophora_novaeguineae)	((Amyema_queenslandica	Helicanthes_elastica)	Benthamina_alyxifolia))	Sogerianthe_sessiflora)	(Helixanthera_cylindrica	(Phragmanthera_regularis	((((((((Tristerix_peruvianus	Tristerix_chodatianus)	Tristerix_peytonii)	((Tristerix_grandiflorus	Tristerix_longebracteatus)	Tristerix_pubescens))	(((Tristerix_aphyllus	Tristerix_corymbosus)	Tristerix_penduliflorus)	Tristerix_verticillatus))	((((((Struthanthus_sp_RE_5128_1	(Phthirusa_inorna	(Struthanthus_orbicularis	Struthanthus_oerstedii)))	((Cladocolea_mcvaughii	Cladocolea_cupulata)	Struthanthus_woodsonii))	Cladocolea_gracilis)	(((Psittacanthus_schiedeanus
(((((((Plicosepalus_curviflorus	(((Septulina_glauca	Phragmanthera_crassicaulis)	((Globimetula_dinklagei	Emelianthe_panganensis)	(Oliverella_rubroviridis	(Tapinanthus_sp_OM825	(Erianthemum_dregei	Spragueanella_rhamnifolia)))))	(Phragmanthera_regularis	Moquiniella_rubra)))	(Plicosepalus_sagittifolius	Bakerella_sp_Nickrent_4161))	(Tolypanthus_involucratus	(Dendrophthoe_curvata	((Dendrophthoe_longituba	Helixanthera_coccinea)	(Dendrophthoe_constricta	Dendrophthoe_vitellina)))))	((Helixanthera_cylindrica	(((Helixanthera_parasitica	Taxillus_chinensis)	((Scurrula_parasitica	Scurrula_ferruginea)	Scurrula_pulverulenta))	(((Cecarria_obtusifolia	(Loranthus_odoratus	(Loranthus_europaeus	Loranthus_grewingkii)))	((Muellerina_celastroides	Muellerina_eucalyptoides)	Ileostylus_micranthus))	(((((((Struthanthus_sp_RE_5128_1	((Cladocolea_cupulata	Cladocolea_mcvaughii)	Struthanthus_woodsonii))	(Cladocolea_gracilis	(Psittacanthus_schiedeanus	(Struthanthus_orbicularis	Struthanthus_oerstedii))))	((Tripodanthus_belmirensis	Tripodanthus_flagellaris)	Tripodanthus_acutifolius))	(Phthirusa_inorna	(Passovia_pyrifolia	(Oryctanthus_occidentalis	Dendropemon_bicolor))))	Psittacanthus_calyculatus)	(((Nuytsia_floribunda	Atkinsonia_ligustrina)
(((((((Helixanthera_coccinea	Tolypanthus_involucratus)	((Dendrophthoe_curvata	(Dendrophthoe_vitellina	Dendrophthoe_longituba))	Dendrophthoe_constricta))	((((Phragmanthera_crassicaulis	(((Phragmanthera_regularis	Globimetula_dinklagei)	Emelianthe_panganensis)	(Oliverella_rubroviridis	(Tapinanthus_sp_OM825	(Erianthemum_dregei	Spragueanella_rhamnifolia)))))	(Septulina_glauca	Moquiniella_rubra))	(((Plicosepalus_curviflorus	(Taxillus_chinensis	((Scurrula_parasitica	Scurrula_ferruginea)	Scurrula_pulverulenta)))	Helixanthera_cylindrica)	((((Cecarria_obtusifolia	(Loranthus_odoratus	(Loranthus_europaeus	Loranthus_grewingkii)))	((Muellerina_celastroides	Muellerina_eucalyptoides)	Ileostylus_micranthus))	(((Nuytsia_floribunda	Tupeia_antarctica)	((((Atkinsonia_ligustrina	(Notanthera_heterophylla	((Peraxilla_tetrapetala	Alepis_flavida)	(((Loxanthera_speciosa	Amylotheca_duthieana)	((Lysiana_maritima	Lysiana_filifolia)	Amylotheca_subumbellata))	(((Macrosolen_melintangensis	Macrosolen_cochinchinensis)	(Lepidaria_oviceps	Lepidaria_sp_Nickrent_4044))	(Decaisnina_triflora	((Decaisnina_signata	Decaisnina_congesta)	Decaisnina_brittenii)))))))	Gaiadendron_punctatum)	(((Phthirusa_inorna
((((((((Septulina_glauca	Phragmanthera_crassicaulis)	(((Phragmanthera_regularis	Globimetula_dinklagei)	Emelianthe_panganensis)	(Oliverella_rubroviridis	(Tapinanthus_sp_OM825	(Erianthemum_dregei	Spragueanella_rhamnifolia)))))	Moquiniella_rubra)	((((Helixanthera_parasitica	(Taxillus_chinensis	((Scurrula_parasitica	Scurrula_ferruginea)	Scurrula_pulverulenta)))	Helixanthera_cylindrica)	((((Cecarria_obtusifolia	(Loranthus_odoratus	(Loranthus_europaeus	Loranthus_grewingkii)))	((Muellerina_celastroides	Muellerina_eucalyptoides)	Ileostylus_micranthus))	((((((Passovia_pyrifolia	Phthirusa_inorna)	(Oryctanthus_occidentalis	Dendropemon_bicolor))	(((((Cladocolea_cupulata	Cladocolea_mcvaughii)	(Cladocolea_gracilis	Struthanthus_woodsonii))	(Struthanthus_sp_RE_5128_1	(Struthanthus_orbicularis	Struthanthus_oerstedii)))	((Tripodanthus_belmirensis	Tripodanthus_flagellaris)	Tripodanthus_acutifolius))	Psittacanthus_schiedeanus))	Psittacanthus_calyculatus)	((((((Tristerix_pubescens	(Tristerix_grandiflorus	Tristerix_longebracteatus))	(Tristerix_peytonii	(Tristerix_peruvianus	Tristerix_chodatianus)))	Tristerix_verticillatus)	(Tristerix_penduliflorus	(Tristerix_corymbosus	Tristerix_aphyllus)))	Tupeia_antarctica)
((Oncocalyx_schimperi	((((((Plicosepalus_sagittifolius	Bakerella_sp_Nickrent_4161)	((((Septulina_glauca	Phragmanthera_crassicaulis)	((Globimetula_dinklagei	Emelianthe_panganensis)	(Phragmanthera_regularis	(Oliverella_rubroviridis	(Tapinanthus_sp_OM825	(Erianthemum_dregei	Spragueanella_rhamnifolia))))))	Moquiniella_rubra)	(((Amyema_cambagei	(Taxillus_chinensis	((Scurrula_parasitica	Scurrula_ferruginea)	Scurrula_pulverulenta)))	Plicosepalus_curviflorus)	(((((Cecarria_obtusifolia	(Loranthus_odoratus	(Loranthus_europaeus	Loranthus_grewingkii)))	((Muellerina_celastroides	Muellerina_eucalyptoides)	Ileostylus_micranthus))	(((Tupeia_antarctica	(((Peraxilla_tetrapetala	Alepis_flavida)	(((Lysiana_maritima	Lysiana_filifolia)	Amylotheca_subumbellata)	((Amylotheca_duthieana	(((Macrosolen_melintangensis	Macrosolen_cochinchinensis)	Lepidaria_sp_Nickrent_4044)	(Decaisnina_triflora	((Decaisnina_signata	Decaisnina_congesta)	Decaisnina_brittenii))))	(Lepidaria_oviceps	Loxanthera_speciosa))))	(Gaiadendron_punctatum	Atkinsonia_ligustrina)))	((((Ligaria_cuneifolia	((Tristerix_verticillatus	Tristerix_penduliflorus)	((Tristerix_corymbosus	Tristerix_aphyllus)	((Tristerix_pubescens
(Berhautia_senegalensis	((Tapinanthus_constrictiflorus	Englerina_ramulosa)	((Socratina_bemarivensis	(Agelanthus_sansibarensis	(Oncocalyx_schimperi	(Oncocalyx_sulfureus	Oncella_ambigua))))	(((((((Dendrophthoe_vitellina	Dendrophthoe_longituba)	Dendrophthoe_constricta)	(Dendrophthoe_curvata	Helixanthera_coccinea))	Tolypanthus_involucratus)	(((Plicosepalus_curviflorus	(((Septulina_glauca	Phragmanthera_crassicaulis)	(((Phragmanthera_regularis	Globimetula_dinklagei)	Emelianthe_panganensis)	((Erianthemum_dregei	Spragueanella_rhamnifolia)	(Oliverella_rubroviridis	Tapinanthus_sp_OM825))))	Moquiniella_rubra))	((((Benthamina_alyxifolia	(Dactyliophora_novaeguineae	(Amyema_cambagei	(Amyema_glabra	(Diplatia_furcata	Diplatia_grandibractea)))))	(Helicanthes_elastica	Amyema_queenslandica))	Sogerianthe_sessiflora)	(((Baratranthus_axanthus	(((Cecarria_obtusifolia	(Loranthus_odoratus	(Loranthus_europaeus	Loranthus_grewingkii)))	((Muellerina_celastroides	Muellerina_eucalyptoides)	Ileostylus_micranthus))	((((Peraxilla_tetrapetala	Alepis_flavida)	((Amylotheca_duthieana	(((Macrosolen_melintangensis	Macrosolen_cochinchinensis)	Lepidaria_sp_Nickrent_4044)	(Decaisnina_triflora	((Decaisnina_signata
((((Tapinanthus_constrictiflorus	Englerina_ramulosa)	Berhautia_senegalensis)	(Oncocalyx_schimperi	(Agelanthus_sansibarensis	(Oncocalyx_sulfureus	Oncella_ambigua))))	(((((((Dendrophthoe_vitellina	Dendrophthoe_longituba)	(Dendrophthoe_constricta	Helixanthera_coccinea))	(Dendrophthoe_curvata	Tolypanthus_involucratus))	(((((Globimetula_dinklagei	((Erianthemum_dregei	Spragueanella_rhamnifolia)	(Oliverella_rubroviridis	Tapinanthus_sp_OM825)))	Emelianthe_panganensis)	(Septulina_glauca	Phragmanthera_crassicaulis))	Moquiniella_rubra)	((((Benthamina_alyxifolia	(Dactyliophora_novaeguineae	(Amyema_cambagei	(Amyema_glabra	(Diplatia_furcata	Diplatia_grandibractea)))))	(Helicanthes_elastica	Amyema_queenslandica))	Sogerianthe_sessiflora)	(((Plicosepalus_curviflorus	(((Cecarria_obtusifolia	(Loranthus_odoratus	(Loranthus_europaeus	Loranthus_grewingkii)))	((Muellerina_celastroides	Muellerina_eucalyptoides)	Ileostylus_micranthus))	(Gaiadendron_punctatum	((Atkinsonia_ligustrina	((((Desmaria_mutabilis	Notanthera_heterophylla)	((Ligaria_cuneifolia	((((Tristerix_pubescens	Tristerix_longebracteatus)	Tristerix_grandiflorus)	(Tristerix_peytonii	(Tristerix_peruvianus	Tristerix_chodatianus)))
((((Tapinanthus_constrictiflorus	Englerina_ramulosa)	Berhautia_senegalensis)	(Oncocalyx_schimperi	(Agelanthus_sansibarensis	(Oncocalyx_sulfureus	Oncella_ambigua))))	((((((Bakerella_sp_Nickrent_4161	Plicosepalus_sagittifolius)	(((Oliverella_rubroviridis	((Tapinanthus_sp_OM825	(Erianthemum_dregei	Spragueanella_rhamnifolia))	Plicosepalus_curviflorus))	(((Globimetula_dinklagei	Emelianthe_panganensis)	Moquiniella_rubra)	Phragmanthera_crassicaulis))	((Septulina_glauca	(((((Loranthus_odoratus	((Loranthus_europaeus	Loranthus_grewingkii)	Cecarria_obtusifolia))	((Muellerina_celastroides	Muellerina_eucalyptoides)	Ileostylus_micranthus))	((Gaiadendron_punctatum	(((((Ligaria_cuneifolia	(((((Struthanthus_woodsonii	Struthanthus_sp_RE_5128_1)	(Cladocolea_gracilis	(Psittacanthus_schiedeanus	(Struthanthus_orbicularis	((Cladocolea_cupulata	Cladocolea_mcvaughii)	Struthanthus_oerstedii)))))	((Tripodanthus_acutifolius	(Tripodanthus_belmirensis	Tripodanthus_flagellaris))	(Passovia_pyrifolia	(Oryctanthus_occidentalis	Dendropemon_bicolor))))	Psittacanthus_calyculatus)	Phthirusa_inorna))	((((Tristerix_peytonii	(Tristerix_peruvianus	Tristerix_chodatianus))	((Tristerix_longebracteatus	Tristerix_grandiflorus)	Tristerix_pubescens))
((((Tapinanthus_constrictiflorus	Englerina_ramulosa)	Berhautia_senegalensis)	(Oncocalyx_schimperi	(Agelanthus_sansibarensis	(Oncocalyx_sulfureus	Oncella_ambigua))))	(((((Bakerella_sp_Nickrent_4161	Plicosepalus_sagittifolius)	((Phragmanthera_crassicaulis	(Plicosepalus_curviflorus	((((Oliverella_rubroviridis	Tapinanthus_sp_OM825)	(Erianthemum_dregei	Spragueanella_rhamnifolia))	(Globimetula_dinklagei	Emelianthe_panganensis))	(Septulina_glauca	Moquiniella_rubra))))	(((((Cecarria_obtusifolia	(Loranthus_odoratus	(Loranthus_europaeus	Loranthus_grewingkii)))	((Muellerina_celastroides	Muellerina_eucalyptoides)	Ileostylus_micranthus))	((((Gaiadendron_punctatum	((Atkinsonia_ligustrina	(((((Phthirusa_inorna	(Tripodanthus_belmirensis	(Tripodanthus_flagellaris	Tripodanthus_acutifolius)))	((Passovia_pyrifolia	(Oryctanthus_occidentalis	Dendropemon_bicolor))	(((Struthanthus_woodsonii	Struthanthus_sp_RE_5128_1)	(Cladocolea_gracilis	(Struthanthus_orbicularis	(Psittacanthus_schiedeanus	Struthanthus_oerstedii))))	(Cladocolea_cupulata	Cladocolea_mcvaughii))))	Psittacanthus_calyculatus)	(Ligaria_cuneifolia	(Desmaria_mutabilis	Notanthera_heterophylla)))	((Peraxilla_tetrapetala	Alepis_flavida)	((Amylotheca_duthieana
(((Tapinanthus_constrictiflorus	(Oncocalyx_schimperi	Englerina_ramulosa))	(Berhautia_senegalensis	(Agelanthus_sansibarensis	(Oncocalyx_sulfureus	Oncella_ambigua))))	(((Socratina_bemarivensis	(Vanwykia_remota	((((Phragmanthera_crassicaulis	(((Oliverella_rubroviridis	Tapinanthus_sp_OM825)	(Erianthemum_dregei	Spragueanella_rhamnifolia))	(Globimetula_dinklagei	Emelianthe_panganensis)))	(Septulina_glauca	Moquiniella_rubra))	(Taxillus_chinensis	((Scurrula_parasitica	Scurrula_ferruginea)	Scurrula_pulverulenta)))	((Helixanthera_cylindrica	Plicosepalus_sagittifolius)	((Plicosepalus_curviflorus	((Helixanthera_coccinea	((Dendrophthoe_vitellina	Dendrophthoe_longituba)	Dendrophthoe_constricta))	(Dendrophthoe_curvata	Tolypanthus_involucratus)))	((((Phragmanthera_regularis	Helixanthera_parasitica)	(((Cecarria_obtusifolia	(Loranthus_odoratus	(Loranthus_europaeus	Loranthus_grewingkii)))	((Muellerina_celastroides	Muellerina_eucalyptoides)	Ileostylus_micranthus))	(((Desmaria_mutabilis	(Tupeia_antarctica	Notanthera_heterophylla))	(((Ligaria_cuneifolia	(((Tristerix_peruvianus	Tristerix_chodatianus)	Tristerix_peytonii)	((Tristerix_verticillatus	(Tristerix_penduliflorus	(Tristerix_corymbosus
(((Agelanthus_sansibarensis	(Oncocalyx_sulfureus	Oncella_ambigua))	(Berhautia_senegalensis	(Englerina_ramulosa	(Tapinanthus_constrictiflorus	Oncocalyx_schimperi))))	(((Socratina_bemarivensis	Vanwykia_remota)	(((Baratranthus_axanthus	Bakerella_sp_Nickrent_4161)	Plicosepalus_sagittifolius)	(((((Dendrophthoe_vitellina	Dendrophthoe_longituba)	Dendrophthoe_constricta)	(Dendrophthoe_curvata	Helixanthera_coccinea))	Tolypanthus_involucratus)	((((Taxillus_chinensis	((Scurrula_parasitica	Scurrula_ferruginea)	Scurrula_pulverulenta))	((((Muellerina_celastroides	Muellerina_eucalyptoides)	Ileostylus_micranthus)	(((Tupeia_antarctica	((((Lepidaria_oviceps	(Peraxilla_tetrapetala	Alepis_flavida))	(((Lysiana_maritima	Lysiana_filifolia)	Amylotheca_subumbellata)	((Amylotheca_duthieana	(((Macrosolen_melintangensis	Macrosolen_cochinchinensis)	Lepidaria_sp_Nickrent_4044)	(Decaisnina_triflora	((Decaisnina_signata	Decaisnina_congesta)	Decaisnina_brittenii))))	Loxanthera_speciosa)))	(Atkinsonia_ligustrina	Gaiadendron_punctatum))	(Desmaria_mutabilis	(Notanthera_heterophylla	((Ligaria_cuneifolia	((Tristerix_verticillatus	(Tristerix_penduliflorus	(Tristerix_corymbosus	Tristerix_aphyllus)))
(((Oncocalyx_schimperi	(Agelanthus_sansibarensis	(Oncella_ambigua	Oncocalyx_sulfureus)))	(Berhautia_senegalensis	(Englerina_ramulosa	Tapinanthus_constrictiflorus)))	(((((Plicosepalus_sagittifolius	(Baratranthus_axanthus	Bakerella_sp_Nickrent_4161))	(Tolypanthus_involucratus	((((Dendrophthoe_longituba	Dendrophthoe_vitellina)	Dendrophthoe_constricta)	Helixanthera_coccinea)	Dendrophthoe_curvata)))	(((((Helicanthes_elastica	Amyema_queenslandica)	((((Amyema_cambagei	(Amyema_glabra	(Diplatia_furcata	Diplatia_grandibractea)))	Dactyliophora_novaeguineae)	Benthamina_alyxifolia)	Sogerianthe_sessiflora))	Helixanthera_cylindrica)	(((Helixanthera_parasitica	(Taxillus_chinensis	(Scurrula_ferruginea	(Scurrula_parasitica	Scurrula_pulverulenta))))	Plicosepalus_curviflorus)	(((Tristerix_penduliflorus	((Tristerix_aphyllus	Tristerix_corymbosus)	(((Tristerix_pubescens	(Tristerix_longebracteatus	Tristerix_grandiflorus))	((Tristerix_peytonii	Tristerix_chodatianus)	Tristerix_peruvianus))	Tristerix_verticillatus)))	(((Nuytsia_floribunda	(Atkinsonia_ligustrina	Gaiadendron_punctatum))	(Tupeia_antarctica	(((Peraxilla_tetrapetala	Alepis_flavida)	((Amylotheca_subumbellata	(Lysiana_maritima
((Berhautia_senegalensis	((Englerina_ramulosa	Tapinanthus_constrictiflorus)	(Oncocalyx_schimperi	(Agelanthus_sansibarensis	(Oncella_ambigua	Oncocalyx_sulfureus)))))	(((Bakerella_sp_Nickrent_4161	(((((Helicanthes_elastica	Amyema_queenslandica)	((((Amyema_cambagei	(Amyema_glabra	(Diplatia_furcata	Diplatia_grandibractea)))	Dactyliophora_novaeguineae)	Benthamina_alyxifolia)	Sogerianthe_sessiflora))	(((Helixanthera_parasitica	(Taxillus_chinensis	(Scurrula_ferruginea	(Scurrula_parasitica	Scurrula_pulverulenta))))	Plicosepalus_curviflorus)	(((Tupeia_antarctica	((Desmaria_mutabilis	(Ligaria_cuneifolia	(Tristerix_penduliflorus	((Tristerix_aphyllus	Tristerix_corymbosus)	(((Tristerix_pubescens	(Tristerix_longebracteatus	Tristerix_grandiflorus))	((Tristerix_chodatianus	Tristerix_peruvianus)	Tristerix_peytonii))	Tristerix_verticillatus)))))	((((((Struthanthus_orbicularis	Struthanthus_oerstedii)	(Struthanthus_woodsonii	((Cladocolea_cupulata	Cladocolea_mcvaughii)	(Cladocolea_gracilis	Struthanthus_sp_RE_5128_1))))	Phthirusa_inorna)	((Tripodanthus_belmirensis	(Passovia_pyrifolia	(Oryctanthus_occidentalis	Dendropemon_bicolor)))	(Tripodanthus_flagellaris	Tripodanthus_acutifolius)))
((Englerina_ramulosa	Berhautia_senegalensis)	(((((((Tolypanthus_involucratus	((((Dendrophthoe_longituba	Dendrophthoe_vitellina)	Dendrophthoe_constricta)	Helixanthera_coccinea)	Dendrophthoe_curvata))	((((((Amyema_cambagei	(Amyema_glabra	(Diplatia_furcata	Diplatia_grandibractea)))	Dactyliophora_novaeguineae)	Benthamina_alyxifolia)	Sogerianthe_sessiflora)	(Helicanthes_elastica	Amyema_queenslandica))	((Taxillus_chinensis	(Scurrula_pulverulenta	(Scurrula_ferruginea	Scurrula_parasitica)))	(Helixanthera_cylindrica	((Plicosepalus_curviflorus	Helixanthera_parasitica)	((((((Desmaria_mutabilis	(Notanthera_heterophylla	Tupeia_antarctica))	((Peraxilla_tetrapetala	Alepis_flavida)	(((Amylotheca_duthieana	(((Macrosolen_melintangensis	Macrosolen_cochinchinensis)	Lepidaria_sp_Nickrent_4044)	(((Decaisnina_signata	Decaisnina_congesta)	Decaisnina_brittenii)	Decaisnina_triflora)))	(Lepidaria_oviceps	Loxanthera_speciosa))	(Amylotheca_subumbellata	(Lysiana_maritima	Lysiana_filifolia)))))	(((Nuytsia_floribunda	((Tristerix_pubescens	((Tristerix_longebracteatus	Tristerix_grandiflorus)	((Tristerix_chodatianus	Tristerix_peruvianus)	Tristerix_peytonii)))	(Tristerix_verticillatus
(((((((Helixanthera_cylindrica	((((((Nuytsia_floribunda	(Atkinsonia_ligustrina	Gaiadendron_punctatum))	(Desmaria_mutabilis	(Notanthera_heterophylla	((Peraxilla_tetrapetala	Alepis_flavida)	((((Macrosolen_melintangensis	Macrosolen_cochinchinensis)	(Lepidaria_oviceps	Lepidaria_sp_Nickrent_4044))	(((Decaisnina_signata	Decaisnina_congesta)	Decaisnina_brittenii)	Decaisnina_triflora))	((Amylotheca_duthieana	Loxanthera_speciosa)	(Amylotheca_subumbellata	(Lysiana_maritima	Lysiana_filifolia))))))))	(Tupeia_antarctica	((Tristerix_penduliflorus	(((Tristerix_chodatianus	Tristerix_peruvianus)	(Tristerix_peytonii	(Tristerix_pubescens	(Tristerix_longebracteatus	Tristerix_grandiflorus))))	(Tristerix_aphyllus	Tristerix_corymbosus)))	Tristerix_verticillatus)))	(((Passovia_pyrifolia	(Oryctanthus_occidentalis	Dendropemon_bicolor))	(Psittacanthus_schiedeanus	(((Struthanthus_sp_RE_5128_1	(Struthanthus_orbicularis	Struthanthus_oerstedii))	(Cladocolea_gracilis	(Struthanthus_woodsonii	(Cladocolea_cupulata	Cladocolea_mcvaughii))))	(((Tripodanthus_belmirensis	Tripodanthus_flagellaris)	Tripodanthus_acutifolius)	Phthirusa_inorna))))	Psittacanthus_calyculatus))	Ligaria_cuneifolia)	((Ileostylus_micranthus
((((((((Helixanthera_cylindrica	(Helixanthera_parasitica	((Nuytsia_floribunda	(((((Notanthera_heterophylla	((Peraxilla_tetrapetala	Alepis_flavida)	(((Amylotheca_duthieana	(((Macrosolen_melintangensis	Macrosolen_cochinchinensis)	Lepidaria_sp_Nickrent_4044)	(((Decaisnina_signata	Decaisnina_congesta)	Decaisnina_brittenii)	Decaisnina_triflora)))	(Loxanthera_speciosa	(Amylotheca_subumbellata	(Lysiana_maritima	Lysiana_filifolia))))	Lepidaria_oviceps)))	(((((Tripodanthus_belmirensis	Tripodanthus_flagellaris)	Tripodanthus_acutifolius)	Phthirusa_inorna)	(((Cladocolea_gracilis	((Struthanthus_orbicularis	Struthanthus_oerstedii)	(Struthanthus_woodsonii	Struthanthus_sp_RE_5128_1)))	(Cladocolea_cupulata	Cladocolea_mcvaughii))	(Psittacanthus_schiedeanus	(Passovia_pyrifolia	(Oryctanthus_occidentalis	Dendropemon_bicolor)))))	Psittacanthus_calyculatus))	(Desmaria_mutabilis	Atkinsonia_ligustrina))	(Tupeia_antarctica	((Tristerix_verticillatus	((Tristerix_pubescens	(Tristerix_longebracteatus	Tristerix_grandiflorus))	((Tristerix_chodatianus	Tristerix_peruvianus)	Tristerix_peytonii)))	((Tristerix_aphyllus	Tristerix_corymbosus)	Tristerix_penduliflorus))))	(Ligaria_cuneifolia	Gaiadendron_punctatum)))
((((((((Helixanthera_cylindrica	(Taxillus_chinensis	(Scurrula_pulverulenta	(Scurrula_ferruginea	Scurrula_parasitica))))	(((Nuytsia_floribunda	((Gaiadendron_punctatum	(Desmaria_mutabilis	(Ligaria_cuneifolia	((Tristerix_verticillatus	((Tristerix_pubescens	(Tristerix_longebracteatus	Tristerix_grandiflorus))	((Tristerix_chodatianus	Tristerix_peruvianus)	Tristerix_peytonii)))	((Tristerix_aphyllus	Tristerix_corymbosus)	Tristerix_penduliflorus)))))	((((Peraxilla_tetrapetala	Alepis_flavida)	(((Amylotheca_duthieana	(((Macrosolen_melintangensis	Macrosolen_cochinchinensis)	Lepidaria_sp_Nickrent_4044)	(((Decaisnina_signata	Decaisnina_congesta)	Decaisnina_brittenii)	Decaisnina_triflora)))	((Lepidaria_oviceps	Loxanthera_speciosa)	(Amylotheca_subumbellata	(Lysiana_maritima	Lysiana_filifolia))))	Notanthera_heterophylla))	((((Tripodanthus_belmirensis	Tripodanthus_flagellaris)	Tripodanthus_acutifolius)	Phthirusa_inorna)	((Psittacanthus_calyculatus	(((Cladocolea_gracilis	(Struthanthus_orbicularis	Struthanthus_oerstedii))	(Cladocolea_cupulata	Cladocolea_mcvaughii))	(Struthanthus_sp_RE_5128_1	Struthanthus_woodsonii)))	(Psittacanthus_schiedeanus	(Passovia_pyrifolia	(Oryctanthus_occidentalis
(Berhautia_senegalensis	((((((((Phragmanthera_crassicaulis	(Emelianthe_panganensis	(Globimetula_dinklagei	(Oliverella_rubroviridis	(Tapinanthus_sp_OM825	(Erianthemum_dregei	Spragueanella_rhamnifolia))))))	Moquiniella_rubra)	(Plicosepalus_sagittifolius	((Septulina_glauca	Bakerella_sp_Nickrent_4161)	Baratranthus_axanthus)))	((Helixanthera_cylindrica	(Plicosepalus_curviflorus	(Taxillus_chinensis	(Scurrula_ferruginea	(Scurrula_parasitica	Scurrula_pulverulenta)))))	(Sogerianthe_sessiflora	((((Amyema_cambagei	(Amyema_glabra	(Diplatia_furcata	Diplatia_grandibractea)))	Dactyliophora_novaeguineae)	(((Phragmanthera_regularis	Helixanthera_parasitica)	((((((Tristerix_peytonii	Tristerix_pubescens)	(Tristerix_longebracteatus	Tristerix_grandiflorus))	(Tristerix_chodatianus	Tristerix_peruvianus))	(((Tristerix_aphyllus	Tristerix_corymbosus)	Tristerix_penduliflorus)	Tristerix_verticillatus))	(Tupeia_antarctica	(((Atkinsonia_ligustrina	(((Peraxilla_tetrapetala	Alepis_flavida)	((Amylotheca_duthieana	(Decaisnina_triflora	((Macrosolen_melintangensis	Macrosolen_cochinchinensis)	((Decaisnina_brittenii	(Decaisnina_signata	Decaisnina_congesta))	Lepidaria_sp_Nickrent_4044))))	((Lepidaria_oviceps
((Berhautia_senegalensis	((Englerina_ramulosa	Tapinanthus_constrictiflorus)	(Oncocalyx_schimperi	((Oncella_ambigua	Oncocalyx_sulfureus)	Agelanthus_sansibarensis))))	(((((((((Dendrophthoe_longituba	Dendrophthoe_vitellina)	Dendrophthoe_constricta)	Helixanthera_coccinea)	Dendrophthoe_curvata)	((Helixanthera_cylindrica	(((((Gaiadendron_punctatum	Atkinsonia_ligustrina)	(Tupeia_antarctica	(((Peraxilla_tetrapetala	Alepis_flavida)	((Amylotheca_subumbellata	(Lysiana_maritima	Lysiana_filifolia))	(((Decaisnina_triflora	(Decaisnina_brittenii	(Decaisnina_signata	Decaisnina_congesta)))	(((Macrosolen_melintangensis	Macrosolen_cochinchinensis)	Lepidaria_sp_Nickrent_4044)	Amylotheca_duthieana))	(Lepidaria_oviceps	Loxanthera_speciosa))))	(Desmaria_mutabilis	((Notanthera_heterophylla	((((Tristerix_pubescens	(Tristerix_longebracteatus	Tristerix_grandiflorus))	(Tristerix_peytonii	(Tristerix_chodatianus	Tristerix_peruvianus)))	(((Tristerix_aphyllus	Tristerix_corymbosus)	Tristerix_penduliflorus)	Tristerix_verticillatus))	Ligaria_cuneifolia))	(Psittacanthus_schiedeanus	((((Tripodanthus_belmirensis	Tripodanthus_flagellaris)	Tripodanthus_acutifolius)	Phthirusa_inorna)	((Psittacanthus_calyculatus
(((Berhautia_senegalensis	(Englerina_ramulosa	(Oncocalyx_schimperi	Tapinanthus_constrictiflorus)))	((Oncella_ambigua	Oncocalyx_sulfureus)	Agelanthus_sansibarensis))	((Socratina_bemarivensis	((((Taxillus_chinensis	(Scurrula_pulverulenta	(Scurrula_ferruginea	Scurrula_parasitica)))	(Helixanthera_cylindrica	((((Helicanthes_elastica	Amyema_queenslandica)	(((((Diplatia_furcata	Diplatia_grandibractea)	Amyema_glabra)	Amyema_cambagei)	Dactyliophora_novaeguineae)	Benthamina_alyxifolia))	Sogerianthe_sessiflora)	(Helixanthera_parasitica	((((((((Tristerix_pubescens	(Tristerix_longebracteatus	Tristerix_grandiflorus))	(Tristerix_peytonii	(Tristerix_chodatianus	Tristerix_peruvianus)))	((Tristerix_aphyllus	Tristerix_corymbosus)	(Tristerix_penduliflorus	Tristerix_verticillatus)))	Ligaria_cuneifolia)	(((Tripodanthus_belmirensis	(Tripodanthus_flagellaris	Tripodanthus_acutifolius))	Phthirusa_inorna)	((((Cladocolea_gracilis	((Struthanthus_sp_RE_5128_1	Struthanthus_woodsonii)	(Struthanthus_oerstedii	(Psittacanthus_schiedeanus	Struthanthus_orbicularis))))	(Cladocolea_cupulata	Cladocolea_mcvaughii))	Psittacanthus_calyculatus)	(Passovia_pyrifolia	(Oryctanthus_occidentalis	Dendropemon_bicolor)))))
((Berhautia_senegalensis	(Englerina_ramulosa	Tapinanthus_constrictiflorus))	(((Oncocalyx_schimperi	(Oncella_ambigua	Oncocalyx_sulfureus))	Agelanthus_sansibarensis)	((((Baratranthus_axanthus	Vanwykia_remota)	Socratina_bemarivensis)	(((((((Taxillus_chinensis	(Scurrula_pulverulenta	(Scurrula_ferruginea	Scurrula_parasitica)))	((((Helicanthes_elastica	Amyema_queenslandica)	(((((Diplatia_furcata	Diplatia_grandibractea)	Amyema_glabra)	Amyema_cambagei)	Dactyliophora_novaeguineae)	Benthamina_alyxifolia))	Sogerianthe_sessiflora)	(Plicosepalus_curviflorus	(Helixanthera_parasitica	((((((Phthirusa_inorna	(Passovia_pyrifolia	(Oryctanthus_occidentalis	Dendropemon_bicolor)))	(((Cladocolea_gracilis	(Struthanthus_woodsonii	((Struthanthus_oerstedii	Struthanthus_orbicularis)	Struthanthus_sp_RE_5128_1)))	(Cladocolea_cupulata	Cladocolea_mcvaughii))	((Tripodanthus_belmirensis	(Tripodanthus_flagellaris	Tripodanthus_acutifolius))	Psittacanthus_schiedeanus)))	Psittacanthus_calyculatus)	((Gaiadendron_punctatum	(Nuytsia_floribunda	Atkinsonia_ligustrina))	(((Peraxilla_tetrapetala	Alepis_flavida)	(((Amylotheca_duthieana	(Lepidaria_oviceps	Loxanthera_speciosa))	(((Amylotheca_subumbellata
(((Agelanthus_sansibarensis	(Oncocalyx_schimperi	(Oncocalyx_sulfureus	Oncella_ambigua)))	(Berhautia_senegalensis	(Tapinanthus_constrictiflorus	Englerina_ramulosa)))	(Oedina_pendens	((((Moquiniella_rubra	(Phragmanthera_crassicaulis	((Oliverella_rubroviridis	(Tapinanthus_sp_OM825	(Spragueanella_rhamnifolia	Erianthemum_dregei)))	(Globimetula_dinklagei	Emelianthe_panganensis))))	(((Taxillus_chinensis	(Scurrula_pulverulenta	(Scurrula_ferruginea	Scurrula_parasitica)))	Helixanthera_cylindrica)	((((Septulina_glauca	Baratranthus_axanthus)	Bakerella_sp_Nickrent_4161)	(Sogerianthe_sessiflora	((Amyema_queenslandica	Helicanthes_elastica)	((Dactyliophora_novaeguineae	(((Amyema_cambagei	Diplatia_furcata)	Diplatia_grandibractea)	Amyema_glabra))	Benthamina_alyxifolia))))	(Plicosepalus_curviflorus	(((Atkinsonia_ligustrina	((Gaiadendron_punctatum	(Nuytsia_floribunda	((Desmaria_mutabilis	(((((Tristerix_corymbosus	Tristerix_aphyllus)	(Tristerix_verticillatus	Tristerix_penduliflorus))	(((Tristerix_grandiflorus	Tristerix_longebracteatus)	Tristerix_pubescens)	((Tristerix_chodatianus	Tristerix_peruvianus)	Tristerix_peytonii)))	Notanthera_heterophylla)	(Ligaria_cuneifolia
((Oedina_pendens	((((Helixanthera_cylindrica	(Taxillus_chinensis	(Scurrula_pulverulenta	(Scurrula_ferruginea	Scurrula_parasitica))))	((Sogerianthe_sessiflora	((Amyema_queenslandica	Helicanthes_elastica)	((Dactyliophora_novaeguineae	(((Amyema_cambagei	Diplatia_furcata)	Diplatia_grandibractea)	Amyema_glabra))	Benthamina_alyxifolia)))	(((((((Desmaria_mutabilis	(((((Tristerix_corymbosus	Tristerix_aphyllus)	(Tristerix_verticillatus	Tristerix_penduliflorus))	(((Tristerix_grandiflorus	Tristerix_longebracteatus)	Tristerix_pubescens)	((Tristerix_chodatianus	Tristerix_peruvianus)	Tristerix_peytonii)))	Ligaria_cuneifolia)	((((((Cladocolea_cupulata	Cladocolea_mcvaughii)	((Struthanthus_woodsonii	((Struthanthus_oerstedii	Struthanthus_orbicularis)	Struthanthus_sp_RE_5128_1))	Cladocolea_gracilis))	Phthirusa_inorna)	(Psittacanthus_schiedeanus	((Passovia_pyrifolia	(Dendropemon_bicolor	Oryctanthus_occidentalis))	((Tripodanthus_acutifolius	Tripodanthus_flagellaris)	Tripodanthus_belmirensis))))	Psittacanthus_calyculatus)	Notanthera_heterophylla)))	(((Peraxilla_tetrapetala	Alepis_flavida)	((Lepidaria_oviceps	Loxanthera_speciosa)	((Amylotheca_subumbellata	(Lysiana_maritima
(((Oedina_pendens	(((((((Taxillus_chinensis	(Scurrula_ferruginea	(Scurrula_parasitica	Scurrula_pulverulenta)))	(Helixanthera_cylindrica	((((((Atkinsonia_ligustrina	((Desmaria_mutabilis	((((Tristerix_verticillatus	Tristerix_penduliflorus)	(((Tristerix_grandiflorus	Tristerix_longebracteatus)	(Tristerix_pubescens	((Tristerix_chodatianus	Tristerix_peruvianus)	Tristerix_peytonii)))	(Tristerix_corymbosus	Tristerix_aphyllus)))	Ligaria_cuneifolia)	((((Tripodanthus_acutifolius	((Psittacanthus_schiedeanus	Tripodanthus_belmirensis)	Tripodanthus_flagellaris))	(((Struthanthus_oerstedii	Struthanthus_orbicularis)	(((Cladocolea_cupulata	Cladocolea_mcvaughii)	(Cladocolea_gracilis	Struthanthus_sp_RE_5128_1))	Struthanthus_woodsonii))	(Phthirusa_inorna	(Passovia_pyrifolia	(Dendropemon_bicolor	Oryctanthus_occidentalis)))))	Psittacanthus_calyculatus)	Notanthera_heterophylla)))	((Peraxilla_tetrapetala	Alepis_flavida)	((Lepidaria_oviceps	Loxanthera_speciosa)	((Amylotheca_subumbellata	(Lysiana_maritima	Lysiana_filifolia))	((((Macrosolen_melintangensis	Macrosolen_cochinchinensis)	Lepidaria_sp_Nickrent_4044)	(((Decaisnina_congesta	Decaisnina_signata)	Decaisnina_brittenii)	Decaisnina_triflora))
(Berhautia_senegalensis	((Tapinanthus_constrictiflorus	Englerina_ramulosa)	((Oedina_pendens	((Vanwykia_remota	Socratina_bemarivensis)	((((Helixanthera_parasitica	(Taxillus_chinensis	(Scurrula_pulverulenta	(Scurrula_ferruginea	Scurrula_parasitica))))	Helixanthera_cylindrica)	((Baratranthus_axanthus	(((Gaiadendron_punctatum	(Nuytsia_floribunda	(Tupeia_antarctica	(Desmaria_mutabilis	(Notanthera_heterophylla	(((((Tristerix_chodatianus	Tristerix_peruvianus)	(Tristerix_grandiflorus	((Tristerix_longebracteatus	Tristerix_pubescens)	Tristerix_peytonii)))	(Tristerix_verticillatus	((Tristerix_corymbosus	Tristerix_aphyllus)	Tristerix_penduliflorus)))	Ligaria_cuneifolia)	(((Phthirusa_inorna	((Tripodanthus_acutifolius	Tripodanthus_flagellaris)	Tripodanthus_belmirensis))	(((Struthanthus_sp_RE_5128_1	(Struthanthus_oerstedii	(Psittacanthus_schiedeanus	Struthanthus_orbicularis)))	(((Cladocolea_cupulata	Cladocolea_mcvaughii)	Cladocolea_gracilis)	Struthanthus_woodsonii))	(Passovia_pyrifolia	(Dendropemon_bicolor	Oryctanthus_occidentalis))))	Psittacanthus_calyculatus)))))))	(((Peraxilla_tetrapetala	Alepis_flavida)	((Amylotheca_duthieana	Loxanthera_speciosa)	((((Macrosolen_melintangensis
(Berhautia_senegalensis	(((Tapinanthus_constrictiflorus	Englerina_ramulosa)	(Agelanthus_sansibarensis	(Oncocalyx_sulfureus	Oncella_ambigua)))	(Oedina_pendens	(Socratina_bemarivensis	((((Baratranthus_axanthus	Bakerella_sp_Nickrent_4161)	((Septulina_glauca	Phragmanthera_crassicaulis)	(Phragmanthera_regularis	(Moquiniella_rubra	((Oliverella_rubroviridis	(Tapinanthus_sp_OM825	(Spragueanella_rhamnifolia	Erianthemum_dregei)))	(Globimetula_dinklagei	Emelianthe_panganensis))))))	((((Oncocalyx_schimperi	(Taxillus_chinensis	(Scurrula_pulverulenta	(Scurrula_ferruginea	Scurrula_parasitica))))	Helixanthera_cylindrica)	(((Helixanthera_parasitica	((((((Desmaria_mutabilis	Notanthera_heterophylla)	(((Peraxilla_tetrapetala	Alepis_flavida)	((Lepidaria_oviceps	Loxanthera_speciosa)	((Amylotheca_duthieana	(((Macrosolen_melintangensis	Macrosolen_cochinchinensis)	Lepidaria_sp_Nickrent_4044)	(((Decaisnina_congesta	Decaisnina_signata)	Decaisnina_brittenii)	Decaisnina_triflora)))	(Amylotheca_subumbellata	(Lysiana_maritima	Lysiana_filifolia)))))	((Nuytsia_floribunda	Atkinsonia_ligustrina)	Gaiadendron_punctatum)))	(Ligaria_cuneifolia	(((Psittacanthus_calyculatus	((Struthanthus_sp_RE_5128_1
(((Oncocalyx_schimperi	(Agelanthus_sansibarensis	(Oncocalyx_sulfureus	Oncella_ambigua)))	(Berhautia_senegalensis	(Tapinanthus_constrictiflorus	Englerina_ramulosa)))	(Oedina_pendens	(Socratina_bemarivensis	((((Dendrophthoe_constricta	((Dendrophthoe_vitellina	Dendrophthoe_longituba)	(Dendrophthoe_curvata	(Plicosepalus_curviflorus	Helixanthera_coccinea))))	Tolypanthus_involucratus)	((((Phragmanthera_regularis	(Phragmanthera_crassicaulis	((Oliverella_rubroviridis	(Tapinanthus_sp_OM825	(Spragueanella_rhamnifolia	Erianthemum_dregei)))	(Globimetula_dinklagei	(Septulina_glauca	Emelianthe_panganensis)))))	Moquiniella_rubra)	(Plicosepalus_sagittifolius	(Baratranthus_axanthus	Bakerella_sp_Nickrent_4161)))	(((Taxillus_chinensis	(Scurrula_ferruginea	(Scurrula_parasitica	Scurrula_pulverulenta)))	(Helixanthera_parasitica	((Atkinsonia_ligustrina	(((Gaiadendron_punctatum	((((((Struthanthus_woodsonii	(Struthanthus_sp_RE_5128_1	((Phthirusa_inorna	(Struthanthus_oerstedii	Struthanthus_orbicularis))	(Cladocolea_cupulata	Cladocolea_mcvaughii))))	Cladocolea_gracilis)	((Passovia_pyrifolia	(Dendropemon_bicolor	Oryctanthus_occidentalis))	((Tripodanthus_acutifolius	Tripodanthus_flagellaris)	Tripodanthus_belmirensis)))
(((Oncocalyx_schimperi	(Agelanthus_sansibarensis	(Oncocalyx_sulfureus	Oncella_ambigua)))	(Berhautia_senegalensis	(Tapinanthus_constrictiflorus	Englerina_ramulosa)))	(Oedina_pendens	(((((Plicosepalus_curviflorus	Helixanthera_cylindrica)	((((Gaiadendron_punctatum	Atkinsonia_ligustrina)	((((Ligaria_cuneifolia	((((Tristerix_chodatianus	Tristerix_peruvianus)	(Tristerix_pubescens	(Tristerix_peytonii	(Tristerix_longebracteatus	Tristerix_grandiflorus))))	(Tristerix_verticillatus	((Tristerix_corymbosus	Tristerix_aphyllus)	Tristerix_penduliflorus)))	Desmaria_mutabilis))	Notanthera_heterophylla)	(((Phthirusa_inorna	((((Psittacanthus_schiedeanus	Struthanthus_woodsonii)	(Struthanthus_sp_RE_5128_1	(Struthanthus_oerstedii	Struthanthus_orbicularis)))	Cladocolea_gracilis)	(Cladocolea_cupulata	Cladocolea_mcvaughii)))	((Passovia_pyrifolia	(Dendropemon_bicolor	Oryctanthus_occidentalis))	(Tripodanthus_acutifolius	(Tripodanthus_flagellaris	Tripodanthus_belmirensis))))	Psittacanthus_calyculatus))	(((Peraxilla_tetrapetala	Alepis_flavida)	(Lepidaria_oviceps	((Loxanthera_speciosa	(Amylotheca_subumbellata	(Lysiana_maritima	Lysiana_filifolia)))	(Amylotheca_duthieana	(((Macrosolen_melintangensis
(Berhautia_senegalensis	((Tapinanthus_constrictiflorus	Englerina_ramulosa)	((Oedina_pendens	(((Plicosepalus_sagittifolius	Bakerella_sp_Nickrent_4161)	((((Dendrophthoe_constricta	(Dendrophthoe_curvata	(Dendrophthoe_longituba	Dendrophthoe_vitellina)))	Helixanthera_coccinea)	Tolypanthus_involucratus)	((((Sogerianthe_sessiflora	((Amyema_queenslandica	Helicanthes_elastica)	((Dactyliophora_novaeguineae	((Diplatia_furcata	(Amyema_cambagei	Diplatia_grandibractea))	Amyema_glabra))	Benthamina_alyxifolia)))	(Baratranthus_axanthus	(((Gaiadendron_punctatum	(Atkinsonia_ligustrina	(((Peraxilla_tetrapetala	Alepis_flavida)	(Lepidaria_oviceps	((Loxanthera_speciosa	(Amylotheca_subumbellata	(Lysiana_maritima	Lysiana_filifolia)))	(Amylotheca_duthieana	(((Macrosolen_melintangensis	Macrosolen_cochinchinensis)	Lepidaria_sp_Nickrent_4044)	(((Decaisnina_congesta	Decaisnina_signata)	Decaisnina_brittenii)	Decaisnina_triflora))))))	((Notanthera_heterophylla	Tupeia_antarctica)	((Desmaria_mutabilis	(Ligaria_cuneifolia	(((Tristerix_corymbosus	Tristerix_aphyllus)	Tristerix_penduliflorus)	(((Tristerix_peytonii	(Tristerix_chodatianus	Tristerix_peruvianus))	(Tristerix_pubescens
((((((Helixanthera_cylindrica	(((Baratranthus_axanthus	(((((Notanthera_heterophylla	(Ligaria_cuneifolia	((((Tristerix_corymbosus	Tristerix_aphyllus)	Tristerix_penduliflorus)	(((Tristerix_peytonii	(Tristerix_chodatianus	Tristerix_peruvianus))	(Tristerix_pubescens	(Tristerix_longebracteatus	Tristerix_grandiflorus)))	Tristerix_verticillatus))	Desmaria_mutabilis)))	(((((Struthanthus_oerstedii	Struthanthus_orbicularis)	Struthanthus_sp_RE_5128_1)	(((Cladocolea_cupulata	Cladocolea_mcvaughii)	Cladocolea_gracilis)	Struthanthus_woodsonii))	((Passovia_pyrifolia	(Dendropemon_bicolor	Oryctanthus_occidentalis))	(Phthirusa_inorna	((Tripodanthus_flagellaris	(Psittacanthus_schiedeanus	Tripodanthus_belmirensis))	Tripodanthus_acutifolius))))	Psittacanthus_calyculatus))	Tupeia_antarctica)	((Gaiadendron_punctatum	(Nuytsia_floribunda	Atkinsonia_ligustrina))	((Peraxilla_tetrapetala	Alepis_flavida)	(((Lepidaria_oviceps	Loxanthera_speciosa)	(Amylotheca_subumbellata	(Lysiana_maritima	Lysiana_filifolia)))	(Amylotheca_duthieana	(((Macrosolen_melintangensis	Macrosolen_cochinchinensis)	Lepidaria_sp_Nickrent_4044)	(((Decaisnina_congesta	Decaisnina_signata)	Decaisnina_brittenii)	Decaisnina_triflora)))))))
((((Vanwykia_remota	(((Tolypanthus_involucratus	(((Dendrophthoe_constricta	(Dendrophthoe_longituba	Dendrophthoe_vitellina))	Helixanthera_coccinea)	Dendrophthoe_curvata))	((Baratranthus_axanthus	(Plicosepalus_sagittifolius	Bakerella_sp_Nickrent_4161))	((((Phragmanthera_crassicaulis	Septulina_glauca)	((Globimetula_dinklagei	Phragmanthera_regularis)	Emelianthe_panganensis))	(Oliverella_rubroviridis	((Erianthemum_dregei	Spragueanella_rhamnifolia)	Tapinanthus_sp_OM825)))	(Moquiniella_rubra	Plicosepalus_curviflorus))))	(Helixanthera_parasitica	(((Taxillus_chinensis	(Scurrula_pulverulenta	(Scurrula_ferruginea	Scurrula_parasitica)))	(((((((Tristerix_verticillatus	((Tristerix_corymbosus	Tristerix_aphyllus)	Tristerix_penduliflorus))	((Tristerix_chodatianus	Tristerix_peruvianus)	(Tristerix_peytonii	(Tristerix_pubescens	(Tristerix_longebracteatus	Tristerix_grandiflorus)))))	Tupeia_antarctica)	((Atkinsonia_ligustrina	((Peraxilla_tetrapetala	Alepis_flavida)	((Amylotheca_subumbellata	(Lysiana_maritima	Lysiana_filifolia))	((Amylotheca_duthieana	(((Macrosolen_melintangensis	Macrosolen_cochinchinensis)	Lepidaria_sp_Nickrent_4044)	(((Decaisnina_congesta	Decaisnina_signata)	Decaisnina_brittenii)
((((Tolypanthus_involucratus	(((Dendrophthoe_constricta	(Dendrophthoe_vitellina	Dendrophthoe_longituba))	Helixanthera_coccinea)	Dendrophthoe_curvata))	((Plicosepalus_sagittifolius	Bakerella_sp_Nickrent_4161)	(((Moquiniella_rubra	(Baratranthus_axanthus	Septulina_glauca))	((Phragmanthera_crassicaulis	(Globimetula_dinklagei	((Erianthemum_dregei	Spragueanella_rhamnifolia)	(Oliverella_rubroviridis	Tapinanthus_sp_OM825))))	Emelianthe_panganensis))	((Helixanthera_cylindrica	(Taxillus_chinensis	(Scurrula_ferruginea	(Scurrula_parasitica	Scurrula_pulverulenta))))	((((Phragmanthera_regularis	Helixanthera_parasitica)	(((Ileostylus_micranthus	(Muellerina_eucalyptoides	Muellerina_celastroides))	(Cecarria_obtusifolia	(Loranthus_odoratus	(Loranthus_europaeus	Loranthus_grewingkii))))	(((((Ligaria_cuneifolia	Desmaria_mutabilis)	(Tupeia_antarctica	Notanthera_heterophylla))	(((Psittacanthus_calyculatus	((((Struthanthus_woodsonii	(Cladocolea_gracilis	(Struthanthus_oerstedii	Struthanthus_orbicularis)))	Struthanthus_sp_RE_5128_1)	(Cladocolea_cupulata	Cladocolea_mcvaughii))	Psittacanthus_schiedeanus))	(Passovia_pyrifolia	(Dendropemon_bicolor	Oryctanthus_occidentalis)))	((Tripodanthus_acutifolius	(Tripodanthus_belmirensis
((Oedina_pendens	(((((((Ileostylus_micranthus	(Muellerina_eucalyptoides	Muellerina_celastroides))	(Cecarria_obtusifolia	(Loranthus_odoratus	(Loranthus_europaeus	Loranthus_grewingkii))))	(Nuytsia_floribunda	((Atkinsonia_ligustrina	(((Alepis_flavida	Peraxilla_tetrapetala)	((Amylotheca_subumbellata	(Lysiana_maritima	Lysiana_filifolia))	((Lepidaria_oviceps	Loxanthera_speciosa)	(Amylotheca_duthieana	((Lepidaria_sp_Nickrent_4044	(Macrosolen_melintangensis	Macrosolen_cochinchinensis))	(((Decaisnina_signata	Decaisnina_congesta)	Decaisnina_brittenii)	Decaisnina_triflora))))))	((((((Tristerix_peruvianus	Tristerix_chodatianus)	(Tristerix_peytonii	(Tristerix_pubescens	(Tristerix_grandiflorus	Tristerix_longebracteatus))))	((Tristerix_corymbosus	Tristerix_aphyllus)	(Tristerix_penduliflorus	Tristerix_verticillatus)))	Ligaria_cuneifolia)	(Desmaria_mutabilis	(Tupeia_antarctica	Notanthera_heterophylla)))	(((((((Struthanthus_sp_RE_5128_1	(Struthanthus_oerstedii	(Psittacanthus_schiedeanus	Struthanthus_orbicularis)))	Struthanthus_woodsonii)	Cladocolea_gracilis)	(Cladocolea_cupulata	Cladocolea_mcvaughii))	Phthirusa_inorna)	((Passovia_pyrifolia	(Dendropemon_bicolor
((((Plicosepalus_curviflorus	Oedina_pendens)	(((Baratranthus_axanthus	Vanwykia_remota)	(Tolypanthus_involucratus	(((Dendrophthoe_constricta	(Dendrophthoe_vitellina	Dendrophthoe_longituba))	Helixanthera_coccinea)	Dendrophthoe_curvata)))	((Bakerella_sp_Nickrent_4161	(Plicosepalus_sagittifolius	((((Emelianthe_panganensis	(Globimetula_dinklagei	(Oliverella_rubroviridis	(Tapinanthus_sp_OM825	(Erianthemum_dregei	Spragueanella_rhamnifolia)))))	Phragmanthera_regularis)	Moquiniella_rubra)	(Septulina_glauca	Phragmanthera_crassicaulis))))	(((Helixanthera_cylindrica	(Helixanthera_parasitica	(((Ileostylus_micranthus	(Muellerina_eucalyptoides	Muellerina_celastroides))	(Cecarria_obtusifolia	(Loranthus_odoratus	(Loranthus_europaeus	Loranthus_grewingkii))))	(Nuytsia_floribunda	(((Tupeia_antarctica	(((((Tristerix_pubescens	(Tristerix_grandiflorus	Tristerix_longebracteatus))	((Tristerix_peruvianus	Tristerix_chodatianus)	Tristerix_peytonii))	(Tristerix_verticillatus	((Tristerix_corymbosus	Tristerix_aphyllus)	Tristerix_penduliflorus)))	Ligaria_cuneifolia)	(((Tripodanthus_belmirensis	(Tripodanthus_flagellaris	(Phthirusa_inorna	Tripodanthus_acutifolius)))	((((Cladocolea_gracilis	(Struthanthus_oerstedii
((Oedina_pendens	((Vanwykia_remota	Socratina_bemarivensis)	((((((Oliverella_rubroviridis	(Tapinanthus_sp_OM825	(Erianthemum_dregei	Spragueanella_rhamnifolia)))	(Phragmanthera_crassicaulis	((Septulina_glauca	Globimetula_dinklagei)	Emelianthe_panganensis)))	Moquiniella_rubra)	(Plicosepalus_sagittifolius	(Bakerella_sp_Nickrent_4161	Baratranthus_axanthus)))	(((Dendrophthoe_constricta	(Dendrophthoe_vitellina	Dendrophthoe_longituba))	Helixanthera_coccinea)	(Dendrophthoe_curvata	Tolypanthus_involucratus)))	((((((Ileostylus_micranthus	(Muellerina_eucalyptoides	Muellerina_celastroides))	(Cecarria_obtusifolia	(Loranthus_odoratus	(Loranthus_europaeus	Loranthus_grewingkii))))	(Nuytsia_floribunda	(((((Notanthera_heterophylla	Tupeia_antarctica)	Desmaria_mutabilis)	((((Tripodanthus_acutifolius	(Tripodanthus_belmirensis	Tripodanthus_flagellaris))	Phthirusa_inorna)	(((Psittacanthus_calyculatus	(((Cladocolea_cupulata	Cladocolea_mcvaughii)	((Struthanthus_sp_RE_5128_1	Struthanthus_woodsonii)	(Struthanthus_oerstedii	Struthanthus_orbicularis)))	Cladocolea_gracilis))	(Passovia_pyrifolia	(Dendropemon_bicolor	Oryctanthus_occidentalis)))	Psittacanthus_schiedeanus))	((((Tristerix_pubescens	(Tristerix_grandiflorus
((Oedina_pendens	((Vanwykia_remota	Socratina_bemarivensis)	(((Phragmanthera_crassicaulis	((Moquiniella_rubra	((Septulina_glauca	Globimetula_dinklagei)	(Plicosepalus_curviflorus	Emelianthe_panganensis)))	(Phragmanthera_regularis	(Oliverella_rubroviridis	(Tapinanthus_sp_OM825	(Erianthemum_dregei	Spragueanella_rhamnifolia))))))	((((Dendrophthoe_longituba	(Dendrophthoe_constricta	Dendrophthoe_vitellina))	Helixanthera_coccinea)	(Dendrophthoe_curvata	Tolypanthus_involucratus))	(((Baratranthus_axanthus	(((((Amyema_glabra	(Diplatia_furcata	Diplatia_grandibractea))	Amyema_cambagei)	Dactyliophora_novaeguineae)	((Helicanthes_elastica	Amyema_queenslandica)	Benthamina_alyxifolia))	Sogerianthe_sessiflora))	(Helixanthera_cylindrica	(((Ileostylus_micranthus	(Muellerina_eucalyptoides	Muellerina_celastroides))	(Cecarria_obtusifolia	(Loranthus_odoratus	(Loranthus_europaeus	Loranthus_grewingkii))))	((Lepidaria_oviceps	Nuytsia_floribunda)	(Gaiadendron_punctatum	((((((((Tripodanthus_acutifolius	(Tripodanthus_belmirensis	Tripodanthus_flagellaris))	Phthirusa_inorna)	(Psittacanthus_schiedeanus	((Struthanthus_woodsonii	(Cladocolea_cupulata	Cladocolea_mcvaughii))	(Struthanthus_sp_RE_5128_1
(((Helixanthera_parasitica	Oedina_pendens)	((Vanwykia_remota	Socratina_bemarivensis)	((((Dendrophthoe_curvata	((Dendrophthoe_longituba	Dendrophthoe_vitellina)	Dendrophthoe_constricta))	(Helixanthera_coccinea	Tolypanthus_involucratus))	(((Helixanthera_cylindrica	((Sogerianthe_sessiflora	(((Benthamina_alyxifolia	(Amyema_glabra	(Diplatia_furcata	(Amyema_cambagei	Diplatia_grandibractea))))	Dactyliophora_novaeguineae)	(Helicanthes_elastica	Amyema_queenslandica)))	(Baratranthus_axanthus	(((Ileostylus_micranthus	(Muellerina_eucalyptoides	Muellerina_celastroides))	(Cecarria_obtusifolia	(Loranthus_odoratus	(Loranthus_europaeus	Loranthus_grewingkii))))	((Nuytsia_floribunda	((((Notanthera_heterophylla	Desmaria_mutabilis)	((((((Tripodanthus_acutifolius	(Tripodanthus_belmirensis	Tripodanthus_flagellaris))	Phthirusa_inorna)	(((Struthanthus_oerstedii	Struthanthus_orbicularis)	((Struthanthus_woodsonii	(Cladocolea_cupulata	Cladocolea_mcvaughii))	Struthanthus_sp_RE_5128_1))	Cladocolea_gracilis))	(Passovia_pyrifolia	(Dendropemon_bicolor	Oryctanthus_occidentalis)))	Psittacanthus_calyculatus)	Psittacanthus_schiedeanus))	(Atkinsonia_ligustrina	(Ligaria_cuneifolia	((Alepis_flavida
((Oedina_pendens	((Helixanthera_parasitica	Socratina_bemarivensis)	(((Tolypanthus_involucratus	(Helixanthera_coccinea	(((Dendrophthoe_curvata	Dendrophthoe_longituba)	Dendrophthoe_vitellina)	Dendrophthoe_constricta)))	((Vanwykia_remota	Plicosepalus_sagittifolius)	(Baratranthus_axanthus	(Septulina_glauca	Bakerella_sp_Nickrent_4161))))	(((Helixanthera_cylindrica	((Sogerianthe_sessiflora	((Benthamina_alyxifolia	((Amyema_glabra	(Diplatia_furcata	(Amyema_cambagei	Diplatia_grandibractea)))	Dactyliophora_novaeguineae))	(Helicanthes_elastica	Amyema_queenslandica)))	(((Ileostylus_micranthus	(Muellerina_eucalyptoides	Muellerina_celastroides))	(Cecarria_obtusifolia	(Loranthus_odoratus	(Loranthus_europaeus	Loranthus_grewingkii))))	(((Gaiadendron_punctatum	(Atkinsonia_ligustrina	((Ligaria_cuneifolia	((((((((Tristerix_grandiflorus	Tristerix_longebracteatus)	Tristerix_pubescens)	Tristerix_peytonii)	(Tristerix_peruvianus	Tristerix_chodatianus))	(Tristerix_corymbosus	Tristerix_aphyllus))	(Tristerix_penduliflorus	Tristerix_verticillatus))	Notanthera_heterophylla)	(((((Tripodanthus_acutifolius	(Tripodanthus_belmirensis	Tripodanthus_flagellaris))	Phthirusa_inorna)	(Psittacanthus_calyculatus
(Berhautia_senegalensis	((Tapinanthus_constrictiflorus	Englerina_ramulosa)	((Oedina_pendens	((((Plicosepalus_sagittifolius	(Baratranthus_axanthus	(Septulina_glauca	Bakerella_sp_Nickrent_4161)))	(Tolypanthus_involucratus	((((Dendrophthoe_vitellina	Dendrophthoe_longituba)	Helixanthera_coccinea)	Dendrophthoe_constricta)	Dendrophthoe_curvata)))	((((Sogerianthe_sessiflora	((Benthamina_alyxifolia	((Amyema_glabra	(Diplatia_furcata	(Amyema_cambagei	Diplatia_grandibractea)))	Dactyliophora_novaeguineae))	(Helixanthera_parasitica	(Helicanthes_elastica	Amyema_queenslandica))))	((((Ileostylus_micranthus	(Muellerina_eucalyptoides	Muellerina_celastroides))	(Cecarria_obtusifolia	(Loranthus_odoratus	(Loranthus_europaeus	Loranthus_grewingkii))))	(((Ligaria_cuneifolia	((((Tristerix_grandiflorus	Tristerix_peytonii)	(Tristerix_longebracteatus	Tristerix_pubescens))	(Tristerix_peruvianus	Tristerix_chodatianus))	((Tristerix_penduliflorus	(Tristerix_corymbosus	Tristerix_aphyllus))	Tristerix_verticillatus)))	((Tripodanthus_belmirensis	((Tripodanthus_flagellaris	Tripodanthus_acutifolius)	Phthirusa_inorna))	((Psittacanthus_schiedeanus	(Psittacanthus_calyculatus	(((Struthanthus_sp_RE_5128_1	(Struthanthus_oerstedii
((Oedina_pendens	(((((Plicosepalus_curviflorus	(Moquiniella_rubra	((Phragmanthera_crassicaulis	(Phragmanthera_regularis	Globimetula_dinklagei))	((Oliverella_rubroviridis	(Tapinanthus_sp_OM825	(Erianthemum_dregei	Spragueanella_rhamnifolia)))	Emelianthe_panganensis))))	(Plicosepalus_sagittifolius	(Baratranthus_axanthus	(Septulina_glauca	Bakerella_sp_Nickrent_4161))))	(Tolypanthus_involucratus	((Dendrophthoe_curvata	(Dendrophthoe_constricta	(Dendrophthoe_vitellina	Dendrophthoe_longituba)))	Helixanthera_coccinea)))	((((Sogerianthe_sessiflora	((Benthamina_alyxifolia	((Amyema_glabra	(Diplatia_furcata	(Amyema_cambagei	Diplatia_grandibractea)))	Dactyliophora_novaeguineae))	(Helicanthes_elastica	Amyema_queenslandica)))	(((Ileostylus_micranthus	(Muellerina_eucalyptoides	Muellerina_celastroides))	(Cecarria_obtusifolia	(Loranthus_odoratus	(Loranthus_europaeus	Loranthus_grewingkii))))	((((Gaiadendron_punctatum	Tupeia_antarctica)	(((Notanthera_heterophylla	(Ligaria_cuneifolia	(((Psittacanthus_calyculatus	(((Struthanthus_sp_RE_5128_1	((Psittacanthus_schiedeanus	Struthanthus_orbicularis)	Struthanthus_oerstedii))	Struthanthus_woodsonii)	Cladocolea_gracilis))	((Cladocolea_cupulata	Cladocolea_mcvaughii)
(((Oedina_pendens	((((Tolypanthus_involucratus	((Dendrophthoe_curvata	(Dendrophthoe_constricta	(Dendrophthoe_vitellina	Dendrophthoe_longituba)))	Helixanthera_coccinea))	(Plicosepalus_sagittifolius	Bakerella_sp_Nickrent_4161))	((((((Helicanthes_elastica	Amyema_queenslandica)	(Sogerianthe_sessiflora	(Dactyliophora_novaeguineae	(Benthamina_alyxifolia	(Amyema_glabra	(Diplatia_furcata	(Amyema_cambagei	Diplatia_grandibractea)))))))	(Helixanthera_parasitica	((Cecarria_obtusifolia	(Loranthus_odoratus	(Loranthus_europaeus	Loranthus_grewingkii)))	((((((Alepis_flavida	Peraxilla_tetrapetala)	((Amylotheca_subumbellata	(Lysiana_maritima	Lysiana_filifolia))	((Amylotheca_duthieana	((((Decaisnina_signata	Decaisnina_congesta)	Decaisnina_brittenii)	Decaisnina_triflora)	(Lepidaria_sp_Nickrent_4044	(Macrosolen_melintangensis	Macrosolen_cochinchinensis))))	(Lepidaria_oviceps	Loxanthera_speciosa))))	Atkinsonia_ligustrina)	(Gaiadendron_punctatum	((Ligaria_cuneifolia	(((((Passovia_pyrifolia	Phthirusa_inorna)	((((Struthanthus_sp_RE_5128_1	(Struthanthus_orbicularis	Struthanthus_oerstedii))	Struthanthus_woodsonii)	Cladocolea_gracilis)	(Cladocolea_cupulata	Cladocolea_mcvaughii)))
(((((((Baratranthus_axanthus	Bakerella_sp_Nickrent_4161)	Plicosepalus_sagittifolius)	(((Helixanthera_coccinea	((Dendrophthoe_longituba	Dendrophthoe_vitellina)	Dendrophthoe_constricta))	Dendrophthoe_curvata)	Tolypanthus_involucratus))	((Plicosepalus_curviflorus	((Septulina_glauca	Moquiniella_rubra)	(((Globimetula_dinklagei	(Emelianthe_panganensis	(Oliverella_rubroviridis	(Tapinanthus_sp_OM825	(Erianthemum_dregei	Spragueanella_rhamnifolia)))))	Phragmanthera_regularis)	Phragmanthera_crassicaulis)))	((((((Muellerina_eucalyptoides	Muellerina_celastroides)	Ileostylus_micranthus)	(Cecarria_obtusifolia	(Loranthus_odoratus	(Loranthus_grewingkii	Loranthus_europaeus))))	(((Atkinsonia_ligustrina	(Gaiadendron_punctatum	((((((Tripodanthus_acutifolius	Tripodanthus_flagellaris)	(Tripodanthus_belmirensis	(Passovia_pyrifolia	(Dendropemon_bicolor	Oryctanthus_occidentalis))))	(Psittacanthus_schiedeanus	(Struthanthus_orbicularis	((((Struthanthus_sp_RE_5128_1	Struthanthus_woodsonii)	Cladocolea_gracilis)	Struthanthus_oerstedii)	(Cladocolea_mcvaughii	Cladocolea_cupulata)))))	Psittacanthus_calyculatus)	Phthirusa_inorna)	(((Tupeia_antarctica	Notanthera_heterophylla)	(Ligaria_cuneifolia	Desmaria_mutabilis))	Nuytsia_floribunda))))
((Oedina_pendens	((Septulina_glauca	Dendrophthoe_constricta)	((((((Baratranthus_axanthus	(Helixanthera_coccinea	(Dendrophthoe_longituba	Dendrophthoe_vitellina)))	Dendrophthoe_curvata)	Tolypanthus_involucratus)	((((Helixanthera_parasitica	Phragmanthera_regularis)	(Helixanthera_cylindrica	((((Muellerina_eucalyptoides	Muellerina_celastroides)	Ileostylus_micranthus)	(Cecarria_obtusifolia	(Loranthus_odoratus	(Loranthus_grewingkii	Loranthus_europaeus))))	((((Gaiadendron_punctatum	((((Psittacanthus_calyculatus	(((Tripodanthus_acutifolius	(Tripodanthus_belmirensis	Tripodanthus_flagellaris))	(Passovia_pyrifolia	(Dendropemon_bicolor	Oryctanthus_occidentalis)))	((Struthanthus_woodsonii	((((Cladocolea_mcvaughii	Cladocolea_cupulata)	Struthanthus_oerstedii)	(Psittacanthus_schiedeanus	Struthanthus_orbicularis))	Cladocolea_gracilis))	Struthanthus_sp_RE_5128_1)))	Phthirusa_inorna)	((Desmaria_mutabilis	Ligaria_cuneifolia)	Notanthera_heterophylla))	(((Lepidaria_oviceps	(((Amylotheca_duthieana	(((Decaisnina_brittenii	(Decaisnina_signata	Decaisnina_congesta))	Decaisnina_triflora)	(Lepidaria_sp_Nickrent_4044	(Macrosolen_cochinchinensis	Macrosolen_melintangensis))))	Loxanthera_speciosa)	(Amylotheca_subumbellata
((Oedina_pendens	(Socratina_bemarivensis	(((Plicosepalus_sagittifolius	(Bakerella_sp_Nickrent_4161	Vanwykia_remota))	(((Helixanthera_cylindrica	((Helixanthera_parasitica	((((Muellerina_eucalyptoides	Muellerina_celastroides)	Ileostylus_micranthus)	(Cecarria_obtusifolia	(Loranthus_odoratus	(Loranthus_grewingkii	Loranthus_europaeus))))	(Nuytsia_floribunda	((Gaiadendron_punctatum	(((((((((Tristerix_pubescens	Tristerix_longebracteatus)	(Tristerix_peytonii	Tristerix_grandiflorus))	(Tristerix_chodatianus	Tristerix_peruvianus))	(((Tristerix_corymbosus	Tristerix_aphyllus)	Tristerix_penduliflorus)	Tristerix_verticillatus))	Desmaria_mutabilis)	Ligaria_cuneifolia)	Notanthera_heterophylla)	(Psittacanthus_calyculatus	((Phthirusa_inorna	(((Struthanthus_woodsonii	((Struthanthus_oerstedii	(Psittacanthus_schiedeanus	Struthanthus_orbicularis))	Struthanthus_sp_RE_5128_1))	Cladocolea_gracilis)	(Cladocolea_mcvaughii	Cladocolea_cupulata)))	((Tripodanthus_flagellaris	(Tripodanthus_acutifolius	Tripodanthus_belmirensis))	(Passovia_pyrifolia	(Dendropemon_bicolor	Oryctanthus_occidentalis))))))	(((((Amylotheca_duthieana	(((Decaisnina_brittenii	(Decaisnina_signata	Decaisnina_congesta))	Decaisnina_triflora)
(((Agelanthus_sansibarensis	(Oncocalyx_sulfureus	Oncella_ambigua))	((Englerina_ramulosa	(Oncocalyx_schimperi	Tapinanthus_constrictiflorus))	(Oedina_pendens	(Socratina_bemarivensis	(((((((((Muellerina_eucalyptoides	Muellerina_celastroides)	Ileostylus_micranthus)	(Cecarria_obtusifolia	(Loranthus_odoratus	(Loranthus_grewingkii	Loranthus_europaeus))))	(Nuytsia_floribunda	((((((((Macrosolen_cochinchinensis	Macrosolen_melintangensis)	Amylotheca_duthieana)	(((Decaisnina_brittenii	(Decaisnina_signata	Decaisnina_congesta))	Decaisnina_triflora)	Lepidaria_sp_Nickrent_4044))	(Lepidaria_oviceps	Loxanthera_speciosa))	(Amylotheca_subumbellata	(Lysiana_filifolia	Lysiana_maritima)))	(Peraxilla_tetrapetala	Alepis_flavida))	(Atkinsonia_ligustrina	Gaiadendron_punctatum))	((((Notanthera_heterophylla	(((Tripodanthus_flagellaris	(Tripodanthus_acutifolius	Tripodanthus_belmirensis))	Phthirusa_inorna)	((Passovia_pyrifolia	(Dendropemon_bicolor	Oryctanthus_occidentalis))	((Psittacanthus_calyculatus	(((Struthanthus_woodsonii	((Struthanthus_oerstedii	Struthanthus_orbicularis)	Struthanthus_sp_RE_5128_1))	Cladocolea_gracilis)	(Cladocolea_mcvaughii	Cladocolea_cupulata)))	Psittacanthus_schiedeanus))))
(((Oedina_pendens	(((((Helixanthera_cylindrica	(Taxillus_chinensis	(Scurrula_pulverulenta	(Scurrula_ferruginea	Scurrula_parasitica))))	((Sogerianthe_sessiflora	((Benthamina_alyxifolia	((Amyema_glabra	(Amyema_cambagei	(Diplatia_grandibractea	Diplatia_furcata)))	Dactyliophora_novaeguineae))	(Helicanthes_elastica	Amyema_queenslandica)))	(Helixanthera_parasitica	((((Muellerina_eucalyptoides	Muellerina_celastroides)	Ileostylus_micranthus)	(Cecarria_obtusifolia	(Loranthus_odoratus	(Loranthus_grewingkii	Loranthus_europaeus))))	(((((Notanthera_heterophylla	((Psittacanthus_calyculatus	(((Struthanthus_woodsonii	((Struthanthus_oerstedii	Struthanthus_orbicularis)	Struthanthus_sp_RE_5128_1))	Cladocolea_gracilis)	(Cladocolea_mcvaughii	Cladocolea_cupulata)))	((Psittacanthus_schiedeanus	((Tripodanthus_flagellaris	(Tripodanthus_acutifolius	Tripodanthus_belmirensis))	Phthirusa_inorna))	(Passovia_pyrifolia	(Dendropemon_bicolor	Oryctanthus_occidentalis)))))	((((Tristerix_peruvianus	(Tristerix_chodatianus	Tristerix_peytonii))	(Tristerix_grandiflorus	(Tristerix_pubescens	Tristerix_longebracteatus)))	(((Tristerix_corymbosus	Tristerix_aphyllus)	Tristerix_penduliflorus)	Tristerix_verticillatus))
(Berhautia_senegalensis	((Tapinanthus_constrictiflorus	Englerina_ramulosa)	((Oedina_pendens	((((((Dendrophthoe_curvata	Helixanthera_coccinea)	(Dendrophthoe_constricta	(Dendrophthoe_longituba	Dendrophthoe_vitellina)))	Tolypanthus_involucratus)	(((Baratranthus_axanthus	Vanwykia_remota)	Plicosepalus_sagittifolius)	Bakerella_sp_Nickrent_4161))	(((Helixanthera_cylindrica	(Sogerianthe_sessiflora	((Benthamina_alyxifolia	((Amyema_cambagei	(Amyema_glabra	(Diplatia_grandibractea	Diplatia_furcata)))	Dactyliophora_novaeguineae))	(Helicanthes_elastica	Amyema_queenslandica))))	((((Helixanthera_parasitica	((Muellerina_eucalyptoides	Muellerina_celastroides)	Ileostylus_micranthus))	(Cecarria_obtusifolia	(Loranthus_odoratus	(Loranthus_grewingkii	Loranthus_europaeus))))	(((((Phthirusa_inorna	(Tripodanthus_acutifolius	(Tripodanthus_flagellaris	Tripodanthus_belmirensis)))	((Psittacanthus_calyculatus	((Struthanthus_woodsonii	((Cladocolea_gracilis	(Struthanthus_oerstedii	Struthanthus_orbicularis))	Struthanthus_sp_RE_5128_1))	(Cladocolea_mcvaughii	Cladocolea_cupulata)))	(Psittacanthus_schiedeanus	(Passovia_pyrifolia	(Dendropemon_bicolor	Oryctanthus_occidentalis)))))	(Notanthera_heterophylla	(Tupeia_antarctica
((Oedina_pendens	(((((Plicosepalus_sagittifolius	(Septulina_glauca	Bakerella_sp_Nickrent_4161))	(Moquiniella_rubra	((Emelianthe_panganensis	(Globimetula_dinklagei	((Erianthemum_dregei	Spragueanella_rhamnifolia)	(Oliverella_rubroviridis	Tapinanthus_sp_OM825))))	Phragmanthera_crassicaulis)))	((Taxillus_chinensis	((Scurrula_parasitica	Scurrula_ferruginea)	Scurrula_pulverulenta))	(Helixanthera_cylindrica	((Plicosepalus_curviflorus	(((((Muellerina_eucalyptoides	Muellerina_celastroides)	Ileostylus_micranthus)	(Cecarria_obtusifolia	(Loranthus_odoratus	(Loranthus_grewingkii	Loranthus_europaeus))))	((Tupeia_antarctica	(((((Amylotheca_duthieana	(((Decaisnina_brittenii	(Decaisnina_signata	Decaisnina_congesta))	Decaisnina_triflora)	(Lepidaria_sp_Nickrent_4044	(Macrosolen_cochinchinensis	Macrosolen_melintangensis))))	(Lepidaria_oviceps	Loxanthera_speciosa))	(Amylotheca_subumbellata	(Lysiana_filifolia	Lysiana_maritima)))	(Peraxilla_tetrapetala	Alepis_flavida))	(Atkinsonia_ligustrina	(Gaiadendron_punctatum	Nuytsia_floribunda))))	((((((Cladocolea_gracilis	(Struthanthus_oerstedii	(Phthirusa_inorna	Struthanthus_orbicularis)))	(Struthanthus_sp_RE_5128_1	Struthanthus_woodsonii))
((Oedina_pendens	((((Taxillus_chinensis	((Scurrula_parasitica	Scurrula_ferruginea)	Scurrula_pulverulenta))	(Helixanthera_cylindrica	((((((Muellerina_eucalyptoides	Muellerina_celastroides)	Ileostylus_micranthus)	(Cecarria_obtusifolia	(Loranthus_odoratus	(Loranthus_grewingkii	Loranthus_europaeus))))	(((((Loxanthera_speciosa	((((Decaisnina_brittenii	(Decaisnina_signata	Decaisnina_congesta))	Decaisnina_triflora)	((Lepidaria_oviceps	Lepidaria_sp_Nickrent_4044)	(Macrosolen_cochinchinensis	Macrosolen_melintangensis)))	((Amylotheca_subumbellata	(Lysiana_filifolia	Lysiana_maritima))	Amylotheca_duthieana)))	(Peraxilla_tetrapetala	Alepis_flavida))	(Atkinsonia_ligustrina	Gaiadendron_punctatum))	((((((((((Struthanthus_sp_RE_5128_1	Struthanthus_orbicularis)	Struthanthus_oerstedii)	Phthirusa_inorna)	((Cladocolea_mcvaughii	Cladocolea_cupulata)	Struthanthus_woodsonii))	Cladocolea_gracilis)	((Passovia_pyrifolia	(Dendropemon_bicolor	Oryctanthus_occidentalis))	(Tripodanthus_acutifolius	(Tripodanthus_flagellaris	Tripodanthus_belmirensis))))	Psittacanthus_calyculatus)	Psittacanthus_schiedeanus)	(Ligaria_cuneifolia	((Tupeia_antarctica	Notanthera_heterophylla)	Desmaria_mutabilis)))
(Berhautia_senegalensis	((((Oncocalyx_schimperi	Englerina_ramulosa)	Tapinanthus_constrictiflorus)	(Agelanthus_sansibarensis	(Oncocalyx_sulfureus	Oncella_ambigua)))	(Baratranthus_axanthus	(Oedina_pendens	(((((Tolypanthus_involucratus	(Dendrophthoe_curvata	((Dendrophthoe_vitellina	Dendrophthoe_longituba)	(Helixanthera_coccinea	Dendrophthoe_constricta))))	((Helixanthera_parasitica	(Taxillus_chinensis	((Scurrula_parasitica	Scurrula_ferruginea)	Scurrula_pulverulenta)))	(Helixanthera_cylindrica	(((((Muellerina_eucalyptoides	Muellerina_celastroides)	Ileostylus_micranthus)	(Cecarria_obtusifolia	(Loranthus_odoratus	(Loranthus_grewingkii	Loranthus_europaeus))))	((Desmaria_mutabilis	(((((((Tristerix_pubescens	Tristerix_peytonii)	(Tristerix_grandiflorus	Tristerix_longebracteatus))	(Tristerix_peruvianus	Tristerix_chodatianus))	Tristerix_verticillatus)	((Tristerix_corymbosus	Tristerix_aphyllus)	Tristerix_penduliflorus))	((Notanthera_heterophylla	((Loxanthera_speciosa	((((Decaisnina_brittenii	(Decaisnina_signata	Decaisnina_congesta))	Decaisnina_triflora)	((Lepidaria_oviceps	Lepidaria_sp_Nickrent_4044)	(Macrosolen_cochinchinensis	Macrosolen_melintangensis)))	((Amylotheca_subumbellata
(((Berhautia_senegalensis	(Englerina_ramulosa	(Oncocalyx_schimperi	Tapinanthus_constrictiflorus)))	(Agelanthus_sansibarensis	(Oncocalyx_sulfureus	Oncella_ambigua)))	(Oedina_pendens	((((((Helixanthera_parasitica	((((Muellerina_eucalyptoides	Muellerina_celastroides)	Ileostylus_micranthus)	(Cecarria_obtusifolia	(Loranthus_odoratus	(Loranthus_grewingkii	Loranthus_europaeus))))	(Ligaria_cuneifolia	(((Desmaria_mutabilis	((Notanthera_heterophylla	(((Amylotheca_duthieana	((Lepidaria_sp_Nickrent_4044	(Macrosolen_cochinchinensis	Macrosolen_melintangensis))	((Decaisnina_brittenii	(Decaisnina_signata	Decaisnina_congesta))	Decaisnina_triflora)))	((Amylotheca_subumbellata	(Lysiana_filifolia	Lysiana_maritima))	(Lepidaria_oviceps	Loxanthera_speciosa)))	(Peraxilla_tetrapetala	Alepis_flavida)))	(Gaiadendron_punctatum	(Atkinsonia_ligustrina	Nuytsia_floribunda))))	((Tristerix_penduliflorus	(((((Tristerix_grandiflorus	(Tristerix_longebracteatus	Tristerix_pubescens))	Tristerix_peytonii)	(Tristerix_peruvianus	Tristerix_chodatianus))	Tristerix_verticillatus)	(Tristerix_corymbosus	Tristerix_aphyllus)))	Tupeia_antarctica))	((((((Cladocolea_gracilis	((Struthanthus_sp_RE_5128_1
(((Socratina_bemarivensis	((Baratranthus_axanthus	Vanwykia_remota)	((Tolypanthus_involucratus	(Dendrophthoe_curvata	(Helixanthera_coccinea	(Dendrophthoe_constricta	(Dendrophthoe_longituba	Dendrophthoe_vitellina)))))	(((Helixanthera_cylindrica	(((Sogerianthe_sessiflora	(Benthamina_alyxifolia	(Dactyliophora_novaeguineae	((Diplatia_grandibractea	(Diplatia_furcata	Amyema_glabra))	Amyema_cambagei))))	(Helixanthera_parasitica	(Helicanthes_elastica	Amyema_queenslandica)))	((Taxillus_chinensis	(Scurrula_pulverulenta	(Scurrula_ferruginea	Scurrula_parasitica)))	((((Muellerina_celastroides	Muellerina_eucalyptoides)	Ileostylus_micranthus)	(Loranthus_odoratus	((Loranthus_europaeus	Loranthus_grewingkii)	Cecarria_obtusifolia)))	(Nuytsia_floribunda	((Atkinsonia_ligustrina	(((Alepis_flavida	Peraxilla_tetrapetala)	(((Amylotheca_duthieana	((Lepidaria_sp_Nickrent_4044	(Macrosolen_melintangensis	Macrosolen_cochinchinensis))	((Decaisnina_brittenii	(Decaisnina_signata	Decaisnina_congesta))	Decaisnina_triflora)))	(Amylotheca_subumbellata	(Lysiana_maritima	Lysiana_filifolia)))	(Loxanthera_speciosa	Lepidaria_oviceps)))	(Tupeia_antarctica	((Notanthera_heterophylla
((Englerina_ramulosa	Berhautia_senegalensis)	(((Socratina_bemarivensis	(Vanwykia_remota	((((Plicosepalus_sagittifolius	(Baratranthus_axanthus	Bakerella_sp_Nickrent_4161))	(((Oliverella_rubroviridis	(Tapinanthus_sp_OM825	(Spragueanella_rhamnifolia	Erianthemum_dregei)))	(((Septulina_glauca	Plicosepalus_curviflorus)	Emelianthe_panganensis)	(Phragmanthera_regularis	Globimetula_dinklagei)))	(Phragmanthera_crassicaulis	Moquiniella_rubra)))	(Tolypanthus_involucratus	(Dendrophthoe_curvata	(Helixanthera_coccinea	(Dendrophthoe_constricta	(Dendrophthoe_longituba	Dendrophthoe_vitellina))))))	((Sogerianthe_sessiflora	((Benthamina_alyxifolia	(Dactyliophora_novaeguineae	(((Diplatia_furcata	Diplatia_grandibractea)	Amyema_cambagei)	Amyema_glabra)))	(Helicanthes_elastica	Amyema_queenslandica)))	(((Helixanthera_parasitica	Taxillus_chinensis)	(Scurrula_ferruginea	(Scurrula_parasitica	Scurrula_pulverulenta)))	(Helixanthera_cylindrica	((((Muellerina_celastroides	Muellerina_eucalyptoides)	Ileostylus_micranthus)	(Cecarria_obtusifolia	(Loranthus_odoratus	(Loranthus_europaeus	Loranthus_grewingkii))))	(Nuytsia_floribunda	((Tupeia_antarctica	((((Psittacanthus_schiedeanus	((Passovia_pyrifolia
(Berhautia_senegalensis	(((Agelanthus_sansibarensis	(Oncella_ambigua	Oncocalyx_sulfureus))	Oncocalyx_schimperi)	((Englerina_ramulosa	Tapinanthus_constrictiflorus)	(((((((Helixanthera_parasitica	(Taxillus_chinensis	(Scurrula_ferruginea	(Scurrula_parasitica	Scurrula_pulverulenta))))	Helixanthera_cylindrica)	((((((Muellerina_celastroides	Muellerina_eucalyptoides)	Ileostylus_micranthus)	(Cecarria_obtusifolia	(Loranthus_odoratus	(Loranthus_europaeus	Loranthus_grewingkii))))	(Nuytsia_floribunda	((((((((Tristerix_pubescens	(Tristerix_grandiflorus	Tristerix_longebracteatus))	(Tristerix_peytonii	(Tristerix_peruvianus	Tristerix_chodatianus)))	((Tristerix_corymbosus	Tristerix_aphyllus)	(Tristerix_verticillatus	Tristerix_penduliflorus)))	Ligaria_cuneifolia)	Desmaria_mutabilis)	(Atkinsonia_ligustrina	((((((Passovia_pyrifolia	(Dendropemon_bicolor	Oryctanthus_occidentalis))	Tripodanthus_belmirensis)	((Tripodanthus_acutifolius	Phthirusa_inorna)	((Struthanthus_sp_RE_5128_1	(Struthanthus_orbicularis	(Struthanthus_oerstedii	Psittacanthus_schiedeanus)))	((Cladocolea_mcvaughii	Cladocolea_cupulata)	(Cladocolea_gracilis	Struthanthus_woodsonii)))))	Psittacanthus_calyculatus)	Tripodanthus_flagellaris)
(Berhautia_senegalensis	(((((((Tolypanthus_involucratus	((Baratranthus_axanthus	((Helixanthera_coccinea	(Dendrophthoe_constricta	(Dendrophthoe_longituba	Dendrophthoe_vitellina)))	Plicosepalus_curviflorus))	Dendrophthoe_curvata))	(Socratina_bemarivensis	Vanwykia_remota))	((Plicosepalus_sagittifolius	Bakerella_sp_Nickrent_4161)	(Moquiniella_rubra	(((Septulina_glauca	Phragmanthera_crassicaulis)	(Emelianthe_panganensis	((Oliverella_rubroviridis	(Tapinanthus_sp_OM825	(Spragueanella_rhamnifolia	Erianthemum_dregei)))	Globimetula_dinklagei)))	Phragmanthera_regularis))))	(((Helixanthera_parasitica	((((Muellerina_celastroides	Muellerina_eucalyptoides)	Ileostylus_micranthus)	(Cecarria_obtusifolia	(Loranthus_odoratus	(Loranthus_europaeus	Loranthus_grewingkii))))	(Gaiadendron_punctatum	(Tupeia_antarctica	((Atkinsonia_ligustrina	(((Alepis_flavida	Peraxilla_tetrapetala)	(Lepidaria_oviceps	(((Amylotheca_subumbellata	(Lysiana_maritima	Lysiana_filifolia))	Loxanthera_speciosa)	(Amylotheca_duthieana	((Lepidaria_sp_Nickrent_4044	(Macrosolen_melintangensis	Macrosolen_cochinchinensis))	((Decaisnina_brittenii	(Decaisnina_signata	Decaisnina_congesta))	Decaisnina_triflora))))))	((((((Passovia_pyrifolia
(((((Helixanthera_parasitica	Socratina_bemarivensis)	Vanwykia_remota)	(((Bakerella_sp_Nickrent_4161	Plicosepalus_sagittifolius)	((Helixanthera_coccinea	(Dendrophthoe_constricta	(Dendrophthoe_longituba	Dendrophthoe_vitellina)))	(Dendrophthoe_curvata	Tolypanthus_involucratus)))	((Moquiniella_rubra	((Emelianthe_panganensis	(Oliverella_rubroviridis	(Tapinanthus_sp_OM825	(Spragueanella_rhamnifolia	Erianthemum_dregei))))	((Globimetula_dinklagei	Phragmanthera_regularis)	(Septulina_glauca	Phragmanthera_crassicaulis))))	((Sogerianthe_sessiflora	((Benthamina_alyxifolia	(Dactyliophora_novaeguineae	(Amyema_cambagei	(Amyema_glabra	(Diplatia_furcata	Diplatia_grandibractea)))))	(Helicanthes_elastica	Amyema_queenslandica)))	(Helixanthera_cylindrica	((Plicosepalus_curviflorus	(Taxillus_chinensis	(Scurrula_ferruginea	(Scurrula_parasitica	Scurrula_pulverulenta))))	(Baratranthus_axanthus	((((Muellerina_celastroides	Muellerina_eucalyptoides)	Ileostylus_micranthus)	(Cecarria_obtusifolia	(Loranthus_odoratus	(Loranthus_europaeus	Loranthus_grewingkii))))	((Tupeia_antarctica	(Desmaria_mutabilis	(((Nuytsia_floribunda	Atkinsonia_ligustrina)	Gaiadendron_punctatum)	(Notanthera_heterophylla
(Berhautia_senegalensis	((((Socratina_bemarivensis	Vanwykia_remota)	((((Baratranthus_axanthus	Bakerella_sp_Nickrent_4161)	Plicosepalus_sagittifolius)	((Plicosepalus_curviflorus	(Moquiniella_rubra	(Phragmanthera_regularis	(Phragmanthera_crassicaulis	((Oliverella_rubroviridis	(Tapinanthus_sp_OM825	(Spragueanella_rhamnifolia	Erianthemum_dregei)))	(Emelianthe_panganensis	(Septulina_glauca	Globimetula_dinklagei)))))))	((Helixanthera_parasitica	(Taxillus_chinensis	(Scurrula_pulverulenta	(Scurrula_ferruginea	Scurrula_parasitica))))	(Helixanthera_cylindrica	((Sogerianthe_sessiflora	((Benthamina_alyxifolia	(Dactyliophora_novaeguineae	(Amyema_glabra	(Amyema_cambagei	(Diplatia_grandibractea	Diplatia_furcata)))))	(Helicanthes_elastica	Amyema_queenslandica)))	((((Muellerina_celastroides	Muellerina_eucalyptoides)	Ileostylus_micranthus)	(Cecarria_obtusifolia	(Loranthus_odoratus	(Loranthus_europaeus	Loranthus_grewingkii))))	((((Ligaria_cuneifolia	((((Tripodanthus_flagellaris	Tripodanthus_acutifolius)	((Passovia_pyrifolia	(Dendropemon_bicolor	Oryctanthus_occidentalis))	(Psittacanthus_schiedeanus	Tripodanthus_belmirensis)))	(Phthirusa_inorna	(Psittacanthus_calyculatus	((Struthanthus_woodsonii
(((Berhautia_senegalensis	(Englerina_ramulosa	Tapinanthus_constrictiflorus))	(Oncocalyx_schimperi	(Agelanthus_sansibarensis	(Oncella_ambigua	Oncocalyx_sulfureus))))	((Socratina_bemarivensis	((Baratranthus_axanthus	Vanwykia_remota)	(((Tolypanthus_involucratus	((((Dendrophthoe_constricta	Dendrophthoe_vitellina)	Dendrophthoe_curvata)	Dendrophthoe_longituba)	Helixanthera_coccinea))	((Moquiniella_rubra	(Phragmanthera_regularis	(((Phragmanthera_crassicaulis	Septulina_glauca)	(Globimetula_dinklagei	(Oliverella_rubroviridis	(Tapinanthus_sp_OM825	(Spragueanella_rhamnifolia	Erianthemum_dregei)))))	Emelianthe_panganensis)))	((((Benthamina_alyxifolia	((Amyema_glabra	(Diplatia_furcata	Diplatia_grandibractea))	Amyema_cambagei))	(Dactyliophora_novaeguineae	((Helicanthes_elastica	Amyema_queenslandica)	Sogerianthe_sessiflora)))	Plicosepalus_curviflorus)	((((((Muellerina_celastroides	Muellerina_eucalyptoides)	Ileostylus_micranthus)	(Cecarria_obtusifolia	(Loranthus_odoratus	(Loranthus_europaeus	Loranthus_grewingkii))))	(((Tupeia_antarctica	(Ligaria_cuneifolia	(((((Tripodanthus_belmirensis	Tripodanthus_flagellaris)	Tripodanthus_acutifolius)	(Passovia_pyrifolia	(Dendropemon_bicolor
(((Berhautia_senegalensis	(Englerina_ramulosa	Tapinanthus_constrictiflorus))	(Oncocalyx_schimperi	(Agelanthus_sansibarensis	(Oncella_ambigua	Oncocalyx_sulfureus))))	(((((Tolypanthus_involucratus	((Dendrophthoe_constricta	Helixanthera_coccinea)	(Dendrophthoe_curvata	(Dendrophthoe_longituba	Dendrophthoe_vitellina))))	((((((Muellerina_celastroides	Muellerina_eucalyptoides)	Ileostylus_micranthus)	(Cecarria_obtusifolia	(Loranthus_odoratus	(Loranthus_europaeus	Loranthus_grewingkii))))	(((Atkinsonia_ligustrina	((((Tupeia_antarctica	Notanthera_heterophylla)	(((((Tristerix_pubescens	(Tristerix_grandiflorus	Tristerix_longebracteatus))	(Tristerix_peytonii	(Tristerix_peruvianus	Tristerix_chodatianus)))	(((Tristerix_corymbosus	Tristerix_aphyllus)	Tristerix_penduliflorus)	Tristerix_verticillatus))	Ligaria_cuneifolia)	Desmaria_mutabilis))	(((Phthirusa_inorna	((Tripodanthus_belmirensis	Tripodanthus_flagellaris)	Tripodanthus_acutifolius))	((Passovia_pyrifolia	(Dendropemon_bicolor	Oryctanthus_occidentalis))	(((Struthanthus_woodsonii	(Cladocolea_gracilis	((Psittacanthus_schiedeanus	Struthanthus_oerstedii)	Struthanthus_orbicularis)))	Struthanthus_sp_RE_5128_1)	(Cladocolea_mcvaughii	Cladocolea_cupulata))))
((((Englerina_ramulosa	Tapinanthus_constrictiflorus)	(Oncocalyx_schimperi	(Agelanthus_sansibarensis	(Oncella_ambigua	Oncocalyx_sulfureus))))	(((((Plicosepalus_curviflorus	((Phragmanthera_crassicaulis	Moquiniella_rubra)	(((Globimetula_dinklagei	Septulina_glauca)	((Oliverella_rubroviridis	(Tapinanthus_sp_OM825	(Spragueanella_rhamnifolia	Erianthemum_dregei)))	Emelianthe_panganensis))	Phragmanthera_regularis)))	(((Helixanthera_parasitica	((((Muellerina_celastroides	Muellerina_eucalyptoides)	Ileostylus_micranthus)	(((Loranthus_europaeus	Loranthus_grewingkii)	Loranthus_odoratus)	Cecarria_obtusifolia))	((((Tristerix_pubescens	(Tristerix_grandiflorus	Tristerix_longebracteatus))	(Tristerix_peytonii	(Tristerix_peruvianus	Tristerix_chodatianus)))	((Tristerix_corymbosus	Tristerix_aphyllus)	(Tristerix_penduliflorus	Tristerix_verticillatus)))	(Ligaria_cuneifolia	((((Phthirusa_inorna	((Tripodanthus_belmirensis	Tripodanthus_flagellaris)	Tripodanthus_acutifolius))	((Passovia_pyrifolia	(Dendropemon_bicolor	Oryctanthus_occidentalis))	((((Cladocolea_mcvaughii	Cladocolea_cupulata)	Struthanthus_woodsonii)	(Cladocolea_gracilis	(Struthanthus_oerstedii	(Psittacanthus_schiedeanus	Struthanthus_orbicularis))))
(((Tapinanthus_constrictiflorus	(Oncocalyx_schimperi	(Agelanthus_sansibarensis	(Oncella_ambigua	Oncocalyx_sulfureus))))	(((((Phragmanthera_crassicaulis	(((Oliverella_rubroviridis	(Tapinanthus_sp_OM825	(Spragueanella_rhamnifolia	Erianthemum_dregei)))	Emelianthe_panganensis)	((Septulina_glauca	Moquiniella_rubra)	(Globimetula_dinklagei	Phragmanthera_regularis))))	(((((((Muellerina_celastroides	Muellerina_eucalyptoides)	Ileostylus_micranthus)	(((Loranthus_europaeus	Loranthus_grewingkii)	Loranthus_odoratus)	Cecarria_obtusifolia))	((((((Phthirusa_inorna	((Tripodanthus_belmirensis	Tripodanthus_flagellaris)	Tripodanthus_acutifolius))	(((Passovia_pyrifolia	(Dendropemon_bicolor	Oryctanthus_occidentalis))	((((Struthanthus_oerstedii	((Cladocolea_mcvaughii	Cladocolea_cupulata)	Struthanthus_orbicularis))	Struthanthus_sp_RE_5128_1)	Struthanthus_woodsonii)	Cladocolea_gracilis))	Psittacanthus_schiedeanus))	Psittacanthus_calyculatus)	Tupeia_antarctica)	(((((Alepis_flavida	Peraxilla_tetrapetala)	(((Amylotheca_subumbellata	(Lysiana_maritima	Lysiana_filifolia))	(Loxanthera_speciosa	(Amylotheca_duthieana	((Lepidaria_sp_Nickrent_4044	(Macrosolen_melintangensis	Macrosolen_cochinchinensis))	(((Decaisnina_signata
(((((((((((((Ligaria_cuneifolia	((Tristerix_verticillatus	(Tristerix_penduliflorus	(Tristerix_corymbosus	Tristerix_aphyllus)))	((((Tristerix_chodatianus	Tristerix_peruvianus)	Tristerix_peytonii)	(Tristerix_longebracteatus	Tristerix_grandiflorus))	Tristerix_pubescens)))	((((((Cladocolea_cupulata	Cladocolea_mcvaughii)	((Struthanthus_woodsonii	(Struthanthus_oerstedii	Struthanthus_orbicularis))	(Cladocolea_gracilis	Struthanthus_sp_RE_5128_1)))	Phthirusa_inorna)	Psittacanthus_schiedeanus)	((Tripodanthus_belmirensis	(Tripodanthus_acutifolius	Tripodanthus_flagellaris))	((Oryctanthus_occidentalis	Dendropemon_bicolor)	Passovia_pyrifolia)))	Psittacanthus_calyculatus))	((Gaiadendron_punctatum	(Atkinsonia_ligustrina	(Notanthera_heterophylla	((((Amylotheca_duthieana	((((Decaisnina_signata	Decaisnina_congesta)	Decaisnina_brittenii)	Decaisnina_triflora)	(Lepidaria_sp_Nickrent_4044	(Macrosolen_melintangensis	Macrosolen_cochinchinensis))))	(Lepidaria_oviceps	Loxanthera_speciosa))	((Lysiana_maritima	Lysiana_filifolia)	Amylotheca_subumbellata))	(Peraxilla_tetrapetala	Alepis_flavida)))))	Desmaria_mutabilis))	Tupeia_antarctica)	Nuytsia_floribunda)	(((Loranthus_grewingkii	Loranthus_europaeus)
((Englerina_ramulosa	Berhautia_senegalensis)	((Tapinanthus_constrictiflorus	(Oncocalyx_schimperi	((Oncocalyx_sulfureus	Oncella_ambigua)	Agelanthus_sansibarensis)))	(((((Helixanthera_cylindrica	((((Tupeia_antarctica	(((Ligaria_cuneifolia	((Tristerix_penduliflorus	(Tristerix_corymbosus	Tristerix_aphyllus))	((((Tristerix_chodatianus	Tristerix_peruvianus)	Tristerix_peytonii)	((Tristerix_grandiflorus	Tristerix_longebracteatus)	Tristerix_pubescens))	Tristerix_verticillatus)))	(((Tripodanthus_acutifolius	(Tripodanthus_flagellaris	Tripodanthus_belmirensis))	((Oryctanthus_occidentalis	Dendropemon_bicolor)	Passovia_pyrifolia))	(Psittacanthus_calyculatus	((((((Struthanthus_oerstedii	Phthirusa_inorna)	(Cladocolea_cupulata	Cladocolea_mcvaughii))	(Psittacanthus_schiedeanus	Struthanthus_orbicularis))	Struthanthus_sp_RE_5128_1)	Struthanthus_woodsonii)	Cladocolea_gracilis))))	(Nuytsia_floribunda	((Gaiadendron_punctatum	(Lepidaria_oviceps	(((((Amylotheca_duthieana	((((Decaisnina_signata	Decaisnina_congesta)	Decaisnina_brittenii)	Decaisnina_triflora)	(Lepidaria_sp_Nickrent_4044	(Macrosolen_melintangensis	Macrosolen_cochinchinensis))))	Loxanthera_speciosa)	((Lysiana_maritima	Lysiana_filifolia)
((Berhautia_senegalensis	(((Oncocalyx_sulfureus	Oncella_ambigua)	Agelanthus_sansibarensis)	((((((Plicosepalus_sagittifolius	((Bakerella_sp_Nickrent_4161	Baratranthus_axanthus)	Septulina_glauca))	((((((Erianthemum_dregei	Spragueanella_rhamnifolia)	Tapinanthus_sp_OM825)	Oliverella_rubroviridis)	(Phragmanthera_crassicaulis	(Emelianthe_panganensis	(Globimetula_dinklagei	Phragmanthera_regularis))))	Moquiniella_rubra)	(Helixanthera_cylindrica	((Plicosepalus_curviflorus	((((((Gaiadendron_punctatum	(Atkinsonia_ligustrina	(Desmaria_mutabilis	(((Psittacanthus_calyculatus	(((((Cladocolea_gracilis	((Psittacanthus_schiedeanus	Struthanthus_orbicularis)	((Cladocolea_cupulata	Cladocolea_mcvaughii)	Struthanthus_oerstedii)))	Struthanthus_sp_RE_5128_1)	Struthanthus_woodsonii)	Phthirusa_inorna)	((Tripodanthus_acutifolius	Tripodanthus_belmirensis)	((Oryctanthus_occidentalis	Dendropemon_bicolor)	Passovia_pyrifolia))))	Tripodanthus_flagellaris)	(Notanthera_heterophylla	((((Amylotheca_duthieana	((((Decaisnina_signata	Decaisnina_congesta)	Decaisnina_brittenii)	Decaisnina_triflora)	(Lepidaria_sp_Nickrent_4044	(Macrosolen_melintangensis	Macrosolen_cochinchinensis))))	(Loxanthera_speciosa	((Lysiana_maritima	Lysiana_filifolia)
((Berhautia_senegalensis	(Englerina_ramulosa	Tapinanthus_constrictiflorus))	((Oncocalyx_schimperi	((Oncocalyx_sulfureus	Oncella_ambigua)	Agelanthus_sansibarensis))	(((((((Helixanthera_coccinea	(Dendrophthoe_constricta	(Dendrophthoe_longituba	Dendrophthoe_vitellina)))	Dendrophthoe_curvata)	Tolypanthus_involucratus)	(Plicosepalus_sagittifolius	((Oedina_pendens	Vanwykia_remota)	Bakerella_sp_Nickrent_4161)))	(Helixanthera_cylindrica	(((Plicosepalus_curviflorus	(Baratranthus_axanthus	((Nuytsia_floribunda	(Gaiadendron_punctatum	(((((Tristerix_peytonii	(Tristerix_chodatianus	Tristerix_peruvianus))	((Tristerix_grandiflorus	Tristerix_longebracteatus)	Tristerix_pubescens))	((Tristerix_penduliflorus	Tristerix_verticillatus)	(Tristerix_corymbosus	Tristerix_aphyllus)))	Tupeia_antarctica)	((Atkinsonia_ligustrina	(((Amylotheca_duthieana	((((Decaisnina_signata	Decaisnina_congesta)	Decaisnina_brittenii)	Decaisnina_triflora)	((Lepidaria_oviceps	Lepidaria_sp_Nickrent_4044)	(Macrosolen_melintangensis	Macrosolen_cochinchinensis))))	(Loxanthera_speciosa	((Lysiana_maritima	Lysiana_filifolia)	Amylotheca_subumbellata)))	(Peraxilla_tetrapetala	Alepis_flavida)))	(((((((Struthanthus_oerstedii
((Berhautia_senegalensis	(Englerina_ramulosa	Tapinanthus_constrictiflorus))	((Oncocalyx_schimperi	((Oncocalyx_sulfureus	Oncella_ambigua)	Agelanthus_sansibarensis))	(((((((Dendrophthoe_constricta	(Dendrophthoe_curvata	(Dendrophthoe_longituba	Dendrophthoe_vitellina)))	Helixanthera_coccinea)	Tolypanthus_involucratus)	((((Septulina_glauca	Phragmanthera_crassicaulis)	((Emelianthe_panganensis	(Phragmanthera_regularis	Globimetula_dinklagei))	(((Erianthemum_dregei	Spragueanella_rhamnifolia)	Tapinanthus_sp_OM825)	Oliverella_rubroviridis)))	(Plicosepalus_curviflorus	Moquiniella_rubra))	(Plicosepalus_sagittifolius	(Baratranthus_axanthus	Bakerella_sp_Nickrent_4161))))	((Helixanthera_cylindrica	(((Nuytsia_floribunda	((((((Tristerix_peytonii	Tristerix_pubescens)	(Tristerix_grandiflorus	Tristerix_longebracteatus))	(Tristerix_chodatianus	Tristerix_peruvianus))	(Tristerix_verticillatus	((Tristerix_corymbosus	Tristerix_aphyllus)	Tristerix_penduliflorus)))	((((Psittacanthus_calyculatus	(((Struthanthus_sp_RE_5128_1	((Tripodanthus_flagellaris	Struthanthus_orbicularis)	((Struthanthus_oerstedii	(Cladocolea_cupulata	Cladocolea_mcvaughii))	Phthirusa_inorna)))	Struthanthus_woodsonii)	Cladocolea_gracilis))	((Psittacanthus_schiedeanus
(Berhautia_senegalensis	((Englerina_ramulosa	Tapinanthus_constrictiflorus)	((Oncocalyx_schimperi	((Oncocalyx_sulfureus	Oncella_ambigua)	Agelanthus_sansibarensis))	(((((Plicosepalus_sagittifolius	Bakerella_sp_Nickrent_4161)	(((Plicosepalus_curviflorus	Dendrophthoe_curvata)	(((Dendrophthoe_constricta	Dendrophthoe_longituba)	Dendrophthoe_vitellina)	Helixanthera_coccinea))	Tolypanthus_involucratus))	(((((Emelianthe_panganensis	Globimetula_dinklagei)	(((Erianthemum_dregei	Spragueanella_rhamnifolia)	Tapinanthus_sp_OM825)	Oliverella_rubroviridis))	Phragmanthera_crassicaulis)	(Septulina_glauca	(Baratranthus_axanthus	Moquiniella_rubra)))	((Helixanthera_cylindrica	(((Phragmanthera_regularis	Helixanthera_parasitica)	((Nuytsia_floribunda	((((Notanthera_heterophylla	(((Tristerix_pubescens	(Tristerix_grandiflorus	Tristerix_longebracteatus))	(Tristerix_peytonii	(Tristerix_chodatianus	Tristerix_peruvianus)))	(Tristerix_verticillatus	((Tristerix_corymbosus	Tristerix_aphyllus)	Tristerix_penduliflorus))))	((((((((Oryctanthus_occidentalis	Dendropemon_bicolor)	Passovia_pyrifolia)	((Tripodanthus_belmirensis	Tripodanthus_flagellaris)	Tripodanthus_acutifolius))	(((Struthanthus_sp_RE_5128_1	((Struthanthus_oerstedii	Psittacanthus_schiedeanus)
(Berhautia_senegalensis	((((((((Dendrophthoe_curvata	(Helixanthera_coccinea	(Dendrophthoe_constricta	(Dendrophthoe_longituba	Dendrophthoe_vitellina))))	Tolypanthus_involucratus)	((Plicosepalus_sagittifolius	(Baratranthus_axanthus	Bakerella_sp_Nickrent_4161))	((((Emelianthe_panganensis	Globimetula_dinklagei)	(((Erianthemum_dregei	Spragueanella_rhamnifolia)	Tapinanthus_sp_OM825)	Oliverella_rubroviridis))	(Septulina_glauca	Phragmanthera_crassicaulis))	(Phragmanthera_regularis	(Plicosepalus_curviflorus	Moquiniella_rubra)))))	((Helixanthera_cylindrica	((((((Tupeia_antarctica	((Desmaria_mutabilis	Notanthera_heterophylla)	(((Phthirusa_inorna	((Tripodanthus_belmirensis	Tripodanthus_flagellaris)	Tripodanthus_acutifolius))	(((Struthanthus_woodsonii	Cladocolea_gracilis)	(Struthanthus_sp_RE_5128_1	((Cladocolea_mcvaughii	Cladocolea_cupulata)	(Struthanthus_oerstedii	(Psittacanthus_schiedeanus	Struthanthus_orbicularis)))))	((Oryctanthus_occidentalis	Dendropemon_bicolor)	Passovia_pyrifolia)))	Psittacanthus_calyculatus)))	(((((Lysiana_maritima	Lysiana_filifolia)	Amylotheca_subumbellata)	((Lepidaria_oviceps	Loxanthera_speciosa)	(Amylotheca_duthieana	((((Decaisnina_signata	Decaisnina_congesta)	Decaisnina_brittenii)
(Berhautia_senegalensis	(Englerina_ramulosa	((((((((Emelianthe_panganensis	Globimetula_dinklagei)	(((Erianthemum_dregei	Spragueanella_rhamnifolia)	Tapinanthus_sp_OM825)	Oliverella_rubroviridis))	Phragmanthera_crassicaulis)	Moquiniella_rubra)	((Vanwykia_remota	(Plicosepalus_sagittifolius	(Septulina_glauca	(Baratranthus_axanthus	Bakerella_sp_Nickrent_4161))))	((((Plicosepalus_curviflorus	Helixanthera_coccinea)	(Helixanthera_cylindrica	(Dendrophthoe_curvata	((Dendrophthoe_longituba	Dendrophthoe_vitellina)	Dendrophthoe_constricta))))	Tolypanthus_involucratus)	((((((((((((Decaisnina_signata	Decaisnina_congesta)	Decaisnina_brittenii)	Decaisnina_triflora)	((Lepidaria_oviceps	Lepidaria_sp_Nickrent_4044)	(Macrosolen_melintangensis	Macrosolen_cochinchinensis)))	(((Lysiana_maritima	Lysiana_filifolia)	Amylotheca_subumbellata)	(Amylotheca_duthieana	Loxanthera_speciosa)))	(Peraxilla_tetrapetala	Alepis_flavida))	((Nuytsia_floribunda	(Atkinsonia_ligustrina	Gaiadendron_punctatum))	((Desmaria_mutabilis	Notanthera_heterophylla)	(((((Phthirusa_inorna	((Tripodanthus_belmirensis	Tripodanthus_flagellaris)	Tripodanthus_acutifolius))	((Cladocolea_gracilis	Struthanthus_sp_RE_5128_1)	((Struthanthus_oerstedii
(Berhautia_senegalensis	((Tapinanthus_constrictiflorus	Englerina_ramulosa)	((((Socratina_bemarivensis	Vanwykia_remota)	(((Plicosepalus_sagittifolius	(Baratranthus_axanthus	Bakerella_sp_Nickrent_4161))	((((Phragmanthera_regularis	Globimetula_dinklagei)	((((Erianthemum_dregei	Spragueanella_rhamnifolia)	Tapinanthus_sp_OM825)	Oliverella_rubroviridis)	Emelianthe_panganensis))	Moquiniella_rubra)	(Septulina_glauca	Phragmanthera_crassicaulis)))	((((Dendrophthoe_curvata	Helixanthera_coccinea)	((Dendrophthoe_longituba	Dendrophthoe_vitellina)	Dendrophthoe_constricta))	Tolypanthus_involucratus)	(((Sogerianthe_sessiflora	((Dactyliophora_novaeguineae	(((Diplatia_furcata	Diplatia_grandibractea)	Amyema_glabra)	Benthamina_alyxifolia))	(Amyema_cambagei	(Helixanthera_parasitica	(Helicanthes_elastica	Amyema_queenslandica)))))	Helixanthera_cylindrica)	(((((((Phthirusa_inorna	((Tripodanthus_belmirensis	Tripodanthus_flagellaris)	Tripodanthus_acutifolius))	((Psittacanthus_schiedeanus	((Oryctanthus_occidentalis	Dendropemon_bicolor)	Passovia_pyrifolia))	(((Cladocolea_gracilis	Struthanthus_sp_RE_5128_1)	((Struthanthus_oerstedii	Struthanthus_orbicularis)	Struthanthus_woodsonii))	(Cladocolea_mcvaughii	Cladocolea_cupulata))))
(Berhautia_senegalensis	((Tapinanthus_constrictiflorus	Englerina_ramulosa)	((((Socratina_bemarivensis	(Baratranthus_axanthus	Vanwykia_remota))	((((Plicosepalus_sagittifolius	Bakerella_sp_Nickrent_4161)	(((((Erianthemum_dregei	Spragueanella_rhamnifolia)	(Tapinanthus_sp_OM825	Oliverella_rubroviridis))	((Emelianthe_panganensis	(Phragmanthera_regularis	Globimetula_dinklagei))	Septulina_glauca))	Moquiniella_rubra)	Phragmanthera_crassicaulis))	((Helixanthera_cylindrica	(((((((Tripodanthus_belmirensis	Tripodanthus_flagellaris)	(Tripodanthus_acutifolius	Phthirusa_inorna))	((((Oryctanthus_occidentalis	Dendropemon_bicolor)	Passovia_pyrifolia)	Psittacanthus_schiedeanus)	(Psittacanthus_calyculatus	(((Struthanthus_sp_RE_5128_1	((Cladocolea_mcvaughii	Cladocolea_cupulata)	(Struthanthus_oerstedii	Struthanthus_orbicularis)))	Struthanthus_woodsonii)	Cladocolea_gracilis))))	((((((((Amylotheca_duthieana	((((Decaisnina_signata	Decaisnina_congesta)	Decaisnina_brittenii)	Decaisnina_triflora)	(Lepidaria_sp_Nickrent_4044	(Macrosolen_melintangensis	Macrosolen_cochinchinensis))))	Loxanthera_speciosa)	((Lysiana_maritima	Lysiana_filifolia)	Amylotheca_subumbellata))	Lepidaria_oviceps)	(Peraxilla_tetrapetala	Alepis_flavida))
((Berhautia_senegalensis	(Tapinanthus_constrictiflorus	Englerina_ramulosa))	((((Socratina_bemarivensis	Vanwykia_remota)	((Tolypanthus_involucratus	(Bakerella_sp_Nickrent_4161	(((((Muellerina_celastroides	Muellerina_eucalyptoides)	Ileostylus_micranthus)	(Cecarria_obtusifolia	(Loranthus_odoratus	(Loranthus_europaeus	Loranthus_grewingkii))))	((Nuytsia_floribunda	Atkinsonia_ligustrina)	((((Peraxilla_tetrapetala	Alepis_flavida)	((Amylotheca_subumbellata	(Lysiana_maritima	Lysiana_filifolia))	((Amylotheca_duthieana	((Decaisnina_triflora	((Decaisnina_congesta	Decaisnina_signata)	Decaisnina_brittenii))	((Macrosolen_melintangensis	Macrosolen_cochinchinensis)	Lepidaria_sp_Nickrent_4044)))	(Lepidaria_oviceps	Loxanthera_speciosa))))	Tupeia_antarctica)	(((((Notanthera_heterophylla	(((Tristerix_corymbosus	Tristerix_aphyllus)	(Tristerix_verticillatus	Tristerix_penduliflorus))	((Tristerix_peruvianus	(Tristerix_peytonii	Tristerix_chodatianus))	(Tristerix_pubescens	(Tristerix_longebracteatus	Tristerix_grandiflorus)))))	Ligaria_cuneifolia)	(((Phthirusa_inorna	(((Tripodanthus_flagellaris	Tripodanthus_belmirensis)	Tripodanthus_acutifolius)	(Passovia_pyrifolia	(Oryctanthus_occidentalis
(((Berhautia_senegalensis	((Oncocalyx_schimperi	Tapinanthus_constrictiflorus)	Englerina_ramulosa))	(Agelanthus_sansibarensis	(Oncocalyx_sulfureus	Oncella_ambigua)))	((((Helixanthera_parasitica	Socratina_bemarivensis)	Vanwykia_remota)	(((Tolypanthus_involucratus	(Dendrophthoe_curvata	((Dendrophthoe_vitellina	(Helixanthera_coccinea	Dendrophthoe_longituba))	Dendrophthoe_constricta)))	((Helixanthera_cylindrica	(((((Muellerina_celastroides	Muellerina_eucalyptoides)	Ileostylus_micranthus)	(Cecarria_obtusifolia	(Loranthus_odoratus	(Loranthus_europaeus	Loranthus_grewingkii))))	(Nuytsia_floribunda	(((Atkinsonia_ligustrina	((Peraxilla_tetrapetala	Alepis_flavida)	((Amylotheca_subumbellata	(Lysiana_maritima	Lysiana_filifolia))	((Amylotheca_duthieana	((Decaisnina_triflora	((Decaisnina_congesta	Decaisnina_signata)	Decaisnina_brittenii))	((Macrosolen_melintangensis	Macrosolen_cochinchinensis)	Lepidaria_sp_Nickrent_4044)))	(Lepidaria_oviceps	Loxanthera_speciosa)))))	Gaiadendron_punctatum)	((((Ligaria_cuneifolia	Desmaria_mutabilis)	Notanthera_heterophylla)	(Tupeia_antarctica	(((Tristerix_corymbosus	Tristerix_aphyllus)	(Tristerix_verticillatus	Tristerix_penduliflorus))
(Oedina_pendens	((Baratranthus_axanthus	((Berhautia_senegalensis	(Tapinanthus_constrictiflorus	Englerina_ramulosa))	(Agelanthus_sansibarensis	(Oncocalyx_schimperi	(Oncocalyx_sulfureus	Oncella_ambigua)))))	((Socratina_bemarivensis	Vanwykia_remota)	((Tolypanthus_involucratus	(Dendrophthoe_curvata	(((Dendrophthoe_longituba	Dendrophthoe_vitellina)	Dendrophthoe_constricta)	Helixanthera_coccinea)))	(((((Sogerianthe_sessiflora	(Benthamina_alyxifolia	(Dactyliophora_novaeguineae	((Amyema_glabra	(Diplatia_grandibractea	Diplatia_furcata))	Amyema_cambagei))))	(Helixanthera_parasitica	(Amyema_queenslandica	Helicanthes_elastica)))	(Helixanthera_cylindrica	(((Muellerina_celastroides	Muellerina_eucalyptoides)	Ileostylus_micranthus)	((Cecarria_obtusifolia	(Loranthus_odoratus	(Loranthus_europaeus	Loranthus_grewingkii)))	(Ligaria_cuneifolia	((((((Phthirusa_inorna	(Struthanthus_orbicularis	Struthanthus_oerstedii))	(((Cladocolea_cupulata	Cladocolea_mcvaughii)	Struthanthus_woodsonii)	(Cladocolea_gracilis	Struthanthus_sp_RE_5128_1)))	(((Psittacanthus_schiedeanus	Tripodanthus_belmirensis)	Tripodanthus_acutifolius)	(Passovia_pyrifolia	(Oryctanthus_occidentalis	Dendropemon_bicolor))))
(((Berhautia_senegalensis	(Tapinanthus_constrictiflorus	Englerina_ramulosa))	(Agelanthus_sansibarensis	(Oncocalyx_schimperi	(Oncocalyx_sulfureus	Oncella_ambigua))))	((Socratina_bemarivensis	(Vanwykia_remota	((Tolypanthus_involucratus	(Dendrophthoe_curvata	((Dendrophthoe_vitellina	Dendrophthoe_constricta)	(Dendrophthoe_longituba	Helixanthera_coccinea))))	(((Septulina_glauca	(Baratranthus_axanthus	Bakerella_sp_Nickrent_4161))	Plicosepalus_sagittifolius)	(((Sogerianthe_sessiflora	((Benthamina_alyxifolia	(Dactyliophora_novaeguineae	((Amyema_glabra	(Diplatia_grandibractea	Diplatia_furcata))	Amyema_cambagei)))	(Amyema_queenslandica	Helicanthes_elastica)))	(Helixanthera_cylindrica	((Plicosepalus_curviflorus	(Helixanthera_parasitica	(Taxillus_chinensis	((Scurrula_ferruginea	Scurrula_parasitica)	Scurrula_pulverulenta))))	((Nuytsia_floribunda	((Atkinsonia_ligustrina	(((Peraxilla_tetrapetala	Alepis_flavida)	((Amylotheca_subumbellata	(Lysiana_maritima	Lysiana_filifolia))	((Amylotheca_duthieana	((Decaisnina_triflora	((Decaisnina_signata	Decaisnina_congesta)	Decaisnina_brittenii))	((Macrosolen_melintangensis	Macrosolen_cochinchinensis)	Lepidaria_sp_Nickrent_4044)))
((((Tapinanthus_constrictiflorus	Englerina_ramulosa)	Berhautia_senegalensis)	((Agelanthus_sansibarensis	(Oncocalyx_sulfureus	Oncella_ambigua))	Oncocalyx_schimperi))	((Socratina_bemarivensis	(Vanwykia_remota	((Bakerella_sp_Nickrent_4161	Plicosepalus_sagittifolius)	((((((Baratranthus_axanthus	((((((Notanthera_heterophylla	Desmaria_mutabilis)	((((Tristerix_aphyllus	Tristerix_corymbosus)	(Tristerix_verticillatus	Tristerix_penduliflorus))	(((Tristerix_grandiflorus	Tristerix_longebracteatus)	Tristerix_pubescens)	((Tristerix_peruvianus	Tristerix_chodatianus)	Tristerix_peytonii)))	Ligaria_cuneifolia))	((Psittacanthus_calyculatus	((Passovia_pyrifolia	(Oryctanthus_occidentalis	Dendropemon_bicolor))	(((((Struthanthus_sp_RE_5128_1	(Struthanthus_oerstedii	Struthanthus_orbicularis))	Struthanthus_woodsonii)	Cladocolea_gracilis)	(Cladocolea_cupulata	Cladocolea_mcvaughii))	(((Tripodanthus_flagellaris	Tripodanthus_belmirensis)	Tripodanthus_acutifolius)	Phthirusa_inorna))))	Psittacanthus_schiedeanus))	((Gaiadendron_punctatum	(Nuytsia_floribunda	Atkinsonia_ligustrina))	((Peraxilla_tetrapetala	Alepis_flavida)	(((Amylotheca_duthieana	((Decaisnina_triflora	((Decaisnina_signata	Decaisnina_congesta)
((((Tapinanthus_constrictiflorus	Englerina_ramulosa)	((Agelanthus_sansibarensis	(Oncocalyx_sulfureus	Oncella_ambigua))	Oncocalyx_schimperi))	((((((((Helixanthera_parasitica	((((Desmaria_mutabilis	(Tupeia_antarctica	(Notanthera_heterophylla	(((((Tristerix_grandiflorus	(Tristerix_pubescens	Tristerix_longebracteatus))	Tristerix_peytonii)	(Tristerix_peruvianus	Tristerix_chodatianus))	(((Tristerix_aphyllus	Tristerix_corymbosus)	Tristerix_penduliflorus)	Tristerix_verticillatus))	Ligaria_cuneifolia))))	(((Peraxilla_tetrapetala	Alepis_flavida)	((Lepidaria_oviceps	Loxanthera_speciosa)	((Amylotheca_subumbellata	(Lysiana_maritima	Lysiana_filifolia))	(Amylotheca_duthieana	((Decaisnina_triflora	((Decaisnina_signata	Decaisnina_congesta)	Decaisnina_brittenii))	((Macrosolen_melintangensis	Macrosolen_cochinchinensis)	Lepidaria_sp_Nickrent_4044))))))	((((Passovia_pyrifolia	(Oryctanthus_occidentalis	Dendropemon_bicolor))	((Tripodanthus_acutifolius	Tripodanthus_flagellaris)	Tripodanthus_belmirensis))	Phthirusa_inorna)	(Psittacanthus_calyculatus	((Cladocolea_cupulata	Cladocolea_mcvaughii)	(Psittacanthus_schiedeanus	((Struthanthus_woodsonii	Struthanthus_sp_RE_5128_1)	(Cladocolea_gracilis
(((Berhautia_senegalensis	(Tapinanthus_constrictiflorus	Englerina_ramulosa))	((Agelanthus_sansibarensis	(Oncocalyx_sulfureus	Oncella_ambigua))	Oncocalyx_schimperi))	(((((((Plicosepalus_curviflorus	Moquiniella_rubra)	((Phragmanthera_crassicaulis	((((Spragueanella_rhamnifolia	Erianthemum_dregei)	(Oliverella_rubroviridis	Tapinanthus_sp_OM825))	Globimetula_dinklagei)	Emelianthe_panganensis))	Phragmanthera_regularis))	((((Helixanthera_parasitica	(((((Peraxilla_tetrapetala	Alepis_flavida)	((Amylotheca_subumbellata	(Lysiana_maritima	Lysiana_filifolia))	((Amylotheca_duthieana	((Decaisnina_triflora	((Decaisnina_signata	Decaisnina_congesta)	Decaisnina_brittenii))	((Macrosolen_melintangensis	Macrosolen_cochinchinensis)	Lepidaria_sp_Nickrent_4044)))	(Lepidaria_oviceps	Loxanthera_speciosa))))	((Psittacanthus_calyculatus	((((Passovia_pyrifolia	(Oryctanthus_occidentalis	Dendropemon_bicolor))	Tripodanthus_belmirensis)	((Tripodanthus_acutifolius	Phthirusa_inorna)	((Cladocolea_cupulata	Cladocolea_mcvaughii)	((Struthanthus_woodsonii	Struthanthus_sp_RE_5128_1)	(Cladocolea_gracilis	(Struthanthus_oerstedii	(Psittacanthus_schiedeanus	Struthanthus_orbicularis)))))))	Tripodanthus_flagellaris))	(((Notanthera_heterophylla
(((((Oncocalyx_schimperi	Tapinanthus_constrictiflorus)	Englerina_ramulosa)	Berhautia_senegalensis)	(Agelanthus_sansibarensis	(Oncocalyx_sulfureus	Oncella_ambigua)))	((((((Taxillus_chinensis	(Scurrula_pulverulenta	(Scurrula_ferruginea	Scurrula_parasitica)))	(Helixanthera_cylindrica	((((Gaiadendron_punctatum	(((((Peraxilla_tetrapetala	Alepis_flavida)	((Amylotheca_duthieana	((Decaisnina_triflora	((Decaisnina_signata	Decaisnina_congesta)	Decaisnina_brittenii))	((Macrosolen_melintangensis	Macrosolen_cochinchinensis)	Lepidaria_sp_Nickrent_4044)))	((Lepidaria_oviceps	Loxanthera_speciosa)	(Amylotheca_subumbellata	(Lysiana_maritima	Lysiana_filifolia)))))	(Desmaria_mutabilis	((((((Oryctanthus_occidentalis	Dendropemon_bicolor)	Passovia_pyrifolia)	(Psittacanthus_calyculatus	(Tripodanthus_acutifolius	(Tripodanthus_belmirensis	Tripodanthus_flagellaris))))	Phthirusa_inorna)	((Cladocolea_gracilis	Struthanthus_sp_RE_5128_1)	((Cladocolea_cupulata	Cladocolea_mcvaughii)	(Struthanthus_woodsonii	((Psittacanthus_schiedeanus	Struthanthus_oerstedii)	Struthanthus_orbicularis)))))	(Notanthera_heterophylla	((((Tristerix_peytonii	(Tristerix_peruvianus	Tristerix_chodatianus))	((Tristerix_grandiflorus
(((Tapinanthus_constrictiflorus	Englerina_ramulosa)	Berhautia_senegalensis)	(((Oncocalyx_schimperi	Agelanthus_sansibarensis)	(Oncocalyx_sulfureus	Oncella_ambigua))	(Socratina_bemarivensis	(((Helixanthera_cylindrica	((Dendrophthoe_constricta	(Dendrophthoe_curvata	(Dendrophthoe_longituba	Dendrophthoe_vitellina)))	(Tolypanthus_involucratus	Helixanthera_coccinea)))	((Plicosepalus_sagittifolius	(Bakerella_sp_Nickrent_4161	(Sogerianthe_sessiflora	((Amyema_cambagei	(((Amyema_queenslandica	Helicanthes_elastica)	Septulina_glauca)	Helixanthera_parasitica))	((Benthamina_alyxifolia	((Diplatia_furcata	Diplatia_grandibractea)	Amyema_glabra))	Dactyliophora_novaeguineae)))))	(((((Spragueanella_rhamnifolia	Erianthemum_dregei)	(Oliverella_rubroviridis	Tapinanthus_sp_OM825))	(Emelianthe_panganensis	((Phragmanthera_regularis	Globimetula_dinklagei)	Phragmanthera_crassicaulis)))	Moquiniella_rubra)	((Taxillus_chinensis	(Scurrula_pulverulenta	(Scurrula_ferruginea	Scurrula_parasitica)))	((Tupeia_antarctica	(((Phthirusa_inorna	((((Tripodanthus_belmirensis	((Oryctanthus_occidentalis	Dendropemon_bicolor)	Passovia_pyrifolia))	(Tripodanthus_acutifolius	Tripodanthus_flagellaris))	Psittacanthus_calyculatus)
(Berhautia_senegalensis	((Socratina_bemarivensis	((Helixanthera_cylindrica	((((Amyema_cambagei	(Helixanthera_parasitica	Taxillus_chinensis))	(Scurrula_pulverulenta	(Scurrula_ferruginea	Scurrula_parasitica)))	Plicosepalus_curviflorus)	((Sogerianthe_sessiflora	((Amyema_queenslandica	Helicanthes_elastica)	((Benthamina_alyxifolia	((Diplatia_furcata	Diplatia_grandibractea)	Amyema_glabra))	Dactyliophora_novaeguineae)))	(((Gaiadendron_punctatum	(((((Peraxilla_tetrapetala	Alepis_flavida)	(Lepidaria_oviceps	(((Amylotheca_duthieana	((Decaisnina_triflora	((Decaisnina_congesta	Decaisnina_signata)	Decaisnina_brittenii))	((Macrosolen_melintangensis	Macrosolen_cochinchinensis)	Lepidaria_sp_Nickrent_4044)))	Loxanthera_speciosa)	(Amylotheca_subumbellata	(Lysiana_maritima	Lysiana_filifolia)))))	(Desmaria_mutabilis	((((((Tristerix_grandiflorus	(Tristerix_longebracteatus	Tristerix_pubescens))	((Tristerix_peruvianus	Tristerix_chodatianus)	Tristerix_peytonii))	((Tristerix_penduliflorus	(Tristerix_aphyllus	Tristerix_corymbosus))	Tristerix_verticillatus))	Ligaria_cuneifolia)	Notanthera_heterophylla)	((Phthirusa_inorna	((Tripodanthus_belmirensis	((Oryctanthus_occidentalis
(((((((((Sogerianthe_sessiflora	(((Dactyliophora_novaeguineae	(Amyema_cambagei	(Amyema_glabra	(Diplatia_furcata	Diplatia_grandibractea))))	Benthamina_alyxifolia)	(Helicanthes_elastica	Amyema_queenslandica)))	(((Tupeia_antarctica	((((Ligaria_cuneifolia	(((Phthirusa_inorna	((((Cladocolea_mcvaughii	Cladocolea_cupulata)	Cladocolea_gracilis)	Struthanthus_woodsonii)	(Struthanthus_sp_RE_5128_1	((Psittacanthus_schiedeanus	Struthanthus_orbicularis)	Struthanthus_oerstedii))))	((Passovia_pyrifolia	(Oryctanthus_occidentalis	Dendropemon_bicolor))	((Tripodanthus_belmirensis	Tripodanthus_flagellaris)	Tripodanthus_acutifolius)))	Psittacanthus_calyculatus))	(Notanthera_heterophylla	Desmaria_mutabilis))	((Alepis_flavida	Peraxilla_tetrapetala)	(Lepidaria_oviceps	((Loxanthera_speciosa	(Amylotheca_subumbellata	(Lysiana_maritima	Lysiana_filifolia)))	(((((Decaisnina_congesta	Decaisnina_signata)	Decaisnina_brittenii)	Decaisnina_triflora)	((Macrosolen_melintangensis	Macrosolen_cochinchinensis)	Lepidaria_sp_Nickrent_4044))	Amylotheca_duthieana)))))	(Atkinsonia_ligustrina	(Gaiadendron_punctatum	Nuytsia_floribunda))))	((Tristerix_peytonii	((Tristerix_peruvianus	Tristerix_chodatianus)
((Berhautia_senegalensis	(Englerina_ramulosa	Tapinanthus_constrictiflorus))	(Oncocalyx_schimperi	(((Oncocalyx_sulfureus	Oncella_ambigua)	Agelanthus_sansibarensis)	((Socratina_bemarivensis	(Vanwykia_remota	((Tolypanthus_involucratus	(Dendrophthoe_curvata	(((Dendrophthoe_vitellina	Dendrophthoe_longituba)	Dendrophthoe_constricta)	Helixanthera_coccinea)))	((Plicosepalus_sagittifolius	(Baratranthus_axanthus	Bakerella_sp_Nickrent_4161))	(((((Sogerianthe_sessiflora	(((Dactyliophora_novaeguineae	(Amyema_cambagei	(Amyema_glabra	(Diplatia_furcata	Diplatia_grandibractea))))	Benthamina_alyxifolia)	(Helicanthes_elastica	Amyema_queenslandica)))	(Helixanthera_parasitica	((((Gaiadendron_punctatum	Nuytsia_floribunda)	(((Phthirusa_inorna	(Psittacanthus_calyculatus	((((Struthanthus_orbicularis	Struthanthus_oerstedii)	Psittacanthus_schiedeanus)	(Struthanthus_woodsonii	(Cladocolea_gracilis	Struthanthus_sp_RE_5128_1)))	(Cladocolea_mcvaughii	Cladocolea_cupulata))))	((Tripodanthus_belmirensis	(Passovia_pyrifolia	(Oryctanthus_occidentalis	Dendropemon_bicolor)))	(Tripodanthus_flagellaris	Tripodanthus_acutifolius)))	((Tupeia_antarctica	((Lepidaria_oviceps	Notanthera_heterophylla)	Desmaria_mutabilis))
((((Oncocalyx_schimperi	(((Plicosepalus_sagittifolius	Bakerella_sp_Nickrent_4161)	((((((Sogerianthe_sessiflora	(((Dactyliophora_novaeguineae	(Amyema_glabra	(Diplatia_furcata	(Diplatia_grandibractea	Amyema_cambagei))))	Benthamina_alyxifolia)	(Helicanthes_elastica	Amyema_queenslandica)))	((Phragmanthera_regularis	Helixanthera_parasitica)	((((Alepis_flavida	Peraxilla_tetrapetala)	((Amylotheca_subumbellata	(Lysiana_maritima	Lysiana_filifolia))	((((((Decaisnina_congesta	Decaisnina_signata)	Decaisnina_brittenii)	Decaisnina_triflora)	((Macrosolen_melintangensis	Macrosolen_cochinchinensis)	Lepidaria_sp_Nickrent_4044))	Amylotheca_duthieana)	Loxanthera_speciosa)))	(Atkinsonia_ligustrina	(Gaiadendron_punctatum	((Lepidaria_oviceps	Nuytsia_floribunda)	((((Phthirusa_inorna	((Cladocolea_gracilis	(Struthanthus_oerstedii	(Psittacanthus_schiedeanus	Struthanthus_orbicularis)))	(((Cladocolea_mcvaughii	Cladocolea_cupulata)	Struthanthus_woodsonii)	Struthanthus_sp_RE_5128_1)))	((Tripodanthus_belmirensis	(Passovia_pyrifolia	(Oryctanthus_occidentalis	Dendropemon_bicolor)))	(Tripodanthus_flagellaris	Tripodanthus_acutifolius)))	Psittacanthus_calyculatus)	((Notanthera_heterophylla	Tupeia_antarctica)
(((Tapinanthus_constrictiflorus	(Oncocalyx_schimperi	Berhautia_senegalensis))	((Oncocalyx_sulfureus	Oncella_ambigua)	Agelanthus_sansibarensis))	(Englerina_ramulosa	(((((Tolypanthus_involucratus	(((Dendrophthoe_constricta	(Dendrophthoe_longituba	Dendrophthoe_vitellina))	Helixanthera_coccinea)	Dendrophthoe_curvata))	((((Phragmanthera_crassicaulis	(Oliverella_rubroviridis	(Tapinanthus_sp_OM825	(Erianthemum_dregei	Spragueanella_rhamnifolia))))	(Globimetula_dinklagei	Emelianthe_panganensis))	Moquiniella_rubra)	((Vanwykia_remota	Plicosepalus_sagittifolius)	Bakerella_sp_Nickrent_4161)))	(((Dactyliophora_novaeguineae	(Amyema_glabra	(Amyema_cambagei	(Diplatia_furcata	Diplatia_grandibractea))))	Benthamina_alyxifolia)	((Plicosepalus_curviflorus	(Baratranthus_axanthus	Sogerianthe_sessiflora))	((((Phragmanthera_regularis	Helixanthera_parasitica)	(((((Tristerix_pubescens	(Tristerix_grandiflorus	Tristerix_longebracteatus))	(Tristerix_peytonii	(Tristerix_peruvianus	Tristerix_chodatianus)))	(Tristerix_verticillatus	((Tristerix_corymbosus	Tristerix_aphyllus)	Tristerix_penduliflorus)))	(((((Gaiadendron_punctatum	Atkinsonia_ligustrina)	((Ligaria_cuneifolia	((Alepis_flavida	Peraxilla_tetrapetala)
((((Agelanthus_sansibarensis	(Oncocalyx_sulfureus	Oncella_ambigua))	Oncocalyx_schimperi)	((Englerina_ramulosa	Tapinanthus_constrictiflorus)	Berhautia_senegalensis))	(((Socratina_bemarivensis	Vanwykia_remota)	((((Phragmanthera_regularis	(Phragmanthera_crassicaulis	((Globimetula_dinklagei	(Oliverella_rubroviridis	(Tapinanthus_sp_OM825	(Erianthemum_dregei	Spragueanella_rhamnifolia))))	Emelianthe_panganensis)))	Moquiniella_rubra)	(((((((Tristerix_pubescens	(Tristerix_grandiflorus	Tristerix_longebracteatus))	(Tristerix_peytonii	(Tristerix_peruvianus	Tristerix_chodatianus)))	(Tristerix_verticillatus	((Tristerix_corymbosus	Tristerix_aphyllus)	Tristerix_penduliflorus)))	((((Notanthera_heterophylla	((Alepis_flavida	Peraxilla_tetrapetala)	((Amylotheca_subumbellata	(Lysiana_maritima	Lysiana_filifolia))	((Amylotheca_duthieana	((((Decaisnina_congesta	Decaisnina_signata)	Decaisnina_brittenii)	Decaisnina_triflora)	((Macrosolen_melintangensis	Macrosolen_cochinchinensis)	Lepidaria_sp_Nickrent_4044)))	(Lepidaria_oviceps	Loxanthera_speciosa)))))	(((((Passovia_pyrifolia	(Oryctanthus_occidentalis	Dendropemon_bicolor))	(((Struthanthus_woodsonii	((Cladocolea_mcvaughii	Cladocolea_cupulata)
((((Agelanthus_sansibarensis	(Oncocalyx_sulfureus	Oncella_ambigua))	Tapinanthus_constrictiflorus)	Oncocalyx_schimperi)	((Berhautia_senegalensis	Englerina_ramulosa)	(((Socratina_bemarivensis	(((((Vanwykia_remota	Plicosepalus_sagittifolius)	Bakerella_sp_Nickrent_4161)	((Helixanthera_coccinea	(Dendrophthoe_constricta	(Dendrophthoe_curvata	(Dendrophthoe_longituba	Dendrophthoe_vitellina))))	Tolypanthus_involucratus))	(((((Tapinanthus_sp_OM825	(Erianthemum_dregei	Spragueanella_rhamnifolia))	((Emelianthe_panganensis	Globimetula_dinklagei)	Oliverella_rubroviridis))	(Septulina_glauca	Phragmanthera_crassicaulis))	Moquiniella_rubra)	((Taxillus_chinensis	(Scurrula_pulverulenta	(Scurrula_ferruginea	Scurrula_parasitica)))	((((((Benthamina_alyxifolia	(Amyema_glabra	((Diplatia_grandibractea	Amyema_cambagei)	Diplatia_furcata)))	Dactyliophora_novaeguineae)	(Helicanthes_elastica	Amyema_queenslandica))	Sogerianthe_sessiflora)	((Helixanthera_parasitica	Phragmanthera_regularis)	(((((Tristerix_pubescens	(Tristerix_grandiflorus	Tristerix_longebracteatus))	(Tristerix_peytonii	(Tristerix_peruvianus	Tristerix_chodatianus)))	((Tristerix_penduliflorus	Tristerix_verticillatus)	(Tristerix_corymbosus
(Berhautia_senegalensis	(Englerina_ramulosa	(((((Vanwykia_remota	(Plicosepalus_sagittifolius	Bakerella_sp_Nickrent_4161))	(((((Taxillus_chinensis	(Scurrula_pulverulenta	(Scurrula_ferruginea	Scurrula_parasitica)))	((Plicosepalus_curviflorus	((Helixanthera_parasitica	Phragmanthera_regularis)	(((Tupeia_antarctica	(Desmaria_mutabilis	(((Tristerix_verticillatus	((Tristerix_pubescens	(Tristerix_grandiflorus	Tristerix_longebracteatus))	(Tristerix_peytonii	(Tristerix_peruvianus	Tristerix_chodatianus))))	(Tristerix_penduliflorus	(Tristerix_corymbosus	Tristerix_aphyllus)))	Ligaria_cuneifolia)))	(((Gaiadendron_punctatum	Nuytsia_floribunda)	Atkinsonia_ligustrina)	((((((Struthanthus_sp_RE_5128_1	((Phthirusa_inorna	Struthanthus_orbicularis)	Struthanthus_oerstedii))	(Struthanthus_woodsonii	(Cladocolea_mcvaughii	Cladocolea_cupulata)))	Cladocolea_gracilis)	((Passovia_pyrifolia	(Oryctanthus_occidentalis	Dendropemon_bicolor))	((Psittacanthus_schiedeanus	(Tripodanthus_belmirensis	Tripodanthus_flagellaris))	Tripodanthus_acutifolius)))	Psittacanthus_calyculatus)	((Alepis_flavida	Peraxilla_tetrapetala)	(Notanthera_heterophylla	((Loxanthera_speciosa	(Amylotheca_subumbellata	(Lysiana_maritima
(((Tapinanthus_constrictiflorus	(Oncocalyx_schimperi	Englerina_ramulosa))	Berhautia_senegalensis)	(((((Septulina_glauca	(Baratranthus_axanthus	Bakerella_sp_Nickrent_4161))	((Moquiniella_rubra	(Phragmanthera_regularis	(Phragmanthera_crassicaulis	(((((Erianthemum_dregei	Spragueanella_rhamnifolia)	Tapinanthus_sp_OM825)	Oliverella_rubroviridis)	Globimetula_dinklagei)	Emelianthe_panganensis))))	(((Dendrophthoe_constricta	(Dendrophthoe_longituba	Dendrophthoe_vitellina))	(Dendrophthoe_curvata	Helixanthera_coccinea))	((Plicosepalus_sagittifolius	Helixanthera_cylindrica)	((((((((Amyema_glabra	(Diplatia_grandibractea	Diplatia_furcata))	Amyema_cambagei)	Dactyliophora_novaeguineae)	Benthamina_alyxifolia)	(Helicanthes_elastica	Amyema_queenslandica))	Sogerianthe_sessiflora)	(Plicosepalus_curviflorus	(((Gaiadendron_punctatum	(Atkinsonia_ligustrina	(((Lepidaria_oviceps	((Notanthera_heterophylla	Tupeia_antarctica)	(Desmaria_mutabilis	(((Tristerix_verticillatus	((Tristerix_pubescens	(Tristerix_grandiflorus	Tristerix_longebracteatus))	(Tristerix_peytonii	(Tristerix_peruvianus	Tristerix_chodatianus))))	(Tristerix_penduliflorus	(Tristerix_corymbosus	Tristerix_aphyllus)))	Ligaria_cuneifolia))))
((((((((Plicosepalus_sagittifolius	Bakerella_sp_Nickrent_4161)	(Moquiniella_rubra	(Phragmanthera_crassicaulis	(((((Erianthemum_dregei	Spragueanella_rhamnifolia)	Tapinanthus_sp_OM825)	Oliverella_rubroviridis)	Globimetula_dinklagei)	Emelianthe_panganensis))))	(((Helixanthera_cylindrica	((Phragmanthera_regularis	((((Gaiadendron_punctatum	(((((Phthirusa_inorna	(((Tripodanthus_belmirensis	Tripodanthus_flagellaris)	Tripodanthus_acutifolius)	((((Cladocolea_gracilis	((Cladocolea_mcvaughii	Cladocolea_cupulata)	(Psittacanthus_schiedeanus	(Struthanthus_orbicularis	Struthanthus_oerstedii))))	Struthanthus_woodsonii)	Struthanthus_sp_RE_5128_1)	(Passovia_pyrifolia	(Oryctanthus_occidentalis	Dendropemon_bicolor)))))	Psittacanthus_calyculatus)	(((((Tristerix_pubescens	(Tristerix_grandiflorus	Tristerix_longebracteatus))	(Tristerix_peytonii	(Tristerix_peruvianus	Tristerix_chodatianus)))	((Tristerix_penduliflorus	(Tristerix_corymbosus	Tristerix_aphyllus))	Tristerix_verticillatus))	Notanthera_heterophylla)	Ligaria_cuneifolia))	Desmaria_mutabilis)	(((Alepis_flavida	Peraxilla_tetrapetala)	((Loxanthera_speciosa	Lepidaria_oviceps)	((Amylotheca_subumbellata	(Lysiana_maritima	Lysiana_filifolia))	(((Decaisnina_triflora
((((Moquiniella_rubra	(Phragmanthera_crassicaulis	((((Erianthemum_dregei	Spragueanella_rhamnifolia)	Tapinanthus_sp_OM825)	Oliverella_rubroviridis)	(Globimetula_dinklagei	Emelianthe_panganensis))))	(((Helixanthera_cylindrica	(((Cecarria_obtusifolia	(Loranthus_odoratus	(Loranthus_grewingkii	Loranthus_europaeus)))	(((Muellerina_eucalyptoides	Muellerina_celastroides)	Ileostylus_micranthus)	(((Notanthera_heterophylla	(Ligaria_cuneifolia	(((Phthirusa_inorna	((Struthanthus_woodsonii	((Cladocolea_gracilis	Struthanthus_sp_RE_5128_1)	(Struthanthus_oerstedii	(Psittacanthus_schiedeanus	Struthanthus_orbicularis))))	(Cladocolea_mcvaughii	Cladocolea_cupulata)))	((Passovia_pyrifolia	(Oryctanthus_occidentalis	Dendropemon_bicolor))	((Tripodanthus_belmirensis	Tripodanthus_flagellaris)	Tripodanthus_acutifolius)))	Psittacanthus_calyculatus)))	(Nuytsia_floribunda	Desmaria_mutabilis))	(((Tristerix_penduliflorus	((((Tristerix_pubescens	(Tristerix_grandiflorus	Tristerix_longebracteatus))	(Tristerix_peytonii	(Tristerix_peruvianus	Tristerix_chodatianus)))	(Tristerix_corymbosus	Tristerix_aphyllus))	Tristerix_verticillatus))	(((Alepis_flavida	Peraxilla_tetrapetala)	((Loxanthera_speciosa	Lepidaria_oviceps)
((Berhautia_senegalensis	(Englerina_ramulosa	Tapinanthus_constrictiflorus))	(((((Tolypanthus_involucratus	(Dendrophthoe_constricta	((Dendrophthoe_vitellina	Dendrophthoe_longituba)	(Helixanthera_coccinea	Dendrophthoe_curvata))))	(((((Baratranthus_axanthus	((((Muellerina_eucalyptoides	Muellerina_celastroides)	Ileostylus_micranthus)	((Loranthus_europaeus	Loranthus_grewingkii)	(Loranthus_odoratus	Cecarria_obtusifolia)))	((((((Amylotheca_duthieana	((Decaisnina_triflora	((Decaisnina_congesta	Decaisnina_signata)	Decaisnina_brittenii))	((Macrosolen_melintangensis	Macrosolen_cochinchinensis)	Lepidaria_sp_Nickrent_4044)))	(Loxanthera_speciosa	Lepidaria_oviceps))	(Amylotheca_subumbellata	(Lysiana_maritima	Lysiana_filifolia)))	(Alepis_flavida	Peraxilla_tetrapetala))	((Desmaria_mutabilis	Notanthera_heterophylla)	((((((Psittacanthus_calyculatus	(Phthirusa_inorna	(((Struthanthus_woodsonii	(Struthanthus_sp_RE_5128_1	(Struthanthus_oerstedii	Struthanthus_orbicularis)))	Cladocolea_gracilis)	(Cladocolea_mcvaughii	Cladocolea_cupulata))))	((Psittacanthus_schiedeanus	Passovia_pyrifolia)	(Tripodanthus_belmirensis	(Dendropemon_bicolor	Oryctanthus_occidentalis))))	Tripodanthus_acutifolius)	Tripodanthus_flagellaris)
(((((((Tolypanthus_involucratus	((Dendrophthoe_constricta	((Dendrophthoe_vitellina	Dendrophthoe_longituba)	Helixanthera_coccinea))	Dendrophthoe_curvata))	(((Phragmanthera_crassicaulis	((Oliverella_rubroviridis	((Erianthemum_dregei	Spragueanella_rhamnifolia)	Tapinanthus_sp_OM825))	(Emelianthe_panganensis	(Septulina_glauca	Globimetula_dinklagei))))	Moquiniella_rubra)	(((((((((Muellerina_eucalyptoides	Muellerina_celastroides)	Ileostylus_micranthus)	((Loranthus_europaeus	Loranthus_grewingkii)	(Loranthus_odoratus	Cecarria_obtusifolia)))	(Nuytsia_floribunda	((((Gaiadendron_punctatum	Atkinsonia_ligustrina)	((((Amylotheca_duthieana	((Decaisnina_triflora	((Decaisnina_congesta	Decaisnina_signata)	Decaisnina_brittenii))	((Macrosolen_melintangensis	Macrosolen_cochinchinensis)	Lepidaria_sp_Nickrent_4044)))	(Loxanthera_speciosa	Lepidaria_oviceps))	(Amylotheca_subumbellata	(Lysiana_maritima	Lysiana_filifolia)))	(Alepis_flavida	Peraxilla_tetrapetala)))	(Desmaria_mutabilis	(((((Dendropemon_bicolor	Oryctanthus_occidentalis)	Tripodanthus_belmirensis)	((Passovia_pyrifolia	(((Struthanthus_woodsonii	(Struthanthus_sp_RE_5128_1	(Struthanthus_oerstedii	(Psittacanthus_schiedeanus	Struthanthus_orbicularis))))
(Berhautia_senegalensis	((Englerina_ramulosa	Tapinanthus_constrictiflorus)	((((((Phragmanthera_crassicaulis	((Oliverella_rubroviridis	((Erianthemum_dregei	Spragueanella_rhamnifolia)	Tapinanthus_sp_OM825))	(Emelianthe_panganensis	(Septulina_glauca	Globimetula_dinklagei))))	Moquiniella_rubra)	(((Tolypanthus_involucratus	((Dendrophthoe_curvata	(Dendrophthoe_constricta	(Dendrophthoe_vitellina	Dendrophthoe_longituba)))	Helixanthera_coccinea))	((Helixanthera_cylindrica	(Plicosepalus_curviflorus	(Taxillus_chinensis	(Scurrula_ferruginea	(Scurrula_pulverulenta	Scurrula_parasitica)))))	((((((Muellerina_eucalyptoides	Muellerina_celastroides)	Ileostylus_micranthus)	(Cecarria_obtusifolia	((Loranthus_europaeus	Loranthus_grewingkii)	Loranthus_odoratus)))	(Nuytsia_floribunda	((((Atkinsonia_ligustrina	((((Amylotheca_duthieana	((Decaisnina_triflora	((Decaisnina_congesta	Decaisnina_signata)	Decaisnina_brittenii))	((Macrosolen_melintangensis	Macrosolen_cochinchinensis)	Lepidaria_sp_Nickrent_4044)))	(Loxanthera_speciosa	(Amylotheca_subumbellata	(Lysiana_maritima	Lysiana_filifolia))))	Lepidaria_oviceps)	(Alepis_flavida	Peraxilla_tetrapetala)))	(((((Psittacanthus_schiedeanus	((Cladocolea_gracilis
(((((Tolypanthus_involucratus	(((Dendrophthoe_constricta	(Dendrophthoe_vitellina	Dendrophthoe_longituba))	Helixanthera_coccinea)	Dendrophthoe_curvata))	((((((((Muellerina_eucalyptoides	Muellerina_celastroides)	Ileostylus_micranthus)	(Cecarria_obtusifolia	((Loranthus_europaeus	Loranthus_grewingkii)	Loranthus_odoratus)))	((((Atkinsonia_ligustrina	Gaiadendron_punctatum)	(((Amylotheca_duthieana	((Decaisnina_triflora	((Decaisnina_congesta	Decaisnina_signata)	Decaisnina_brittenii))	((Macrosolen_melintangensis	Macrosolen_cochinchinensis)	Lepidaria_sp_Nickrent_4044)))	((Lepidaria_oviceps	Loxanthera_speciosa)	(Amylotheca_subumbellata	(Lysiana_maritima	Lysiana_filifolia))))	(Alepis_flavida	Peraxilla_tetrapetala)))	(((((((Tripodanthus_flagellaris	Tripodanthus_acutifolius)	((Dendropemon_bicolor	Oryctanthus_occidentalis)	Tripodanthus_belmirensis))	((Passovia_pyrifolia	Phthirusa_inorna)	(((Cladocolea_mcvaughii	Cladocolea_cupulata)	Struthanthus_woodsonii)	((Cladocolea_gracilis	((Psittacanthus_schiedeanus	Struthanthus_oerstedii)	Struthanthus_orbicularis))	Struthanthus_sp_RE_5128_1))))	Psittacanthus_calyculatus)	(Ligaria_cuneifolia	(((Tristerix_penduliflorus	(Tristerix_aphyllus	Tristerix_corymbosus))
(Berhautia_senegalensis	((Agelanthus_sansibarensis	(Oncocalyx_sulfureus	Oncella_ambigua))	((Englerina_ramulosa	(Tapinanthus_constrictiflorus	Oncocalyx_schimperi))	((Socratina_bemarivensis	(Vanwykia_remota	((Tolypanthus_involucratus	(((Dendrophthoe_constricta	(Dendrophthoe_vitellina	Dendrophthoe_longituba))	Helixanthera_coccinea)	Dendrophthoe_curvata))	(((((((Erianthemum_dregei	Spragueanella_rhamnifolia)	(Tapinanthus_sp_OM825	Oliverella_rubroviridis))	((Emelianthe_panganensis	Globimetula_dinklagei)	Phragmanthera_crassicaulis))	Phragmanthera_regularis)	Moquiniella_rubra)	((Helixanthera_cylindrica	((Baratranthus_axanthus	((((Muellerina_eucalyptoides	Muellerina_celastroides)	Ileostylus_micranthus)	(Cecarria_obtusifolia	((Loranthus_europaeus	Loranthus_grewingkii)	Loranthus_odoratus)))	((((Atkinsonia_ligustrina	Gaiadendron_punctatum)	((((Decaisnina_triflora	((Decaisnina_congesta	Decaisnina_signata)	Decaisnina_brittenii))	((Macrosolen_melintangensis	Macrosolen_cochinchinensis)	Lepidaria_sp_Nickrent_4044))	((Amylotheca_duthieana	(Lepidaria_oviceps	Loxanthera_speciosa))	(Amylotheca_subumbellata	(Lysiana_maritima	Lysiana_filifolia))))	(Alepis_flavida	Peraxilla_tetrapetala)))
(Berhautia_senegalensis	(((Oncocalyx_schimperi	(Agelanthus_sansibarensis	(Oncocalyx_sulfureus	Oncella_ambigua)))	(Englerina_ramulosa	Tapinanthus_constrictiflorus))	((Socratina_bemarivensis	(Vanwykia_remota	(((((Septulina_glauca	Plicosepalus_curviflorus)	Phragmanthera_regularis)	(Moquiniella_rubra	(Phragmanthera_crassicaulis	((Oliverella_rubroviridis	((Erianthemum_dregei	Spragueanella_rhamnifolia)	Tapinanthus_sp_OM825))	(Emelianthe_panganensis	Globimetula_dinklagei)))))	((((Helixanthera_parasitica	Taxillus_chinensis)	(Scurrula_pulverulenta	(Scurrula_parasitica	Scurrula_ferruginea)))	((Baratranthus_axanthus	((((Muellerina_eucalyptoides	Muellerina_celastroides)	Ileostylus_micranthus)	(Cecarria_obtusifolia	((Loranthus_europaeus	Loranthus_grewingkii)	Loranthus_odoratus)))	(((Gaiadendron_punctatum	((((((((Decaisnina_triflora	((Decaisnina_congesta	Decaisnina_signata)	Decaisnina_brittenii))	(Lysiana_maritima	Lysiana_filifolia))	(Amylotheca_duthieana	((Macrosolen_melintangensis	Macrosolen_cochinchinensis)	Lepidaria_sp_Nickrent_4044)))	Loxanthera_speciosa)	Lepidaria_oviceps)	(Alepis_flavida	Peraxilla_tetrapetala))	Amylotheca_subumbellata)	Atkinsonia_ligustrina))
((Berhautia_senegalensis	Englerina_ramulosa)	((((Bakerella_sp_Nickrent_4161	(((Phragmanthera_regularis	(Moquiniella_rubra	(((Oliverella_rubroviridis	((Erianthemum_dregei	Spragueanella_rhamnifolia)	Tapinanthus_sp_OM825))	Emelianthe_panganensis)	(Globimetula_dinklagei	(Septulina_glauca	Phragmanthera_crassicaulis)))))	(((((((Muellerina_eucalyptoides	Muellerina_celastroides)	Ileostylus_micranthus)	(Cecarria_obtusifolia	((Loranthus_europaeus	Loranthus_grewingkii)	Loranthus_odoratus)))	(((Gaiadendron_punctatum	Tupeia_antarctica)	((Atkinsonia_ligustrina	((((Loxanthera_speciosa	Lepidaria_oviceps)	(Amylotheca_duthieana	((Decaisnina_triflora	((Decaisnina_congesta	Decaisnina_signata)	Decaisnina_brittenii))	((Macrosolen_melintangensis	Macrosolen_cochinchinensis)	Lepidaria_sp_Nickrent_4044))))	(Amylotheca_subumbellata	(Lysiana_maritima	Lysiana_filifolia)))	(Alepis_flavida	Peraxilla_tetrapetala)))	((((((Tripodanthus_acutifolius	(Passovia_pyrifolia	(Dendropemon_bicolor	Oryctanthus_occidentalis)))	(Phthirusa_inorna	(((Struthanthus_sp_RE_5128_1	(Struthanthus_oerstedii	(Psittacanthus_schiedeanus	Struthanthus_orbicularis)))	((Cladocolea_mcvaughii	Cladocolea_cupulata)	Struthanthus_woodsonii))
(Berhautia_senegalensis	(((Agelanthus_sansibarensis	(Oncocalyx_sulfureus	Oncella_ambigua))	Oncocalyx_schimperi)	(((((Tolypanthus_involucratus	(Helixanthera_coccinea	(Dendrophthoe_constricta	(Dendrophthoe_curvata	(Dendrophthoe_vitellina	Dendrophthoe_longituba)))))	((Baratranthus_axanthus	Bakerella_sp_Nickrent_4161)	Plicosepalus_sagittifolius))	(((((((Phragmanthera_regularis	Globimetula_dinklagei)	Emelianthe_panganensis)	(Plicosepalus_curviflorus	(Oliverella_rubroviridis	((Erianthemum_dregei	Spragueanella_rhamnifolia)	Tapinanthus_sp_OM825))))	Phragmanthera_crassicaulis)	Septulina_glauca)	Moquiniella_rubra)	(((((((Amyema_glabra	(Diplatia_grandibractea	Diplatia_furcata))	Amyema_cambagei)	Dactyliophora_novaeguineae)	Benthamina_alyxifolia)	(Helicanthes_elastica	Amyema_queenslandica))	Sogerianthe_sessiflora)	(((Helixanthera_parasitica	((((Muellerina_eucalyptoides	Muellerina_celastroides)	Ileostylus_micranthus)	(Cecarria_obtusifolia	((Loranthus_europaeus	Loranthus_grewingkii)	Loranthus_odoratus)))	(((Gaiadendron_punctatum	((((Tristerix_grandiflorus	(Tristerix_longebracteatus	Tristerix_pubescens))	(Tristerix_peytonii	(Tristerix_chodatianus	Tristerix_peruvianus)))	(Tristerix_verticillatus
((Oedina_pendens	(((Baratranthus_axanthus	((Plicosepalus_sagittifolius	Bakerella_sp_Nickrent_4161)	((Phragmanthera_regularis	(Phragmanthera_crassicaulis	((Oliverella_rubroviridis	((Erianthemum_dregei	Spragueanella_rhamnifolia)	Tapinanthus_sp_OM825))	(Emelianthe_panganensis	Globimetula_dinklagei))))	(Moquiniella_rubra	Septulina_glauca))))	(((Plicosepalus_curviflorus	(Taxillus_chinensis	(Scurrula_pulverulenta	(Scurrula_parasitica	Scurrula_ferruginea))))	(((Helixanthera_parasitica	((((Muellerina_eucalyptoides	Muellerina_celastroides)	Ileostylus_micranthus)	(Cecarria_obtusifolia	((Loranthus_europaeus	Loranthus_grewingkii)	Loranthus_odoratus)))	(((((((Amylotheca_duthieana	((Decaisnina_triflora	((Decaisnina_congesta	Decaisnina_signata)	Decaisnina_brittenii))	((Macrosolen_melintangensis	Macrosolen_cochinchinensis)	(Lepidaria_oviceps	Lepidaria_sp_Nickrent_4044))))	Loxanthera_speciosa)	(Amylotheca_subumbellata	(Lysiana_maritima	Lysiana_filifolia)))	(Alepis_flavida	Peraxilla_tetrapetala))	((Atkinsonia_ligustrina	Tupeia_antarctica)	Gaiadendron_punctatum))	((Desmaria_mutabilis	Notanthera_heterophylla)	(((((Tristerix_aphyllus	Tristerix_corymbosus)	Tristerix_penduliflorus)
(Berhautia_senegalensis	((Englerina_ramulosa	Tapinanthus_constrictiflorus)	((Oncocalyx_schimperi	(Agelanthus_sansibarensis	(Oncocalyx_sulfureus	Oncella_ambigua)))	(Oedina_pendens	(((((Helixanthera_coccinea	Tolypanthus_involucratus)	((Dendrophthoe_constricta	(Dendrophthoe_longituba	Dendrophthoe_vitellina))	Dendrophthoe_curvata))	(((Helixanthera_parasitica	Taxillus_chinensis)	(Scurrula_pulverulenta	(Scurrula_parasitica	Scurrula_ferruginea)))	(((Plicosepalus_curviflorus	(Baratranthus_axanthus	((((Muellerina_eucalyptoides	Muellerina_celastroides)	Ileostylus_micranthus)	(Cecarria_obtusifolia	((Loranthus_europaeus	Loranthus_grewingkii)	Loranthus_odoratus)))	(((Gaiadendron_punctatum	(((((((Amylotheca_duthieana	((Decaisnina_triflora	((Decaisnina_congesta	Decaisnina_signata)	Decaisnina_brittenii))	((Macrosolen_melintangensis	Macrosolen_cochinchinensis)	Lepidaria_sp_Nickrent_4044)))	(Lepidaria_oviceps	Loxanthera_speciosa))	(Lysiana_maritima	Lysiana_filifolia))	Amylotheca_subumbellata)	(Alepis_flavida	Peraxilla_tetrapetala))	Atkinsonia_ligustrina)	((((((Passovia_pyrifolia	(Dendropemon_bicolor	Oryctanthus_occidentalis))	((((Cladocolea_gracilis	Struthanthus_sp_RE_5128_1)
(Berhautia_senegalensis	(((((Socratina_bemarivensis	Vanwykia_remota)	(((Baratranthus_axanthus	Bakerella_sp_Nickrent_4161)	(Plicosepalus_sagittifolius	((((Septulina_glauca	Amyema_cambagei)	Plicosepalus_curviflorus)	(Phragmanthera_regularis	(Oliverella_rubroviridis	(Tapinanthus_sp_OM825	(Erianthemum_dregei	Spragueanella_rhamnifolia)))))	((Emelianthe_panganensis	Globimetula_dinklagei)	(Moquiniella_rubra	Phragmanthera_crassicaulis)))))	((((((Cecarria_obtusifolia	((Loranthus_grewingkii	Loranthus_europaeus)	Loranthus_odoratus))	((Muellerina_celastroides	Muellerina_eucalyptoides)	Ileostylus_micranthus))	((Tupeia_antarctica	(((((Tripodanthus_belmirensis	Tripodanthus_flagellaris)	Tripodanthus_acutifolius)	Phthirusa_inorna)	((Passovia_pyrifolia	(Dendropemon_bicolor	Oryctanthus_occidentalis))	(Psittacanthus_calyculatus	(((Struthanthus_orbicularis	(Struthanthus_oerstedii	Psittacanthus_schiedeanus))	Struthanthus_sp_RE_5128_1)	(Cladocolea_gracilis	((Cladocolea_cupulata	Cladocolea_mcvaughii)	Struthanthus_woodsonii))))))	(Desmaria_mutabilis	(((Tristerix_penduliflorus	(Tristerix_aphyllus	Tristerix_corymbosus))	(((Tristerix_pubescens	(Tristerix_grandiflorus	Tristerix_longebracteatus))	((Tristerix_peruvianus
((((Socratina_bemarivensis	(Baratranthus_axanthus	Vanwykia_remota))	((Tolypanthus_involucratus	((((Dendrophthoe_vitellina	Dendrophthoe_longituba)	Dendrophthoe_constricta)	Helixanthera_coccinea)	Dendrophthoe_curvata))	((Bakerella_sp_Nickrent_4161	Plicosepalus_sagittifolius)	(((((((Cecarria_obtusifolia	((Loranthus_grewingkii	Loranthus_europaeus)	Loranthus_odoratus))	((Muellerina_celastroides	Muellerina_eucalyptoides)	Ileostylus_micranthus))	(((((((Tristerix_pubescens	(Tristerix_grandiflorus	Tristerix_longebracteatus))	((Tristerix_peruvianus	Tristerix_chodatianus)	Tristerix_peytonii))	((Tristerix_penduliflorus	Tristerix_verticillatus)	(Tristerix_aphyllus	Tristerix_corymbosus)))	Tupeia_antarctica)	((Desmaria_mutabilis	Atkinsonia_ligustrina)	((((((Cladocolea_gracilis	(((Cladocolea_cupulata	Cladocolea_mcvaughii)	Struthanthus_woodsonii)	((Struthanthus_orbicularis	Struthanthus_oerstedii)	Struthanthus_sp_RE_5128_1)))	(Passovia_pyrifolia	(Dendropemon_bicolor	Oryctanthus_occidentalis)))	((Tripodanthus_belmirensis	(Tripodanthus_flagellaris	Tripodanthus_acutifolius))	Phthirusa_inorna))	Psittacanthus_calyculatus)	Psittacanthus_schiedeanus)	(Notanthera_heterophylla	((Lepidaria_oviceps	(Peraxilla_tetrapetala
(Berhautia_senegalensis	(((Agelanthus_sansibarensis	(Oncocalyx_schimperi	(Oncocalyx_sulfureus	Oncella_ambigua)))	(((Socratina_bemarivensis	Vanwykia_remota)	((Tolypanthus_involucratus	((((Dendrophthoe_vitellina	Dendrophthoe_longituba)	Dendrophthoe_constricta)	Helixanthera_coccinea)	Dendrophthoe_curvata))	(((Baratranthus_axanthus	(Bakerella_sp_Nickrent_4161	Septulina_glauca))	Plicosepalus_sagittifolius)	(((Helixanthera_cylindrica	((((Cecarria_obtusifolia	((Loranthus_grewingkii	Loranthus_europaeus)	Loranthus_odoratus))	((Muellerina_celastroides	Muellerina_eucalyptoides)	Ileostylus_micranthus))	((Gaiadendron_punctatum	((((Peraxilla_tetrapetala	Alepis_flavida)	((Amylotheca_subumbellata	(Lysiana_maritima	Lysiana_filifolia))	(Loxanthera_speciosa	((((Decaisnina_brittenii	(Decaisnina_congesta	Decaisnina_signata))	Decaisnina_triflora)	((Lepidaria_oviceps	Lepidaria_sp_Nickrent_4044)	(Macrosolen_melintangensis	Macrosolen_cochinchinensis)))	Amylotheca_duthieana))))	((Desmaria_mutabilis	Notanthera_heterophylla)	(Tupeia_antarctica	((((Tristerix_peruvianus	Tristerix_chodatianus)	(Tristerix_peytonii	(Tristerix_pubescens	(Tristerix_grandiflorus	Tristerix_longebracteatus))))
((((Bakerella_sp_Nickrent_4161	Socratina_bemarivensis)	(Vanwykia_remota	((Plicosepalus_sagittifolius	(Tolypanthus_involucratus	((((Dendrophthoe_vitellina	Dendrophthoe_longituba)	Dendrophthoe_constricta)	Helixanthera_coccinea)	Dendrophthoe_curvata)))	(((((Helixanthera_parasitica	Taxillus_chinensis)	(Scurrula_ferruginea	(Scurrula_pulverulenta	Scurrula_parasitica)))	Plicosepalus_curviflorus)	(((Baratranthus_axanthus	((Cecarria_obtusifolia	((Loranthus_grewingkii	Loranthus_europaeus)	Loranthus_odoratus))	(((Muellerina_celastroides	Muellerina_eucalyptoides)	Ileostylus_micranthus)	(((Gaiadendron_punctatum	((Desmaria_mutabilis	(((Phthirusa_inorna	(((Cladocolea_gracilis	(Struthanthus_woodsonii	((Psittacanthus_schiedeanus	(Struthanthus_orbicularis	Struthanthus_oerstedii))	Struthanthus_sp_RE_5128_1)))	(Cladocolea_cupulata	Cladocolea_mcvaughii))	((Tripodanthus_acutifolius	Tripodanthus_flagellaris)	(Tripodanthus_belmirensis	(Passovia_pyrifolia	(Dendropemon_bicolor	Oryctanthus_occidentalis))))))	Psittacanthus_calyculatus)	((Ligaria_cuneifolia	((Tristerix_corymbosus	Tristerix_aphyllus)	(Tristerix_penduliflorus	(((Tristerix_grandiflorus	(Tristerix_longebracteatus	Tristerix_pubescens))	((Tristerix_peruvianus
(((Englerina_ramulosa	Berhautia_senegalensis)	((Oncocalyx_schimperi	Tapinanthus_constrictiflorus)	(Agelanthus_sansibarensis	(Oncocalyx_sulfureus	Oncella_ambigua))))	(((((Sogerianthe_sessiflora	((Dactyliophora_novaeguineae	(Amyema_glabra	(Diplatia_furcata	(Amyema_cambagei	Diplatia_grandibractea))))	(Benthamina_alyxifolia	(Helicanthes_elastica	Amyema_queenslandica))))	(((Phragmanthera_regularis	(Helixanthera_parasitica	((((((Tupeia_antarctica	(Atkinsonia_ligustrina	(Gaiadendron_punctatum	((Peraxilla_tetrapetala	Alepis_flavida)	((Amylotheca_subumbellata	(Lysiana_maritima	Lysiana_filifolia))	((Lepidaria_oviceps	Loxanthera_speciosa)	((((Decaisnina_brittenii	(Decaisnina_congesta	Decaisnina_signata))	Decaisnina_triflora)	(Lepidaria_sp_Nickrent_4044	(Macrosolen_melintangensis	Macrosolen_cochinchinensis)))	Amylotheca_duthieana)))))))	((Desmaria_mutabilis	Notanthera_heterophylla)	((((Tripodanthus_acutifolius	(Tripodanthus_belmirensis	Tripodanthus_flagellaris))	((Struthanthus_woodsonii	Struthanthus_sp_RE_5128_1)	(Cladocolea_gracilis	((Cladocolea_cupulata	Cladocolea_mcvaughii)	(Struthanthus_oerstedii	(Psittacanthus_schiedeanus	Struthanthus_orbicularis))))))	((Passovia_pyrifolia
(Berhautia_senegalensis	(((Oncocalyx_schimperi	(Agelanthus_sansibarensis	(Oncocalyx_sulfureus	Oncella_ambigua)))	(Englerina_ramulosa	Tapinanthus_constrictiflorus))	((((((Dendrophthoe_constricta	(Dendrophthoe_curvata	(Dendrophthoe_vitellina	Dendrophthoe_longituba)))	(Helixanthera_coccinea	Tolypanthus_involucratus))	(Bakerella_sp_Nickrent_4161	Plicosepalus_sagittifolius))	(((Phragmanthera_crassicaulis	((((Erianthemum_dregei	Spragueanella_rhamnifolia)	(Oliverella_rubroviridis	Tapinanthus_sp_OM825))	Globimetula_dinklagei)	(Septulina_glauca	Emelianthe_panganensis)))	Moquiniella_rubra)	(((Plicosepalus_curviflorus	Baratranthus_axanthus)	(Taxillus_chinensis	(Scurrula_pulverulenta	(Scurrula_parasitica	Scurrula_ferruginea))))	(((Phragmanthera_regularis	(Helixanthera_parasitica	((Nuytsia_floribunda	((((((Tristerix_grandiflorus	(Tristerix_pubescens	Tristerix_longebracteatus))	((Tristerix_peruvianus	Tristerix_chodatianus)	Tristerix_peytonii))	(Tristerix_verticillatus	((Tristerix_corymbosus	Tristerix_aphyllus)	Tristerix_penduliflorus)))	Tupeia_antarctica)	Gaiadendron_punctatum)	(((((Ligaria_cuneifolia	Desmaria_mutabilis)	Notanthera_heterophylla)	(((Tripodanthus_flagellaris	Tripodanthus_acutifolius)
(Berhautia_senegalensis	((Oncocalyx_schimperi	(((((Taxillus_chinensis	(Scurrula_pulverulenta	(Scurrula_parasitica	Scurrula_ferruginea)))	(Helixanthera_cylindrica	((Sogerianthe_sessiflora	(((Dactyliophora_novaeguineae	((Amyema_glabra	(Diplatia_furcata	Diplatia_grandibractea))	Amyema_cambagei))	Benthamina_alyxifolia)	(Helicanthes_elastica	Amyema_queenslandica)))	(Helixanthera_parasitica	((Nuytsia_floribunda	(Gaiadendron_punctatum	((((((Tristerix_grandiflorus	(Tristerix_pubescens	Tristerix_longebracteatus))	((Tristerix_peruvianus	Tristerix_chodatianus)	Tristerix_peytonii))	(Tristerix_verticillatus	((Tristerix_corymbosus	Tristerix_aphyllus)	Tristerix_penduliflorus)))	Ligaria_cuneifolia)	((((Tripodanthus_flagellaris	Tripodanthus_acutifolius)	(Tripodanthus_belmirensis	(Passovia_pyrifolia	(Dendropemon_bicolor	Oryctanthus_occidentalis))))	(Psittacanthus_calyculatus	((((Struthanthus_woodsonii	(Cladocolea_cupulata	Cladocolea_mcvaughii))	Struthanthus_sp_RE_5128_1)	(Struthanthus_oerstedii	(Psittacanthus_schiedeanus	Struthanthus_orbicularis)))	Cladocolea_gracilis)))	Phthirusa_inorna))	(((Tupeia_antarctica	(Notanthera_heterophylla	Desmaria_mutabilis))	((Peraxilla_tetrapetala
(Berhautia_senegalensis	((Oedina_pendens	(((((((Dendrophthoe_vitellina	Dendrophthoe_longituba)	Dendrophthoe_constricta)	Helixanthera_coccinea)	Dendrophthoe_curvata)	Tolypanthus_involucratus)	((((Moquiniella_rubra	(Septulina_glauca	Plicosepalus_curviflorus))	(Phragmanthera_crassicaulis	(((Phragmanthera_regularis	Globimetula_dinklagei)	Emelianthe_panganensis)	((Erianthemum_dregei	Spragueanella_rhamnifolia)	(Oliverella_rubroviridis	Tapinanthus_sp_OM825)))))	((Taxillus_chinensis	(Scurrula_ferruginea	(Scurrula_pulverulenta	Scurrula_parasitica)))	(Helixanthera_cylindrica	((Sogerianthe_sessiflora	(((Dactyliophora_novaeguineae	((Amyema_glabra	(Diplatia_furcata	Diplatia_grandibractea))	Amyema_cambagei))	Benthamina_alyxifolia)	(Helicanthes_elastica	Amyema_queenslandica)))	(Helixanthera_parasitica	((((((Notanthera_heterophylla	(((Tristerix_corymbosus	Tristerix_aphyllus)	Tristerix_penduliflorus)	(((Tristerix_pubescens	(Tristerix_longebracteatus	Tristerix_grandiflorus))	((Tristerix_peruvianus	Tristerix_chodatianus)	Tristerix_peytonii))	Tristerix_verticillatus)))	Ligaria_cuneifolia)	((((((((Struthanthus_orbicularis	Struthanthus_oerstedii)	Struthanthus_sp_RE_5128_1)	Struthanthus_woodsonii)
(Berhautia_senegalensis	(((Englerina_ramulosa	Tapinanthus_constrictiflorus)	(Oncocalyx_schimperi	(Agelanthus_sansibarensis	(Oncocalyx_sulfureus	Oncella_ambigua))))	(Oedina_pendens	((Helixanthera_parasitica	Socratina_bemarivensis)	(((((((Dendrophthoe_vitellina	Dendrophthoe_longituba)	Dendrophthoe_constricta)	Helixanthera_coccinea)	Dendrophthoe_curvata)	Tolypanthus_involucratus)	(((((Oliverella_rubroviridis	(Tapinanthus_sp_OM825	(Erianthemum_dregei	Spragueanella_rhamnifolia)))	(Globimetula_dinklagei	Emelianthe_panganensis))	Phragmanthera_crassicaulis)	(Phragmanthera_regularis	(Septulina_glauca	Moquiniella_rubra)))	(((Sogerianthe_sessiflora	((Dactyliophora_novaeguineae	((Amyema_glabra	(Diplatia_furcata	Diplatia_grandibractea))	Amyema_cambagei))	(Benthamina_alyxifolia	(Helicanthes_elastica	Amyema_queenslandica))))	Helixanthera_cylindrica)	((((Tupeia_antarctica	(((Atkinsonia_ligustrina	((Peraxilla_tetrapetala	Alepis_flavida)	((((((Decaisnina_brittenii	(Decaisnina_congesta	Decaisnina_signata))	Decaisnina_triflora)	Lepidaria_sp_Nickrent_4044)	(Amylotheca_duthieana	(Macrosolen_melintangensis	Macrosolen_cochinchinensis)))	(Lepidaria_oviceps	Loxanthera_speciosa))
(Berhautia_senegalensis	((Oncocalyx_schimperi	(Agelanthus_sansibarensis	(Oncocalyx_sulfureus	Oncella_ambigua)))	(((Oedina_pendens	(Socratina_bemarivensis	(Vanwykia_remota	((((Phragmanthera_regularis	((Phragmanthera_crassicaulis	Septulina_glauca)	(Emelianthe_panganensis	(((Erianthemum_dregei	Spragueanella_rhamnifolia)	(Oliverella_rubroviridis	Tapinanthus_sp_OM825))	Globimetula_dinklagei))))	Moquiniella_rubra)	(Bakerella_sp_Nickrent_4161	Plicosepalus_sagittifolius))	((((Helicanthes_elastica	Amyema_queenslandica)	(Sogerianthe_sessiflora	(Dactyliophora_novaeguineae	(Benthamina_alyxifolia	(Amyema_glabra	(Diplatia_grandibractea	(Diplatia_furcata	Amyema_cambagei)))))))	((Helixanthera_cylindrica	(Plicosepalus_curviflorus	(Helixanthera_parasitica	((((Notanthera_heterophylla	Desmaria_mutabilis)	(Tupeia_antarctica	((((((Tristerix_pubescens	(Tristerix_grandiflorus	Tristerix_longebracteatus))	Tristerix_peytonii)	(Tristerix_peruvianus	Tristerix_chodatianus))	(Tristerix_verticillatus	((Tristerix_corymbosus	Tristerix_aphyllus)	Tristerix_penduliflorus)))	Ligaria_cuneifolia)	((((Tripodanthus_flagellaris	Tripodanthus_acutifolius)	Tripodanthus_belmirensis)	Phthirusa_inorna)
(Berhautia_senegalensis	((((((Bakerella_sp_Nickrent_4161	Plicosepalus_sagittifolius)	((((Helixanthera_coccinea	(Dendrophthoe_longituba	Dendrophthoe_curvata))	Tolypanthus_involucratus)	(Dendrophthoe_constricta	Dendrophthoe_vitellina))	(((Plicosepalus_curviflorus	Moquiniella_rubra)	(Phragmanthera_regularis	(Phragmanthera_crassicaulis	(((Septulina_glauca	Globimetula_dinklagei)	Emelianthe_panganensis)	((Tapinanthus_sp_OM825	(Spragueanella_rhamnifolia	Erianthemum_dregei))	Oliverella_rubroviridis)))))	((Helixanthera_cylindrica	(Taxillus_chinensis	(Scurrula_ferruginea	(Scurrula_pulverulenta	Scurrula_parasitica))))	((Baratranthus_axanthus	(((((Tristerix_aphyllus	Tristerix_corymbosus)	(Tristerix_verticillatus	Tristerix_penduliflorus))	((Tristerix_peytonii	(Tristerix_chodatianus	Tristerix_peruvianus))	(Tristerix_pubescens	(Tristerix_longebracteatus	Tristerix_grandiflorus))))	(Nuytsia_floribunda	((Tupeia_antarctica	(((Atkinsonia_ligustrina	Gaiadendron_punctatum)	((Peraxilla_tetrapetala	Alepis_flavida)	((((Loxanthera_speciosa	Lepidaria_oviceps)	(Amylotheca_duthieana	(((Macrosolen_melintangensis	Macrosolen_cochinchinensis)	Lepidaria_sp_Nickrent_4044)	(Decaisnina_triflora	(Decaisnina_brittenii
(((Socratina_bemarivensis	((((Tolypanthus_involucratus	((((Dendrophthoe_longituba	Dendrophthoe_vitellina)	Dendrophthoe_constricta)	Helixanthera_coccinea)	Dendrophthoe_curvata))	(((Plicosepalus_curviflorus	(Helixanthera_parasitica	(Taxillus_chinensis	(Scurrula_ferruginea	(Scurrula_pulverulenta	Scurrula_parasitica)))))	Helixanthera_cylindrica)	((((((Tristerix_aphyllus	Tristerix_corymbosus)	Tristerix_penduliflorus)	(Tristerix_verticillatus	((Tristerix_peytonii	(Tristerix_chodatianus	Tristerix_peruvianus))	(Tristerix_pubescens	(Tristerix_longebracteatus	Tristerix_grandiflorus)))))	(Nuytsia_floribunda	((Tupeia_antarctica	Gaiadendron_punctatum)	((((Peraxilla_tetrapetala	Alepis_flavida)	(Notanthera_heterophylla	((Loxanthera_speciosa	(Amylotheca_duthieana	(((Macrosolen_melintangensis	Macrosolen_cochinchinensis)	(Lepidaria_oviceps	Lepidaria_sp_Nickrent_4044))	(Decaisnina_triflora	(Decaisnina_brittenii	(Decaisnina_signata	Decaisnina_congesta))))))	(Amylotheca_subumbellata	(Lysiana_maritima	Lysiana_filifolia)))))	Atkinsonia_ligustrina)	((((((((Struthanthus_oerstedii	Struthanthus_orbicularis)	Struthanthus_sp_RE_5128_1)	Struthanthus_woodsonii)	Cladocolea_gracilis)	(Cladocolea_mcvaughii
(Berhautia_senegalensis	((((Tapinanthus_constrictiflorus	Englerina_ramulosa)	Oncocalyx_schimperi)	((Socratina_bemarivensis	((((Tolypanthus_involucratus	((Dendrophthoe_constricta	(Dendrophthoe_curvata	Helixanthera_coccinea))	(Dendrophthoe_longituba	Dendrophthoe_vitellina)))	((((((((Lepidaria_oviceps	Loxanthera_speciosa)	((((Decaisnina_triflora	(Decaisnina_brittenii	(Decaisnina_signata	Decaisnina_congesta)))	Lepidaria_sp_Nickrent_4044)	(Amylotheca_duthieana	(Macrosolen_melintangensis	Macrosolen_cochinchinensis)))	(Amylotheca_subumbellata	(Lysiana_maritima	Lysiana_filifolia))))	(((Ligaria_cuneifolia	(((Tristerix_verticillatus	(Tristerix_penduliflorus	(Tristerix_aphyllus	Tristerix_corymbosus)))	((Tristerix_peytonii	(Tristerix_chodatianus	Tristerix_peruvianus))	(Tristerix_grandiflorus	(Tristerix_pubescens	Tristerix_longebracteatus))))	Notanthera_heterophylla))	(((((((Cladocolea_gracilis	(Struthanthus_oerstedii	Struthanthus_orbicularis))	Struthanthus_sp_RE_5128_1)	(Struthanthus_woodsonii	(Cladocolea_mcvaughii	Cladocolea_cupulata)))	((Tripodanthus_flagellaris	(Tripodanthus_acutifolius	Tripodanthus_belmirensis))	Phthirusa_inorna))	(Passovia_pyrifolia	(Dendropemon_bicolor	Oryctanthus_occidentalis)))
(Berhautia_senegalensis	(((((Tolypanthus_involucratus	(((Dendrophthoe_constricta	Dendrophthoe_vitellina)	(Dendrophthoe_longituba	Helixanthera_coccinea))	Dendrophthoe_curvata))	((((Plicosepalus_curviflorus	((((((Tristerix_verticillatus	(Tristerix_penduliflorus	(Tristerix_aphyllus	Tristerix_corymbosus)))	((Tristerix_peytonii	(Tristerix_chodatianus	Tristerix_peruvianus))	((Tristerix_grandiflorus	Tristerix_longebracteatus)	Tristerix_pubescens)))	Nuytsia_floribunda)	(Gaiadendron_punctatum	(Tupeia_antarctica	((((Psittacanthus_schiedeanus	(Psittacanthus_calyculatus	(((Cladocolea_gracilis	(Struthanthus_oerstedii	Struthanthus_orbicularis))	Struthanthus_sp_RE_5128_1)	(Struthanthus_woodsonii	(Cladocolea_mcvaughii	Cladocolea_cupulata)))))	((Passovia_pyrifolia	(Dendropemon_bicolor	Oryctanthus_occidentalis))	(Phthirusa_inorna	(Tripodanthus_acutifolius	(Tripodanthus_belmirensis	Tripodanthus_flagellaris)))))	Ligaria_cuneifolia)	(Desmaria_mutabilis	(Atkinsonia_ligustrina	((Peraxilla_tetrapetala	Alepis_flavida)	(Notanthera_heterophylla	((Amylotheca_duthieana	((Decaisnina_triflora	(Decaisnina_brittenii	(Decaisnina_signata	Decaisnina_congesta)))	((Lepidaria_oviceps	Lepidaria_sp_Nickrent_4044)
((Oncocalyx_schimperi	(Agelanthus_sansibarensis	(Oncocalyx_sulfureus	Oncella_ambigua)))	((Berhautia_senegalensis	(Helixanthera_parasitica	(Tapinanthus_constrictiflorus	Englerina_ramulosa)))	((((Tolypanthus_involucratus	(Helixanthera_coccinea	((Dendrophthoe_constricta	(Dendrophthoe_longituba	Dendrophthoe_vitellina))	Dendrophthoe_curvata)))	((Plicosepalus_sagittifolius	(Baratranthus_axanthus	Vanwykia_remota))	(Septulina_glauca	Bakerella_sp_Nickrent_4161)))	(((Helixanthera_cylindrica	((((Nuytsia_floribunda	(Tupeia_antarctica	((Desmaria_mutabilis	(Notanthera_heterophylla	((((((((Cladocolea_mcvaughii	Cladocolea_gracilis)	((Struthanthus_orbicularis	Struthanthus_oerstedii)	Cladocolea_cupulata))	Struthanthus_sp_RE_5128_1)	Struthanthus_woodsonii)	(Phthirusa_inorna	((Tripodanthus_acutifolius	Tripodanthus_belmirensis)	Tripodanthus_flagellaris)))	(Passovia_pyrifolia	(Dendropemon_bicolor	Oryctanthus_occidentalis)))	Psittacanthus_calyculatus)	(((Tristerix_penduliflorus	(Tristerix_aphyllus	Tristerix_corymbosus))	((Tristerix_peytonii	(((Tristerix_chodatianus	Tristerix_peruvianus)	(Tristerix_pubescens	Tristerix_longebracteatus))	Tristerix_grandiflorus))	Tristerix_verticillatus))	(Psittacanthus_schiedeanus
(Berhautia_senegalensis	(((Socratina_bemarivensis	(Tapinanthus_constrictiflorus	Englerina_ramulosa))	(Oedina_pendens	(Vanwykia_remota	((Bakerella_sp_Nickrent_4161	Plicosepalus_sagittifolius)	((((Helixanthera_cylindrica	((Taxillus_chinensis	(Scurrula_pulverulenta	(Scurrula_parasitica	Scurrula_ferruginea)))	Baratranthus_axanthus))	((Sogerianthe_sessiflora	((Benthamina_alyxifolia	((Amyema_cambagei	(Amyema_glabra	(Diplatia_furcata	Diplatia_grandibractea)))	Dactyliophora_novaeguineae))	(Helicanthes_elastica	Amyema_queenslandica)))	(((Nuytsia_floribunda	((((Peraxilla_tetrapetala	Alepis_flavida)	Tupeia_antarctica)	(((Ligaria_cuneifolia	((Notanthera_heterophylla	Desmaria_mutabilis)	(((Psittacanthus_calyculatus	((((Psittacanthus_schiedeanus	Struthanthus_sp_RE_5128_1)	Struthanthus_woodsonii)	(Cladocolea_gracilis	(Struthanthus_orbicularis	Struthanthus_oerstedii)))	(Cladocolea_cupulata	Cladocolea_mcvaughii)))	(((Tripodanthus_acutifolius	Tripodanthus_flagellaris)	Tripodanthus_belmirensis)	(Passovia_pyrifolia	(Dendropemon_bicolor	Oryctanthus_occidentalis))))	Phthirusa_inorna)))	(Atkinsonia_ligustrina	((Amylotheca_subumbellata	(Lysiana_maritima	Lysiana_filifolia))
(((Oedina_pendens	((Socratina_bemarivensis	Vanwykia_remota)	((Tolypanthus_involucratus	((Dendrophthoe_constricta	(Dendrophthoe_curvata	(Dendrophthoe_longituba	Dendrophthoe_vitellina)))	Helixanthera_coccinea))	(((Helixanthera_cylindrica	(Taxillus_chinensis	(Scurrula_pulverulenta	(Scurrula_parasitica	Scurrula_ferruginea))))	((Sogerianthe_sessiflora	((Benthamina_alyxifolia	((Amyema_cambagei	(Amyema_glabra	(Diplatia_furcata	Diplatia_grandibractea)))	Dactyliophora_novaeguineae))	(Helicanthes_elastica	Amyema_queenslandica)))	(Baratranthus_axanthus	(Plicosepalus_curviflorus	(((Atkinsonia_ligustrina	((Peraxilla_tetrapetala	Alepis_flavida)	((Amylotheca_subumbellata	(Lysiana_maritima	Lysiana_filifolia))	((Lepidaria_oviceps	Loxanthera_speciosa)	(Amylotheca_duthieana	((Decaisnina_triflora	(Decaisnina_brittenii	(Decaisnina_signata	Decaisnina_congesta)))	(Lepidaria_sp_Nickrent_4044	(Macrosolen_melintangensis	Macrosolen_cochinchinensis))))))))	(Gaiadendron_punctatum	(Nuytsia_floribunda	(Tupeia_antarctica	((Notanthera_heterophylla	((((((Struthanthus_woodsonii	(Cladocolea_cupulata	Cladocolea_mcvaughii))	(Struthanthus_sp_RE_5128_1	(Cladocolea_gracilis
(Berhautia_senegalensis	((Englerina_ramulosa	Tapinanthus_constrictiflorus)	((Oedina_pendens	((Socratina_bemarivensis	Vanwykia_remota)	(((Tolypanthus_involucratus	((Dendrophthoe_curvata	((Dendrophthoe_longituba	Dendrophthoe_vitellina)	Dendrophthoe_constricta))	Helixanthera_coccinea))	((Sogerianthe_sessiflora	((Benthamina_alyxifolia	((Amyema_glabra	(Diplatia_furcata	(Diplatia_grandibractea	Amyema_cambagei)))	Dactyliophora_novaeguineae))	(Helicanthes_elastica	Amyema_queenslandica)))	(Helixanthera_cylindrica	((Plicosepalus_curviflorus	(Helixanthera_parasitica	(Taxillus_chinensis	(Scurrula_pulverulenta	(Scurrula_parasitica	Scurrula_ferruginea)))))	(((((Tupeia_antarctica	Atkinsonia_ligustrina)	((Peraxilla_tetrapetala	Alepis_flavida)	((Amylotheca_subumbellata	(Lysiana_maritima	Lysiana_filifolia))	(Loxanthera_speciosa	(Amylotheca_duthieana	((Decaisnina_triflora	(Decaisnina_brittenii	(Decaisnina_signata	Decaisnina_congesta)))	((Lepidaria_oviceps	Lepidaria_sp_Nickrent_4044)	(Macrosolen_melintangensis	Macrosolen_cochinchinensis))))))))	(Gaiadendron_punctatum	(Nuytsia_floribunda	(((Phthirusa_inorna	((Tripodanthus_acutifolius	(Tripodanthus_flagellaris
(Berhautia_senegalensis	(((Oncocalyx_sulfureus	Oncella_ambigua)	Agelanthus_sansibarensis)	((Englerina_ramulosa	Tapinanthus_constrictiflorus)	(Oncocalyx_schimperi	(Oedina_pendens	((Socratina_bemarivensis	Vanwykia_remota)	((((Dendrophthoe_curvata	(Dendrophthoe_longituba	Dendrophthoe_vitellina))	((Tolypanthus_involucratus	Helixanthera_coccinea)	Dendrophthoe_constricta))	(((Plicosepalus_curviflorus	(Helixanthera_parasitica	(Taxillus_chinensis	(Scurrula_pulverulenta	(Scurrula_parasitica	Scurrula_ferruginea)))))	(((Baratranthus_axanthus	((((Gaiadendron_punctatum	((Ligaria_cuneifolia	(Tupeia_antarctica	Atkinsonia_ligustrina))	((Notanthera_heterophylla	((Peraxilla_tetrapetala	Alepis_flavida)	(((Amylotheca_duthieana	((Decaisnina_triflora	(Decaisnina_brittenii	(Decaisnina_signata	Decaisnina_congesta)))	(Lepidaria_sp_Nickrent_4044	(Macrosolen_melintangensis	Macrosolen_cochinchinensis))))	(Lepidaria_oviceps	Loxanthera_speciosa))	(Amylotheca_subumbellata	(Lysiana_maritima	Lysiana_filifolia)))))	(Desmaria_mutabilis	((Psittacanthus_calyculatus	((Phthirusa_inorna	(Passovia_pyrifolia	(Dendropemon_bicolor	Oryctanthus_occidentalis)))	((((Struthanthus_woodsonii
(Berhautia_senegalensis	(((Oncocalyx_sulfureus	Oncella_ambigua)	Agelanthus_sansibarensis)	((Englerina_ramulosa	Tapinanthus_constrictiflorus)	(Oncocalyx_schimperi	(Oedina_pendens	((Socratina_bemarivensis	(Baratranthus_axanthus	Vanwykia_remota))	(((Dendrophthoe_constricta	((Dendrophthoe_longituba	Dendrophthoe_vitellina)	Dendrophthoe_curvata))	(Tolypanthus_involucratus	Helixanthera_coccinea))	(((((Phragmanthera_regularis	(((((((Ligaria_cuneifolia	Desmaria_mutabilis)	((Notanthera_heterophylla	(((Tristerix_grandiflorus	((Tristerix_pubescens	Tristerix_longebracteatus)	Tristerix_peytonii))	(Tristerix_chodatianus	Tristerix_peruvianus))	(Tristerix_verticillatus	(Tristerix_penduliflorus	(Tristerix_aphyllus	Tristerix_corymbosus)))))	(Psittacanthus_calyculatus	(Phthirusa_inorna	(((Tripodanthus_acutifolius	Tripodanthus_flagellaris)	((Passovia_pyrifolia	(Dendropemon_bicolor	Oryctanthus_occidentalis))	Tripodanthus_belmirensis))	(((Struthanthus_woodsonii	(Struthanthus_sp_RE_5128_1	((Psittacanthus_schiedeanus	Struthanthus_orbicularis)	Struthanthus_oerstedii)))	Cladocolea_gracilis)	(Cladocolea_cupulata	Cladocolea_mcvaughii)))))))	Tupeia_antarctica)	((Peraxilla_tetrapetala	Alepis_flavida)
((((((Vanwykia_remota	Socratina_bemarivensis)	((((Dactyliophora_novaeguineae	(((Diplatia_furcata	(Diplatia_grandibractea	Amyema_cambagei))	Amyema_glabra)	Benthamina_alyxifolia))	(Helicanthes_elastica	Amyema_queenslandica))	Sogerianthe_sessiflora)	((((Phragmanthera_regularis	Helixanthera_parasitica)	((((Gaiadendron_punctatum	Atkinsonia_ligustrina)	(((Desmaria_mutabilis	Notanthera_heterophylla)	(Tupeia_antarctica	((Ligaria_cuneifolia	((((Tristerix_longebracteatus	Tristerix_grandiflorus)	Tristerix_pubescens)	(Tristerix_peruvianus	(Tristerix_peytonii	Tristerix_chodatianus)))	(Tristerix_verticillatus	((Tristerix_corymbosus	Tristerix_aphyllus)	Tristerix_penduliflorus))))	((((Tripodanthus_belmirensis	Tripodanthus_acutifolius)	((Dendropemon_bicolor	Oryctanthus_occidentalis)	Passovia_pyrifolia))	((Cladocolea_gracilis	(Struthanthus_woodsonii	(Struthanthus_sp_RE_5128_1	(((Cladocolea_cupulata	Cladocolea_mcvaughii)	(Struthanthus_oerstedii	(Tripodanthus_flagellaris	Struthanthus_orbicularis)))	Phthirusa_inorna))))	Psittacanthus_schiedeanus))	Psittacanthus_calyculatus))))	(((((Lysiana_maritima	Lysiana_filifolia)	Amylotheca_subumbellata)	(Amylotheca_duthieana	(((Decaisnina_brittenii
((((((((((Benthamina_alyxifolia	(Dactyliophora_novaeguineae	((Diplatia_furcata	(Diplatia_grandibractea	Amyema_cambagei))	Amyema_glabra)))	(Helixanthera_parasitica	(Helicanthes_elastica	Amyema_queenslandica)))	Sogerianthe_sessiflora)	((((Scurrula_pulverulenta	(Scurrula_ferruginea	Scurrula_parasitica))	Taxillus_chinensis)	Plicosepalus_curviflorus)	(Helixanthera_cylindrica	((((((((Dendropemon_bicolor	Oryctanthus_occidentalis)	Passovia_pyrifolia)	(Psittacanthus_schiedeanus	((Tripodanthus_belmirensis	Tripodanthus_flagellaris)	Tripodanthus_acutifolius)))	(Phthirusa_inorna	((Struthanthus_sp_RE_5128_1	(Struthanthus_oerstedii	Struthanthus_orbicularis))	(Cladocolea_gracilis	((Cladocolea_cupulata	Cladocolea_mcvaughii)	Struthanthus_woodsonii)))))	Psittacanthus_calyculatus)	((Notanthera_heterophylla	Desmaria_mutabilis)	(Ligaria_cuneifolia	((((Tristerix_longebracteatus	Tristerix_grandiflorus)	Tristerix_pubescens)	((Tristerix_peruvianus	Tristerix_chodatianus)	Tristerix_peytonii))	(Tristerix_verticillatus	((Tristerix_corymbosus	Tristerix_aphyllus)	Tristerix_penduliflorus))))))	(Tupeia_antarctica	(((((Lysiana_maritima	Lysiana_filifolia)	Amylotheca_subumbellata)	((Amylotheca_duthieana
((((Vanwykia_remota	(Helixanthera_parasitica	Socratina_bemarivensis))	(((((Benthamina_alyxifolia	(Dactyliophora_novaeguineae	((Diplatia_furcata	Diplatia_grandibractea)	Amyema_glabra)))	(Amyema_cambagei	(Helicanthes_elastica	Amyema_queenslandica)))	Sogerianthe_sessiflora)	(((((Scurrula_pulverulenta	(Scurrula_ferruginea	Scurrula_parasitica))	Taxillus_chinensis)	Plicosepalus_curviflorus)	Septulina_glauca)	(Helixanthera_cylindrica	(Baratranthus_axanthus	(((((((Lysiana_maritima	Lysiana_filifolia)	Amylotheca_subumbellata)	((Amylotheca_duthieana	(((Decaisnina_brittenii	(Decaisnina_signata	Decaisnina_congesta))	Decaisnina_triflora)	(Lepidaria_sp_Nickrent_4044	(Macrosolen_cochinchinensis	Macrosolen_melintangensis))))	(Lepidaria_oviceps	Loxanthera_speciosa)))	(Alepis_flavida	Peraxilla_tetrapetala))	(Gaiadendron_punctatum	(Nuytsia_floribunda	Atkinsonia_ligustrina)))	(((((Ligaria_cuneifolia	((((Tristerix_longebracteatus	Tristerix_grandiflorus)	Tristerix_pubescens)	((Tristerix_peruvianus	Tristerix_chodatianus)	Tristerix_peytonii))	(Tristerix_verticillatus	((Tristerix_corymbosus	Tristerix_aphyllus)	Tristerix_penduliflorus))))	Notanthera_heterophylla)
((((Oncocalyx_sulfureus	Oncella_ambigua)	Agelanthus_sansibarensis)	((Berhautia_senegalensis	(Tapinanthus_constrictiflorus	Englerina_ramulosa))	Oncocalyx_schimperi))	((((Baratranthus_axanthus	Vanwykia_remota)	Socratina_bemarivensis)	(((((((((((Desmaria_mutabilis	(Ligaria_cuneifolia	((((Tristerix_longebracteatus	Tristerix_grandiflorus)	Tristerix_pubescens)	((Tristerix_peruvianus	Tristerix_chodatianus)	Tristerix_peytonii))	(Tristerix_verticillatus	((Tristerix_corymbosus	Tristerix_aphyllus)	Tristerix_penduliflorus)))))	Gaiadendron_punctatum)	Atkinsonia_ligustrina)	((Notanthera_heterophylla	((((Amylotheca_duthieana	(((Decaisnina_brittenii	(Decaisnina_signata	Decaisnina_congesta))	Decaisnina_triflora)	(Lepidaria_sp_Nickrent_4044	(Macrosolen_cochinchinensis	Macrosolen_melintangensis))))	(Lepidaria_oviceps	Loxanthera_speciosa))	((Lysiana_maritima	Lysiana_filifolia)	Amylotheca_subumbellata))	(Alepis_flavida	Peraxilla_tetrapetala)))	(((((Dendropemon_bicolor	Oryctanthus_occidentalis)	Passovia_pyrifolia)	(((Tripodanthus_belmirensis	Tripodanthus_flagellaris)	Tripodanthus_acutifolius)	Phthirusa_inorna))	((((Cladocolea_gracilis	(Struthanthus_oerstedii	Struthanthus_orbicularis))
(Berhautia_senegalensis	(((Oncocalyx_schimperi	((Oncocalyx_sulfureus	Oncella_ambigua)	Agelanthus_sansibarensis))	(((Vanwykia_remota	Socratina_bemarivensis)	((((((Septulina_glauca	Baratranthus_axanthus)	(Bakerella_sp_Nickrent_4161	Plicosepalus_sagittifolius))	(((((((Amyema_cambagei	Diplatia_grandibractea)	Diplatia_furcata)	Amyema_glabra)	Dactyliophora_novaeguineae)	Benthamina_alyxifolia)	(Helicanthes_elastica	Amyema_queenslandica))	Sogerianthe_sessiflora))	(((((((Tupeia_antarctica	((Ligaria_cuneifolia	Desmaria_mutabilis)	((Notanthera_heterophylla	(((((Amylotheca_duthieana	(((Decaisnina_brittenii	(Decaisnina_signata	Decaisnina_congesta))	Decaisnina_triflora)	(Lepidaria_sp_Nickrent_4044	(Macrosolen_cochinchinensis	Macrosolen_melintangensis))))	Loxanthera_speciosa)	((Lysiana_maritima	Lysiana_filifolia)	Amylotheca_subumbellata))	Lepidaria_oviceps)	(Alepis_flavida	Peraxilla_tetrapetala)))	((((Tripodanthus_belmirensis	((Dendropemon_bicolor	Oryctanthus_occidentalis)	Passovia_pyrifolia))	(Tripodanthus_acutifolius	Tripodanthus_flagellaris))	(Phthirusa_inorna	((((Struthanthus_sp_RE_5128_1	Struthanthus_woodsonii)	(Struthanthus_oerstedii	(Psittacanthus_schiedeanus
(Berhautia_senegalensis	(((((Vanwykia_remota	Socratina_bemarivensis)	(((((Helixanthera_coccinea	(Dendrophthoe_constricta	(Dendrophthoe_longituba	Dendrophthoe_vitellina)))	Dendrophthoe_curvata)	Plicosepalus_sagittifolius)	Tolypanthus_involucratus)	(Bakerella_sp_Nickrent_4161	((((((((((Amyema_cambagei	Diplatia_grandibractea)	Diplatia_furcata)	Amyema_glabra)	Dactyliophora_novaeguineae)	Benthamina_alyxifolia)	(Helicanthes_elastica	Amyema_queenslandica))	Sogerianthe_sessiflora)	Helixanthera_cylindrica)	((Helixanthera_parasitica	((Nuytsia_floribunda	(((((Tristerix_corymbosus	Tristerix_aphyllus)	Tristerix_penduliflorus)	((((Tristerix_longebracteatus	Tristerix_grandiflorus)	Tristerix_pubescens)	((Tristerix_peruvianus	Tristerix_chodatianus)	Tristerix_peytonii))	Tristerix_verticillatus))	Tupeia_antarctica)	((Atkinsonia_ligustrina	(((Ligaria_cuneifolia	((Loxanthera_speciosa	(((Decaisnina_brittenii	(Decaisnina_signata	Decaisnina_congesta))	Decaisnina_triflora)	(Lepidaria_sp_Nickrent_4044	(Macrosolen_cochinchinensis	Macrosolen_melintangensis))))	(((Lysiana_maritima	Lysiana_filifolia)	Amylotheca_subumbellata)	Amylotheca_duthieana)))	(Alepis_flavida	Peraxilla_tetrapetala))
(((Vanwykia_remota	Socratina_bemarivensis)	(((((((((Tristerix_longebracteatus	Tristerix_grandiflorus)	Tristerix_pubescens)	((Tristerix_peruvianus	Tristerix_chodatianus)	Tristerix_peytonii))	(Tristerix_verticillatus	((Tristerix_corymbosus	Tristerix_aphyllus)	Tristerix_penduliflorus)))	(Atkinsonia_ligustrina	(((Lepidaria_oviceps	((Loxanthera_speciosa	(Amylotheca_duthieana	(((Decaisnina_brittenii	(Decaisnina_signata	Decaisnina_congesta))	Decaisnina_triflora)	(Lepidaria_sp_Nickrent_4044	(Macrosolen_cochinchinensis	Macrosolen_melintangensis)))))	((Lysiana_maritima	Lysiana_filifolia)	Amylotheca_subumbellata)))	(Alepis_flavida	Peraxilla_tetrapetala))	((Tupeia_antarctica	(Nuytsia_floribunda	((Ligaria_cuneifolia	(((Psittacanthus_calyculatus	Phthirusa_inorna)	(((Struthanthus_woodsonii	(Struthanthus_sp_RE_5128_1	(Struthanthus_oerstedii	Struthanthus_orbicularis)))	Cladocolea_gracilis)	(Cladocolea_cupulata	Cladocolea_mcvaughii)))	((Tripodanthus_acutifolius	((Psittacanthus_schiedeanus	Tripodanthus_belmirensis)	Tripodanthus_flagellaris))	((Dendropemon_bicolor	Oryctanthus_occidentalis)	Passovia_pyrifolia))))	(Desmaria_mutabilis	Notanthera_heterophylla))))	Gaiadendron_punctatum))))
(Berhautia_senegalensis	((Oncocalyx_schimperi	((Oncocalyx_sulfureus	Oncella_ambigua)	Agelanthus_sansibarensis))	((Tapinanthus_constrictiflorus	Englerina_ramulosa)	((((Vanwykia_remota	Socratina_bemarivensis)	((((((((((Desmaria_mutabilis	Ligaria_cuneifolia)	((((Cladocolea_cupulata	Cladocolea_mcvaughii)	((((Psittacanthus_schiedeanus	Struthanthus_oerstedii)	Struthanthus_orbicularis)	(Struthanthus_woodsonii	(Cladocolea_gracilis	Struthanthus_sp_RE_5128_1)))	((Tripodanthus_acutifolius	Tripodanthus_flagellaris)	(Tripodanthus_belmirensis	((Dendropemon_bicolor	Oryctanthus_occidentalis)	Passovia_pyrifolia)))))	Psittacanthus_calyculatus)	Phthirusa_inorna))	(Atkinsonia_ligustrina	(Notanthera_heterophylla	((((Lepidaria_oviceps	Loxanthera_speciosa)	(Amylotheca_duthieana	(((Decaisnina_brittenii	(Decaisnina_signata	Decaisnina_congesta))	Decaisnina_triflora)	(Lepidaria_sp_Nickrent_4044	(Macrosolen_cochinchinensis	Macrosolen_melintangensis)))))	((Lysiana_maritima	Lysiana_filifolia)	Amylotheca_subumbellata))	(Alepis_flavida	Peraxilla_tetrapetala)))))	Gaiadendron_punctatum)	(Tupeia_antarctica	(((Tristerix_corymbosus	Tristerix_aphyllus)	Tristerix_penduliflorus)	(((Tristerix_grandiflorus
(((((((Baratranthus_axanthus	Bakerella_sp_Nickrent_4161)	Socratina_bemarivensis)	(((Septulina_glauca	Phragmanthera_crassicaulis)	((Emelianthe_panganensis	(Oliverella_rubroviridis	((Erianthemum_dregei	Spragueanella_rhamnifolia)	Tapinanthus_sp_OM825)))	(Phragmanthera_regularis	Globimetula_dinklagei)))	Moquiniella_rubra))	(((((((((Diplatia_grandibractea	Diplatia_furcata)	Amyema_glabra)	Amyema_cambagei)	Dactyliophora_novaeguineae)	Benthamina_alyxifolia)	(Helicanthes_elastica	Amyema_queenslandica))	Sogerianthe_sessiflora)	(Helixanthera_cylindrica	(Plicosepalus_curviflorus	((((Tupeia_antarctica	((((((Lepidaria_oviceps	Loxanthera_speciosa)	(Amylotheca_duthieana	(((Decaisnina_brittenii	(Decaisnina_signata	Decaisnina_congesta))	Decaisnina_triflora)	(Lepidaria_sp_Nickrent_4044	(Macrosolen_cochinchinensis	Macrosolen_melintangensis)))))	((Lysiana_maritima	Lysiana_filifolia)	Amylotheca_subumbellata))	(Alepis_flavida	Peraxilla_tetrapetala))	(Desmaria_mutabilis	(((Phthirusa_inorna	(Tripodanthus_acutifolius	(Tripodanthus_belmirensis	Tripodanthus_flagellaris)))	((((Dendropemon_bicolor	Oryctanthus_occidentalis)	Passovia_pyrifolia)	(Psittacanthus_calyculatus	((Cladocolea_gracilis
((((Socratina_bemarivensis	(Baratranthus_axanthus	Vanwykia_remota))	((Tolypanthus_involucratus	((Dendrophthoe_constricta	((Dendrophthoe_longituba	Dendrophthoe_vitellina)	Helixanthera_coccinea))	Dendrophthoe_curvata))	(((Bakerella_sp_Nickrent_4161	Plicosepalus_sagittifolius)	((Plicosepalus_curviflorus	(Phragmanthera_regularis	Moquiniella_rubra))	(Phragmanthera_crassicaulis	((Oliverella_rubroviridis	((Erianthemum_dregei	Spragueanella_rhamnifolia)	Tapinanthus_sp_OM825))	(Emelianthe_panganensis	(Septulina_glauca	Globimetula_dinklagei))))))	(((((((((Phthirusa_inorna	(Tripodanthus_acutifolius	(Tripodanthus_belmirensis	Tripodanthus_flagellaris)))	(((Dendropemon_bicolor	Oryctanthus_occidentalis)	Passovia_pyrifolia)	(Psittacanthus_calyculatus	((Cladocolea_cupulata	Cladocolea_mcvaughii)	((Struthanthus_woodsonii	((Struthanthus_oerstedii	(Psittacanthus_schiedeanus	Struthanthus_orbicularis))	Struthanthus_sp_RE_5128_1))	Cladocolea_gracilis)))))	(Notanthera_heterophylla	((((Tristerix_pubescens	(Tristerix_grandiflorus	Tristerix_longebracteatus))	((Tristerix_peruvianus	Tristerix_chodatianus)	Tristerix_peytonii))	((Tristerix_corymbosus	Tristerix_aphyllus)	(Tristerix_verticillatus	Tristerix_penduliflorus)))	Ligaria_cuneifolia)))
((Oedina_pendens	((Vanwykia_remota	Socratina_bemarivensis)	(((((Sogerianthe_sessiflora	((Dactyliophora_novaeguineae	((((Diplatia_furcata	Diplatia_grandibractea)	Amyema_cambagei)	Amyema_glabra)	Benthamina_alyxifolia))	(Amyema_queenslandica	Helicanthes_elastica)))	Helixanthera_cylindrica)	((Taxillus_chinensis	(Scurrula_pulverulenta	(Scurrula_ferruginea	Scurrula_parasitica)))	(((Cecarria_obtusifolia	(Loranthus_odoratus	(Loranthus_grewingkii	Loranthus_europaeus)))	((Muellerina_celastroides	Muellerina_eucalyptoides)	Ileostylus_micranthus))	(Nuytsia_floribunda	(Gaiadendron_punctatum	(Atkinsonia_ligustrina	((Notanthera_heterophylla	(((Loxanthera_speciosa	(Amylotheca_subumbellata	(Lysiana_filifolia	Lysiana_maritima)))	(Amylotheca_duthieana	((Lepidaria_sp_Nickrent_4044	(Macrosolen_melintangensis	Macrosolen_cochinchinensis))	((Decaisnina_brittenii	(Decaisnina_congesta	Decaisnina_signata))	Decaisnina_triflora))))	(Peraxilla_tetrapetala	Alepis_flavida)))	((((Lepidaria_oviceps	Desmaria_mutabilis)	(Ligaria_cuneifolia	((Tristerix_verticillatus	(Tristerix_penduliflorus	(Tristerix_aphyllus	Tristerix_corymbosus)))	(((Tristerix_grandiflorus
((Oedina_pendens	(Socratina_bemarivensis	(((((((Dactyliophora_novaeguineae	((((Diplatia_furcata	Diplatia_grandibractea)	Amyema_glabra)	Amyema_cambagei)	Benthamina_alyxifolia))	((Amyema_queenslandica	Helicanthes_elastica)	Sogerianthe_sessiflora))	Helixanthera_cylindrica)	((Taxillus_chinensis	(Scurrula_pulverulenta	(Scurrula_ferruginea	Scurrula_parasitica)))	((((Cecarria_obtusifolia	(Loranthus_odoratus	(Loranthus_grewingkii	Loranthus_europaeus)))	((Muellerina_celastroides	Muellerina_eucalyptoides)	Ileostylus_micranthus))	(((Desmaria_mutabilis	(((((((Lepidaria_oviceps	Lepidaria_sp_Nickrent_4044)	(Macrosolen_melintangensis	Macrosolen_cochinchinensis))	((Decaisnina_brittenii	(Decaisnina_congesta	Decaisnina_signata))	Decaisnina_triflora))	(Loxanthera_speciosa	Amylotheca_duthieana))	(Amylotheca_subumbellata	(Lysiana_filifolia	Lysiana_maritima)))	(Peraxilla_tetrapetala	Alepis_flavida))	(Gaiadendron_punctatum	(Nuytsia_floribunda	Atkinsonia_ligustrina))))	(((Notanthera_heterophylla	(((Tristerix_aphyllus	Tristerix_corymbosus)	(Tristerix_verticillatus	Tristerix_penduliflorus))	(((Tristerix_grandiflorus	Tristerix_longebracteatus)	Tristerix_pubescens)
((Oedina_pendens	(((Baratranthus_axanthus	Vanwykia_remota)	(Helixanthera_parasitica	Socratina_bemarivensis))	(((((Septulina_glauca	Moquiniella_rubra)	(Phragmanthera_crassicaulis	((Globimetula_dinklagei	Phragmanthera_regularis)	(((Spragueanella_rhamnifolia	Erianthemum_dregei)	(Oliverella_rubroviridis	Tapinanthus_sp_OM825))	Emelianthe_panganensis))))	(Bakerella_sp_Nickrent_4161	Plicosepalus_sagittifolius))	(((Sogerianthe_sessiflora	(((Dactyliophora_novaeguineae	((Diplatia_furcata	(Amyema_cambagei	Diplatia_grandibractea))	Amyema_glabra))	Benthamina_alyxifolia)	(Amyema_queenslandica	Helicanthes_elastica)))	Helixanthera_cylindrica)	((((Cecarria_obtusifolia	(Loranthus_odoratus	(Loranthus_grewingkii	Loranthus_europaeus)))	((Muellerina_celastroides	Muellerina_eucalyptoides)	Ileostylus_micranthus))	(((((Tristerix_aphyllus	Tristerix_corymbosus)	(((((Tristerix_grandiflorus	Tristerix_longebracteatus)	(Tristerix_peytonii	Tristerix_pubescens))	(Tristerix_peruvianus	Tristerix_chodatianus))	Tristerix_verticillatus)	Tristerix_penduliflorus))	Ligaria_cuneifolia)	((Psittacanthus_calyculatus	((Tripodanthus_acutifolius	(Phthirusa_inorna	((Struthanthus_oerstedii	Struthanthus_orbicularis)
(((((((Vanwykia_remota	Socratina_bemarivensis)	((Moquiniella_rubra	((Oliverella_rubroviridis	(Tapinanthus_sp_OM825	(Spragueanella_rhamnifolia	Erianthemum_dregei)))	(Phragmanthera_crassicaulis	(Emelianthe_panganensis	Globimetula_dinklagei))))	((((Dendrophthoe_constricta	(Dendrophthoe_vitellina	(Dendrophthoe_curvata	Dendrophthoe_longituba)))	(Helixanthera_coccinea	Tolypanthus_involucratus))	((Sogerianthe_sessiflora	(((Dactyliophora_novaeguineae	(((Diplatia_furcata	Diplatia_grandibractea)	Amyema_glabra)	Amyema_cambagei))	Benthamina_alyxifolia)	(Amyema_queenslandica	Helicanthes_elastica)))	(Helixanthera_cylindrica	((((Cecarria_obtusifolia	(Loranthus_odoratus	(Loranthus_grewingkii	Loranthus_europaeus)))	((Muellerina_celastroides	Muellerina_eucalyptoides)	Ileostylus_micranthus))	(Nuytsia_floribunda	((Gaiadendron_punctatum	((Desmaria_mutabilis	((Notanthera_heterophylla	((((((Tristerix_grandiflorus	Tristerix_longebracteatus)	Tristerix_pubescens)	(Tristerix_peytonii	(Tristerix_peruvianus	Tristerix_chodatianus)))	Tristerix_verticillatus)	(Tristerix_penduliflorus	(Tristerix_aphyllus	Tristerix_corymbosus)))	Ligaria_cuneifolia))	(((Psittacanthus_calyculatus	((((Struthanthus_sp_RE_5128_1
(Berhautia_senegalensis	((Oedina_pendens	(Socratina_bemarivensis	(((Baratranthus_axanthus	Phragmanthera_regularis)	(((Dendrophthoe_constricta	((Dendrophthoe_vitellina	Dendrophthoe_longituba)	Dendrophthoe_curvata))	(Helixanthera_coccinea	Tolypanthus_involucratus))	(((Moquiniella_rubra	((Oliverella_rubroviridis	(Tapinanthus_sp_OM825	(Spragueanella_rhamnifolia	Erianthemum_dregei)))	(Phragmanthera_crassicaulis	(Emelianthe_panganensis	Globimetula_dinklagei))))	(((((Sogerianthe_sessiflora	(((Dactyliophora_novaeguineae	(((Diplatia_furcata	Diplatia_grandibractea)	Amyema_glabra)	Amyema_cambagei))	Benthamina_alyxifolia)	(Helixanthera_parasitica	(Amyema_queenslandica	Helicanthes_elastica))))	(((Cecarria_obtusifolia	(Loranthus_odoratus	(Loranthus_grewingkii	Loranthus_europaeus)))	((Muellerina_celastroides	Muellerina_eucalyptoides)	Ileostylus_micranthus))	((Tupeia_antarctica	(((((Cladocolea_mcvaughii	Cladocolea_cupulata)	((Struthanthus_woodsonii	((Struthanthus_orbicularis	(Struthanthus_oerstedii	Psittacanthus_schiedeanus))	Struthanthus_sp_RE_5128_1))	Cladocolea_gracilis))	((Phthirusa_inorna	(Passovia_pyrifolia	(Dendropemon_bicolor	Oryctanthus_occidentalis)))	(Tripodanthus_acutifolius
(Berhautia_senegalensis	((((((((Dendrophthoe_vitellina	Dendrophthoe_longituba)	Dendrophthoe_curvata)	Helixanthera_coccinea)	Dendrophthoe_constricta)	Tolypanthus_involucratus)	((((Amyema_queenslandica	Helicanthes_elastica)	(Sogerianthe_sessiflora	((Dactyliophora_novaeguineae	(((Amyema_cambagei	Diplatia_grandibractea)	Diplatia_furcata)	Amyema_glabra))	Benthamina_alyxifolia)))	(((Oncocalyx_schimperi	(((Cecarria_obtusifolia	(Loranthus_odoratus	(Loranthus_grewingkii	Loranthus_europaeus)))	((Muellerina_celastroides	Muellerina_eucalyptoides)	Ileostylus_micranthus))	((((((((Lepidaria_oviceps	Loxanthera_speciosa)	(((Lepidaria_sp_Nickrent_4044	(Macrosolen_melintangensis	Macrosolen_cochinchinensis))	((Decaisnina_brittenii	(Decaisnina_congesta	Decaisnina_signata))	Decaisnina_triflora))	Amylotheca_duthieana))	(Amylotheca_subumbellata	(Lysiana_filifolia	Lysiana_maritima)))	(Peraxilla_tetrapetala	Alepis_flavida))	(Atkinsonia_ligustrina	((Psittacanthus_schiedeanus	(((Cladocolea_mcvaughii	Cladocolea_cupulata)	(((Passovia_pyrifolia	(Dendropemon_bicolor	Oryctanthus_occidentalis))	Tripodanthus_belmirensis)	(Tripodanthus_acutifolius	Tripodanthus_flagellaris)))	(Phthirusa_inorna
(((Oedina_pendens	(((((Bakerella_sp_Nickrent_4161	Plicosepalus_sagittifolius)	((((Septulina_glauca	Phragmanthera_crassicaulis)	(Emelianthe_panganensis	Globimetula_dinklagei))	(Oliverella_rubroviridis	(Tapinanthus_sp_OM825	(Spragueanella_rhamnifolia	Erianthemum_dregei))))	Moquiniella_rubra))	(((Amyema_queenslandica	Helicanthes_elastica)	((Dactyliophora_novaeguineae	(((Diplatia_grandibractea	Diplatia_furcata)	Amyema_glabra)	Amyema_cambagei))	Benthamina_alyxifolia))	((((((Cecarria_obtusifolia	(Loranthus_odoratus	(Loranthus_grewingkii	Loranthus_europaeus)))	((Muellerina_celastroides	Muellerina_eucalyptoides)	Ileostylus_micranthus))	(((Tupeia_antarctica	((Atkinsonia_ligustrina	Gaiadendron_punctatum)	(((Loxanthera_speciosa	(((Lepidaria_oviceps	Lepidaria_sp_Nickrent_4044)	((Macrosolen_melintangensis	Macrosolen_cochinchinensis)	((Decaisnina_brittenii	(Decaisnina_congesta	Decaisnina_signata))	Decaisnina_triflora)))	Amylotheca_duthieana))	(Amylotheca_subumbellata	(Lysiana_filifolia	Lysiana_maritima)))	(Peraxilla_tetrapetala	Alepis_flavida))))	((((((Phthirusa_inorna	Tripodanthus_acutifolius)	(((Passovia_pyrifolia	(Dendropemon_bicolor	Oryctanthus_occidentalis))
((((Tapinanthus_constrictiflorus	(Oncocalyx_schimperi	(Agelanthus_sansibarensis	(Oncocalyx_sulfureus	Oncella_ambigua))))	(Oedina_pendens	(((((((Dendrophthoe_vitellina	Dendrophthoe_longituba)	Helixanthera_coccinea)	Dendrophthoe_constricta)	Dendrophthoe_curvata)	Tolypanthus_involucratus)	((Bakerella_sp_Nickrent_4161	Plicosepalus_sagittifolius)	(((Sogerianthe_sessiflora	((Amyema_queenslandica	Helicanthes_elastica)	(((((Amyema_cambagei	Diplatia_furcata)	Diplatia_grandibractea)	Amyema_glabra)	Benthamina_alyxifolia)	Dactyliophora_novaeguineae)))	((((((Cecarria_obtusifolia	(Loranthus_odoratus	(Loranthus_grewingkii	Loranthus_europaeus)))	((Muellerina_celastroides	Muellerina_eucalyptoides)	Ileostylus_micranthus))	((Tupeia_antarctica	(((Atkinsonia_ligustrina	Gaiadendron_punctatum)	(((Loxanthera_speciosa	((((Decaisnina_brittenii	(Decaisnina_congesta	Decaisnina_signata))	Decaisnina_triflora)	((Lepidaria_sp_Nickrent_4044	(Macrosolen_melintangensis	Macrosolen_cochinchinensis))	Lepidaria_oviceps))	Amylotheca_duthieana))	(Amylotheca_subumbellata	(Lysiana_filifolia	Lysiana_maritima)))	(Peraxilla_tetrapetala	Alepis_flavida)))	((((Tripodanthus_belmirensis	(Tripodanthus_flagellaris
((((Oedina_pendens	(((((Dendrophthoe_curvata	(Dendrophthoe_constricta	(Dendrophthoe_vitellina	Dendrophthoe_longituba)))	Helixanthera_coccinea)	Tolypanthus_involucratus)	(((((Sogerianthe_sessiflora	((Amyema_queenslandica	Helicanthes_elastica)	(Benthamina_alyxifolia	(Dactyliophora_novaeguineae	(((Diplatia_furcata	Diplatia_grandibractea)	Amyema_glabra)	Amyema_cambagei)))))	(((Cecarria_obtusifolia	(Loranthus_odoratus	(Loranthus_grewingkii	Loranthus_europaeus)))	(((Muellerina_celastroides	Muellerina_eucalyptoides)	Ileostylus_micranthus)	(((((Atkinsonia_ligustrina	Gaiadendron_punctatum)	(((Lepidaria_oviceps	(Amylotheca_subumbellata	(Lysiana_filifolia	Lysiana_maritima)))	(Loxanthera_speciosa	((((Decaisnina_brittenii	(Decaisnina_congesta	Decaisnina_signata))	Decaisnina_triflora)	(Lepidaria_sp_Nickrent_4044	(Macrosolen_melintangensis	Macrosolen_cochinchinensis)))	Amylotheca_duthieana)))	(Peraxilla_tetrapetala	Alepis_flavida)))	((((((Phthirusa_inorna	(((Cladocolea_gracilis	(Struthanthus_orbicularis	Struthanthus_oerstedii))	(Struthanthus_sp_RE_5128_1	Struthanthus_woodsonii))	(Cladocolea_mcvaughii	Cladocolea_cupulata)))	((Tripodanthus_acutifolius	(Tripodanthus_belmirensis
(((Oncocalyx_schimperi	(Agelanthus_sansibarensis	(Oncocalyx_sulfureus	Oncella_ambigua)))	(Berhautia_senegalensis	(Englerina_ramulosa	Tapinanthus_constrictiflorus)))	(Oedina_pendens	((((Plicosepalus_sagittifolius	((Baratranthus_axanthus	Vanwykia_remota)	Bakerella_sp_Nickrent_4161))	((Dendrophthoe_vitellina	(Dendrophthoe_constricta	(Dendrophthoe_longituba	Dendrophthoe_curvata)))	(Helixanthera_coccinea	Tolypanthus_involucratus)))	((((Sogerianthe_sessiflora	((Amyema_queenslandica	Helicanthes_elastica)	(Benthamina_alyxifolia	(Dactyliophora_novaeguineae	(((Diplatia_furcata	Diplatia_grandibractea)	Amyema_glabra)	Amyema_cambagei)))))	(Plicosepalus_curviflorus	(((Helixanthera_parasitica	((Muellerina_celastroides	Muellerina_eucalyptoides)	Ileostylus_micranthus))	((Loranthus_grewingkii	Loranthus_europaeus)	(Cecarria_obtusifolia	Loranthus_odoratus)))	((((Gaiadendron_punctatum	((((Amylotheca_subumbellata	(Lysiana_filifolia	Lysiana_maritima))	(Loxanthera_speciosa	((((Decaisnina_brittenii	(Decaisnina_congesta	Decaisnina_signata))	Decaisnina_triflora)	((Lepidaria_oviceps	Lepidaria_sp_Nickrent_4044)	(Macrosolen_melintangensis	Macrosolen_cochinchinensis)))	Amylotheca_duthieana)))
(((Socratina_bemarivensis	(((Tolypanthus_involucratus	Dendrophthoe_curvata)	(Helixanthera_coccinea	((Dendrophthoe_vitellina	Dendrophthoe_constricta)	Dendrophthoe_longituba)))	(((Plicosepalus_curviflorus	((((Globimetula_dinklagei	Emelianthe_panganensis)	((Tapinanthus_sp_OM825	(Spragueanella_rhamnifolia	Erianthemum_dregei))	Oliverella_rubroviridis))	Phragmanthera_crassicaulis)	((Moquiniella_rubra	Septulina_glauca)	Phragmanthera_regularis)))	((Helixanthera_cylindrica	(Taxillus_chinensis	(Scurrula_pulverulenta	(Scurrula_ferruginea	Scurrula_parasitica))))	(((((Tupeia_antarctica	Atkinsonia_ligustrina)	(((Alepis_flavida	Peraxilla_tetrapetala)	(((Amylotheca_duthieana	((Lepidaria_sp_Nickrent_4044	(Macrosolen_melintangensis	Macrosolen_cochinchinensis))	(Decaisnina_triflora	(Decaisnina_brittenii	(Decaisnina_signata	Decaisnina_congesta)))))	Loxanthera_speciosa)	(Amylotheca_subumbellata	(Lysiana_maritima	Lysiana_filifolia))))	(Gaiadendron_punctatum	(Nuytsia_floribunda	(Desmaria_mutabilis	((Psittacanthus_schiedeanus	(((Tripodanthus_belmirensis	(Tripodanthus_acutifolius	Tripodanthus_flagellaris))	Phthirusa_inorna)	((Oryctanthus_occidentalis	(Dendropemon_bicolor	Passovia_pyrifolia))
(((Englerina_ramulosa	(Oncocalyx_schimperi	Tapinanthus_constrictiflorus))	(((((Baratranthus_axanthus	Vanwykia_remota)	Socratina_bemarivensis)	((((Phragmanthera_crassicaulis	((Phragmanthera_regularis	Moquiniella_rubra)	((Globimetula_dinklagei	Emelianthe_panganensis)	((Tapinanthus_sp_OM825	(Spragueanella_rhamnifolia	Erianthemum_dregei))	Oliverella_rubroviridis))))	(Plicosepalus_curviflorus	Septulina_glauca))	((Helixanthera_cylindrica	(Taxillus_chinensis	(Scurrula_pulverulenta	(Scurrula_ferruginea	Scurrula_parasitica))))	(((((((Tristerix_peytonii	(Tristerix_peruvianus	Tristerix_chodatianus))	Tristerix_pubescens)	(Tristerix_grandiflorus	Tristerix_longebracteatus))	(Tristerix_verticillatus	((Tristerix_aphyllus	Tristerix_corymbosus)	Tristerix_penduliflorus)))	((((Notanthera_heterophylla	((Alepis_flavida	Peraxilla_tetrapetala)	((Amylotheca_duthieana	((Lepidaria_sp_Nickrent_4044	(Macrosolen_melintangensis	Macrosolen_cochinchinensis))	(Decaisnina_congesta	(Decaisnina_signata	(Decaisnina_triflora	Decaisnina_brittenii)))))	((Amylotheca_subumbellata	(Lysiana_maritima	Lysiana_filifolia))	(Loxanthera_speciosa	Lepidaria_oviceps)))))	(Gaiadendron_punctatum	(Nuytsia_floribunda
((((Vanwykia_remota	Socratina_bemarivensis)	((Bakerella_sp_Nickrent_4161	(((((Septulina_glauca	Phragmanthera_crassicaulis)	((Phragmanthera_regularis	Globimetula_dinklagei)	Emelianthe_panganensis))	((Tapinanthus_sp_OM825	(Spragueanella_rhamnifolia	Erianthemum_dregei))	Oliverella_rubroviridis))	Moquiniella_rubra)	(((Sogerianthe_sessiflora	((Helixanthera_parasitica	(Amyema_queenslandica	Helicanthes_elastica))	(Benthamina_alyxifolia	((Amyema_glabra	(Diplatia_furcata	(Amyema_cambagei	Diplatia_grandibractea)))	Dactyliophora_novaeguineae))))	(Helixanthera_cylindrica	(Baratranthus_axanthus	((Nuytsia_floribunda	((Tupeia_antarctica	((((((Tristerix_aphyllus	Tristerix_corymbosus)	Tristerix_penduliflorus)	(((Tristerix_peytonii	(Tristerix_peruvianus	Tristerix_chodatianus))	(Tristerix_pubescens	(Tristerix_grandiflorus	Tristerix_longebracteatus)))	Tristerix_verticillatus))	(Notanthera_heterophylla	Ligaria_cuneifolia))	(Psittacanthus_calyculatus	(((Passovia_pyrifolia	(Oryctanthus_occidentalis	Dendropemon_bicolor))	((Tripodanthus_belmirensis	Tripodanthus_flagellaris)	Tripodanthus_acutifolius))	(((Struthanthus_oerstedii	(Psittacanthus_schiedeanus	Struthanthus_orbicularis))	(((Cladocolea_mcvaughii
(Berhautia_senegalensis	(((Oedina_pendens	(Englerina_ramulosa	Tapinanthus_constrictiflorus))	(Baratranthus_axanthus	((((Dendrophthoe_curvata	(Helixanthera_coccinea	((Dendrophthoe_longituba	Dendrophthoe_vitellina)	Dendrophthoe_constricta)))	Tolypanthus_involucratus)	(Vanwykia_remota	Socratina_bemarivensis))	(((Helixanthera_cylindrica	((((((((Tristerix_aphyllus	Tristerix_corymbosus)	Tristerix_penduliflorus)	(((Tristerix_peytonii	(Tristerix_peruvianus	Tristerix_chodatianus))	(Tristerix_pubescens	(Tristerix_grandiflorus	Tristerix_longebracteatus)))	Tristerix_verticillatus))	Nuytsia_floribunda)	((Gaiadendron_punctatum	((Atkinsonia_ligustrina	(Notanthera_heterophylla	((Lepidaria_oviceps	(Alepis_flavida	Peraxilla_tetrapetala))	((Amylotheca_duthieana	((Lepidaria_sp_Nickrent_4044	(Macrosolen_melintangensis	Macrosolen_cochinchinensis))	((Decaisnina_brittenii	(Decaisnina_congesta	Decaisnina_signata))	Decaisnina_triflora)))	((Amylotheca_subumbellata	(Lysiana_maritima	Lysiana_filifolia))	Loxanthera_speciosa)))))	((Desmaria_mutabilis	Ligaria_cuneifolia)	(((Tripodanthus_acutifolius	((Tripodanthus_belmirensis	Tripodanthus_flagellaris)	Phthirusa_inorna))	((Psittacanthus_calyculatus
(Berhautia_senegalensis	(((((((Helixanthera_cylindrica	(Sogerianthe_sessiflora	((((Diplatia_furcata	Diplatia_grandibractea)	(Amyema_cambagei	Amyema_glabra))	Dactyliophora_novaeguineae)	(Benthamina_alyxifolia	(Amyema_queenslandica	Helicanthes_elastica)))))	((Baratranthus_axanthus	((((Phthirusa_inorna	(((Cladocolea_mcvaughii	Cladocolea_cupulata)	(Cladocolea_gracilis	(Struthanthus_woodsonii	(Struthanthus_sp_RE_5128_1	(Struthanthus_oerstedii	(Psittacanthus_schiedeanus	Struthanthus_orbicularis))))))	(Psittacanthus_calyculatus	((Tripodanthus_belmirensis	(Tripodanthus_flagellaris	Tripodanthus_acutifolius))	(Passovia_pyrifolia	(Oryctanthus_occidentalis	Dendropemon_bicolor))))))	((((Tupeia_antarctica	Notanthera_heterophylla)	Desmaria_mutabilis)	Nuytsia_floribunda)	((Gaiadendron_punctatum	Lepidaria_oviceps)	((Atkinsonia_ligustrina	((Alepis_flavida	Peraxilla_tetrapetala)	((Amylotheca_duthieana	((Lepidaria_sp_Nickrent_4044	(Macrosolen_melintangensis	Macrosolen_cochinchinensis))	((Decaisnina_brittenii	(Decaisnina_congesta	Decaisnina_signata))	Decaisnina_triflora)))	((Amylotheca_subumbellata	(Lysiana_maritima	Lysiana_filifolia))	Loxanthera_speciosa))))	(((Tristerix_peytonii
(Berhautia_senegalensis	((((Oncella_ambigua	Oncocalyx_sulfureus)	Agelanthus_sansibarensis)	(Oncocalyx_schimperi	(Tapinanthus_constrictiflorus	Englerina_ramulosa)))	(((((Helixanthera_coccinea	((Dendrophthoe_longituba	Dendrophthoe_vitellina)	Dendrophthoe_constricta))	(Dendrophthoe_curvata	Tolypanthus_involucratus))	((Plicosepalus_sagittifolius	Bakerella_sp_Nickrent_4161)	((Plicosepalus_curviflorus	((Sogerianthe_sessiflora	(((Amyema_cambagei	((Diplatia_furcata	Diplatia_grandibractea)	Amyema_glabra))	Dactyliophora_novaeguineae)	(Benthamina_alyxifolia	(Amyema_queenslandica	Helicanthes_elastica))))	((Helixanthera_cylindrica	(Baratranthus_axanthus	(((((Nuytsia_floribunda	Atkinsonia_ligustrina)	Gaiadendron_punctatum)	((Alepis_flavida	Peraxilla_tetrapetala)	((Amylotheca_duthieana	((Lepidaria_sp_Nickrent_4044	(Macrosolen_melintangensis	Macrosolen_cochinchinensis))	((Decaisnina_brittenii	(Decaisnina_congesta	Decaisnina_signata))	Decaisnina_triflora)))	((Amylotheca_subumbellata	(Lysiana_maritima	Lysiana_filifolia))	(Lepidaria_oviceps	Loxanthera_speciosa)))))	((Desmaria_mutabilis	((((((Tristerix_peytonii	(Tristerix_peruvianus	Tristerix_chodatianus))	(Tristerix_pubescens
((((Oncella_ambigua	Oncocalyx_sulfureus)	Agelanthus_sansibarensis)	((Englerina_ramulosa	(Oncocalyx_schimperi	Tapinanthus_constrictiflorus))	Berhautia_senegalensis))	(((((((((Emelianthe_panganensis	((Spragueanella_rhamnifolia	Erianthemum_dregei)	(Oliverella_rubroviridis	Tapinanthus_sp_OM825)))	(Phragmanthera_regularis	Globimetula_dinklagei))	Phragmanthera_crassicaulis)	Septulina_glauca)	Moquiniella_rubra)	((Plicosepalus_sagittifolius	((Bakerella_sp_Nickrent_4161	(((((Ligaria_cuneifolia	(Notanthera_heterophylla	(((Tristerix_peruvianus	Tristerix_chodatianus)	((Tristerix_peytonii	Tristerix_pubescens)	(Tristerix_grandiflorus	Tristerix_longebracteatus)))	(Tristerix_verticillatus	((Tristerix_aphyllus	Tristerix_corymbosus)	Tristerix_penduliflorus)))))	((Phthirusa_inorna	((Tripodanthus_flagellaris	Tripodanthus_belmirensis)	Tripodanthus_acutifolius))	((Passovia_pyrifolia	(Oryctanthus_occidentalis	Dendropemon_bicolor))	((Psittacanthus_calyculatus	((Struthanthus_orbicularis	Struthanthus_oerstedii)	(((Cladocolea_mcvaughii	Cladocolea_cupulata)	Struthanthus_woodsonii)	(Cladocolea_gracilis	Struthanthus_sp_RE_5128_1))))	Psittacanthus_schiedeanus))))	(Tupeia_antarctica	((((Nuytsia_floribunda	Atkinsonia_ligustrina)
(((Baratranthus_axanthus	((Oncocalyx_schimperi	(Oncella_ambigua	Oncocalyx_sulfureus))	Agelanthus_sansibarensis))	((Englerina_ramulosa	Tapinanthus_constrictiflorus)	Berhautia_senegalensis))	((((Helixanthera_parasitica	Socratina_bemarivensis)	(((Tolypanthus_involucratus	(((Dendrophthoe_longituba	Dendrophthoe_vitellina)	Dendrophthoe_constricta)	(Dendrophthoe_curvata	Helixanthera_coccinea)))	(Bakerella_sp_Nickrent_4161	Plicosepalus_sagittifolius))	((((Emelianthe_panganensis	((Oliverella_rubroviridis	(Tapinanthus_sp_OM825	(Spragueanella_rhamnifolia	Erianthemum_dregei)))	(Phragmanthera_regularis	Globimetula_dinklagei)))	Phragmanthera_crassicaulis)	(Septulina_glauca	Moquiniella_rubra))	((Helixanthera_cylindrica	(Taxillus_chinensis	(Scurrula_pulverulenta	(Scurrula_ferruginea	Scurrula_parasitica))))	((((((Desmaria_mutabilis	((Notanthera_heterophylla	((((Tristerix_peytonii	(Tristerix_peruvianus	Tristerix_chodatianus))	((Tristerix_longebracteatus	Tristerix_pubescens)	Tristerix_grandiflorus))	((Tristerix_aphyllus	Tristerix_corymbosus)	(Tristerix_penduliflorus	Tristerix_verticillatus)))	Ligaria_cuneifolia))	(((Oryctanthus_occidentalis	Dendropemon_bicolor)	((Passovia_pyrifolia	((Cladocolea_mcvaughii
((((Oncocalyx_schimperi	(Oncella_ambigua	Oncocalyx_sulfureus))	Agelanthus_sansibarensis)	((Englerina_ramulosa	Tapinanthus_constrictiflorus)	Berhautia_senegalensis))	((((((Dendrophthoe_curvata	Tolypanthus_involucratus)	(((Dendrophthoe_longituba	Dendrophthoe_vitellina)	Dendrophthoe_constricta)	Helixanthera_coccinea))	((Plicosepalus_curviflorus	((Phragmanthera_regularis	((Emelianthe_panganensis	(Septulina_glauca	Globimetula_dinklagei))	(Oliverella_rubroviridis	(Tapinanthus_sp_OM825	(Spragueanella_rhamnifolia	Erianthemum_dregei)))))	(Moquiniella_rubra	Phragmanthera_crassicaulis)))	((Helixanthera_cylindrica	(Taxillus_chinensis	(Scurrula_pulverulenta	(Scurrula_ferruginea	Scurrula_parasitica))))	((Helixanthera_parasitica	((((Desmaria_mutabilis	(Tupeia_antarctica	((Notanthera_heterophylla	(((Tristerix_verticillatus	((Tristerix_peruvianus	Tristerix_chodatianus)	(Tristerix_peytonii	((Tristerix_longebracteatus	Tristerix_grandiflorus)	Tristerix_pubescens))))	((Tristerix_aphyllus	Tristerix_corymbosus)	Tristerix_penduliflorus))	Ligaria_cuneifolia))	((((Tripodanthus_acutifolius	(Tripodanthus_flagellaris	(Psittacanthus_schiedeanus	Tripodanthus_belmirensis)))	(Passovia_pyrifolia	(Oryctanthus_occidentalis
(Berhautia_senegalensis	((Socratina_bemarivensis	((((((((Emelianthe_panganensis	(Septulina_glauca	Globimetula_dinklagei))	(Phragmanthera_crassicaulis	(Oliverella_rubroviridis	(Tapinanthus_sp_OM825	(Spragueanella_rhamnifolia	Erianthemum_dregei)))))	Moquiniella_rubra)	Phragmanthera_regularis)	Plicosepalus_curviflorus)	((Helixanthera_cylindrica	(Taxillus_chinensis	(Scurrula_ferruginea	(Scurrula_parasitica	Scurrula_pulverulenta))))	((((Helixanthera_parasitica	((Muellerina_celastroides	Muellerina_eucalyptoides)	Ileostylus_micranthus))	(Cecarria_obtusifolia	(Loranthus_odoratus	(Loranthus_grewingkii	Loranthus_europaeus))))	(((Gaiadendron_punctatum	(Desmaria_mutabilis	(Tupeia_antarctica	((Notanthera_heterophylla	(((((Tristerix_longebracteatus	Tristerix_grandiflorus)	Tristerix_pubescens)	((Tristerix_peruvianus	Tristerix_chodatianus)	Tristerix_peytonii))	((Tristerix_aphyllus	Tristerix_corymbosus)	(Tristerix_penduliflorus	Tristerix_verticillatus)))	Ligaria_cuneifolia))	(((Tripodanthus_acutifolius	(Tripodanthus_flagellaris	Tripodanthus_belmirensis))	(Passovia_pyrifolia	(Oryctanthus_occidentalis	Dendropemon_bicolor)))	(Phthirusa_inorna	(Psittacanthus_calyculatus	((Cladocolea_gracilis
(((((Oedina_pendens	Phragmanthera_regularis)	Vanwykia_remota)	(((Helixanthera_cylindrica	((Taxillus_chinensis	((Scurrula_parasitica	Scurrula_ferruginea)	Scurrula_pulverulenta))	(Helixanthera_parasitica	Plicosepalus_curviflorus)))	((((Cecarria_obtusifolia	(Loranthus_odoratus	(Loranthus_europaeus	Loranthus_grewingkii)))	((Muellerina_eucalyptoides	Muellerina_celastroides)	Ileostylus_micranthus))	(((((((Tristerix_aphyllus	Tristerix_corymbosus)	(((Tristerix_peruvianus	Tristerix_chodatianus)	Tristerix_peytonii)	(Tristerix_pubescens	(Tristerix_longebracteatus	Tristerix_grandiflorus))))	Tristerix_verticillatus)	Tristerix_penduliflorus)	Tupeia_antarctica)	((((Notanthera_heterophylla	((((Lepidaria_sp_Nickrent_4044	((((Decaisnina_triflora	Decaisnina_congesta)	Decaisnina_brittenii)	Decaisnina_signata)	(Amylotheca_duthieana	(Macrosolen_cochinchinensis	Macrosolen_melintangensis))))	(Loxanthera_speciosa	Lepidaria_oviceps))	((Lysiana_maritima	Lysiana_filifolia)	Amylotheca_subumbellata))	(Alepis_flavida	Peraxilla_tetrapetala)))	(Desmaria_mutabilis	(((((Cladocolea_cupulata	Cladocolea_mcvaughii)	(Cladocolea_gracilis	(Phthirusa_inorna	(Struthanthus_woodsonii
((((Oncella_ambigua	Oncocalyx_sulfureus)	Agelanthus_sansibarensis)	(((Englerina_ramulosa	Tapinanthus_constrictiflorus)	Oncocalyx_schimperi)	((((((Plicosepalus_curviflorus	Moquiniella_rubra)	(Phragmanthera_regularis	((((Spragueanella_rhamnifolia	Erianthemum_dregei)	(Tapinanthus_sp_OM825	Oliverella_rubroviridis))	((Septulina_glauca	Globimetula_dinklagei)	Emelianthe_panganensis))	Phragmanthera_crassicaulis)))	(Plicosepalus_sagittifolius	(Baratranthus_axanthus	Bakerella_sp_Nickrent_4161)))	((((Helixanthera_parasitica	(Taxillus_chinensis	((Scurrula_parasitica	Scurrula_ferruginea)	Scurrula_pulverulenta)))	Helixanthera_cylindrica)	((((Cecarria_obtusifolia	(Loranthus_odoratus	(Loranthus_europaeus	Loranthus_grewingkii)))	((Muellerina_eucalyptoides	Muellerina_celastroides)	Ileostylus_micranthus))	((((((((Cladocolea_cupulata	Cladocolea_mcvaughii)	((Struthanthus_woodsonii	(Psittacanthus_schiedeanus	Struthanthus_sp_RE_5128_1))	((Struthanthus_orbicularis	Struthanthus_oerstedii)	Cladocolea_gracilis)))	Psittacanthus_calyculatus)	((Passovia_pyrifolia	(Dendropemon_bicolor	Oryctanthus_occidentalis))	((Tripodanthus_flagellaris	Tripodanthus_belmirensis)	Tripodanthus_acutifolius)))	Phthirusa_inorna)	((((Tristerix_verticillatus
(((((Vanwykia_remota	Socratina_bemarivensis)	((((((Globimetula_dinklagei	(Emelianthe_panganensis	(Oliverella_rubroviridis	((Spragueanella_rhamnifolia	Erianthemum_dregei)	Tapinanthus_sp_OM825))))	(Phragmanthera_regularis	Moquiniella_rubra))	Septulina_glauca)	Phragmanthera_crassicaulis)	(Plicosepalus_sagittifolius	Bakerella_sp_Nickrent_4161))	(((Helixanthera_parasitica	(Taxillus_chinensis	((Scurrula_parasitica	Scurrula_ferruginea)	Scurrula_pulverulenta)))	Helixanthera_cylindrica)	((Plicosepalus_curviflorus	(((Cecarria_obtusifolia	(Loranthus_odoratus	(Loranthus_europaeus	Loranthus_grewingkii)))	((Muellerina_eucalyptoides	Muellerina_celastroides)	Ileostylus_micranthus))	(((Gaiadendron_punctatum	(((((((((Psittacanthus_schiedeanus	Struthanthus_orbicularis)	Struthanthus_oerstedii)	((Cladocolea_cupulata	Cladocolea_mcvaughii)	((Cladocolea_gracilis	Struthanthus_woodsonii)	Struthanthus_sp_RE_5128_1)))	((Passovia_pyrifolia	(Dendropemon_bicolor	Oryctanthus_occidentalis))	(Tripodanthus_belmirensis	(Tripodanthus_acutifolius	Tripodanthus_flagellaris))))	Phthirusa_inorna)	Psittacanthus_calyculatus)	(Ligaria_cuneifolia	(Notanthera_heterophylla	((Tristerix_verticillatus	((Tristerix_aphyllus	Tristerix_corymbosus)
(((((Plicosepalus_sagittifolius	Bakerella_sp_Nickrent_4161)	(((((Helixanthera_parasitica	(Taxillus_chinensis	((Scurrula_parasitica	Scurrula_ferruginea)	Scurrula_pulverulenta)))	Helixanthera_cylindrica)	((((Cecarria_obtusifolia	(Loranthus_odoratus	(Loranthus_europaeus	Loranthus_grewingkii)))	((Muellerina_eucalyptoides	Muellerina_celastroides)	Ileostylus_micranthus))	(((((((((((Phthirusa_inorna	(Struthanthus_orbicularis	Struthanthus_oerstedii))	(Cladocolea_cupulata	Cladocolea_mcvaughii))	Struthanthus_sp_RE_5128_1)	Struthanthus_woodsonii)	Cladocolea_gracilis)	((Passovia_pyrifolia	(Dendropemon_bicolor	Oryctanthus_occidentalis))	(Tripodanthus_belmirensis	(Tripodanthus_acutifolius	Tripodanthus_flagellaris))))	Psittacanthus_calyculatus)	Psittacanthus_schiedeanus)	(Ligaria_cuneifolia	(Notanthera_heterophylla	(((Tristerix_aphyllus	Tristerix_corymbosus)	(Tristerix_penduliflorus	Tristerix_verticillatus))	(Tristerix_pubescens	(Tristerix_longebracteatus	(((Tristerix_peruvianus	Tristerix_chodatianus)	Tristerix_peytonii)	Tristerix_grandiflorus)))))))	Tupeia_antarctica)	((Nuytsia_floribunda	Desmaria_mutabilis)	((((((Lysiana_maritima	Lysiana_filifolia)	Amylotheca_subumbellata)	(Amylotheca_duthieana
(((((Vanwykia_remota	((Plicosepalus_sagittifolius	((Phragmanthera_crassicaulis	(((Spragueanella_rhamnifolia	Erianthemum_dregei)	(Tapinanthus_sp_OM825	Oliverella_rubroviridis))	(Globimetula_dinklagei	Emelianthe_panganensis)))	Moquiniella_rubra))	((Septulina_glauca	Bakerella_sp_Nickrent_4161)	Baratranthus_axanthus)))	((((Oncocalyx_schimperi	(Taxillus_chinensis	((Scurrula_parasitica	Scurrula_ferruginea)	Scurrula_pulverulenta)))	Helixanthera_cylindrica)	((Plicosepalus_curviflorus	((Helixanthera_parasitica	((Muellerina_eucalyptoides	Muellerina_celastroides)	Ileostylus_micranthus))	(((Loranthus_europaeus	Loranthus_grewingkii)	(Loranthus_odoratus	Cecarria_obtusifolia))	(Phragmanthera_regularis	(((Atkinsonia_ligustrina	Gaiadendron_punctatum)	((((((Lysiana_maritima	Lysiana_filifolia)	Amylotheca_subumbellata)	(Amylotheca_duthieana	((Decaisnina_triflora	(Decaisnina_brittenii	(Decaisnina_congesta	Decaisnina_signata)))	(Lepidaria_sp_Nickrent_4044	(Macrosolen_cochinchinensis	Macrosolen_melintangensis)))))	(Lepidaria_oviceps	Loxanthera_speciosa))	(Alepis_flavida	Peraxilla_tetrapetala))	((((((((Struthanthus_sp_RE_5128_1	((Psittacanthus_schiedeanus	Struthanthus_orbicularis)	Struthanthus_oerstedii))
(((Tapinanthus_constrictiflorus	((Agelanthus_sansibarensis	(Oncella_ambigua	Oncocalyx_sulfureus))	Oncocalyx_schimperi))	(((((((Bakerella_sp_Nickrent_4161	Plicosepalus_sagittifolius)	(Plicosepalus_curviflorus	(Phragmanthera_regularis	(((Emelianthe_panganensis	(((Spragueanella_rhamnifolia	Erianthemum_dregei)	(Tapinanthus_sp_OM825	Oliverella_rubroviridis))	Globimetula_dinklagei))	Moquiniella_rubra)	(Septulina_glauca	Phragmanthera_crassicaulis)))))	(((Helixanthera_parasitica	(((Cecarria_obtusifolia	((Loranthus_europaeus	Loranthus_grewingkii)	Loranthus_odoratus))	((Muellerina_eucalyptoides	Muellerina_celastroides)	Ileostylus_micranthus))	((((Tristerix_aphyllus	Tristerix_corymbosus)	(Tristerix_penduliflorus	Tristerix_verticillatus))	((Tristerix_grandiflorus	(Tristerix_pubescens	Tristerix_longebracteatus))	(Tristerix_peytonii	(Tristerix_peruvianus	Tristerix_chodatianus))))	(((Ligaria_cuneifolia	((((((((Struthanthus_sp_RE_5128_1	(Struthanthus_orbicularis	Struthanthus_oerstedii))	Struthanthus_woodsonii)	Cladocolea_gracilis)	(Cladocolea_cupulata	Cladocolea_mcvaughii))	(Oryctanthus_occidentalis	(Passovia_pyrifolia	Dendropemon_bicolor)))	Psittacanthus_schiedeanus)	(Phthirusa_inorna	(Tripodanthus_belmirensis
((((Englerina_ramulosa	(Oncocalyx_schimperi	Tapinanthus_constrictiflorus))	(Agelanthus_sansibarensis	(Oncella_ambigua	Oncocalyx_sulfureus)))	((Socratina_bemarivensis	(((((Plicosepalus_curviflorus	Helixanthera_coccinea)	(Dendrophthoe_constricta	(Dendrophthoe_longituba	Dendrophthoe_vitellina)))	(Dendrophthoe_curvata	Tolypanthus_involucratus))	(((Septulina_glauca	Bakerella_sp_Nickrent_4161)	Plicosepalus_sagittifolius)	((((Emelianthe_panganensis	((Oliverella_rubroviridis	((Spragueanella_rhamnifolia	Erianthemum_dregei)	Tapinanthus_sp_OM825))	Globimetula_dinklagei))	Phragmanthera_crassicaulis)	Moquiniella_rubra)	((Taxillus_chinensis	((Scurrula_parasitica	Scurrula_ferruginea)	Scurrula_pulverulenta))	(((((Amyema_cambagei	(Amyema_glabra	(Diplatia_furcata	Diplatia_grandibractea)))	Dactyliophora_novaeguineae)	Benthamina_alyxifolia)	((Amyema_queenslandica	Helicanthes_elastica)	Sogerianthe_sessiflora))	(((Cecarria_obtusifolia	((Loranthus_europaeus	Loranthus_grewingkii)	Loranthus_odoratus))	((Helixanthera_parasitica	((Muellerina_eucalyptoides	Muellerina_celastroides)	Ileostylus_micranthus))	((Nuytsia_floribunda	(((((Lysiana_maritima	Lysiana_filifolia)	Amylotheca_subumbellata)
((Socratina_bemarivensis	((((((Dendrophthoe_curvata	Helixanthera_coccinea)	(Dendrophthoe_constricta	(Dendrophthoe_longituba	Dendrophthoe_vitellina)))	Tolypanthus_involucratus)	((Helixanthera_cylindrica	(Helixanthera_parasitica	(Taxillus_chinensis	((Scurrula_parasitica	Scurrula_ferruginea)	Scurrula_pulverulenta))))	((Plicosepalus_curviflorus	(Baratranthus_axanthus	((Cecarria_obtusifolia	((Loranthus_europaeus	Loranthus_grewingkii)	Loranthus_odoratus))	(((Muellerina_eucalyptoides	Muellerina_celastroides)	Ileostylus_micranthus)	(Nuytsia_floribunda	(((Notanthera_heterophylla	Tupeia_antarctica)	((((((Psittacanthus_calyculatus	(((Psittacanthus_schiedeanus	Struthanthus_orbicularis)	Struthanthus_oerstedii)	(((Cladocolea_cupulata	Cladocolea_mcvaughii)	Struthanthus_woodsonii)	(Struthanthus_sp_RE_5128_1	Cladocolea_gracilis))))	(Passovia_pyrifolia	(Dendropemon_bicolor	Oryctanthus_occidentalis)))	(Phthirusa_inorna	(Tripodanthus_acutifolius	(Tripodanthus_belmirensis	Tripodanthus_flagellaris))))	((Lepidaria_oviceps	(((Lysiana_maritima	Lysiana_filifolia)	Amylotheca_subumbellata)	((Amylotheca_duthieana	((Decaisnina_triflora	(Decaisnina_brittenii	(Decaisnina_congesta	Decaisnina_signata)))
((((((((Oliverella_rubroviridis	((Spragueanella_rhamnifolia	Erianthemum_dregei)	Tapinanthus_sp_OM825))	((Emelianthe_panganensis	(Phragmanthera_regularis	Globimetula_dinklagei))	Phragmanthera_crassicaulis))	Moquiniella_rubra)	((Helixanthera_cylindrica	((Taxillus_chinensis	((Scurrula_parasitica	Scurrula_ferruginea)	Scurrula_pulverulenta))	(((Desmaria_mutabilis	((Notanthera_heterophylla	(Ligaria_cuneifolia	((((Tristerix_peruvianus	Tristerix_chodatianus)	(Tristerix_pubescens	(Tristerix_peytonii	(Tristerix_longebracteatus	Tristerix_grandiflorus))))	Tristerix_verticillatus)	((Tristerix_aphyllus	Tristerix_corymbosus)	Tristerix_penduliflorus))))	((Phthirusa_inorna	(((((Struthanthus_sp_RE_5128_1	((Psittacanthus_schiedeanus	Struthanthus_orbicularis)	Struthanthus_oerstedii))	Struthanthus_woodsonii)	Cladocolea_gracilis)	(Cladocolea_cupulata	Cladocolea_mcvaughii))	Psittacanthus_calyculatus))	((Tripodanthus_acutifolius	Tripodanthus_flagellaris)	(Tripodanthus_belmirensis	(Passovia_pyrifolia	(Dendropemon_bicolor	Oryctanthus_occidentalis)))))))	((((((Lysiana_maritima	Lysiana_filifolia)	Amylotheca_subumbellata)	((Amylotheca_duthieana	((Decaisnina_triflora	(Decaisnina_brittenii	(Decaisnina_congesta
((((((Bakerella_sp_Nickrent_4161	Plicosepalus_sagittifolius)	((((Helixanthera_coccinea	(Dendrophthoe_constricta	(Dendrophthoe_longituba	Dendrophthoe_vitellina)))	Dendrophthoe_curvata)	Tolypanthus_involucratus)	(((((Amyema_glabra	(Diplatia_furcata	Diplatia_grandibractea))	(Baratranthus_axanthus	Amyema_cambagei))	Dactyliophora_novaeguineae)	Benthamina_alyxifolia)	(((((((Loranthus_europaeus	Loranthus_grewingkii)	Loranthus_odoratus)	Cecarria_obtusifolia)	(((Muellerina_eucalyptoides	Muellerina_celastroides)	Ileostylus_micranthus)	(((((Lysiana_maritima	Lysiana_filifolia)	Amylotheca_subumbellata)	((Amylotheca_duthieana	((Decaisnina_triflora	((Decaisnina_congesta	Decaisnina_signata)	Decaisnina_brittenii))	((Lepidaria_oviceps	Lepidaria_sp_Nickrent_4044)	(Macrosolen_cochinchinensis	Macrosolen_melintangensis))))	Loxanthera_speciosa))	(Alepis_flavida	Peraxilla_tetrapetala))	(Atkinsonia_ligustrina	(Nuytsia_floribunda	(Gaiadendron_punctatum	((((Tupeia_antarctica	Notanthera_heterophylla)	(Desmaria_mutabilis	(((Tristerix_peruvianus	Tristerix_chodatianus)	((Tristerix_grandiflorus	(Tristerix_longebracteatus	Tristerix_pubescens))	Tristerix_peytonii))	(Tristerix_verticillatus
((Berhautia_senegalensis	(Tapinanthus_constrictiflorus	Englerina_ramulosa))	((((Oncella_ambigua	Oncocalyx_sulfureus)	Agelanthus_sansibarensis)	Oncocalyx_schimperi)	(Oedina_pendens	(Vanwykia_remota	(((Baratranthus_axanthus	Bakerella_sp_Nickrent_4161)	Socratina_bemarivensis)	(Plicosepalus_sagittifolius	(((((Dendrophthoe_vitellina	Dendrophthoe_longituba)	Dendrophthoe_constricta)	Dendrophthoe_curvata)	(Helixanthera_coccinea	Tolypanthus_involucratus))	(((((Sogerianthe_sessiflora	((Amyema_queenslandica	Helicanthes_elastica)	(Benthamina_alyxifolia	(((Diplatia_grandibractea	(Diplatia_furcata	Amyema_cambagei))	Amyema_glabra)	Dactyliophora_novaeguineae))))	(Helixanthera_parasitica	((((Tristerix_verticillatus	(Tristerix_penduliflorus	(Tristerix_aphyllus	Tristerix_corymbosus)))	((Tristerix_peytonii	(Tristerix_peruvianus	Tristerix_chodatianus))	(Tristerix_grandiflorus	(Tristerix_pubescens	Tristerix_longebracteatus))))	(((Desmaria_mutabilis	(((Atkinsonia_ligustrina	Gaiadendron_punctatum)	(Notanthera_heterophylla	((Alepis_flavida	Peraxilla_tetrapetala)	((Amylotheca_subumbellata	(Lysiana_maritima	Lysiana_filifolia))	((Amylotheca_duthieana	((Decaisnina_triflora
(((Oedina_pendens	(Socratina_bemarivensis	(((((Septulina_glauca	(Amyema_cambagei	Plicosepalus_curviflorus))	((Phragmanthera_crassicaulis	Moquiniella_rubra)	((Oliverella_rubroviridis	((Erianthemum_dregei	Spragueanella_rhamnifolia)	Tapinanthus_sp_OM825))	((Phragmanthera_regularis	Globimetula_dinklagei)	Emelianthe_panganensis))))	((Baratranthus_axanthus	Bakerella_sp_Nickrent_4161)	Plicosepalus_sagittifolius))	((Tolypanthus_involucratus	((((Dendrophthoe_vitellina	Dendrophthoe_longituba)	Dendrophthoe_constricta)	Dendrophthoe_curvata)	Helixanthera_coccinea))	(((Sogerianthe_sessiflora	((Helixanthera_parasitica	(Amyema_queenslandica	Helicanthes_elastica))	(Dactyliophora_novaeguineae	(Benthamina_alyxifolia	((Diplatia_grandibractea	Diplatia_furcata)	Amyema_glabra)))))	((((Gaiadendron_punctatum	((Psittacanthus_calyculatus	(((Cladocolea_mcvaughii	Cladocolea_cupulata)	((((Phthirusa_inorna	(Struthanthus_orbicularis	Struthanthus_oerstedii))	Struthanthus_sp_RE_5128_1)	Struthanthus_woodsonii)	Cladocolea_gracilis))	((Tripodanthus_acutifolius	(Psittacanthus_schiedeanus	(Tripodanthus_flagellaris	Tripodanthus_belmirensis)))	((Oryctanthus_occidentalis	Dendropemon_bicolor)	Passovia_pyrifolia))))	((((Alepis_flavida
(((Helixanthera_parasitica	Oedina_pendens)	((((((Sogerianthe_sessiflora	((Amyema_queenslandica	Helicanthes_elastica)	(Benthamina_alyxifolia	(((Diplatia_grandibractea	Diplatia_furcata)	Amyema_glabra)	Dactyliophora_novaeguineae))))	((((((Atkinsonia_ligustrina	Gaiadendron_punctatum)	((Alepis_flavida	Peraxilla_tetrapetala)	((Amylotheca_subumbellata	(Lysiana_maritima	Lysiana_filifolia))	((Amylotheca_duthieana	((Decaisnina_triflora	((Decaisnina_congesta	Decaisnina_signata)	Decaisnina_brittenii))	((Macrosolen_cochinchinensis	Macrosolen_melintangensis)	Lepidaria_sp_Nickrent_4044)))	(Lepidaria_oviceps	Loxanthera_speciosa)))))	((Desmaria_mutabilis	(Ligaria_cuneifolia	(((Tristerix_peytonii	(Tristerix_peruvianus	Tristerix_chodatianus))	((Tristerix_grandiflorus	Tristerix_longebracteatus)	Tristerix_pubescens))	(Tristerix_verticillatus	(Tristerix_penduliflorus	(Tristerix_aphyllus	Tristerix_corymbosus))))))	(Notanthera_heterophylla	((((Struthanthus_sp_RE_5128_1	Struthanthus_woodsonii)	(Cladocolea_gracilis	(Struthanthus_orbicularis	((Cladocolea_mcvaughii	Cladocolea_cupulata)	Struthanthus_oerstedii))))	Psittacanthus_calyculatus)	(((Oryctanthus_occidentalis	Dendropemon_bicolor)
((((Plicosepalus_curviflorus	Oedina_pendens)	((Tolypanthus_involucratus	(Dendrophthoe_curvata	(Helixanthera_coccinea	((Dendrophthoe_vitellina	Dendrophthoe_longituba)	Dendrophthoe_constricta))))	(((((Sogerianthe_sessiflora	((Amyema_queenslandica	Helicanthes_elastica)	(Benthamina_alyxifolia	((Amyema_cambagei	((Diplatia_grandibractea	Diplatia_furcata)	Amyema_glabra))	Dactyliophora_novaeguineae))))	((((Gaiadendron_punctatum	(Tupeia_antarctica	((Atkinsonia_ligustrina	(Notanthera_heterophylla	((Alepis_flavida	Peraxilla_tetrapetala)	((Amylotheca_subumbellata	(Lysiana_maritima	Lysiana_filifolia))	((Amylotheca_duthieana	((Decaisnina_triflora	((Decaisnina_congesta	Decaisnina_signata)	Decaisnina_brittenii))	((Macrosolen_cochinchinensis	Macrosolen_melintangensis)	Lepidaria_sp_Nickrent_4044)))	(Lepidaria_oviceps	Loxanthera_speciosa))))))	((Desmaria_mutabilis	Ligaria_cuneifolia)	((Psittacanthus_calyculatus	(((Oryctanthus_occidentalis	Dendropemon_bicolor)	Passovia_pyrifolia)	((Phthirusa_inorna	((Tripodanthus_flagellaris	Tripodanthus_acutifolius)	Tripodanthus_belmirensis))	((Cladocolea_gracilis	(Struthanthus_woodsonii	(Struthanthus_sp_RE_5128_1	(Struthanthus_orbicularis
(((Oedina_pendens	(((Baratranthus_axanthus	Vanwykia_remota)	Socratina_bemarivensis)	(((Bakerella_sp_Nickrent_4161	((Plicosepalus_sagittifolius	(((Oliverella_rubroviridis	((Erianthemum_dregei	Spragueanella_rhamnifolia)	Tapinanthus_sp_OM825))	((Septulina_glauca	Emelianthe_panganensis)	Globimetula_dinklagei))	Phragmanthera_regularis))	(Phragmanthera_crassicaulis	Moquiniella_rubra)))	(((Sogerianthe_sessiflora	((Amyema_queenslandica	Helicanthes_elastica)	(Benthamina_alyxifolia	((Amyema_cambagei	((Diplatia_grandibractea	Diplatia_furcata)	Amyema_glabra))	Dactyliophora_novaeguineae))))	(Helixanthera_cylindrica	(((((((Phthirusa_inorna	(((Oryctanthus_occidentalis	Dendropemon_bicolor)	Passovia_pyrifolia)	(Tripodanthus_acutifolius	(Tripodanthus_belmirensis	Tripodanthus_flagellaris))))	(Psittacanthus_schiedeanus	((Cladocolea_gracilis	(Struthanthus_woodsonii	(Struthanthus_sp_RE_5128_1	(Struthanthus_orbicularis	Struthanthus_oerstedii))))	(Cladocolea_mcvaughii	Cladocolea_cupulata))))	Psittacanthus_calyculatus)	(Desmaria_mutabilis	(((Notanthera_heterophylla	((Alepis_flavida	Peraxilla_tetrapetala)	(((Lepidaria_oviceps	Loxanthera_speciosa)	(Amylotheca_duthieana	((Decaisnina_triflora
((Oedina_pendens	((((Baratranthus_axanthus	Vanwykia_remota)	Socratina_bemarivensis)	((((Plicosepalus_curviflorus	((Septulina_glauca	Phragmanthera_crassicaulis)	(Phragmanthera_regularis	(((Oliverella_rubroviridis	((Erianthemum_dregei	Spragueanella_rhamnifolia)	Tapinanthus_sp_OM825))	(Emelianthe_panganensis	Globimetula_dinklagei))	Moquiniella_rubra))))	((Helixanthera_cylindrica	(((Helixanthera_parasitica	Taxillus_chinensis)	(Scurrula_pulverulenta	(Scurrula_ferruginea	Scurrula_parasitica)))	(((((((Tristerix_aphyllus	Tristerix_corymbosus)	Tristerix_penduliflorus)	(Tristerix_verticillatus	((Tristerix_grandiflorus	(Tristerix_peytonii	(Tristerix_peruvianus	Tristerix_chodatianus)))	(Tristerix_longebracteatus	Tristerix_pubescens))))	Tupeia_antarctica)	(((Gaiadendron_punctatum	(((Psittacanthus_calyculatus	(((Oryctanthus_occidentalis	Dendropemon_bicolor)	Passovia_pyrifolia)	((Tripodanthus_acutifolius	Tripodanthus_flagellaris)	Tripodanthus_belmirensis)))	(Phthirusa_inorna	(((Psittacanthus_schiedeanus	Struthanthus_orbicularis)	Struthanthus_oerstedii)	(Struthanthus_woodsonii	((Cladocolea_mcvaughii	Cladocolea_cupulata)	(Cladocolea_gracilis	Struthanthus_sp_RE_5128_1))))))	(Notanthera_heterophylla
((((Oncella_ambigua	Oncocalyx_sulfureus)	Agelanthus_sansibarensis)	(Berhautia_senegalensis	(Tapinanthus_constrictiflorus	(Oncocalyx_schimperi	Englerina_ramulosa))))	(Oedina_pendens	((Vanwykia_remota	Socratina_bemarivensis)	((Plicosepalus_sagittifolius	(((Septulina_glauca	Phragmanthera_crassicaulis)	(((Oliverella_rubroviridis	((Erianthemum_dregei	Spragueanella_rhamnifolia)	Tapinanthus_sp_OM825))	(Globimetula_dinklagei	Phragmanthera_regularis))	Emelianthe_panganensis))	Moquiniella_rubra))	(((Baratranthus_axanthus	Bakerella_sp_Nickrent_4161)	((Helixanthera_cylindrica	(Plicosepalus_curviflorus	((Helixanthera_parasitica	Taxillus_chinensis)	(Scurrula_pulverulenta	(Scurrula_ferruginea	Scurrula_parasitica)))))	(((((((Tristerix_peruvianus	Tristerix_chodatianus)	((Tristerix_grandiflorus	Tristerix_longebracteatus)	Tristerix_pubescens))	Tristerix_peytonii)	((Tristerix_aphyllus	Tristerix_corymbosus)	(Tristerix_penduliflorus	Tristerix_verticillatus)))	((Gaiadendron_punctatum	((((Psittacanthus_calyculatus	((Phthirusa_inorna	(Tripodanthus_acutifolius	(Tripodanthus_belmirensis	Tripodanthus_flagellaris)))	((Cladocolea_gracilis	((((Struthanthus_orbicularis	Psittacanthus_schiedeanus)	Struthanthus_oerstedii)
(Berhautia_senegalensis	(((Tapinanthus_constrictiflorus	(Oncocalyx_schimperi	Englerina_ramulosa))	((Oncella_ambigua	Oncocalyx_sulfureus)	Agelanthus_sansibarensis))	(Oedina_pendens	((((Septulina_glauca	(Plicosepalus_curviflorus	Amyema_cambagei))	(Phragmanthera_regularis	(Moquiniella_rubra	((((Erianthemum_dregei	Spragueanella_rhamnifolia)	(Tapinanthus_sp_OM825	Oliverella_rubroviridis))	(Emelianthe_panganensis	Globimetula_dinklagei))	Phragmanthera_crassicaulis))))	((Helixanthera_parasitica	(Taxillus_chinensis	(Scurrula_pulverulenta	(Scurrula_ferruginea	Scurrula_parasitica))))	((((Ligaria_cuneifolia	(((((Notanthera_heterophylla	((Alepis_flavida	Peraxilla_tetrapetala)	(((Amylotheca_duthieana	((Decaisnina_triflora	((Decaisnina_congesta	Decaisnina_signata)	Decaisnina_brittenii))	((Macrosolen_cochinchinensis	Macrosolen_melintangensis)	Lepidaria_sp_Nickrent_4044)))	(Lepidaria_oviceps	Loxanthera_speciosa))	(Amylotheca_subumbellata	(Lysiana_maritima	Lysiana_filifolia)))))	(((Tristerix_aphyllus	Tristerix_corymbosus)	Tristerix_penduliflorus)	(Tristerix_verticillatus	((Tristerix_peruvianus	Tristerix_chodatianus)	(Tristerix_peytonii	((Tristerix_grandiflorus
(((Tapinanthus_constrictiflorus	Englerina_ramulosa)	(Berhautia_senegalensis	((Oncocalyx_schimperi	(Oncella_ambigua	Oncocalyx_sulfureus))	Agelanthus_sansibarensis)))	(Oedina_pendens	((((Plicosepalus_sagittifolius	Bakerella_sp_Nickrent_4161)	((Tolypanthus_involucratus	((Helixanthera_coccinea	(Dendrophthoe_constricta	(Dendrophthoe_vitellina	Dendrophthoe_longituba)))	Dendrophthoe_curvata))	(((Moquiniella_rubra	(Phragmanthera_crassicaulis	((Globimetula_dinklagei	Phragmanthera_regularis)	((Oliverella_rubroviridis	((Erianthemum_dregei	Spragueanella_rhamnifolia)	Tapinanthus_sp_OM825))	Emelianthe_panganensis))))	(Septulina_glauca	Plicosepalus_curviflorus))	((Helixanthera_parasitica	(Taxillus_chinensis	(Scurrula_pulverulenta	(Scurrula_ferruginea	Scurrula_parasitica))))	(((Baratranthus_axanthus	((Ligaria_cuneifolia	(((((Nuytsia_floribunda	(Gaiadendron_punctatum	Atkinsonia_ligustrina))	(Notanthera_heterophylla	((Alepis_flavida	Peraxilla_tetrapetala)	(((Amylotheca_duthieana	((Decaisnina_triflora	((Decaisnina_congesta	Decaisnina_signata)	Decaisnina_brittenii))	((Macrosolen_cochinchinensis	Macrosolen_melintangensis)	Lepidaria_sp_Nickrent_4044)))	(Lepidaria_oviceps	Loxanthera_speciosa))
(Berhautia_senegalensis	(((Oncocalyx_schimperi	(Tapinanthus_constrictiflorus	Englerina_ramulosa))	((Helixanthera_parasitica	Oedina_pendens)	((Vanwykia_remota	(((Tolypanthus_involucratus	((Helixanthera_coccinea	(Dendrophthoe_constricta	(Dendrophthoe_vitellina	Dendrophthoe_longituba)))	Dendrophthoe_curvata))	((Moquiniella_rubra	(Phragmanthera_crassicaulis	(((Tapinanthus_sp_OM825	Oliverella_rubroviridis)	(Erianthemum_dregei	Spragueanella_rhamnifolia))	(Emelianthe_panganensis	(Globimetula_dinklagei	Phragmanthera_regularis)))))	((Helixanthera_cylindrica	((Plicosepalus_curviflorus	Amyema_cambagei)	(Taxillus_chinensis	(Scurrula_pulverulenta	(Scurrula_ferruginea	Scurrula_parasitica)))))	(((((Gaiadendron_punctatum	(Atkinsonia_ligustrina	Nuytsia_floribunda))	((Alepis_flavida	Peraxilla_tetrapetala)	((Lepidaria_oviceps	Loxanthera_speciosa)	((Amylotheca_subumbellata	(Lysiana_maritima	Lysiana_filifolia))	(((Decaisnina_triflora	((Decaisnina_congesta	Decaisnina_signata)	Decaisnina_brittenii))	(Macrosolen_cochinchinensis	Macrosolen_melintangensis))	(Amylotheca_duthieana	Lepidaria_sp_Nickrent_4044))))))	((((Tristerix_peruvianus	Tristerix_chodatianus)	Tristerix_peytonii)
(((Oncocalyx_schimperi	(Agelanthus_sansibarensis	(Oncocalyx_sulfureus	Oncella_ambigua)))	((Tapinanthus_constrictiflorus	Englerina_ramulosa)	((((((Tolypanthus_involucratus	(Dendrophthoe_curvata	(Helixanthera_coccinea	(Dendrophthoe_constricta	(Dendrophthoe_longituba	Dendrophthoe_vitellina)))))	((((Helicanthes_elastica	Amyema_queenslandica)	(((Amyema_cambagei	(Amyema_glabra	(Diplatia_grandibractea	Diplatia_furcata)))	Dactyliophora_novaeguineae)	Benthamina_alyxifolia))	Sogerianthe_sessiflora)	(((Phragmanthera_regularis	(Helixanthera_parasitica	(Taxillus_chinensis	(Scurrula_ferruginea	(Scurrula_parasitica	Scurrula_pulverulenta)))))	(((Ileostylus_micranthus	(Muellerina_celastroides	Muellerina_eucalyptoides))	((Loranthus_odoratus	Cecarria_obtusifolia)	(Loranthus_grewingkii	Loranthus_europaeus)))	(Nuytsia_floribunda	((Tupeia_antarctica	(Ligaria_cuneifolia	((Tristerix_penduliflorus	(Tristerix_corymbosus	Tristerix_aphyllus))	(((Tristerix_chodatianus	Tristerix_peruvianus)	((Tristerix_grandiflorus	Tristerix_longebracteatus)	(Tristerix_peytonii	Tristerix_pubescens)))	Tristerix_verticillatus))))	(((((Phthirusa_inorna	(((Tripodanthus_acutifolius	(Tripodanthus_belmirensis
((((((((Helixanthera_cylindrica	(((Ileostylus_micranthus	(Muellerina_celastroides	Muellerina_eucalyptoides))	((Loranthus_odoratus	Cecarria_obtusifolia)	(Loranthus_grewingkii	Loranthus_europaeus)))	((Nuytsia_floribunda	(Atkinsonia_ligustrina	(((Peraxilla_tetrapetala	Alepis_flavida)	(((Amylotheca_duthieana	((Decaisnina_triflora	(Decaisnina_brittenii	(Decaisnina_signata	Decaisnina_congesta)))	((Macrosolen_melintangensis	Macrosolen_cochinchinensis)	Lepidaria_sp_Nickrent_4044)))	(Lepidaria_oviceps	Loxanthera_speciosa))	((Lysiana_maritima	Lysiana_filifolia)	Amylotheca_subumbellata)))	(((Notanthera_heterophylla	Tupeia_antarctica)	((Ligaria_cuneifolia	(((Tristerix_chodatianus	Tristerix_peruvianus)	(Tristerix_peytonii	(Tristerix_pubescens	(Tristerix_grandiflorus	Tristerix_longebracteatus))))	(Tristerix_verticillatus	(Tristerix_penduliflorus	(Tristerix_corymbosus	Tristerix_aphyllus)))))	Desmaria_mutabilis))	(((((Tripodanthus_acutifolius	Tripodanthus_flagellaris)	(Tripodanthus_belmirensis	((Dendropemon_bicolor	Oryctanthus_occidentalis)	Passovia_pyrifolia)))	(Struthanthus_sp_RE_5128_1	(((Cladocolea_mcvaughii	Cladocolea_cupulata)	Struthanthus_woodsonii)	(Cladocolea_gracilis
(Berhautia_senegalensis	(((Agelanthus_sansibarensis	(Oncocalyx_schimperi	(Oncocalyx_sulfureus	Oncella_ambigua)))	((((Bakerella_sp_Nickrent_4161	Plicosepalus_sagittifolius)	((Tolypanthus_involucratus	(Helixanthera_coccinea	((Dendrophthoe_constricta	(Dendrophthoe_longituba	Dendrophthoe_vitellina))	Dendrophthoe_curvata)))	((((Septulina_glauca	Phragmanthera_crassicaulis)	(((Erianthemum_dregei	Spragueanella_rhamnifolia)	(Oliverella_rubroviridis	Tapinanthus_sp_OM825))	(Emelianthe_panganensis	(Phragmanthera_regularis	Globimetula_dinklagei))))	(Plicosepalus_curviflorus	Moquiniella_rubra))	((((((Ileostylus_micranthus	(Muellerina_celastroides	Muellerina_eucalyptoides))	((Loranthus_odoratus	Cecarria_obtusifolia)	(Loranthus_grewingkii	Loranthus_europaeus)))	(Nuytsia_floribunda	(Gaiadendron_punctatum	((((Peraxilla_tetrapetala	Alepis_flavida)	(((Amylotheca_duthieana	((Decaisnina_triflora	(Decaisnina_brittenii	(Decaisnina_signata	Decaisnina_congesta)))	((Macrosolen_melintangensis	Macrosolen_cochinchinensis)	Lepidaria_sp_Nickrent_4044)))	(Lepidaria_oviceps	Loxanthera_speciosa))	((Lysiana_maritima	Lysiana_filifolia)	Amylotheca_subumbellata)))	(((Notanthera_heterophylla	Tupeia_antarctica)
[truncated: 267 more rows]
[truncated: 51 more columns]
