# Supplementary material for: Eocene Loranthaceae pollen pushes back divergence ages for major splits in the family
Source: PeerJ. 2017 Jun 7;5:e3373. doi: 10.7717/peerj.3373 (PMC5466002; doi:10.7717/peerj.3373)
Supplement: Supplemental Information 8 — This archive includes all data and analysis files referred to in the main text and supplementary files that are needed to reproduce the shown results. See GuideToFiles.txt for naming schemes and contents of each subfolder included in this archive, and File S1 for analysis set-ups and further background information. [file peerj-05-3373-s008.zip › Step3_speciestrees/ML/RAxML_bootstrap.cp.q]

((((((Plicosepalus_sagittifolius	Bakerella_sp_Nickrent_4161)	((((Septulina_glauca	Moquiniella_rubra)	(Phragmanthera_crassicaulis	((Emelianthe_panganensis	(Phragmanthera_regularis	Globimetula_dinklagei))	(Oliverella_rubroviridis	(Tapinanthus_sp_OM825	(Erianthemum_dregei	Spragueanella_rhamnifolia))))))	((((((Amylotheca_subumbellata	Lysiana_maritima)	(((Lysiana_filifolia	((Loxanthera_speciosa	Lepidaria_oviceps)	(Amylotheca_duthieana	(((Decaisnina_brittenii	(Decaisnina_congesta	Decaisnina_signata))	Decaisnina_triflora)	((Macrosolen_melintangensis	Macrosolen_cochinchinensis)	Lepidaria_sp_Nickrent_4044)))))	(Alepis_flavida	Peraxilla_tetrapetala))	(Gaiadendron_punctatum	Atkinsonia_ligustrina)))	((Tupeia_antarctica	((((Phthirusa_inorna	((Tripodanthus_belmirensis	Tripodanthus_flagellaris)	Tripodanthus_acutifolius))	((Passovia_pyrifolia	(Dendropemon_bicolor	Oryctanthus_occidentalis))	((((Cladocolea_cupulata	Cladocolea_mcvaughii)	(Struthanthus_woodsonii	(Cladocolea_gracilis	Struthanthus_sp_RE_5128_1)))	(Psittacanthus_schiedeanus	(Struthanthus_oerstedii	Struthanthus_orbicularis)))	Psittacanthus_calyculatus)))	Notanthera_heterophylla)	((((Tristerix_peruvianus	Tristerix_chodatianus)	((Tristerix_pubescens
((Oedina_pendens	(((((((Dendrophthoe_longituba	Dendrophthoe_vitellina)	Dendrophthoe_constricta)	(Helixanthera_coccinea	Dendrophthoe_curvata))	Tolypanthus_involucratus)	((Plicosepalus_sagittifolius	(Baratranthus_axanthus	Bakerella_sp_Nickrent_4161))	((Plicosepalus_curviflorus	((Moquiniella_rubra	((Emelianthe_panganensis	(Phragmanthera_regularis	Globimetula_dinklagei))	(Oliverella_rubroviridis	(Erianthemum_dregei	Spragueanella_rhamnifolia))))	(Septulina_glauca	Phragmanthera_crassicaulis)))	((Helixanthera_cylindrica	(((Benthamina_alyxifolia	(Dactyliophora_novaeguineae	(Amyema_cambagei	(Amyema_glabra	(Diplatia_furcata	Diplatia_grandibractea)))))	(Helicanthes_elastica	Amyema_queenslandica))	Sogerianthe_sessiflora))	(Tapinanthus_sp_OM825	((Helixanthera_parasitica	((Nuytsia_floribunda	((Desmaria_mutabilis	(((((Phthirusa_inorna	((Tripodanthus_belmirensis	Tripodanthus_flagellaris)	Tripodanthus_acutifolius))	(((Passovia_pyrifolia	(Dendropemon_bicolor	Oryctanthus_occidentalis))	((((Struthanthus_sp_RE_5128_1	(Struthanthus_oerstedii	Struthanthus_orbicularis))	Struthanthus_woodsonii)	Cladocolea_gracilis)	(Cladocolea_cupulata	Cladocolea_mcvaughii)))	Psittacanthus_schiedeanus))	Psittacanthus_calyculatus)
((Oedina_pendens	(((Plicosepalus_sagittifolius	(Baratranthus_axanthus	(Bakerella_sp_Nickrent_4161	Septulina_glauca)))	(((Plicosepalus_curviflorus	(((((Emelianthe_panganensis	Globimetula_dinklagei)	(Oliverella_rubroviridis	(Tapinanthus_sp_OM825	(Erianthemum_dregei	Spragueanella_rhamnifolia))))	Phragmanthera_crassicaulis)	Phragmanthera_regularis)	Moquiniella_rubra))	(((((Ligaria_cuneifolia	(((Desmaria_mutabilis	(((Nuytsia_floribunda	Atkinsonia_ligustrina)	Gaiadendron_punctatum)	(((Notanthera_heterophylla	(((Lysiana_maritima	Lysiana_filifolia)	Amylotheca_subumbellata)	((Lepidaria_oviceps	Loxanthera_speciosa)	(((((Decaisnina_signata	Decaisnina_congesta)	Decaisnina_brittenii)	Decaisnina_triflora)	((Macrosolen_melintangensis	Macrosolen_cochinchinensis)	Lepidaria_sp_Nickrent_4044))	Amylotheca_duthieana))))	(Alepis_flavida	Peraxilla_tetrapetala))	Tupeia_antarctica)))	((Phthirusa_inorna	((((Tripodanthus_belmirensis	Tripodanthus_flagellaris)	Tripodanthus_acutifolius)	(Passovia_pyrifolia	(Dendropemon_bicolor	Oryctanthus_occidentalis)))	((Struthanthus_sp_RE_5128_1	(Cladocolea_gracilis	(Struthanthus_oerstedii	(Psittacanthus_schiedeanus	Struthanthus_orbicularis))))	(Struthanthus_woodsonii
(Berhautia_senegalensis	(((Oncocalyx_schimperi	(Agelanthus_sansibarensis	(Oncella_ambigua	Oncocalyx_sulfureus)))	(Englerina_ramulosa	Tapinanthus_constrictiflorus))	((Plicosepalus_curviflorus	Oedina_pendens)	(((Plicosepalus_sagittifolius	(((((Globimetula_dinklagei	(Oliverella_rubroviridis	(Tapinanthus_sp_OM825	(Erianthemum_dregei	Spragueanella_rhamnifolia))))	(Emelianthe_panganensis	(Septulina_glauca	Phragmanthera_crassicaulis)))	Phragmanthera_regularis)	Moquiniella_rubra)	(((((((Tristerix_verticillatus	((Tristerix_aphyllus	Tristerix_corymbosus)	Tristerix_penduliflorus))	(((Tristerix_grandiflorus	Tristerix_longebracteatus)	Tristerix_pubescens)	(Tristerix_peytonii	(Tristerix_peruvianus	Tristerix_chodatianus))))	(Ligaria_cuneifolia	(((Nuytsia_floribunda	(Atkinsonia_ligustrina	Gaiadendron_punctatum))	Tupeia_antarctica)	(((((((((Decaisnina_signata	Decaisnina_congesta)	Decaisnina_brittenii)	Decaisnina_triflora)	((Macrosolen_melintangensis	Macrosolen_cochinchinensis)	Lepidaria_sp_Nickrent_4044))	Amylotheca_duthieana)	(Lepidaria_oviceps	Loxanthera_speciosa))	((Lysiana_maritima	Lysiana_filifolia)	Amylotheca_subumbellata))	(Alepis_flavida	Peraxilla_tetrapetala))
(Berhautia_senegalensis	(((Oedina_pendens	((((((Dendrophthoe_curvata	Tolypanthus_involucratus)	(((Dendrophthoe_vitellina	Dendrophthoe_longituba)	Dendrophthoe_constricta)	Helixanthera_coccinea))	Plicosepalus_sagittifolius)	(((((((Emelianthe_panganensis	(Phragmanthera_regularis	Globimetula_dinklagei))	(Oliverella_rubroviridis	(Tapinanthus_sp_OM825	(Erianthemum_dregei	Spragueanella_rhamnifolia))))	(Septulina_glauca	Phragmanthera_crassicaulis))	Moquiniella_rubra)	(((((((Notanthera_heterophylla	((((((Decaisnina_signata	Decaisnina_congesta)	Decaisnina_brittenii)	Decaisnina_triflora)	((Macrosolen_melintangensis	Macrosolen_cochinchinensis)	(Lepidaria_oviceps	Lepidaria_sp_Nickrent_4044)))	((((Lysiana_maritima	Lysiana_filifolia)	Amylotheca_subumbellata)	Amylotheca_duthieana)	Loxanthera_speciosa))	(Alepis_flavida	Peraxilla_tetrapetala)))	Desmaria_mutabilis)	(Gaiadendron_punctatum	(Nuytsia_floribunda	Atkinsonia_ligustrina)))	((((Tristerix_verticillatus	((Tristerix_aphyllus	Tristerix_corymbosus)	Tristerix_penduliflorus))	((Tristerix_peytonii	(Tristerix_grandiflorus	(Tristerix_pubescens	Tristerix_longebracteatus)))	(Tristerix_peruvianus	Tristerix_chodatianus)))	Ligaria_cuneifolia)
(Berhautia_senegalensis	(((Englerina_ramulosa	Tapinanthus_constrictiflorus)	(Oncocalyx_schimperi	(Agelanthus_sansibarensis	(Oncella_ambigua	Oncocalyx_sulfureus))))	(Oedina_pendens	(((Tolypanthus_involucratus	(((Dendrophthoe_curvata	(Dendrophthoe_vitellina	Dendrophthoe_longituba))	Dendrophthoe_constricta)	Helixanthera_coccinea))	((Plicosepalus_sagittifolius	Bakerella_sp_Nickrent_4161)	(((Plicosepalus_curviflorus	(Phragmanthera_regularis	(Moquiniella_rubra	((Emelianthe_panganensis	(Globimetula_dinklagei	(Oliverella_rubroviridis	(Tapinanthus_sp_OM825	(Erianthemum_dregei	Spragueanella_rhamnifolia)))))	(Septulina_glauca	Phragmanthera_crassicaulis)))))	(((((((((((Amylotheca_duthieana	((((Decaisnina_signata	Decaisnina_congesta)	Decaisnina_brittenii)	Decaisnina_triflora)	((Macrosolen_melintangensis	Macrosolen_cochinchinensis)	Lepidaria_sp_Nickrent_4044)))	((Lysiana_maritima	Lysiana_filifolia)	Amylotheca_subumbellata))	Loxanthera_speciosa)	Lepidaria_oviceps)	(Alepis_flavida	Peraxilla_tetrapetala))	Desmaria_mutabilis)	(Gaiadendron_punctatum	(Nuytsia_floribunda	Atkinsonia_ligustrina)))	(((Notanthera_heterophylla	(((Tristerix_aphyllus	Tristerix_corymbosus)	Tristerix_penduliflorus)
(((Berhautia_senegalensis	(Englerina_ramulosa	Tapinanthus_constrictiflorus))	(Oncocalyx_schimperi	(Agelanthus_sansibarensis	(Oncella_ambigua	Oncocalyx_sulfureus))))	((Oedina_pendens	(((Tolypanthus_involucratus	(((Dendrophthoe_vitellina	Dendrophthoe_longituba)	Dendrophthoe_constricta)	(Dendrophthoe_curvata	Helixanthera_coccinea)))	(((Plicosepalus_sagittifolius	Bakerella_sp_Nickrent_4161)	((Phragmanthera_regularis	(((Oliverella_rubroviridis	(Tapinanthus_sp_OM825	(Erianthemum_dregei	Spragueanella_rhamnifolia)))	(Emelianthe_panganensis	(Septulina_glauca	Globimetula_dinklagei)))	Phragmanthera_crassicaulis))	(Plicosepalus_curviflorus	Moquiniella_rubra)))	(((((((Desmaria_mutabilis	(((((Tristerix_aphyllus	Tristerix_corymbosus)	Tristerix_penduliflorus)	(((Tristerix_pubescens	(Tristerix_longebracteatus	Tristerix_grandiflorus))	((Tristerix_peruvianus	Tristerix_chodatianus)	Tristerix_peytonii))	Tristerix_verticillatus))	Ligaria_cuneifolia)	(((Psittacanthus_calyculatus	(((Cladocolea_gracilis	Struthanthus_sp_RE_5128_1)	(Struthanthus_woodsonii	(Struthanthus_oerstedii	Struthanthus_orbicularis)))	(Cladocolea_cupulata	Cladocolea_mcvaughii)))	((Tripodanthus_acutifolius	(Tripodanthus_belmirensis	Tripodanthus_flagellaris))
(Socratina_bemarivensis	(((Agelanthus_sansibarensis	((Oncella_ambigua	Oncocalyx_sulfureus)	Oncocalyx_schimperi))	(Englerina_ramulosa	Tapinanthus_constrictiflorus))	(Berhautia_senegalensis	(((Septulina_glauca	Phragmanthera_crassicaulis)	((Moquiniella_rubra	Phragmanthera_regularis)	((Oliverella_rubroviridis	(Tapinanthus_sp_OM825	(Erianthemum_dregei	Spragueanella_rhamnifolia)))	(Emelianthe_panganensis	Globimetula_dinklagei))))	(((Plicosepalus_sagittifolius	((Oedina_pendens	(Baratranthus_axanthus	Vanwykia_remota))	Bakerella_sp_Nickrent_4161))	((((Plicosepalus_curviflorus	Helixanthera_parasitica)	((((((((((Decaisnina_signata	Decaisnina_congesta)	Decaisnina_brittenii)	Decaisnina_triflora)	(Amylotheca_subumbellata	(Lysiana_maritima	Lysiana_filifolia)))	(((Lepidaria_oviceps	((Macrosolen_melintangensis	Macrosolen_cochinchinensis)	Lepidaria_sp_Nickrent_4044))	Amylotheca_duthieana)	Loxanthera_speciosa))	(Alepis_flavida	Peraxilla_tetrapetala))	Atkinsonia_ligustrina)	(((Tupeia_antarctica	(((Psittacanthus_calyculatus	((((Cladocolea_gracilis	(Struthanthus_oerstedii	Struthanthus_orbicularis))	Struthanthus_woodsonii)	Struthanthus_sp_RE_5128_1)	(Cladocolea_cupulata	Cladocolea_mcvaughii)))
((((Englerina_ramulosa	Tapinanthus_constrictiflorus)	(Berhautia_senegalensis	Oncocalyx_schimperi))	(Agelanthus_sansibarensis	(Oncella_ambigua	Oncocalyx_sulfureus)))	((((((((Benthamina_alyxifolia	(Dactyliophora_novaeguineae	((Amyema_cambagei	(Diplatia_furcata	Diplatia_grandibractea))	Amyema_glabra)))	(Helicanthes_elastica	Amyema_queenslandica))	Sogerianthe_sessiflora)	((Phragmanthera_regularis	((Helixanthera_parasitica	Taxillus_chinensis)	(Scurrula_pulverulenta	(Scurrula_ferruginea	Scurrula_parasitica))))	((Atkinsonia_ligustrina	((((((Notanthera_heterophylla	Tupeia_antarctica)	(Ligaria_cuneifolia	((((Tristerix_aphyllus	Tristerix_corymbosus)	Tristerix_penduliflorus)	((((Tristerix_grandiflorus	(Tristerix_pubescens	Tristerix_longebracteatus))	Tristerix_peytonii)	(Tristerix_peruvianus	Tristerix_chodatianus))	Tristerix_verticillatus))	Desmaria_mutabilis)))	(((Tripodanthus_acutifolius	Tripodanthus_flagellaris)	((Psittacanthus_calyculatus	((Cladocolea_gracilis	((Cladocolea_cupulata	Cladocolea_mcvaughii)	(Struthanthus_oerstedii	Struthanthus_orbicularis)))	(Struthanthus_woodsonii	Struthanthus_sp_RE_5128_1)))	(Phthirusa_inorna	(Tripodanthus_belmirensis	(Passovia_pyrifolia
(Berhautia_senegalensis	(((((((Socratina_bemarivensis	Vanwykia_remota)	Baratranthus_axanthus)	(((Tolypanthus_involucratus	((Dendrophthoe_curvata	Helixanthera_coccinea)	((Dendrophthoe_longituba	Dendrophthoe_vitellina)	Dendrophthoe_constricta)))	(((((Taxillus_chinensis	(Scurrula_pulverulenta	(Scurrula_ferruginea	Scurrula_parasitica)))	Helixanthera_parasitica)	(Helixanthera_cylindrica	(((((Desmaria_mutabilis	(Ligaria_cuneifolia	((((Tristerix_grandiflorus	Tristerix_longebracteatus)	Tristerix_pubescens)	(Tristerix_peytonii	(Tristerix_peruvianus	Tristerix_chodatianus)))	(Tristerix_verticillatus	((Tristerix_aphyllus	Tristerix_corymbosus)	Tristerix_penduliflorus)))))	(((((Cladocolea_gracilis	Struthanthus_sp_RE_5128_1)	((Struthanthus_oerstedii	Struthanthus_orbicularis)	Struthanthus_woodsonii))	((((Cladocolea_cupulata	Cladocolea_mcvaughii)	Psittacanthus_calyculatus)	((Passovia_pyrifolia	Phthirusa_inorna)	(Dendropemon_bicolor	Oryctanthus_occidentalis)))	(Tripodanthus_acutifolius	(Tripodanthus_belmirensis	Tripodanthus_flagellaris))))	Psittacanthus_schiedeanus)	Notanthera_heterophylla))	(Tupeia_antarctica	((Atkinsonia_ligustrina	Nuytsia_floribunda)	((((Amylotheca_subumbellata	(Lysiana_maritima
(Berhautia_senegalensis	(((Englerina_ramulosa	Tapinanthus_constrictiflorus)	(((Oncocalyx_sulfureus	Oncella_ambigua)	Agelanthus_sansibarensis)	Oncocalyx_schimperi))	((((Vanwykia_remota	(Helixanthera_parasitica	Socratina_bemarivensis))	((((Tolypanthus_involucratus	(Plicosepalus_sagittifolius	(Dendrophthoe_curvata	Helixanthera_coccinea)))	(Dendrophthoe_constricta	(Dendrophthoe_longituba	Dendrophthoe_vitellina)))	Bakerella_sp_Nickrent_4161)	(((Phragmanthera_regularis	(Phragmanthera_crassicaulis	((Emelianthe_panganensis	(Septulina_glauca	Globimetula_dinklagei))	((Tapinanthus_sp_OM825	(Erianthemum_dregei	Spragueanella_rhamnifolia))	Oliverella_rubroviridis))))	Moquiniella_rubra)	((Taxillus_chinensis	(Scurrula_pulverulenta	(Scurrula_ferruginea	Scurrula_parasitica)))	(Helixanthera_cylindrica	((Plicosepalus_curviflorus	((((Muellerina_celastroides	Muellerina_eucalyptoides)	Ileostylus_micranthus)	(Cecarria_obtusifolia	(Loranthus_odoratus	(Loranthus_grewingkii	Loranthus_europaeus))))	(Nuytsia_floribunda	(Gaiadendron_punctatum	((((((((Phthirusa_inorna	((Tripodanthus_acutifolius	Tripodanthus_belmirensis)	Tripodanthus_flagellaris))	(Passovia_pyrifolia	(Dendropemon_bicolor	Oryctanthus_occidentalis)))
(Berhautia_senegalensis	((((Oncocalyx_schimperi	Englerina_ramulosa)	Tapinanthus_constrictiflorus)	((Oncocalyx_sulfureus	Oncella_ambigua)	Agelanthus_sansibarensis))	((((Baratranthus_axanthus	Vanwykia_remota)	Socratina_bemarivensis)	(((Dendrophthoe_curvata	(Helixanthera_coccinea	(Dendrophthoe_constricta	(Dendrophthoe_longituba	Dendrophthoe_vitellina))))	((Plicosepalus_curviflorus	((Phragmanthera_regularis	(Phragmanthera_crassicaulis	(Emelianthe_panganensis	(Globimetula_dinklagei	((Tapinanthus_sp_OM825	(Erianthemum_dregei	Spragueanella_rhamnifolia))	Oliverella_rubroviridis)))))	(Septulina_glauca	Moquiniella_rubra)))	(((Sogerianthe_sessiflora	((Benthamina_alyxifolia	(Dactyliophora_novaeguineae	(((Amyema_cambagei	Diplatia_grandibractea)	Diplatia_furcata)	Amyema_glabra)))	(Helicanthes_elastica	Amyema_queenslandica)))	(Helixanthera_cylindrica	(Helixanthera_parasitica	((((Muellerina_celastroides	Muellerina_eucalyptoides)	Ileostylus_micranthus)	(Cecarria_obtusifolia	(Loranthus_odoratus	(Loranthus_grewingkii	Loranthus_europaeus))))	(Nuytsia_floribunda	(Gaiadendron_punctatum	(((((Peraxilla_tetrapetala	Alepis_flavida)	((Lepidaria_oviceps	Loxanthera_speciosa)
(((((Vanwykia_remota	Socratina_bemarivensis)	(((Tolypanthus_involucratus	Dendrophthoe_curvata)	(Helixanthera_coccinea	(Dendrophthoe_constricta	(Dendrophthoe_longituba	Dendrophthoe_vitellina))))	((((Moquiniella_rubra	(((Tapinanthus_sp_OM825	(Erianthemum_dregei	Spragueanella_rhamnifolia))	Oliverella_rubroviridis)	(Emelianthe_panganensis	Globimetula_dinklagei)))	(Phragmanthera_crassicaulis	Septulina_glauca))	(((Sogerianthe_sessiflora	((Benthamina_alyxifolia	(Dactyliophora_novaeguineae	(((Amyema_cambagei	Diplatia_grandibractea)	Diplatia_furcata)	Amyema_glabra)))	(Helicanthes_elastica	Amyema_queenslandica)))	Helixanthera_cylindrica)	((Phragmanthera_regularis	((((Muellerina_celastroides	Muellerina_eucalyptoides)	Ileostylus_micranthus)	(Cecarria_obtusifolia	(Loranthus_odoratus	(Loranthus_grewingkii	Loranthus_europaeus))))	(((Tristerix_verticillatus	(Tristerix_penduliflorus	(Tristerix_corymbosus	Tristerix_aphyllus)))	((Tristerix_peytonii	(Tristerix_peruvianus	Tristerix_chodatianus))	((Tristerix_grandiflorus	Tristerix_longebracteatus)	Tristerix_pubescens)))	((((Peraxilla_tetrapetala	Alepis_flavida)	((Loxanthera_speciosa	(Amylotheca_duthieana	(((Macrosolen_melintangensis
(((Socratina_bemarivensis	((((Tolypanthus_involucratus	Dendrophthoe_curvata)	(Helixanthera_coccinea	(Dendrophthoe_constricta	(Dendrophthoe_longituba	Dendrophthoe_vitellina))))	((Vanwykia_remota	Plicosepalus_sagittifolius)	(Plicosepalus_curviflorus	((Baratranthus_axanthus	Septulina_glauca)	Bakerella_sp_Nickrent_4161))))	((Moquiniella_rubra	(Phragmanthera_crassicaulis	(((Tapinanthus_sp_OM825	(Erianthemum_dregei	Spragueanella_rhamnifolia))	Oliverella_rubroviridis)	(Emelianthe_panganensis	Globimetula_dinklagei))))	((Helixanthera_cylindrica	((Helixanthera_parasitica	Phragmanthera_regularis)	((((Muellerina_celastroides	Muellerina_eucalyptoides)	Ileostylus_micranthus)	(Cecarria_obtusifolia	(Loranthus_odoratus	(Loranthus_grewingkii	Loranthus_europaeus))))	(Nuytsia_floribunda	((Tupeia_antarctica	((Gaiadendron_punctatum	Atkinsonia_ligustrina)	(((Notanthera_heterophylla	((Peraxilla_tetrapetala	Alepis_flavida)	((Amylotheca_duthieana	(((Macrosolen_melintangensis	Macrosolen_cochinchinensis)	Lepidaria_sp_Nickrent_4044)	(Decaisnina_triflora	((Decaisnina_signata	Decaisnina_congesta)	Decaisnina_brittenii))))	((Amylotheca_subumbellata	(Lysiana_maritima	Lysiana_filifolia))	(Lepidaria_oviceps
(Berhautia_senegalensis	(((((Helixanthera_parasitica	Socratina_bemarivensis)	((Tolypanthus_involucratus	(Dendrophthoe_curvata	(Helixanthera_coccinea	(Dendrophthoe_constricta	(Dendrophthoe_longituba	Dendrophthoe_vitellina)))))	((Moquiniella_rubra	((Globimetula_dinklagei	Phragmanthera_crassicaulis)	(((Tapinanthus_sp_OM825	(Erianthemum_dregei	Spragueanella_rhamnifolia))	Oliverella_rubroviridis)	Emelianthe_panganensis)))	((Vanwykia_remota	(Plicosepalus_sagittifolius	((Baratranthus_axanthus	Septulina_glauca)	Bakerella_sp_Nickrent_4161)))	(Helixanthera_cylindrica	((Taxillus_chinensis	(Scurrula_ferruginea	(Scurrula_parasitica	Scurrula_pulverulenta)))	((Plicosepalus_curviflorus	(Phragmanthera_regularis	((((Muellerina_celastroides	Muellerina_eucalyptoides)	Ileostylus_micranthus)	((Loranthus_grewingkii	Loranthus_europaeus)	(Cecarria_obtusifolia	Loranthus_odoratus)))	(Nuytsia_floribunda	((Atkinsonia_ligustrina	((((Tupeia_antarctica	Notanthera_heterophylla)	((((Tristerix_verticillatus	(Tristerix_penduliflorus	(Tristerix_corymbosus	Tristerix_aphyllus)))	(((Tristerix_peruvianus	Tristerix_chodatianus)	(Tristerix_pubescens	(Tristerix_grandiflorus	Tristerix_longebracteatus)))	Tristerix_peytonii))
(Berhautia_senegalensis	((Englerina_ramulosa	Tapinanthus_constrictiflorus)	((Oncocalyx_schimperi	((Oncocalyx_sulfureus	Oncella_ambigua)	Agelanthus_sansibarensis))	((((Baratranthus_axanthus	Vanwykia_remota)	Socratina_bemarivensis)	((((Helixanthera_cylindrica	(((((Muellerina_celastroides	Muellerina_eucalyptoides)	Ileostylus_micranthus)	((Loranthus_grewingkii	Loranthus_europaeus)	(Cecarria_obtusifolia	Loranthus_odoratus)))	(((Tupeia_antarctica	Atkinsonia_ligustrina)	((((Amylotheca_duthieana	(((Macrosolen_melintangensis	Macrosolen_cochinchinensis)	Lepidaria_sp_Nickrent_4044)	(Decaisnina_triflora	((Decaisnina_signata	Decaisnina_congesta)	Decaisnina_brittenii))))	Loxanthera_speciosa)	(Amylotheca_subumbellata	(Lysiana_maritima	Lysiana_filifolia)))	(Peraxilla_tetrapetala	Alepis_flavida)))	((((((Psittacanthus_calyculatus	((Cladocolea_cupulata	Cladocolea_mcvaughii)	((((Psittacanthus_schiedeanus	Cladocolea_gracilis)	(Struthanthus_oerstedii	Struthanthus_orbicularis))	Struthanthus_woodsonii)	Struthanthus_sp_RE_5128_1)))	(Phthirusa_inorna	(Passovia_pyrifolia	(Dendropemon_bicolor	Oryctanthus_occidentalis))))	(Tripodanthus_belmirensis	(Tripodanthus_flagellaris	Tripodanthus_acutifolius)))
(Berhautia_senegalensis	(((((Vanwykia_remota	Socratina_bemarivensis)	(((Plicosepalus_sagittifolius	(Baratranthus_axanthus	(Bakerella_sp_Nickrent_4161	Septulina_glauca)))	(((Helixanthera_cylindrica	(Sogerianthe_sessiflora	((Benthamina_alyxifolia	(Dactyliophora_novaeguineae	(((Diplatia_grandibractea	Diplatia_furcata)	Amyema_glabra)	Amyema_cambagei)))	(Helicanthes_elastica	Amyema_queenslandica))))	((Helixanthera_parasitica	((((Muellerina_celastroides	Muellerina_eucalyptoides)	Ileostylus_micranthus)	((Loranthus_grewingkii	Loranthus_europaeus)	(Cecarria_obtusifolia	Loranthus_odoratus)))	((((((Tristerix_corymbosus	Tristerix_aphyllus)	(Tristerix_verticillatus	Tristerix_penduliflorus))	((Tristerix_peruvianus	Tristerix_chodatianus)	((Tristerix_pubescens	(Tristerix_grandiflorus	Tristerix_longebracteatus))	Tristerix_peytonii)))	Ligaria_cuneifolia)	Tupeia_antarctica)	(((Desmaria_mutabilis	((Atkinsonia_ligustrina	(Lepidaria_oviceps	(((Amylotheca_duthieana	(((Macrosolen_melintangensis	Macrosolen_cochinchinensis)	Lepidaria_sp_Nickrent_4044)	(Decaisnina_triflora	((Decaisnina_signata	Decaisnina_congesta)	Decaisnina_brittenii))))	Loxanthera_speciosa)	(Amylotheca_subumbellata
((((Vanwykia_remota	Socratina_bemarivensis)	((((((Emelianthe_panganensis	((Tapinanthus_sp_OM825	(Spragueanella_rhamnifolia	Erianthemum_dregei))	Oliverella_rubroviridis))	(Globimetula_dinklagei	(Septulina_glauca	Phragmanthera_crassicaulis)))	Moquiniella_rubra)	(Helixanthera_cylindrica	(((Sogerianthe_sessiflora	((Benthamina_alyxifolia	(Dactyliophora_novaeguineae	(((Diplatia_grandibractea	Diplatia_furcata)	Amyema_glabra)	Amyema_cambagei)))	(Helicanthes_elastica	Amyema_queenslandica)))	(Phragmanthera_regularis	((((Muellerina_celastroides	Muellerina_eucalyptoides)	Ileostylus_micranthus)	((Loranthus_odoratus	(Loranthus_europaeus	Loranthus_grewingkii))	Cecarria_obtusifolia))	(((((Phthirusa_inorna	(((Passovia_pyrifolia	(Dendropemon_bicolor	Oryctanthus_occidentalis))	((Cladocolea_cupulata	Cladocolea_mcvaughii)	((((Struthanthus_orbicularis	Struthanthus_oerstedii)	(Struthanthus_woodsonii	Struthanthus_sp_RE_5128_1))	Cladocolea_gracilis)	Psittacanthus_schiedeanus)))	Psittacanthus_calyculatus))	(Tripodanthus_belmirensis	(Tripodanthus_flagellaris	Tripodanthus_acutifolius)))	(Desmaria_mutabilis	(Notanthera_heterophylla	((((Atkinsonia_ligustrina	Gaiadendron_punctatum)	((Peraxilla_tetrapetala
((((Vanwykia_remota	Socratina_bemarivensis)	(Baratranthus_axanthus	(((Tolypanthus_involucratus	((Helixanthera_coccinea	((Dendrophthoe_longituba	Dendrophthoe_vitellina)	Dendrophthoe_constricta))	Dendrophthoe_curvata))	(((Sogerianthe_sessiflora	((Dactyliophora_novaeguineae	((Diplatia_furcata	(Diplatia_grandibractea	Amyema_cambagei))	Amyema_glabra))	((Helicanthes_elastica	Amyema_queenslandica)	Benthamina_alyxifolia)))	(Helixanthera_cylindrica	((((Muellerina_celastroides	Muellerina_eucalyptoides)	Ileostylus_micranthus)	((Loranthus_odoratus	(Loranthus_europaeus	Loranthus_grewingkii))	Cecarria_obtusifolia))	(((Desmaria_mutabilis	(((((Passovia_pyrifolia	(Dendropemon_bicolor	Oryctanthus_occidentalis))	(Psittacanthus_calyculatus	((Struthanthus_orbicularis	Struthanthus_oerstedii)	((Cladocolea_gracilis	Struthanthus_sp_RE_5128_1)	(Struthanthus_woodsonii	(Cladocolea_cupulata	Cladocolea_mcvaughii))))))	Psittacanthus_schiedeanus)	(Phthirusa_inorna	(Tripodanthus_acutifolius	(Tripodanthus_belmirensis	Tripodanthus_flagellaris))))	(Notanthera_heterophylla	((((Tristerix_grandiflorus	Tristerix_longebracteatus)	((Tristerix_peruvianus	Tristerix_chodatianus)	(Tristerix_peytonii	Tristerix_pubescens)))
(Berhautia_senegalensis	(((((((Baratranthus_axanthus	Vanwykia_remota)	Socratina_bemarivensis)	(((((((Tapinanthus_sp_OM825	(Spragueanella_rhamnifolia	Erianthemum_dregei))	Oliverella_rubroviridis)	((Emelianthe_panganensis	(Phragmanthera_regularis	Globimetula_dinklagei))	(Septulina_glauca	Phragmanthera_crassicaulis)))	Moquiniella_rubra)	(((Sogerianthe_sessiflora	((Helicanthes_elastica	Amyema_queenslandica)	(Benthamina_alyxifolia	(Dactyliophora_novaeguineae	((Amyema_cambagei	(Diplatia_furcata	Diplatia_grandibractea))	Amyema_glabra)))))	(Helixanthera_cylindrica	((((Muellerina_celastroides	Muellerina_eucalyptoides)	Ileostylus_micranthus)	((Loranthus_odoratus	(Loranthus_europaeus	Loranthus_grewingkii))	Cecarria_obtusifolia))	((((((Phthirusa_inorna	(Passovia_pyrifolia	(Dendropemon_bicolor	Oryctanthus_occidentalis)))	(Tripodanthus_belmirensis	((Struthanthus_sp_RE_5128_1	(Struthanthus_woodsonii	(Cladocolea_cupulata	Cladocolea_mcvaughii)))	(Cladocolea_gracilis	((Tripodanthus_flagellaris	Struthanthus_orbicularis)	Struthanthus_oerstedii)))))	(Tripodanthus_acutifolius	Psittacanthus_schiedeanus))	Psittacanthus_calyculatus)	((((Tristerix_corymbosus	Tristerix_aphyllus)	Tristerix_penduliflorus)
((Oedina_pendens	(Socratina_bemarivensis	(Vanwykia_remota	((((Dendrophthoe_curvata	Dendrophthoe_constricta)	(Dendrophthoe_longituba	Dendrophthoe_vitellina))	(Helixanthera_coccinea	Tolypanthus_involucratus))	(((Moquiniella_rubra	((((Septulina_glauca	Emelianthe_panganensis)	(Globimetula_dinklagei	Phragmanthera_regularis))	((Tapinanthus_sp_OM825	(Spragueanella_rhamnifolia	Erianthemum_dregei))	Oliverella_rubroviridis))	Phragmanthera_crassicaulis))	((Baratranthus_axanthus	Bakerella_sp_Nickrent_4161)	Plicosepalus_sagittifolius))	(((Taxillus_chinensis	(Scurrula_ferruginea	(Scurrula_pulverulenta	Scurrula_parasitica)))	Helixanthera_cylindrica)	((((((Ileostylus_micranthus	(Muellerina_celastroides	Muellerina_eucalyptoides))	(Cecarria_obtusifolia	(Loranthus_odoratus	(Loranthus_europaeus	Loranthus_grewingkii))))	((((((((Phthirusa_inorna	(Passovia_pyrifolia	(Dendropemon_bicolor	Oryctanthus_occidentalis)))	(Tripodanthus_acutifolius	Tripodanthus_belmirensis))	(Psittacanthus_calyculatus	((Struthanthus_sp_RE_5128_1	(Struthanthus_oerstedii	(Psittacanthus_schiedeanus	Struthanthus_orbicularis)))	(Cladocolea_gracilis	((Cladocolea_mcvaughii	Cladocolea_cupulata)	Struthanthus_woodsonii)))))	Tripodanthus_flagellaris)
((Oedina_pendens	(((Dendrophthoe_curvata	((Dendrophthoe_constricta	((Dendrophthoe_vitellina	Dendrophthoe_longituba)	Helixanthera_coccinea))	Tolypanthus_involucratus))	(((Plicosepalus_curviflorus	(Phragmanthera_crassicaulis	((Septulina_glauca	Moquiniella_rubra)	((Emelianthe_panganensis	(Globimetula_dinklagei	Phragmanthera_regularis))	((Tapinanthus_sp_OM825	(Spragueanella_rhamnifolia	Erianthemum_dregei))	Oliverella_rubroviridis)))))	(Bakerella_sp_Nickrent_4161	Plicosepalus_sagittifolius))	((Taxillus_chinensis	(Scurrula_pulverulenta	(Scurrula_parasitica	Scurrula_ferruginea)))	(Helixanthera_cylindrica	((Baratranthus_axanthus	(((Ileostylus_micranthus	(Muellerina_celastroides	Muellerina_eucalyptoides))	(Cecarria_obtusifolia	(Loranthus_odoratus	(Loranthus_europaeus	Loranthus_grewingkii))))	(((((Psittacanthus_schiedeanus	(((Passovia_pyrifolia	(Dendropemon_bicolor	Oryctanthus_occidentalis))	((Tripodanthus_belmirensis	Tripodanthus_flagellaris)	Tripodanthus_acutifolius))	(Psittacanthus_calyculatus	(Phthirusa_inorna	(Cladocolea_gracilis	((Struthanthus_sp_RE_5128_1	((Cladocolea_mcvaughii	Cladocolea_cupulata)	Struthanthus_woodsonii))	(Struthanthus_oerstedii	Struthanthus_orbicularis)))))))	Notanthera_heterophylla)
((Oedina_pendens	((((Helixanthera_cylindrica	(Dendrophthoe_constricta	((Dendrophthoe_curvata	(Dendrophthoe_vitellina	Dendrophthoe_longituba))	Helixanthera_coccinea)))	Tolypanthus_involucratus)	(((Sogerianthe_sessiflora	((Benthamina_alyxifolia	((Amyema_glabra	(Diplatia_furcata	(Amyema_cambagei	Diplatia_grandibractea)))	Dactyliophora_novaeguineae))	(Amyema_queenslandica	Helicanthes_elastica)))	((Taxillus_chinensis	(Scurrula_pulverulenta	(Scurrula_parasitica	Scurrula_ferruginea)))	(Plicosepalus_curviflorus	(Helixanthera_parasitica	(((Ileostylus_micranthus	(Muellerina_celastroides	Muellerina_eucalyptoides))	(((Loranthus_europaeus	Loranthus_grewingkii)	Loranthus_odoratus)	Cecarria_obtusifolia))	(Ligaria_cuneifolia	(((Phthirusa_inorna	((Tripodanthus_belmirensis	Tripodanthus_flagellaris)	Tripodanthus_acutifolius))	((Psittacanthus_calyculatus	((((Cladocolea_mcvaughii	Cladocolea_gracilis)	Struthanthus_sp_RE_5128_1)	Cladocolea_cupulata)	(Struthanthus_woodsonii	(Struthanthus_oerstedii	(Psittacanthus_schiedeanus	Struthanthus_orbicularis)))))	(Passovia_pyrifolia	(Dendropemon_bicolor	Oryctanthus_occidentalis))))	((((Gaiadendron_punctatum	(Nuytsia_floribunda	Atkinsonia_ligustrina))
(Berhautia_senegalensis	(((Agelanthus_sansibarensis	(Oncella_ambigua	Oncocalyx_sulfureus))	((Oedina_pendens	((((((Dendrophthoe_constricta	((Dendrophthoe_vitellina	Dendrophthoe_longituba)	(Helixanthera_coccinea	Dendrophthoe_curvata)))	Tolypanthus_involucratus)	((Sogerianthe_sessiflora	((Benthamina_alyxifolia	((Amyema_glabra	(Diplatia_furcata	(Amyema_cambagei	Diplatia_grandibractea)))	Dactyliophora_novaeguineae))	(Amyema_queenslandica	Helicanthes_elastica)))	((Plicosepalus_curviflorus	(Taxillus_chinensis	(Scurrula_pulverulenta	(Scurrula_parasitica	Scurrula_ferruginea))))	(Helixanthera_cylindrica	(((Ileostylus_micranthus	(Muellerina_celastroides	Muellerina_eucalyptoides))	(((Loranthus_europaeus	Loranthus_grewingkii)	Loranthus_odoratus)	Cecarria_obtusifolia))	(Nuytsia_floribunda	(((((Phthirusa_inorna	((((Psittacanthus_calyculatus	((Struthanthus_sp_RE_5128_1	((Cladocolea_cupulata	Cladocolea_mcvaughii)	Struthanthus_woodsonii))	(Cladocolea_gracilis	(Struthanthus_oerstedii	Struthanthus_orbicularis))))	(Passovia_pyrifolia	(Dendropemon_bicolor	Oryctanthus_occidentalis)))	Psittacanthus_schiedeanus)	(Tripodanthus_flagellaris	(Tripodanthus_belmirensis	Tripodanthus_acutifolius))))
((Englerina_ramulosa	(((Oedina_pendens	((((((Dendrophthoe_constricta	(Dendrophthoe_vitellina	Dendrophthoe_longituba))	Helixanthera_coccinea)	Dendrophthoe_curvata)	Tolypanthus_involucratus)	(((Plicosepalus_curviflorus	(Moquiniella_rubra	(((Septulina_glauca	Phragmanthera_crassicaulis)	(((Tapinanthus_sp_OM825	(Spragueanella_rhamnifolia	Erianthemum_dregei))	Oliverella_rubroviridis)	(Globimetula_dinklagei	Emelianthe_panganensis)))	Phragmanthera_regularis)))	(Plicosepalus_sagittifolius	(Bakerella_sp_Nickrent_4161	(Baratranthus_axanthus	Vanwykia_remota))))	(((Taxillus_chinensis	(Scurrula_pulverulenta	(Scurrula_parasitica	Scurrula_ferruginea)))	Helixanthera_cylindrica)	((Sogerianthe_sessiflora	((Benthamina_alyxifolia	(((Amyema_glabra	(Diplatia_furcata	Diplatia_grandibractea))	Amyema_cambagei)	Dactyliophora_novaeguineae))	(Amyema_queenslandica	Helicanthes_elastica)))	(((Ileostylus_micranthus	(Muellerina_celastroides	Muellerina_eucalyptoides))	(((Loranthus_europaeus	Loranthus_grewingkii)	Loranthus_odoratus)	Cecarria_obtusifolia))	((Atkinsonia_ligustrina	(Gaiadendron_punctatum	(((((((Struthanthus_woodsonii	((Cladocolea_cupulata	Cladocolea_mcvaughii)	Cladocolea_gracilis))
((Englerina_ramulosa	(((((Oedina_pendens	(Baratranthus_axanthus	Vanwykia_remota))	(((Moquiniella_rubra	((((Phragmanthera_regularis	Globimetula_dinklagei)	(((Tapinanthus_sp_OM825	(Spragueanella_rhamnifolia	Erianthemum_dregei))	Oliverella_rubroviridis)	Emelianthe_panganensis))	Phragmanthera_crassicaulis)	Septulina_glauca))	(Plicosepalus_sagittifolius	Bakerella_sp_Nickrent_4161))	(((((Dendrophthoe_constricta	(Dendrophthoe_vitellina	Dendrophthoe_longituba))	Helixanthera_coccinea)	Dendrophthoe_curvata)	Tolypanthus_involucratus)	((Sogerianthe_sessiflora	(((Amyema_cambagei	(Amyema_glabra	(Diplatia_furcata	Diplatia_grandibractea)))	Dactyliophora_novaeguineae)	((Amyema_queenslandica	Helicanthes_elastica)	Benthamina_alyxifolia)))	((((Ileostylus_micranthus	(Muellerina_celastroides	Muellerina_eucalyptoides))	((((Loranthus_europaeus	Loranthus_grewingkii)	Loranthus_odoratus)	Cecarria_obtusifolia)	(((((((Atkinsonia_ligustrina	Nuytsia_floribunda)	Gaiadendron_punctatum)	((Alepis_flavida	Peraxilla_tetrapetala)	((Amylotheca_subumbellata	(Lysiana_maritima	Lysiana_filifolia))	((Amylotheca_duthieana	((((Decaisnina_signata	Decaisnina_congesta)	Decaisnina_brittenii)
((((((Baratranthus_axanthus	Vanwykia_remota)	(((((Plicosepalus_curviflorus	Moquiniella_rubra)	(((Septulina_glauca	Phragmanthera_crassicaulis)	(Emelianthe_panganensis	(Globimetula_dinklagei	((Tapinanthus_sp_OM825	(Spragueanella_rhamnifolia	Erianthemum_dregei))	Oliverella_rubroviridis))))	Phragmanthera_regularis))	((Helixanthera_cylindrica	(Taxillus_chinensis	(Scurrula_ferruginea	(Scurrula_pulverulenta	Scurrula_parasitica))))	((Sogerianthe_sessiflora	(((Amyema_cambagei	(Amyema_glabra	(Diplatia_furcata	Diplatia_grandibractea)))	Dactyliophora_novaeguineae)	((Helixanthera_parasitica	(Amyema_queenslandica	Helicanthes_elastica))	Benthamina_alyxifolia)))	((((Tupeia_antarctica	(Ligaria_cuneifolia	(((Tristerix_pubescens	(Tristerix_longebracteatus	Tristerix_grandiflorus))	((Tristerix_chodatianus	Tristerix_peruvianus)	Tristerix_peytonii))	(Tristerix_verticillatus	(Tristerix_penduliflorus	(Tristerix_corymbosus	Tristerix_aphyllus))))))	((((Tripodanthus_belmirensis	Tripodanthus_acutifolius)	Tripodanthus_flagellaris)	((Psittacanthus_calyculatus	(Phthirusa_inorna	(Oryctanthus_occidentalis	(Passovia_pyrifolia	Dendropemon_bicolor))))	((Cladocolea_cupulata	Cladocolea_mcvaughii)
(((((((((Baratranthus_axanthus	((((Nuytsia_floribunda	(Atkinsonia_ligustrina	Gaiadendron_punctatum))	((Alepis_flavida	Peraxilla_tetrapetala)	(((Amylotheca_duthieana	(Lepidaria_oviceps	Loxanthera_speciosa))	((((Decaisnina_signata	Decaisnina_congesta)	Decaisnina_brittenii)	Decaisnina_triflora)	((Macrosolen_melintangensis	Macrosolen_cochinchinensis)	Lepidaria_sp_Nickrent_4044)))	(Amylotheca_subumbellata	(Lysiana_maritima	Lysiana_filifolia)))))	((Desmaria_mutabilis	(Tupeia_antarctica	(Notanthera_heterophylla	(Ligaria_cuneifolia	(Tristerix_verticillatus	(Tristerix_penduliflorus	((Tristerix_corymbosus	Tristerix_aphyllus)	((Tristerix_pubescens	(Tristerix_longebracteatus	Tristerix_grandiflorus))	((Tristerix_chodatianus	Tristerix_peruvianus)	Tristerix_peytonii)))))))))	((Tripodanthus_flagellaris	(Psittacanthus_calyculatus	((Cladocolea_cupulata	Cladocolea_mcvaughii)	(((Struthanthus_oerstedii	Struthanthus_orbicularis)	((Struthanthus_sp_RE_5128_1	Psittacanthus_schiedeanus)	Struthanthus_woodsonii))	Cladocolea_gracilis))))	((Tripodanthus_belmirensis	(Passovia_pyrifolia	(Oryctanthus_occidentalis	Dendropemon_bicolor)))	(Tripodanthus_acutifolius	Phthirusa_inorna)))))	((Ileostylus_micranthus
((Berhautia_senegalensis	(Englerina_ramulosa	Tapinanthus_constrictiflorus))	((((((((((Baratranthus_axanthus	Septulina_glauca)	Moquiniella_rubra)	((Phragmanthera_crassicaulis	((Globimetula_dinklagei	Emelianthe_panganensis)	(((Spragueanella_rhamnifolia	Erianthemum_dregei)	Tapinanthus_sp_OM825)	Oliverella_rubroviridis)))	Phragmanthera_regularis))	(Bakerella_sp_Nickrent_4161	Plicosepalus_sagittifolius))	(((Taxillus_chinensis	(Scurrula_ferruginea	(Scurrula_pulverulenta	Scurrula_parasitica)))	((Plicosepalus_curviflorus	(((((Alepis_flavida	Peraxilla_tetrapetala)	(((Amylotheca_duthieana	(((Macrosolen_melintangensis	Macrosolen_cochinchinensis)	Lepidaria_sp_Nickrent_4044)	(((Decaisnina_signata	Decaisnina_congesta)	Decaisnina_brittenii)	Decaisnina_triflora)))	Loxanthera_speciosa)	(Amylotheca_subumbellata	(Lysiana_maritima	Lysiana_filifolia))))	(Tupeia_antarctica	Atkinsonia_ligustrina))	(Gaiadendron_punctatum	(Nuytsia_floribunda	(Desmaria_mutabilis	((Ligaria_cuneifolia	((((Tristerix_pubescens	(Tristerix_longebracteatus	Tristerix_grandiflorus))	((Tristerix_chodatianus	Tristerix_peruvianus)	Tristerix_peytonii))	(Tristerix_verticillatus	(Tristerix_penduliflorus	(Tristerix_aphyllus
((((((((Plicosepalus_curviflorus	(Septulina_glauca	((Moquiniella_rubra	(Phragmanthera_crassicaulis	((Globimetula_dinklagei	Emelianthe_panganensis)	(((Spragueanella_rhamnifolia	Erianthemum_dregei)	Tapinanthus_sp_OM825)	Oliverella_rubroviridis))))	Phragmanthera_regularis)))	(Bakerella_sp_Nickrent_4161	Plicosepalus_sagittifolius))	(((((((Phthirusa_inorna	(Tripodanthus_acutifolius	(Tripodanthus_flagellaris	Tripodanthus_belmirensis)))	((((Passovia_pyrifolia	(Oryctanthus_occidentalis	Dendropemon_bicolor))	Psittacanthus_schiedeanus)	((((Struthanthus_oerstedii	Struthanthus_orbicularis)	Struthanthus_woodsonii)	(Cladocolea_gracilis	Struthanthus_sp_RE_5128_1))	(Cladocolea_cupulata	Cladocolea_mcvaughii)))	Psittacanthus_calyculatus))	((Desmaria_mutabilis	(Tupeia_antarctica	Notanthera_heterophylla))	(((Nuytsia_floribunda	Atkinsonia_ligustrina)	Gaiadendron_punctatum)	((Tristerix_penduliflorus	((Tristerix_aphyllus	Tristerix_corymbosus)	(((Tristerix_pubescens	(Tristerix_longebracteatus	Tristerix_grandiflorus))	((Tristerix_chodatianus	Tristerix_peruvianus)	Tristerix_peytonii))	Tristerix_verticillatus)))	((Alepis_flavida	Peraxilla_tetrapetala)	(((Amylotheca_duthieana	(((Macrosolen_melintangensis	Macrosolen_cochinchinensis)
((Oedina_pendens	(((Bakerella_sp_Nickrent_4161	((((Helixanthera_cylindrica	((Scurrula_ferruginea	(Scurrula_pulverulenta	Scurrula_parasitica))	Taxillus_chinensis))	((Sogerianthe_sessiflora	((Helicanthes_elastica	Amyema_queenslandica)	((Dactyliophora_novaeguineae	(((Diplatia_furcata	Diplatia_grandibractea)	Amyema_cambagei)	Amyema_glabra))	Benthamina_alyxifolia)))	(((Cecarria_obtusifolia	(Loranthus_odoratus	(Loranthus_grewingkii	Loranthus_europaeus)))	(((Muellerina_celastroides	Muellerina_eucalyptoides)	Ileostylus_micranthus)	((Tupeia_antarctica	(((Atkinsonia_ligustrina	((Peraxilla_tetrapetala	Alepis_flavida)	((Amylotheca_subumbellata	(Lysiana_maritima	Lysiana_filifolia))	(Loxanthera_speciosa	(Amylotheca_duthieana	((((Decaisnina_congesta	Decaisnina_signata)	Decaisnina_brittenii)	Decaisnina_triflora)	((Lepidaria_oviceps	Lepidaria_sp_Nickrent_4044)	(Macrosolen_melintangensis	Macrosolen_cochinchinensis))))))))	(((Notanthera_heterophylla	(((((Tristerix_chodatianus	Tristerix_peruvianus)	Tristerix_peytonii)	(Tristerix_pubescens	(Tristerix_grandiflorus	Tristerix_longebracteatus)))	((Tristerix_penduliflorus	(Tristerix_corymbosus	Tristerix_aphyllus))
(Berhautia_senegalensis	((Tapinanthus_constrictiflorus	Englerina_ramulosa)	((Oedina_pendens	(((((Sogerianthe_sessiflora	((Helicanthes_elastica	Amyema_queenslandica)	((Dactyliophora_novaeguineae	(((Diplatia_furcata	Diplatia_grandibractea)	Amyema_cambagei)	Amyema_glabra))	Benthamina_alyxifolia)))	(Helixanthera_cylindrica	(((((Gaiadendron_punctatum	Atkinsonia_ligustrina)	((Peraxilla_tetrapetala	Alepis_flavida)	(((((((Decaisnina_congesta	Decaisnina_signata)	Decaisnina_brittenii)	Decaisnina_triflora)	Lepidaria_sp_Nickrent_4044)	(Amylotheca_duthieana	(Macrosolen_melintangensis	Macrosolen_cochinchinensis)))	(Lepidaria_oviceps	Loxanthera_speciosa))	(Amylotheca_subumbellata	(Lysiana_maritima	Lysiana_filifolia)))))	(((Notanthera_heterophylla	(((((Tristerix_chodatianus	Tristerix_peruvianus)	Tristerix_peytonii)	(Tristerix_pubescens	(Tristerix_grandiflorus	Tristerix_longebracteatus)))	((Tristerix_penduliflorus	(Tristerix_corymbosus	Tristerix_aphyllus))	Tristerix_verticillatus))	Ligaria_cuneifolia))	(Psittacanthus_calyculatus	((Phthirusa_inorna	((Tripodanthus_belmirensis	Tripodanthus_flagellaris)	Tripodanthus_acutifolius))	(((Struthanthus_orbicularis	(Struthanthus_oerstedii
(Berhautia_senegalensis	((Tapinanthus_constrictiflorus	Englerina_ramulosa)	((Oedina_pendens	(Socratina_bemarivensis	((Baratranthus_axanthus	Vanwykia_remota)	((Tolypanthus_involucratus	(((Dendrophthoe_longituba	Dendrophthoe_vitellina)	(Plicosepalus_sagittifolius	(Dendrophthoe_curvata	Helixanthera_coccinea)))	Dendrophthoe_constricta))	(Bakerella_sp_Nickrent_4161	((((Scurrula_pulverulenta	(Scurrula_parasitica	Scurrula_ferruginea))	Taxillus_chinensis)	((((Helicanthes_elastica	Amyema_queenslandica)	((Dactyliophora_novaeguineae	((Amyema_cambagei	(Diplatia_furcata	(Amyema_glabra	Diplatia_grandibractea)))	Benthamina_alyxifolia))	Sogerianthe_sessiflora))	(Helixanthera_parasitica	((((Nuytsia_floribunda	(Atkinsonia_ligustrina	Gaiadendron_punctatum))	((Peraxilla_tetrapetala	Alepis_flavida)	(((Amylotheca_duthieana	Loxanthera_speciosa)	(((Lepidaria_oviceps	Lepidaria_sp_Nickrent_4044)	(Macrosolen_melintangensis	Macrosolen_cochinchinensis))	(((Decaisnina_congesta	Decaisnina_signata)	Decaisnina_brittenii)	Decaisnina_triflora)))	(Amylotheca_subumbellata	(Lysiana_maritima	Lysiana_filifolia)))))	(((Psittacanthus_schiedeanus	Desmaria_mutabilis)	(Tupeia_antarctica
((Berhautia_senegalensis	(Tapinanthus_constrictiflorus	Englerina_ramulosa))	((Oedina_pendens	((Socratina_bemarivensis	(Vanwykia_remota	Baratranthus_axanthus))	(((((Sogerianthe_sessiflora	((Benthamina_alyxifolia	(Helicanthes_elastica	Amyema_queenslandica))	(Dactyliophora_novaeguineae	(Amyema_cambagei	(Diplatia_furcata	(Amyema_glabra	Diplatia_grandibractea))))))	(((Helixanthera_parasitica	Phragmanthera_regularis)	((((Tupeia_antarctica	Atkinsonia_ligustrina)	((Peraxilla_tetrapetala	Alepis_flavida)	(((Lepidaria_oviceps	Loxanthera_speciosa)	((Amylotheca_duthieana	(Macrosolen_melintangensis	Macrosolen_cochinchinensis))	(Lepidaria_sp_Nickrent_4044	(((Decaisnina_congesta	Decaisnina_signata)	Decaisnina_brittenii)	Decaisnina_triflora))))	(Amylotheca_subumbellata	(Lysiana_maritima	Lysiana_filifolia)))))	((Desmaria_mutabilis	((Psittacanthus_calyculatus	(((Psittacanthus_schiedeanus	Struthanthus_woodsonii)	(((Cladocolea_cupulata	Cladocolea_mcvaughii)	(Struthanthus_orbicularis	Struthanthus_oerstedii))	(Cladocolea_gracilis	Struthanthus_sp_RE_5128_1)))	(((Dendropemon_bicolor	Oryctanthus_occidentalis)	Passovia_pyrifolia)	((Tripodanthus_belmirensis	Tripodanthus_flagellaris)
(Englerina_ramulosa	(((Oedina_pendens	(Socratina_bemarivensis	(Vanwykia_remota	((((((Benthamina_alyxifolia	(Dactyliophora_novaeguineae	(Amyema_glabra	((Diplatia_grandibractea	Amyema_cambagei)	Diplatia_furcata))))	(Helixanthera_parasitica	(Helicanthes_elastica	Amyema_queenslandica)))	Sogerianthe_sessiflora)	(((((Scurrula_ferruginea	Scurrula_parasitica)	Scurrula_pulverulenta)	Taxillus_chinensis)	((Cecarria_obtusifolia	(Loranthus_odoratus	(Loranthus_grewingkii	Loranthus_europaeus)))	(((Muellerina_celastroides	Muellerina_eucalyptoides)	Ileostylus_micranthus)	(((Atkinsonia_ligustrina	Gaiadendron_punctatum)	(((Peraxilla_tetrapetala	Alepis_flavida)	((((((Decaisnina_brittenii	(Decaisnina_congesta	Decaisnina_signata))	Decaisnina_triflora)	((Macrosolen_melintangensis	Macrosolen_cochinchinensis)	Lepidaria_sp_Nickrent_4044))	Amylotheca_duthieana)	(Lepidaria_oviceps	Loxanthera_speciosa))	(Amylotheca_subumbellata	(Lysiana_maritima	Lysiana_filifolia))))	(Tupeia_antarctica	(Desmaria_mutabilis	(((((Tristerix_chodatianus	Tristerix_peruvianus)	((Tristerix_pubescens	Tristerix_longebracteatus)	(Tristerix_peytonii	Tristerix_grandiflorus)))
(Socratina_bemarivensis	((((((((Dactyliophora_novaeguineae	((Amyema_glabra	(Diplatia_grandibractea	Diplatia_furcata))	Amyema_cambagei))	((Helicanthes_elastica	Amyema_queenslandica)	Benthamina_alyxifolia))	Sogerianthe_sessiflora)	((((Scurrula_ferruginea	Scurrula_parasitica)	Scurrula_pulverulenta)	Taxillus_chinensis)	((Helixanthera_parasitica	((Gaiadendron_punctatum	(((Atkinsonia_ligustrina	(((Peraxilla_tetrapetala	Alepis_flavida)	((((((Decaisnina_brittenii	(Decaisnina_congesta	Decaisnina_signata))	Decaisnina_triflora)	((Macrosolen_melintangensis	Macrosolen_cochinchinensis)	Lepidaria_sp_Nickrent_4044))	Amylotheca_duthieana)	(Lepidaria_oviceps	Loxanthera_speciosa))	(Amylotheca_subumbellata	(Lysiana_maritima	Lysiana_filifolia))))	(Desmaria_mutabilis	((Notanthera_heterophylla	(Tripodanthus_flagellaris	((Psittacanthus_calyculatus	((Phthirusa_inorna	Tripodanthus_acutifolius)	(((Cladocolea_gracilis	((Struthanthus_sp_RE_5128_1	(Struthanthus_orbicularis	(Psittacanthus_schiedeanus	Struthanthus_oerstedii)))	Struthanthus_woodsonii))	(Cladocolea_cupulata	Cladocolea_mcvaughii))	((Dendropemon_bicolor	Oryctanthus_occidentalis)	Passovia_pyrifolia))))	Tripodanthus_belmirensis)))
((((((Socratina_bemarivensis	(Baratranthus_axanthus	Vanwykia_remota))	((((Dactyliophora_novaeguineae	(Amyema_glabra	((Diplatia_grandibractea	Amyema_cambagei)	Diplatia_furcata)))	((Helicanthes_elastica	Amyema_queenslandica)	Benthamina_alyxifolia))	Sogerianthe_sessiflora)	(Helixanthera_cylindrica	((Plicosepalus_curviflorus	(((Scurrula_ferruginea	Scurrula_parasitica)	Scurrula_pulverulenta)	Taxillus_chinensis))	(Helixanthera_parasitica	((Nuytsia_floribunda	((Desmaria_mutabilis	(((Psittacanthus_calyculatus	((((Dendropemon_bicolor	Oryctanthus_occidentalis)	Passovia_pyrifolia)	((Struthanthus_sp_RE_5128_1	((Cladocolea_gracilis	(Struthanthus_orbicularis	Struthanthus_oerstedii))	Struthanthus_woodsonii))	(Cladocolea_cupulata	Cladocolea_mcvaughii)))	Psittacanthus_schiedeanus))	(((Tripodanthus_belmirensis	Tripodanthus_flagellaris)	Tripodanthus_acutifolius)	Phthirusa_inorna))	(Notanthera_heterophylla	(Ligaria_cuneifolia	(((Tristerix_pubescens	(Tristerix_grandiflorus	Tristerix_longebracteatus))	(Tristerix_peytonii	(Tristerix_chodatianus	Tristerix_peruvianus)))	((Tristerix_penduliflorus	(Tristerix_corymbosus	Tristerix_aphyllus))	Tristerix_verticillatus))))))	((((Peraxilla_tetrapetala
(Berhautia_senegalensis	((((Socratina_bemarivensis	(Vanwykia_remota	((((Dendrophthoe_curvata	(Helixanthera_coccinea	(Dendrophthoe_constricta	(Dendrophthoe_vitellina	Dendrophthoe_longituba))))	Tolypanthus_involucratus)	((((((Tupeia_antarctica	((((Ligaria_cuneifolia	(Desmaria_mutabilis	((((Tristerix_peytonii	Tristerix_grandiflorus)	(Tristerix_pubescens	Tristerix_longebracteatus))	(Tristerix_chodatianus	Tristerix_peruvianus))	((Tristerix_penduliflorus	(Tristerix_corymbosus	Tristerix_aphyllus))	Tristerix_verticillatus))))	Notanthera_heterophylla)	(Psittacanthus_calyculatus	((((Cladocolea_cupulata	Cladocolea_mcvaughii)	(((Psittacanthus_schiedeanus	Struthanthus_woodsonii)	(Struthanthus_sp_RE_5128_1	(Struthanthus_orbicularis	Struthanthus_oerstedii)))	Cladocolea_gracilis))	((Dendropemon_bicolor	Oryctanthus_occidentalis)	Passovia_pyrifolia))	(((Tripodanthus_acutifolius	Tripodanthus_flagellaris)	Tripodanthus_belmirensis)	Phthirusa_inorna))))	(((Peraxilla_tetrapetala	Alepis_flavida)	((Lepidaria_oviceps	((Lepidaria_sp_Nickrent_4044	(Amylotheca_duthieana	(Macrosolen_melintangensis	Macrosolen_cochinchinensis)))	((Decaisnina_brittenii	(Decaisnina_congesta	Decaisnina_signata))	Decaisnina_triflora)))
(Berhautia_senegalensis	((Englerina_ramulosa	(Oncocalyx_schimperi	Tapinanthus_constrictiflorus))	(((((((Baratranthus_axanthus	((Cecarria_obtusifolia	(Loranthus_odoratus	(Loranthus_grewingkii	Loranthus_europaeus)))	(((Muellerina_celastroides	Muellerina_eucalyptoides)	Ileostylus_micranthus)	((((Desmaria_mutabilis	(((Tristerix_pubescens	(Tristerix_grandiflorus	Tristerix_longebracteatus))	((Tristerix_chodatianus	Tristerix_peruvianus)	Tristerix_peytonii))	((Tristerix_penduliflorus	(Tristerix_corymbosus	Tristerix_aphyllus))	Tristerix_verticillatus)))	(((Psittacanthus_calyculatus	((Cladocolea_cupulata	Cladocolea_mcvaughii)	((Struthanthus_woodsonii	Struthanthus_sp_RE_5128_1)	(Cladocolea_gracilis	(Struthanthus_orbicularis	(Psittacanthus_schiedeanus	Struthanthus_oerstedii))))))	((Dendropemon_bicolor	Oryctanthus_occidentalis)	Passovia_pyrifolia))	((Tripodanthus_acutifolius	(Tripodanthus_flagellaris	Tripodanthus_belmirensis))	Phthirusa_inorna)))	((Nuytsia_floribunda	(Atkinsonia_ligustrina	((Notanthera_heterophylla	((Peraxilla_tetrapetala	Alepis_flavida)	((Amylotheca_subumbellata	(Lysiana_maritima	Lysiana_filifolia))	(((Amylotheca_duthieana	(Macrosolen_melintangensis	Macrosolen_cochinchinensis))
((((((Baratranthus_axanthus	Bakerella_sp_Nickrent_4161)	(Plicosepalus_sagittifolius	((Septulina_glauca	Moquiniella_rubra)	((((Erianthemum_dregei	Spragueanella_rhamnifolia)	(Oliverella_rubroviridis	Tapinanthus_sp_OM825))	(Emelianthe_panganensis	(Phragmanthera_regularis	Globimetula_dinklagei)))	Phragmanthera_crassicaulis))))	((Tolypanthus_involucratus	(((Dendrophthoe_constricta	(Dendrophthoe_vitellina	Dendrophthoe_longituba))	Helixanthera_coccinea)	Dendrophthoe_curvata))	(((((Scurrula_pulverulenta	(Scurrula_ferruginea	Scurrula_parasitica))	Taxillus_chinensis)	((((((Psittacanthus_schiedeanus	((((((((Struthanthus_orbicularis	Struthanthus_oerstedii)	Struthanthus_sp_RE_5128_1)	Struthanthus_woodsonii)	Cladocolea_gracilis)	(Cladocolea_cupulata	Cladocolea_mcvaughii))	((Dendropemon_bicolor	Oryctanthus_occidentalis)	Passovia_pyrifolia))	((Tripodanthus_acutifolius	(Tripodanthus_flagellaris	Tripodanthus_belmirensis))	Phthirusa_inorna))	Psittacanthus_calyculatus))	(((Peraxilla_tetrapetala	Alepis_flavida)	(((Amylotheca_duthieana	((Lepidaria_sp_Nickrent_4044	(Macrosolen_melintangensis	Macrosolen_cochinchinensis))	((Decaisnina_brittenii	(Decaisnina_congesta	Decaisnina_signata))	Decaisnina_triflora)))	(Lepidaria_oviceps
((Englerina_ramulosa	((Oedina_pendens	((((Plicosepalus_sagittifolius	(Septulina_glauca	(Baratranthus_axanthus	Bakerella_sp_Nickrent_4161)))	(((((Dactyliophora_novaeguineae	((Amyema_glabra	(Diplatia_furcata	Diplatia_grandibractea))	Benthamina_alyxifolia))	(Helicanthes_elastica	Amyema_queenslandica))	Sogerianthe_sessiflora)	((Helixanthera_cylindrica	(Plicosepalus_curviflorus	((Helixanthera_parasitica	((Muellerina_celastroides	Muellerina_eucalyptoides)	Ileostylus_micranthus))	((Cecarria_obtusifolia	((Loranthus_grewingkii	Loranthus_europaeus)	Loranthus_odoratus))	(Ligaria_cuneifolia	((Nuytsia_floribunda	((Tristerix_verticillatus	(Tristerix_penduliflorus	(Tristerix_aphyllus	Tristerix_corymbosus)))	((Tristerix_peruvianus	Tristerix_chodatianus)	((Tristerix_grandiflorus	Tristerix_longebracteatus)	(Tristerix_peytonii	Tristerix_pubescens)))))	(((Notanthera_heterophylla	((Alepis_flavida	Peraxilla_tetrapetala)	((Loxanthera_speciosa	(Lepidaria_oviceps	Lepidaria_sp_Nickrent_4044))	(((Decaisnina_triflora	((Decaisnina_congesta	Decaisnina_signata)	Decaisnina_brittenii))	(Amylotheca_subumbellata	(Lysiana_filifolia	Lysiana_maritima)))	(Amylotheca_duthieana
((Oedina_pendens	(((((((Dactyliophora_novaeguineae	((Amyema_glabra	(Diplatia_furcata	Diplatia_grandibractea))	Amyema_cambagei))	((Helicanthes_elastica	Amyema_queenslandica)	Benthamina_alyxifolia))	Sogerianthe_sessiflora)	((Helixanthera_cylindrica	((Ligaria_cuneifolia	((Nuytsia_floribunda	((Tristerix_verticillatus	(Tristerix_penduliflorus	(Tristerix_aphyllus	Tristerix_corymbosus)))	((Tristerix_peytonii	(Tristerix_peruvianus	Tristerix_chodatianus))	((Tristerix_grandiflorus	Tristerix_longebracteatus)	Tristerix_pubescens))))	(((Notanthera_heterophylla	Tupeia_antarctica)	Desmaria_mutabilis)	((((Alepis_flavida	Peraxilla_tetrapetala)	((Amylotheca_subumbellata	(Lysiana_filifolia	Lysiana_maritima))	((Amylotheca_duthieana	((Lepidaria_sp_Nickrent_4044	(Macrosolen_melintangensis	Macrosolen_cochinchinensis))	(Decaisnina_triflora	((Decaisnina_congesta	Decaisnina_signata)	Decaisnina_brittenii))))	(Lepidaria_oviceps	Loxanthera_speciosa))))	(Gaiadendron_punctatum	Atkinsonia_ligustrina))	(((((((Struthanthus_sp_RE_5128_1	(Struthanthus_orbicularis	Struthanthus_oerstedii))	Struthanthus_woodsonii)	Cladocolea_gracilis)	(Cladocolea_mcvaughii	Cladocolea_cupulata))
((Oedina_pendens	(((Bakerella_sp_Nickrent_4161	Plicosepalus_sagittifolius)	((Baratranthus_axanthus	Vanwykia_remota)	Socratina_bemarivensis))	((((((Dactyliophora_novaeguineae	(Amyema_glabra	((Diplatia_furcata	Amyema_cambagei)	Diplatia_grandibractea)))	((Helicanthes_elastica	Amyema_queenslandica)	Benthamina_alyxifolia))	Sogerianthe_sessiflora)	((Helixanthera_cylindrica	((Nuytsia_floribunda	((Tupeia_antarctica	(Ligaria_cuneifolia	(((Tristerix_aphyllus	Tristerix_corymbosus)	(Tristerix_verticillatus	Tristerix_penduliflorus))	((Tristerix_peytonii	(Tristerix_peruvianus	Tristerix_chodatianus))	((Tristerix_grandiflorus	Tristerix_longebracteatus)	Tristerix_pubescens)))))	((Gaiadendron_punctatum	Atkinsonia_ligustrina)	(((((Tripodanthus_belmirensis	(Oryctanthus_occidentalis	Dendropemon_bicolor))	(Tripodanthus_flagellaris	Tripodanthus_acutifolius))	(((Passovia_pyrifolia	Phthirusa_inorna)	((Cladocolea_gracilis	(Struthanthus_orbicularis	((Cladocolea_mcvaughii	Cladocolea_cupulata)	Struthanthus_oerstedii)))	(Struthanthus_sp_RE_5128_1	Struthanthus_woodsonii)))	Psittacanthus_calyculatus))	Psittacanthus_schiedeanus)	((Notanthera_heterophylla	Desmaria_mutabilis)	((Alepis_flavida
(Berhautia_senegalensis	(((((Dendrophthoe_constricta	Dendrophthoe_vitellina)	(Dendrophthoe_longituba	Helixanthera_coccinea))	((Socratina_bemarivensis	(((Oedina_pendens	Plicosepalus_sagittifolius)	((Bakerella_sp_Nickrent_4161	Baratranthus_axanthus)	Vanwykia_remota))	((((Helixanthera_parasitica	(Septulina_glauca	(Helicanthes_elastica	Amyema_queenslandica)))	(Benthamina_alyxifolia	(Dactyliophora_novaeguineae	(Amyema_glabra	((Diplatia_furcata	Amyema_cambagei)	Diplatia_grandibractea)))))	Sogerianthe_sessiflora)	(Helixanthera_cylindrica	(((((Oliverella_rubroviridis	(Tapinanthus_sp_OM825	(Erianthemum_dregei	Spragueanella_rhamnifolia)))	(Globimetula_dinklagei	Emelianthe_panganensis))	Phragmanthera_crassicaulis)	Moquiniella_rubra)	((Plicosepalus_curviflorus	((Scurrula_pulverulenta	(Scurrula_ferruginea	Scurrula_parasitica))	Taxillus_chinensis))	(Phragmanthera_regularis	(((((Tristerix_penduliflorus	(Tristerix_aphyllus	Tristerix_corymbosus))	(Tristerix_verticillatus	((Tristerix_peruvianus	Tristerix_chodatianus)	((Tristerix_grandiflorus	(Tristerix_peytonii	Tristerix_pubescens))	Tristerix_longebracteatus))))	(Tupeia_antarctica	((Psittacanthus_calyculatus	((Phthirusa_inorna
(Socratina_bemarivensis	(((Berhautia_senegalensis	(Englerina_ramulosa	Tapinanthus_constrictiflorus))	(((Oncocalyx_sulfureus	Oncella_ambigua)	Agelanthus_sansibarensis)	Oncocalyx_schimperi))	((Oedina_pendens	Vanwykia_remota)	(((Phragmanthera_regularis	((((Oliverella_rubroviridis	(Tapinanthus_sp_OM825	(Erianthemum_dregei	Spragueanella_rhamnifolia)))	(Globimetula_dinklagei	Emelianthe_panganensis))	Phragmanthera_crassicaulis)	(Baratranthus_axanthus	(Septulina_glauca	Moquiniella_rubra))))	(Bakerella_sp_Nickrent_4161	Plicosepalus_sagittifolius))	(((((Dendrophthoe_curvata	(Dendrophthoe_vitellina	Dendrophthoe_longituba))	Helixanthera_coccinea)	Dendrophthoe_constricta)	Tolypanthus_involucratus)	(((((Dactyliophora_novaeguineae	((Amyema_glabra	((Diplatia_furcata	Amyema_cambagei)	Diplatia_grandibractea))	Benthamina_alyxifolia))	(Helicanthes_elastica	Amyema_queenslandica))	Sogerianthe_sessiflora)	Helixanthera_cylindrica)	(Plicosepalus_curviflorus	((Helixanthera_parasitica	((Scurrula_pulverulenta	(Scurrula_ferruginea	Scurrula_parasitica))	Taxillus_chinensis))	(((Tupeia_antarctica	((Notanthera_heterophylla	((Alepis_flavida	Peraxilla_tetrapetala)	(((Amylotheca_duthieana
(Berhautia_senegalensis	((Englerina_ramulosa	Tapinanthus_constrictiflorus)	((((Helixanthera_parasitica	Socratina_bemarivensis)	((((((((Emelianthe_panganensis	(((Erianthemum_dregei	Spragueanella_rhamnifolia)	(Oliverella_rubroviridis	Tapinanthus_sp_OM825))	(Phragmanthera_regularis	Globimetula_dinklagei)))	Phragmanthera_crassicaulis)	Moquiniella_rubra)	Plicosepalus_sagittifolius)	((((Helixanthera_coccinea	(Dendrophthoe_vitellina	Dendrophthoe_longituba))	Dendrophthoe_constricta)	Dendrophthoe_curvata)	Tolypanthus_involucratus))	(((((((((Alepis_flavida	Peraxilla_tetrapetala)	(((Amylotheca_duthieana	((Lepidaria_sp_Nickrent_4044	(Macrosolen_melintangensis	Macrosolen_cochinchinensis))	(Decaisnina_triflora	((Decaisnina_congesta	Decaisnina_signata)	Decaisnina_brittenii))))	(Lepidaria_oviceps	Loxanthera_speciosa))	(Amylotheca_subumbellata	(Lysiana_filifolia	Lysiana_maritima))))	Atkinsonia_ligustrina)	(Gaiadendron_punctatum	((((Passovia_pyrifolia	(Oryctanthus_occidentalis	Dendropemon_bicolor))	Phthirusa_inorna)	((Psittacanthus_calyculatus	(Struthanthus_woodsonii	((Cladocolea_gracilis	Struthanthus_sp_RE_5128_1)	(((Psittacanthus_schiedeanus	Struthanthus_oerstedii)	Struthanthus_orbicularis)	(Cladocolea_mcvaughii
(Berhautia_senegalensis	(Oedina_pendens	((Baratranthus_axanthus	((((Oncocalyx_sulfureus	Oncella_ambigua)	Agelanthus_sansibarensis)	Oncocalyx_schimperi)	(Englerina_ramulosa	Tapinanthus_constrictiflorus)))	((((((Sogerianthe_sessiflora	((Helicanthes_elastica	Amyema_queenslandica)	((Dactyliophora_novaeguineae	((Diplatia_furcata	(Diplatia_grandibractea	Amyema_glabra))	Amyema_cambagei))	Benthamina_alyxifolia)))	(Plicosepalus_curviflorus	(((((Alepis_flavida	Peraxilla_tetrapetala)	(((Amylotheca_duthieana	(((Lepidaria_oviceps	Lepidaria_sp_Nickrent_4044)	(Macrosolen_melintangensis	Macrosolen_cochinchinensis))	(Decaisnina_triflora	((Decaisnina_congesta	Decaisnina_signata)	Decaisnina_brittenii))))	Loxanthera_speciosa)	(Amylotheca_subumbellata	(Lysiana_filifolia	Lysiana_maritima))))	(Atkinsonia_ligustrina	(Gaiadendron_punctatum	(((((((Struthanthus_woodsonii	(Struthanthus_sp_RE_5128_1	((Struthanthus_oerstedii	Struthanthus_orbicularis)	Psittacanthus_schiedeanus)))	Cladocolea_gracilis)	(Cladocolea_mcvaughii	Cladocolea_cupulata))	Psittacanthus_calyculatus)	Phthirusa_inorna)	(((Tripodanthus_belmirensis	Tripodanthus_flagellaris)	Tripodanthus_acutifolius)	(Passovia_pyrifolia
((((Oncocalyx_schimperi	(Englerina_ramulosa	Tapinanthus_constrictiflorus))	((Oncocalyx_sulfureus	Oncella_ambigua)	Agelanthus_sansibarensis))	Berhautia_senegalensis)	(Oedina_pendens	(((Baratranthus_axanthus	Vanwykia_remota)	((((Bakerella_sp_Nickrent_4161	((((Dactyliophora_novaeguineae	((Amyema_glabra	(Diplatia_furcata	Diplatia_grandibractea))	Amyema_cambagei))	Benthamina_alyxifolia)	(Helicanthes_elastica	Amyema_queenslandica))	Sogerianthe_sessiflora))	Plicosepalus_sagittifolius)	(((Helixanthera_cylindrica	((Cecarria_obtusifolia	((Loranthus_grewingkii	Loranthus_europaeus)	Loranthus_odoratus))	(((((((((Struthanthus_woodsonii	(Struthanthus_sp_RE_5128_1	(Struthanthus_oerstedii	(Struthanthus_orbicularis	Psittacanthus_schiedeanus))))	Cladocolea_gracilis)	(Cladocolea_mcvaughii	Cladocolea_cupulata))	((Tripodanthus_flagellaris	(Tripodanthus_acutifolius	Tripodanthus_belmirensis))	(Phthirusa_inorna	(Passovia_pyrifolia	(Oryctanthus_occidentalis	Dendropemon_bicolor)))))	Psittacanthus_calyculatus)	((Notanthera_heterophylla	Tupeia_antarctica)	(Ligaria_cuneifolia	Desmaria_mutabilis)))	(((Alepis_flavida	Peraxilla_tetrapetala)	(((Amylotheca_duthieana	(((Lepidaria_oviceps
(Berhautia_senegalensis	((((Oncocalyx_sulfureus	Oncella_ambigua)	Agelanthus_sansibarensis)	(Oncocalyx_schimperi	(Oedina_pendens	((Vanwykia_remota	(((Tolypanthus_involucratus	(((Helixanthera_coccinea	(Dendrophthoe_vitellina	Dendrophthoe_longituba))	Dendrophthoe_constricta)	Dendrophthoe_curvata))	((Helixanthera_parasitica	Plicosepalus_curviflorus)	(((Phragmanthera_regularis	(((Globimetula_dinklagei	Emelianthe_panganensis)	(Oliverella_rubroviridis	(Tapinanthus_sp_OM825	(Erianthemum_dregei	Spragueanella_rhamnifolia))))	Phragmanthera_crassicaulis))	Moquiniella_rubra)	(((Septulina_glauca	Baratranthus_axanthus)	Bakerella_sp_Nickrent_4161)	Plicosepalus_sagittifolius))))	(((Scurrula_pulverulenta	(Scurrula_ferruginea	Scurrula_parasitica))	Taxillus_chinensis)	((Helixanthera_cylindrica	((((((Tripodanthus_acutifolius	(Tripodanthus_belmirensis	Tripodanthus_flagellaris))	Phthirusa_inorna)	((Psittacanthus_calyculatus	((((Struthanthus_woodsonii	(Struthanthus_sp_RE_5128_1	(Struthanthus_oerstedii	Struthanthus_orbicularis)))	Cladocolea_gracilis)	Psittacanthus_schiedeanus)	(Cladocolea_mcvaughii	Cladocolea_cupulata)))	(Passovia_pyrifolia	(Oryctanthus_occidentalis	Dendropemon_bicolor))))	(Tupeia_antarctica
(Berhautia_senegalensis	((Englerina_ramulosa	Tapinanthus_constrictiflorus)	((Oncocalyx_schimperi	((Oncocalyx_sulfureus	Oncella_ambigua)	Agelanthus_sansibarensis))	((((Tolypanthus_involucratus	((Plicosepalus_curviflorus	(Helixanthera_coccinea	(Dendrophthoe_vitellina	Dendrophthoe_longituba)))	Dendrophthoe_curvata))	(((Helixanthera_parasitica	((Scurrula_pulverulenta	(Scurrula_ferruginea	Scurrula_parasitica))	Taxillus_chinensis))	Helixanthera_cylindrica)	(((((Dactyliophora_novaeguineae	(Amyema_glabra	(Amyema_cambagei	(Diplatia_grandibractea	Diplatia_furcata))))	Benthamina_alyxifolia)	(Helicanthes_elastica	Amyema_queenslandica))	Sogerianthe_sessiflora)	((((Tristerix_penduliflorus	(Tristerix_aphyllus	Tristerix_corymbosus))	(((Tristerix_peruvianus	Tristerix_chodatianus)	(Tristerix_peytonii	((Tristerix_grandiflorus	Tristerix_longebracteatus)	Tristerix_pubescens)))	Tristerix_verticillatus))	((((Nuytsia_floribunda	Atkinsonia_ligustrina)	Gaiadendron_punctatum)	((Alepis_flavida	Peraxilla_tetrapetala)	(((Amylotheca_duthieana	((Lepidaria_sp_Nickrent_4044	(Macrosolen_melintangensis	Macrosolen_cochinchinensis))	(Decaisnina_triflora	((Decaisnina_congesta	Decaisnina_signata)
(Berhautia_senegalensis	((((Oncocalyx_schimperi	Tapinanthus_constrictiflorus)	Englerina_ramulosa)	(Agelanthus_sansibarensis	(Oncella_ambigua	Oncocalyx_sulfureus)))	((Helixanthera_parasitica	Oedina_pendens)	(((((Helixanthera_cylindrica	((Scurrula_pulverulenta	(Scurrula_parasitica	Scurrula_ferruginea))	Taxillus_chinensis))	(((((Lepidaria_oviceps	Nuytsia_floribunda)	(Gaiadendron_punctatum	(((Notanthera_heterophylla	((Alepis_flavida	Peraxilla_tetrapetala)	((((Decaisnina_triflora	((Decaisnina_signata	Decaisnina_congesta)	Decaisnina_brittenii))	(Lepidaria_sp_Nickrent_4044	(Macrosolen_cochinchinensis	Macrosolen_melintangensis)))	(Loxanthera_speciosa	Amylotheca_duthieana))	(Amylotheca_subumbellata	(Lysiana_maritima	Lysiana_filifolia)))))	((((Phthirusa_inorna	((Tripodanthus_belmirensis	Tripodanthus_flagellaris)	Tripodanthus_acutifolius))	(((Passovia_pyrifolia	(Oryctanthus_occidentalis	Dendropemon_bicolor))	((((Struthanthus_orbicularis	Struthanthus_oerstedii)	(Cladocolea_gracilis	Struthanthus_woodsonii))	Struthanthus_sp_RE_5128_1)	(Cladocolea_mcvaughii	Cladocolea_cupulata)))	Psittacanthus_schiedeanus))	Psittacanthus_calyculatus)	(((Ligaria_cuneifolia	((((Tristerix_pubescens
(Berhautia_senegalensis	((((Tapinanthus_constrictiflorus	Englerina_ramulosa)	Agelanthus_sansibarensis)	(Oncocalyx_schimperi	(Oncella_ambigua	Oncocalyx_sulfureus)))	(Oedina_pendens	(Socratina_bemarivensis	(Vanwykia_remota	(((Plicosepalus_sagittifolius	Bakerella_sp_Nickrent_4161)	(((Helixanthera_cylindrica	(Helixanthera_parasitica	((Scurrula_pulverulenta	(Scurrula_parasitica	Scurrula_ferruginea))	Taxillus_chinensis)))	(Plicosepalus_curviflorus	((Baratranthus_axanthus	((Nuytsia_floribunda	(Gaiadendron_punctatum	(((Tupeia_antarctica	(Desmaria_mutabilis	((((Phthirusa_inorna	((Tripodanthus_belmirensis	Tripodanthus_flagellaris)	Tripodanthus_acutifolius))	(((Passovia_pyrifolia	(Oryctanthus_occidentalis	Dendropemon_bicolor))	((Struthanthus_woodsonii	(((Struthanthus_orbicularis	Struthanthus_oerstedii)	Cladocolea_gracilis)	Struthanthus_sp_RE_5128_1))	(Cladocolea_mcvaughii	Cladocolea_cupulata)))	Psittacanthus_schiedeanus))	Psittacanthus_calyculatus)	(Ligaria_cuneifolia	(Notanthera_heterophylla	(((Tristerix_pubescens	(Tristerix_grandiflorus	Tristerix_longebracteatus))	(Tristerix_peytonii	(Tristerix_chodatianus	Tristerix_peruvianus)))	(Tristerix_verticillatus	(Tristerix_penduliflorus
(Berhautia_senegalensis	((Oedina_pendens	(Socratina_bemarivensis	((Baratranthus_axanthus	Vanwykia_remota)	((((Helixanthera_cylindrica	((Scurrula_pulverulenta	(Scurrula_parasitica	Scurrula_ferruginea))	Taxillus_chinensis))	((((Benthamina_alyxifolia	((Amyema_glabra	((Amyema_cambagei	Diplatia_furcata)	Diplatia_grandibractea))	Dactyliophora_novaeguineae))	(Helixanthera_parasitica	(Amyema_queenslandica	Helicanthes_elastica)))	Sogerianthe_sessiflora)	(Plicosepalus_curviflorus	(((((((Phthirusa_inorna	(Tripodanthus_belmirensis	Tripodanthus_acutifolius))	(((Passovia_pyrifolia	(Oryctanthus_occidentalis	Dendropemon_bicolor))	((Cladocolea_gracilis	((Struthanthus_sp_RE_5128_1	(Struthanthus_orbicularis	Struthanthus_oerstedii))	Struthanthus_woodsonii))	(Cladocolea_mcvaughii	Cladocolea_cupulata)))	Psittacanthus_schiedeanus))	Psittacanthus_calyculatus)	Tripodanthus_flagellaris)	((Tupeia_antarctica	Notanthera_heterophylla)	(Desmaria_mutabilis	(Ligaria_cuneifolia	(((Tristerix_pubescens	(Tristerix_grandiflorus	Tristerix_longebracteatus))	(Tristerix_peytonii	(Tristerix_chodatianus	Tristerix_peruvianus)))	(Tristerix_verticillatus	(Tristerix_penduliflorus	(Tristerix_corymbosus
((Berhautia_senegalensis	(Tapinanthus_constrictiflorus	Englerina_ramulosa))	((Agelanthus_sansibarensis	((Oncella_ambigua	Oncocalyx_sulfureus)	Oncocalyx_schimperi))	(Oedina_pendens	(((Helixanthera_parasitica	Socratina_bemarivensis)	Vanwykia_remota)	((((Phragmanthera_crassicaulis	Septulina_glauca)	(Moquiniella_rubra	((((Tapinanthus_sp_OM825	(Spragueanella_rhamnifolia	Erianthemum_dregei))	Oliverella_rubroviridis)	Plicosepalus_curviflorus)	((Globimetula_dinklagei	Phragmanthera_regularis)	Emelianthe_panganensis))))	(Plicosepalus_sagittifolius	(Baratranthus_axanthus	Bakerella_sp_Nickrent_4161)))	((Tolypanthus_involucratus	((Helixanthera_coccinea	((Dendrophthoe_longituba	Dendrophthoe_vitellina)	Dendrophthoe_constricta))	Dendrophthoe_curvata))	(((Scurrula_ferruginea	(Scurrula_pulverulenta	Scurrula_parasitica))	Taxillus_chinensis)	(((((Benthamina_alyxifolia	(((Amyema_glabra	(Diplatia_furcata	Diplatia_grandibractea))	Amyema_cambagei)	Dactyliophora_novaeguineae))	(Amyema_queenslandica	Helicanthes_elastica))	Sogerianthe_sessiflora)	(((((Tristerix_pubescens	(Tristerix_grandiflorus	Tristerix_longebracteatus))	(Tristerix_peytonii	(Tristerix_chodatianus	Tristerix_peruvianus)))
(((Berhautia_senegalensis	(Tapinanthus_constrictiflorus	Englerina_ramulosa))	(Oncocalyx_schimperi	(Agelanthus_sansibarensis	(Oncella_ambigua	Oncocalyx_sulfureus))))	(Oedina_pendens	((Socratina_bemarivensis	(Baratranthus_axanthus	Vanwykia_remota))	((((Dendrophthoe_curvata	Helixanthera_coccinea)	((Dendrophthoe_longituba	Dendrophthoe_vitellina)	Dendrophthoe_constricta))	Tolypanthus_involucratus)	((Plicosepalus_sagittifolius	(Septulina_glauca	Bakerella_sp_Nickrent_4161))	((Moquiniella_rubra	(Phragmanthera_crassicaulis	((Globimetula_dinklagei	Emelianthe_panganensis)	((Tapinanthus_sp_OM825	(Spragueanella_rhamnifolia	Erianthemum_dregei))	Oliverella_rubroviridis))))	(((((Benthamina_alyxifolia	((Amyema_glabra	((Diplatia_furcata	Amyema_cambagei)	Diplatia_grandibractea))	Dactyliophora_novaeguineae))	(Amyema_queenslandica	Helicanthes_elastica))	Sogerianthe_sessiflora)	(((((((Loranthus_europaeus	Loranthus_grewingkii)	Loranthus_odoratus)	Cecarria_obtusifolia)	((((Atkinsonia_ligustrina	(Tupeia_antarctica	(((Notanthera_heterophylla	((((Tristerix_pubescens	((Tristerix_grandiflorus	Tristerix_longebracteatus)	(Tristerix_peytonii	(Tristerix_chodatianus	Tristerix_peruvianus))))
(Berhautia_senegalensis	(((Agelanthus_sansibarensis	(Oncella_ambigua	Oncocalyx_sulfureus))	((Oncocalyx_schimperi	Tapinanthus_constrictiflorus)	Englerina_ramulosa))	((((((Bakerella_sp_Nickrent_4161	Oedina_pendens)	(((Baratranthus_axanthus	Vanwykia_remota)	Socratina_bemarivensis)	(Septulina_glauca	Plicosepalus_curviflorus)))	Plicosepalus_sagittifolius)	(((((((((Alepis_flavida	Peraxilla_tetrapetala)	(((Amylotheca_duthieana	(((Lepidaria_oviceps	Lepidaria_sp_Nickrent_4044)	(Macrosolen_cochinchinensis	Macrosolen_melintangensis))	(((Decaisnina_signata	Decaisnina_congesta)	Decaisnina_brittenii)	Decaisnina_triflora)))	Loxanthera_speciosa)	(Amylotheca_subumbellata	(Lysiana_maritima	Lysiana_filifolia))))	(((Notanthera_heterophylla	Desmaria_mutabilis)	(Tupeia_antarctica	((((Tristerix_peytonii	(Tristerix_chodatianus	Tristerix_peruvianus))	(Tristerix_pubescens	(Tristerix_grandiflorus	Tristerix_longebracteatus)))	((Tristerix_penduliflorus	(Tristerix_corymbosus	Tristerix_aphyllus))	Tristerix_verticillatus))	Ligaria_cuneifolia)))	(Gaiadendron_punctatum	(((Cladocolea_gracilis	(((Cladocolea_mcvaughii	Cladocolea_cupulata)	(Struthanthus_woodsonii	((Struthanthus_orbicularis
(Berhautia_senegalensis	((Oedina_pendens	((Vanwykia_remota	Socratina_bemarivensis)	(((((((Tupeia_antarctica	((((Atkinsonia_ligustrina	Nuytsia_floribunda)	(Lepidaria_oviceps	Gaiadendron_punctatum))	((Alepis_flavida	Peraxilla_tetrapetala)	(((Amylotheca_duthieana	((Lepidaria_sp_Nickrent_4044	(Macrosolen_cochinchinensis	Macrosolen_melintangensis))	(((Decaisnina_signata	Decaisnina_congesta)	Decaisnina_brittenii)	Decaisnina_triflora)))	Loxanthera_speciosa)	(Amylotheca_subumbellata	(Lysiana_maritima	Lysiana_filifolia)))))	(Desmaria_mutabilis	(((((Cladocolea_mcvaughii	Cladocolea_cupulata)	(Psittacanthus_schiedeanus	((Cladocolea_gracilis	Struthanthus_sp_RE_5128_1)	((Struthanthus_orbicularis	Struthanthus_oerstedii)	Struthanthus_woodsonii))))	(Phthirusa_inorna	((Tripodanthus_flagellaris	(Tripodanthus_acutifolius	Tripodanthus_belmirensis))	(Passovia_pyrifolia	(Oryctanthus_occidentalis	Dendropemon_bicolor)))))	Psittacanthus_calyculatus)	(Notanthera_heterophylla	((((Tristerix_peytonii	(Tristerix_chodatianus	Tristerix_peruvianus))	(Tristerix_pubescens	(Tristerix_grandiflorus	Tristerix_longebracteatus)))	((Tristerix_penduliflorus	(Tristerix_corymbosus	Tristerix_aphyllus))
((Oedina_pendens	((Vanwykia_remota	Socratina_bemarivensis)	(((Plicosepalus_curviflorus	(Moquiniella_rubra	((((Spragueanella_rhamnifolia	Erianthemum_dregei)	(Oliverella_rubroviridis	Tapinanthus_sp_OM825))	(Globimetula_dinklagei	Emelianthe_panganensis))	Phragmanthera_crassicaulis)))	(((((((Loranthus_europaeus	Loranthus_grewingkii)	Loranthus_odoratus)	Cecarria_obtusifolia)	(((((Atkinsonia_ligustrina	Nuytsia_floribunda)	Gaiadendron_punctatum)	((Alepis_flavida	Peraxilla_tetrapetala)	(((Amylotheca_duthieana	((Lepidaria_sp_Nickrent_4044	(Macrosolen_cochinchinensis	Macrosolen_melintangensis))	(((Decaisnina_signata	Decaisnina_congesta)	Decaisnina_brittenii)	Decaisnina_triflora)))	(Lepidaria_oviceps	Loxanthera_speciosa))	(Amylotheca_subumbellata	(Lysiana_maritima	Lysiana_filifolia)))))	(Tupeia_antarctica	(Desmaria_mutabilis	(((((Tripodanthus_acutifolius	(Tripodanthus_belmirensis	Tripodanthus_flagellaris))	(((Cladocolea_mcvaughii	Cladocolea_cupulata)	(Cladocolea_gracilis	((Struthanthus_sp_RE_5128_1	(Struthanthus_orbicularis	Struthanthus_oerstedii))	Struthanthus_woodsonii)))	((Passovia_pyrifolia	(Oryctanthus_occidentalis	Dendropemon_bicolor))	Phthirusa_inorna)))
((((Agelanthus_sansibarensis	(Oncella_ambigua	Oncocalyx_sulfureus))	Oncocalyx_schimperi)	((Tapinanthus_constrictiflorus	Englerina_ramulosa)	Berhautia_senegalensis))	(Oedina_pendens	(Socratina_bemarivensis	(((Helixanthera_coccinea	Tolypanthus_involucratus)	(Dendrophthoe_constricta	(Dendrophthoe_curvata	(Dendrophthoe_longituba	Dendrophthoe_vitellina))))	((((Plicosepalus_curviflorus	((((Amyema_glabra	(Diplatia_furcata	(Amyema_cambagei	Diplatia_grandibractea)))	Dactyliophora_novaeguineae)	((Amyema_queenslandica	Helicanthes_elastica)	Benthamina_alyxifolia))	Sogerianthe_sessiflora))	(Baratranthus_axanthus	((((Loranthus_europaeus	Loranthus_grewingkii)	Loranthus_odoratus)	Cecarria_obtusifolia)	(((((Atkinsonia_ligustrina	Nuytsia_floribunda)	Gaiadendron_punctatum)	((Alepis_flavida	Peraxilla_tetrapetala)	((Amylotheca_subumbellata	(Lysiana_maritima	Lysiana_filifolia))	((((Lepidaria_oviceps	Lepidaria_sp_Nickrent_4044)	(Macrosolen_cochinchinensis	Macrosolen_melintangensis))	(((Decaisnina_signata	Decaisnina_congesta)	Decaisnina_brittenii)	Decaisnina_triflora))	(Loxanthera_speciosa	Amylotheca_duthieana)))))	(Tupeia_antarctica	(((((Passovia_pyrifolia
((((Agelanthus_sansibarensis	(Oncella_ambigua	Oncocalyx_sulfureus))	Oncocalyx_schimperi)	((Tapinanthus_constrictiflorus	Englerina_ramulosa)	Berhautia_senegalensis))	(Oedina_pendens	((Vanwykia_remota	Socratina_bemarivensis)	((((Plicosepalus_curviflorus	((Scurrula_pulverulenta	(Scurrula_parasitica	Scurrula_ferruginea))	(Helixanthera_parasitica	Taxillus_chinensis)))	(((((Amyema_queenslandica	Helicanthes_elastica)	(Benthamina_alyxifolia	((Amyema_glabra	(Diplatia_furcata	(Amyema_cambagei	Diplatia_grandibractea)))	Dactyliophora_novaeguineae)))	Sogerianthe_sessiflora)	(Baratranthus_axanthus	(((((Lepidaria_oviceps	Gaiadendron_punctatum)	(((Alepis_flavida	Peraxilla_tetrapetala)	(Notanthera_heterophylla	((Amylotheca_duthieana	((Lepidaria_sp_Nickrent_4044	(Macrosolen_cochinchinensis	Macrosolen_melintangensis))	(((Decaisnina_signata	Decaisnina_congesta)	Decaisnina_brittenii)	Decaisnina_triflora)))	(Loxanthera_speciosa	(Amylotheca_subumbellata	(Lysiana_maritima	Lysiana_filifolia))))))	Atkinsonia_ligustrina))	((Tupeia_antarctica	(((((Tristerix_chodatianus	Tristerix_peruvianus)	((Tristerix_grandiflorus	(Tristerix_pubescens	Tristerix_longebracteatus))
((((((Moquiniella_rubra	(Phragmanthera_crassicaulis	((Oliverella_rubroviridis	(Tapinanthus_sp_OM825	(Spragueanella_rhamnifolia	Erianthemum_dregei)))	(Emelianthe_panganensis	Globimetula_dinklagei))))	((((((Muellerina_eucalyptoides	Muellerina_celastroides)	Ileostylus_micranthus)	((Loranthus_odoratus	(Loranthus_grewingkii	Loranthus_europaeus))	Cecarria_obtusifolia))	(Ligaria_cuneifolia	((((Desmaria_mutabilis	((((Atkinsonia_ligustrina	Nuytsia_floribunda)	Gaiadendron_punctatum)	Tupeia_antarctica)	((Peraxilla_tetrapetala	Alepis_flavida)	((Amylotheca_subumbellata	(Lysiana_filifolia	Lysiana_maritima))	((Amylotheca_duthieana	((Decaisnina_triflora	(Decaisnina_brittenii	(Decaisnina_congesta	Decaisnina_signata)))	(Lepidaria_sp_Nickrent_4044	(Macrosolen_cochinchinensis	Macrosolen_melintangensis))))	(Lepidaria_oviceps	Loxanthera_speciosa))))))	Notanthera_heterophylla)	((Tristerix_verticillatus	(Tristerix_penduliflorus	(Tristerix_aphyllus	Tristerix_corymbosus)))	((Tristerix_peruvianus	Tristerix_chodatianus)	((Tristerix_grandiflorus	Tristerix_longebracteatus)	(Tristerix_peytonii	Tristerix_pubescens)))))	((((Tripodanthus_acutifolius	(Tripodanthus_belmirensis	Tripodanthus_flagellaris))
((((((Septulina_glauca	(Moquiniella_rubra	(Phragmanthera_regularis	((Phragmanthera_crassicaulis	((Oliverella_rubroviridis	(Tapinanthus_sp_OM825	(Spragueanella_rhamnifolia	Erianthemum_dregei)))	Globimetula_dinklagei))	Emelianthe_panganensis))))	((Plicosepalus_curviflorus	(Baratranthus_axanthus	(((Helixanthera_parasitica	((Muellerina_eucalyptoides	Muellerina_celastroides)	Ileostylus_micranthus))	((Loranthus_grewingkii	Loranthus_europaeus)	(Cecarria_obtusifolia	Loranthus_odoratus)))	((Desmaria_mutabilis	((Nuytsia_floribunda	(Gaiadendron_punctatum	Atkinsonia_ligustrina))	((Peraxilla_tetrapetala	Alepis_flavida)	((Amylotheca_subumbellata	(Lysiana_filifolia	Lysiana_maritima))	((Amylotheca_duthieana	((Decaisnina_triflora	(Decaisnina_brittenii	(Decaisnina_congesta	Decaisnina_signata)))	(Lepidaria_sp_Nickrent_4044	(Macrosolen_cochinchinensis	Macrosolen_melintangensis))))	(Lepidaria_oviceps	Loxanthera_speciosa))))))	(((Notanthera_heterophylla	Tupeia_antarctica)	(Ligaria_cuneifolia	((Tristerix_verticillatus	(Tristerix_penduliflorus	(Tristerix_aphyllus	Tristerix_corymbosus)))	((Tristerix_peruvianus	Tristerix_chodatianus)	((Tristerix_grandiflorus	(Tristerix_longebracteatus
(Berhautia_senegalensis	(((Oncella_ambigua	Oncocalyx_sulfureus)	Agelanthus_sansibarensis)	(((((Plicosepalus_sagittifolius	(((Plicosepalus_curviflorus	Oedina_pendens)	Vanwykia_remota)	(Baratranthus_axanthus	Bakerella_sp_Nickrent_4161)))	(((Helixanthera_coccinea	((Dendrophthoe_vitellina	(Dendrophthoe_constricta	Dendrophthoe_longituba))	Dendrophthoe_curvata))	Tolypanthus_involucratus)	(Socratina_bemarivensis	(Moquiniella_rubra	(Phragmanthera_regularis	(((Emelianthe_panganensis	(Septulina_glauca	Globimetula_dinklagei))	(Oliverella_rubroviridis	(Tapinanthus_sp_OM825	(Spragueanella_rhamnifolia	Erianthemum_dregei))))	Phragmanthera_crassicaulis))))))	(((((Helicanthes_elastica	Amyema_queenslandica)	((Dactyliophora_novaeguineae	((Diplatia_grandibractea	(Amyema_glabra	Diplatia_furcata))	Amyema_cambagei))	Benthamina_alyxifolia))	Sogerianthe_sessiflora)	(((Scurrula_pulverulenta	(Scurrula_parasitica	Scurrula_ferruginea))	Taxillus_chinensis)	Helixanthera_cylindrica))	((((Muellerina_eucalyptoides	Muellerina_celastroides)	Ileostylus_micranthus)	((Loranthus_grewingkii	Loranthus_europaeus)	(Cecarria_obtusifolia	Loranthus_odoratus)))	((((((((Phthirusa_inorna	((Tripodanthus_acutifolius
(Berhautia_senegalensis	((Englerina_ramulosa	Tapinanthus_constrictiflorus)	(((((Baratranthus_axanthus	Vanwykia_remota)	(((((Helixanthera_coccinea	((Dendrophthoe_vitellina	Dendrophthoe_longituba)	Dendrophthoe_constricta))	Dendrophthoe_curvata)	Tolypanthus_involucratus)	((((((Helixanthera_parasitica	(Helicanthes_elastica	Amyema_queenslandica))	(Dactyliophora_novaeguineae	((((Diplatia_furcata	Diplatia_grandibractea)	Amyema_cambagei)	Amyema_glabra)	Benthamina_alyxifolia)))	Sogerianthe_sessiflora)	Helixanthera_cylindrica)	(((Scurrula_pulverulenta	(Scurrula_parasitica	Scurrula_ferruginea))	Taxillus_chinensis)	((((Muellerina_eucalyptoides	Muellerina_celastroides)	Ileostylus_micranthus)	((Loranthus_grewingkii	Loranthus_europaeus)	(Cecarria_obtusifolia	Loranthus_odoratus)))	((Gaiadendron_punctatum	(Tupeia_antarctica	((Desmaria_mutabilis	Nuytsia_floribunda)	(((Phthirusa_inorna	(Tripodanthus_acutifolius	Tripodanthus_belmirensis))	((((Dendropemon_bicolor	Oryctanthus_occidentalis)	Passovia_pyrifolia)	(Psittacanthus_calyculatus	(((Tripodanthus_flagellaris	Struthanthus_orbicularis)	Struthanthus_oerstedii)	((Cladocolea_gracilis	Struthanthus_sp_RE_5128_1)	Struthanthus_woodsonii))))
((((((((((((Muellerina_eucalyptoides	Muellerina_celastroides)	Ileostylus_micranthus)	(Cecarria_obtusifolia	(Loranthus_odoratus	(Loranthus_grewingkii	Loranthus_europaeus))))	((((((Tristerix_penduliflorus	Tristerix_verticillatus)	(Tristerix_aphyllus	Tristerix_corymbosus))	((Tristerix_grandiflorus	Tristerix_longebracteatus)	((Tristerix_peytonii	(Tristerix_peruvianus	Tristerix_chodatianus))	Tristerix_pubescens)))	Ligaria_cuneifolia)	((Desmaria_mutabilis	(((Peraxilla_tetrapetala	Alepis_flavida)	(((Amylotheca_duthieana	((Decaisnina_triflora	((Decaisnina_signata	Decaisnina_congesta)	Decaisnina_brittenii))	(Lepidaria_sp_Nickrent_4044	(Macrosolen_cochinchinensis	Macrosolen_melintangensis))))	(Loxanthera_speciosa	(Amylotheca_subumbellata	(Lysiana_filifolia	Lysiana_maritima))))	Lepidaria_oviceps))	(Atkinsonia_ligustrina	Gaiadendron_punctatum)))	((Notanthera_heterophylla	Tupeia_antarctica)	((Phthirusa_inorna	(Tripodanthus_acutifolius	(Tripodanthus_belmirensis	Tripodanthus_flagellaris)))	((Psittacanthus_schiedeanus	((Dendropemon_bicolor	Oryctanthus_occidentalis)	Passovia_pyrifolia))	(Psittacanthus_calyculatus	((Cladocolea_gracilis	(Struthanthus_orbicularis	Struthanthus_oerstedii))
(((((((((((Helicanthes_elastica	Amyema_queenslandica)	(Dactyliophora_novaeguineae	((((Diplatia_furcata	Diplatia_grandibractea)	Amyema_cambagei)	Amyema_glabra)	Benthamina_alyxifolia)))	Sogerianthe_sessiflora)	(Helixanthera_cylindrica	(Baratranthus_axanthus	((((Muellerina_eucalyptoides	Muellerina_celastroides)	Ileostylus_micranthus)	(Cecarria_obtusifolia	(Loranthus_odoratus	(Loranthus_grewingkii	Loranthus_europaeus))))	(((Tupeia_antarctica	(((Peraxilla_tetrapetala	Alepis_flavida)	((((Decaisnina_triflora	((Decaisnina_signata	Decaisnina_congesta)	Decaisnina_brittenii))	(Amylotheca_duthieana	(Macrosolen_cochinchinensis	Macrosolen_melintangensis)))	Lepidaria_sp_Nickrent_4044)	((Lepidaria_oviceps	Loxanthera_speciosa)	(Amylotheca_subumbellata	(Lysiana_filifolia	Lysiana_maritima)))))	(Atkinsonia_ligustrina	Gaiadendron_punctatum)))	((((Notanthera_heterophylla	Ligaria_cuneifolia)	((Tristerix_penduliflorus	(Tristerix_aphyllus	Tristerix_corymbosus))	(Tristerix_verticillatus	(Tristerix_grandiflorus	(Tristerix_longebracteatus	((Tristerix_peytonii	(Tristerix_peruvianus	Tristerix_chodatianus))	Tristerix_pubescens))))))	(((Psittacanthus_schiedeanus	(Phthirusa_inorna
((((Socratina_bemarivensis	(Vanwykia_remota	(((((Helicanthes_elastica	Amyema_queenslandica)	((Dactyliophora_novaeguineae	(((Amyema_glabra	Diplatia_furcata)	Diplatia_grandibractea)	Amyema_cambagei))	Benthamina_alyxifolia))	Sogerianthe_sessiflora)	((Septulina_glauca	(Baratranthus_axanthus	Bakerella_sp_Nickrent_4161))	Plicosepalus_sagittifolius))	(((((Helixanthera_coccinea	((Dendrophthoe_longituba	Dendrophthoe_vitellina)	Dendrophthoe_constricta))	Dendrophthoe_curvata)	Tolypanthus_involucratus)	Helixanthera_cylindrica)	((((Scurrula_ferruginea	(Scurrula_parasitica	Scurrula_pulverulenta))	Taxillus_chinensis)	((((Muellerina_eucalyptoides	Muellerina_celastroides)	Ileostylus_micranthus)	(Cecarria_obtusifolia	(Loranthus_odoratus	(Loranthus_grewingkii	Loranthus_europaeus))))	(((Tristerix_penduliflorus	(Tristerix_aphyllus	Tristerix_corymbosus))	(Tristerix_verticillatus	(((Tristerix_peytonii	Tristerix_pubescens)	(Tristerix_grandiflorus	Tristerix_longebracteatus))	(Tristerix_peruvianus	Tristerix_chodatianus))))	((((((Phthirusa_inorna	((Tripodanthus_belmirensis	Tripodanthus_flagellaris)	Tripodanthus_acutifolius))	(((Dendropemon_bicolor	Oryctanthus_occidentalis)	Passovia_pyrifolia)
(((Socratina_bemarivensis	(Vanwykia_remota	((((((Helixanthera_coccinea	((Dendrophthoe_longituba	Dendrophthoe_vitellina)	Dendrophthoe_constricta))	Dendrophthoe_curvata)	Tolypanthus_involucratus)	(Plicosepalus_sagittifolius	(Septulina_glauca	(Baratranthus_axanthus	Bakerella_sp_Nickrent_4161))))	(Helixanthera_cylindrica	(((Helicanthes_elastica	Amyema_queenslandica)	(((((Diplatia_furcata	Diplatia_grandibractea)	Amyema_cambagei)	Amyema_glabra)	Benthamina_alyxifolia)	Dactyliophora_novaeguineae))	Sogerianthe_sessiflora)))	((((((Muellerina_eucalyptoides	Muellerina_celastroides)	Ileostylus_micranthus)	(Cecarria_obtusifolia	(Loranthus_odoratus	(Loranthus_grewingkii	Loranthus_europaeus))))	(Ligaria_cuneifolia	(((((((Phthirusa_inorna	((Tripodanthus_belmirensis	Tripodanthus_flagellaris)	Tripodanthus_acutifolius))	(((Dendropemon_bicolor	Oryctanthus_occidentalis)	Passovia_pyrifolia)	((Cladocolea_gracilis	(Struthanthus_orbicularis	Struthanthus_oerstedii))	(Struthanthus_sp_RE_5128_1	((Cladocolea_cupulata	Cladocolea_mcvaughii)	Struthanthus_woodsonii)))))	Psittacanthus_schiedeanus)	Psittacanthus_calyculatus)	(Nuytsia_floribunda	((Tristerix_penduliflorus	(Tristerix_aphyllus	Tristerix_corymbosus))
((((Socratina_bemarivensis	((Baratranthus_axanthus	Vanwykia_remota)	((((((Helixanthera_coccinea	(Dendrophthoe_longituba	Dendrophthoe_vitellina))	Dendrophthoe_curvata)	Dendrophthoe_constricta)	(((Helixanthera_cylindrica	((((Muellerina_eucalyptoides	Muellerina_celastroides)	Ileostylus_micranthus)	(Cecarria_obtusifolia	(Loranthus_odoratus	(Loranthus_grewingkii	Loranthus_europaeus))))	((((Tristerix_grandiflorus	(Tristerix_longebracteatus	Tristerix_pubescens))	(Tristerix_peytonii	(Tristerix_peruvianus	Tristerix_chodatianus)))	((Tristerix_penduliflorus	(Tristerix_aphyllus	Tristerix_corymbosus))	Tristerix_verticillatus))	(((((Nuytsia_floribunda	(Atkinsonia_ligustrina	Gaiadendron_punctatum))	((Peraxilla_tetrapetala	Alepis_flavida)	((((Loxanthera_speciosa	(Amylotheca_subumbellata	(Lysiana_filifolia	Lysiana_maritima)))	(Amylotheca_duthieana	(((Macrosolen_cochinchinensis	Macrosolen_melintangensis)	Lepidaria_sp_Nickrent_4044)	(Decaisnina_triflora	((Decaisnina_signata	Decaisnina_congesta)	Decaisnina_brittenii)))))	Lepidaria_oviceps)	Notanthera_heterophylla)))	Desmaria_mutabilis)	(Tupeia_antarctica	(((Phthirusa_inorna	(Tripodanthus_flagellaris	(Tripodanthus_acutifolius
(((Baratranthus_axanthus	((Berhautia_senegalensis	(Englerina_ramulosa	Tapinanthus_constrictiflorus))	((Oncocalyx_schimperi	(Oncocalyx_sulfureus	Oncella_ambigua))	Agelanthus_sansibarensis)))	((((((Globimetula_dinklagei	Phragmanthera_regularis)	(Oliverella_rubroviridis	(Tapinanthus_sp_OM825	(Spragueanella_rhamnifolia	Erianthemum_dregei))))	((Septulina_glauca	Plicosepalus_curviflorus)	(Emelianthe_panganensis	(Moquiniella_rubra	Phragmanthera_crassicaulis))))	(Bakerella_sp_Nickrent_4161	Plicosepalus_sagittifolius))	((((Dendrophthoe_constricta	(Dendrophthoe_longituba	Dendrophthoe_vitellina))	Helixanthera_coccinea)	(Tolypanthus_involucratus	Dendrophthoe_curvata))	(Helixanthera_cylindrica	(((Sogerianthe_sessiflora	((Helicanthes_elastica	Amyema_queenslandica)	(((((Diplatia_furcata	Diplatia_grandibractea)	Amyema_cambagei)	Amyema_glabra)	Dactyliophora_novaeguineae)	Benthamina_alyxifolia)))	(Helixanthera_parasitica	((((Muellerina_eucalyptoides	Muellerina_celastroides)	Ileostylus_micranthus)	(Cecarria_obtusifolia	(Loranthus_odoratus	(Loranthus_grewingkii	Loranthus_europaeus))))	(((((Peraxilla_tetrapetala	Alepis_flavida)	(((Lepidaria_oviceps	Loxanthera_speciosa)	(Amylotheca_subumbellata
(((Agelanthus_sansibarensis	(Oncocalyx_sulfureus	Oncella_ambigua))	(((Oncocalyx_schimperi	Englerina_ramulosa)	Tapinanthus_constrictiflorus)	(((Socratina_bemarivensis	(Baratranthus_axanthus	Vanwykia_remota))	((((Helixanthera_cylindrica	(Tolypanthus_involucratus	(Helixanthera_coccinea	(Dendrophthoe_constricta	(Dendrophthoe_curvata	(Dendrophthoe_vitellina	Dendrophthoe_longituba))))))	Plicosepalus_sagittifolius)	(Bakerella_sp_Nickrent_4161	((Sogerianthe_sessiflora	((Benthamina_alyxifolia	((Amyema_glabra	(Diplatia_grandibractea	Diplatia_furcata))	Dactyliophora_novaeguineae))	(Amyema_queenslandica	Helicanthes_elastica)))	(((Gaiadendron_punctatum	(Nuytsia_floribunda	Atkinsonia_ligustrina))	(((Alepis_flavida	(Lepidaria_oviceps	Peraxilla_tetrapetala))	(((Amylotheca_duthieana	((Lepidaria_sp_Nickrent_4044	(Macrosolen_cochinchinensis	Macrosolen_melintangensis))	(Decaisnina_triflora	((Decaisnina_congesta	Decaisnina_signata)	Decaisnina_brittenii))))	Loxanthera_speciosa)	(Amylotheca_subumbellata	(Lysiana_filifolia	Lysiana_maritima))))	((Desmaria_mutabilis	(Notanthera_heterophylla	((((Tristerix_penduliflorus	(Tristerix_aphyllus	Tristerix_corymbosus))	(((Tristerix_longebracteatus
(((((Taxillus_chinensis	(Scurrula_pulverulenta	(Scurrula_ferruginea	Scurrula_parasitica)))	((((Globimetula_dinklagei	Emelianthe_panganensis)	(Oliverella_rubroviridis	(Tapinanthus_sp_OM825	(Spragueanella_rhamnifolia	Erianthemum_dregei))))	(Septulina_glauca	Phragmanthera_crassicaulis))	Moquiniella_rubra))	(((Socratina_bemarivensis	(Baratranthus_axanthus	Vanwykia_remota))	((Helixanthera_cylindrica	((Dendrophthoe_vitellina	Dendrophthoe_longituba)	Dendrophthoe_constricta))	(Tolypanthus_involucratus	(((Sogerianthe_sessiflora	(((Amyema_cambagei	(Amyema_glabra	(Diplatia_grandibractea	Diplatia_furcata)))	Dactyliophora_novaeguineae)	((Amyema_queenslandica	Helicanthes_elastica)	Benthamina_alyxifolia)))	(Plicosepalus_curviflorus	((Phragmanthera_regularis	Helixanthera_parasitica)	(((Gaiadendron_punctatum	((((((((Cladocolea_mcvaughii	Cladocolea_cupulata)	(Psittacanthus_calyculatus	(Cladocolea_gracilis	((Struthanthus_sp_RE_5128_1	(Struthanthus_oerstedii	Struthanthus_orbicularis))	Struthanthus_woodsonii))))	Psittacanthus_schiedeanus)	(Passovia_pyrifolia	(Oryctanthus_occidentalis	Dendropemon_bicolor)))	((Tripodanthus_acutifolius	(Tripodanthus_belmirensis	Tripodanthus_flagellaris))	Phthirusa_inorna))
((((Agelanthus_sansibarensis	((Oncocalyx_sulfureus	Oncella_ambigua)	Oncocalyx_schimperi))	(Englerina_ramulosa	Tapinanthus_constrictiflorus))	((((Helixanthera_parasitica	Socratina_bemarivensis)	Vanwykia_remota)	((Tolypanthus_involucratus	(Dendrophthoe_curvata	(((Dendrophthoe_vitellina	Dendrophthoe_longituba)	Dendrophthoe_constricta)	Helixanthera_coccinea)))	(((((Ligaria_cuneifolia	((((((Cladocolea_mcvaughii	Cladocolea_cupulata)	(Cladocolea_gracilis	((Struthanthus_sp_RE_5128_1	(Psittacanthus_schiedeanus	(Struthanthus_oerstedii	Struthanthus_orbicularis)))	Struthanthus_woodsonii)))	(Passovia_pyrifolia	(Oryctanthus_occidentalis	Dendropemon_bicolor)))	((Tripodanthus_acutifolius	(Tripodanthus_belmirensis	Tripodanthus_flagellaris))	Phthirusa_inorna))	Psittacanthus_calyculatus)	((((Tristerix_peytonii	(Tristerix_chodatianus	Tristerix_peruvianus))	((Tristerix_longebracteatus	Tristerix_grandiflorus)	Tristerix_pubescens))	(Tristerix_verticillatus	(Tristerix_penduliflorus	(Tristerix_aphyllus	Tristerix_corymbosus))))	((Desmaria_mutabilis	(((Alepis_flavida	Peraxilla_tetrapetala)	((Amylotheca_subumbellata	(Lysiana_filifolia	Lysiana_maritima))	((Amylotheca_duthieana	((Lepidaria_sp_Nickrent_4044
(((Berhautia_senegalensis	(Englerina_ramulosa	Tapinanthus_constrictiflorus))	(Oncocalyx_schimperi	(Agelanthus_sansibarensis	(Oncocalyx_sulfureus	Oncella_ambigua))))	(((Socratina_bemarivensis	Vanwykia_remota)	(((((Helixanthera_coccinea	Tolypanthus_involucratus)	(Dendrophthoe_longituba	Dendrophthoe_curvata))	Dendrophthoe_vitellina)	Dendrophthoe_constricta)	(((((Taxillus_chinensis	(Scurrula_pulverulenta	(Scurrula_ferruginea	Scurrula_parasitica)))	(Baratranthus_axanthus	((Ligaria_cuneifolia	((((((Alepis_flavida	Peraxilla_tetrapetala)	(((Amylotheca_subumbellata	(Lysiana_filifolia	Lysiana_maritima))	((Amylotheca_duthieana	((Lepidaria_sp_Nickrent_4044	(Macrosolen_cochinchinensis	Macrosolen_melintangensis))	(Decaisnina_triflora	((Decaisnina_congesta	Decaisnina_signata)	Decaisnina_brittenii))))	Loxanthera_speciosa))	Lepidaria_oviceps))	(Nuytsia_floribunda	(Atkinsonia_ligustrina	Gaiadendron_punctatum)))	(Desmaria_mutabilis	Notanthera_heterophylla))	(Tupeia_antarctica	(((Tristerix_peytonii	(Tristerix_chodatianus	Tristerix_peruvianus))	((Tristerix_longebracteatus	Tristerix_grandiflorus)	Tristerix_pubescens))	(Tristerix_verticillatus	(Tristerix_penduliflorus
((((Tapinanthus_constrictiflorus	Berhautia_senegalensis)	(Agelanthus_sansibarensis	(Oncocalyx_schimperi	(Oncocalyx_sulfureus	Oncella_ambigua))))	(((Baratranthus_axanthus	Vanwykia_remota)	(((Bakerella_sp_Nickrent_4161	Plicosepalus_sagittifolius)	((((Dendrophthoe_curvata	(Dendrophthoe_longituba	(Helixanthera_coccinea	(Dendrophthoe_vitellina	Dendrophthoe_constricta))))	Tolypanthus_involucratus)	(((Taxillus_chinensis	(Scurrula_pulverulenta	(Scurrula_ferruginea	Scurrula_parasitica)))	Helixanthera_cylindrica)	(((Ligaria_cuneifolia	((((((Notanthera_heterophylla	((Alepis_flavida	Peraxilla_tetrapetala)	((((Amylotheca_duthieana	((Lepidaria_sp_Nickrent_4044	(Macrosolen_cochinchinensis	Macrosolen_melintangensis))	(Decaisnina_triflora	((Decaisnina_congesta	Decaisnina_signata)	Decaisnina_brittenii))))	Loxanthera_speciosa)	Lepidaria_oviceps)	(Amylotheca_subumbellata	(Lysiana_filifolia	Lysiana_maritima)))))	Atkinsonia_ligustrina)	Gaiadendron_punctatum)	(Desmaria_mutabilis	Nuytsia_floribunda))	(Tupeia_antarctica	((Tristerix_penduliflorus	(Tristerix_aphyllus	Tristerix_corymbosus))	(((Tristerix_peytonii	(Tristerix_chodatianus	Tristerix_peruvianus))	((Tristerix_longebracteatus
(Berhautia_senegalensis	((((Agelanthus_sansibarensis	(Oncocalyx_sulfureus	Oncella_ambigua))	Oncocalyx_schimperi)	(((((((Dendrophthoe_longituba	Dendrophthoe_vitellina)	Dendrophthoe_constricta)	(Dendrophthoe_curvata	Helixanthera_coccinea))	Tolypanthus_involucratus)	(((Baratranthus_axanthus	Bakerella_sp_Nickrent_4161)	(Plicosepalus_sagittifolius	(Plicosepalus_curviflorus	(((Oliverella_rubroviridis	(Tapinanthus_sp_OM825	(Spragueanella_rhamnifolia	Erianthemum_dregei)))	(Globimetula_dinklagei	Septulina_glauca))	(Emelianthe_panganensis	(Phragmanthera_crassicaulis	Moquiniella_rubra))))))	((Sogerianthe_sessiflora	(((Amyema_cambagei	(Amyema_glabra	(Diplatia_grandibractea	Diplatia_furcata)))	Dactyliophora_novaeguineae)	((Amyema_queenslandica	Helicanthes_elastica)	Benthamina_alyxifolia)))	((Helixanthera_cylindrica	((Phragmanthera_regularis	Helixanthera_parasitica)	((Ligaria_cuneifolia	((Gaiadendron_punctatum	(Atkinsonia_ligustrina	Nuytsia_floribunda))	((Tupeia_antarctica	((Alepis_flavida	Peraxilla_tetrapetala)	(((Amylotheca_duthieana	((Lepidaria_sp_Nickrent_4044	(Macrosolen_cochinchinensis	Macrosolen_melintangensis))	(Decaisnina_triflora	((Decaisnina_congesta	Decaisnina_signata)
(Berhautia_senegalensis	(((((((Helixanthera_coccinea	((Dendrophthoe_longituba	Dendrophthoe_vitellina)	Dendrophthoe_constricta))	Dendrophthoe_curvata)	Tolypanthus_involucratus)	((Socratina_bemarivensis	(Septulina_glauca	(Baratranthus_axanthus	Bakerella_sp_Nickrent_4161)))	(((((Globimetula_dinklagei	(Oliverella_rubroviridis	(Tapinanthus_sp_OM825	(Spragueanella_rhamnifolia	Erianthemum_dregei))))	Emelianthe_panganensis)	Phragmanthera_crassicaulis)	Moquiniella_rubra)	((Helixanthera_cylindrica	(Taxillus_chinensis	(Scurrula_pulverulenta	(Scurrula_ferruginea	Scurrula_parasitica))))	((Plicosepalus_curviflorus	((Phragmanthera_regularis	Helixanthera_parasitica)	((Gaiadendron_punctatum	(Nuytsia_floribunda	(((((Alepis_flavida	Peraxilla_tetrapetala)	((Amylotheca_duthieana	((Lepidaria_sp_Nickrent_4044	(Macrosolen_cochinchinensis	Macrosolen_melintangensis))	(Decaisnina_brittenii	(Decaisnina_triflora	(Decaisnina_congesta	Decaisnina_signata)))))	((Lepidaria_oviceps	Loxanthera_speciosa)	(Amylotheca_subumbellata	(Lysiana_filifolia	Lysiana_maritima)))))	((Desmaria_mutabilis	(Notanthera_heterophylla	(Ligaria_cuneifolia	(((Tristerix_aphyllus	Tristerix_corymbosus)	(Tristerix_verticillatus
(Berhautia_senegalensis	(((Agelanthus_sansibarensis	(Oncocalyx_sulfureus	Oncella_ambigua))	Oncocalyx_schimperi)	((((((Taxillus_chinensis	(Scurrula_pulverulenta	(Scurrula_ferruginea	Scurrula_parasitica)))	Plicosepalus_curviflorus)	(Helixanthera_cylindrica	(((((Alepis_flavida	Peraxilla_tetrapetala)	(((((Lepidaria_oviceps	Lepidaria_sp_Nickrent_4044)	(Macrosolen_cochinchinensis	Macrosolen_melintangensis))	(Decaisnina_triflora	(Decaisnina_brittenii	(Decaisnina_signata	Decaisnina_congesta))))	(Loxanthera_speciosa	Amylotheca_duthieana))	(Amylotheca_subumbellata	(Lysiana_filifolia	Lysiana_maritima))))	(Atkinsonia_ligustrina	((Gaiadendron_punctatum	Desmaria_mutabilis)	(Nuytsia_floribunda	(Tupeia_antarctica	((Notanthera_heterophylla	((Tristerix_verticillatus	(Tristerix_penduliflorus	(Tristerix_aphyllus	Tristerix_corymbosus)))	(Tristerix_peruvianus	((Tristerix_grandiflorus	Tristerix_longebracteatus)	((Tristerix_peytonii	Tristerix_chodatianus)	Tristerix_pubescens)))))	(Ligaria_cuneifolia	((((Passovia_pyrifolia	(Oryctanthus_occidentalis	Dendropemon_bicolor))	((Struthanthus_sp_RE_5128_1	((Cladocolea_gracilis	(Struthanthus_orbicularis	Struthanthus_oerstedii))
((((Dendrophthoe_curvata	(Helixanthera_coccinea	((Dendrophthoe_longituba	Dendrophthoe_vitellina)	Dendrophthoe_constricta)))	Tolypanthus_involucratus)	(((((Socratina_bemarivensis	(Baratranthus_axanthus	Vanwykia_remota))	Oedina_pendens)	Bakerella_sp_Nickrent_4161)	((Plicosepalus_curviflorus	(((Phragmanthera_regularis	(Globimetula_dinklagei	((Oliverella_rubroviridis	(Tapinanthus_sp_OM825	(Spragueanella_rhamnifolia	Erianthemum_dregei)))	Emelianthe_panganensis)))	(Septulina_glauca	Moquiniella_rubra))	Phragmanthera_crassicaulis))	((Helixanthera_cylindrica	(Sogerianthe_sessiflora	((Amyema_queenslandica	Helicanthes_elastica)	(Benthamina_alyxifolia	((Amyema_cambagei	(Amyema_glabra	(Diplatia_furcata	Diplatia_grandibractea)))	Dactyliophora_novaeguineae)))))	((Helixanthera_parasitica	(Taxillus_chinensis	(Scurrula_pulverulenta	(Scurrula_ferruginea	Scurrula_parasitica))))	((((((Notanthera_heterophylla	Desmaria_mutabilis)	((Ligaria_cuneifolia	((Tristerix_verticillatus	(Tristerix_penduliflorus	(Tristerix_aphyllus	Tristerix_corymbosus)))	((Tristerix_peytonii	(Tristerix_chodatianus	Tristerix_peruvianus))	((Tristerix_grandiflorus	Tristerix_longebracteatus)	Tristerix_pubescens))))
((((((((((Oliverella_rubroviridis	(Tapinanthus_sp_OM825	(Spragueanella_rhamnifolia	Erianthemum_dregei)))	((Moquiniella_rubra	Phragmanthera_crassicaulis)	(Globimetula_dinklagei	Emelianthe_panganensis)))	Phragmanthera_regularis)	Septulina_glauca)	Socratina_bemarivensis)	(((Sogerianthe_sessiflora	((Amyema_queenslandica	Helicanthes_elastica)	(Benthamina_alyxifolia	((Amyema_cambagei	(Amyema_glabra	(Diplatia_furcata	Diplatia_grandibractea)))	Dactyliophora_novaeguineae))))	Helixanthera_cylindrica)	((Plicosepalus_curviflorus	(Taxillus_chinensis	(Scurrula_pulverulenta	(Scurrula_ferruginea	Scurrula_parasitica))))	(Helixanthera_parasitica	((((Loranthus_europaeus	Loranthus_grewingkii)	Loranthus_odoratus)	Cecarria_obtusifolia)	((Ileostylus_micranthus	(Muellerina_celastroides	Muellerina_eucalyptoides))	((((Alepis_flavida	Peraxilla_tetrapetala)	((Amylotheca_subumbellata	(Lysiana_filifolia	Lysiana_maritima))	((Amylotheca_duthieana	((Lepidaria_sp_Nickrent_4044	(Macrosolen_cochinchinensis	Macrosolen_melintangensis))	(Decaisnina_triflora	(Decaisnina_brittenii	(Decaisnina_signata	Decaisnina_congesta)))))	Loxanthera_speciosa)))	Atkinsonia_ligustrina)	((Desmaria_mutabilis
(((((((Helixanthera_coccinea	Tolypanthus_involucratus)	(((Dendrophthoe_vitellina	Dendrophthoe_longituba)	Dendrophthoe_constricta)	Dendrophthoe_curvata))	((((Septulina_glauca	Baratranthus_axanthus)	Bakerella_sp_Nickrent_4161)	Plicosepalus_sagittifolius)	((Moquiniella_rubra	(((Tapinanthus_sp_OM825	(Erianthemum_dregei	Spragueanella_rhamnifolia))	Oliverella_rubroviridis)	((Emelianthe_panganensis	Globimetula_dinklagei)	Phragmanthera_crassicaulis)))	(((Taxillus_chinensis	((Scurrula_ferruginea	Scurrula_parasitica)	Scurrula_pulverulenta))	((Plicosepalus_curviflorus	Helixanthera_cylindrica)	((Phragmanthera_regularis	Helixanthera_parasitica)	((Cecarria_obtusifolia	(Loranthus_odoratus	(Loranthus_grewingkii	Loranthus_europaeus)))	((Ileostylus_micranthus	(Muellerina_celastroides	Muellerina_eucalyptoides))	(((Tristerix_verticillatus	(Tristerix_penduliflorus	(Tristerix_aphyllus	Tristerix_corymbosus)))	((Tristerix_peruvianus	(Tristerix_chodatianus	Tristerix_peytonii))	(Tristerix_pubescens	(Tristerix_grandiflorus	Tristerix_longebracteatus))))	((Gaiadendron_punctatum	((Nuytsia_floribunda	Desmaria_mutabilis)	(Ligaria_cuneifolia	(Tupeia_antarctica	((Phthirusa_inorna	((Tripodanthus_belmirensis
((((((((Baratranthus_axanthus	Bakerella_sp_Nickrent_4161)	Plicosepalus_sagittifolius)	(Moquiniella_rubra	(Phragmanthera_crassicaulis	(((Tapinanthus_sp_OM825	(Erianthemum_dregei	Spragueanella_rhamnifolia))	Oliverella_rubroviridis)	(Emelianthe_panganensis	(Septulina_glauca	Globimetula_dinklagei))))))	(((Taxillus_chinensis	((Scurrula_ferruginea	Scurrula_parasitica)	Scurrula_pulverulenta))	Helixanthera_cylindrica)	((Plicosepalus_curviflorus	((Phragmanthera_regularis	Helixanthera_parasitica)	((((Gaiadendron_punctatum	(Atkinsonia_ligustrina	((((Amylotheca_duthieana	((Lepidaria_sp_Nickrent_4044	(Macrosolen_melintangensis	Macrosolen_cochinchinensis))	(Decaisnina_triflora	((Decaisnina_signata	Decaisnina_congesta)	Decaisnina_brittenii))))	(Lepidaria_oviceps	Loxanthera_speciosa))	((Lysiana_maritima	Lysiana_filifolia)	Amylotheca_subumbellata))	(Alepis_flavida	Peraxilla_tetrapetala))))	(Nuytsia_floribunda	Desmaria_mutabilis))	(((Notanthera_heterophylla	((((Phthirusa_inorna	(Tripodanthus_belmirensis	(Tripodanthus_flagellaris	Tripodanthus_acutifolius)))	(((Struthanthus_woodsonii	((Cladocolea_gracilis	Struthanthus_sp_RE_5128_1)	(Struthanthus_orbicularis	Struthanthus_oerstedii)))	Psittacanthus_calyculatus)
(((((((Bakerella_sp_Nickrent_4161	Plicosepalus_sagittifolius)	(Moquiniella_rubra	(Phragmanthera_regularis	(Phragmanthera_crassicaulis	(((Tapinanthus_sp_OM825	(Erianthemum_dregei	Spragueanella_rhamnifolia))	Oliverella_rubroviridis)	(Emelianthe_panganensis	(Septulina_glauca	Globimetula_dinklagei)))))))	(((Taxillus_chinensis	((Scurrula_ferruginea	Scurrula_parasitica)	Scurrula_pulverulenta))	Helixanthera_cylindrica)	((Plicosepalus_curviflorus	(Helixanthera_parasitica	((((Nuytsia_floribunda	(Gaiadendron_punctatum	Atkinsonia_ligustrina))	(Desmaria_mutabilis	((Ligaria_cuneifolia	((((((Struthanthus_orbicularis	Struthanthus_oerstedii)	(Struthanthus_woodsonii	(Cladocolea_gracilis	Struthanthus_sp_RE_5128_1)))	(((Oryctanthus_occidentalis	Dendropemon_bicolor)	Passovia_pyrifolia)	(Phthirusa_inorna	(Tripodanthus_acutifolius	(Tripodanthus_belmirensis	Tripodanthus_flagellaris)))))	(Cladocolea_mcvaughii	Cladocolea_cupulata))	Psittacanthus_calyculatus)	Psittacanthus_schiedeanus))	(Notanthera_heterophylla	((Tristerix_penduliflorus	(Tristerix_aphyllus	Tristerix_corymbosus))	((((Tristerix_peruvianus	Tristerix_chodatianus)	(Tristerix_longebracteatus	Tristerix_grandiflorus))	(Tristerix_pubescens	Tristerix_peytonii))
((((Oncocalyx_schimperi	(Englerina_ramulosa	Tapinanthus_constrictiflorus))	(Agelanthus_sansibarensis	(Oncocalyx_sulfureus	Oncella_ambigua)))	(((((((((Dendrophthoe_vitellina	Dendrophthoe_longituba)	Dendrophthoe_constricta)	Helixanthera_coccinea)	Dendrophthoe_curvata)	Tolypanthus_involucratus)	(((Helixanthera_parasitica	(Taxillus_chinensis	((Scurrula_ferruginea	Scurrula_parasitica)	Scurrula_pulverulenta)))	Helixanthera_cylindrica)	(((Baratranthus_axanthus	(Plicosepalus_curviflorus	Phragmanthera_regularis))	(((((((Cladocolea_gracilis	(((((Struthanthus_orbicularis	Struthanthus_oerstedii)	(Cladocolea_mcvaughii	Cladocolea_cupulata))	Psittacanthus_schiedeanus)	Struthanthus_sp_RE_5128_1)	Struthanthus_woodsonii))	(((Oryctanthus_occidentalis	Dendropemon_bicolor)	Passovia_pyrifolia)	(Tripodanthus_acutifolius	(Tripodanthus_belmirensis	Tripodanthus_flagellaris))))	(Psittacanthus_calyculatus	Phthirusa_inorna))	((Ligaria_cuneifolia	Desmaria_mutabilis)	(Notanthera_heterophylla	Tupeia_antarctica)))	(((((((Lepidaria_sp_Nickrent_4044	(Macrosolen_melintangensis	Macrosolen_cochinchinensis))	(Decaisnina_triflora	((Decaisnina_congesta	Decaisnina_signata)	Decaisnina_brittenii)))	(Lepidaria_oviceps	Loxanthera_speciosa))
((Oedina_pendens	(((((((Dendrophthoe_vitellina	Dendrophthoe_longituba)	Dendrophthoe_constricta)	Helixanthera_coccinea)	Dendrophthoe_curvata)	Tolypanthus_involucratus)	(((Moquiniella_rubra	((Phragmanthera_crassicaulis	Phragmanthera_regularis)	((Oliverella_rubroviridis	(Tapinanthus_sp_OM825	(Erianthemum_dregei	Spragueanella_rhamnifolia)))	(Globimetula_dinklagei	Emelianthe_panganensis))))	(((Plicosepalus_curviflorus	(Taxillus_chinensis	((Scurrula_ferruginea	Scurrula_parasitica)	Scurrula_pulverulenta)))	(((((((Notanthera_heterophylla	(Ligaria_cuneifolia	((((((Cladocolea_mcvaughii	Cladocolea_cupulata)	(Cladocolea_gracilis	Struthanthus_woodsonii))	(((Struthanthus_orbicularis	Struthanthus_oerstedii)	Struthanthus_sp_RE_5128_1)	Psittacanthus_schiedeanus))	((Oryctanthus_occidentalis	Dendropemon_bicolor)	Passovia_pyrifolia))	((Tripodanthus_acutifolius	(Tripodanthus_belmirensis	Tripodanthus_flagellaris))	Phthirusa_inorna))	Psittacanthus_calyculatus)))	(Lepidaria_oviceps	((((Tristerix_peruvianus	Tristerix_chodatianus)	((Tristerix_pubescens	(Tristerix_longebracteatus	Tristerix_grandiflorus))	Tristerix_peytonii))	(Tristerix_verticillatus	(Tristerix_penduliflorus	(Tristerix_aphyllus	Tristerix_corymbosus))))
(Berhautia_senegalensis	((Englerina_ramulosa	Tapinanthus_constrictiflorus)	(((Oedina_pendens	((((Bakerella_sp_Nickrent_4161	Plicosepalus_sagittifolius)	(((((Dendrophthoe_vitellina	Dendrophthoe_longituba)	Dendrophthoe_constricta)	(Plicosepalus_curviflorus	Helixanthera_coccinea))	Dendrophthoe_curvata)	Tolypanthus_involucratus))	((Moquiniella_rubra	(Phragmanthera_crassicaulis	((Septulina_glauca	Globimetula_dinklagei)	(Emelianthe_panganensis	(Oliverella_rubroviridis	(Tapinanthus_sp_OM825	(Erianthemum_dregei	Spragueanella_rhamnifolia)))))))	(((Taxillus_chinensis	((Scurrula_ferruginea	Scurrula_parasitica)	Scurrula_pulverulenta))	((Phragmanthera_regularis	((((Gaiadendron_punctatum	Atkinsonia_ligustrina)	(Tupeia_antarctica	(((((((((Struthanthus_woodsonii	((Struthanthus_orbicularis	(Psittacanthus_schiedeanus	Struthanthus_oerstedii))	Struthanthus_sp_RE_5128_1))	Cladocolea_gracilis)	(Cladocolea_mcvaughii	Cladocolea_cupulata))	((Oryctanthus_occidentalis	Dendropemon_bicolor)	Passovia_pyrifolia))	((Tripodanthus_belmirensis	Tripodanthus_flagellaris)	(Phthirusa_inorna	Tripodanthus_acutifolius)))	Psittacanthus_calyculatus)	Notanthera_heterophylla)	(Ligaria_cuneifolia	(((Tristerix_peruvianus	Tristerix_chodatianus)
(((((((((Amyema_glabra	(Diplatia_furcata	(Diplatia_grandibractea	Amyema_cambagei)))	Dactyliophora_novaeguineae)	((Helixanthera_parasitica	(Helicanthes_elastica	Amyema_queenslandica))	Benthamina_alyxifolia))	((Helixanthera_cylindrica	((((((((Amylotheca_duthieana	(((Lepidaria_oviceps	Lepidaria_sp_Nickrent_4044)	(Macrosolen_melintangensis	Macrosolen_cochinchinensis))	(Decaisnina_triflora	((Decaisnina_signata	Decaisnina_congesta)	Decaisnina_brittenii))))	Loxanthera_speciosa)	((Lysiana_maritima	Lysiana_filifolia)	Amylotheca_subumbellata))	(Alepis_flavida	Peraxilla_tetrapetala))	(Gaiadendron_punctatum	(Nuytsia_floribunda	Atkinsonia_ligustrina)))	((((((Phthirusa_inorna	((Struthanthus_orbicularis	Struthanthus_oerstedii)	(((Cladocolea_mcvaughii	Cladocolea_cupulata)	(Cladocolea_gracilis	Struthanthus_sp_RE_5128_1))	Struthanthus_woodsonii)))	((Tripodanthus_belmirensis	((Oryctanthus_occidentalis	Dendropemon_bicolor)	Passovia_pyrifolia))	(Tripodanthus_acutifolius	Tripodanthus_flagellaris)))	Psittacanthus_schiedeanus)	Psittacanthus_calyculatus)	((Ligaria_cuneifolia	((Tristerix_penduliflorus	(((Tristerix_pubescens	(Tristerix_longebracteatus	Tristerix_grandiflorus))	(Tristerix_peytonii
(((Agelanthus_sansibarensis	(Oncocalyx_sulfureus	Oncella_ambigua))	Oncocalyx_schimperi)	((Berhautia_senegalensis	(Englerina_ramulosa	Tapinanthus_constrictiflorus))	(((((((Plicosepalus_curviflorus	Helixanthera_coccinea)	((Dendrophthoe_vitellina	Dendrophthoe_longituba)	Dendrophthoe_curvata))	Tolypanthus_involucratus)	(((((Helixanthera_parasitica	Phragmanthera_regularis)	(((((((Tristerix_penduliflorus	(((Tristerix_pubescens	(Tristerix_longebracteatus	Tristerix_grandiflorus))	(Tristerix_peytonii	(Tristerix_peruvianus	Tristerix_chodatianus)))	(Tristerix_aphyllus	Tristerix_corymbosus)))	Tristerix_verticillatus)	Tupeia_antarctica)	(((Notanthera_heterophylla	((((Amylotheca_duthieana	(((Lepidaria_oviceps	Lepidaria_sp_Nickrent_4044)	(Macrosolen_melintangensis	Macrosolen_cochinchinensis))	(Decaisnina_triflora	((Decaisnina_signata	Decaisnina_congesta)	Decaisnina_brittenii))))	Loxanthera_speciosa)	((Lysiana_maritima	Lysiana_filifolia)	Amylotheca_subumbellata))	(Alepis_flavida	Peraxilla_tetrapetala)))	(Gaiadendron_punctatum	(Nuytsia_floribunda	Atkinsonia_ligustrina)))	Desmaria_mutabilis))	((((((Tripodanthus_belmirensis	Tripodanthus_flagellaris)	Tripodanthus_acutifolius)	(Cladocolea_mcvaughii
(((((((Amyema_cambagei	Plicosepalus_curviflorus)	(Moquiniella_rubra	(((Phragmanthera_regularis	Globimetula_dinklagei)	((Oliverella_rubroviridis	(Tapinanthus_sp_OM825	(Erianthemum_dregei	Spragueanella_rhamnifolia)))	Emelianthe_panganensis))	(Septulina_glauca	Phragmanthera_crassicaulis))))	(((((Helixanthera_parasitica	(Taxillus_chinensis	(Scurrula_ferruginea	(Scurrula_parasitica	Scurrula_pulverulenta))))	Helixanthera_cylindrica)	((((((((Tristerix_pubescens	Tristerix_longebracteatus)	(Tristerix_grandiflorus	Tristerix_peytonii))	(Tristerix_peruvianus	Tristerix_chodatianus))	(((Tristerix_aphyllus	Tristerix_corymbosus)	Tristerix_penduliflorus)	Tristerix_verticillatus))	(((((Gaiadendron_punctatum	(Nuytsia_floribunda	Atkinsonia_ligustrina))	((((Amylotheca_duthieana	((Lepidaria_sp_Nickrent_4044	(Macrosolen_melintangensis	Macrosolen_cochinchinensis))	(Decaisnina_triflora	((Decaisnina_signata	Decaisnina_congesta)	Decaisnina_brittenii))))	(Lepidaria_oviceps	Loxanthera_speciosa))	((Lysiana_maritima	Lysiana_filifolia)	Amylotheca_subumbellata))	(Alepis_flavida	Peraxilla_tetrapetala)))	Desmaria_mutabilis)	(Notanthera_heterophylla	Tupeia_antarctica))	(((Phthirusa_inorna
((((((((Helixanthera_parasitica	(Taxillus_chinensis	(Scurrula_pulverulenta	(Scurrula_ferruginea	Scurrula_parasitica))))	Helixanthera_cylindrica)	(((((Gaiadendron_punctatum	Atkinsonia_ligustrina)	((Desmaria_mutabilis	((((Amylotheca_duthieana	((Lepidaria_sp_Nickrent_4044	(Macrosolen_melintangensis	Macrosolen_cochinchinensis))	(Decaisnina_triflora	((Decaisnina_signata	Decaisnina_congesta)	Decaisnina_brittenii))))	(Lepidaria_oviceps	Loxanthera_speciosa))	((Lysiana_maritima	Lysiana_filifolia)	Amylotheca_subumbellata))	(Alepis_flavida	Peraxilla_tetrapetala)))	(((Notanthera_heterophylla	((Tristerix_penduliflorus	((Tristerix_verticillatus	(((Tristerix_pubescens	(Tristerix_grandiflorus	Tristerix_longebracteatus))	Tristerix_peytonii)	(Tristerix_peruvianus	Tristerix_chodatianus)))	(Tristerix_aphyllus	Tristerix_corymbosus)))	Ligaria_cuneifolia))	((Phthirusa_inorna	(Tripodanthus_acutifolius	(Tripodanthus_belmirensis	Tripodanthus_flagellaris)))	(((Psittacanthus_calyculatus	(Cladocolea_gracilis	(((Cladocolea_mcvaughii	Cladocolea_cupulata)	Struthanthus_woodsonii)	(Struthanthus_sp_RE_5128_1	(Struthanthus_orbicularis	Struthanthus_oerstedii)))))	Psittacanthus_schiedeanus)	((Oryctanthus_occidentalis
(((((Vanwykia_remota	(Helixanthera_parasitica	Socratina_bemarivensis))	(((Tolypanthus_involucratus	(Dendrophthoe_curvata	(Helixanthera_coccinea	(Dendrophthoe_constricta	(Dendrophthoe_vitellina	Dendrophthoe_longituba)))))	(Bakerella_sp_Nickrent_4161	Plicosepalus_sagittifolius))	((((Plicosepalus_curviflorus	(Taxillus_chinensis	(Scurrula_pulverulenta	(Scurrula_ferruginea	Scurrula_parasitica))))	(((Helicanthes_elastica	Amyema_queenslandica)	((Benthamina_alyxifolia	(((Amyema_cambagei	(Diplatia_grandibractea	Diplatia_furcata))	Amyema_glabra)	Dactyliophora_novaeguineae))	Sogerianthe_sessiflora))	((((Loranthus_europaeus	Loranthus_grewingkii)	(Loranthus_odoratus	Cecarria_obtusifolia))	(Ileostylus_micranthus	(Muellerina_celastroides	Muellerina_eucalyptoides)))	((((((Psittacanthus_schiedeanus	((Passovia_pyrifolia	(Dendropemon_bicolor	Oryctanthus_occidentalis))	Tripodanthus_belmirensis))	(Tripodanthus_acutifolius	(Phthirusa_inorna	(((Struthanthus_orbicularis	Struthanthus_oerstedii)	Cladocolea_gracilis)	(((Cladocolea_cupulata	Cladocolea_mcvaughii)	Struthanthus_woodsonii)	Struthanthus_sp_RE_5128_1)))))	Psittacanthus_calyculatus)	Tripodanthus_flagellaris)	(((Desmaria_mutabilis	Ligaria_cuneifolia)
(Berhautia_senegalensis	(((Agelanthus_sansibarensis	(Oncella_ambigua	Oncocalyx_sulfureus))	((Tapinanthus_constrictiflorus	Englerina_ramulosa)	Oncocalyx_schimperi))	(((((Bakerella_sp_Nickrent_4161	Plicosepalus_sagittifolius)	((((((Globimetula_dinklagei	Septulina_glauca)	(((Erianthemum_dregei	Spragueanella_rhamnifolia)	Tapinanthus_sp_OM825)	Oliverella_rubroviridis))	Phragmanthera_crassicaulis)	Emelianthe_panganensis)	Phragmanthera_regularis)	Moquiniella_rubra))	(Tolypanthus_involucratus	(Dendrophthoe_curvata	(Helixanthera_coccinea	(Dendrophthoe_constricta	(Dendrophthoe_vitellina	Dendrophthoe_longituba))))))	(((Baratranthus_axanthus	Vanwykia_remota)	Socratina_bemarivensis)	(((Helixanthera_parasitica	(Taxillus_chinensis	(Scurrula_pulverulenta	(Scurrula_ferruginea	Scurrula_parasitica))))	(((Helicanthes_elastica	Amyema_queenslandica)	((Benthamina_alyxifolia	(Dactyliophora_novaeguineae	(Amyema_cambagei	((Diplatia_furcata	Diplatia_grandibractea)	Amyema_glabra))))	Sogerianthe_sessiflora))	(Plicosepalus_curviflorus	((((Loranthus_europaeus	Loranthus_grewingkii)	(Loranthus_odoratus	Cecarria_obtusifolia))	(Ileostylus_micranthus	(Muellerina_celastroides	Muellerina_eucalyptoides)))
(((Agelanthus_sansibarensis	(Oncella_ambigua	Oncocalyx_sulfureus))	((Berhautia_senegalensis	(Tapinanthus_constrictiflorus	Englerina_ramulosa))	Oncocalyx_schimperi))	(((Vanwykia_remota	Socratina_bemarivensis)	(((((Helixanthera_coccinea	(Dendrophthoe_constricta	(Dendrophthoe_vitellina	Dendrophthoe_longituba)))	(Tolypanthus_involucratus	Dendrophthoe_curvata))	Plicosepalus_sagittifolius)	(Plicosepalus_curviflorus	((((((Emelianthe_panganensis	(Globimetula_dinklagei	Septulina_glauca))	(((Erianthemum_dregei	Spragueanella_rhamnifolia)	Tapinanthus_sp_OM825)	Oliverella_rubroviridis))	Phragmanthera_crassicaulis)	Moquiniella_rubra)	((Baratranthus_axanthus	((Helixanthera_parasitica	Phragmanthera_regularis)	((((Loranthus_europaeus	Loranthus_grewingkii)	(Loranthus_odoratus	Cecarria_obtusifolia))	(Ileostylus_micranthus	(Muellerina_celastroides	Muellerina_eucalyptoides)))	((((Desmaria_mutabilis	Ligaria_cuneifolia)	((Notanthera_heterophylla	(((Tristerix_peytonii	(Tristerix_chodatianus	Tristerix_peruvianus))	((Tristerix_grandiflorus	Tristerix_longebracteatus)	Tristerix_pubescens))	(Tristerix_verticillatus	(Tristerix_penduliflorus	(Tristerix_aphyllus	Tristerix_corymbosus)))))	Tupeia_antarctica))
(Berhautia_senegalensis	((Socratina_bemarivensis	((((Helixanthera_cylindrica	((Taxillus_chinensis	(Scurrula_pulverulenta	(Scurrula_ferruginea	Scurrula_parasitica)))	(Plicosepalus_curviflorus	(((Cecarria_obtusifolia	((Loranthus_europaeus	Loranthus_grewingkii)	Loranthus_odoratus))	(Ileostylus_micranthus	(Muellerina_celastroides	Muellerina_eucalyptoides)))	((Gaiadendron_punctatum	(((Desmaria_mutabilis	((Ligaria_cuneifolia	(Notanthera_heterophylla	((((Tristerix_peytonii	(Tristerix_chodatianus	Tristerix_peruvianus))	(Tristerix_grandiflorus	(Tristerix_longebracteatus	Tristerix_pubescens)))	(Tristerix_aphyllus	Tristerix_corymbosus))	(Tristerix_verticillatus	Tristerix_penduliflorus))))	((((Passovia_pyrifolia	(Dendropemon_bicolor	Oryctanthus_occidentalis))	(((((Struthanthus_sp_RE_5128_1	(Struthanthus_orbicularis	Struthanthus_oerstedii))	Struthanthus_woodsonii)	Cladocolea_gracilis)	(Cladocolea_cupulata	Cladocolea_mcvaughii))	((Tripodanthus_flagellaris	(Tripodanthus_acutifolius	Tripodanthus_belmirensis))	Phthirusa_inorna)))	Psittacanthus_calyculatus)	Psittacanthus_schiedeanus)))	(((Alepis_flavida	Peraxilla_tetrapetala)	(((Amylotheca_subumbellata	(Lysiana_maritima	Lysiana_filifolia))
(((Tapinanthus_constrictiflorus	Englerina_ramulosa)	((Agelanthus_sansibarensis	(Oncocalyx_schimperi	(Oncella_ambigua	Oncocalyx_sulfureus)))	Berhautia_senegalensis))	(Oedina_pendens	((((Plicosepalus_sagittifolius	(Baratranthus_axanthus	Bakerella_sp_Nickrent_4161))	((((Taxillus_chinensis	(Scurrula_pulverulenta	(Scurrula_ferruginea	Scurrula_parasitica)))	Helixanthera_cylindrica)	(((Sogerianthe_sessiflora	((Helicanthes_elastica	Amyema_queenslandica)	(Dactyliophora_novaeguineae	(((Diplatia_furcata	(Diplatia_grandibractea	Amyema_cambagei))	Amyema_glabra)	Benthamina_alyxifolia))))	(((Cecarria_obtusifolia	((Loranthus_europaeus	Loranthus_grewingkii)	Loranthus_odoratus))	(Ileostylus_micranthus	(Muellerina_celastroides	Muellerina_eucalyptoides)))	(((Tupeia_antarctica	((((Tripodanthus_acutifolius	(Tripodanthus_belmirensis	Tripodanthus_flagellaris))	Phthirusa_inorna)	((Passovia_pyrifolia	(Dendropemon_bicolor	Oryctanthus_occidentalis))	(((Psittacanthus_schiedeanus	Struthanthus_orbicularis)	Struthanthus_oerstedii)	((Struthanthus_woodsonii	(Cladocolea_cupulata	Cladocolea_mcvaughii))	(Cladocolea_gracilis	Struthanthus_sp_RE_5128_1)))))	Psittacanthus_calyculatus))	((Gaiadendron_punctatum
(((Agelanthus_sansibarensis	(Oncella_ambigua	Oncocalyx_sulfureus))	(Berhautia_senegalensis	((Oncocalyx_schimperi	Tapinanthus_constrictiflorus)	Englerina_ramulosa)))	(Oedina_pendens	(((Helixanthera_cylindrica	((((Dactyliophora_novaeguineae	((Diplatia_furcata	(Diplatia_grandibractea	Amyema_cambagei))	Amyema_glabra))	(Benthamina_alyxifolia	(Helicanthes_elastica	Amyema_queenslandica)))	Sogerianthe_sessiflora)	((Taxillus_chinensis	(Scurrula_pulverulenta	(Scurrula_ferruginea	Scurrula_parasitica)))	(((Cecarria_obtusifolia	((Loranthus_europaeus	Loranthus_grewingkii)	Loranthus_odoratus))	(Ileostylus_micranthus	(Muellerina_celastroides	Muellerina_eucalyptoides)))	((Desmaria_mutabilis	((Gaiadendron_punctatum	(Nuytsia_floribunda	Atkinsonia_ligustrina))	((Alepis_flavida	Peraxilla_tetrapetala)	((((Amylotheca_subumbellata	(Lysiana_maritima	Lysiana_filifolia))	((Decaisnina_triflora	((Decaisnina_congesta	Decaisnina_signata)	Decaisnina_brittenii))	(Lepidaria_sp_Nickrent_4044	(Macrosolen_melintangensis	Macrosolen_cochinchinensis))))	(Lepidaria_oviceps	Loxanthera_speciosa))	Amylotheca_duthieana))))	((((Tripodanthus_acutifolius	(Tripodanthus_belmirensis
((Berhautia_senegalensis	((Oncocalyx_schimperi	(Agelanthus_sansibarensis	(Oncella_ambigua	Oncocalyx_sulfureus)))	(Tapinanthus_constrictiflorus	Englerina_ramulosa)))	(Oedina_pendens	(((((Helixanthera_cylindrica	(((Dactyliophora_novaeguineae	((Amyema_cambagei	(Diplatia_furcata	Diplatia_grandibractea))	Amyema_glabra))	(Benthamina_alyxifolia	(Helicanthes_elastica	Amyema_queenslandica)))	Sogerianthe_sessiflora))	(((Emelianthe_panganensis	((Phragmanthera_crassicaulis	Phragmanthera_regularis)	(Globimetula_dinklagei	(Oliverella_rubroviridis	((Erianthemum_dregei	Spragueanella_rhamnifolia)	Tapinanthus_sp_OM825)))))	(Septulina_glauca	Moquiniella_rubra))	((Taxillus_chinensis	(Scurrula_pulverulenta	(Scurrula_ferruginea	Scurrula_parasitica)))	((((Cecarria_obtusifolia	((Loranthus_europaeus	Loranthus_grewingkii)	Loranthus_odoratus))	(Ileostylus_micranthus	(Muellerina_celastroides	Muellerina_eucalyptoides)))	((((((Alepis_flavida	Peraxilla_tetrapetala)	(Notanthera_heterophylla	((Loxanthera_speciosa	(Lepidaria_oviceps	(Amylotheca_subumbellata	(Lysiana_maritima	Lysiana_filifolia))))	(Amylotheca_duthieana	((Decaisnina_triflora	((Decaisnina_congesta
(((Agelanthus_sansibarensis	((Oncella_ambigua	Oncocalyx_sulfureus)	Oncocalyx_schimperi))	((Tapinanthus_constrictiflorus	Englerina_ramulosa)	Berhautia_senegalensis))	(Oedina_pendens	(((Tolypanthus_involucratus	((((Benthamina_alyxifolia	(Dactyliophora_novaeguineae	((Amyema_cambagei	(Diplatia_furcata	Diplatia_grandibractea))	Amyema_glabra)))	(Helicanthes_elastica	Amyema_queenslandica))	Sogerianthe_sessiflora)	(Plicosepalus_sagittifolius	Bakerella_sp_Nickrent_4161)))	(((Moquiniella_rubra	((Phragmanthera_regularis	(Emelianthe_panganensis	(Globimetula_dinklagei	(Oliverella_rubroviridis	((Erianthemum_dregei	Spragueanella_rhamnifolia)	Tapinanthus_sp_OM825)))))	(Phragmanthera_crassicaulis	Septulina_glauca)))	((((Helixanthera_parasitica	Taxillus_chinensis)	(Scurrula_pulverulenta	(Scurrula_ferruginea	Scurrula_parasitica)))	Plicosepalus_curviflorus)	(((Cecarria_obtusifolia	((Loranthus_europaeus	Loranthus_grewingkii)	Loranthus_odoratus))	(Ileostylus_micranthus	(Muellerina_celastroides	Muellerina_eucalyptoides)))	((((((Tristerix_pubescens	(Tristerix_grandiflorus	Tristerix_longebracteatus))	((Tristerix_chodatianus	Tristerix_peruvianus)	Tristerix_peytonii))	((Tristerix_penduliflorus
(Berhautia_senegalensis	((Agelanthus_sansibarensis	(Oncella_ambigua	(Oncocalyx_sulfureus	Oncocalyx_schimperi)))	((Oedina_pendens	(((Moquiniella_rubra	((Phragmanthera_regularis	(Emelianthe_panganensis	(Globimetula_dinklagei	(Oliverella_rubroviridis	((Erianthemum_dregei	Spragueanella_rhamnifolia)	Tapinanthus_sp_OM825)))))	(Phragmanthera_crassicaulis	Septulina_glauca)))	((Bakerella_sp_Nickrent_4161	((Plicosepalus_curviflorus	((Taxillus_chinensis	(Scurrula_pulverulenta	(Scurrula_ferruginea	Scurrula_parasitica)))	(((Helixanthera_parasitica	(((Cecarria_obtusifolia	((Loranthus_europaeus	Loranthus_grewingkii)	Loranthus_odoratus))	(Ileostylus_micranthus	(Muellerina_celastroides	Muellerina_eucalyptoides)))	((((Gaiadendron_punctatum	Atkinsonia_ligustrina)	((((Phthirusa_inorna	((Cladocolea_cupulata	Cladocolea_mcvaughii)	(Cladocolea_gracilis	(Struthanthus_woodsonii	(Struthanthus_sp_RE_5128_1	(Struthanthus_orbicularis	Struthanthus_oerstedii))))))	(((Dendropemon_bicolor	Oryctanthus_occidentalis)	Passovia_pyrifolia)	(Tripodanthus_acutifolius	((Tripodanthus_belmirensis	Psittacanthus_schiedeanus)	Tripodanthus_flagellaris))))	Psittacanthus_calyculatus)	(((Alepis_flavida	Peraxilla_tetrapetala)
(Berhautia_senegalensis	((Oedina_pendens	((Bakerella_sp_Nickrent_4161	((((((((Cecarria_obtusifolia	((Loranthus_europaeus	Loranthus_grewingkii)	Loranthus_odoratus))	(Ileostylus_micranthus	(Muellerina_celastroides	Muellerina_eucalyptoides)))	((((Desmaria_mutabilis	(((Psittacanthus_schiedeanus	((Cladocolea_gracilis	((Struthanthus_woodsonii	(Struthanthus_sp_RE_5128_1	(Struthanthus_orbicularis	Struthanthus_oerstedii)))	(Cladocolea_cupulata	Cladocolea_mcvaughii)))	(((Dendropemon_bicolor	Oryctanthus_occidentalis)	Passovia_pyrifolia)	(Phthirusa_inorna	(Tripodanthus_acutifolius	(Tripodanthus_belmirensis	Tripodanthus_flagellaris))))))	Psittacanthus_calyculatus)	(((((Tristerix_pubescens	(Tristerix_grandiflorus	Tristerix_longebracteatus))	((Tristerix_chodatianus	Tristerix_peruvianus)	Tristerix_peytonii))	((Tristerix_penduliflorus	(Tristerix_aphyllus	Tristerix_corymbosus))	Tristerix_verticillatus))	Notanthera_heterophylla)	Ligaria_cuneifolia)))	Tupeia_antarctica)	(((Alepis_flavida	Peraxilla_tetrapetala)	((((Amylotheca_duthieana	((Decaisnina_triflora	((Decaisnina_signata	Decaisnina_congesta)	Decaisnina_brittenii))	(Lepidaria_sp_Nickrent_4044	(Macrosolen_melintangensis	Macrosolen_cochinchinensis))))
(Socratina_bemarivensis	(((((Bakerella_sp_Nickrent_4161	Plicosepalus_sagittifolius)	((Septulina_glauca	Moquiniella_rubra)	(Phragmanthera_crassicaulis	((Globimetula_dinklagei	(Oliverella_rubroviridis	(Tapinanthus_sp_OM825	(Erianthemum_dregei	Spragueanella_rhamnifolia))))	Emelianthe_panganensis))))	((Tolypanthus_involucratus	(Helixanthera_cylindrica	((((Dendrophthoe_vitellina	Dendrophthoe_longituba)	Dendrophthoe_constricta)	Dendrophthoe_curvata)	Helixanthera_coccinea)))	(((Scurrula_pulverulenta	(Scurrula_ferruginea	Scurrula_parasitica))	Taxillus_chinensis)	(((Phragmanthera_regularis	Helixanthera_parasitica)	(Plicosepalus_curviflorus	(Baratranthus_axanthus	(((Ileostylus_micranthus	(Muellerina_celastroides	Muellerina_eucalyptoides))	((Loranthus_europaeus	Loranthus_grewingkii)	(Cecarria_obtusifolia	Loranthus_odoratus)))	(Gaiadendron_punctatum	(Tupeia_antarctica	(Nuytsia_floribunda	(((Desmaria_mutabilis	((Peraxilla_tetrapetala	Alepis_flavida)	((Amylotheca_subumbellata	(Lysiana_maritima	Lysiana_filifolia))	((Amylotheca_duthieana	((Decaisnina_triflora	((Decaisnina_signata	Decaisnina_congesta)	Decaisnina_brittenii))	((Macrosolen_melintangensis	Macrosolen_cochinchinensis)
((Englerina_ramulosa	Berhautia_senegalensis)	((Tapinanthus_constrictiflorus	(Oncocalyx_schimperi	((Oncella_ambigua	Oncocalyx_sulfureus)	Agelanthus_sansibarensis)))	((((((((Dendrophthoe_constricta	Dendrophthoe_vitellina)	(Dendrophthoe_curvata	Dendrophthoe_longituba))	(Plicosepalus_curviflorus	Helixanthera_coccinea))	Tolypanthus_involucratus)	((Bakerella_sp_Nickrent_4161	Plicosepalus_sagittifolius)	(Phragmanthera_regularis	(Moquiniella_rubra	(Phragmanthera_crassicaulis	(((Erianthemum_dregei	Spragueanella_rhamnifolia)	(Oliverella_rubroviridis	Tapinanthus_sp_OM825))	(Emelianthe_panganensis	(Septulina_glauca	Globimetula_dinklagei))))))))	(((((Helixanthera_parasitica	(Ileostylus_micranthus	(Muellerina_celastroides	Muellerina_eucalyptoides)))	((Loranthus_europaeus	Loranthus_grewingkii)	(Cecarria_obtusifolia	Loranthus_odoratus)))	((Gaiadendron_punctatum	((((Peraxilla_tetrapetala	Alepis_flavida)	((Amylotheca_duthieana	(Amylotheca_subumbellata	(Lysiana_maritima	Lysiana_filifolia)))	(((Decaisnina_triflora	((Decaisnina_signata	Decaisnina_congesta)	Decaisnina_brittenii))	((Macrosolen_melintangensis	Macrosolen_cochinchinensis)	Lepidaria_sp_Nickrent_4044))	(Lepidaria_oviceps	Loxanthera_speciosa))))
((Englerina_ramulosa	Berhautia_senegalensis)	((Tapinanthus_constrictiflorus	(Oncocalyx_schimperi	((Oncella_ambigua	Oncocalyx_sulfureus)	Agelanthus_sansibarensis)))	(((((Vanwykia_remota	Bakerella_sp_Nickrent_4161)	Plicosepalus_sagittifolius)	((((Helixanthera_cylindrica	((Scurrula_pulverulenta	(Scurrula_ferruginea	Scurrula_parasitica))	Taxillus_chinensis))	((Baratranthus_axanthus	(((Ileostylus_micranthus	(Muellerina_celastroides	Muellerina_eucalyptoides))	((Loranthus_europaeus	Loranthus_grewingkii)	(Cecarria_obtusifolia	Loranthus_odoratus)))	((((Peraxilla_tetrapetala	Alepis_flavida)	(((Amylotheca_subumbellata	(Lysiana_maritima	Lysiana_filifolia))	((Amylotheca_duthieana	((Decaisnina_triflora	((Decaisnina_signata	Decaisnina_congesta)	Decaisnina_brittenii))	((Macrosolen_melintangensis	Macrosolen_cochinchinensis)	Lepidaria_sp_Nickrent_4044)))	Loxanthera_speciosa))	Lepidaria_oviceps))	((Gaiadendron_punctatum	(Desmaria_mutabilis	((Ligaria_cuneifolia	((((Tristerix_pubescens	(Tristerix_longebracteatus	Tristerix_grandiflorus))	((Tristerix_chodatianus	Tristerix_peruvianus)	Tristerix_peytonii))	(((Tristerix_aphyllus	Tristerix_corymbosus)	Tristerix_penduliflorus)
(Berhautia_senegalensis	(((Oncocalyx_schimperi	Englerina_ramulosa)	Tapinanthus_constrictiflorus)	(((Oncella_ambigua	Oncocalyx_sulfureus)	Agelanthus_sansibarensis)	(((((((Helixanthera_parasitica	((Scurrula_ferruginea	(Scurrula_parasitica	Scurrula_pulverulenta))	Taxillus_chinensis))	(Sogerianthe_sessiflora	((Amyema_queenslandica	Helicanthes_elastica)	((Dactyliophora_novaeguineae	(Amyema_cambagei	(Amyema_glabra	(Diplatia_furcata	Diplatia_grandibractea))))	Benthamina_alyxifolia))))	(Helixanthera_cylindrica	(((Ileostylus_micranthus	(Muellerina_celastroides	Muellerina_eucalyptoides))	((Loranthus_europaeus	Loranthus_grewingkii)	(Cecarria_obtusifolia	Loranthus_odoratus)))	((((Peraxilla_tetrapetala	Alepis_flavida)	(((Lepidaria_oviceps	Loxanthera_speciosa)	(Amylotheca_duthieana	((Decaisnina_triflora	((Decaisnina_signata	Decaisnina_congesta)	Decaisnina_brittenii))	((Macrosolen_melintangensis	Macrosolen_cochinchinensis)	Lepidaria_sp_Nickrent_4044))))	(Amylotheca_subumbellata	(Lysiana_maritima	Lysiana_filifolia))))	((Gaiadendron_punctatum	(Desmaria_mutabilis	((Ligaria_cuneifolia	((((Tristerix_pubescens	(Tristerix_longebracteatus	Tristerix_grandiflorus))
((((((((Scurrula_pulverulenta	(Scurrula_ferruginea	Scurrula_parasitica))	Taxillus_chinensis)	(Sogerianthe_sessiflora	((Dactyliophora_novaeguineae	(Amyema_glabra	(Diplatia_furcata	Diplatia_grandibractea)))	((Amyema_cambagei	(Amyema_queenslandica	Helicanthes_elastica))	Benthamina_alyxifolia))))	(Helixanthera_cylindrica	((((Ileostylus_micranthus	(Muellerina_celastroides	Muellerina_eucalyptoides))	((Loranthus_europaeus	Loranthus_grewingkii)	(Cecarria_obtusifolia	Loranthus_odoratus)))	(Tupeia_antarctica	((((Gaiadendron_punctatum	(Atkinsonia_ligustrina	Nuytsia_floribunda))	((Peraxilla_tetrapetala	Alepis_flavida)	((Loxanthera_speciosa	(Amylotheca_duthieana	((Decaisnina_triflora	((Decaisnina_signata	Decaisnina_congesta)	Decaisnina_brittenii))	((Macrosolen_melintangensis	Macrosolen_cochinchinensis)	(Lepidaria_oviceps	Lepidaria_sp_Nickrent_4044)))))	(Amylotheca_subumbellata	(Lysiana_maritima	Lysiana_filifolia)))))	Desmaria_mutabilis)	((Ligaria_cuneifolia	(((((Tristerix_peytonii	Tristerix_pubescens)	(Tristerix_longebracteatus	Tristerix_grandiflorus))	(Tristerix_chodatianus	Tristerix_peruvianus))	((Tristerix_aphyllus	Tristerix_corymbosus)
((((Socratina_bemarivensis	Vanwykia_remota)	(((((Sogerianthe_sessiflora	((Helixanthera_parasitica	(Amyema_queenslandica	Helicanthes_elastica))	(Benthamina_alyxifolia	(Dactyliophora_novaeguineae	(Amyema_glabra	(Amyema_cambagei	(Diplatia_furcata	Diplatia_grandibractea)))))))	(Plicosepalus_curviflorus	(Baratranthus_axanthus	(((Ileostylus_micranthus	(Muellerina_celastroides	Muellerina_eucalyptoides))	(Cecarria_obtusifolia	(Loranthus_odoratus	(Loranthus_europaeus	Loranthus_grewingkii))))	(((Atkinsonia_ligustrina	Nuytsia_floribunda)	Gaiadendron_punctatum)	(((Peraxilla_tetrapetala	Alepis_flavida)	(((Lepidaria_oviceps	Loxanthera_speciosa)	(Amylotheca_duthieana	((Decaisnina_triflora	((Decaisnina_signata	Decaisnina_congesta)	Decaisnina_brittenii))	((Macrosolen_melintangensis	Macrosolen_cochinchinensis)	Lepidaria_sp_Nickrent_4044))))	(Amylotheca_subumbellata	(Lysiana_maritima	Lysiana_filifolia))))	(Tupeia_antarctica	(Desmaria_mutabilis	(((Phthirusa_inorna	(Tripodanthus_acutifolius	(Tripodanthus_flagellaris	Tripodanthus_belmirensis)))	(Psittacanthus_schiedeanus	(((((Struthanthus_woodsonii	(Struthanthus_sp_RE_5128_1	(Struthanthus_orbicularis	Struthanthus_oerstedii)))
(Berhautia_senegalensis	((((Englerina_ramulosa	Tapinanthus_constrictiflorus)	Oncocalyx_schimperi)	((Oncella_ambigua	Oncocalyx_sulfureus)	Agelanthus_sansibarensis))	((Socratina_bemarivensis	(((Bakerella_sp_Nickrent_4161	((Baratranthus_axanthus	Vanwykia_remota)	Plicosepalus_sagittifolius))	((((Helixanthera_parasitica	((Scurrula_pulverulenta	(Scurrula_ferruginea	Scurrula_parasitica))	Taxillus_chinensis))	((((Ileostylus_micranthus	(Muellerina_celastroides	Muellerina_eucalyptoides))	(Cecarria_obtusifolia	(Loranthus_odoratus	(Loranthus_europaeus	Loranthus_grewingkii))))	(Nuytsia_floribunda	(((((Desmaria_mutabilis	(((((Phthirusa_inorna	((Tripodanthus_acutifolius	Tripodanthus_flagellaris)	Tripodanthus_belmirensis))	(((Struthanthus_sp_RE_5128_1	(Cladocolea_gracilis	((Cladocolea_mcvaughii	Cladocolea_cupulata)	(Struthanthus_orbicularis	Struthanthus_oerstedii))))	Struthanthus_woodsonii)	((Dendropemon_bicolor	Oryctanthus_occidentalis)	Passovia_pyrifolia)))	Psittacanthus_calyculatus)	Psittacanthus_schiedeanus)	(Ligaria_cuneifolia	((((Tristerix_pubescens	(Tristerix_longebracteatus	Tristerix_grandiflorus))	(Tristerix_peytonii	(Tristerix_chodatianus	Tristerix_peruvianus)))	(((Tristerix_aphyllus
(((((Berhautia_senegalensis	Oncocalyx_schimperi)	Englerina_ramulosa)	Tapinanthus_constrictiflorus)	((Oncella_ambigua	Oncocalyx_sulfureus)	Agelanthus_sansibarensis))	((Socratina_bemarivensis	(((((((Helixanthera_coccinea	(Dendrophthoe_vitellina	Dendrophthoe_longituba))	Dendrophthoe_constricta)	Dendrophthoe_curvata)	Tolypanthus_involucratus)	((((((Phragmanthera_regularis	((Ileostylus_micranthus	(Muellerina_celastroides	Muellerina_eucalyptoides))	((Cecarria_obtusifolia	(Loranthus_odoratus	(Loranthus_europaeus	Loranthus_grewingkii)))	(((Gaiadendron_punctatum	(Atkinsonia_ligustrina	Nuytsia_floribunda))	((Peraxilla_tetrapetala	Alepis_flavida)	((Amylotheca_subumbellata	(Lysiana_maritima	Lysiana_filifolia))	((Loxanthera_speciosa	(Amylotheca_duthieana	((Decaisnina_triflora	((Decaisnina_signata	Decaisnina_congesta)	Decaisnina_brittenii))	((Macrosolen_melintangensis	Macrosolen_cochinchinensis)	Lepidaria_sp_Nickrent_4044))))	Lepidaria_oviceps))))	((((((Psittacanthus_calyculatus	(Struthanthus_sp_RE_5128_1	((Cladocolea_gracilis	((Cladocolea_mcvaughii	Cladocolea_cupulata)	(Struthanthus_orbicularis	Struthanthus_oerstedii)))	Struthanthus_woodsonii)))	((Dendropemon_bicolor	Oryctanthus_occidentalis)
(Berhautia_senegalensis	((((Englerina_ramulosa	Tapinanthus_constrictiflorus)	Oncocalyx_schimperi)	((Oncella_ambigua	Oncocalyx_sulfureus)	Agelanthus_sansibarensis))	((((((Helixanthera_coccinea	(Dendrophthoe_vitellina	Dendrophthoe_longituba))	Dendrophthoe_constricta)	Dendrophthoe_curvata)	((((((Scurrula_pulverulenta	(Scurrula_ferruginea	Scurrula_parasitica))	Taxillus_chinensis)	Helixanthera_parasitica)	Helixanthera_cylindrica)	(Tolypanthus_involucratus	((((Tupeia_antarctica	(((Gaiadendron_punctatum	Atkinsonia_ligustrina)	(((Amylotheca_subumbellata	(Lysiana_maritima	Lysiana_filifolia))	((Lepidaria_oviceps	Loxanthera_speciosa)	(Amylotheca_duthieana	((Decaisnina_triflora	((Decaisnina_signata	Decaisnina_congesta)	Decaisnina_brittenii))	((Macrosolen_melintangensis	Macrosolen_cochinchinensis)	Lepidaria_sp_Nickrent_4044)))))	((Peraxilla_tetrapetala	Alepis_flavida)	Notanthera_heterophylla)))	((((((((Cladocolea_gracilis	Struthanthus_sp_RE_5128_1)	((Cladocolea_mcvaughii	Cladocolea_cupulata)	(Struthanthus_orbicularis	(Psittacanthus_schiedeanus	Struthanthus_oerstedii))))	Struthanthus_woodsonii)	((Dendropemon_bicolor	Oryctanthus_occidentalis)	Passovia_pyrifolia))	((Phthirusa_inorna
((((Oncocalyx_schimperi	(Oncella_ambigua	Oncocalyx_sulfureus))	Agelanthus_sansibarensis)	((Englerina_ramulosa	Tapinanthus_constrictiflorus)	Berhautia_senegalensis))	(((((((Phragmanthera_regularis	(((((((Peraxilla_tetrapetala	Alepis_flavida)	(Notanthera_heterophylla	(((Amylotheca_subumbellata	(Lysiana_maritima	Lysiana_filifolia))	((Amylotheca_duthieana	((Decaisnina_triflora	((Decaisnina_signata	Decaisnina_congesta)	Decaisnina_brittenii))	((Macrosolen_melintangensis	Macrosolen_cochinchinensis)	Lepidaria_sp_Nickrent_4044)))	Loxanthera_speciosa))	Lepidaria_oviceps)))	(Gaiadendron_punctatum	Atkinsonia_ligustrina))	(((((((Dendropemon_bicolor	Oryctanthus_occidentalis)	Passovia_pyrifolia)	Phthirusa_inorna)	((Tripodanthus_flagellaris	(Tripodanthus_acutifolius	Tripodanthus_belmirensis))	((((((Cladocolea_mcvaughii	Cladocolea_cupulata)	Struthanthus_oerstedii)	Struthanthus_orbicularis)	Struthanthus_sp_RE_5128_1)	Struthanthus_woodsonii)	Cladocolea_gracilis)))	Psittacanthus_calyculatus)	Psittacanthus_schiedeanus)	(Ligaria_cuneifolia	(Desmaria_mutabilis	(((Tristerix_aphyllus	Tristerix_corymbosus)	(Tristerix_penduliflorus	Tristerix_verticillatus))	((Tristerix_pubescens	(Tristerix_longebracteatus
((Oedina_pendens	(Socratina_bemarivensis	((Baratranthus_axanthus	Vanwykia_remota)	((Bakerella_sp_Nickrent_4161	Tolypanthus_involucratus)	(((Helixanthera_coccinea	(Dendrophthoe_constricta	(Dendrophthoe_vitellina	(Dendrophthoe_curvata	Dendrophthoe_longituba))))	Plicosepalus_sagittifolius)	(((Plicosepalus_curviflorus	Moquiniella_rubra)	(Phragmanthera_regularis	((Septulina_glauca	Phragmanthera_crassicaulis)	(((Tapinanthus_sp_OM825	(Erianthemum_dregei	Spragueanella_rhamnifolia))	Oliverella_rubroviridis)	(Globimetula_dinklagei	Emelianthe_panganensis)))))	(((Helixanthera_cylindrica	((((Muellerina_celastroides	Muellerina_eucalyptoides)	Ileostylus_micranthus)	(Cecarria_obtusifolia	(Loranthus_odoratus	(Loranthus_grewingkii	Loranthus_europaeus))))	(((Desmaria_mutabilis	((Nuytsia_floribunda	(Gaiadendron_punctatum	Atkinsonia_ligustrina))	(Notanthera_heterophylla	((((Amylotheca_duthieana	((Decaisnina_triflora	((Decaisnina_congesta	Decaisnina_signata)	Decaisnina_brittenii))	((Macrosolen_melintangensis	Macrosolen_cochinchinensis)	(Lepidaria_oviceps	Lepidaria_sp_Nickrent_4044))))	Loxanthera_speciosa)	(Amylotheca_subumbellata	(Lysiana_filifolia	Lysiana_maritima)))	(Peraxilla_tetrapetala
(Berhautia_senegalensis	((((((Plicosepalus_curviflorus	(Taxillus_chinensis	((Scurrula_ferruginea	Scurrula_parasitica)	Scurrula_pulverulenta)))	(Helixanthera_cylindrica	(((((Muellerina_celastroides	Muellerina_eucalyptoides)	Ileostylus_micranthus)	(Cecarria_obtusifolia	(Loranthus_odoratus	(Loranthus_grewingkii	Loranthus_europaeus))))	(((Nuytsia_floribunda	Ligaria_cuneifolia)	((((Notanthera_heterophylla	((Amylotheca_subumbellata	(((Decaisnina_triflora	((Decaisnina_congesta	Decaisnina_signata)	Decaisnina_brittenii))	(Lysiana_filifolia	Lysiana_maritima))	((Amylotheca_duthieana	((Macrosolen_melintangensis	Macrosolen_cochinchinensis)	Lepidaria_sp_Nickrent_4044))	(Lepidaria_oviceps	Loxanthera_speciosa))))	(Peraxilla_tetrapetala	Alepis_flavida)))	(((Passovia_pyrifolia	(Oryctanthus_occidentalis	Dendropemon_bicolor))	((Phthirusa_inorna	((Tripodanthus_flagellaris	Tripodanthus_belmirensis)	Tripodanthus_acutifolius))	Psittacanthus_schiedeanus))	(Psittacanthus_calyculatus	((Cladocolea_mcvaughii	Cladocolea_cupulata)	(Struthanthus_sp_RE_5128_1	((Cladocolea_gracilis	(Struthanthus_orbicularis	Struthanthus_oerstedii))	Struthanthus_woodsonii))))))	(Tupeia_antarctica	Atkinsonia_ligustrina))
(Berhautia_senegalensis	((Oncocalyx_schimperi	(Agelanthus_sansibarensis	(Oncocalyx_sulfureus	Oncella_ambigua)))	(((((Plicosepalus_curviflorus	(Helixanthera_parasitica	(Taxillus_chinensis	((Scurrula_ferruginea	Scurrula_parasitica)	Scurrula_pulverulenta))))	((((Benthamina_alyxifolia	((Amyema_cambagei	((Diplatia_grandibractea	Diplatia_furcata)	Amyema_glabra))	Dactyliophora_novaeguineae))	(Helicanthes_elastica	Amyema_queenslandica))	Sogerianthe_sessiflora)	(Helixanthera_cylindrica	(Baratranthus_axanthus	((((Muellerina_celastroides	Muellerina_eucalyptoides)	Ileostylus_micranthus)	(Cecarria_obtusifolia	(Loranthus_odoratus	(Loranthus_grewingkii	Loranthus_europaeus))))	((Lepidaria_oviceps	Nuytsia_floribunda)	(Gaiadendron_punctatum	(((Atkinsonia_ligustrina	((((Amylotheca_duthieana	((Decaisnina_triflora	((Decaisnina_congesta	Decaisnina_signata)	Decaisnina_brittenii))	((Macrosolen_melintangensis	Macrosolen_cochinchinensis)	Lepidaria_sp_Nickrent_4044)))	Loxanthera_speciosa)	(Amylotheca_subumbellata	(Lysiana_filifolia	Lysiana_maritima)))	(Peraxilla_tetrapetala	Alepis_flavida)))	((Ligaria_cuneifolia	((Psittacanthus_calyculatus	(((Phthirusa_inorna
((Oedina_pendens	((Tolypanthus_involucratus	(((Septulina_glauca	Phragmanthera_crassicaulis)	(Moquiniella_rubra	((Emelianthe_panganensis	(Globimetula_dinklagei	Phragmanthera_regularis))	((Tapinanthus_sp_OM825	(Erianthemum_dregei	Spragueanella_rhamnifolia))	Oliverella_rubroviridis))))	(((((Plicosepalus_curviflorus	Helixanthera_parasitica)	((((Muellerina_celastroides	Muellerina_eucalyptoides)	Ileostylus_micranthus)	(Cecarria_obtusifolia	(Loranthus_odoratus	(Loranthus_grewingkii	Loranthus_europaeus))))	(Nuytsia_floribunda	((Atkinsonia_ligustrina	((((Amylotheca_duthieana	((Decaisnina_triflora	((Decaisnina_signata	Decaisnina_congesta)	Decaisnina_brittenii))	((Macrosolen_melintangensis	Macrosolen_cochinchinensis)	(Lepidaria_oviceps	Lepidaria_sp_Nickrent_4044))))	Loxanthera_speciosa)	(Amylotheca_subumbellata	(Lysiana_filifolia	Lysiana_maritima)))	(Peraxilla_tetrapetala	Alepis_flavida)))	((Gaiadendron_punctatum	Desmaria_mutabilis)	(((Psittacanthus_calyculatus	(((Tripodanthus_flagellaris	(Tripodanthus_belmirensis	Tripodanthus_acutifolius))	(((((Struthanthus_orbicularis	Struthanthus_oerstedii)	Cladocolea_gracilis)	((Cladocolea_mcvaughii	Cladocolea_cupulata)	Struthanthus_woodsonii))
((Oedina_pendens	((((((Tolypanthus_involucratus	Helixanthera_coccinea)	(Dendrophthoe_curvata	(Dendrophthoe_longituba	Dendrophthoe_vitellina)))	Dendrophthoe_constricta)	((Plicosepalus_curviflorus	((Moquiniella_rubra	((Phragmanthera_crassicaulis	Septulina_glauca)	((Emelianthe_panganensis	Globimetula_dinklagei)	((Tapinanthus_sp_OM825	(Erianthemum_dregei	Spragueanella_rhamnifolia))	Oliverella_rubroviridis))))	Phragmanthera_regularis))	((Baratranthus_axanthus	Bakerella_sp_Nickrent_4161)	Plicosepalus_sagittifolius)))	((((Helixanthera_parasitica	Taxillus_chinensis)	(Scurrula_ferruginea	(Scurrula_parasitica	Scurrula_pulverulenta)))	(Helixanthera_cylindrica	((((Muellerina_celastroides	Muellerina_eucalyptoides)	Ileostylus_micranthus)	(Cecarria_obtusifolia	(Loranthus_odoratus	(Loranthus_grewingkii	Loranthus_europaeus))))	(Tupeia_antarctica	((((((Amylotheca_duthieana	((Decaisnina_triflora	((Decaisnina_signata	Decaisnina_congesta)	Decaisnina_brittenii))	((Macrosolen_melintangensis	Macrosolen_cochinchinensis)	Lepidaria_sp_Nickrent_4044)))	(Lepidaria_oviceps	Loxanthera_speciosa))	(Amylotheca_subumbellata	(Lysiana_filifolia	Lysiana_maritima)))	(Peraxilla_tetrapetala	Alepis_flavida))
(((((((((Tolypanthus_involucratus	Helixanthera_coccinea)	((Dendrophthoe_curvata	Dendrophthoe_constricta)	(Dendrophthoe_longituba	Dendrophthoe_vitellina)))	((Baratranthus_axanthus	Bakerella_sp_Nickrent_4161)	Plicosepalus_sagittifolius))	(((((Helixanthera_parasitica	((Cecarria_obtusifolia	(Loranthus_odoratus	(Loranthus_grewingkii	Loranthus_europaeus)))	((((((((Amylotheca_duthieana	((Decaisnina_triflora	((Decaisnina_signata	Decaisnina_congesta)	Decaisnina_brittenii))	((Macrosolen_melintangensis	Macrosolen_cochinchinensis)	(Lepidaria_oviceps	Lepidaria_sp_Nickrent_4044))))	Loxanthera_speciosa)	(Amylotheca_subumbellata	(Lysiana_filifolia	Lysiana_maritima)))	(Peraxilla_tetrapetala	Alepis_flavida))	(Gaiadendron_punctatum	(Atkinsonia_ligustrina	Nuytsia_floribunda)))	(((Psittacanthus_calyculatus	((Phthirusa_inorna	(Tripodanthus_acutifolius	(Tripodanthus_belmirensis	Tripodanthus_flagellaris)))	(((Cladocolea_mcvaughii	Cladocolea_cupulata)	((Struthanthus_woodsonii	((Cladocolea_gracilis	(Struthanthus_orbicularis	Struthanthus_oerstedii))	Psittacanthus_schiedeanus))	Struthanthus_sp_RE_5128_1))	((Oryctanthus_occidentalis	Dendropemon_bicolor)	Passovia_pyrifolia))))	((Ligaria_cuneifolia	((Tristerix_verticillatus
(((Berhautia_senegalensis	(Helixanthera_parasitica	(Englerina_ramulosa	Tapinanthus_constrictiflorus)))	(Plicosepalus_curviflorus	(Agelanthus_sansibarensis	(Oncocalyx_sulfureus	Oncella_ambigua))))	(Oedina_pendens	(((Tolypanthus_involucratus	(Dendrophthoe_curvata	(Helixanthera_coccinea	((Dendrophthoe_longituba	Dendrophthoe_vitellina)	Dendrophthoe_constricta))))	((((Phragmanthera_crassicaulis	((Phragmanthera_regularis	(Emelianthe_panganensis	Globimetula_dinklagei))	((Tapinanthus_sp_OM825	(Erianthemum_dregei	Spragueanella_rhamnifolia))	Oliverella_rubroviridis)))	Moquiniella_rubra)	((Septulina_glauca	(Baratranthus_axanthus	Bakerella_sp_Nickrent_4161))	Plicosepalus_sagittifolius))	(((Benthamina_alyxifolia	(Amyema_glabra	(Diplatia_furcata	(Diplatia_grandibractea	Amyema_cambagei))))	(Dactyliophora_novaeguineae	(Sogerianthe_sessiflora	(Helicanthes_elastica	Amyema_queenslandica))))	((Oncocalyx_schimperi	(Taxillus_chinensis	(Scurrula_pulverulenta	(Scurrula_ferruginea	Scurrula_parasitica))))	(Helixanthera_cylindrica	((Cecarria_obtusifolia	(Loranthus_odoratus	(Loranthus_grewingkii	Loranthus_europaeus)))	(((((((((Tristerix_aphyllus	Tristerix_corymbosus)	(Tristerix_verticillatus
(Berhautia_senegalensis	((Oncocalyx_schimperi	(Agelanthus_sansibarensis	(Oncocalyx_sulfureus	Oncella_ambigua)))	(((((Tolypanthus_involucratus	(Dendrophthoe_curvata	(Helixanthera_coccinea	((Dendrophthoe_longituba	Dendrophthoe_vitellina)	Dendrophthoe_constricta))))	(((Taxillus_chinensis	(Scurrula_pulverulenta	(Scurrula_ferruginea	Scurrula_parasitica)))	Helixanthera_cylindrica)	((((Helicanthes_elastica	Amyema_queenslandica)	((Benthamina_alyxifolia	(Amyema_glabra	(Diplatia_furcata	(Diplatia_grandibractea	Amyema_cambagei))))	Dactyliophora_novaeguineae))	Sogerianthe_sessiflora)	(Helixanthera_parasitica	((((Nuytsia_floribunda	((Tristerix_verticillatus	(Tristerix_penduliflorus	(Tristerix_aphyllus	Tristerix_corymbosus)))	((Tristerix_peruvianus	Tristerix_chodatianus)	(((Tristerix_pubescens	Tristerix_longebracteatus)	Tristerix_grandiflorus)	Tristerix_peytonii))))	((((Notanthera_heterophylla	(((Amylotheca_subumbellata	(Lysiana_filifolia	Lysiana_maritima))	((((Macrosolen_melintangensis	Macrosolen_cochinchinensis)	Amylotheca_duthieana)	((Decaisnina_triflora	((Decaisnina_signata	Decaisnina_congesta)	Decaisnina_brittenii))	Lepidaria_sp_Nickrent_4044))	(Lepidaria_oviceps
(((Oncocalyx_schimperi	((Oncocalyx_sulfureus	Oncella_ambigua)	Agelanthus_sansibarensis))	(Berhautia_senegalensis	(Englerina_ramulosa	Tapinanthus_constrictiflorus)))	(((Helixanthera_parasitica	Socratina_bemarivensis)	(Vanwykia_remota	(((((Septulina_glauca	Baratranthus_axanthus)	Bakerella_sp_Nickrent_4161)	Plicosepalus_sagittifolius)	((((Oliverella_rubroviridis	(Emelianthe_panganensis	(Phragmanthera_regularis	Globimetula_dinklagei)))	(Tapinanthus_sp_OM825	((Erianthemum_dregei	Spragueanella_rhamnifolia)	Phragmanthera_crassicaulis)))	Moquiniella_rubra)	((((((((((((Decaisnina_triflora	((Decaisnina_signata	Decaisnina_congesta)	Decaisnina_brittenii))	(Lepidaria_sp_Nickrent_4044	((Macrosolen_melintangensis	Macrosolen_cochinchinensis)	Amylotheca_duthieana)))	(Lepidaria_oviceps	Loxanthera_speciosa))	(Amylotheca_subumbellata	(Lysiana_filifolia	Lysiana_maritima)))	(Peraxilla_tetrapetala	Alepis_flavida))	Notanthera_heterophylla)	((Gaiadendron_punctatum	((Tupeia_antarctica	(Desmaria_mutabilis	(Ligaria_cuneifolia	((Tristerix_penduliflorus	(Tristerix_aphyllus	Tristerix_corymbosus))	(((Tristerix_peruvianus	(Tristerix_chodatianus	Tristerix_peytonii))	(Tristerix_pubescens
(((Oncocalyx_schimperi	((Oncocalyx_sulfureus	Oncella_ambigua)	Agelanthus_sansibarensis))	(Berhautia_senegalensis	(Englerina_ramulosa	Tapinanthus_constrictiflorus)))	((((Tolypanthus_involucratus	((Helixanthera_coccinea	((Dendrophthoe_longituba	Dendrophthoe_vitellina)	Dendrophthoe_constricta))	Dendrophthoe_curvata))	((Bakerella_sp_Nickrent_4161	(Baratranthus_axanthus	(Plicosepalus_sagittifolius	Vanwykia_remota)))	(((((((Helicanthes_elastica	Amyema_queenslandica)	((((Amyema_glabra	(Diplatia_furcata	Diplatia_grandibractea))	Amyema_cambagei)	Dactyliophora_novaeguineae)	Benthamina_alyxifolia))	Sogerianthe_sessiflora)	((((Nuytsia_floribunda	(((Tristerix_peruvianus	Tristerix_chodatianus)	(Tristerix_peytonii	(Tristerix_pubescens	(Tristerix_longebracteatus	Tristerix_grandiflorus))))	(Tristerix_verticillatus	(Tristerix_penduliflorus	(Tristerix_aphyllus	Tristerix_corymbosus)))))	((Notanthera_heterophylla	(Ligaria_cuneifolia	((((Tripodanthus_acutifolius	(Tripodanthus_belmirensis	Tripodanthus_flagellaris))	((Oryctanthus_occidentalis	Dendropemon_bicolor)	Passovia_pyrifolia))	(((Cladocolea_mcvaughii	Cladocolea_cupulata)	((Cladocolea_gracilis	Struthanthus_sp_RE_5128_1)	((Psittacanthus_schiedeanus
((((((((Septulina_glauca	Bakerella_sp_Nickrent_4161)	Baratranthus_axanthus)	Plicosepalus_sagittifolius)	(Tolypanthus_involucratus	(Dendrophthoe_curvata	((Dendrophthoe_constricta	(Dendrophthoe_vitellina	Dendrophthoe_longituba))	Helixanthera_coccinea))))	((Phragmanthera_crassicaulis	((Emelianthe_panganensis	((Oliverella_rubroviridis	(Tapinanthus_sp_OM825	(Spragueanella_rhamnifolia	Erianthemum_dregei)))	Globimetula_dinklagei))	Moquiniella_rubra))	(((Helixanthera_parasitica	(Taxillus_chinensis	((Scurrula_ferruginea	Scurrula_parasitica)	Scurrula_pulverulenta)))	Helixanthera_cylindrica)	(((Plicosepalus_curviflorus	((((Atkinsonia_ligustrina	(Notanthera_heterophylla	(((((((Lepidaria_oviceps	Lepidaria_sp_Nickrent_4044)	(Macrosolen_melintangensis	Macrosolen_cochinchinensis))	(Decaisnina_triflora	((Decaisnina_signata	Decaisnina_congesta)	Decaisnina_brittenii)))	Amylotheca_duthieana)	((Lysiana_filifolia	Lysiana_maritima)	Amylotheca_subumbellata))	Loxanthera_speciosa)	(Alepis_flavida	Peraxilla_tetrapetala))))	(Gaiadendron_punctatum	(Nuytsia_floribunda	Desmaria_mutabilis)))	(Tupeia_antarctica	((Ligaria_cuneifolia	(((Tristerix_aphyllus	Tristerix_corymbosus)	Tristerix_penduliflorus)
(Berhautia_senegalensis	(((((((Bakerella_sp_Nickrent_4161	Plicosepalus_sagittifolius)	(Tolypanthus_involucratus	(Dendrophthoe_curvata	((Dendrophthoe_constricta	(Dendrophthoe_vitellina	Dendrophthoe_longituba))	Helixanthera_coccinea))))	(((Septulina_glauca	Phragmanthera_crassicaulis)	(Moquiniella_rubra	((Oliverella_rubroviridis	(Tapinanthus_sp_OM825	(Spragueanella_rhamnifolia	Erianthemum_dregei)))	((Phragmanthera_regularis	Globimetula_dinklagei)	Emelianthe_panganensis))))	(((Plicosepalus_curviflorus	(Taxillus_chinensis	((Scurrula_ferruginea	Scurrula_parasitica)	Scurrula_pulverulenta)))	Helixanthera_cylindrica)	((Sogerianthe_sessiflora	(((((Diplatia_furcata	(Diplatia_grandibractea	Amyema_cambagei))	Amyema_glabra)	Dactyliophora_novaeguineae)	Benthamina_alyxifolia)	(Helicanthes_elastica	Amyema_queenslandica)))	((((Tupeia_antarctica	(Nuytsia_floribunda	((((Tristerix_aphyllus	Tristerix_corymbosus)	Tristerix_penduliflorus)	Tristerix_verticillatus)	((((Tristerix_longebracteatus	Tristerix_grandiflorus)	Tristerix_pubescens)	(Tristerix_chodatianus	Tristerix_peruvianus))	Tristerix_peytonii))))	((((Desmaria_mutabilis	Notanthera_heterophylla)	(Gaiadendron_punctatum	(((((Lysiana_filifolia
(((Socratina_bemarivensis	(((Tolypanthus_involucratus	((Plicosepalus_curviflorus	Helixanthera_coccinea)	(Dendrophthoe_curvata	(Dendrophthoe_constricta	(Dendrophthoe_vitellina	Dendrophthoe_longituba)))))	((Plicosepalus_sagittifolius	Bakerella_sp_Nickrent_4161)	((Phragmanthera_regularis	(Moquiniella_rubra	(Phragmanthera_crassicaulis	((Oliverella_rubroviridis	(Tapinanthus_sp_OM825	(Spragueanella_rhamnifolia	Erianthemum_dregei)))	(Globimetula_dinklagei	(Septulina_glauca	Emelianthe_panganensis))))))	(((Sogerianthe_sessiflora	((((((Diplatia_furcata	Diplatia_grandibractea)	Amyema_glabra)	Amyema_cambagei)	Dactyliophora_novaeguineae)	Benthamina_alyxifolia)	(Helicanthes_elastica	Amyema_queenslandica)))	(Helixanthera_cylindrica	((Loranthus_odoratus	((Loranthus_grewingkii	Loranthus_europaeus)	Cecarria_obtusifolia))	((Nuytsia_floribunda	((Ligaria_cuneifolia	(((Tristerix_aphyllus	Tristerix_corymbosus)	(Tristerix_penduliflorus	Tristerix_verticillatus))	(((Tristerix_chodatianus	Tristerix_peruvianus)	((Tristerix_longebracteatus	Tristerix_pubescens)	Tristerix_grandiflorus))	Tristerix_peytonii)))	(((((Lysiana_filifolia	Lysiana_maritima)	Amylotheca_subumbellata)	(Loxanthera_speciosa
(((Socratina_bemarivensis	((((Tolypanthus_involucratus	((Dendrophthoe_constricta	(Dendrophthoe_vitellina	Dendrophthoe_longituba))	(Dendrophthoe_curvata	Helixanthera_coccinea)))	(((Sogerianthe_sessiflora	((((((Tristerix_aphyllus	Tristerix_corymbosus)	Tristerix_penduliflorus)	(Tristerix_verticillatus	((Tristerix_pubescens	(Tristerix_grandiflorus	Tristerix_longebracteatus))	(Tristerix_peytonii	(Tristerix_chodatianus	Tristerix_peruvianus)))))	((Atkinsonia_ligustrina	(((Nuytsia_floribunda	((Desmaria_mutabilis	Notanthera_heterophylla)	((((Tripodanthus_belmirensis	Tripodanthus_flagellaris)	Tripodanthus_acutifolius)	((((Psittacanthus_schiedeanus	Struthanthus_orbicularis)	Struthanthus_oerstedii)	(((Cladocolea_cupulata	Cladocolea_mcvaughii)	Struthanthus_woodsonii)	(Struthanthus_sp_RE_5128_1	Cladocolea_gracilis)))	(Phthirusa_inorna	(Passovia_pyrifolia	(Dendropemon_bicolor	Oryctanthus_occidentalis)))))	Psittacanthus_calyculatus)))	Gaiadendron_punctatum)	((((Lysiana_filifolia	Lysiana_maritima)	Amylotheca_subumbellata)	((Lepidaria_oviceps	Loxanthera_speciosa)	(((Lepidaria_sp_Nickrent_4044	(Macrosolen_melintangensis	Macrosolen_cochinchinensis))	(Decaisnina_triflora	((Decaisnina_congesta	Decaisnina_signata)
((((((Plicosepalus_sagittifolius	Bakerella_sp_Nickrent_4161)	((Tolypanthus_involucratus	((Dendrophthoe_constricta	(Dendrophthoe_curvata	(Dendrophthoe_vitellina	Dendrophthoe_longituba)))	Helixanthera_coccinea))	((((Phragmanthera_crassicaulis	((Septulina_glauca	Emelianthe_panganensis)	(Phragmanthera_regularis	(Globimetula_dinklagei	((Spragueanella_rhamnifolia	Erianthemum_dregei)	(Oliverella_rubroviridis	Tapinanthus_sp_OM825))))))	Moquiniella_rubra)	Plicosepalus_curviflorus)	((Helixanthera_cylindrica	(((((Tristerix_pubescens	Tristerix_longebracteatus)	(Tristerix_grandiflorus	(Tristerix_peytonii	(Tristerix_chodatianus	Tristerix_peruvianus))))	(((Tristerix_aphyllus	Tristerix_corymbosus)	Tristerix_penduliflorus)	Tristerix_verticillatus))	(((Nuytsia_floribunda	((Ligaria_cuneifolia	(Desmaria_mutabilis	(Tupeia_antarctica	Notanthera_heterophylla)))	((Psittacanthus_calyculatus	((((Psittacanthus_schiedeanus	Struthanthus_woodsonii)	Cladocolea_gracilis)	(Struthanthus_sp_RE_5128_1	(Struthanthus_orbicularis	Struthanthus_oerstedii)))	(Cladocolea_cupulata	Cladocolea_mcvaughii)))	((Phthirusa_inorna	(Passovia_pyrifolia	(Dendropemon_bicolor	Oryctanthus_occidentalis)))	((Tripodanthus_acutifolius	Tripodanthus_belmirensis)
(Berhautia_senegalensis	(((((((Dendrophthoe_constricta	(Dendrophthoe_curvata	(Dendrophthoe_vitellina	Dendrophthoe_longituba)))	(Helixanthera_coccinea	Tolypanthus_involucratus))	Plicosepalus_sagittifolius)	((((((Oliverella_rubroviridis	(Tapinanthus_sp_OM825	(Spragueanella_rhamnifolia	Erianthemum_dregei)))	(Emelianthe_panganensis	Globimetula_dinklagei))	Phragmanthera_crassicaulis)	Moquiniella_rubra)	(((Plicosepalus_curviflorus	((Helixanthera_parasitica	Phragmanthera_regularis)	(((Gaiadendron_punctatum	(((Tupeia_antarctica	Atkinsonia_ligustrina)	((((Tristerix_pubescens	((Tristerix_grandiflorus	Tristerix_longebracteatus)	(Tristerix_peytonii	(Tristerix_chodatianus	Tristerix_peruvianus))))	(((Tristerix_aphyllus	Tristerix_corymbosus)	Tristerix_penduliflorus)	Tristerix_verticillatus))	Desmaria_mutabilis)	(((((Psittacanthus_calyculatus	((Struthanthus_woodsonii	Cladocolea_gracilis)	(Struthanthus_sp_RE_5128_1	((Struthanthus_oerstedii	(Tripodanthus_flagellaris	Struthanthus_orbicularis))	Psittacanthus_schiedeanus))))	(Cladocolea_cupulata	Cladocolea_mcvaughii))	((Phthirusa_inorna	(Passovia_pyrifolia	(Dendropemon_bicolor	Oryctanthus_occidentalis)))	(Tripodanthus_belmirensis	Tripodanthus_acutifolius)))	Notanthera_heterophylla)
(((((((Helixanthera_coccinea	((Dendrophthoe_vitellina	Dendrophthoe_longituba)	Dendrophthoe_constricta))	(Tolypanthus_involucratus	Dendrophthoe_curvata))	(Vanwykia_remota	((Baratranthus_axanthus	Bakerella_sp_Nickrent_4161)	Plicosepalus_sagittifolius)))	((Plicosepalus_curviflorus	((Phragmanthera_regularis	(((Oliverella_rubroviridis	((Erianthemum_dregei	Spragueanella_rhamnifolia)	Tapinanthus_sp_OM825))	(Emelianthe_panganensis	Globimetula_dinklagei))	(Septulina_glauca	Phragmanthera_crassicaulis)))	Moquiniella_rubra))	(((((Helicanthes_elastica	Amyema_queenslandica)	Benthamina_alyxifolia)	(Dactyliophora_novaeguineae	(Amyema_glabra	(Amyema_cambagei	(Diplatia_furcata	Diplatia_grandibractea)))))	Sogerianthe_sessiflora)	((Helixanthera_cylindrica	((Cecarria_obtusifolia	(Loranthus_odoratus	(Loranthus_grewingkii	Loranthus_europaeus)))	(((((((((Amylotheca_duthieana	((Lepidaria_sp_Nickrent_4044	(Macrosolen_melintangensis	Macrosolen_cochinchinensis))	(Decaisnina_triflora	((Decaisnina_signata	Decaisnina_congesta)	Decaisnina_brittenii))))	(Lepidaria_oviceps	Loxanthera_speciosa))	((Lysiana_filifolia	Lysiana_maritima)	Amylotheca_subumbellata))	(Alepis_flavida	Peraxilla_tetrapetala))
(Berhautia_senegalensis	((((Englerina_ramulosa	Tapinanthus_constrictiflorus)	Oncocalyx_schimperi)	(Agelanthus_sansibarensis	(Oncella_ambigua	Oncocalyx_sulfureus)))	(((((Tolypanthus_involucratus	(Dendrophthoe_curvata	(Helixanthera_coccinea	((Dendrophthoe_vitellina	Dendrophthoe_longituba)	Dendrophthoe_constricta))))	(((Plicosepalus_curviflorus	(((((Oliverella_rubroviridis	((Erianthemum_dregei	Spragueanella_rhamnifolia)	Tapinanthus_sp_OM825))	(Emelianthe_panganensis	(Septulina_glauca	Globimetula_dinklagei)))	Phragmanthera_crassicaulis)	Phragmanthera_regularis)	Moquiniella_rubra))	(((Taxillus_chinensis	(Scurrula_ferruginea	(Scurrula_parasitica	Scurrula_pulverulenta)))	Helixanthera_cylindrica)	((((Helixanthera_parasitica	(Helicanthes_elastica	Amyema_queenslandica))	(Benthamina_alyxifolia	(Dactyliophora_novaeguineae	(Amyema_glabra	(Amyema_cambagei	(Diplatia_furcata	Diplatia_grandibractea))))))	Sogerianthe_sessiflora)	((Ileostylus_micranthus	(Muellerina_eucalyptoides	Muellerina_celastroides))	((Cecarria_obtusifolia	(Loranthus_odoratus	(Loranthus_grewingkii	Loranthus_europaeus)))	(((((((Amylotheca_duthieana	((Lepidaria_sp_Nickrent_4044	(Macrosolen_melintangensis	Macrosolen_cochinchinensis))
(((Oncocalyx_schimperi	(Agelanthus_sansibarensis	(Oncella_ambigua	Oncocalyx_sulfureus)))	((Englerina_ramulosa	Tapinanthus_constrictiflorus)	Berhautia_senegalensis))	(((((Tolypanthus_involucratus	(Dendrophthoe_curvata	((Dendrophthoe_constricta	(Plicosepalus_curviflorus	Helixanthera_coccinea))	(Dendrophthoe_vitellina	Dendrophthoe_longituba))))	((((((Emelianthe_panganensis	(Phragmanthera_regularis	Globimetula_dinklagei))	(Oliverella_rubroviridis	((Erianthemum_dregei	Spragueanella_rhamnifolia)	Tapinanthus_sp_OM825)))	(Septulina_glauca	Phragmanthera_crassicaulis))	Moquiniella_rubra)	(((Taxillus_chinensis	(Scurrula_ferruginea	(Scurrula_parasitica	Scurrula_pulverulenta)))	Helixanthera_cylindrica)	((((Helicanthes_elastica	Amyema_queenslandica)	(Benthamina_alyxifolia	(Dactyliophora_novaeguineae	(Amyema_glabra	(Amyema_cambagei	(Diplatia_furcata	Diplatia_grandibractea))))))	Sogerianthe_sessiflora)	(((((Nuytsia_floribunda	Atkinsonia_ligustrina)	Gaiadendron_punctatum)	((Notanthera_heterophylla	Tupeia_antarctica)	((((((Decaisnina_triflora	((Decaisnina_signata	Decaisnina_congesta)	Decaisnina_brittenii))	Lepidaria_sp_Nickrent_4044)	(Amylotheca_duthieana	(Macrosolen_melintangensis
(Berhautia_senegalensis	(((Agelanthus_sansibarensis	(Oncella_ambigua	Oncocalyx_sulfureus))	((((Tolypanthus_involucratus	(Dendrophthoe_curvata	((Dendrophthoe_constricta	Helixanthera_coccinea)	(Dendrophthoe_vitellina	Dendrophthoe_longituba))))	(((Helixanthera_parasitica	(Taxillus_chinensis	(Scurrula_pulverulenta	(Scurrula_ferruginea	Scurrula_parasitica))))	((Plicosepalus_curviflorus	Helixanthera_cylindrica)	((((Helicanthes_elastica	Amyema_queenslandica)	(Dactyliophora_novaeguineae	((Amyema_glabra	(Amyema_cambagei	(Diplatia_furcata	Diplatia_grandibractea)))	Benthamina_alyxifolia)))	Sogerianthe_sessiflora)	((((Nuytsia_floribunda	Gaiadendron_punctatum)	((((((Loxanthera_speciosa	Lepidaria_oviceps)	(Amylotheca_duthieana	((Decaisnina_triflora	((Decaisnina_signata	Decaisnina_congesta)	Decaisnina_brittenii))	(Lepidaria_sp_Nickrent_4044	(Macrosolen_melintangensis	Macrosolen_cochinchinensis)))))	((Lysiana_filifolia	Lysiana_maritima)	Amylotheca_subumbellata))	(Alepis_flavida	Peraxilla_tetrapetala))	(((Notanthera_heterophylla	(Ligaria_cuneifolia	(((Passovia_pyrifolia	(Dendropemon_bicolor	Oryctanthus_occidentalis))	((Psittacanthus_calyculatus	(((Struthanthus_sp_RE_5128_1
(((((((Bakerella_sp_Nickrent_4161	Plicosepalus_sagittifolius)	(Plicosepalus_curviflorus	((Phragmanthera_regularis	((Phragmanthera_crassicaulis	(((Tapinanthus_sp_OM825	(Erianthemum_dregei	Spragueanella_rhamnifolia))	Oliverella_rubroviridis)	(Globimetula_dinklagei	Emelianthe_panganensis)))	Moquiniella_rubra))	Septulina_glauca)))	(((Taxillus_chinensis	(Scurrula_pulverulenta	(Scurrula_parasitica	Scurrula_ferruginea)))	((((((Amyema_cambagei	(Amyema_glabra	(Diplatia_grandibractea	Diplatia_furcata)))	Dactyliophora_novaeguineae)	Benthamina_alyxifolia)	(Helixanthera_parasitica	(Helicanthes_elastica	Amyema_queenslandica)))	Sogerianthe_sessiflora)	(Baratranthus_axanthus	(((Cecarria_obtusifolia	((Loranthus_grewingkii	Loranthus_europaeus)	Loranthus_odoratus))	(Ileostylus_micranthus	(Muellerina_celastroides	Muellerina_eucalyptoides)))	((Desmaria_mutabilis	((((Tristerix_verticillatus	((Tristerix_aphyllus	Tristerix_corymbosus)	Tristerix_penduliflorus))	(((Tristerix_grandiflorus	Tristerix_longebracteatus)	Tristerix_pubescens)	((Tristerix_chodatianus	Tristerix_peruvianus)	Tristerix_peytonii)))	((Gaiadendron_punctatum	Atkinsonia_ligustrina)	((Peraxilla_tetrapetala	Alepis_flavida)
(((Socratina_bemarivensis	(((Tolypanthus_involucratus	(Dendrophthoe_curvata	(Dendrophthoe_constricta	((Dendrophthoe_vitellina	Dendrophthoe_longituba)	Helixanthera_coccinea))))	(((Baratranthus_axanthus	Bakerella_sp_Nickrent_4161)	Plicosepalus_sagittifolius)	(((Phragmanthera_regularis	((Septulina_glauca	Phragmanthera_crassicaulis)	(((Tapinanthus_sp_OM825	(Erianthemum_dregei	Spragueanella_rhamnifolia))	Oliverella_rubroviridis)	(Globimetula_dinklagei	Emelianthe_panganensis))))	Moquiniella_rubra)	((((((((Amyema_cambagei	(Amyema_glabra	(Diplatia_grandibractea	Diplatia_furcata)))	Dactyliophora_novaeguineae)	Benthamina_alyxifolia)	(Helicanthes_elastica	Amyema_queenslandica))	Sogerianthe_sessiflora)	(((Plicosepalus_curviflorus	((Loranthus_grewingkii	Loranthus_europaeus)	(Loranthus_odoratus	Cecarria_obtusifolia)))	(Helixanthera_parasitica	(Ileostylus_micranthus	(Muellerina_celastroides	Muellerina_eucalyptoides))))	((Gaiadendron_punctatum	(((Notanthera_heterophylla	(((Tristerix_verticillatus	((Tristerix_aphyllus	Tristerix_corymbosus)	Tristerix_penduliflorus))	(((Tristerix_pubescens	(Tristerix_grandiflorus	Tristerix_longebracteatus))	(Tristerix_chodatianus	Tristerix_peruvianus))	Tristerix_peytonii))
(Berhautia_senegalensis	(((Tapinanthus_constrictiflorus	Englerina_ramulosa)	(Oncocalyx_schimperi	(Agelanthus_sansibarensis	(Oncocalyx_sulfureus	Oncella_ambigua))))	((Socratina_bemarivensis	(((Tolypanthus_involucratus	(Dendrophthoe_curvata	((Dendrophthoe_constricta	(Dendrophthoe_vitellina	Dendrophthoe_longituba))	Helixanthera_coccinea)))	((((((((Amyema_cambagei	(Amyema_glabra	(Diplatia_grandibractea	Diplatia_furcata)))	Dactyliophora_novaeguineae)	Benthamina_alyxifolia)	(Helicanthes_elastica	Amyema_queenslandica))	Sogerianthe_sessiflora)	((((((Cecarria_obtusifolia	Loranthus_odoratus)	(Loranthus_grewingkii	Loranthus_europaeus))	(Helixanthera_parasitica	(Ileostylus_micranthus	(Muellerina_celastroides	Muellerina_eucalyptoides))))	(Nuytsia_floribunda	(((((Peraxilla_tetrapetala	Alepis_flavida)	(((Amylotheca_duthieana	((Lepidaria_sp_Nickrent_4044	(Macrosolen_cochinchinensis	Macrosolen_melintangensis))	(Decaisnina_triflora	(Decaisnina_brittenii	(Decaisnina_congesta	Decaisnina_signata)))))	(Lepidaria_oviceps	Loxanthera_speciosa))	((Lysiana_filifolia	Lysiana_maritima)	Amylotheca_subumbellata)))	Notanthera_heterophylla)	(Psittacanthus_calyculatus	((((Phthirusa_inorna
((Socratina_bemarivensis	(((Tolypanthus_involucratus	(Dendrophthoe_curvata	((Dendrophthoe_constricta	(Dendrophthoe_vitellina	Dendrophthoe_longituba))	Helixanthera_coccinea)))	(((Helixanthera_cylindrica	(Taxillus_chinensis	(Scurrula_pulverulenta	(Scurrula_parasitica	Scurrula_ferruginea))))	(((Helixanthera_parasitica	Phragmanthera_regularis)	((((Cecarria_obtusifolia	Loranthus_odoratus)	(Loranthus_grewingkii	Loranthus_europaeus))	(Ileostylus_micranthus	(Muellerina_celastroides	Muellerina_eucalyptoides)))	(((Gaiadendron_punctatum	(Nuytsia_floribunda	Atkinsonia_ligustrina))	((((Notanthera_heterophylla	(Desmaria_mutabilis	Ligaria_cuneifolia))	(((Psittacanthus_calyculatus	(Tripodanthus_belmirensis	((Passovia_pyrifolia	(Oryctanthus_occidentalis	Dendropemon_bicolor))	(Tripodanthus_acutifolius	(Phthirusa_inorna	((Cladocolea_gracilis	((Struthanthus_sp_RE_5128_1	(Struthanthus_oerstedii	Struthanthus_orbicularis))	Struthanthus_woodsonii))	(Cladocolea_mcvaughii	Cladocolea_cupulata)))))))	Tripodanthus_flagellaris)	Psittacanthus_schiedeanus))	((Peraxilla_tetrapetala	Alepis_flavida)	((((Lepidaria_sp_Nickrent_4044	(Macrosolen_cochinchinensis	Macrosolen_melintangensis))	(Decaisnina_triflora	(Decaisnina_brittenii
((((Agelanthus_sansibarensis	(Oncocalyx_sulfureus	Oncella_ambigua))	Tapinanthus_constrictiflorus)	Oncocalyx_schimperi)	((Oedina_pendens	((((Tolypanthus_involucratus	(Dendrophthoe_curvata	((Dendrophthoe_constricta	(Dendrophthoe_vitellina	Dendrophthoe_longituba))	Helixanthera_coccinea)))	((Baratranthus_axanthus	Bakerella_sp_Nickrent_4161)	Plicosepalus_sagittifolius))	(((((Plicosepalus_curviflorus	(Phragmanthera_regularis	Phragmanthera_crassicaulis))	(Globimetula_dinklagei	Septulina_glauca))	((Oliverella_rubroviridis	(Tapinanthus_sp_OM825	(Erianthemum_dregei	Spragueanella_rhamnifolia)))	Emelianthe_panganensis))	Moquiniella_rubra)	((((Dactyliophora_novaeguineae	(Benthamina_alyxifolia	(Amyema_glabra	(Diplatia_furcata	(Amyema_cambagei	Diplatia_grandibractea)))))	(Helicanthes_elastica	Amyema_queenslandica))	Sogerianthe_sessiflora)	((Taxillus_chinensis	(Scurrula_pulverulenta	(Scurrula_parasitica	Scurrula_ferruginea)))	(Helixanthera_cylindrica	((((Cecarria_obtusifolia	Loranthus_odoratus)	(Loranthus_grewingkii	Loranthus_europaeus))	(Ileostylus_micranthus	(Muellerina_celastroides	Muellerina_eucalyptoides)))	(((Desmaria_mutabilis	(((Peraxilla_tetrapetala	Alepis_flavida)
(((((Agelanthus_sansibarensis	(Oncocalyx_sulfureus	Oncella_ambigua))	Tapinanthus_constrictiflorus)	Oncocalyx_schimperi)	(Oedina_pendens	(((Tolypanthus_involucratus	(Dendrophthoe_curvata	((Dendrophthoe_constricta	(Dendrophthoe_vitellina	Dendrophthoe_longituba))	Helixanthera_coccinea)))	(((Bakerella_sp_Nickrent_4161	Plicosepalus_sagittifolius)	(((((Phragmanthera_regularis	Globimetula_dinklagei)	(Septulina_glauca	Emelianthe_panganensis))	Phragmanthera_crassicaulis)	(Plicosepalus_curviflorus	(Oliverella_rubroviridis	(Tapinanthus_sp_OM825	(Erianthemum_dregei	Spragueanella_rhamnifolia)))))	Moquiniella_rubra))	(Helixanthera_cylindrica	((((((Cecarria_obtusifolia	Loranthus_odoratus)	(Loranthus_grewingkii	Loranthus_europaeus))	(Ileostylus_micranthus	(Muellerina_celastroides	Muellerina_eucalyptoides)))	((Gaiadendron_punctatum	((Atkinsonia_ligustrina	(((Ligaria_cuneifolia	(Psittacanthus_calyculatus	((Phthirusa_inorna	((((Struthanthus_sp_RE_5128_1	(Struthanthus_orbicularis	(Psittacanthus_schiedeanus	Struthanthus_oerstedii)))	Struthanthus_woodsonii)	Cladocolea_gracilis)	(Cladocolea_mcvaughii	Cladocolea_cupulata)))	((Tripodanthus_belmirensis	((Oryctanthus_occidentalis	Dendropemon_bicolor)	Passovia_pyrifolia))
(((Englerina_ramulosa	Berhautia_senegalensis)	((Agelanthus_sansibarensis	(Oncocalyx_sulfureus	Oncella_ambigua))	(Tapinanthus_constrictiflorus	Oncocalyx_schimperi)))	(Oedina_pendens	(((Tolypanthus_involucratus	(Dendrophthoe_curvata	((Dendrophthoe_constricta	(Dendrophthoe_vitellina	Dendrophthoe_longituba))	Helixanthera_coccinea)))	((Bakerella_sp_Nickrent_4161	Plicosepalus_sagittifolius)	((((Phragmanthera_crassicaulis	Septulina_glauca)	((Emelianthe_panganensis	(Oliverella_rubroviridis	(Tapinanthus_sp_OM825	(Erianthemum_dregei	Spragueanella_rhamnifolia))))	Globimetula_dinklagei))	Moquiniella_rubra)	((Helixanthera_cylindrica	(Plicosepalus_curviflorus	(Helixanthera_parasitica	(Taxillus_chinensis	(Scurrula_pulverulenta	(Scurrula_parasitica	Scurrula_ferruginea))))))	((Phragmanthera_regularis	((Ileostylus_micranthus	(Muellerina_celastroides	Muellerina_eucalyptoides))	((((((Tristerix_chodatianus	Tristerix_peruvianus)	Tristerix_peytonii)	((Tristerix_grandiflorus	Tristerix_longebracteatus)	Tristerix_pubescens))	(Tristerix_verticillatus	((Tristerix_aphyllus	Tristerix_corymbosus)	Tristerix_penduliflorus)))	(Tupeia_antarctica	((((Peraxilla_tetrapetala	Alepis_flavida)	((((Lepidaria_sp_Nickrent_4044
(Englerina_ramulosa	(Berhautia_senegalensis	(((Agelanthus_sansibarensis	(Oncocalyx_sulfureus	Oncella_ambigua))	(Tapinanthus_constrictiflorus	Oncocalyx_schimperi))	(Oedina_pendens	(((Tolypanthus_involucratus	(Dendrophthoe_curvata	(Dendrophthoe_constricta	(Dendrophthoe_vitellina	(Helixanthera_coccinea	Dendrophthoe_longituba)))))	(((Baratranthus_axanthus	(Septulina_glauca	Bakerella_sp_Nickrent_4161))	Plicosepalus_sagittifolius)	(((Phragmanthera_regularis	(((Oliverella_rubroviridis	(Tapinanthus_sp_OM825	(Erianthemum_dregei	Spragueanella_rhamnifolia)))	(Globimetula_dinklagei	Emelianthe_panganensis))	Phragmanthera_crassicaulis))	Moquiniella_rubra)	((((Taxillus_chinensis	(Scurrula_pulverulenta	(Scurrula_parasitica	Scurrula_ferruginea)))	Plicosepalus_curviflorus)	(((((Amyema_glabra	(Diplatia_furcata	Diplatia_grandibractea))	Amyema_cambagei)	Dactyliophora_novaeguineae)	((((((Peraxilla_tetrapetala	Alepis_flavida)	(((((Lepidaria_sp_Nickrent_4044	(Macrosolen_cochinchinensis	Macrosolen_melintangensis))	(Decaisnina_triflora	((Decaisnina_signata	Decaisnina_congesta)	Decaisnina_brittenii)))	Amylotheca_duthieana)	(Loxanthera_speciosa	((Lysiana_filifolia	Lysiana_maritima)
((Oedina_pendens	(((Bakerella_sp_Nickrent_4161	Plicosepalus_sagittifolius)	(((Plicosepalus_curviflorus	((((Phragmanthera_regularis	Globimetula_dinklagei)	(Septulina_glauca	Emelianthe_panganensis))	(Oliverella_rubroviridis	(Tapinanthus_sp_OM825	(Erianthemum_dregei	Spragueanella_rhamnifolia))))	(Moquiniella_rubra	Phragmanthera_crassicaulis)))	(((((Helixanthera_parasitica	(Helicanthes_elastica	Amyema_queenslandica))	(Benthamina_alyxifolia	((Amyema_cambagei	(Diplatia_grandibractea	(Diplatia_furcata	Amyema_glabra)))	Dactyliophora_novaeguineae)))	Sogerianthe_sessiflora)	Helixanthera_cylindrica)	((Baratranthus_axanthus	(((((Peraxilla_tetrapetala	Alepis_flavida)	(((((Lepidaria_oviceps	Lepidaria_sp_Nickrent_4044)	(Macrosolen_cochinchinensis	Macrosolen_melintangensis))	(Decaisnina_triflora	((Decaisnina_signata	Decaisnina_congesta)	Decaisnina_brittenii)))	Amylotheca_duthieana)	(Loxanthera_speciosa	((Lysiana_filifolia	Lysiana_maritima)	Amylotheca_subumbellata))))	((Nuytsia_floribunda	Atkinsonia_ligustrina)	Gaiadendron_punctatum))	((((Psittacanthus_calyculatus	((Phthirusa_inorna	((Tripodanthus_belmirensis	Tripodanthus_flagellaris)	Tripodanthus_acutifolius))	((Psittacanthus_schiedeanus
((Oedina_pendens	(((((Dendrophthoe_constricta	(Dendrophthoe_vitellina	Dendrophthoe_longituba))	(Dendrophthoe_curvata	Helixanthera_coccinea))	Tolypanthus_involucratus)	((Bakerella_sp_Nickrent_4161	Plicosepalus_sagittifolius)	(((((Phragmanthera_crassicaulis	((Globimetula_dinklagei	Emelianthe_panganensis)	(Oliverella_rubroviridis	(Tapinanthus_sp_OM825	(Erianthemum_dregei	Spragueanella_rhamnifolia)))))	Phragmanthera_regularis)	(Septulina_glauca	Moquiniella_rubra))	Plicosepalus_curviflorus)	((((Helicanthes_elastica	Amyema_queenslandica)	(Benthamina_alyxifolia	((Amyema_glabra	(Diplatia_furcata	(Amyema_cambagei	Diplatia_grandibractea)))	Dactyliophora_novaeguineae)))	Sogerianthe_sessiflora)	((Helixanthera_cylindrica	(Helixanthera_parasitica	(((Desmaria_mutabilis	(Notanthera_heterophylla	(((Psittacanthus_calyculatus	((Phthirusa_inorna	((Tripodanthus_belmirensis	Tripodanthus_flagellaris)	Tripodanthus_acutifolius))	(((Struthanthus_orbicularis	Struthanthus_oerstedii)	(((Cladocolea_mcvaughii	Cladocolea_cupulata)	Struthanthus_woodsonii)	(Cladocolea_gracilis	Struthanthus_sp_RE_5128_1)))	((Oryctanthus_occidentalis	Dendropemon_bicolor)	Passovia_pyrifolia))))	Psittacanthus_schiedeanus)	((Atkinsonia_ligustrina
((((Englerina_ramulosa	(Oncocalyx_schimperi	Tapinanthus_constrictiflorus))	Berhautia_senegalensis)	(Amyema_cambagei	(Agelanthus_sansibarensis	(Oncella_ambigua	Oncocalyx_sulfureus))))	(Oedina_pendens	((((Helixanthera_coccinea	(Dendrophthoe_constricta	(Dendrophthoe_longituba	Dendrophthoe_vitellina)))	(Tolypanthus_involucratus	Dendrophthoe_curvata))	((((Baratranthus_axanthus	Bakerella_sp_Nickrent_4161)	((Phragmanthera_regularis	((Moquiniella_rubra	Loranthus_grewingkii)	Phragmanthera_crassicaulis))	(((Septulina_glauca	Globimetula_dinklagei)	Emelianthe_panganensis)	(Oliverella_rubroviridis	((Erianthemum_dregei	Spragueanella_rhamnifolia)	Tapinanthus_sp_OM825)))))	Plicosepalus_sagittifolius)	((Plicosepalus_curviflorus	((((Cecarria_obtusifolia	(Loranthus_europaeus	Loranthus_odoratus))	(Ileostylus_micranthus	(Muellerina_eucalyptoides	Muellerina_celastroides)))	(((Tupeia_antarctica	(Gaiadendron_punctatum	((((Psittacanthus_schiedeanus	(((Passovia_pyrifolia	(Oryctanthus_occidentalis	Dendropemon_bicolor))	(Psittacanthus_calyculatus	((Cladocolea_cupulata	Cladocolea_mcvaughii)	(Cladocolea_gracilis	(Struthanthus_woodsonii	(Struthanthus_sp_RE_5128_1	(Struthanthus_orbicularis	Struthanthus_oerstedii)))))))
(Berhautia_senegalensis	(((((Plicosepalus_sagittifolius	(Baratranthus_axanthus	Vanwykia_remota))	(Bakerella_sp_Nickrent_4161	(Helixanthera_parasitica	Socratina_bemarivensis)))	(((Dendrophthoe_curvata	Helixanthera_coccinea)	(Dendrophthoe_constricta	(Dendrophthoe_longituba	Dendrophthoe_vitellina)))	Tolypanthus_involucratus))	((((Septulina_glauca	Phragmanthera_crassicaulis)	((Oliverella_rubroviridis	((Erianthemum_dregei	Spragueanella_rhamnifolia)	Tapinanthus_sp_OM825))	((Phragmanthera_regularis	Globimetula_dinklagei)	Emelianthe_panganensis)))	Moquiniella_rubra)	((((((Cecarria_obtusifolia	((Loranthus_grewingkii	Loranthus_europaeus)	Loranthus_odoratus))	(Ileostylus_micranthus	(Muellerina_eucalyptoides	Muellerina_celastroides)))	(((((Tripodanthus_flagellaris	(Tripodanthus_belmirensis	Tripodanthus_acutifolius))	Phthirusa_inorna)	((Passovia_pyrifolia	(Oryctanthus_occidentalis	Dendropemon_bicolor))	(Psittacanthus_schiedeanus	(Psittacanthus_calyculatus	((Cladocolea_cupulata	Cladocolea_mcvaughii)	(Cladocolea_gracilis	(Struthanthus_woodsonii	(Struthanthus_sp_RE_5128_1	(Struthanthus_orbicularis	Struthanthus_oerstedii)))))))))	((Desmaria_mutabilis	(Notanthera_heterophylla	Tupeia_antarctica))	(((Nuytsia_floribunda
(Berhautia_senegalensis	((Agelanthus_sansibarensis	(Oncella_ambigua	Oncocalyx_sulfureus))	((((Oncocalyx_schimperi	Tapinanthus_constrictiflorus)	Englerina_ramulosa)	Oedina_pendens)	(((((((Baratranthus_axanthus	(Bakerella_sp_Nickrent_4161	Septulina_glauca))	Plicosepalus_sagittifolius)	((Phragmanthera_crassicaulis	(((Oliverella_rubroviridis	((Erianthemum_dregei	Spragueanella_rhamnifolia)	Tapinanthus_sp_OM825))	Globimetula_dinklagei)	Emelianthe_panganensis))	Moquiniella_rubra))	(Tolypanthus_involucratus	((Helixanthera_coccinea	(Dendrophthoe_constricta	(Dendrophthoe_longituba	Dendrophthoe_vitellina)))	Dendrophthoe_curvata)))	(Helixanthera_cylindrica	(((Plicosepalus_curviflorus	((Helixanthera_parasitica	Taxillus_chinensis)	(Scurrula_pulverulenta	(Scurrula_parasitica	Scurrula_ferruginea))))	(Phragmanthera_regularis	(((Cecarria_obtusifolia	((Loranthus_grewingkii	Loranthus_europaeus)	Loranthus_odoratus))	(Ileostylus_micranthus	(Muellerina_eucalyptoides	Muellerina_celastroides)))	((Gaiadendron_punctatum	(((Notanthera_heterophylla	((Alepis_flavida	Peraxilla_tetrapetala)	((Loxanthera_speciosa	Lepidaria_oviceps)	((Amylotheca_duthieana	(((Macrosolen_melintangensis	Macrosolen_cochinchinensis)
(Berhautia_senegalensis	((Tapinanthus_constrictiflorus	Englerina_ramulosa)	(((Agelanthus_sansibarensis	(Oncella_ambigua	Oncocalyx_sulfureus))	Oncocalyx_schimperi)	((((Tolypanthus_involucratus	((Helixanthera_coccinea	(Dendrophthoe_constricta	(Dendrophthoe_longituba	Dendrophthoe_vitellina)))	Dendrophthoe_curvata))	((Plicosepalus_sagittifolius	Bakerella_sp_Nickrent_4161)	((((Helixanthera_cylindrica	(((Cecarria_obtusifolia	((Loranthus_grewingkii	Loranthus_europaeus)	Loranthus_odoratus))	((Ileostylus_micranthus	(Muellerina_eucalyptoides	Muellerina_celastroides))	(Ligaria_cuneifolia	(((((((Tripodanthus_acutifolius	Tripodanthus_flagellaris)	Tripodanthus_belmirensis)	(Passovia_pyrifolia	(Oryctanthus_occidentalis	Dendropemon_bicolor)))	(Cladocolea_gracilis	(Struthanthus_woodsonii	(Struthanthus_sp_RE_5128_1	((Phthirusa_inorna	(Struthanthus_orbicularis	Struthanthus_oerstedii))	(Cladocolea_cupulata	Cladocolea_mcvaughii))))))	Psittacanthus_calyculatus)	Psittacanthus_schiedeanus)	(((Nuytsia_floribunda	Atkinsonia_ligustrina)	Gaiadendron_punctatum)	((Tupeia_antarctica	Desmaria_mutabilis)	((((Tristerix_penduliflorus	(Tristerix_aphyllus	Tristerix_corymbosus))	(((Tristerix_peytonii	(Tristerix_grandiflorus
(Berhautia_senegalensis	((((Tolypanthus_involucratus	((Dendrophthoe_constricta	Dendrophthoe_vitellina)	((Dendrophthoe_curvata	Helixanthera_coccinea)	Dendrophthoe_longituba)))	((Plicosepalus_sagittifolius	(Bakerella_sp_Nickrent_4161	(Oedina_pendens	(Baratranthus_axanthus	Vanwykia_remota))))	(((Helixanthera_cylindrica	(Helixanthera_parasitica	(Taxillus_chinensis	(Scurrula_pulverulenta	(Scurrula_parasitica	Scurrula_ferruginea)))))	(((((Tristerix_grandiflorus	(((Tristerix_chodatianus	Tristerix_peruvianus)	Tristerix_peytonii)	(Tristerix_longebracteatus	Tristerix_pubescens)))	((Tristerix_penduliflorus	Tristerix_verticillatus)	(Tristerix_aphyllus	Tristerix_corymbosus)))	((Atkinsonia_ligustrina	((Ligaria_cuneifolia	Gaiadendron_punctatum)	((Tupeia_antarctica	((((Tripodanthus_flagellaris	(Phthirusa_inorna	Tripodanthus_acutifolius))	Tripodanthus_belmirensis)	(((Psittacanthus_schiedeanus	Passovia_pyrifolia)	(Cladocolea_gracilis	(Struthanthus_woodsonii	(Struthanthus_sp_RE_5128_1	((Struthanthus_orbicularis	Struthanthus_oerstedii)	(Cladocolea_cupulata	Cladocolea_mcvaughii))))))	(Psittacanthus_calyculatus	(Oryctanthus_occidentalis	Dendropemon_bicolor))))	(Notanthera_heterophylla	(Lepidaria_oviceps
(Berhautia_senegalensis	(((((Oedina_pendens	Vanwykia_remota)	(((Tolypanthus_involucratus	((Helixanthera_coccinea	(Dendrophthoe_constricta	(Dendrophthoe_longituba	Dendrophthoe_vitellina)))	Dendrophthoe_curvata))	((Helixanthera_cylindrica	(Taxillus_chinensis	(Scurrula_ferruginea	(Scurrula_pulverulenta	Scurrula_parasitica))))	((Plicosepalus_curviflorus	((Helixanthera_parasitica	Phragmanthera_regularis)	((Ileostylus_micranthus	(Muellerina_eucalyptoides	Muellerina_celastroides))	(((((((((Psittacanthus_calyculatus	((Cladocolea_gracilis	(Struthanthus_woodsonii	(Struthanthus_sp_RE_5128_1	(Struthanthus_orbicularis	Struthanthus_oerstedii))))	(Cladocolea_cupulata	Cladocolea_mcvaughii)))	Psittacanthus_schiedeanus)	(Passovia_pyrifolia	(Oryctanthus_occidentalis	Dendropemon_bicolor)))	(Phthirusa_inorna	(Tripodanthus_acutifolius	(Tripodanthus_belmirensis	Tripodanthus_flagellaris))))	(((((Tristerix_pubescens	Tristerix_peytonii)	((Tristerix_grandiflorus	Tristerix_longebracteatus)	(Tristerix_chodatianus	Tristerix_peruvianus)))	(Tristerix_verticillatus	((Tristerix_aphyllus	Tristerix_corymbosus)	Tristerix_penduliflorus)))	Notanthera_heterophylla)	Ligaria_cuneifolia))	Desmaria_mutabilis)	((Gaiadendron_punctatum
((Berhautia_senegalensis	Englerina_ramulosa)	(((((Vanwykia_remota	Baratranthus_axanthus)	Socratina_bemarivensis)	(((((((Benthamina_alyxifolia	(((Diplatia_furcata	Diplatia_grandibractea)	Amyema_glabra)	Amyema_cambagei))	Dactyliophora_novaeguineae)	(Amyema_queenslandica	Helicanthes_elastica))	Sogerianthe_sessiflora)	(Helixanthera_cylindrica	(Plicosepalus_curviflorus	((Taxillus_chinensis	(Scurrula_ferruginea	(Scurrula_pulverulenta	Scurrula_parasitica)))	((Helixanthera_parasitica	Phragmanthera_regularis)	(((((Tristerix_grandiflorus	(Tristerix_pubescens	Tristerix_longebracteatus))	(Tristerix_peytonii	(Tristerix_chodatianus	Tristerix_peruvianus)))	(Tristerix_verticillatus	((Tristerix_aphyllus	Tristerix_corymbosus)	Tristerix_penduliflorus)))	(Ligaria_cuneifolia	((((((Alepis_flavida	Peraxilla_tetrapetala)	(Atkinsonia_ligustrina	(Notanthera_heterophylla	((Amylotheca_subumbellata	(Lysiana_maritima	Lysiana_filifolia))	((Amylotheca_duthieana	((Lepidaria_sp_Nickrent_4044	(Macrosolen_melintangensis	Macrosolen_cochinchinensis))	(Decaisnina_triflora	(Decaisnina_brittenii	(Decaisnina_signata	Decaisnina_congesta)))))	(Lepidaria_oviceps	Loxanthera_speciosa))))))
((Berhautia_senegalensis	Englerina_ramulosa)	((((Vanwykia_remota	Socratina_bemarivensis)	((((Helixanthera_coccinea	(Dendrophthoe_constricta	(Dendrophthoe_longituba	Dendrophthoe_vitellina)))	Dendrophthoe_curvata)	(((Helixanthera_parasitica	((((((Notanthera_heterophylla	((Amylotheca_duthieana	((Lepidaria_sp_Nickrent_4044	(Macrosolen_melintangensis	Macrosolen_cochinchinensis))	(Decaisnina_triflora	(Decaisnina_brittenii	(Decaisnina_signata	Decaisnina_congesta)))))	((Lepidaria_oviceps	Loxanthera_speciosa)	(Amylotheca_subumbellata	(Lysiana_maritima	Lysiana_filifolia)))))	(((((Phthirusa_inorna	(Tripodanthus_acutifolius	(Tripodanthus_belmirensis	Tripodanthus_flagellaris)))	(((((Struthanthus_orbicularis	Struthanthus_oerstedii)	Struthanthus_sp_RE_5128_1)	((Cladocolea_cupulata	Cladocolea_mcvaughii)	Struthanthus_woodsonii))	Cladocolea_gracilis)	(Passovia_pyrifolia	(Oryctanthus_occidentalis	Dendropemon_bicolor))))	Psittacanthus_schiedeanus)	Psittacanthus_calyculatus)	(Alepis_flavida	Peraxilla_tetrapetala)))	(Atkinsonia_ligustrina	((((Tristerix_penduliflorus	Tristerix_verticillatus)	(((((Tristerix_grandiflorus	Tristerix_longebracteatus)	Tristerix_peytonii)	Tristerix_pubescens)	(Tristerix_chodatianus
(Berhautia_senegalensis	(((((((Emelianthe_panganensis	(Phragmanthera_regularis	(Septulina_glauca	Globimetula_dinklagei)))	(Phragmanthera_crassicaulis	(Oliverella_rubroviridis	((Erianthemum_dregei	Spragueanella_rhamnifolia)	Tapinanthus_sp_OM825))))	Moquiniella_rubra)	(Bakerella_sp_Nickrent_4161	Plicosepalus_sagittifolius))	((((Dendrophthoe_constricta	(Dendrophthoe_longituba	Dendrophthoe_vitellina))	Dendrophthoe_curvata)	(Tolypanthus_involucratus	Helixanthera_coccinea))	((Vanwykia_remota	Socratina_bemarivensis)	((((Helixanthera_parasitica	(Taxillus_chinensis	(Scurrula_pulverulenta	(Scurrula_parasitica	Scurrula_ferruginea))))	Plicosepalus_curviflorus)	(Sogerianthe_sessiflora	(((Amyema_cambagei	(Diplatia_grandibractea	(Diplatia_furcata	Amyema_glabra)))	Dactyliophora_novaeguineae)	(Benthamina_alyxifolia	(Amyema_queenslandica	Helicanthes_elastica)))))	(Helixanthera_cylindrica	(Baratranthus_axanthus	((((((Alepis_flavida	Peraxilla_tetrapetala)	((((Amylotheca_subumbellata	(Lysiana_maritima	Lysiana_filifolia))	Loxanthera_speciosa)	(Amylotheca_duthieana	(((Lepidaria_oviceps	Lepidaria_sp_Nickrent_4044)	(Macrosolen_melintangensis	Macrosolen_cochinchinensis))	Decaisnina_triflora)))
(Berhautia_senegalensis	(((((Plicosepalus_sagittifolius	(Amyema_glabra	(Amyema_cambagei	(Diplatia_grandibractea	Diplatia_furcata))))	((Helixanthera_cylindrica	Benthamina_alyxifolia)	((Sogerianthe_sessiflora	Dactyliophora_novaeguineae)	(Amyema_queenslandica	Helicanthes_elastica))))	(((((((Nuytsia_floribunda	((Tupeia_antarctica	((Notanthera_heterophylla	(((Tristerix_aphyllus	Tristerix_corymbosus)	(Tristerix_penduliflorus	(Tristerix_verticillatus	(((Tristerix_grandiflorus	Tristerix_longebracteatus)	Tristerix_pubescens)	(Tristerix_peytonii	(Tristerix_chodatianus	Tristerix_peruvianus))))))	Ligaria_cuneifolia))	Desmaria_mutabilis))	((Psittacanthus_calyculatus	(Tripodanthus_flagellaris	(Phthirusa_inorna	((Struthanthus_orbicularis	Struthanthus_oerstedii)	((Cladocolea_gracilis	Struthanthus_sp_RE_5128_1)	((Cladocolea_cupulata	Cladocolea_mcvaughii)	Struthanthus_woodsonii))))))	((Tripodanthus_acutifolius	(Psittacanthus_schiedeanus	Tripodanthus_belmirensis))	(Passovia_pyrifolia	(Oryctanthus_occidentalis	Dendropemon_bicolor))))))	((Atkinsonia_ligustrina	Gaiadendron_punctatum)	((Alepis_flavida	Peraxilla_tetrapetala)	((Amylotheca_subumbellata	(Lysiana_maritima	Lysiana_filifolia))
((((((Bakerella_sp_Nickrent_4161	Plicosepalus_sagittifolius)	((Plicosepalus_curviflorus	(Moquiniella_rubra	(Phragmanthera_regularis	(((Emelianthe_panganensis	Globimetula_dinklagei)	((Tapinanthus_sp_OM825	(Spragueanella_rhamnifolia	Erianthemum_dregei))	Oliverella_rubroviridis))	(Septulina_glauca	Phragmanthera_crassicaulis)))))	((((((Amyema_cambagei	((Diplatia_furcata	Diplatia_grandibractea)	Amyema_glabra))	Dactyliophora_novaeguineae)	Benthamina_alyxifolia)	(Amyema_queenslandica	Helicanthes_elastica))	Sogerianthe_sessiflora)	(((((((((((Tristerix_longebracteatus	Tristerix_grandiflorus)	Tristerix_pubescens)	(Tristerix_peytonii	(Tristerix_peruvianus	Tristerix_chodatianus)))	((Tristerix_penduliflorus	(Tristerix_aphyllus	Tristerix_corymbosus))	Tristerix_verticillatus))	(((Psittacanthus_schiedeanus	(Psittacanthus_calyculatus	((Cladocolea_gracilis	(Struthanthus_woodsonii	(Struthanthus_sp_RE_5128_1	((((Cladocolea_mcvaughii	Cladocolea_cupulata)	Phthirusa_inorna)	Struthanthus_oerstedii)	(Tripodanthus_flagellaris	Struthanthus_orbicularis)))))	((Tripodanthus_acutifolius	Tripodanthus_belmirensis)	(Passovia_pyrifolia	(Dendropemon_bicolor	Oryctanthus_occidentalis))))))	Ligaria_cuneifolia)	(Desmaria_mutabilis
(((((((((((Amyema_cambagei	((Diplatia_furcata	Diplatia_grandibractea)	Amyema_glabra))	Dactyliophora_novaeguineae)	Benthamina_alyxifolia)	(Amyema_queenslandica	Helicanthes_elastica))	Sogerianthe_sessiflora)	((((((Tupeia_antarctica	((((((((Decaisnina_triflora	((Decaisnina_signata	Decaisnina_congesta)	Decaisnina_brittenii))	((Macrosolen_melintangensis	Macrosolen_cochinchinensis)	(Lepidaria_oviceps	Lepidaria_sp_Nickrent_4044)))	Amylotheca_duthieana)	Loxanthera_speciosa)	(Amylotheca_subumbellata	(Lysiana_maritima	Lysiana_filifolia)))	(Peraxilla_tetrapetala	Alepis_flavida))	(((((Passovia_pyrifolia	(Dendropemon_bicolor	Oryctanthus_occidentalis))	((Psittacanthus_schiedeanus	Tripodanthus_belmirensis)	Tripodanthus_acutifolius))	((Struthanthus_woodsonii	(Struthanthus_sp_RE_5128_1	((Cladocolea_gracilis	(((Cladocolea_mcvaughii	Cladocolea_cupulata)	Phthirusa_inorna)	Struthanthus_oerstedii))	(Tripodanthus_flagellaris	Struthanthus_orbicularis))))	Psittacanthus_calyculatus))	Ligaria_cuneifolia)	(Desmaria_mutabilis	Notanthera_heterophylla)))	Atkinsonia_ligustrina))	Gaiadendron_punctatum)	(((Tristerix_penduliflorus	((((Tristerix_longebracteatus	Tristerix_grandiflorus)	Tristerix_pubescens)
(Oedina_pendens	(((Agelanthus_sansibarensis	(Oncella_ambigua	Oncocalyx_sulfureus))	(((Englerina_ramulosa	Oncocalyx_schimperi)	Tapinanthus_constrictiflorus)	Berhautia_senegalensis))	((((((Helixanthera_cylindrica	((((((Diplatia_furcata	(Diplatia_grandibractea	Amyema_cambagei))	Amyema_glabra)	Dactyliophora_novaeguineae)	(Benthamina_alyxifolia	(Amyema_queenslandica	Helicanthes_elastica)))	Sogerianthe_sessiflora)	(Plicosepalus_curviflorus	(Baratranthus_axanthus	(((((Psittacanthus_calyculatus	(Phthirusa_inorna	((((Passovia_pyrifolia	(Dendropemon_bicolor	Oryctanthus_occidentalis))	Tripodanthus_belmirensis)	(Tripodanthus_flagellaris	Tripodanthus_acutifolius))	((Cladocolea_gracilis	Struthanthus_sp_RE_5128_1)	((Struthanthus_woodsonii	(Struthanthus_oerstedii	Struthanthus_orbicularis))	(Cladocolea_mcvaughii	Cladocolea_cupulata))))))	Psittacanthus_schiedeanus)	((((Tristerix_grandiflorus	(Tristerix_pubescens	Tristerix_longebracteatus))	(Tristerix_peytonii	(Tristerix_peruvianus	Tristerix_chodatianus)))	(((Tristerix_aphyllus	Tristerix_corymbosus)	Tristerix_penduliflorus)	Tristerix_verticillatus))	Ligaria_cuneifolia))	((Desmaria_mutabilis	((Notanthera_heterophylla	((((((Decaisnina_triflora
(((Socratina_bemarivensis	(((((Dendrophthoe_constricta	(Dendrophthoe_vitellina	Dendrophthoe_longituba))	Helixanthera_coccinea)	(Dendrophthoe_curvata	Tolypanthus_involucratus))	((((((Amyema_queenslandica	Helicanthes_elastica)	((((Diplatia_furcata	(Diplatia_grandibractea	Amyema_cambagei))	Amyema_glabra)	Dactyliophora_novaeguineae)	Benthamina_alyxifolia))	Sogerianthe_sessiflora)	(Plicosepalus_curviflorus	(Phragmanthera_regularis	(Helixanthera_parasitica	((((Lepidaria_oviceps	((Amylotheca_subumbellata	(Lysiana_maritima	Lysiana_filifolia))	((((Decaisnina_triflora	((Decaisnina_signata	Decaisnina_congesta)	Decaisnina_brittenii))	((Macrosolen_melintangensis	Macrosolen_cochinchinensis)	Lepidaria_sp_Nickrent_4044))	Amylotheca_duthieana)	Loxanthera_speciosa)))	(Peraxilla_tetrapetala	Alepis_flavida))	(((Nuytsia_floribunda	(Desmaria_mutabilis	((((((Tripodanthus_belmirensis	Tripodanthus_flagellaris)	Tripodanthus_acutifolius)	Phthirusa_inorna)	((((Struthanthus_oerstedii	Psittacanthus_schiedeanus)	Struthanthus_orbicularis)	(Struthanthus_woodsonii	((Cladocolea_mcvaughii	Cladocolea_cupulata)	(Cladocolea_gracilis	Struthanthus_sp_RE_5128_1))))	(Passovia_pyrifolia	(Dendropemon_bicolor
((Berhautia_senegalensis	Englerina_ramulosa)	(((((((Dendrophthoe_curvata	(Helixanthera_coccinea	(Dendrophthoe_constricta	(Dendrophthoe_vitellina	Dendrophthoe_longituba))))	Tolypanthus_involucratus)	((((Septulina_glauca	Bakerella_sp_Nickrent_4161)	Baratranthus_axanthus)	Plicosepalus_sagittifolius)	(Moquiniella_rubra	(Phragmanthera_crassicaulis	((((Spragueanella_rhamnifolia	Erianthemum_dregei)	(Oliverella_rubroviridis	Tapinanthus_sp_OM825))	(Emelianthe_panganensis	Globimetula_dinklagei))	Phragmanthera_regularis)))))	(((((Amyema_queenslandica	Helicanthes_elastica)	((((Diplatia_furcata	(Diplatia_grandibractea	Amyema_cambagei))	Amyema_glabra)	Dactyliophora_novaeguineae)	Benthamina_alyxifolia))	Sogerianthe_sessiflora)	((Helixanthera_parasitica	Plicosepalus_curviflorus)	((((Lepidaria_oviceps	((Amylotheca_subumbellata	(Lysiana_maritima	Lysiana_filifolia))	((((Decaisnina_triflora	((Decaisnina_signata	Decaisnina_congesta)	Decaisnina_brittenii))	((Macrosolen_melintangensis	Macrosolen_cochinchinensis)	Lepidaria_sp_Nickrent_4044))	Amylotheca_duthieana)	Loxanthera_speciosa)))	(Peraxilla_tetrapetala	Alepis_flavida))	(((Nuytsia_floribunda	(((((Tripodanthus_belmirensis	(Tripodanthus_flagellaris
((((Englerina_ramulosa	Tapinanthus_constrictiflorus)	((Agelanthus_sansibarensis	(Oncella_ambigua	Oncocalyx_sulfureus))	Oncocalyx_schimperi))	((Socratina_bemarivensis	((((Plicosepalus_sagittifolius	Bakerella_sp_Nickrent_4161)	(((((Septulina_glauca	(Helixanthera_parasitica	(Amyema_queenslandica	Helicanthes_elastica)))	(((((Diplatia_furcata	Diplatia_grandibractea)	Amyema_glabra)	Amyema_cambagei)	Dactyliophora_novaeguineae)	Benthamina_alyxifolia))	Sogerianthe_sessiflora)	(((((((Amylotheca_subumbellata	(Lysiana_maritima	Lysiana_filifolia))	((((Decaisnina_triflora	((Decaisnina_congesta	Decaisnina_signata)	Decaisnina_brittenii))	((Macrosolen_melintangensis	Macrosolen_cochinchinensis)	(Lepidaria_oviceps	Lepidaria_sp_Nickrent_4044)))	Amylotheca_duthieana)	Loxanthera_speciosa))	(Peraxilla_tetrapetala	Alepis_flavida))	(((Tupeia_antarctica	((((((Tripodanthus_belmirensis	Tripodanthus_flagellaris)	(Tripodanthus_acutifolius	Phthirusa_inorna))	((Passovia_pyrifolia	(Dendropemon_bicolor	Oryctanthus_occidentalis))	(((((Struthanthus_oerstedii	Struthanthus_orbicularis)	((Cladocolea_mcvaughii	Cladocolea_cupulata)	Psittacanthus_schiedeanus))	Struthanthus_sp_RE_5128_1)	Struthanthus_woodsonii)
((((((((Plicosepalus_curviflorus	(((Tupeia_antarctica	((((Tripodanthus_flagellaris	(Tripodanthus_acutifolius	Tripodanthus_belmirensis))	((Psittacanthus_schiedeanus	(Passovia_pyrifolia	(Dendropemon_bicolor	Oryctanthus_occidentalis)))	(Psittacanthus_calyculatus	((((Cladocolea_gracilis	(Struthanthus_orbicularis	Struthanthus_oerstedii))	Struthanthus_sp_RE_5128_1)	Struthanthus_woodsonii)	(Cladocolea_mcvaughii	Cladocolea_cupulata)))))	Phthirusa_inorna)	((((Tristerix_verticillatus	((Tristerix_pubescens	(Tristerix_longebracteatus	Tristerix_grandiflorus))	(Tristerix_peytonii	(Tristerix_peruvianus	Tristerix_chodatianus))))	(Tristerix_aphyllus	Tristerix_corymbosus))	Tristerix_penduliflorus)	Ligaria_cuneifolia)))	(((Notanthera_heterophylla	((((((Decaisnina_triflora	((Decaisnina_congesta	Decaisnina_signata)	Decaisnina_brittenii))	((Macrosolen_melintangensis	Macrosolen_cochinchinensis)	Lepidaria_sp_Nickrent_4044))	Amylotheca_duthieana)	(Lepidaria_oviceps	Loxanthera_speciosa))	(Amylotheca_subumbellata	(Lysiana_maritima	Lysiana_filifolia)))	(Peraxilla_tetrapetala	Alepis_flavida)))	Desmaria_mutabilis)	((Atkinsonia_ligustrina	Nuytsia_floribunda)	Gaiadendron_punctatum)))	((Ileostylus_micranthus
(Berhautia_senegalensis	(((Englerina_ramulosa	Tapinanthus_constrictiflorus)	(Oncocalyx_schimperi	(Agelanthus_sansibarensis	(Oncella_ambigua	Oncocalyx_sulfureus))))	(((((Bakerella_sp_Nickrent_4161	Plicosepalus_sagittifolius)	((Septulina_glauca	Moquiniella_rubra)	(Phragmanthera_crassicaulis	(((Oliverella_rubroviridis	(Tapinanthus_sp_OM825	(Spragueanella_rhamnifolia	Erianthemum_dregei)))	(Emelianthe_panganensis	Globimetula_dinklagei))	Phragmanthera_regularis))))	((((((((Atkinsonia_ligustrina	((((((Decaisnina_triflora	((Decaisnina_congesta	Decaisnina_signata)	Decaisnina_brittenii))	((Macrosolen_melintangensis	Macrosolen_cochinchinensis)	Lepidaria_sp_Nickrent_4044))	Amylotheca_duthieana)	(((Amylotheca_subumbellata	(Lysiana_maritima	Lysiana_filifolia))	Lepidaria_oviceps)	Loxanthera_speciosa))	(Peraxilla_tetrapetala	Alepis_flavida))	(Desmaria_mutabilis	((((Tripodanthus_acutifolius	(Tripodanthus_belmirensis	Tripodanthus_flagellaris))	((Psittacanthus_schiedeanus	(Passovia_pyrifolia	(Dendropemon_bicolor	Oryctanthus_occidentalis)))	(Psittacanthus_calyculatus	((((Cladocolea_mcvaughii	Cladocolea_cupulata)	(Cladocolea_gracilis	(Struthanthus_orbicularis	Struthanthus_oerstedii)))	Struthanthus_woodsonii)
(((Englerina_ramulosa	Berhautia_senegalensis)	(Tapinanthus_constrictiflorus	(Agelanthus_sansibarensis	((Oncella_ambigua	Oncocalyx_sulfureus)	Oncocalyx_schimperi))))	(Oedina_pendens	(((((Vanwykia_remota	(Bakerella_sp_Nickrent_4161	Plicosepalus_sagittifolius))	Baratranthus_axanthus)	(((Dendrophthoe_curvata	(Helixanthera_coccinea	(Dendrophthoe_constricta	(Dendrophthoe_vitellina	Dendrophthoe_longituba))))	Tolypanthus_involucratus)	((((Benthamina_alyxifolia	(Amyema_queenslandica	Helicanthes_elastica))	(Dactyliophora_novaeguineae	(((Diplatia_furcata	Amyema_cambagei)	Diplatia_grandibractea)	Amyema_glabra)))	Sogerianthe_sessiflora)	((((((Atkinsonia_ligustrina	(((((Decaisnina_triflora	(Decaisnina_congesta	(Decaisnina_signata	Decaisnina_brittenii)))	((Macrosolen_melintangensis	Macrosolen_cochinchinensis)	Lepidaria_sp_Nickrent_4044))	Amylotheca_duthieana)	((Amylotheca_subumbellata	(Lysiana_maritima	Lysiana_filifolia))	Loxanthera_speciosa))	(Peraxilla_tetrapetala	Alepis_flavida)))	((Tupeia_antarctica	((Lepidaria_oviceps	Gaiadendron_punctatum)	Nuytsia_floribunda))	((Desmaria_mutabilis	Notanthera_heterophylla)	((((Passovia_pyrifolia	(Dendropemon_bicolor
(((Agelanthus_sansibarensis	((Oncella_ambigua	Oncocalyx_sulfureus)	Oncocalyx_schimperi))	(Berhautia_senegalensis	(Englerina_ramulosa	Tapinanthus_constrictiflorus)))	((((Dendrophthoe_curvata	(Helixanthera_coccinea	(Dendrophthoe_constricta	(Dendrophthoe_vitellina	Dendrophthoe_longituba))))	Tolypanthus_involucratus)	(((Moquiniella_rubra	((Septulina_glauca	Phragmanthera_crassicaulis)	(((Spragueanella_rhamnifolia	Erianthemum_dregei)	(Oliverella_rubroviridis	Tapinanthus_sp_OM825))	(Emelianthe_panganensis	Globimetula_dinklagei))))	(((Vanwykia_remota	Plicosepalus_sagittifolius)	Baratranthus_axanthus)	(Oedina_pendens	Bakerella_sp_Nickrent_4161)))	(((((Plicosepalus_curviflorus	Phragmanthera_regularis)	((((((((Decaisnina_triflora	(Decaisnina_brittenii	(Decaisnina_congesta	Decaisnina_signata)))	((Macrosolen_melintangensis	Macrosolen_cochinchinensis)	(Lepidaria_oviceps	Lepidaria_sp_Nickrent_4044)))	Amylotheca_duthieana)	((Amylotheca_subumbellata	(Lysiana_maritima	Lysiana_filifolia))	Loxanthera_speciosa))	(Peraxilla_tetrapetala	Alepis_flavida))	Atkinsonia_ligustrina)	((Gaiadendron_punctatum	Nuytsia_floribunda)	(Tupeia_antarctica	((((Ligaria_cuneifolia	(((Tristerix_longebracteatus
(Berhautia_senegalensis	((((((((Taxillus_chinensis	((Scurrula_parasitica	Scurrula_ferruginea)	Scurrula_pulverulenta))	Helixanthera_cylindrica)	((Plicosepalus_curviflorus	((Phragmanthera_regularis	Helixanthera_parasitica)	((((Muellerina_celastroides	Muellerina_eucalyptoides)	Ileostylus_micranthus)	(Cecarria_obtusifolia	(Loranthus_odoratus	(Loranthus_europaeus	Loranthus_grewingkii))))	(((Gaiadendron_punctatum	(Atkinsonia_ligustrina	Nuytsia_floribunda))	(Tupeia_antarctica	(Desmaria_mutabilis	((Notanthera_heterophylla	(Ligaria_cuneifolia	((Tristerix_peytonii	(Tristerix_peruvianus	Tristerix_chodatianus))	(((Tristerix_corymbosus	Tristerix_aphyllus)	(Tristerix_verticillatus	Tristerix_penduliflorus))	(Tristerix_pubescens	(Tristerix_grandiflorus	Tristerix_longebracteatus))))))	((((Passovia_pyrifolia	(Oryctanthus_occidentalis	Dendropemon_bicolor))	(Psittacanthus_calyculatus	((Cladocolea_gracilis	((Struthanthus_orbicularis	Struthanthus_oerstedii)	(Struthanthus_woodsonii	Struthanthus_sp_RE_5128_1)))	(Cladocolea_cupulata	Cladocolea_mcvaughii))))	Psittacanthus_schiedeanus)	(((Tripodanthus_flagellaris	Tripodanthus_belmirensis)	Tripodanthus_acutifolius)	Phthirusa_inorna))))))	((Peraxilla_tetrapetala
((Tapinanthus_constrictiflorus	((Agelanthus_sansibarensis	(Oncocalyx_sulfureus	Oncella_ambigua))	Oncocalyx_schimperi))	((Berhautia_senegalensis	Englerina_ramulosa)	((((Plicosepalus_sagittifolius	Vanwykia_remota)	((Bakerella_sp_Nickrent_4161	(((((Cecarria_obtusifolia	(Loranthus_odoratus	(Loranthus_europaeus	Loranthus_grewingkii)))	(((Tupeia_antarctica	(((((Passovia_pyrifolia	(Oryctanthus_occidentalis	Dendropemon_bicolor))	((Cladocolea_cupulata	Cladocolea_mcvaughii)	(Psittacanthus_schiedeanus	(Cladocolea_gracilis	(((Struthanthus_orbicularis	Struthanthus_oerstedii)	Struthanthus_sp_RE_5128_1)	Struthanthus_woodsonii)))))	((Tripodanthus_flagellaris	(Tripodanthus_belmirensis	Tripodanthus_acutifolius))	Phthirusa_inorna))	Psittacanthus_calyculatus)	(Desmaria_mutabilis	(Notanthera_heterophylla	(Ligaria_cuneifolia	((Tristerix_penduliflorus	(Tristerix_corymbosus	Tristerix_aphyllus))	(((Tristerix_pubescens	(Tristerix_grandiflorus	Tristerix_longebracteatus))	(Tristerix_peytonii	(Tristerix_peruvianus	Tristerix_chodatianus)))	Tristerix_verticillatus)))))))	(((Peraxilla_tetrapetala	Alepis_flavida)	(((((Macrosolen_melintangensis	Macrosolen_cochinchinensis)	(Lepidaria_oviceps	Lepidaria_sp_Nickrent_4044))
(((((Socratina_bemarivensis	Vanwykia_remota)	(((Helixanthera_cylindrica	(((Helixanthera_coccinea	(Dendrophthoe_curvata	(Dendrophthoe_vitellina	Dendrophthoe_longituba)))	Dendrophthoe_constricta)	Tolypanthus_involucratus))	(((Phragmanthera_crassicaulis	((Plicosepalus_curviflorus	(Oliverella_rubroviridis	((Erianthemum_dregei	Spragueanella_rhamnifolia)	Tapinanthus_sp_OM825)))	((Phragmanthera_regularis	Globimetula_dinklagei)	Emelianthe_panganensis)))	(Septulina_glauca	Moquiniella_rubra))	Plicosepalus_sagittifolius))	((Helixanthera_parasitica	(Taxillus_chinensis	((Scurrula_parasitica	Scurrula_ferruginea)	Scurrula_pulverulenta)))	((Baratranthus_axanthus	Bakerella_sp_Nickrent_4161)	(((((Tupeia_antarctica	(((((Passovia_pyrifolia	(Oryctanthus_occidentalis	Dendropemon_bicolor))	((Cladocolea_cupulata	Cladocolea_mcvaughii)	((((Psittacanthus_schiedeanus	Struthanthus_orbicularis)	Struthanthus_oerstedii)	(Cladocolea_gracilis	Struthanthus_sp_RE_5128_1))	Struthanthus_woodsonii)))	(Phthirusa_inorna	(Tripodanthus_acutifolius	(Tripodanthus_flagellaris	Tripodanthus_belmirensis))))	Psittacanthus_calyculatus)	((Notanthera_heterophylla	(((Tristerix_peytonii	(Tristerix_chodatianus	Tristerix_pubescens))	(Tristerix_peruvianus
((((((Socratina_bemarivensis	Vanwykia_remota)	(((((Taxillus_chinensis	(Scurrula_ferruginea	(Scurrula_pulverulenta	Scurrula_parasitica)))	(Sogerianthe_sessiflora	((Dactyliophora_novaeguineae	((Diplatia_furcata	(Diplatia_grandibractea	Amyema_cambagei))	Amyema_glabra))	((Helicanthes_elastica	Amyema_queenslandica)	Benthamina_alyxifolia))))	(Helixanthera_cylindrica	(((Nuytsia_floribunda	(((Tristerix_grandiflorus	Tristerix_longebracteatus)	(Tristerix_pubescens	(Tristerix_peytonii	(Tristerix_chodatianus	Tristerix_peruvianus))))	(Tristerix_verticillatus	(Tristerix_penduliflorus	(Tristerix_corymbosus	Tristerix_aphyllus)))))	((Tupeia_antarctica	(((Notanthera_heterophylla	((Peraxilla_tetrapetala	Alepis_flavida)	(((Lepidaria_oviceps	Loxanthera_speciosa)	(Amylotheca_duthieana	(((Macrosolen_melintangensis	Macrosolen_cochinchinensis)	Lepidaria_sp_Nickrent_4044)	(Decaisnina_triflora	(Decaisnina_brittenii	(Decaisnina_congesta	Decaisnina_signata))))))	((Lysiana_maritima	Lysiana_filifolia)	Amylotheca_subumbellata))))	(Atkinsonia_ligustrina	Desmaria_mutabilis))	(Ligaria_cuneifolia	((((Passovia_pyrifolia	(Oryctanthus_occidentalis	Dendropemon_bicolor))
(((Agelanthus_sansibarensis	(Oncocalyx_schimperi	(Oncocalyx_sulfureus	Oncella_ambigua)))	((Oedina_pendens	(Dendrophthoe_vitellina	(Englerina_ramulosa	Tapinanthus_constrictiflorus)))	(((Socratina_bemarivensis	Vanwykia_remota)	(Bakerella_sp_Nickrent_4161	((Plicosepalus_sagittifolius	((Dendrophthoe_longituba	Dendrophthoe_curvata)	(Helixanthera_coccinea	Tolypanthus_involucratus)))	((((Oliverella_rubroviridis	((Erianthemum_dregei	Spragueanella_rhamnifolia)	Tapinanthus_sp_OM825))	((Emelianthe_panganensis	(Phragmanthera_regularis	Globimetula_dinklagei))	Phragmanthera_crassicaulis))	(Septulina_glauca	Moquiniella_rubra))	((Helixanthera_cylindrica	(Taxillus_chinensis	(Scurrula_pulverulenta	(Scurrula_parasitica	Scurrula_ferruginea))))	((Sogerianthe_sessiflora	((Dactyliophora_novaeguineae	((Diplatia_furcata	(Diplatia_grandibractea	Amyema_cambagei))	Amyema_glabra))	((Helicanthes_elastica	Amyema_queenslandica)	Benthamina_alyxifolia)))	((Helixanthera_parasitica	Plicosepalus_curviflorus)	((Baratranthus_axanthus	((((((((Tristerix_pubescens	Tristerix_grandiflorus)	Tristerix_longebracteatus)	(Tristerix_peytonii	(Tristerix_chodatianus	Tristerix_peruvianus)))	((Tristerix_corymbosus
((Oedina_pendens	((Socratina_bemarivensis	(Baratranthus_axanthus	Vanwykia_remota))	((((((Septulina_glauca	Phragmanthera_crassicaulis)	((Oliverella_rubroviridis	((Erianthemum_dregei	Spragueanella_rhamnifolia)	Tapinanthus_sp_OM825))	(Emelianthe_panganensis	(Phragmanthera_regularis	Globimetula_dinklagei))))	Moquiniella_rubra)	((Helixanthera_cylindrica	(Plicosepalus_curviflorus	(Taxillus_chinensis	(Scurrula_pulverulenta	(Scurrula_parasitica	Scurrula_ferruginea)))))	((Sogerianthe_sessiflora	((((((Diplatia_furcata	Diplatia_grandibractea)	Amyema_glabra)	Amyema_cambagei)	Benthamina_alyxifolia)	Dactyliophora_novaeguineae)	(Helixanthera_parasitica	(Helicanthes_elastica	Amyema_queenslandica))))	((((((((Tristerix_corymbosus	Tristerix_aphyllus)	Tristerix_penduliflorus)	(Tristerix_verticillatus	((Tristerix_peytonii	(Tristerix_chodatianus	Tristerix_peruvianus))	((Tristerix_grandiflorus	Tristerix_longebracteatus)	Tristerix_pubescens))))	Tupeia_antarctica)	((((Peraxilla_tetrapetala	Alepis_flavida)	(((Lepidaria_oviceps	Loxanthera_speciosa)	(((Decaisnina_triflora	((Decaisnina_congesta	Decaisnina_signata)	Decaisnina_brittenii))	Lepidaria_sp_Nickrent_4044)
(Berhautia_senegalensis	((Agelanthus_sansibarensis	(Oncocalyx_sulfureus	Oncella_ambigua))	(((Oncocalyx_schimperi	(Englerina_ramulosa	Tapinanthus_constrictiflorus))	Oedina_pendens)	(Socratina_bemarivensis	(Vanwykia_remota	((Plicosepalus_sagittifolius	Bakerella_sp_Nickrent_4161)	(((((Oliverella_rubroviridis	((Erianthemum_dregei	Spragueanella_rhamnifolia)	Tapinanthus_sp_OM825))	(Emelianthe_panganensis	Globimetula_dinklagei))	(Septulina_glauca	Phragmanthera_crassicaulis))	((((Phragmanthera_regularis	((Helixanthera_parasitica	Taxillus_chinensis)	(Scurrula_pulverulenta	(Scurrula_parasitica	Scurrula_ferruginea))))	(Sogerianthe_sessiflora	(((Amyema_glabra	((Amyema_cambagei	Diplatia_furcata)	Diplatia_grandibractea))	Dactyliophora_novaeguineae)	(Benthamina_alyxifolia	(Helicanthes_elastica	Amyema_queenslandica)))))	((Helixanthera_cylindrica	(Baratranthus_axanthus	(((((((Notanthera_heterophylla	(Ligaria_cuneifolia	((((Tristerix_corymbosus	Tristerix_aphyllus)	Tristerix_penduliflorus)	(Tristerix_verticillatus	((Tristerix_chodatianus	Tristerix_peruvianus)	((Tristerix_grandiflorus	(Tristerix_pubescens	Tristerix_longebracteatus))	Tristerix_peytonii))))	(((Phthirusa_inorna
((Socratina_bemarivensis	((((Bakerella_sp_Nickrent_4161	(Oedina_pendens	(Baratranthus_axanthus	Vanwykia_remota)))	Plicosepalus_sagittifolius)	(((Septulina_glauca	Moquiniella_rubra)	(Phragmanthera_regularis	(Phragmanthera_crassicaulis	(((Erianthemum_dregei	Spragueanella_rhamnifolia)	(Tapinanthus_sp_OM825	Oliverella_rubroviridis))	(Emelianthe_panganensis	Globimetula_dinklagei)))))	(((((Helixanthera_parasitica	Taxillus_chinensis)	(Scurrula_ferruginea	(Scurrula_pulverulenta	Scurrula_parasitica)))	Helixanthera_cylindrica)	((Sogerianthe_sessiflora	(((Amyema_glabra	((Amyema_cambagei	Diplatia_furcata)	Diplatia_grandibractea))	Dactyliophora_novaeguineae)	(Benthamina_alyxifolia	(Helicanthes_elastica	Amyema_queenslandica))))	((((((Desmaria_mutabilis	Ligaria_cuneifolia)	Atkinsonia_ligustrina)	((Notanthera_heterophylla	((((Cladocolea_gracilis	((Struthanthus_sp_RE_5128_1	(Struthanthus_orbicularis	Struthanthus_oerstedii))	Struthanthus_woodsonii))	(Cladocolea_cupulata	Cladocolea_mcvaughii))	(Phthirusa_inorna	((Passovia_pyrifolia	(Oryctanthus_occidentalis	Dendropemon_bicolor))	((Tripodanthus_flagellaris	(Psittacanthus_schiedeanus	Tripodanthus_belmirensis))	Tripodanthus_acutifolius))))
((((Englerina_ramulosa	Tapinanthus_constrictiflorus)	(Oncocalyx_schimperi	(Agelanthus_sansibarensis	(Oncocalyx_sulfureus	Oncella_ambigua))))	Berhautia_senegalensis)	(((((Septulina_glauca	Phragmanthera_regularis)	(Moquiniella_rubra	(Phragmanthera_crassicaulis	(((Oliverella_rubroviridis	((Erianthemum_dregei	Spragueanella_rhamnifolia)	Tapinanthus_sp_OM825))	Globimetula_dinklagei)	Emelianthe_panganensis))))	((((Taxillus_chinensis	(Scurrula_pulverulenta	(Scurrula_parasitica	Scurrula_ferruginea)))	Helixanthera_parasitica)	(((Sogerianthe_sessiflora	(((Amyema_glabra	((Amyema_cambagei	Diplatia_furcata)	Diplatia_grandibractea))	Dactyliophora_novaeguineae)	(Benthamina_alyxifolia	(Helicanthes_elastica	Amyema_queenslandica))))	((Nuytsia_floribunda	((Ligaria_cuneifolia	(((Tristerix_corymbosus	Tristerix_aphyllus)	(Tristerix_penduliflorus	Tristerix_verticillatus))	(Tristerix_peytonii	(((Tristerix_grandiflorus	Tristerix_longebracteatus)	(Tristerix_chodatianus	Tristerix_peruvianus))	Tristerix_pubescens))))	(((((Peraxilla_tetrapetala	Alepis_flavida)	((Lepidaria_oviceps	Loxanthera_speciosa)	(((Lysiana_maritima	Lysiana_filifolia)	Amylotheca_subumbellata)
((Englerina_ramulosa	Berhautia_senegalensis)	((((Agelanthus_sansibarensis	(Oncocalyx_sulfureus	Oncella_ambigua))	Oncocalyx_schimperi)	Tapinanthus_constrictiflorus)	((((Socratina_bemarivensis	Vanwykia_remota)	((((Taxillus_chinensis	(Scurrula_pulverulenta	(Scurrula_parasitica	Scurrula_ferruginea)))	Helixanthera_parasitica)	((Sogerianthe_sessiflora	((Benthamina_alyxifolia	(((Amyema_glabra	(Diplatia_furcata	Diplatia_grandibractea))	Amyema_cambagei)	Dactyliophora_novaeguineae))	(Plicosepalus_curviflorus	(Helicanthes_elastica	Amyema_queenslandica))))	(Helixanthera_cylindrica	((((((Tupeia_antarctica	((Tristerix_verticillatus	((Tristerix_corymbosus	Tristerix_aphyllus)	Tristerix_penduliflorus))	((Tristerix_peytonii	(Tristerix_chodatianus	Tristerix_peruvianus))	((Tristerix_longebracteatus	Tristerix_pubescens)	Tristerix_grandiflorus))))	(((Peraxilla_tetrapetala	Alepis_flavida)	(Lepidaria_oviceps	((((Lysiana_maritima	Lysiana_filifolia)	Amylotheca_subumbellata)	Loxanthera_speciosa)	(((Decaisnina_triflora	((Decaisnina_congesta	Decaisnina_signata)	Decaisnina_brittenii))	((Macrosolen_melintangensis	Macrosolen_cochinchinensis)	Lepidaria_sp_Nickrent_4044))
((Oncocalyx_schimperi	(((Englerina_ramulosa	Tapinanthus_constrictiflorus)	Berhautia_senegalensis)	(Agelanthus_sansibarensis	(Oncella_ambigua	Oncocalyx_sulfureus))))	(((((((Dendrophthoe_longituba	Dendrophthoe_vitellina)	(Dendrophthoe_constricta	Helixanthera_coccinea))	(Dendrophthoe_curvata	Tolypanthus_involucratus))	(((Sogerianthe_sessiflora	((Helicanthes_elastica	Amyema_queenslandica)	(Benthamina_alyxifolia	(Dactyliophora_novaeguineae	(Amyema_cambagei	(Amyema_glabra	(Diplatia_furcata	Diplatia_grandibractea)))))))	((Septulina_glauca	Plicosepalus_curviflorus)	(Helixanthera_cylindrica	((Phragmanthera_regularis	Helixanthera_parasitica)	((((Tupeia_antarctica	((((((Psittacanthus_schiedeanus	(Psittacanthus_calyculatus	((Cladocolea_cupulata	Cladocolea_mcvaughii)	((Struthanthus_woodsonii	(Struthanthus_sp_RE_5128_1	(Struthanthus_orbicularis	Struthanthus_oerstedii)))	Cladocolea_gracilis))))	(Passovia_pyrifolia	(Oryctanthus_occidentalis	Dendropemon_bicolor)))	((Tripodanthus_acutifolius	(Tripodanthus_belmirensis	Tripodanthus_flagellaris))	Phthirusa_inorna))	(Notanthera_heterophylla	((Peraxilla_tetrapetala	Alepis_flavida)	(((Amylotheca_subumbellata	(Lysiana_maritima	Lysiana_filifolia))
((Oncocalyx_schimperi	(((Englerina_ramulosa	Tapinanthus_constrictiflorus)	Berhautia_senegalensis)	(Agelanthus_sansibarensis	(Oncella_ambigua	Oncocalyx_sulfureus))))	((((((Dendrophthoe_constricta	Dendrophthoe_vitellina)	Dendrophthoe_longituba)	Helixanthera_coccinea)	(Dendrophthoe_curvata	Tolypanthus_involucratus))	((((Helixanthera_cylindrica	(Taxillus_chinensis	((Scurrula_ferruginea	Scurrula_parasitica)	Scurrula_pulverulenta)))	((Sogerianthe_sessiflora	((Dactyliophora_novaeguineae	(Amyema_cambagei	(Amyema_glabra	(Diplatia_furcata	Diplatia_grandibractea))))	((Helicanthes_elastica	Amyema_queenslandica)	Benthamina_alyxifolia)))	((Phragmanthera_regularis	Helixanthera_parasitica)	(((((((((((Psittacanthus_schiedeanus	((Cladocolea_cupulata	Cladocolea_mcvaughii)	((Cladocolea_gracilis	(Struthanthus_orbicularis	Struthanthus_oerstedii))	(Struthanthus_sp_RE_5128_1	Struthanthus_woodsonii))))	(Passovia_pyrifolia	(Oryctanthus_occidentalis	Dendropemon_bicolor)))	((Tripodanthus_acutifolius	Tripodanthus_flagellaris)	Tripodanthus_belmirensis))	Psittacanthus_calyculatus)	Phthirusa_inorna)	(Notanthera_heterophylla	((Peraxilla_tetrapetala	Alepis_flavida)	(((Amylotheca_subumbellata	(Lysiana_maritima
(((Agelanthus_sansibarensis	(Oncella_ambigua	Oncocalyx_sulfureus))	((Englerina_ramulosa	Tapinanthus_constrictiflorus)	(((((((Dendrophthoe_constricta	(Dendrophthoe_longituba	Dendrophthoe_vitellina))	(Dendrophthoe_curvata	Helixanthera_coccinea))	Tolypanthus_involucratus)	(((Helixanthera_cylindrica	(Sogerianthe_sessiflora	((Dactyliophora_novaeguineae	(Amyema_glabra	(Diplatia_furcata	(Amyema_cambagei	Diplatia_grandibractea))))	((Helicanthes_elastica	Amyema_queenslandica)	Benthamina_alyxifolia))))	((Helixanthera_parasitica	(((((Notanthera_heterophylla	Tupeia_antarctica)	((Ligaria_cuneifolia	((Tristerix_verticillatus	((Tristerix_aphyllus	Tristerix_corymbosus)	Tristerix_penduliflorus))	(((Tristerix_grandiflorus	Tristerix_longebracteatus)	Tristerix_pubescens)	(Tristerix_peytonii	(Tristerix_chodatianus	Tristerix_peruvianus)))))	Desmaria_mutabilis))	((Psittacanthus_schiedeanus	(((Phthirusa_inorna	Tripodanthus_acutifolius)	(Tripodanthus_flagellaris	Tripodanthus_belmirensis))	(((Cladocolea_gracilis	Struthanthus_sp_RE_5128_1)	((Struthanthus_woodsonii	(Cladocolea_cupulata	Cladocolea_mcvaughii))	(Struthanthus_orbicularis	Struthanthus_oerstedii)))	(Passovia_pyrifolia	(Oryctanthus_occidentalis
(((Oncocalyx_schimperi	(Agelanthus_sansibarensis	(Oncella_ambigua	Oncocalyx_sulfureus)))	((Englerina_ramulosa	Tapinanthus_constrictiflorus)	(Oedina_pendens	((((((((Septulina_glauca	Phragmanthera_crassicaulis)	((Emelianthe_panganensis	(Phragmanthera_regularis	Globimetula_dinklagei))	((Tapinanthus_sp_OM825	(Spragueanella_rhamnifolia	Erianthemum_dregei))	Oliverella_rubroviridis)))	Moquiniella_rubra)	((Helixanthera_cylindrica	(((Plicosepalus_curviflorus	Helixanthera_parasitica)	(((((((Desmaria_mutabilis	(Ligaria_cuneifolia	((Tristerix_penduliflorus	Tristerix_verticillatus)	(((Tristerix_peytonii	((Tristerix_pubescens	Tristerix_longebracteatus)	Tristerix_grandiflorus))	(Tristerix_chodatianus	Tristerix_peruvianus))	(Tristerix_aphyllus	Tristerix_corymbosus)))))	(Notanthera_heterophylla	Tupeia_antarctica))	(((Tripodanthus_belmirensis	(Tripodanthus_flagellaris	(Tripodanthus_acutifolius	Phthirusa_inorna)))	(((Psittacanthus_calyculatus	(Cladocolea_gracilis	((Struthanthus_sp_RE_5128_1	Struthanthus_woodsonii)	(((Cladocolea_cupulata	Cladocolea_mcvaughii)	Struthanthus_orbicularis)	Struthanthus_oerstedii))))	(Passovia_pyrifolia	(Oryctanthus_occidentalis	Dendropemon_bicolor)))	Psittacanthus_schiedeanus))
((Socratina_bemarivensis	(((((((Emelianthe_panganensis	(Phragmanthera_regularis	Globimetula_dinklagei))	((Plicosepalus_curviflorus	((Tapinanthus_sp_OM825	(Spragueanella_rhamnifolia	Erianthemum_dregei))	Oliverella_rubroviridis))	Phragmanthera_crassicaulis))	(Septulina_glauca	Moquiniella_rubra))	((Helixanthera_cylindrica	(((((Gaiadendron_punctatum	(Nuytsia_floribunda	Atkinsonia_ligustrina))	((Peraxilla_tetrapetala	Alepis_flavida)	(((((((Decaisnina_congesta	Decaisnina_signata)	Decaisnina_brittenii)	Decaisnina_triflora)	(Lepidaria_sp_Nickrent_4044	(Macrosolen_melintangensis	Macrosolen_cochinchinensis)))	Amylotheca_duthieana)	Loxanthera_speciosa)	(Amylotheca_subumbellata	(Lysiana_maritima	Lysiana_filifolia)))))	((Desmaria_mutabilis	((Ligaria_cuneifolia	((Lepidaria_oviceps	Notanthera_heterophylla)	((Tristerix_verticillatus	((Tristerix_aphyllus	Tristerix_corymbosus)	Tristerix_penduliflorus))	((Tristerix_longebracteatus	Tristerix_grandiflorus)	(Tristerix_pubescens	((Tristerix_chodatianus	Tristerix_peruvianus)	Tristerix_peytonii))))))	(((Tripodanthus_acutifolius	(Tripodanthus_belmirensis	Tripodanthus_flagellaris))	Phthirusa_inorna)	((Oryctanthus_occidentalis	(Dendropemon_bicolor
(((Socratina_bemarivensis	((((Bakerella_sp_Nickrent_4161	Plicosepalus_sagittifolius)	((((Helixanthera_coccinea	(Dendrophthoe_constricta	(Dendrophthoe_longituba	Dendrophthoe_vitellina)))	Dendrophthoe_curvata)	Tolypanthus_involucratus)	(((Phragmanthera_regularis	(Phragmanthera_crassicaulis	((Globimetula_dinklagei	Emelianthe_panganensis)	((Tapinanthus_sp_OM825	(Spragueanella_rhamnifolia	Erianthemum_dregei))	Oliverella_rubroviridis))))	(Septulina_glauca	Moquiniella_rubra))	Plicosepalus_curviflorus)))	((Helixanthera_cylindrica	(((Cecarria_obtusifolia	(Loranthus_odoratus	(Loranthus_europaeus	Loranthus_grewingkii)))	(((((((Tristerix_aphyllus	Tristerix_corymbosus)	Tristerix_penduliflorus)	((((Tristerix_chodatianus	Tristerix_peruvianus)	(Tristerix_grandiflorus	(Tristerix_pubescens	Tristerix_longebracteatus)))	Tristerix_peytonii)	Tristerix_verticillatus))	Ligaria_cuneifolia)	((((Tripodanthus_acutifolius	Tripodanthus_flagellaris)	(Tripodanthus_belmirensis	(Passovia_pyrifolia	(Oryctanthus_occidentalis	Dendropemon_bicolor))))	(Psittacanthus_calyculatus	(((Cladocolea_cupulata	Cladocolea_mcvaughii)	((Cladocolea_gracilis	Struthanthus_sp_RE_5128_1)	Struthanthus_woodsonii))	((Psittacanthus_schiedeanus	Struthanthus_orbicularis)
((((Socratina_bemarivensis	(((((Helixanthera_cylindrica	(((((((Notanthera_heterophylla	Tupeia_antarctica)	(Desmaria_mutabilis	(((Tristerix_aphyllus	Tristerix_corymbosus)	Tristerix_penduliflorus)	(((Tristerix_grandiflorus	Tristerix_longebracteatus)	(Tristerix_pubescens	(Tristerix_peytonii	(Tristerix_chodatianus	Tristerix_peruvianus))))	Tristerix_verticillatus))))	((((Tripodanthus_acutifolius	(Tripodanthus_belmirensis	Tripodanthus_flagellaris))	((((Struthanthus_orbicularis	Struthanthus_oerstedii)	(Struthanthus_woodsonii	Struthanthus_sp_RE_5128_1))	Cladocolea_gracilis)	(Cladocolea_cupulata	Cladocolea_mcvaughii)))	((Phthirusa_inorna	(Oryctanthus_occidentalis	(Dendropemon_bicolor	Passovia_pyrifolia)))	Psittacanthus_calyculatus))	Psittacanthus_schiedeanus))	((Gaiadendron_punctatum	(Nuytsia_floribunda	Atkinsonia_ligustrina))	((Peraxilla_tetrapetala	Alepis_flavida)	((Amylotheca_subumbellata	(Lysiana_maritima	Lysiana_filifolia))	((((((Decaisnina_congesta	Decaisnina_signata)	Decaisnina_brittenii)	Decaisnina_triflora)	(Lepidaria_sp_Nickrent_4044	(Macrosolen_melintangensis	Macrosolen_cochinchinensis)))	Amylotheca_duthieana)	(Lepidaria_oviceps	Loxanthera_speciosa))))))	Ligaria_cuneifolia)
((Oedina_pendens	(((Baratranthus_axanthus	Vanwykia_remota)	(((((Dendrophthoe_constricta	(Dendrophthoe_longituba	Dendrophthoe_vitellina))	Dendrophthoe_curvata)	(Tolypanthus_involucratus	Helixanthera_coccinea))	(Bakerella_sp_Nickrent_4161	Plicosepalus_sagittifolius))	(((((Spragueanella_rhamnifolia	Erianthemum_dregei)	(Oliverella_rubroviridis	Tapinanthus_sp_OM825))	(Phragmanthera_crassicaulis	(Globimetula_dinklagei	Emelianthe_panganensis)))	Moquiniella_rubra)	(Plicosepalus_curviflorus	(((((((Atkinsonia_ligustrina	((Peraxilla_tetrapetala	Alepis_flavida)	(Lepidaria_oviceps	((Amylotheca_subumbellata	(Lysiana_maritima	Lysiana_filifolia))	((((((Decaisnina_congesta	Decaisnina_signata)	Decaisnina_brittenii)	Decaisnina_triflora)	(Lepidaria_sp_Nickrent_4044	(Macrosolen_melintangensis	Macrosolen_cochinchinensis)))	Amylotheca_duthieana)	Loxanthera_speciosa)))))	((((((Tristerix_verticillatus	(((Tristerix_aphyllus	Tristerix_corymbosus)	((((Tristerix_grandiflorus	Tristerix_longebracteatus)	Tristerix_pubescens)	Tristerix_peytonii)	(Tristerix_chodatianus	Tristerix_peruvianus)))	Tristerix_penduliflorus))	Notanthera_heterophylla)	Tupeia_antarctica)	(Ligaria_cuneifolia	Desmaria_mutabilis))
((((Oedina_pendens	((Vanwykia_remota	Socratina_bemarivensis)	((((((Emelianthe_panganensis	((Spragueanella_rhamnifolia	Erianthemum_dregei)	(Oliverella_rubroviridis	Tapinanthus_sp_OM825)))	(Moquiniella_rubra	Globimetula_dinklagei))	Phragmanthera_crassicaulis)	((((((Gaiadendron_punctatum	((Atkinsonia_ligustrina	((Peraxilla_tetrapetala	Alepis_flavida)	(((((((Decaisnina_congesta	Decaisnina_signata)	Decaisnina_brittenii)	Decaisnina_triflora)	(Lepidaria_sp_Nickrent_4044	(Macrosolen_melintangensis	Macrosolen_cochinchinensis)))	Amylotheca_duthieana)	(Lepidaria_oviceps	Loxanthera_speciosa))	(Amylotheca_subumbellata	(Lysiana_maritima	Lysiana_filifolia)))))	(((Ligaria_cuneifolia	(Desmaria_mutabilis	(((Tristerix_aphyllus	Tristerix_corymbosus)	(Tristerix_verticillatus	((((Tristerix_grandiflorus	Tristerix_longebracteatus)	Tristerix_pubescens)	Tristerix_peytonii)	(Tristerix_chodatianus	Tristerix_peruvianus))))	Tristerix_penduliflorus)))	(Notanthera_heterophylla	Tupeia_antarctica))	(((((Cladocolea_gracilis	((Struthanthus_sp_RE_5128_1	Struthanthus_woodsonii)	(Struthanthus_orbicularis	Struthanthus_oerstedii)))	Psittacanthus_schiedeanus)	((Cladocolea_cupulata	Cladocolea_mcvaughii)
(((Socratina_bemarivensis	(((((Vanwykia_remota	Oedina_pendens)	(Baratranthus_axanthus	Bakerella_sp_Nickrent_4161))	Plicosepalus_sagittifolius)	((Plicosepalus_curviflorus	(Moquiniella_rubra	(((Phragmanthera_crassicaulis	Septulina_glauca)	(((Spragueanella_rhamnifolia	Erianthemum_dregei)	(Oliverella_rubroviridis	Tapinanthus_sp_OM825))	(Emelianthe_panganensis	Globimetula_dinklagei)))	Phragmanthera_regularis)))	(((((Gaiadendron_punctatum	(((((Notanthera_heterophylla	Tupeia_antarctica)	(((((Phthirusa_inorna	(Passovia_pyrifolia	(Oryctanthus_occidentalis	Dendropemon_bicolor)))	(Cladocolea_gracilis	((Struthanthus_sp_RE_5128_1	(Struthanthus_orbicularis	Struthanthus_oerstedii))	((Cladocolea_cupulata	Cladocolea_mcvaughii)	Struthanthus_woodsonii))))	((Tripodanthus_flagellaris	Tripodanthus_acutifolius)	(Psittacanthus_schiedeanus	Tripodanthus_belmirensis)))	Psittacanthus_calyculatus)	(Ligaria_cuneifolia	((Peraxilla_tetrapetala	Alepis_flavida)	(((((((Decaisnina_congesta	Decaisnina_signata)	Decaisnina_brittenii)	Decaisnina_triflora)	((Lepidaria_oviceps	Lepidaria_sp_Nickrent_4044)	(Macrosolen_melintangensis	Macrosolen_cochinchinensis)))	Amylotheca_duthieana)	Loxanthera_speciosa)	(Amylotheca_subumbellata
(Berhautia_senegalensis	((Tapinanthus_constrictiflorus	Englerina_ramulosa)	((Oedina_pendens	(((((Plicosepalus_curviflorus	(((((Oliverella_rubroviridis	(Tapinanthus_sp_OM825	(Spragueanella_rhamnifolia	Erianthemum_dregei)))	(Globimetula_dinklagei	Emelianthe_panganensis))	Phragmanthera_regularis)	Moquiniella_rubra)	(Septulina_glauca	Phragmanthera_crassicaulis)))	(Helixanthera_cylindrica	((Taxillus_chinensis	(Scurrula_pulverulenta	(Scurrula_ferruginea	Scurrula_parasitica)))	((Sogerianthe_sessiflora	((Dactyliophora_novaeguineae	(Amyema_glabra	((Diplatia_grandibractea	Amyema_cambagei)	Diplatia_furcata)))	(Benthamina_alyxifolia	(Helixanthera_parasitica	(Amyema_queenslandica	Helicanthes_elastica)))))	(Baratranthus_axanthus	(((Ileostylus_micranthus	(Muellerina_eucalyptoides	Muellerina_celastroides))	(Cecarria_obtusifolia	((Loranthus_grewingkii	Loranthus_europaeus)	Loranthus_odoratus)))	(Nuytsia_floribunda	(Gaiadendron_punctatum	(((((Peraxilla_tetrapetala	Alepis_flavida)	(Lepidaria_oviceps	((Amylotheca_subumbellata	(Lysiana_maritima	Lysiana_filifolia))	(((((Macrosolen_melintangensis	Macrosolen_cochinchinensis)	Lepidaria_sp_Nickrent_4044)	(((Decaisnina_congesta
(Berhautia_senegalensis	((Oedina_pendens	((((Baratranthus_axanthus	(Septulina_glauca	Bakerella_sp_Nickrent_4161))	Plicosepalus_sagittifolius)	((((((Oliverella_rubroviridis	(Tapinanthus_sp_OM825	(Spragueanella_rhamnifolia	Erianthemum_dregei)))	(Emelianthe_panganensis	(Globimetula_dinklagei	Phragmanthera_regularis)))	Moquiniella_rubra)	Phragmanthera_crassicaulis)	(Helixanthera_cylindrica	((Taxillus_chinensis	(Scurrula_pulverulenta	(Scurrula_ferruginea	Scurrula_parasitica)))	(Plicosepalus_curviflorus	((Sogerianthe_sessiflora	((Benthamina_alyxifolia	((Amyema_glabra	((Diplatia_grandibractea	Amyema_cambagei)	Diplatia_furcata))	Dactyliophora_novaeguineae))	(Amyema_queenslandica	Helicanthes_elastica)))	(((Ileostylus_micranthus	(Muellerina_eucalyptoides	Muellerina_celastroides))	(Cecarria_obtusifolia	((Loranthus_grewingkii	Loranthus_europaeus)	Loranthus_odoratus)))	(((((Notanthera_heterophylla	(((Tristerix_penduliflorus	(Tristerix_corymbosus	Tristerix_aphyllus))	Tristerix_verticillatus)	((Tristerix_chodatianus	Tristerix_peruvianus)	((Tristerix_pubescens	Tristerix_peytonii)	(Tristerix_grandiflorus	Tristerix_longebracteatus)))))	Ligaria_cuneifolia)	(Psittacanthus_calyculatus
((Oedina_pendens	((((((Baratranthus_axanthus	Bakerella_sp_Nickrent_4161)	Plicosepalus_sagittifolius)	(Plicosepalus_curviflorus	((((Globimetula_dinklagei	(Oliverella_rubroviridis	(Tapinanthus_sp_OM825	(Spragueanella_rhamnifolia	Erianthemum_dregei))))	Emelianthe_panganensis)	Phragmanthera_regularis)	(Phragmanthera_crassicaulis	Moquiniella_rubra))))	((Sogerianthe_sessiflora	((Benthamina_alyxifolia	((Amyema_glabra	((Diplatia_grandibractea	Amyema_cambagei)	Diplatia_furcata))	Dactyliophora_novaeguineae))	(Septulina_glauca	(Helixanthera_parasitica	(Amyema_queenslandica	Helicanthes_elastica)))))	((Helixanthera_cylindrica	(((Ileostylus_micranthus	(Muellerina_eucalyptoides	Muellerina_celastroides))	(Cecarria_obtusifolia	((Loranthus_grewingkii	Loranthus_europaeus)	Loranthus_odoratus)))	(Nuytsia_floribunda	(Gaiadendron_punctatum	(Tupeia_antarctica	(Atkinsonia_ligustrina	((((Notanthera_heterophylla	(((Tristerix_penduliflorus	(Tristerix_corymbosus	Tristerix_aphyllus))	(Tristerix_verticillatus	((Tristerix_peytonii	(Tristerix_chodatianus	Tristerix_peruvianus))	(Tristerix_pubescens	(Tristerix_grandiflorus	Tristerix_longebracteatus)))))	Ligaria_cuneifolia))	(Psittacanthus_calyculatus
(Berhautia_senegalensis	((((Moquiniella_rubra	((Plicosepalus_curviflorus	Septulina_glauca)	((Phragmanthera_crassicaulis	((Tapinanthus_sp_OM825	(Spragueanella_rhamnifolia	Erianthemum_dregei))	(Oliverella_rubroviridis	(Globimetula_dinklagei	Emelianthe_panganensis))))	Phragmanthera_regularis)))	((((((Ileostylus_micranthus	(Muellerina_eucalyptoides	Muellerina_celastroides))	(((Loranthus_grewingkii	Loranthus_europaeus)	Loranthus_odoratus)	Cecarria_obtusifolia))	(Ligaria_cuneifolia	(((((Nuytsia_floribunda	(((Tristerix_chodatianus	Tristerix_peruvianus)	((Tristerix_peytonii	Tristerix_pubescens)	(Tristerix_grandiflorus	Tristerix_longebracteatus)))	((Tristerix_penduliflorus	(Tristerix_corymbosus	Tristerix_aphyllus))	Tristerix_verticillatus)))	(Psittacanthus_calyculatus	((Psittacanthus_schiedeanus	((Cladocolea_gracilis	(Struthanthus_woodsonii	(Struthanthus_sp_RE_5128_1	(Phthirusa_inorna	(Struthanthus_oerstedii	((Cladocolea_cupulata	Cladocolea_mcvaughii)	Struthanthus_orbicularis))))))	(Tripodanthus_acutifolius	(Tripodanthus_flagellaris	Tripodanthus_belmirensis))))	(Passovia_pyrifolia	(Oryctanthus_occidentalis	Dendropemon_bicolor)))))	(Desmaria_mutabilis	Notanthera_heterophylla))	(((Peraxilla_tetrapetala
(Berhautia_senegalensis	(((Tapinanthus_constrictiflorus	Englerina_ramulosa)	(Oncocalyx_schimperi	(Agelanthus_sansibarensis	(Oncocalyx_sulfureus	Oncella_ambigua))))	(((Plicosepalus_curviflorus	Oedina_pendens)	((((Helixanthera_cylindrica	(((Taxillus_chinensis	(Scurrula_pulverulenta	(Scurrula_ferruginea	Scurrula_parasitica)))	(((Ileostylus_micranthus	(Muellerina_eucalyptoides	Muellerina_celastroides))	(((Loranthus_grewingkii	Loranthus_europaeus)	Loranthus_odoratus)	Cecarria_obtusifolia))	(((((((Tristerix_peytonii	(Tristerix_chodatianus	Tristerix_peruvianus))	(Tristerix_pubescens	(Tristerix_grandiflorus	Tristerix_longebracteatus)))	((Tristerix_penduliflorus	(Tristerix_corymbosus	Tristerix_aphyllus))	Tristerix_verticillatus))	Ligaria_cuneifolia)	Tupeia_antarctica)	((Tripodanthus_acutifolius	(Tripodanthus_flagellaris	Tripodanthus_belmirensis))	(((Passovia_pyrifolia	(Oryctanthus_occidentalis	Dendropemon_bicolor))	(Psittacanthus_calyculatus	((Cladocolea_gracilis	(Struthanthus_woodsonii	(Struthanthus_sp_RE_5128_1	(Struthanthus_orbicularis	Struthanthus_oerstedii))))	(Cladocolea_cupulata	Cladocolea_mcvaughii))))	Psittacanthus_schiedeanus)))	((Gaiadendron_punctatum	Desmaria_mutabilis)
(Berhautia_senegalensis	(((Tapinanthus_constrictiflorus	Englerina_ramulosa)	(Oncocalyx_schimperi	(Agelanthus_sansibarensis	(Oncocalyx_sulfureus	Oncella_ambigua))))	(Oedina_pendens	((Socratina_bemarivensis	Vanwykia_remota)	(((Helixanthera_cylindrica	((Taxillus_chinensis	(Scurrula_pulverulenta	(Scurrula_ferruginea	Scurrula_parasitica)))	(((Helixanthera_parasitica	Phragmanthera_regularis)	(((Ileostylus_micranthus	(Muellerina_eucalyptoides	Muellerina_celastroides))	(((Loranthus_grewingkii	Loranthus_europaeus)	Loranthus_odoratus)	Cecarria_obtusifolia))	(((Ligaria_cuneifolia	((Phthirusa_inorna	((Tripodanthus_acutifolius	Tripodanthus_belmirensis)	Tripodanthus_flagellaris))	((Passovia_pyrifolia	(Oryctanthus_occidentalis	Dendropemon_bicolor))	(Psittacanthus_calyculatus	(Psittacanthus_schiedeanus	((Cladocolea_gracilis	(Struthanthus_woodsonii	(Struthanthus_sp_RE_5128_1	(Struthanthus_orbicularis	Struthanthus_oerstedii))))	(Cladocolea_cupulata	Cladocolea_mcvaughii)))))))	(Gaiadendron_punctatum	(((Peraxilla_tetrapetala	Alepis_flavida)	(((Amylotheca_duthieana	(((Lepidaria_oviceps	Lepidaria_sp_Nickrent_4044)	(Macrosolen_melintangensis	Macrosolen_cochinchinensis))	(((Decaisnina_congesta
(((Oncocalyx_schimperi	(Agelanthus_sansibarensis	(Oncocalyx_sulfureus	Oncella_ambigua)))	(Berhautia_senegalensis	(Tapinanthus_constrictiflorus	Englerina_ramulosa)))	(Oedina_pendens	((Socratina_bemarivensis	(Baratranthus_axanthus	Vanwykia_remota))	(((((Helixanthera_parasitica	(((Ileostylus_micranthus	(Muellerina_eucalyptoides	Muellerina_celastroides))	(((Loranthus_grewingkii	Loranthus_europaeus)	Loranthus_odoratus)	Cecarria_obtusifolia))	((((Gaiadendron_punctatum	Atkinsonia_ligustrina)	(((((Amylotheca_duthieana	((Lepidaria_sp_Nickrent_4044	(Macrosolen_melintangensis	Macrosolen_cochinchinensis))	(Psittacanthus_schiedeanus	(((Decaisnina_congesta	Decaisnina_signata)	Decaisnina_brittenii)	Decaisnina_triflora))))	(Loxanthera_speciosa	(Amylotheca_subumbellata	(Lysiana_maritima	Lysiana_filifolia))))	(Notanthera_heterophylla	Ligaria_cuneifolia))	(Lepidaria_oviceps	(Peraxilla_tetrapetala	Alepis_flavida)))	(((Tristerix_peytonii	(Tristerix_chodatianus	Tristerix_peruvianus))	((Tristerix_pubescens	Tristerix_longebracteatus)	Tristerix_grandiflorus))	(Tristerix_verticillatus	(Tristerix_penduliflorus	(Tristerix_corymbosus	Tristerix_aphyllus))))))	(Desmaria_mutabilis
(((Agelanthus_sansibarensis	(Oncocalyx_sulfureus	Oncella_ambigua))	(Berhautia_senegalensis	((Oncocalyx_schimperi	Tapinanthus_constrictiflorus)	Englerina_ramulosa)))	((Socratina_bemarivensis	Vanwykia_remota)	(Oedina_pendens	((((Septulina_glauca	(Baratranthus_axanthus	Bakerella_sp_Nickrent_4161))	(((((Helixanthera_parasitica	(Ileostylus_micranthus	(Muellerina_eucalyptoides	Muellerina_celastroides)))	(((Loranthus_grewingkii	Loranthus_europaeus)	Loranthus_odoratus)	Cecarria_obtusifolia))	(Tupeia_antarctica	((((Desmaria_mutabilis	Notanthera_heterophylla)	((((Passovia_pyrifolia	(Oryctanthus_occidentalis	Dendropemon_bicolor))	((Phthirusa_inorna	((Tripodanthus_belmirensis	Tripodanthus_flagellaris)	Tripodanthus_acutifolius))	(Psittacanthus_calyculatus	((Cladocolea_gracilis	Struthanthus_sp_RE_5128_1)	(Struthanthus_woodsonii	((Struthanthus_oerstedii	Struthanthus_orbicularis)	Psittacanthus_schiedeanus))))))	(Cladocolea_cupulata	Cladocolea_mcvaughii))	((((Tristerix_peytonii	(Tristerix_chodatianus	Tristerix_peruvianus))	((Tristerix_longebracteatus	Tristerix_grandiflorus)	Tristerix_pubescens))	((Tristerix_corymbosus	Tristerix_aphyllus)	(Tristerix_verticillatus	Tristerix_penduliflorus)))
(Berhautia_senegalensis	((Socratina_bemarivensis	(Oedina_pendens	((Baratranthus_axanthus	Vanwykia_remota)	((((((((Benthamina_alyxifolia	((((Diplatia_furcata	Diplatia_grandibractea)	Amyema_cambagei)	Amyema_glabra)	Dactyliophora_novaeguineae))	(Amyema_queenslandica	Helicanthes_elastica))	Sogerianthe_sessiflora)	(Helixanthera_cylindrica	(((Ileostylus_micranthus	(Muellerina_eucalyptoides	Muellerina_celastroides))	(((Loranthus_grewingkii	Loranthus_europaeus)	Loranthus_odoratus)	Cecarria_obtusifolia))	(((Desmaria_mutabilis	((Gaiadendron_punctatum	(Nuytsia_floribunda	Atkinsonia_ligustrina))	((Peraxilla_tetrapetala	Alepis_flavida)	((Notanthera_heterophylla	Ligaria_cuneifolia)	(((Lepidaria_oviceps	Loxanthera_speciosa)	(Amylotheca_duthieana	((Lepidaria_sp_Nickrent_4044	(Macrosolen_melintangensis	Macrosolen_cochinchinensis))	(((Decaisnina_signata	Decaisnina_congesta)	Decaisnina_brittenii)	Decaisnina_triflora))))	(Amylotheca_subumbellata	(Lysiana_maritima	Lysiana_filifolia)))))))	(((((Passovia_pyrifolia	(Oryctanthus_occidentalis	Dendropemon_bicolor))	((Tripodanthus_belmirensis	Tripodanthus_flagellaris)	Tripodanthus_acutifolius))	(Psittacanthus_calyculatus
((Oedina_pendens	((Socratina_bemarivensis	Vanwykia_remota)	((((((Helixanthera_parasitica	((((Loranthus_grewingkii	Loranthus_europaeus)	Loranthus_odoratus)	Cecarria_obtusifolia)	((Ligaria_cuneifolia	(((((Psittacanthus_schiedeanus	((Passovia_pyrifolia	(Oryctanthus_occidentalis	Dendropemon_bicolor))	((Tripodanthus_belmirensis	Tripodanthus_flagellaris)	Tripodanthus_acutifolius)))	(Phthirusa_inorna	((Struthanthus_sp_RE_5128_1	(Struthanthus_oerstedii	Struthanthus_orbicularis))	((Cladocolea_cupulata	Cladocolea_mcvaughii)	(Cladocolea_gracilis	Struthanthus_woodsonii)))))	Psittacanthus_calyculatus)	(Tupeia_antarctica	(((Gaiadendron_punctatum	Atkinsonia_ligustrina)	(Notanthera_heterophylla	((((Amylotheca_duthieana	((Lepidaria_sp_Nickrent_4044	(Macrosolen_melintangensis	Macrosolen_cochinchinensis))	(((Decaisnina_signata	Decaisnina_congesta)	Decaisnina_brittenii)	Decaisnina_triflora)))	(Lepidaria_oviceps	Loxanthera_speciosa))	(Amylotheca_subumbellata	(Lysiana_maritima	Lysiana_filifolia)))	(Peraxilla_tetrapetala	Alepis_flavida))))	(Desmaria_mutabilis	Nuytsia_floribunda))))	(((Tristerix_peruvianus	(Tristerix_peytonii	Tristerix_chodatianus))	((Tristerix_longebracteatus
((((Socratina_bemarivensis	(((Plicosepalus_curviflorus	(Moquiniella_rubra	(Phragmanthera_regularis	(Phragmanthera_crassicaulis	((Globimetula_dinklagei	(Septulina_glauca	Emelianthe_panganensis))	((Tapinanthus_sp_OM825	(Erianthemum_dregei	Spragueanella_rhamnifolia))	Oliverella_rubroviridis))))))	((((Benthamina_alyxifolia	((Amyema_glabra	(Amyema_cambagei	(Diplatia_grandibractea	Diplatia_furcata)))	Dactyliophora_novaeguineae))	(Helicanthes_elastica	Amyema_queenslandica))	Sogerianthe_sessiflora)	((Helixanthera_parasitica	(Taxillus_chinensis	((Scurrula_ferruginea	Scurrula_parasitica)	Scurrula_pulverulenta)))	((Baratranthus_axanthus	((((Gaiadendron_punctatum	(Nuytsia_floribunda	Atkinsonia_ligustrina))	(((Alepis_flavida	Peraxilla_tetrapetala)	((Amylotheca_subumbellata	(Lysiana_maritima	Lysiana_filifolia))	((((Lepidaria_oviceps	Lepidaria_sp_Nickrent_4044)	(Macrosolen_melintangensis	Macrosolen_cochinchinensis))	((Decaisnina_brittenii	(Decaisnina_congesta	Decaisnina_signata))	Decaisnina_triflora))	(Loxanthera_speciosa	Amylotheca_duthieana))))	(Desmaria_mutabilis	(Tupeia_antarctica	Notanthera_heterophylla))))	((((Passovia_pyrifolia	(Dendropemon_bicolor
(Englerina_ramulosa	(((((((Moquiniella_rubra	(Phragmanthera_regularis	((Septulina_glauca	Phragmanthera_crassicaulis)	((Globimetula_dinklagei	Emelianthe_panganensis)	(Plicosepalus_curviflorus	((Tapinanthus_sp_OM825	(Erianthemum_dregei	Spragueanella_rhamnifolia))	Oliverella_rubroviridis))))))	(((Helixanthera_parasitica	(Taxillus_chinensis	((Scurrula_ferruginea	Scurrula_parasitica)	Scurrula_pulverulenta)))	(((((Ligaria_cuneifolia	(((Tristerix_corymbosus	Tristerix_aphyllus)	Tristerix_penduliflorus)	(((Tristerix_peruvianus	Tristerix_chodatianus)	((Tristerix_grandiflorus	Tristerix_longebracteatus)	(Tristerix_peytonii	Tristerix_pubescens)))	Tristerix_verticillatus)))	(((Gaiadendron_punctatum	(Notanthera_heterophylla	Desmaria_mutabilis))	(Psittacanthus_calyculatus	(((Passovia_pyrifolia	(Dendropemon_bicolor	Oryctanthus_occidentalis))	(((((Struthanthus_oerstedii	Struthanthus_orbicularis)	(Cladocolea_cupulata	Cladocolea_mcvaughii))	Psittacanthus_schiedeanus)	(Cladocolea_gracilis	Struthanthus_sp_RE_5128_1))	Struthanthus_woodsonii))	(Phthirusa_inorna	((Tripodanthus_belmirensis	Tripodanthus_flagellaris)	Tripodanthus_acutifolius)))))	(((Alepis_flavida	Peraxilla_tetrapetala)	((Loxanthera_speciosa
((((((Plicosepalus_sagittifolius	Bakerella_sp_Nickrent_4161)	(((((Septulina_glauca	Moquiniella_rubra)	Plicosepalus_curviflorus)	(((Phragmanthera_regularis	Globimetula_dinklagei)	Phragmanthera_crassicaulis)	(Emelianthe_panganensis	((Tapinanthus_sp_OM825	(Erianthemum_dregei	Spragueanella_rhamnifolia))	Oliverella_rubroviridis))))	((Helixanthera_cylindrica	(Taxillus_chinensis	((Scurrula_ferruginea	Scurrula_parasitica)	Scurrula_pulverulenta)))	(((((((((Phthirusa_inorna	(((Struthanthus_sp_RE_5128_1	((Struthanthus_oerstedii	Struthanthus_orbicularis)	(Cladocolea_cupulata	Cladocolea_mcvaughii)))	Struthanthus_woodsonii)	Cladocolea_gracilis))	(((Tripodanthus_belmirensis	Tripodanthus_flagellaris)	Tripodanthus_acutifolius)	(Passovia_pyrifolia	(Dendropemon_bicolor	Oryctanthus_occidentalis))))	Psittacanthus_calyculatus)	Psittacanthus_schiedeanus)	(((((Tristerix_peruvianus	Tristerix_chodatianus)	(((Tristerix_grandiflorus	Tristerix_longebracteatus)	Tristerix_pubescens)	Tristerix_peytonii))	((Tristerix_penduliflorus	Tristerix_verticillatus)	(Tristerix_corymbosus	Tristerix_aphyllus)))	Ligaria_cuneifolia)	Notanthera_heterophylla))	(((((Alepis_flavida	Peraxilla_tetrapetala)	(((Amylotheca_duthieana	((Lepidaria_sp_Nickrent_4044
(((((((Plicosepalus_sagittifolius	Bakerella_sp_Nickrent_4161)	(((((Septulina_glauca	Emelianthe_panganensis)	(Phragmanthera_regularis	Globimetula_dinklagei))	((Tapinanthus_sp_OM825	(Erianthemum_dregei	Spragueanella_rhamnifolia))	Oliverella_rubroviridis))	(Phragmanthera_crassicaulis	Moquiniella_rubra))	((Helixanthera_cylindrica	(Plicosepalus_curviflorus	(Taxillus_chinensis	((Scurrula_ferruginea	Scurrula_parasitica)	Scurrula_pulverulenta))))	((Baratranthus_axanthus	((((Alepis_flavida	Peraxilla_tetrapetala)	(((Amylotheca_duthieana	((Lepidaria_sp_Nickrent_4044	(Macrosolen_melintangensis	Macrosolen_cochinchinensis))	(((Decaisnina_congesta	Decaisnina_signata)	Decaisnina_brittenii)	Decaisnina_triflora)))	(Lepidaria_oviceps	Loxanthera_speciosa))	(Amylotheca_subumbellata	(Lysiana_maritima	Lysiana_filifolia))))	((((Tupeia_antarctica	(Desmaria_mutabilis	Notanthera_heterophylla))	(Nuytsia_floribunda	(((((Tristerix_grandiflorus	Tristerix_longebracteatus)	Tristerix_pubescens)	(Tristerix_peytonii	(Tristerix_peruvianus	Tristerix_chodatianus)))	((Tristerix_penduliflorus	Tristerix_verticillatus)	(Tristerix_corymbosus	Tristerix_aphyllus)))	(Ligaria_cuneifolia	((((((Struthanthus_sp_RE_5128_1
(((((((Bakerella_sp_Nickrent_4161	Plicosepalus_sagittifolius)	((Baratranthus_axanthus	Vanwykia_remota)	Socratina_bemarivensis))	((Phragmanthera_regularis	(((Septulina_glauca	Phragmanthera_crassicaulis)	((Emelianthe_panganensis	Globimetula_dinklagei)	(((Erianthemum_dregei	Spragueanella_rhamnifolia)	Tapinanthus_sp_OM825)	Oliverella_rubroviridis)))	Moquiniella_rubra))	(Helixanthera_cylindrica	(((((Helicanthes_elastica	Amyema_queenslandica)	(Benthamina_alyxifolia	((Amyema_cambagei	(Amyema_glabra	(Diplatia_furcata	Diplatia_grandibractea)))	Dactyliophora_novaeguineae)))	Sogerianthe_sessiflora)	((Helixanthera_parasitica	Plicosepalus_curviflorus)	(((Gaiadendron_punctatum	(Atkinsonia_ligustrina	(((Psittacanthus_calyculatus	(((Psittacanthus_schiedeanus	(Passovia_pyrifolia	(Dendropemon_bicolor	Oryctanthus_occidentalis)))	(Cladocolea_gracilis	(Struthanthus_woodsonii	(Struthanthus_sp_RE_5128_1	((Cladocolea_mcvaughii	Cladocolea_cupulata)	(Struthanthus_oerstedii	Struthanthus_orbicularis))))))	(Phthirusa_inorna	((Tripodanthus_belmirensis	Tripodanthus_flagellaris)	Tripodanthus_acutifolius))))	(((((Tristerix_penduliflorus	(Tristerix_aphyllus	Tristerix_corymbosus))	(((Tristerix_peruvianus	(Tristerix_chodatianus
((((Agelanthus_sansibarensis	(Oncella_ambigua	Oncocalyx_sulfureus))	(Oncocalyx_schimperi	(Englerina_ramulosa	Tapinanthus_constrictiflorus)))	((((((Bakerella_sp_Nickrent_4161	Plicosepalus_sagittifolius)	(Plicosepalus_curviflorus	(((Emelianthe_panganensis	((Erianthemum_dregei	Spragueanella_rhamnifolia)	(Tapinanthus_sp_OM825	Oliverella_rubroviridis)))	((Phragmanthera_regularis	Globimetula_dinklagei)	(Septulina_glauca	Phragmanthera_crassicaulis)))	Moquiniella_rubra)))	((Helixanthera_cylindrica	((((Helicanthes_elastica	Amyema_queenslandica)	(Benthamina_alyxifolia	((Amyema_cambagei	(Amyema_glabra	(Diplatia_furcata	Diplatia_grandibractea)))	Dactyliophora_novaeguineae)))	Sogerianthe_sessiflora)	((((((Psittacanthus_calyculatus	((((Cladocolea_mcvaughii	Cladocolea_cupulata)	Struthanthus_woodsonii)	(Cladocolea_gracilis	Struthanthus_sp_RE_5128_1))	(Struthanthus_oerstedii	(Psittacanthus_schiedeanus	Struthanthus_orbicularis))))	(Phthirusa_inorna	((Passovia_pyrifolia	(Dendropemon_bicolor	Oryctanthus_occidentalis))	((Tripodanthus_belmirensis	Tripodanthus_flagellaris)	Tripodanthus_acutifolius))))	((Desmaria_mutabilis	Notanthera_heterophylla)	((((((Tristerix_chodatianus	Tristerix_peytonii)	Tristerix_peruvianus)
(((Agelanthus_sansibarensis	(Oncocalyx_schimperi	(Oncella_ambigua	Oncocalyx_sulfureus)))	((Englerina_ramulosa	Tapinanthus_constrictiflorus)	((((((((Baratranthus_axanthus	Bakerella_sp_Nickrent_4161)	Septulina_glauca)	Plicosepalus_sagittifolius)	(Plicosepalus_curviflorus	(((Emelianthe_panganensis	(Oliverella_rubroviridis	((Erianthemum_dregei	Spragueanella_rhamnifolia)	Tapinanthus_sp_OM825)))	((Phragmanthera_regularis	Globimetula_dinklagei)	Phragmanthera_crassicaulis))	Moquiniella_rubra)))	((((Helicanthes_elastica	Amyema_queenslandica)	(Benthamina_alyxifolia	((Amyema_cambagei	(Amyema_glabra	(Diplatia_furcata	Diplatia_grandibractea)))	Dactyliophora_novaeguineae)))	Sogerianthe_sessiflora)	(((Taxillus_chinensis	(Scurrula_ferruginea	(Scurrula_parasitica	Scurrula_pulverulenta)))	((((Atkinsonia_ligustrina	((Nuytsia_floribunda	((Psittacanthus_calyculatus	(((((Cladocolea_gracilis	((Cladocolea_mcvaughii	Cladocolea_cupulata)	Struthanthus_woodsonii))	(Struthanthus_sp_RE_5128_1	(Struthanthus_oerstedii	Struthanthus_orbicularis)))	Psittacanthus_schiedeanus)	(Phthirusa_inorna	((Tripodanthus_belmirensis	Tripodanthus_flagellaris)	Tripodanthus_acutifolius)))	(Passovia_pyrifolia	(Dendropemon_bicolor
(((Agelanthus_sansibarensis	(Oncocalyx_schimperi	(Oncella_ambigua	Oncocalyx_sulfureus)))	((Englerina_ramulosa	Tapinanthus_constrictiflorus)	(((((Bakerella_sp_Nickrent_4161	((((Amyema_cambagei	(Amyema_glabra	(Diplatia_furcata	Diplatia_grandibractea)))	Dactyliophora_novaeguineae)	((Helicanthes_elastica	Amyema_queenslandica)	Benthamina_alyxifolia))	Sogerianthe_sessiflora))	(((Helixanthera_parasitica	Taxillus_chinensis)	(Scurrula_ferruginea	(Scurrula_parasitica	Scurrula_pulverulenta)))	((((Tupeia_antarctica	((Atkinsonia_ligustrina	((Desmaria_mutabilis	(Notanthera_heterophylla	(((Tristerix_penduliflorus	(Tristerix_aphyllus	Tristerix_corymbosus))	((((Tristerix_grandiflorus	(Tristerix_pubescens	Tristerix_longebracteatus))	Tristerix_peytonii)	(Tristerix_chodatianus	Tristerix_peruvianus))	Tristerix_verticillatus))	(Ligaria_cuneifolia	(((Phthirusa_inorna	(Tripodanthus_flagellaris	(Tripodanthus_acutifolius	Tripodanthus_belmirensis)))	((Passovia_pyrifolia	(Dendropemon_bicolor	Oryctanthus_occidentalis))	(((Struthanthus_sp_RE_5128_1	Cladocolea_gracilis)	((Cladocolea_mcvaughii	Cladocolea_cupulata)	Struthanthus_woodsonii))	(Psittacanthus_schiedeanus	(Struthanthus_oerstedii
(((((((((Helicanthes_elastica	Amyema_queenslandica)	(Benthamina_alyxifolia	((Amyema_cambagei	(Amyema_glabra	(Diplatia_furcata	Diplatia_grandibractea)))	Dactyliophora_novaeguineae)))	Sogerianthe_sessiflora)	(((Helixanthera_parasitica	Taxillus_chinensis)	(Scurrula_pulverulenta	(Scurrula_ferruginea	Scurrula_parasitica)))	((((Tupeia_antarctica	((((Ligaria_cuneifolia	((Phthirusa_inorna	(Tripodanthus_flagellaris	(Tripodanthus_acutifolius	Tripodanthus_belmirensis)))	((Passovia_pyrifolia	(Dendropemon_bicolor	Oryctanthus_occidentalis))	(Psittacanthus_calyculatus	(((Struthanthus_sp_RE_5128_1	(((Cladocolea_mcvaughii	Cladocolea_cupulata)	Struthanthus_oerstedii)	Struthanthus_orbicularis))	Struthanthus_woodsonii)	(Psittacanthus_schiedeanus	Cladocolea_gracilis))))))	(Desmaria_mutabilis	(((((Tristerix_pubescens	Tristerix_longebracteatus)	(Tristerix_chodatianus	Tristerix_peruvianus))	Tristerix_grandiflorus)	Tristerix_peytonii)	((Tristerix_penduliflorus	Tristerix_verticillatus)	(Tristerix_aphyllus	Tristerix_corymbosus)))))	((Notanthera_heterophylla	((Alepis_flavida	Peraxilla_tetrapetala)	((Amylotheca_duthieana	((Lepidaria_oviceps	Loxanthera_speciosa)	((((Decaisnina_congesta
(((Oncocalyx_schimperi	(Agelanthus_sansibarensis	(Oncella_ambigua	Oncocalyx_sulfureus)))	(Englerina_ramulosa	Tapinanthus_constrictiflorus))	(Berhautia_senegalensis	((Socratina_bemarivensis	((((((((Emelianthe_panganensis	((Erianthemum_dregei	Spragueanella_rhamnifolia)	(Tapinanthus_sp_OM825	Oliverella_rubroviridis)))	((Septulina_glauca	Phragmanthera_crassicaulis)	(Phragmanthera_regularis	Globimetula_dinklagei)))	Moquiniella_rubra)	Plicosepalus_curviflorus)	(Plicosepalus_sagittifolius	Bakerella_sp_Nickrent_4161))	((Helixanthera_cylindrica	((((Helicanthes_elastica	Amyema_queenslandica)	(Benthamina_alyxifolia	((Amyema_cambagei	(Amyema_glabra	(Diplatia_furcata	Diplatia_grandibractea)))	Dactyliophora_novaeguineae)))	Sogerianthe_sessiflora)	((((Alepis_flavida	Peraxilla_tetrapetala)	(((Amylotheca_duthieana	((Lepidaria_sp_Nickrent_4044	(Macrosolen_melintangensis	Macrosolen_cochinchinensis))	(((Decaisnina_congesta	Decaisnina_signata)	Decaisnina_brittenii)	Decaisnina_triflora)))	(Lepidaria_oviceps	Loxanthera_speciosa))	(Amylotheca_subumbellata	(Lysiana_maritima	Lysiana_filifolia))))	(((Nuytsia_floribunda	Atkinsonia_ligustrina)	Gaiadendron_punctatum)	(((((Phthirusa_inorna
((((((((Dendrophthoe_constricta	((Dendrophthoe_vitellina	Dendrophthoe_longituba)	Helixanthera_coccinea))	Helixanthera_cylindrica)	(Tolypanthus_involucratus	Dendrophthoe_curvata))	Plicosepalus_sagittifolius)	(((Moquiniella_rubra	(Phragmanthera_crassicaulis	(((Phragmanthera_regularis	Globimetula_dinklagei)	Emelianthe_panganensis)	(Oliverella_rubroviridis	(Tapinanthus_sp_OM825	(Erianthemum_dregei	Spragueanella_rhamnifolia))))))	(((Plicosepalus_curviflorus	Septulina_glauca)	(Amyema_cambagei	(Taxillus_chinensis	(Scurrula_pulverulenta	(Scurrula_ferruginea	Scurrula_parasitica)))))	((((Muellerina_eucalyptoides	Muellerina_celastroides)	Ileostylus_micranthus)	(Cecarria_obtusifolia	(Loranthus_odoratus	(Loranthus_grewingkii	Loranthus_europaeus))))	(Tupeia_antarctica	((((((Cladocolea_gracilis	(((Cladocolea_mcvaughii	Cladocolea_cupulata)	Struthanthus_woodsonii)	(Struthanthus_sp_RE_5128_1	((Struthanthus_orbicularis	Struthanthus_oerstedii)	Psittacanthus_schiedeanus))))	((Passovia_pyrifolia	(Dendropemon_bicolor	Oryctanthus_occidentalis))	((Tripodanthus_belmirensis	Tripodanthus_flagellaris)	Tripodanthus_acutifolius)))	Psittacanthus_calyculatus)	Phthirusa_inorna)	(Notanthera_heterophylla	(((Tristerix_verticillatus
((((((Moquiniella_rubra	(((Septulina_glauca	Phragmanthera_crassicaulis)	((Globimetula_dinklagei	Emelianthe_panganensis)	(Oliverella_rubroviridis	(Tapinanthus_sp_OM825	(Erianthemum_dregei	Spragueanella_rhamnifolia)))))	Phragmanthera_regularis))	(Helixanthera_cylindrica	((Bakerella_sp_Nickrent_4161	(((((Amyema_glabra	(Diplatia_furcata	(Amyema_cambagei	Diplatia_grandibractea)))	Benthamina_alyxifolia)	Dactyliophora_novaeguineae)	(Helicanthes_elastica	Amyema_queenslandica))	Sogerianthe_sessiflora))	((Taxillus_chinensis	(Scurrula_pulverulenta	(Scurrula_ferruginea	Scurrula_parasitica)))	(Plicosepalus_curviflorus	((((Muellerina_eucalyptoides	Muellerina_celastroides)	Ileostylus_micranthus)	(Cecarria_obtusifolia	(Loranthus_odoratus	(Loranthus_grewingkii	Loranthus_europaeus))))	((((((((Struthanthus_sp_RE_5128_1	Struthanthus_woodsonii)	(Struthanthus_orbicularis	Struthanthus_oerstedii))	Cladocolea_gracilis)	((Psittacanthus_schiedeanus	Passovia_pyrifolia)	(Cladocolea_mcvaughii	Cladocolea_cupulata)))	((Dendropemon_bicolor	Oryctanthus_occidentalis)	((Phthirusa_inorna	Tripodanthus_acutifolius)	(Tripodanthus_belmirensis	Tripodanthus_flagellaris))))	Psittacanthus_calyculatus)	(((((Atkinsonia_ligustrina
((Englerina_ramulosa	(((((Helixanthera_cylindrica	(Sogerianthe_sessiflora	((Benthamina_alyxifolia	(Helicanthes_elastica	Amyema_queenslandica))	(((Amyema_glabra	(Diplatia_furcata	Diplatia_grandibractea))	Amyema_cambagei)	Dactyliophora_novaeguineae))))	((Taxillus_chinensis	(Scurrula_pulverulenta	(Scurrula_ferruginea	Scurrula_parasitica)))	((Helixanthera_parasitica	Phragmanthera_regularis)	((((Muellerina_eucalyptoides	Muellerina_celastroides)	Ileostylus_micranthus)	(Cecarria_obtusifolia	(Loranthus_odoratus	(Loranthus_grewingkii	Loranthus_europaeus))))	(Nuytsia_floribunda	((Gaiadendron_punctatum	((((Notanthera_heterophylla	Desmaria_mutabilis)	((((Tristerix_corymbosus	Tristerix_aphyllus)	(Tristerix_verticillatus	Tristerix_penduliflorus))	(((Tristerix_chodatianus	Tristerix_peruvianus)	Tristerix_peytonii)	(Tristerix_pubescens	(Tristerix_grandiflorus	Tristerix_longebracteatus))))	Ligaria_cuneifolia))	(((Passovia_pyrifolia	(Dendropemon_bicolor	Oryctanthus_occidentalis))	((Psittacanthus_schiedeanus	(Phthirusa_inorna	(Tripodanthus_acutifolius	(Tripodanthus_belmirensis	Tripodanthus_flagellaris))))	((((Struthanthus_woodsonii	Cladocolea_gracilis)	(Struthanthus_orbicularis
(Berhautia_senegalensis	((((((((Dendrophthoe_constricta	(Dendrophthoe_vitellina	Dendrophthoe_longituba))	Helixanthera_coccinea)	(Tolypanthus_involucratus	Dendrophthoe_curvata))	(((Baratranthus_axanthus	Septulina_glauca)	Bakerella_sp_Nickrent_4161)	(Vanwykia_remota	Plicosepalus_sagittifolius)))	((Phragmanthera_regularis	(Moquiniella_rubra	(Phragmanthera_crassicaulis	(Emelianthe_panganensis	((Oliverella_rubroviridis	(Tapinanthus_sp_OM825	(Erianthemum_dregei	Spragueanella_rhamnifolia)))	Globimetula_dinklagei)))))	((Helixanthera_cylindrica	((Helixanthera_parasitica	Taxillus_chinensis)	(Scurrula_pulverulenta	(Scurrula_ferruginea	Scurrula_parasitica))))	(Plicosepalus_curviflorus	((Sogerianthe_sessiflora	((Helicanthes_elastica	Amyema_queenslandica)	(Benthamina_alyxifolia	(((Amyema_glabra	(Diplatia_furcata	Diplatia_grandibractea))	Amyema_cambagei)	Dactyliophora_novaeguineae))))	((((Muellerina_eucalyptoides	Muellerina_celastroides)	Ileostylus_micranthus)	(Cecarria_obtusifolia	(Loranthus_odoratus	(Loranthus_grewingkii	Loranthus_europaeus))))	(((((Amylotheca_duthieana	((Decaisnina_triflora	((Decaisnina_congesta	Decaisnina_signata)	Decaisnina_brittenii))	(Lepidaria_sp_Nickrent_4044
((Oedina_pendens	((((((Plicosepalus_sagittifolius	(((Baratranthus_axanthus	Septulina_glauca)	Moquiniella_rubra)	(Phragmanthera_crassicaulis	(Phragmanthera_regularis	((Oliverella_rubroviridis	(Tapinanthus_sp_OM825	(Erianthemum_dregei	Spragueanella_rhamnifolia)))	(Globimetula_dinklagei	Emelianthe_panganensis))))))	Bakerella_sp_Nickrent_4161)	((Helixanthera_cylindrica	((Helixanthera_parasitica	Taxillus_chinensis)	(Scurrula_pulverulenta	(Scurrula_ferruginea	Scurrula_parasitica))))	((Sogerianthe_sessiflora	((Helicanthes_elastica	Amyema_queenslandica)	(Benthamina_alyxifolia	((Amyema_glabra	((Amyema_cambagei	Diplatia_grandibractea)	Diplatia_furcata))	Dactyliophora_novaeguineae))))	(((((Muellerina_eucalyptoides	Muellerina_celastroides)	Ileostylus_micranthus)	(Cecarria_obtusifolia	(Loranthus_odoratus	(Loranthus_grewingkii	Loranthus_europaeus))))	(((Tupeia_antarctica	(((Tristerix_corymbosus	Tristerix_aphyllus)	(((Tristerix_chodatianus	Tristerix_peruvianus)	(Tristerix_peytonii	(Tristerix_pubescens	(Tristerix_grandiflorus	Tristerix_longebracteatus))))	(Tristerix_penduliflorus	Tristerix_verticillatus)))	Ligaria_cuneifolia))	((Phthirusa_inorna	((((((Struthanthus_orbicularis
((Oedina_pendens	((((((Plicosepalus_curviflorus	((Moquiniella_rubra	((Septulina_glauca	Phragmanthera_crassicaulis)	(Emelianthe_panganensis	((Oliverella_rubroviridis	(Erianthemum_dregei	Spragueanella_rhamnifolia))	(Tapinanthus_sp_OM825	Globimetula_dinklagei)))))	Phragmanthera_regularis))	(Bakerella_sp_Nickrent_4161	Plicosepalus_sagittifolius))	(((Sogerianthe_sessiflora	((Helicanthes_elastica	Amyema_queenslandica)	(Benthamina_alyxifolia	((Amyema_glabra	(Amyema_cambagei	(Diplatia_grandibractea	Diplatia_furcata)))	Dactyliophora_novaeguineae))))	(Helixanthera_cylindrica	((((Muellerina_eucalyptoides	Muellerina_celastroides)	Ileostylus_micranthus)	(Cecarria_obtusifolia	(Loranthus_odoratus	(Loranthus_grewingkii	Loranthus_europaeus))))	((Gaiadendron_punctatum	(Tupeia_antarctica	((Notanthera_heterophylla	((Peraxilla_tetrapetala	Alepis_flavida)	(Lepidaria_oviceps	((Loxanthera_speciosa	(Amylotheca_duthieana	((Decaisnina_triflora	((Decaisnina_congesta	Decaisnina_signata)	Decaisnina_brittenii))	(Lepidaria_sp_Nickrent_4044	(Macrosolen_cochinchinensis	Macrosolen_melintangensis)))))	(Amylotheca_subumbellata	(Lysiana_filifolia	Lysiana_maritima))))))	(Atkinsonia_ligustrina
((Oedina_pendens	((((((Sogerianthe_sessiflora	(((Amyema_glabra	(Amyema_cambagei	(Diplatia_grandibractea	Diplatia_furcata)))	Dactyliophora_novaeguineae)	((Helicanthes_elastica	Amyema_queenslandica)	Benthamina_alyxifolia)))	(Helixanthera_cylindrica	((Helixanthera_parasitica	(Taxillus_chinensis	(Scurrula_pulverulenta	(Scurrula_ferruginea	Scurrula_parasitica))))	(Baratranthus_axanthus	((((Muellerina_eucalyptoides	Muellerina_celastroides)	Ileostylus_micranthus)	(Cecarria_obtusifolia	(Loranthus_odoratus	(Loranthus_grewingkii	Loranthus_europaeus))))	((Ligaria_cuneifolia	((Psittacanthus_calyculatus	((Oryctanthus_occidentalis	(Passovia_pyrifolia	Dendropemon_bicolor))	((Phthirusa_inorna	(Tripodanthus_acutifolius	(Tripodanthus_flagellaris	Tripodanthus_belmirensis)))	((Struthanthus_orbicularis	Struthanthus_oerstedii)	(((Cladocolea_mcvaughii	Cladocolea_cupulata)	Struthanthus_woodsonii)	(Cladocolea_gracilis	Struthanthus_sp_RE_5128_1))))))	Psittacanthus_schiedeanus))	((((Nuytsia_floribunda	Gaiadendron_punctatum)	Atkinsonia_ligustrina)	((Desmaria_mutabilis	Notanthera_heterophylla)	((Peraxilla_tetrapetala	Alepis_flavida)	(((Lepidaria_oviceps	Loxanthera_speciosa)
((Oedina_pendens	((((Helixanthera_cylindrica	((Sogerianthe_sessiflora	((Helicanthes_elastica	Amyema_queenslandica)	(Benthamina_alyxifolia	((((Amyema_glabra	Diplatia_grandibractea)	Diplatia_furcata)	Amyema_cambagei)	Dactyliophora_novaeguineae))))	((((Muellerina_eucalyptoides	Muellerina_celastroides)	Ileostylus_micranthus)	(Cecarria_obtusifolia	(Loranthus_odoratus	(Loranthus_grewingkii	Loranthus_europaeus))))	((((Peraxilla_tetrapetala	Alepis_flavida)	(((Lepidaria_oviceps	Loxanthera_speciosa)	(((Macrosolen_cochinchinensis	Macrosolen_melintangensis)	Amylotheca_duthieana)	((Decaisnina_triflora	((Decaisnina_signata	Decaisnina_congesta)	Decaisnina_brittenii))	Lepidaria_sp_Nickrent_4044)))	(Amylotheca_subumbellata	(Lysiana_filifolia	Lysiana_maritima))))	(Gaiadendron_punctatum	(Atkinsonia_ligustrina	Nuytsia_floribunda)))	((Psittacanthus_calyculatus	((((Oryctanthus_occidentalis	Dendropemon_bicolor)	Passovia_pyrifolia)	(Phthirusa_inorna	(Tripodanthus_acutifolius	(Tripodanthus_flagellaris	Tripodanthus_belmirensis))))	((((((Cladocolea_mcvaughii	Cladocolea_cupulata)	(Struthanthus_oerstedii	Struthanthus_orbicularis))	Psittacanthus_schiedeanus)	Struthanthus_sp_RE_5128_1)
(((Berhautia_senegalensis	(Englerina_ramulosa	Tapinanthus_constrictiflorus))	(Oncocalyx_schimperi	(Agelanthus_sansibarensis	(Oncella_ambigua	Oncocalyx_sulfureus))))	(Oedina_pendens	(((Socratina_bemarivensis	Bakerella_sp_Nickrent_4161)	(Baratranthus_axanthus	Vanwykia_remota))	(((((((Benthamina_alyxifolia	((((Amyema_glabra	Diplatia_grandibractea)	Diplatia_furcata)	Amyema_cambagei)	Dactyliophora_novaeguineae))	((Helicanthes_elastica	Amyema_queenslandica)	Sogerianthe_sessiflora))	((Phragmanthera_regularis	((Helixanthera_parasitica	Taxillus_chinensis)	(Scurrula_pulverulenta	(Scurrula_ferruginea	Scurrula_parasitica))))	(Plicosepalus_curviflorus	((((Muellerina_eucalyptoides	Muellerina_celastroides)	Ileostylus_micranthus)	(Cecarria_obtusifolia	(Loranthus_odoratus	(Loranthus_grewingkii	Loranthus_europaeus))))	((((((Tristerix_peruvianus	Tristerix_chodatianus)	Tristerix_peytonii)	((Tristerix_grandiflorus	Tristerix_longebracteatus)	Tristerix_pubescens))	(((Tristerix_corymbosus	Tristerix_aphyllus)	Tristerix_penduliflorus)	Tristerix_verticillatus))	((Tupeia_antarctica	((((Peraxilla_tetrapetala	Alepis_flavida)	(Notanthera_heterophylla	(((Loxanthera_speciosa
(((Berhautia_senegalensis	(Englerina_ramulosa	Tapinanthus_constrictiflorus))	(Oncocalyx_schimperi	(Agelanthus_sansibarensis	(Oncella_ambigua	Oncocalyx_sulfureus))))	(Oedina_pendens	(Socratina_bemarivensis	(Vanwykia_remota	((((((Sogerianthe_sessiflora	((Benthamina_alyxifolia	((((Amyema_cambagei	Diplatia_furcata)	Diplatia_grandibractea)	Amyema_glabra)	Dactyliophora_novaeguineae))	(Helicanthes_elastica	Amyema_queenslandica)))	((((Muellerina_eucalyptoides	Muellerina_celastroides)	Ileostylus_micranthus)	(Cecarria_obtusifolia	(Loranthus_odoratus	(Loranthus_grewingkii	Loranthus_europaeus))))	(((Gaiadendron_punctatum	(Nuytsia_floribunda	Atkinsonia_ligustrina))	((((Notanthera_heterophylla	(Ligaria_cuneifolia	(((Tristerix_peruvianus	Tristerix_chodatianus)	((Tristerix_pubescens	Tristerix_longebracteatus)	(Tristerix_peytonii	Tristerix_grandiflorus)))	(((Tristerix_corymbosus	Tristerix_aphyllus)	Tristerix_penduliflorus)	Tristerix_verticillatus))))	Desmaria_mutabilis)	(Psittacanthus_calyculatus	((((Struthanthus_sp_RE_5128_1	(Struthanthus_woodsonii	(Cladocolea_mcvaughii	Cladocolea_cupulata)))	(Cladocolea_gracilis	(Struthanthus_oerstedii	(Psittacanthus_schiedeanus
(((((((Dendrophthoe_curvata	(Plicosepalus_curviflorus	Helixanthera_coccinea))	(Dendrophthoe_constricta	(Dendrophthoe_longituba	Dendrophthoe_vitellina)))	(((Helixanthera_cylindrica	(Taxillus_chinensis	(Scurrula_pulverulenta	(Scurrula_ferruginea	Scurrula_parasitica))))	((Sogerianthe_sessiflora	((Benthamina_alyxifolia	(Dactyliophora_novaeguineae	(((Diplatia_furcata	Diplatia_grandibractea)	Amyema_cambagei)	Amyema_glabra)))	(Helicanthes_elastica	Amyema_queenslandica)))	((((Muellerina_celastroides	Muellerina_eucalyptoides)	Ileostylus_micranthus)	(Cecarria_obtusifolia	(Loranthus_odoratus	(Loranthus_europaeus	Loranthus_grewingkii))))	((((((Phthirusa_inorna	(Tripodanthus_belmirensis	Tripodanthus_acutifolius))	((Passovia_pyrifolia	(((Cladocolea_gracilis	((Psittacanthus_schiedeanus	Struthanthus_orbicularis)	Struthanthus_oerstedii))	(Struthanthus_woodsonii	Struthanthus_sp_RE_5128_1))	(Cladocolea_mcvaughii	Cladocolea_cupulata)))	(Dendropemon_bicolor	Oryctanthus_occidentalis)))	Psittacanthus_calyculatus)	Tripodanthus_flagellaris)	((Nuytsia_floribunda	(Notanthera_heterophylla	((Alepis_flavida	Peraxilla_tetrapetala)	((Amylotheca_subumbellata	(Lysiana_maritima	Lysiana_filifolia))
(((((((Helixanthera_cylindrica	(Helixanthera_parasitica	(Taxillus_chinensis	(Scurrula_pulverulenta	(Scurrula_ferruginea	Scurrula_parasitica)))))	((Sogerianthe_sessiflora	((Benthamina_alyxifolia	(Dactyliophora_novaeguineae	(Amyema_cambagei	(Amyema_glabra	(Diplatia_furcata	Diplatia_grandibractea)))))	(Helicanthes_elastica	Amyema_queenslandica)))	((((Muellerina_celastroides	Muellerina_eucalyptoides)	Ileostylus_micranthus)	(Cecarria_obtusifolia	(Loranthus_odoratus	(Loranthus_europaeus	Loranthus_grewingkii))))	((Tupeia_antarctica	((((Alepis_flavida	Peraxilla_tetrapetala)	(((Amylotheca_duthieana	((Lepidaria_sp_Nickrent_4044	(Macrosolen_melintangensis	Macrosolen_cochinchinensis))	((Decaisnina_brittenii	(Decaisnina_signata	Decaisnina_congesta))	Decaisnina_triflora)))	(Loxanthera_speciosa	Lepidaria_oviceps))	(Amylotheca_subumbellata	(Lysiana_maritima	Lysiana_filifolia))))	(Atkinsonia_ligustrina	Gaiadendron_punctatum))	(Desmaria_mutabilis	(Notanthera_heterophylla	(((((Phthirusa_inorna	(Tripodanthus_belmirensis	Tripodanthus_acutifolius))	((Passovia_pyrifolia	(((Cladocolea_gracilis	((Psittacanthus_schiedeanus	Struthanthus_orbicularis)	Struthanthus_oerstedii))
(((((((Plicosepalus_curviflorus	(Moquiniella_rubra	((Oliverella_rubroviridis	(Tapinanthus_sp_OM825	(Spragueanella_rhamnifolia	Erianthemum_dregei)))	((Emelianthe_panganensis	(Septulina_glauca	Globimetula_dinklagei))	Phragmanthera_crassicaulis))))	(Bakerella_sp_Nickrent_4161	Plicosepalus_sagittifolius))	(Tolypanthus_involucratus	((Dendrophthoe_curvata	Helixanthera_coccinea)	(Dendrophthoe_constricta	(Dendrophthoe_longituba	Dendrophthoe_vitellina)))))	(((((((Muellerina_celastroides	Muellerina_eucalyptoides)	Ileostylus_micranthus)	(Cecarria_obtusifolia	(Loranthus_odoratus	(Loranthus_europaeus	Loranthus_grewingkii))))	((((Notanthera_heterophylla	((Alepis_flavida	Peraxilla_tetrapetala)	(((Amylotheca_duthieana	((Lepidaria_sp_Nickrent_4044	(Macrosolen_melintangensis	Macrosolen_cochinchinensis))	((Decaisnina_brittenii	(Decaisnina_signata	Decaisnina_congesta))	Decaisnina_triflora)))	(Loxanthera_speciosa	Lepidaria_oviceps))	(Amylotheca_subumbellata	(Lysiana_maritima	Lysiana_filifolia)))))	((Tupeia_antarctica	Atkinsonia_ligustrina)	Gaiadendron_punctatum))	((((Phthirusa_inorna	(Tripodanthus_belmirensis	Tripodanthus_acutifolius))	((Psittacanthus_calyculatus	(Passovia_pyrifolia	(Dendropemon_bicolor
(((((((Moquiniella_rubra	Phragmanthera_crassicaulis)	(((Globimetula_dinklagei	((Spragueanella_rhamnifolia	Erianthemum_dregei)	(Oliverella_rubroviridis	Tapinanthus_sp_OM825)))	Emelianthe_panganensis)	Phragmanthera_regularis))	((((((Muellerina_celastroides	Muellerina_eucalyptoides)	Ileostylus_micranthus)	(Cecarria_obtusifolia	(Loranthus_odoratus	(Loranthus_europaeus	Loranthus_grewingkii))))	(((((Alepis_flavida	Peraxilla_tetrapetala)	((((Amylotheca_duthieana	((Lepidaria_sp_Nickrent_4044	(Macrosolen_melintangensis	Macrosolen_cochinchinensis))	(((Decaisnina_signata	Decaisnina_congesta)	Decaisnina_brittenii)	Decaisnina_triflora)))	(Loxanthera_speciosa	Lepidaria_oviceps))	(Amylotheca_subumbellata	(Lysiana_maritima	Lysiana_filifolia)))	Notanthera_heterophylla))	((Nuytsia_floribunda	(Atkinsonia_ligustrina	Ligaria_cuneifolia))	Gaiadendron_punctatum))	(Tupeia_antarctica	((((Tristerix_verticillatus	((Tristerix_peruvianus	Tristerix_chodatianus)	((Tristerix_grandiflorus	Tristerix_longebracteatus)	(Tristerix_peytonii	Tristerix_pubescens))))	(Tristerix_corymbosus	Tristerix_aphyllus))	Tristerix_penduliflorus)	Desmaria_mutabilis)))	((((((Phthirusa_inorna	Passovia_pyrifolia)
((((Socratina_bemarivensis	(Baratranthus_axanthus	Vanwykia_remota))	(((Helixanthera_cylindrica	((((Dendrophthoe_longituba	Dendrophthoe_vitellina)	Dendrophthoe_constricta)	Helixanthera_coccinea)	(Tolypanthus_involucratus	Dendrophthoe_curvata)))	((Sogerianthe_sessiflora	((Helicanthes_elastica	Amyema_queenslandica)	(Benthamina_alyxifolia	(Dactyliophora_novaeguineae	(Amyema_glabra	(Diplatia_furcata	(Diplatia_grandibractea	Amyema_cambagei)))))))	(Plicosepalus_sagittifolius	Bakerella_sp_Nickrent_4161)))	((Plicosepalus_curviflorus	(Moquiniella_rubra	(((Septulina_glauca	Phragmanthera_crassicaulis)	((Oliverella_rubroviridis	(Tapinanthus_sp_OM825	(Spragueanella_rhamnifolia	Erianthemum_dregei)))	(Emelianthe_panganensis	Globimetula_dinklagei)))	Phragmanthera_regularis)))	(((Scurrula_pulverulenta	(Scurrula_ferruginea	Scurrula_parasitica))	Taxillus_chinensis)	(((Helixanthera_parasitica	((Muellerina_celastroides	Muellerina_eucalyptoides)	Ileostylus_micranthus))	(Cecarria_obtusifolia	(Loranthus_odoratus	(Loranthus_europaeus	Loranthus_grewingkii))))	(((((Alepis_flavida	Peraxilla_tetrapetala)	((Amylotheca_duthieana	(((Lepidaria_oviceps	Lepidaria_sp_Nickrent_4044)	(Macrosolen_melintangensis
(Berhautia_senegalensis	((Agelanthus_sansibarensis	(Oncella_ambigua	Oncocalyx_sulfureus))	((Tapinanthus_constrictiflorus	(Oncocalyx_schimperi	Englerina_ramulosa))	(((((((Plicosepalus_curviflorus	(Moquiniella_rubra	(((Oliverella_rubroviridis	(Tapinanthus_sp_OM825	(Spragueanella_rhamnifolia	Erianthemum_dregei)))	((Globimetula_dinklagei	Phragmanthera_regularis)	(Septulina_glauca	Emelianthe_panganensis)))	Phragmanthera_crassicaulis)))	(((Scurrula_pulverulenta	(Scurrula_ferruginea	Scurrula_parasitica))	Taxillus_chinensis)	(Helixanthera_cylindrica	(((((Muellerina_celastroides	Muellerina_eucalyptoides)	Ileostylus_micranthus)	(Cecarria_obtusifolia	(Loranthus_odoratus	(Loranthus_europaeus	Loranthus_grewingkii))))	((Gaiadendron_punctatum	(Tupeia_antarctica	((Atkinsonia_ligustrina	((Alepis_flavida	Peraxilla_tetrapetala)	((Amylotheca_duthieana	((Lepidaria_sp_Nickrent_4044	(Macrosolen_melintangensis	Macrosolen_cochinchinensis))	(((Decaisnina_signata	Decaisnina_congesta)	Decaisnina_brittenii)	Decaisnina_triflora)))	((Lepidaria_oviceps	Loxanthera_speciosa)	(Amylotheca_subumbellata	(Lysiana_maritima	Lysiana_filifolia))))))	((((Ligaria_cuneifolia	(((Tristerix_peruvianus
(((Tapinanthus_constrictiflorus	(Agelanthus_sansibarensis	(Oncocalyx_schimperi	(Oncella_ambigua	Oncocalyx_sulfureus))))	(Berhautia_senegalensis	Englerina_ramulosa))	(((((((Globimetula_dinklagei	Emelianthe_panganensis)	(Phragmanthera_crassicaulis	(Oliverella_rubroviridis	(Tapinanthus_sp_OM825	(Spragueanella_rhamnifolia	Erianthemum_dregei)))))	Moquiniella_rubra)	Plicosepalus_sagittifolius)	((((((Scurrula_pulverulenta	(Scurrula_ferruginea	Scurrula_parasitica))	Taxillus_chinensis)	(Plicosepalus_curviflorus	((Helixanthera_parasitica	Phragmanthera_regularis)	((((Muellerina_celastroides	Muellerina_eucalyptoides)	Ileostylus_micranthus)	(((Loranthus_europaeus	Loranthus_grewingkii)	Loranthus_odoratus)	Cecarria_obtusifolia))	((((((Ligaria_cuneifolia	(((Tristerix_pubescens	(Tristerix_grandiflorus	Tristerix_longebracteatus))	(Tristerix_peytonii	(Tristerix_peruvianus	Tristerix_chodatianus)))	(((Tristerix_corymbosus	Tristerix_aphyllus)	Tristerix_penduliflorus)	Tristerix_verticillatus)))	Notanthera_heterophylla)	((((Phthirusa_inorna	(Passovia_pyrifolia	(Dendropemon_bicolor	Oryctanthus_occidentalis)))	(((((Struthanthus_sp_RE_5128_1	(Struthanthus_orbicularis	Struthanthus_oerstedii))	Struthanthus_woodsonii)
(((((((Septulina_glauca	(Baratranthus_axanthus	Bakerella_sp_Nickrent_4161))	(((Emelianthe_panganensis	(Phragmanthera_crassicaulis	(Globimetula_dinklagei	(Oliverella_rubroviridis	(Tapinanthus_sp_OM825	(Spragueanella_rhamnifolia	Erianthemum_dregei))))))	Moquiniella_rubra)	Plicosepalus_sagittifolius))	(((((Scurrula_pulverulenta	(Scurrula_ferruginea	Scurrula_parasitica))	Taxillus_chinensis)	(Plicosepalus_curviflorus	((Helixanthera_parasitica	Phragmanthera_regularis)	((((Muellerina_celastroides	Muellerina_eucalyptoides)	Ileostylus_micranthus)	(((Loranthus_europaeus	Loranthus_grewingkii)	Loranthus_odoratus)	Cecarria_obtusifolia))	((Gaiadendron_punctatum	(Atkinsonia_ligustrina	Nuytsia_floribunda))	(Tupeia_antarctica	(((((Ligaria_cuneifolia	(((Tristerix_pubescens	(Tristerix_grandiflorus	Tristerix_longebracteatus))	(Tristerix_peytonii	(Tristerix_peruvianus	Tristerix_chodatianus)))	((Tristerix_corymbosus	Tristerix_aphyllus)	(Tristerix_penduliflorus	Tristerix_verticillatus))))	Notanthera_heterophylla)	((((Phthirusa_inorna	(Cladocolea_gracilis	(Struthanthus_woodsonii	(Struthanthus_sp_RE_5128_1	((Cladocolea_cupulata	Cladocolea_mcvaughii)	(Struthanthus_orbicularis	Struthanthus_oerstedii))))))
(Berhautia_senegalensis	(((Agelanthus_sansibarensis	(Oncella_ambigua	Oncocalyx_sulfureus))	Oncocalyx_schimperi)	(((Socratina_bemarivensis	(((((((Scurrula_pulverulenta	(Scurrula_ferruginea	Scurrula_parasitica))	Taxillus_chinensis)	(Helixanthera_cylindrica	(Helixanthera_parasitica	((((Muellerina_celastroides	Muellerina_eucalyptoides)	Ileostylus_micranthus)	(((Loranthus_europaeus	Loranthus_grewingkii)	Loranthus_odoratus)	Cecarria_obtusifolia))	((((Desmaria_mutabilis	Notanthera_heterophylla)	((Tupeia_antarctica	(Ligaria_cuneifolia	((Tristerix_verticillatus	((Tristerix_peruvianus	Tristerix_chodatianus)	((Tristerix_pubescens	(Tristerix_grandiflorus	Tristerix_longebracteatus))	Tristerix_peytonii)))	((Tristerix_corymbosus	Tristerix_aphyllus)	Tristerix_penduliflorus))))	(((Phthirusa_inorna	((Tripodanthus_belmirensis	Tripodanthus_flagellaris)	Tripodanthus_acutifolius))	(((Oryctanthus_occidentalis	(Passovia_pyrifolia	Dendropemon_bicolor))	((Cladocolea_gracilis	(Struthanthus_woodsonii	(Struthanthus_sp_RE_5128_1	(Struthanthus_orbicularis	Struthanthus_oerstedii))))	(Cladocolea_cupulata	Cladocolea_mcvaughii)))	Psittacanthus_schiedeanus))	Psittacanthus_calyculatus)))	(((Alepis_flavida
(Berhautia_senegalensis	((((((Plicosepalus_sagittifolius	Bakerella_sp_Nickrent_4161)	(((((Scurrula_pulverulenta	(Scurrula_ferruginea	Scurrula_parasitica))	Taxillus_chinensis)	Helixanthera_cylindrica)	((Sogerianthe_sessiflora	((Benthamina_alyxifolia	(Dactyliophora_novaeguineae	((Amyema_glabra	(Diplatia_furcata	Diplatia_grandibractea))	Amyema_cambagei)))	(Helixanthera_parasitica	(Helicanthes_elastica	Amyema_queenslandica))))	((((Muellerina_celastroides	Muellerina_eucalyptoides)	Ileostylus_micranthus)	(((Loranthus_europaeus	Loranthus_grewingkii)	Loranthus_odoratus)	Cecarria_obtusifolia))	(((Notanthera_heterophylla	((Alepis_flavida	Peraxilla_tetrapetala)	((((((Decaisnina_signata	Decaisnina_congesta)	Decaisnina_brittenii)	Decaisnina_triflora)	((Lepidaria_oviceps	Lepidaria_sp_Nickrent_4044)	(Macrosolen_melintangensis	Macrosolen_cochinchinensis)))	Amylotheca_duthieana)	(Loxanthera_speciosa	(Amylotheca_subumbellata	(Lysiana_maritima	Lysiana_filifolia))))))	Atkinsonia_ligustrina)	(Gaiadendron_punctatum	(Nuytsia_floribunda	(Desmaria_mutabilis	((Psittacanthus_schiedeanus	(((Tripodanthus_belmirensis	Tripodanthus_flagellaris)	Tripodanthus_acutifolius)	((Phthirusa_inorna
(((((Oncocalyx_sulfureus	Oncella_ambigua)	Agelanthus_sansibarensis)	Oncocalyx_schimperi)	((Tapinanthus_constrictiflorus	Englerina_ramulosa)	Berhautia_senegalensis))	((((((Plicosepalus_curviflorus	(Moquiniella_rubra	(Phragmanthera_regularis	(((Globimetula_dinklagei	Emelianthe_panganensis)	(((Erianthemum_dregei	Spragueanella_rhamnifolia)	Tapinanthus_sp_OM825)	Oliverella_rubroviridis))	Phragmanthera_crassicaulis))))	((((((Helicanthes_elastica	Amyema_queenslandica)	(Dactyliophora_novaeguineae	((((Diplatia_furcata	Diplatia_grandibractea)	Amyema_cambagei)	Amyema_glabra)	Benthamina_alyxifolia)))	Sogerianthe_sessiflora)	((((((((Amylotheca_duthieana	(((Decaisnina_brittenii	(Decaisnina_signata	Decaisnina_congesta))	Decaisnina_triflora)	(Lepidaria_sp_Nickrent_4044	(Macrosolen_melintangensis	Macrosolen_cochinchinensis))))	(Lepidaria_oviceps	Loxanthera_speciosa))	((Lysiana_maritima	Lysiana_filifolia)	Amylotheca_subumbellata))	(Peraxilla_tetrapetala	Alepis_flavida))	(Desmaria_mutabilis	(Ligaria_cuneifolia	(Notanthera_heterophylla	(Psittacanthus_schiedeanus	(((Oryctanthus_occidentalis	Dendropemon_bicolor)	Passovia_pyrifolia)	((Phthirusa_inorna	(Tripodanthus_acutifolius
((((Oncocalyx_schimperi	((Oncocalyx_sulfureus	Oncella_ambigua)	Agelanthus_sansibarensis))	Tapinanthus_constrictiflorus)	((Helixanthera_parasitica	((Socratina_bemarivensis	Vanwykia_remota)	((((Bakerella_sp_Nickrent_4161	(Septulina_glauca	Baratranthus_axanthus))	Plicosepalus_sagittifolius)	((Plicosepalus_curviflorus	((Phragmanthera_crassicaulis	Moquiniella_rubra)	((Globimetula_dinklagei	Phragmanthera_regularis)	(Emelianthe_panganensis	(((Erianthemum_dregei	Spragueanella_rhamnifolia)	Tapinanthus_sp_OM825)	Oliverella_rubroviridis)))))	(((Sogerianthe_sessiflora	((Helicanthes_elastica	Amyema_queenslandica)	((Dactyliophora_novaeguineae	(((Diplatia_furcata	Diplatia_grandibractea)	Amyema_cambagei)	Amyema_glabra))	Benthamina_alyxifolia)))	(((((Atkinsonia_ligustrina	(((((Amylotheca_duthieana	(((Decaisnina_brittenii	(Decaisnina_signata	Decaisnina_congesta))	Decaisnina_triflora)	(Lepidaria_sp_Nickrent_4044	(Macrosolen_melintangensis	Macrosolen_cochinchinensis))))	(((Lysiana_maritima	Lysiana_filifolia)	Amylotheca_subumbellata)	Loxanthera_speciosa))	Lepidaria_oviceps)	(Peraxilla_tetrapetala	Alepis_flavida))	((Psittacanthus_schiedeanus	(((((Cladocolea_cupulata	Cladocolea_mcvaughii)
(Englerina_ramulosa	((Berhautia_senegalensis	(((Socratina_bemarivensis	Vanwykia_remota)	((((Bakerella_sp_Nickrent_4161	(Septulina_glauca	Baratranthus_axanthus))	Plicosepalus_sagittifolius)	((Moquiniella_rubra	(Emelianthe_panganensis	(Phragmanthera_crassicaulis	((Globimetula_dinklagei	Phragmanthera_regularis)	(((Erianthemum_dregei	Spragueanella_rhamnifolia)	Tapinanthus_sp_OM825)	Oliverella_rubroviridis)))))	(((Sogerianthe_sessiflora	((Helicanthes_elastica	Amyema_queenslandica)	((Dactyliophora_novaeguineae	(((Diplatia_furcata	Diplatia_grandibractea)	Amyema_cambagei)	Amyema_glabra))	Benthamina_alyxifolia)))	(Helixanthera_parasitica	((Nuytsia_floribunda	((Tupeia_antarctica	(Atkinsonia_ligustrina	((((Amylotheca_duthieana	(((Decaisnina_brittenii	(Decaisnina_signata	Decaisnina_congesta))	Decaisnina_triflora)	(Lepidaria_sp_Nickrent_4044	(Macrosolen_melintangensis	Macrosolen_cochinchinensis))))	(((Lysiana_maritima	Lysiana_filifolia)	Amylotheca_subumbellata)	(Lepidaria_oviceps	Loxanthera_speciosa)))	(Peraxilla_tetrapetala	Alepis_flavida))	((((((((Oryctanthus_occidentalis	Dendropemon_bicolor)	Passovia_pyrifolia)	((Struthanthus_sp_RE_5128_1	((Psittacanthus_schiedeanus
(Englerina_ramulosa	(((((Socratina_bemarivensis	Vanwykia_remota)	(((((Sogerianthe_sessiflora	((Dactyliophora_novaeguineae	(Amyema_cambagei	(Amyema_glabra	(Diplatia_furcata	Diplatia_grandibractea))))	(Benthamina_alyxifolia	(Septulina_glauca	(Helixanthera_parasitica	(Helicanthes_elastica	Amyema_queenslandica))))))	(((((((Nuytsia_floribunda	Atkinsonia_ligustrina)	Gaiadendron_punctatum)	(((Amylotheca_duthieana	(((Decaisnina_brittenii	(Decaisnina_signata	Decaisnina_congesta))	Decaisnina_triflora)	((Lepidaria_oviceps	Lepidaria_sp_Nickrent_4044)	(Macrosolen_melintangensis	Macrosolen_cochinchinensis))))	(((Lysiana_maritima	Lysiana_filifolia)	Amylotheca_subumbellata)	Loxanthera_speciosa))	(Peraxilla_tetrapetala	Alepis_flavida)))	(((((((Oryctanthus_occidentalis	(Dendropemon_bicolor	Passovia_pyrifolia))	((Struthanthus_oerstedii	Struthanthus_orbicularis)	((Struthanthus_woodsonii	(Cladocolea_cupulata	Cladocolea_mcvaughii))	(Struthanthus_sp_RE_5128_1	Cladocolea_gracilis))))	(Phthirusa_inorna	(Tripodanthus_acutifolius	(Tripodanthus_flagellaris	Tripodanthus_belmirensis))))	Psittacanthus_calyculatus)	Psittacanthus_schiedeanus)	((((Tristerix_verticillatus	(Tristerix_penduliflorus
(Berhautia_senegalensis	((((Oncocalyx_sulfureus	Oncella_ambigua)	Agelanthus_sansibarensis)	(Oncocalyx_schimperi	(Tapinanthus_constrictiflorus	Englerina_ramulosa)))	(((Socratina_bemarivensis	(Baratranthus_axanthus	Vanwykia_remota))	((Bakerella_sp_Nickrent_4161	Plicosepalus_sagittifolius)	((((Taxillus_chinensis	(Scurrula_pulverulenta	(Scurrula_ferruginea	Scurrula_parasitica)))	(Helixanthera_cylindrica	(((Benthamina_alyxifolia	(Amyema_cambagei	(Amyema_glabra	(Diplatia_furcata	Diplatia_grandibractea))))	(Sogerianthe_sessiflora	((Helicanthes_elastica	Amyema_queenslandica)	Dactyliophora_novaeguineae)))	(Helixanthera_parasitica	((((((Tristerix_verticillatus	(Tristerix_penduliflorus	(Tristerix_corymbosus	Tristerix_aphyllus)))	(((Tristerix_peytonii	Tristerix_pubescens)	(Tristerix_longebracteatus	Tristerix_grandiflorus))	(Tristerix_chodatianus	Tristerix_peruvianus)))	Ligaria_cuneifolia)	((((((Lepidaria_oviceps	((((Lepidaria_sp_Nickrent_4044	(Amylotheca_duthieana	(Macrosolen_melintangensis	Macrosolen_cochinchinensis)))	((Decaisnina_brittenii	(Decaisnina_signata	Decaisnina_congesta))	Decaisnina_triflora))	((Lysiana_maritima	Lysiana_filifolia)	Amylotheca_subumbellata))
((((Plicosepalus_curviflorus	(((Tolypanthus_involucratus	(Septulina_glauca	(Baratranthus_axanthus	Bakerella_sp_Nickrent_4161)))	((((Dendrophthoe_vitellina	Dendrophthoe_longituba)	(Dendrophthoe_constricta	Helixanthera_coccinea))	Dendrophthoe_curvata)	Plicosepalus_sagittifolius))	(((Taxillus_chinensis	(Scurrula_pulverulenta	(Scurrula_ferruginea	Scurrula_parasitica)))	((Sogerianthe_sessiflora	((Helicanthes_elastica	Amyema_queenslandica)	((Dactyliophora_novaeguineae	(Amyema_glabra	(Diplatia_furcata	(Diplatia_grandibractea	Amyema_cambagei))))	Benthamina_alyxifolia)))	(((Phragmanthera_regularis	Helixanthera_parasitica)	((((((((Amylotheca_duthieana	(Macrosolen_melintangensis	Macrosolen_cochinchinensis))	(((Decaisnina_brittenii	(Decaisnina_signata	Decaisnina_congesta))	Decaisnina_triflora)	Lepidaria_sp_Nickrent_4044))	(((Lysiana_maritima	Lysiana_filifolia)	Amylotheca_subumbellata)	(Loxanthera_speciosa	Lepidaria_oviceps)))	(Peraxilla_tetrapetala	Alepis_flavida))	(Atkinsonia_ligustrina	Gaiadendron_punctatum))	(((Ligaria_cuneifolia	(Desmaria_mutabilis	((Tristerix_verticillatus	(Tristerix_penduliflorus	(Tristerix_corymbosus	Tristerix_aphyllus)))	(((Tristerix_peytonii
((((((((((Dendrophthoe_vitellina	Dendrophthoe_longituba)	Helixanthera_coccinea)	Dendrophthoe_constricta)	Dendrophthoe_curvata)	Tolypanthus_involucratus)	((((Taxillus_chinensis	(Scurrula_pulverulenta	(Scurrula_ferruginea	Scurrula_parasitica)))	Helixanthera_cylindrica)	(((((Helicanthes_elastica	Amyema_queenslandica)	Benthamina_alyxifolia)	(Dactyliophora_novaeguineae	((Amyema_glabra	(Diplatia_furcata	Diplatia_grandibractea))	Amyema_cambagei)))	Sogerianthe_sessiflora)	((Phragmanthera_regularis	Helixanthera_parasitica)	((((Ligaria_cuneifolia	(Desmaria_mutabilis	((Tristerix_verticillatus	(Tristerix_penduliflorus	(Tristerix_corymbosus	Tristerix_aphyllus)))	((Tristerix_pubescens	(Tristerix_longebracteatus	Tristerix_grandiflorus))	(Tristerix_peytonii	(Tristerix_chodatianus	Tristerix_peruvianus))))))	(((Psittacanthus_calyculatus	((Tripodanthus_belmirensis	((Oryctanthus_occidentalis	Dendropemon_bicolor)	Passovia_pyrifolia))	((((Struthanthus_orbicularis	Struthanthus_oerstedii)	((Cladocolea_gracilis	(Struthanthus_woodsonii	(Cladocolea_cupulata	Cladocolea_mcvaughii)))	Struthanthus_sp_RE_5128_1))	Phthirusa_inorna)	Tripodanthus_acutifolius)))	Tripodanthus_flagellaris)	Psittacanthus_schiedeanus))
((Berhautia_senegalensis	(Tapinanthus_constrictiflorus	Englerina_ramulosa))	((((Oncocalyx_sulfureus	Oncella_ambigua)	Agelanthus_sansibarensis)	((((((((Dendrophthoe_vitellina	Dendrophthoe_longituba)	Helixanthera_coccinea)	Dendrophthoe_constricta)	Dendrophthoe_curvata)	Tolypanthus_involucratus)	(((Helixanthera_cylindrica	(((Helicanthes_elastica	Amyema_queenslandica)	(Benthamina_alyxifolia	(Dactyliophora_novaeguineae	((Amyema_glabra	(Diplatia_furcata	Diplatia_grandibractea))	Amyema_cambagei))))	Sogerianthe_sessiflora))	((Plicosepalus_curviflorus	((Phragmanthera_regularis	Helixanthera_parasitica)	(((Gaiadendron_punctatum	(((((Ligaria_cuneifolia	(Notanthera_heterophylla	((Tristerix_verticillatus	(Tristerix_penduliflorus	(Tristerix_corymbosus	Tristerix_aphyllus)))	(((Tristerix_longebracteatus	Tristerix_grandiflorus)	(Tristerix_chodatianus	Tristerix_peruvianus))	(Tristerix_peytonii	Tristerix_pubescens)))))	(((Phthirusa_inorna	((Tripodanthus_belmirensis	Tripodanthus_flagellaris)	Tripodanthus_acutifolius))	(((Cladocolea_gracilis	((Struthanthus_sp_RE_5128_1	(Struthanthus_orbicularis	Struthanthus_oerstedii))	Struthanthus_woodsonii))	(Cladocolea_cupulata	Cladocolea_mcvaughii))	((Oryctanthus_occidentalis
((((Socratina_bemarivensis	((((Tolypanthus_involucratus	((Taxillus_chinensis	(Scurrula_ferruginea	(Scurrula_parasitica	Scurrula_pulverulenta)))	(Helixanthera_cylindrica	((((Helixanthera_parasitica	(Helicanthes_elastica	Amyema_queenslandica))	(Benthamina_alyxifolia	(Dactyliophora_novaeguineae	((Amyema_glabra	(Diplatia_furcata	Diplatia_grandibractea))	Amyema_cambagei))))	Sogerianthe_sessiflora)	(((((((((Decaisnina_brittenii	(Decaisnina_signata	Decaisnina_congesta))	Decaisnina_triflora)	(Lepidaria_sp_Nickrent_4044	(Macrosolen_melintangensis	Macrosolen_cochinchinensis)))	Amylotheca_duthieana)	(Loxanthera_speciosa	((Lysiana_maritima	Lysiana_filifolia)	Amylotheca_subumbellata)))	(Peraxilla_tetrapetala	Alepis_flavida))	(((Tupeia_antarctica	(((Notanthera_heterophylla	((Tristerix_penduliflorus	(Tristerix_corymbosus	Tristerix_aphyllus))	(((Tristerix_pubescens	(Tristerix_longebracteatus	Tristerix_grandiflorus))	(Tristerix_peytonii	(Tristerix_chodatianus	Tristerix_peruvianus)))	Tristerix_verticillatus)))	Ligaria_cuneifolia)	Desmaria_mutabilis))	(((Phthirusa_inorna	((Tripodanthus_belmirensis	Tripodanthus_flagellaris)	Tripodanthus_acutifolius))	((Cladocolea_gracilis
(((Socratina_bemarivensis	(((((((Helicanthes_elastica	Amyema_queenslandica)	(Benthamina_alyxifolia	(Dactyliophora_novaeguineae	(Amyema_glabra	(Diplatia_furcata	(Diplatia_grandibractea	Amyema_cambagei))))))	Sogerianthe_sessiflora)	((((((Notanthera_heterophylla	Tupeia_antarctica)	Desmaria_mutabilis)	((((Tristerix_chodatianus	Tristerix_peruvianus)	Tristerix_peytonii)	((Tristerix_verticillatus	((Tristerix_corymbosus	Tristerix_aphyllus)	Tristerix_penduliflorus))	(Tristerix_grandiflorus	(Tristerix_pubescens	Tristerix_longebracteatus))))	((((Phthirusa_inorna	(Tripodanthus_flagellaris	(Tripodanthus_acutifolius	Tripodanthus_belmirensis)))	(((Cladocolea_gracilis	((Struthanthus_sp_RE_5128_1	(Struthanthus_orbicularis	((Cladocolea_cupulata	Cladocolea_mcvaughii)	Struthanthus_oerstedii)))	Struthanthus_woodsonii))	Psittacanthus_schiedeanus)	((Oryctanthus_occidentalis	Dendropemon_bicolor)	Passovia_pyrifolia)))	Psittacanthus_calyculatus)	Ligaria_cuneifolia)))	(Gaiadendron_punctatum	Nuytsia_floribunda))	(Atkinsonia_ligustrina	((((((Decaisnina_brittenii	(Decaisnina_signata	Decaisnina_congesta))	Decaisnina_triflora)	(Lepidaria_oviceps	(Lepidaria_sp_Nickrent_4044	(Macrosolen_melintangensis
(((Socratina_bemarivensis	(Baratranthus_axanthus	Vanwykia_remota))	((((Helixanthera_coccinea	((Dendrophthoe_curvata	(Dendrophthoe_longituba	Dendrophthoe_vitellina))	Dendrophthoe_constricta))	Tolypanthus_involucratus)	((Septulina_glauca	Bakerella_sp_Nickrent_4161)	Plicosepalus_sagittifolius))	((((((Helixanthera_parasitica	Phragmanthera_regularis)	((((Muellerina_celastroides	Muellerina_eucalyptoides)	Ileostylus_micranthus)	(Cecarria_obtusifolia	(Loranthus_odoratus	(Loranthus_europaeus	Loranthus_grewingkii))))	((Tupeia_antarctica	((Gaiadendron_punctatum	Atkinsonia_ligustrina)	(Desmaria_mutabilis	(((Phthirusa_inorna	((Tripodanthus_flagellaris	Tripodanthus_belmirensis)	Tripodanthus_acutifolius))	(((Passovia_pyrifolia	(Oryctanthus_occidentalis	Dendropemon_bicolor))	(Psittacanthus_calyculatus	(((Struthanthus_orbicularis	Struthanthus_oerstedii)	(Struthanthus_woodsonii	(Struthanthus_sp_RE_5128_1	Cladocolea_gracilis)))	(Cladocolea_cupulata	Cladocolea_mcvaughii))))	Psittacanthus_schiedeanus))	(Nuytsia_floribunda	((Peraxilla_tetrapetala	Alepis_flavida)	(Notanthera_heterophylla	((Amylotheca_duthieana	((Decaisnina_triflora	((Decaisnina_congesta	Decaisnina_signata)	Decaisnina_brittenii))
((Oedina_pendens	(Socratina_bemarivensis	((Baratranthus_axanthus	Vanwykia_remota)	(((Plicosepalus_sagittifolius	((Phragmanthera_crassicaulis	((Emelianthe_panganensis	Globimetula_dinklagei)	(Oliverella_rubroviridis	(Tapinanthus_sp_OM825	(Spragueanella_rhamnifolia	Erianthemum_dregei)))))	(Septulina_glauca	Moquiniella_rubra)))	(Helixanthera_cylindrica	((((Helixanthera_parasitica	Phragmanthera_regularis)	((((Muellerina_celastroides	Muellerina_eucalyptoides)	Ileostylus_micranthus)	(Cecarria_obtusifolia	(Loranthus_odoratus	(Loranthus_europaeus	Loranthus_grewingkii))))	((((Nuytsia_floribunda	(Desmaria_mutabilis	((Ligaria_cuneifolia	Notanthera_heterophylla)	(((Phthirusa_inorna	((Tripodanthus_flagellaris	Tripodanthus_belmirensis)	Tripodanthus_acutifolius))	((Oryctanthus_occidentalis	(Dendropemon_bicolor	Passovia_pyrifolia))	(((Struthanthus_orbicularis	(Psittacanthus_schiedeanus	Struthanthus_oerstedii))	Struthanthus_sp_RE_5128_1)	((Struthanthus_woodsonii	Cladocolea_gracilis)	(Cladocolea_cupulata	Cladocolea_mcvaughii)))))	Psittacanthus_calyculatus))))	((Peraxilla_tetrapetala	Alepis_flavida)	((((Lepidaria_oviceps	Loxanthera_speciosa)	Amylotheca_duthieana)	((Decaisnina_triflora
(((((((((Emelianthe_panganensis	(Phragmanthera_regularis	Globimetula_dinklagei))	(Oliverella_rubroviridis	(Tapinanthus_sp_OM825	(Spragueanella_rhamnifolia	Erianthemum_dregei))))	Phragmanthera_crassicaulis)	(Septulina_glauca	Moquiniella_rubra))	((Helixanthera_cylindrica	(((Scurrula_ferruginea	Scurrula_parasitica)	Scurrula_pulverulenta)	Taxillus_chinensis))	((((Dactyliophora_novaeguineae	(Amyema_glabra	(Diplatia_furcata	(Diplatia_grandibractea	Amyema_cambagei))))	Benthamina_alyxifolia)	(Sogerianthe_sessiflora	(Amyema_queenslandica	Helicanthes_elastica)))	((Plicosepalus_curviflorus	Helixanthera_parasitica)	((((Muellerina_celastroides	Muellerina_eucalyptoides)	Ileostylus_micranthus)	(Cecarria_obtusifolia	(Loranthus_odoratus	(Loranthus_europaeus	Loranthus_grewingkii))))	((((Atkinsonia_ligustrina	(((((Psittacanthus_calyculatus	(((Cladocolea_gracilis	(Struthanthus_orbicularis	(Psittacanthus_schiedeanus	Struthanthus_oerstedii)))	(Struthanthus_sp_RE_5128_1	Struthanthus_woodsonii))	(Cladocolea_cupulata	Cladocolea_mcvaughii)))	(Phthirusa_inorna	(Passovia_pyrifolia	(Oryctanthus_occidentalis	Dendropemon_bicolor))))	((Tripodanthus_flagellaris	Tripodanthus_belmirensis)	Tripodanthus_acutifolius))
(((Tapinanthus_constrictiflorus	(((Oncocalyx_sulfureus	Oncella_ambigua)	Agelanthus_sansibarensis)	Oncocalyx_schimperi))	((Oedina_pendens	((((Plicosepalus_curviflorus	((((Emelianthe_panganensis	(Phragmanthera_regularis	Globimetula_dinklagei))	(Oliverella_rubroviridis	(Tapinanthus_sp_OM825	(Spragueanella_rhamnifolia	Erianthemum_dregei))))	(Septulina_glauca	Phragmanthera_crassicaulis))	Moquiniella_rubra))	((Helixanthera_cylindrica	(((Scurrula_ferruginea	Scurrula_parasitica)	Scurrula_pulverulenta)	Taxillus_chinensis))	((Sogerianthe_sessiflora	((Amyema_queenslandica	Helicanthes_elastica)	(Dactyliophora_novaeguineae	((Amyema_glabra	(Diplatia_furcata	(Diplatia_grandibractea	Amyema_cambagei)))	Benthamina_alyxifolia))))	(Helixanthera_parasitica	((((Muellerina_celastroides	Muellerina_eucalyptoides)	Ileostylus_micranthus)	(Loranthus_odoratus	((Loranthus_europaeus	Loranthus_grewingkii)	Cecarria_obtusifolia)))	(Nuytsia_floribunda	(((((Tristerix_corymbosus	Tristerix_aphyllus)	Tristerix_penduliflorus)	(Tristerix_verticillatus	(((Tristerix_chodatianus	Tristerix_peruvianus)	Tristerix_peytonii)	(Tristerix_grandiflorus	(Tristerix_pubescens	Tristerix_longebracteatus)))))
((((Englerina_ramulosa	Tapinanthus_constrictiflorus)	(Berhautia_senegalensis	Oncocalyx_schimperi))	((Oncocalyx_sulfureus	Oncella_ambigua)	Agelanthus_sansibarensis))	((Oedina_pendens	(((Plicosepalus_sagittifolius	((Phragmanthera_regularis	(((Globimetula_dinklagei	Emelianthe_panganensis)	(Oliverella_rubroviridis	(Tapinanthus_sp_OM825	(Spragueanella_rhamnifolia	Erianthemum_dregei))))	Phragmanthera_crassicaulis))	(Septulina_glauca	Moquiniella_rubra)))	(((Helixanthera_cylindrica	(((Scurrula_ferruginea	Scurrula_parasitica)	Scurrula_pulverulenta)	Taxillus_chinensis))	(((Sogerianthe_sessiflora	((Benthamina_alyxifolia	(Amyema_queenslandica	Helicanthes_elastica))	(Dactyliophora_novaeguineae	(Amyema_glabra	(Diplatia_furcata	(Diplatia_grandibractea	Amyema_cambagei))))))	Bakerella_sp_Nickrent_4161)	(Plicosepalus_curviflorus	(Helixanthera_parasitica	((Cecarria_obtusifolia	(Loranthus_odoratus	(Loranthus_europaeus	Loranthus_grewingkii)))	((Nuytsia_floribunda	(Gaiadendron_punctatum	(Atkinsonia_ligustrina	(((((((Phthirusa_inorna	(Tripodanthus_flagellaris	(Tripodanthus_belmirensis	Tripodanthus_acutifolius)))	(((Struthanthus_woodsonii	((Struthanthus_orbicularis	Struthanthus_oerstedii)
((((Berhautia_senegalensis	Englerina_ramulosa)	Tapinanthus_constrictiflorus)	((Oncocalyx_schimperi	(Oncocalyx_sulfureus	Oncella_ambigua))	Agelanthus_sansibarensis))	(Oedina_pendens	(((Plicosepalus_curviflorus	((Moquiniella_rubra	(((Spragueanella_rhamnifolia	Erianthemum_dregei)	(Oliverella_rubroviridis	Tapinanthus_sp_OM825))	(((Septulina_glauca	Globimetula_dinklagei)	Emelianthe_panganensis)	Phragmanthera_regularis)))	Phragmanthera_crassicaulis))	(((Bakerella_sp_Nickrent_4161	(Vanwykia_remota	Plicosepalus_sagittifolius))	((((Helixanthera_parasitica	(Sogerianthe_sessiflora	((Amyema_queenslandica	Helicanthes_elastica)	((Dactyliophora_novaeguineae	((Amyema_glabra	(Diplatia_furcata	Diplatia_grandibractea))	Amyema_cambagei))	Benthamina_alyxifolia))))	(Baratranthus_axanthus	((Cecarria_obtusifolia	((Loranthus_grewingkii	Loranthus_europaeus)	Loranthus_odoratus))	((((((((Phthirusa_inorna	(Tripodanthus_acutifolius	(Tripodanthus_flagellaris	Tripodanthus_belmirensis)))	(Passovia_pyrifolia	(Oryctanthus_occidentalis	Dendropemon_bicolor)))	((Struthanthus_sp_RE_5128_1	(Struthanthus_woodsonii	(Cladocolea_gracilis	(Struthanthus_orbicularis	Struthanthus_oerstedii))))	(Cladocolea_cupulata
((((((Tolypanthus_involucratus	(Dendrophthoe_curvata	((Helixanthera_coccinea	(Dendrophthoe_longituba	Dendrophthoe_vitellina))	Dendrophthoe_constricta)))	((((Sogerianthe_sessiflora	((Amyema_queenslandica	Helicanthes_elastica)	((Dactyliophora_novaeguineae	((Amyema_glabra	(Diplatia_furcata	Diplatia_grandibractea))	Amyema_cambagei))	Benthamina_alyxifolia)))	(((Gaiadendron_punctatum	(Tupeia_antarctica	(Atkinsonia_ligustrina	(((((Desmaria_mutabilis	((((Tristerix_peytonii	Tristerix_chodatianus)	Tristerix_peruvianus)	(Tristerix_pubescens	(Tristerix_grandiflorus	Tristerix_longebracteatus)))	(((Tristerix_corymbosus	Tristerix_aphyllus)	Tristerix_penduliflorus)	Tristerix_verticillatus)))	Ligaria_cuneifolia)	Notanthera_heterophylla)	(((Phthirusa_inorna	(Tripodanthus_belmirensis	(Tripodanthus_acutifolius	Tripodanthus_flagellaris)))	((Passovia_pyrifolia	(Oryctanthus_occidentalis	Dendropemon_bicolor))	(((Struthanthus_sp_RE_5128_1	(Struthanthus_woodsonii	(Cladocolea_gracilis	(Struthanthus_orbicularis	Struthanthus_oerstedii))))	Psittacanthus_schiedeanus)	(Cladocolea_cupulata	Cladocolea_mcvaughii))))	Psittacanthus_calyculatus))	((Peraxilla_tetrapetala	Alepis_flavida)	((Lepidaria_oviceps
(Berhautia_senegalensis	(((Socratina_bemarivensis	((((Helixanthera_coccinea	Tolypanthus_involucratus)	(Dendrophthoe_curvata	((Dendrophthoe_longituba	Dendrophthoe_vitellina)	Dendrophthoe_constricta)))	((((Sogerianthe_sessiflora	((Amyema_queenslandica	Helicanthes_elastica)	((Dactyliophora_novaeguineae	(Amyema_glabra	((Amyema_cambagei	Diplatia_grandibractea)	Diplatia_furcata)))	Benthamina_alyxifolia)))	(Helixanthera_cylindrica	((Plicosepalus_curviflorus	((((Tupeia_antarctica	(((Phthirusa_inorna	(Tripodanthus_acutifolius	(Tripodanthus_flagellaris	Tripodanthus_belmirensis)))	((((Cladocolea_cupulata	Cladocolea_mcvaughii)	((Struthanthus_sp_RE_5128_1	(Struthanthus_woodsonii	(Struthanthus_orbicularis	Struthanthus_oerstedii)))	Cladocolea_gracilis))	Psittacanthus_schiedeanus)	(Passovia_pyrifolia	(Oryctanthus_occidentalis	Dendropemon_bicolor))))	Psittacanthus_calyculatus))	((((Nuytsia_floribunda	Atkinsonia_ligustrina)	Gaiadendron_punctatum)	(Notanthera_heterophylla	((Peraxilla_tetrapetala	Alepis_flavida)	((Lepidaria_oviceps	Loxanthera_speciosa)	((Amylotheca_subumbellata	(Lysiana_maritima	Lysiana_filifolia))	((((Macrosolen_melintangensis	Macrosolen_cochinchinensis)	Lepidaria_sp_Nickrent_4044)
(Berhautia_senegalensis	((Englerina_ramulosa	Tapinanthus_constrictiflorus)	(((Socratina_bemarivensis	((((((Dactyliophora_novaeguineae	((Amyema_glabra	(Diplatia_grandibractea	Diplatia_furcata))	Amyema_cambagei))	Benthamina_alyxifolia)	(Sogerianthe_sessiflora	(Helixanthera_cylindrica	(Amyema_queenslandica	Helicanthes_elastica))))	(((Plicosepalus_curviflorus	(Helixanthera_parasitica	(((((Ligaria_cuneifolia	((Phthirusa_inorna	(Tripodanthus_acutifolius	(Tripodanthus_flagellaris	Tripodanthus_belmirensis)))	(((Psittacanthus_calyculatus	((Cladocolea_gracilis	(Struthanthus_woodsonii	(Struthanthus_sp_RE_5128_1	(Struthanthus_orbicularis	Struthanthus_oerstedii))))	(Cladocolea_cupulata	Cladocolea_mcvaughii)))	Psittacanthus_schiedeanus)	(Oryctanthus_occidentalis	(Dendropemon_bicolor	Passovia_pyrifolia)))))	Tupeia_antarctica)	((((Nuytsia_floribunda	Atkinsonia_ligustrina)	Gaiadendron_punctatum)	(Notanthera_heterophylla	((Peraxilla_tetrapetala	Alepis_flavida)	(Loxanthera_speciosa	((Amylotheca_subumbellata	(Lysiana_maritima	Lysiana_filifolia))	(Lepidaria_oviceps	((Lepidaria_sp_Nickrent_4044	(Amylotheca_duthieana	(Macrosolen_melintangensis	Macrosolen_cochinchinensis)))	(Decaisnina_triflora
(((((((((Phragmanthera_regularis	(Phragmanthera_crassicaulis	((Oliverella_rubroviridis	(Tapinanthus_sp_OM825	(Spragueanella_rhamnifolia	Erianthemum_dregei)))	(Emelianthe_panganensis	Globimetula_dinklagei))))	(Plicosepalus_curviflorus	Moquiniella_rubra))	Septulina_glauca)	(Bakerella_sp_Nickrent_4161	Plicosepalus_sagittifolius))	(Helixanthera_cylindrica	(((((Amyema_queenslandica	Helicanthes_elastica)	((Dactyliophora_novaeguineae	((Amyema_glabra	(Diplatia_grandibractea	Diplatia_furcata))	Amyema_cambagei))	Benthamina_alyxifolia))	Sogerianthe_sessiflora)	(Helixanthera_parasitica	((((Tupeia_antarctica	((Nuytsia_floribunda	Atkinsonia_ligustrina)	Gaiadendron_punctatum))	(((Peraxilla_tetrapetala	Alepis_flavida)	((Amylotheca_duthieana	(((Macrosolen_melintangensis	Macrosolen_cochinchinensis)	Lepidaria_sp_Nickrent_4044)	(Decaisnina_triflora	((Decaisnina_signata	Decaisnina_congesta)	Decaisnina_brittenii))))	((Lepidaria_oviceps	Loxanthera_speciosa)	(Amylotheca_subumbellata	(Lysiana_maritima	Lysiana_filifolia)))))	(Desmaria_mutabilis	((Notanthera_heterophylla	(((((Tristerix_grandiflorus	Tristerix_longebracteatus)	Tristerix_pubescens)	Tristerix_peytonii)	(Tristerix_chodatianus
((((((((((Dendrophthoe_vitellina	Dendrophthoe_longituba)	Helixanthera_coccinea)	Dendrophthoe_constricta)	Dendrophthoe_curvata)	Helixanthera_cylindrica)	(((Moquiniella_rubra	((((Erianthemum_dregei	Spragueanella_rhamnifolia)	(Oliverella_rubroviridis	Tapinanthus_sp_OM825))	(Globimetula_dinklagei	Phragmanthera_crassicaulis))	Emelianthe_panganensis))	((Phragmanthera_regularis	(((((((Tristerix_pubescens	(Tristerix_grandiflorus	Tristerix_longebracteatus))	((Tristerix_peruvianus	Tristerix_chodatianus)	Tristerix_peytonii))	((Tristerix_corymbosus	Tristerix_aphyllus)	(Tristerix_penduliflorus	Tristerix_verticillatus)))	Ligaria_cuneifolia)	(((Phthirusa_inorna	(((Struthanthus_woodsonii	(Struthanthus_sp_RE_5128_1	(Struthanthus_oerstedii	Struthanthus_orbicularis)))	Cladocolea_gracilis)	(Cladocolea_mcvaughii	Cladocolea_cupulata)))	((Passovia_pyrifolia	(Oryctanthus_occidentalis	Dendropemon_bicolor))	(((Tripodanthus_flagellaris	Tripodanthus_belmirensis)	Psittacanthus_schiedeanus)	Tripodanthus_acutifolius)))	Psittacanthus_calyculatus))	((((((Alepis_flavida	Peraxilla_tetrapetala)	(((Amylotheca_subumbellata	(Lysiana_maritima	Lysiana_filifolia))	(((((Decaisnina_congesta	Decaisnina_signata)	Decaisnina_brittenii)
(Berhautia_senegalensis	(((((((((Sogerianthe_sessiflora	(((Dactyliophora_novaeguineae	(Amyema_glabra	(Diplatia_furcata	Diplatia_grandibractea)))	Benthamina_alyxifolia)	(Helicanthes_elastica	Amyema_queenslandica)))	(Phragmanthera_regularis	(Plicosepalus_curviflorus	(((((Alepis_flavida	Peraxilla_tetrapetala)	((Amylotheca_subumbellata	(Lysiana_maritima	Lysiana_filifolia))	((((((Decaisnina_congesta	Decaisnina_signata)	Decaisnina_brittenii)	Decaisnina_triflora)	((Macrosolen_melintangensis	Macrosolen_cochinchinensis)	Lepidaria_sp_Nickrent_4044))	Amylotheca_duthieana)	(Lepidaria_oviceps	Loxanthera_speciosa))))	(Atkinsonia_ligustrina	(Gaiadendron_punctatum	Nuytsia_floribunda)))	(Tupeia_antarctica	(Desmaria_mutabilis	(((Notanthera_heterophylla	(((Tristerix_peruvianus	Tristerix_chodatianus)	((Tristerix_grandiflorus	Tristerix_longebracteatus)	(Tristerix_peytonii	Tristerix_pubescens)))	((Tristerix_corymbosus	Tristerix_aphyllus)	(Tristerix_penduliflorus	Tristerix_verticillatus))))	Ligaria_cuneifolia)	((((Struthanthus_woodsonii	(Struthanthus_sp_RE_5128_1	(Cladocolea_gracilis	(Phthirusa_inorna	(Struthanthus_oerstedii	Struthanthus_orbicularis)))))	(Cladocolea_mcvaughii
(Berhautia_senegalensis	((Socratina_bemarivensis	((Oedina_pendens	(Baratranthus_axanthus	Vanwykia_remota))	(((Tolypanthus_involucratus	((Helixanthera_coccinea	(Dendrophthoe_constricta	(Dendrophthoe_vitellina	Dendrophthoe_longituba)))	Dendrophthoe_curvata))	(((Helixanthera_parasitica	(Taxillus_chinensis	(Scurrula_pulverulenta	(Scurrula_ferruginea	Scurrula_parasitica))))	((((((Alepis_flavida	Peraxilla_tetrapetala)	((Amylotheca_subumbellata	(Lysiana_maritima	Lysiana_filifolia))	((((((Decaisnina_congesta	Decaisnina_signata)	Decaisnina_brittenii)	Decaisnina_triflora)	((Macrosolen_melintangensis	Macrosolen_cochinchinensis)	Lepidaria_sp_Nickrent_4044))	Amylotheca_duthieana)	(Lepidaria_oviceps	Loxanthera_speciosa))))	(Gaiadendron_punctatum	(Nuytsia_floribunda	Atkinsonia_ligustrina)))	(Tupeia_antarctica	(Desmaria_mutabilis	((Notanthera_heterophylla	((((Tristerix_corymbosus	Tristerix_aphyllus)	Tristerix_penduliflorus)	(Tristerix_verticillatus	((Tristerix_peytonii	(Tristerix_peruvianus	Tristerix_chodatianus))	((Tristerix_grandiflorus	Tristerix_longebracteatus)	Tristerix_pubescens))))	Ligaria_cuneifolia))	((((Tripodanthus_flagellaris	Tripodanthus_belmirensis)
(Berhautia_senegalensis	(((((((Phragmanthera_crassicaulis	((((Emelianthe_panganensis	Globimetula_dinklagei)	(Oliverella_rubroviridis	(Tapinanthus_sp_OM825	(Erianthemum_dregei	Spragueanella_rhamnifolia))))	Moquiniella_rubra)	Phragmanthera_regularis))	((Septulina_glauca	(Baratranthus_axanthus	Bakerella_sp_Nickrent_4161))	Plicosepalus_sagittifolius))	((Taxillus_chinensis	(Scurrula_pulverulenta	(Scurrula_ferruginea	Scurrula_parasitica)))	(((Plicosepalus_curviflorus	((((((Tristerix_peytonii	(Tristerix_peruvianus	Tristerix_chodatianus))	((Tristerix_grandiflorus	Tristerix_longebracteatus)	Tristerix_pubescens))	(((Tristerix_corymbosus	Tristerix_aphyllus)	Tristerix_penduliflorus)	Tristerix_verticillatus))	(Tupeia_antarctica	((((Phthirusa_inorna	(Tripodanthus_acutifolius	(Tripodanthus_flagellaris	Tripodanthus_belmirensis)))	(((Passovia_pyrifolia	(Oryctanthus_occidentalis	Dendropemon_bicolor))	((Cladocolea_mcvaughii	Cladocolea_gracilis)	((Cladocolea_cupulata	Struthanthus_woodsonii)	(Struthanthus_sp_RE_5128_1	(Struthanthus_oerstedii	Struthanthus_orbicularis)))))	Psittacanthus_schiedeanus))	Psittacanthus_calyculatus)	((Notanthera_heterophylla	Desmaria_mutabilis)	(((Alepis_flavida	Peraxilla_tetrapetala)
(Berhautia_senegalensis	(((Oncocalyx_sulfureus	Oncella_ambigua)	Agelanthus_sansibarensis)	(((Oedina_pendens	((((((Septulina_glauca	Phragmanthera_crassicaulis)	(Emelianthe_panganensis	((Phragmanthera_regularis	Globimetula_dinklagei)	(Oliverella_rubroviridis	(Tapinanthus_sp_OM825	(Erianthemum_dregei	Spragueanella_rhamnifolia))))))	Moquiniella_rubra)	(((Taxillus_chinensis	(Scurrula_pulverulenta	(Scurrula_ferruginea	Scurrula_parasitica)))	((Plicosepalus_curviflorus	(Helixanthera_parasitica	(((Desmaria_mutabilis	(Tupeia_antarctica	((((Alepis_flavida	Peraxilla_tetrapetala)	((Amylotheca_subumbellata	(Lysiana_maritima	Lysiana_filifolia))	((Lepidaria_oviceps	Loxanthera_speciosa)	((((Macrosolen_melintangensis	Macrosolen_cochinchinensis)	Lepidaria_sp_Nickrent_4044)	((((Decaisnina_congesta	Decaisnina_signata)	Decaisnina_brittenii)	Decaisnina_triflora)	Notanthera_heterophylla))	Amylotheca_duthieana))))	(Gaiadendron_punctatum	Atkinsonia_ligustrina))	((((Tristerix_peruvianus	Tristerix_chodatianus)	((Tristerix_peytonii	Tristerix_grandiflorus)	(Tristerix_pubescens	Tristerix_longebracteatus)))	((Tristerix_corymbosus	Tristerix_aphyllus)	(Tristerix_penduliflorus
(Berhautia_senegalensis	((Englerina_ramulosa	Tapinanthus_constrictiflorus)	((Oncocalyx_schimperi	((Oncocalyx_sulfureus	Oncella_ambigua)	Agelanthus_sansibarensis))	(Oedina_pendens	(((((Plicosepalus_curviflorus	((Moquiniella_rubra	((Septulina_glauca	Phragmanthera_crassicaulis)	((Emelianthe_panganensis	Globimetula_dinklagei)	(Oliverella_rubroviridis	(Tapinanthus_sp_OM825	(Erianthemum_dregei	Spragueanella_rhamnifolia))))))	Phragmanthera_regularis))	(Plicosepalus_sagittifolius	Bakerella_sp_Nickrent_4161))	((((((Gaiadendron_punctatum	(Tupeia_antarctica	(Atkinsonia_ligustrina	(((Desmaria_mutabilis	(((Tristerix_peytonii	(Tristerix_chodatianus	Tristerix_pubescens))	(Tristerix_peruvianus	(Tristerix_grandiflorus	Tristerix_longebracteatus)))	(Tristerix_verticillatus	((Tristerix_corymbosus	Tristerix_aphyllus)	Tristerix_penduliflorus))))	Ligaria_cuneifolia)	((Notanthera_heterophylla	(((((Tripodanthus_flagellaris	(Psittacanthus_schiedeanus	Tripodanthus_belmirensis))	Tripodanthus_acutifolius)	(((Struthanthus_woodsonii	Struthanthus_sp_RE_5128_1)	(Cladocolea_gracilis	(Struthanthus_oerstedii	Struthanthus_orbicularis)))	(Cladocolea_cupulata	Cladocolea_mcvaughii)))	((Passovia_pyrifolia	(Oryctanthus_occidentalis
(Berhautia_senegalensis	(((Oedina_pendens	((((((Dactyliophora_novaeguineae	(Amyema_glabra	(Amyema_cambagei	(Diplatia_furcata	Diplatia_grandibractea))))	(Benthamina_alyxifolia	(Helicanthes_elastica	Amyema_queenslandica)))	(Helixanthera_cylindrica	(Sogerianthe_sessiflora	((Taxillus_chinensis	(Scurrula_pulverulenta	(Scurrula_ferruginea	Scurrula_parasitica)))	(Plicosepalus_curviflorus	(Helixanthera_parasitica	((Nuytsia_floribunda	((((Atkinsonia_ligustrina	(Desmaria_mutabilis	((Ligaria_cuneifolia	Notanthera_heterophylla)	(((Phthirusa_inorna	(Tripodanthus_flagellaris	(Tripodanthus_belmirensis	Tripodanthus_acutifolius)))	(((((Cladocolea_gracilis	(Struthanthus_oerstedii	Struthanthus_orbicularis))	(Struthanthus_woodsonii	Struthanthus_sp_RE_5128_1))	(Cladocolea_cupulata	Cladocolea_mcvaughii))	(Passovia_pyrifolia	(Oryctanthus_occidentalis	Dendropemon_bicolor)))	Psittacanthus_schiedeanus))	Psittacanthus_calyculatus))))	((Alepis_flavida	Peraxilla_tetrapetala)	(((((Decaisnina_signata	Decaisnina_congesta)	Decaisnina_brittenii)	Decaisnina_triflora)	((Lepidaria_sp_Nickrent_4044	(Macrosolen_melintangensis	Macrosolen_cochinchinensis))	Lepidaria_oviceps))	(((Amylotheca_subumbellata
(Berhautia_senegalensis	((Englerina_ramulosa	Tapinanthus_constrictiflorus)	(((Oncocalyx_schimperi	(Oncocalyx_sulfureus	Oncella_ambigua))	Agelanthus_sansibarensis)	(((((((((((Notanthera_heterophylla	Desmaria_mutabilis)	((((Tripodanthus_flagellaris	Tripodanthus_acutifolius)	(Tripodanthus_belmirensis	(Passovia_pyrifolia	(Oryctanthus_occidentalis	Dendropemon_bicolor))))	(Psittacanthus_calyculatus	(Phthirusa_inorna	((Struthanthus_orbicularis	(Struthanthus_oerstedii	Psittacanthus_schiedeanus))	(Cladocolea_gracilis	((Cladocolea_cupulata	Cladocolea_mcvaughii)	(Struthanthus_sp_RE_5128_1	Struthanthus_woodsonii)))))))	((((Tristerix_chodatianus	Tristerix_peruvianus)	((Tristerix_pubescens	(Tristerix_grandiflorus	Tristerix_longebracteatus))	Tristerix_peytonii))	(Tristerix_verticillatus	((Tristerix_corymbosus	Tristerix_aphyllus)	Tristerix_penduliflorus)))	Ligaria_cuneifolia)))	((Alepis_flavida	Peraxilla_tetrapetala)	(((((Decaisnina_signata	Decaisnina_congesta)	Decaisnina_brittenii)	Decaisnina_triflora)	(Lepidaria_sp_Nickrent_4044	(Macrosolen_melintangensis	Macrosolen_cochinchinensis)))	(((Lepidaria_oviceps	Loxanthera_speciosa)	Amylotheca_duthieana)	(Amylotheca_subumbellata	(Lysiana_maritima
((((Plicosepalus_curviflorus	((((((Helixanthera_parasitica	(((Gaiadendron_punctatum	(Atkinsonia_ligustrina	(((Alepis_flavida	Peraxilla_tetrapetala)	((Lepidaria_oviceps	Notanthera_heterophylla)	((Amylotheca_duthieana	((((Decaisnina_signata	Decaisnina_congesta)	Decaisnina_brittenii)	Decaisnina_triflora)	(Lepidaria_sp_Nickrent_4044	(Macrosolen_melintangensis	Macrosolen_cochinchinensis))))	(Loxanthera_speciosa	(Amylotheca_subumbellata	(Lysiana_maritima	Lysiana_filifolia))))))	(Desmaria_mutabilis	((((Psittacanthus_calyculatus	(((Phthirusa_inorna	(Psittacanthus_schiedeanus	Tripodanthus_acutifolius))	((Struthanthus_sp_RE_5128_1	(Struthanthus_orbicularis	Struthanthus_oerstedii))	(Cladocolea_gracilis	((Cladocolea_cupulata	Cladocolea_mcvaughii)	Struthanthus_woodsonii))))	(Tripodanthus_belmirensis	(Passovia_pyrifolia	(Oryctanthus_occidentalis	Dendropemon_bicolor)))))	Tripodanthus_flagellaris)	((((((Tristerix_chodatianus	Tristerix_peruvianus)	(Tristerix_pubescens	Tristerix_longebracteatus))	Tristerix_grandiflorus)	Tristerix_peytonii)	(Tristerix_verticillatus	((Tristerix_corymbosus	Tristerix_aphyllus)	Tristerix_penduliflorus)))	Ligaria_cuneifolia))	Tupeia_antarctica)))))	Nuytsia_floribunda)
(Oedina_pendens	((((Oncocalyx_schimperi	(Oncocalyx_sulfureus	Oncella_ambigua))	Agelanthus_sansibarensis)	((Englerina_ramulosa	Tapinanthus_constrictiflorus)	Berhautia_senegalensis))	((((((((((Notanthera_heterophylla	(((Amylotheca_subumbellata	(Lysiana_maritima	Lysiana_filifolia))	((Amylotheca_duthieana	((((Decaisnina_signata	Decaisnina_congesta)	Decaisnina_brittenii)	Decaisnina_triflora)	(Lepidaria_sp_Nickrent_4044	(Macrosolen_melintangensis	Macrosolen_cochinchinensis))))	(Lepidaria_oviceps	Loxanthera_speciosa)))	(Alepis_flavida	Peraxilla_tetrapetala)))	((((Psittacanthus_calyculatus	((Tripodanthus_acutifolius	((Passovia_pyrifolia	(((Cladocolea_cupulata	Cladocolea_mcvaughii)	(Cladocolea_gracilis	(Struthanthus_orbicularis	Struthanthus_oerstedii)))	(Struthanthus_sp_RE_5128_1	Struthanthus_woodsonii)))	Psittacanthus_schiedeanus))	(Oryctanthus_occidentalis	Dendropemon_bicolor)))	Tripodanthus_belmirensis)	Tripodanthus_flagellaris)	Phthirusa_inorna))	(((Desmaria_mutabilis	((((Tristerix_chodatianus	Tristerix_peruvianus)	((Tristerix_pubescens	Tristerix_longebracteatus)	(Tristerix_peytonii	Tristerix_grandiflorus)))	(Tristerix_verticillatus	((Tristerix_corymbosus	Tristerix_aphyllus)
((((((Baratranthus_axanthus	(Septulina_glauca	Bakerella_sp_Nickrent_4161))	Plicosepalus_sagittifolius)	(((Dendrophthoe_curvata	((Dendrophthoe_constricta	(Dendrophthoe_vitellina	Dendrophthoe_longituba))	Helixanthera_coccinea))	Tolypanthus_involucratus)	((Moquiniella_rubra	(Phragmanthera_crassicaulis	(Emelianthe_panganensis	(Globimetula_dinklagei	(Oliverella_rubroviridis	((Erianthemum_dregei	Spragueanella_rhamnifolia)	Tapinanthus_sp_OM825))))))	(((Taxillus_chinensis	((Scurrula_parasitica	Scurrula_ferruginea)	Scurrula_pulverulenta))	((((((Muellerina_eucalyptoides	Muellerina_celastroides)	Ileostylus_micranthus)	((Loranthus_europaeus	Loranthus_grewingkii)	(Loranthus_odoratus	Cecarria_obtusifolia)))	(Nuytsia_floribunda	((((((Ligaria_cuneifolia	(Desmaria_mutabilis	Notanthera_heterophylla))	((Psittacanthus_calyculatus	((Phthirusa_inorna	(((Cladocolea_gracilis	(Struthanthus_oerstedii	Struthanthus_orbicularis))	(Struthanthus_woodsonii	Struthanthus_sp_RE_5128_1))	(Cladocolea_mcvaughii	Cladocolea_cupulata)))	((Passovia_pyrifolia	(Dendropemon_bicolor	Oryctanthus_occidentalis))	((Tripodanthus_flagellaris	Tripodanthus_belmirensis)	Tripodanthus_acutifolius))))	Psittacanthus_schiedeanus))	((((Amylotheca_duthieana
((((Oedina_pendens	(Tapinanthus_constrictiflorus	Englerina_ramulosa))	(((((((Helixanthera_parasitica	(Taxillus_chinensis	((Scurrula_parasitica	Scurrula_ferruginea)	Scurrula_pulverulenta)))	(((((Muellerina_eucalyptoides	Muellerina_celastroides)	Ileostylus_micranthus)	((Loranthus_europaeus	Loranthus_grewingkii)	(Loranthus_odoratus	Cecarria_obtusifolia)))	(((Tupeia_antarctica	(((((((Tristerix_chodatianus	Tristerix_peruvianus)	Tristerix_peytonii)	(Tristerix_pubescens	(Tristerix_grandiflorus	Tristerix_longebracteatus)))	(Tristerix_verticillatus	(Tristerix_penduliflorus	(Tristerix_aphyllus	Tristerix_corymbosus))))	Desmaria_mutabilis)	(Notanthera_heterophylla	(((Dendropemon_bicolor	Oryctanthus_occidentalis)	((Phthirusa_inorna	((Tripodanthus_flagellaris	Tripodanthus_belmirensis)	Tripodanthus_acutifolius))	((Passovia_pyrifolia	((Psittacanthus_schiedeanus	(Struthanthus_oerstedii	Struthanthus_orbicularis))	((Struthanthus_woodsonii	(Cladocolea_gracilis	Struthanthus_sp_RE_5128_1))	(Cladocolea_mcvaughii	Cladocolea_cupulata))))	Psittacanthus_calyculatus)))	Ligaria_cuneifolia)))	(((((Amylotheca_duthieana	((Decaisnina_triflora	(Decaisnina_brittenii	(Decaisnina_signata	Decaisnina_congesta)))
(((Tapinanthus_constrictiflorus	Englerina_ramulosa)	(Oncocalyx_schimperi	((Agelanthus_sansibarensis	(Oncocalyx_sulfureus	Oncella_ambigua))	(Oedina_pendens	((((Plicosepalus_sagittifolius	(((((Emelianthe_panganensis	((Oliverella_rubroviridis	((Erianthemum_dregei	Spragueanella_rhamnifolia)	Tapinanthus_sp_OM825))	Globimetula_dinklagei))	Phragmanthera_regularis)	Moquiniella_rubra)	Phragmanthera_crassicaulis)	((Helixanthera_cylindrica	(Plicosepalus_curviflorus	(((Cecarria_obtusifolia	((Loranthus_europaeus	Loranthus_grewingkii)	Loranthus_odoratus))	((((Nuytsia_floribunda	Atkinsonia_ligustrina)	Gaiadendron_punctatum)	((Desmaria_mutabilis	((Tupeia_antarctica	Notanthera_heterophylla)	((Psittacanthus_calyculatus	(Phthirusa_inorna	(((Tripodanthus_flagellaris	Tripodanthus_belmirensis)	Tripodanthus_acutifolius)	(((Dendropemon_bicolor	Oryctanthus_occidentalis)	Passovia_pyrifolia)	((Struthanthus_sp_RE_5128_1	Struthanthus_woodsonii)	(Cladocolea_gracilis	(((Psittacanthus_schiedeanus	Struthanthus_oerstedii)	Struthanthus_orbicularis)	(Cladocolea_mcvaughii	Cladocolea_cupulata))))))))	(((Tristerix_penduliflorus	(Tristerix_aphyllus	Tristerix_corymbosus))	((((Tristerix_peytonii	Tristerix_pubescens)
((Oncocalyx_schimperi	((Tapinanthus_constrictiflorus	Englerina_ramulosa)	((Agelanthus_sansibarensis	(Oncocalyx_sulfureus	Oncella_ambigua))	(Oedina_pendens	(Socratina_bemarivensis	((((((((Nuytsia_floribunda	((Tupeia_antarctica	Gaiadendron_punctatum)	(Atkinsonia_ligustrina	((Desmaria_mutabilis	((Psittacanthus_calyculatus	((((Struthanthus_sp_RE_5128_1	Struthanthus_woodsonii)	(Cladocolea_gracilis	(Psittacanthus_schiedeanus	(Struthanthus_oerstedii	Struthanthus_orbicularis))))	(Cladocolea_mcvaughii	Cladocolea_cupulata))	((Tripodanthus_belmirensis	(Tripodanthus_acutifolius	Tripodanthus_flagellaris))	(Phthirusa_inorna	((Dendropemon_bicolor	Oryctanthus_occidentalis)	Passovia_pyrifolia)))))	Ligaria_cuneifolia))	(Notanthera_heterophylla	((Lepidaria_oviceps	(((Amylotheca_duthieana	((Decaisnina_triflora	(Decaisnina_brittenii	(Decaisnina_signata	Decaisnina_congesta)))	((Macrosolen_melintangensis	Macrosolen_cochinchinensis)	Lepidaria_sp_Nickrent_4044)))	Loxanthera_speciosa)	(Amylotheca_subumbellata	(Lysiana_maritima	Lysiana_filifolia))))	(Alepis_flavida	Peraxilla_tetrapetala)))))))	(((Tristerix_penduliflorus	(Tristerix_aphyllus	Tristerix_corymbosus))	(((Tristerix_grandiflorus
((Oedina_pendens	((((Helixanthera_cylindrica	((((Tupeia_antarctica	(Gaiadendron_punctatum	((Atkinsonia_ligustrina	((Desmaria_mutabilis	((Psittacanthus_calyculatus	(((Phthirusa_inorna	Tripodanthus_acutifolius)	(Tripodanthus_flagellaris	Tripodanthus_belmirensis))	((((Dendropemon_bicolor	Oryctanthus_occidentalis)	Passovia_pyrifolia)	((((Struthanthus_sp_RE_5128_1	(Struthanthus_oerstedii	Struthanthus_orbicularis))	Struthanthus_woodsonii)	Cladocolea_gracilis)	(Cladocolea_mcvaughii	Cladocolea_cupulata)))	Psittacanthus_schiedeanus)))	Ligaria_cuneifolia))	(Notanthera_heterophylla	((((Amylotheca_duthieana	((Decaisnina_triflora	(Decaisnina_brittenii	(Decaisnina_signata	Decaisnina_congesta)))	((Macrosolen_melintangensis	Macrosolen_cochinchinensis)	Lepidaria_sp_Nickrent_4044)))	(Lepidaria_oviceps	Loxanthera_speciosa))	(Amylotheca_subumbellata	(Lysiana_maritima	Lysiana_filifolia)))	(Alepis_flavida	Peraxilla_tetrapetala)))))	((((((Tristerix_grandiflorus	Tristerix_longebracteatus)	Tristerix_pubescens)	(Tristerix_peytonii	(Tristerix_chodatianus	Tristerix_peruvianus)))	(Tristerix_aphyllus	Tristerix_corymbosus))	(Tristerix_penduliflorus	Tristerix_verticillatus))	Nuytsia_floribunda))))
((Agelanthus_sansibarensis	(Oncocalyx_schimperi	(Oncocalyx_sulfureus	Oncella_ambigua)))	(((Tapinanthus_constrictiflorus	Englerina_ramulosa)	Berhautia_senegalensis)	(Oedina_pendens	((((((((Benthamina_alyxifolia	(((Amyema_glabra	Diplatia_furcata)	Diplatia_grandibractea)	Amyema_cambagei))	Dactyliophora_novaeguineae)	(Helicanthes_elastica	Amyema_queenslandica))	Sogerianthe_sessiflora)	(((Helixanthera_parasitica	Taxillus_chinensis)	(Scurrula_pulverulenta	(Scurrula_parasitica	Scurrula_ferruginea)))	(Helixanthera_cylindrica	(Plicosepalus_curviflorus	(((((Tupeia_antarctica	(Ligaria_cuneifolia	(((((Tristerix_peytonii	(Tristerix_chodatianus	Tristerix_peruvianus))	Tristerix_grandiflorus)	(Tristerix_longebracteatus	Tristerix_pubescens))	(Tristerix_verticillatus	(Tristerix_penduliflorus	(Tristerix_aphyllus	Tristerix_corymbosus))))	Notanthera_heterophylla)))	Desmaria_mutabilis)	(Psittacanthus_calyculatus	(((Tripodanthus_acutifolius	Tripodanthus_flagellaris)	(Tripodanthus_belmirensis	((Dendropemon_bicolor	Oryctanthus_occidentalis)	Passovia_pyrifolia)))	(Phthirusa_inorna	(((Psittacanthus_schiedeanus	Struthanthus_oerstedii)	Struthanthus_orbicularis)	(((Cladocolea_mcvaughii
((((Oedina_pendens	(((Plicosepalus_sagittifolius	Bakerella_sp_Nickrent_4161)	(((Dendrophthoe_curvata	((Plicosepalus_curviflorus	Helixanthera_coccinea)	Dendrophthoe_longituba))	Tolypanthus_involucratus)	(((((((Benthamina_alyxifolia	((((Amyema_glabra	Diplatia_furcata)	Diplatia_grandibractea)	Amyema_cambagei)	Dactyliophora_novaeguineae))	(Helicanthes_elastica	Amyema_queenslandica))	Sogerianthe_sessiflora)	(((((Desmaria_mutabilis	((((Tristerix_chodatianus	Tristerix_peruvianus)	((Tristerix_pubescens	(Tristerix_longebracteatus	Tristerix_grandiflorus))	Tristerix_peytonii))	(Tristerix_verticillatus	(Tristerix_penduliflorus	(Tristerix_aphyllus	Tristerix_corymbosus))))	Ligaria_cuneifolia))	(Notanthera_heterophylla	((Psittacanthus_calyculatus	(((Tripodanthus_acutifolius	(Tripodanthus_flagellaris	Tripodanthus_belmirensis))	(Phthirusa_inorna	((Dendropemon_bicolor	Oryctanthus_occidentalis)	Passovia_pyrifolia)))	(((((Struthanthus_oerstedii	Struthanthus_orbicularis)	Struthanthus_sp_RE_5128_1)	(Cladocolea_mcvaughii	Cladocolea_cupulata))	Struthanthus_woodsonii)	Cladocolea_gracilis)))	Psittacanthus_schiedeanus)))	Tupeia_antarctica)	((((Amylotheca_subumbellata	(Lysiana_maritima	Lysiana_filifolia))
(Berhautia_senegalensis	(((Agelanthus_sansibarensis	(Oncocalyx_sulfureus	Oncella_ambigua))	(Oedina_pendens	(((((((((Amyema_glabra	(Amyema_cambagei	(Diplatia_grandibractea	Diplatia_furcata)))	Dactyliophora_novaeguineae)	((Helixanthera_parasitica	(Helicanthes_elastica	Amyema_queenslandica))	Benthamina_alyxifolia))	Sogerianthe_sessiflora)	((Plicosepalus_curviflorus	(Taxillus_chinensis	(Scurrula_pulverulenta	(Scurrula_parasitica	Scurrula_ferruginea))))	(((((((Notanthera_heterophylla	((Amylotheca_subumbellata	(Lysiana_maritima	Lysiana_filifolia))	((Amylotheca_duthieana	(((Macrosolen_melintangensis	Macrosolen_cochinchinensis)	Lepidaria_sp_Nickrent_4044)	(Decaisnina_triflora	(Decaisnina_congesta	(Decaisnina_brittenii	Decaisnina_signata)))))	(Lepidaria_oviceps	Loxanthera_speciosa))))	(Alepis_flavida	Peraxilla_tetrapetala))	(Atkinsonia_ligustrina	Gaiadendron_punctatum))	((Ligaria_cuneifolia	(Desmaria_mutabilis	(((Tristerix_pubescens	(Tristerix_longebracteatus	Tristerix_grandiflorus))	(Tristerix_peytonii	(Tristerix_chodatianus	Tristerix_peruvianus)))	(Tristerix_verticillatus	(Tristerix_penduliflorus	(Tristerix_aphyllus	Tristerix_corymbosus))))))
((Oedina_pendens	(Socratina_bemarivensis	((Vanwykia_remota	Baratranthus_axanthus)	(((((Helixanthera_parasitica	(Taxillus_chinensis	(Scurrula_pulverulenta	(Scurrula_parasitica	Scurrula_ferruginea))))	((Plicosepalus_curviflorus	(((((((Amylotheca_subumbellata	(Lysiana_maritima	Lysiana_filifolia))	((Amylotheca_duthieana	(((Macrosolen_melintangensis	Macrosolen_cochinchinensis)	Lepidaria_sp_Nickrent_4044)	(Decaisnina_triflora	(Decaisnina_brittenii	(Decaisnina_signata	Decaisnina_congesta)))))	Loxanthera_speciosa))	Lepidaria_oviceps)	(Alepis_flavida	Peraxilla_tetrapetala))	(((Nuytsia_floribunda	Gaiadendron_punctatum)	Atkinsonia_ligustrina)	Desmaria_mutabilis))	(Tupeia_antarctica	(((Psittacanthus_calyculatus	((Phthirusa_inorna	(Tripodanthus_acutifolius	(Tripodanthus_flagellaris	Tripodanthus_belmirensis)))	(((Dendropemon_bicolor	Oryctanthus_occidentalis)	Passovia_pyrifolia)	(((Cladocolea_gracilis	Struthanthus_sp_RE_5128_1)	Struthanthus_woodsonii)	((Cladocolea_mcvaughii	Cladocolea_cupulata)	(Psittacanthus_schiedeanus	(Struthanthus_oerstedii	Struthanthus_orbicularis)))))))	Ligaria_cuneifolia)	((((Tristerix_pubescens	(Tristerix_longebracteatus	Tristerix_grandiflorus))
(Berhautia_senegalensis	(((Agelanthus_sansibarensis	(Oncocalyx_schimperi	(Oncocalyx_sulfureus	Oncella_ambigua)))	(Tapinanthus_constrictiflorus	Englerina_ramulosa))	((Plicosepalus_curviflorus	Oedina_pendens)	((((Helixanthera_cylindrica	((Helixanthera_parasitica	((Cecarria_obtusifolia	((Loranthus_europaeus	Loranthus_grewingkii)	Loranthus_odoratus))	((((Psittacanthus_calyculatus	((Phthirusa_inorna	(Tripodanthus_flagellaris	(Tripodanthus_belmirensis	Tripodanthus_acutifolius)))	((((Dendropemon_bicolor	Oryctanthus_occidentalis)	Passovia_pyrifolia)	(((Struthanthus_woodsonii	(Struthanthus_sp_RE_5128_1	(Struthanthus_oerstedii	Struthanthus_orbicularis)))	(Cladocolea_mcvaughii	Cladocolea_cupulata))	Cladocolea_gracilis))	Psittacanthus_schiedeanus)))	((((Notanthera_heterophylla	((((Amylotheca_duthieana	(((Macrosolen_melintangensis	Macrosolen_cochinchinensis)	(Lepidaria_oviceps	Lepidaria_sp_Nickrent_4044))	(Decaisnina_triflora	((Decaisnina_signata	Decaisnina_congesta)	Decaisnina_brittenii))))	Loxanthera_speciosa)	(Amylotheca_subumbellata	(Lysiana_maritima	Lysiana_filifolia)))	(Alepis_flavida	Peraxilla_tetrapetala)))	(Gaiadendron_punctatum	(Atkinsonia_ligustrina	Nuytsia_floribunda)))
(((((Vanwykia_remota	((Baratranthus_axanthus	Bakerella_sp_Nickrent_4161)	Plicosepalus_sagittifolius))	((Dendrophthoe_curvata	(Helixanthera_coccinea	(Dendrophthoe_constricta	(Dendrophthoe_vitellina	Dendrophthoe_longituba))))	((((Phragmanthera_regularis	Moquiniella_rubra)	(((Oliverella_rubroviridis	(Tapinanthus_sp_OM825	(Erianthemum_dregei	Spragueanella_rhamnifolia)))	((Septulina_glauca	Emelianthe_panganensis)	Globimetula_dinklagei))	Phragmanthera_crassicaulis))	(((Helixanthera_parasitica	(Taxillus_chinensis	(Scurrula_pulverulenta	(Scurrula_parasitica	Scurrula_ferruginea))))	Helixanthera_cylindrica)	(((Sogerianthe_sessiflora	((Benthamina_alyxifolia	(Amyema_glabra	(Diplatia_furcata	(Diplatia_grandibractea	Amyema_cambagei))))	((Helicanthes_elastica	Amyema_queenslandica)	Dactyliophora_novaeguineae)))	(((Cecarria_obtusifolia	((Loranthus_grewingkii	Loranthus_europaeus)	Loranthus_odoratus))	((Muellerina_celastroides	Muellerina_eucalyptoides)	Ileostylus_micranthus))	((Tupeia_antarctica	(((Notanthera_heterophylla	(((((Tripodanthus_belmirensis	Tripodanthus_flagellaris)	Tripodanthus_acutifolius)	(Phthirusa_inorna	(Passovia_pyrifolia	(Dendropemon_bicolor	Oryctanthus_occidentalis))))
((((((Plicosepalus_sagittifolius	(Dendrophthoe_curvata	(((Dendrophthoe_vitellina	Dendrophthoe_longituba)	Dendrophthoe_constricta)	Helixanthera_coccinea)))	(Bakerella_sp_Nickrent_4161	Tolypanthus_involucratus))	((Moquiniella_rubra	(((Septulina_glauca	Emelianthe_panganensis)	((Globimetula_dinklagei	(Oliverella_rubroviridis	(Tapinanthus_sp_OM825	(Erianthemum_dregei	Spragueanella_rhamnifolia))))	Phragmanthera_crassicaulis))	Phragmanthera_regularis))	(((Helixanthera_parasitica	(Taxillus_chinensis	(Scurrula_pulverulenta	(Scurrula_parasitica	Scurrula_ferruginea))))	Helixanthera_cylindrica)	((Sogerianthe_sessiflora	((Helicanthes_elastica	Amyema_queenslandica)	(Dactyliophora_novaeguineae	(((Amyema_glabra	(Diplatia_furcata	Diplatia_grandibractea))	Amyema_cambagei)	Benthamina_alyxifolia))))	(((Cecarria_obtusifolia	((Loranthus_grewingkii	Loranthus_europaeus)	Loranthus_odoratus))	((Muellerina_celastroides	Muellerina_eucalyptoides)	Ileostylus_micranthus))	((Gaiadendron_punctatum	(Nuytsia_floribunda	Atkinsonia_ligustrina))	(((Peraxilla_tetrapetala	Alepis_flavida)	(((((Decaisnina_brittenii	(Decaisnina_congesta	Decaisnina_signata))	Decaisnina_triflora)	(Lepidaria_sp_Nickrent_4044
(((Vanwykia_remota	(((Bakerella_sp_Nickrent_4161	(Septulina_glauca	Baratranthus_axanthus))	Plicosepalus_sagittifolius)	(((Dendrophthoe_curvata	(((Dendrophthoe_vitellina	Dendrophthoe_longituba)	Dendrophthoe_constricta)	Helixanthera_coccinea))	Tolypanthus_involucratus)	((((((Phragmanthera_regularis	Globimetula_dinklagei)	(Oliverella_rubroviridis	(Tapinanthus_sp_OM825	(Erianthemum_dregei	Spragueanella_rhamnifolia))))	Emelianthe_panganensis)	Moquiniella_rubra)	Phragmanthera_crassicaulis)	((((Plicosepalus_curviflorus	(((Cecarria_obtusifolia	((Loranthus_grewingkii	Loranthus_europaeus)	Loranthus_odoratus))	((Muellerina_celastroides	Muellerina_eucalyptoides)	Ileostylus_micranthus))	(((((Phthirusa_inorna	((Psittacanthus_schiedeanus	(((Cladocolea_cupulata	Cladocolea_mcvaughii)	Cladocolea_gracilis)	Struthanthus_woodsonii))	(Struthanthus_sp_RE_5128_1	(Struthanthus_oerstedii	Struthanthus_orbicularis))))	((Tripodanthus_flagellaris	Tripodanthus_acutifolius)	(Tripodanthus_belmirensis	(Passovia_pyrifolia	(Dendropemon_bicolor	Oryctanthus_occidentalis)))))	Psittacanthus_calyculatus)	((Tupeia_antarctica	(((((Tristerix_penduliflorus	(Tristerix_corymbosus	Tristerix_aphyllus))	Tristerix_verticillatus)	(((Tristerix_peytonii
(Berhautia_senegalensis	(Oncocalyx_schimperi	(((((((((Taxillus_chinensis	(Scurrula_ferruginea	(Scurrula_pulverulenta	Scurrula_parasitica)))	(((Helixanthera_parasitica	((((Cecarria_obtusifolia	(Loranthus_grewingkii	Loranthus_europaeus))	Loranthus_odoratus)	((Muellerina_celastroides	Muellerina_eucalyptoides)	Ileostylus_micranthus))	((((Desmaria_mutabilis	Notanthera_heterophylla)	(((Phthirusa_inorna	(Psittacanthus_calyculatus	(Struthanthus_sp_RE_5128_1	(Struthanthus_woodsonii	(((Struthanthus_oerstedii	(Psittacanthus_schiedeanus	Struthanthus_orbicularis))	Cladocolea_gracilis)	(Cladocolea_cupulata	Cladocolea_mcvaughii))))))	(((Tripodanthus_belmirensis	Tripodanthus_flagellaris)	Tripodanthus_acutifolius)	(Passovia_pyrifolia	(Dendropemon_bicolor	Oryctanthus_occidentalis))))	(((Tristerix_penduliflorus	(Tristerix_corymbosus	Tristerix_aphyllus))	(Tristerix_verticillatus	((Tristerix_grandiflorus	Tristerix_longebracteatus)	((Tristerix_peytonii	(Tristerix_peruvianus	Tristerix_chodatianus))	Tristerix_pubescens))))	Ligaria_cuneifolia)))	((Gaiadendron_punctatum	(Lepidaria_oviceps	(Nuytsia_floribunda	Atkinsonia_ligustrina)))	((Peraxilla_tetrapetala	Alepis_flavida)	((Amylotheca_duthieana
((((((((Sogerianthe_sessiflora	((Dactyliophora_novaeguineae	(Amyema_glabra	(Diplatia_furcata	(Amyema_cambagei	Diplatia_grandibractea))))	(Benthamina_alyxifolia	(Helicanthes_elastica	Amyema_queenslandica))))	(Helixanthera_cylindrica	((Taxillus_chinensis	(Scurrula_pulverulenta	(Scurrula_parasitica	Scurrula_ferruginea)))	(((Cecarria_obtusifolia	((Loranthus_grewingkii	Loranthus_europaeus)	Loranthus_odoratus))	((Muellerina_celastroides	Muellerina_eucalyptoides)	Ileostylus_micranthus))	((((Desmaria_mutabilis	Notanthera_heterophylla)	((((Phthirusa_inorna	((((Cladocolea_cupulata	Cladocolea_mcvaughii)	Struthanthus_woodsonii)	((Struthanthus_oerstedii	(Psittacanthus_schiedeanus	Struthanthus_orbicularis))	Cladocolea_gracilis))	Struthanthus_sp_RE_5128_1))	(((Tripodanthus_belmirensis	Tripodanthus_flagellaris)	Tripodanthus_acutifolius)	(Passovia_pyrifolia	(Dendropemon_bicolor	Oryctanthus_occidentalis))))	Psittacanthus_calyculatus)	((Tristerix_penduliflorus	(Tristerix_corymbosus	Tristerix_aphyllus))	(Tristerix_verticillatus	((Tristerix_peruvianus	Tristerix_chodatianus)	((Tristerix_pubescens	(Tristerix_grandiflorus	Tristerix_longebracteatus))	Tristerix_peytonii))))))	(((Gaiadendron_punctatum
(Berhautia_senegalensis	(((Tapinanthus_constrictiflorus	Englerina_ramulosa)	Oncocalyx_schimperi)	(((((((((Cecarria_obtusifolia	((Loranthus_grewingkii	Loranthus_europaeus)	Loranthus_odoratus))	((Muellerina_celastroides	Muellerina_eucalyptoides)	Ileostylus_micranthus))	((((Gaiadendron_punctatum	Atkinsonia_ligustrina)	((Peraxilla_tetrapetala	Alepis_flavida)	(Lepidaria_oviceps	((Amylotheca_duthieana	((Lepidaria_sp_Nickrent_4044	(Macrosolen_melintangensis	Macrosolen_cochinchinensis))	((Decaisnina_brittenii	(Decaisnina_congesta	Decaisnina_signata))	Decaisnina_triflora)))	((Amylotheca_subumbellata	(Lysiana_maritima	Lysiana_filifolia))	Loxanthera_speciosa)))))	Nuytsia_floribunda)	(Tupeia_antarctica	(((((((Tripodanthus_flagellaris	(Psittacanthus_schiedeanus	Tripodanthus_belmirensis))	Tripodanthus_acutifolius)	((Phthirusa_inorna	(Passovia_pyrifolia	(Dendropemon_bicolor	Oryctanthus_occidentalis)))	((Struthanthus_oerstedii	Struthanthus_orbicularis)	((Cladocolea_gracilis	Struthanthus_sp_RE_5128_1)	((Cladocolea_cupulata	Cladocolea_mcvaughii)	Struthanthus_woodsonii)))))	Psittacanthus_calyculatus)	Ligaria_cuneifolia)	Notanthera_heterophylla)	(Desmaria_mutabilis	(((Tristerix_pubescens
(((((((Bakerella_sp_Nickrent_4161	Plicosepalus_sagittifolius)	((Phragmanthera_regularis	((Septulina_glauca	Phragmanthera_crassicaulis)	((Globimetula_dinklagei	(Oliverella_rubroviridis	(Tapinanthus_sp_OM825	(Erianthemum_dregei	Spragueanella_rhamnifolia))))	Emelianthe_panganensis)))	Moquiniella_rubra))	(((Plicosepalus_curviflorus	(((Cecarria_obtusifolia	((Loranthus_grewingkii	Loranthus_europaeus)	Loranthus_odoratus))	((Muellerina_celastroides	Muellerina_eucalyptoides)	Ileostylus_micranthus))	((Gaiadendron_punctatum	(Nuytsia_floribunda	Atkinsonia_ligustrina))	(((Peraxilla_tetrapetala	Alepis_flavida)	(((((Lepidaria_oviceps	Lepidaria_sp_Nickrent_4044)	(Macrosolen_melintangensis	Macrosolen_cochinchinensis))	((Decaisnina_brittenii	(Decaisnina_congesta	Decaisnina_signata))	Decaisnina_triflora))	(Loxanthera_speciosa	(Amylotheca_subumbellata	(Lysiana_maritima	Lysiana_filifolia))))	Amylotheca_duthieana))	((((Phthirusa_inorna	((Tripodanthus_flagellaris	Tripodanthus_acutifolius)	Tripodanthus_belmirensis))	(((Struthanthus_sp_RE_5128_1	(Struthanthus_oerstedii	(Psittacanthus_schiedeanus	Struthanthus_orbicularis)))	(Cladocolea_gracilis	((Cladocolea_cupulata	Cladocolea_mcvaughii)	Struthanthus_woodsonii)))
(((Tapinanthus_constrictiflorus	Englerina_ramulosa)	Berhautia_senegalensis)	((((((((Septulina_glauca	Baratranthus_axanthus)	Bakerella_sp_Nickrent_4161)	Plicosepalus_sagittifolius)	((((Phragmanthera_regularis	(Amyema_cambagei	Plicosepalus_curviflorus))	(Phragmanthera_crassicaulis	((Oliverella_rubroviridis	(Tapinanthus_sp_OM825	(Erianthemum_dregei	Spragueanella_rhamnifolia)))	(Emelianthe_panganensis	Globimetula_dinklagei))))	Moquiniella_rubra)	(((Helixanthera_parasitica	(Taxillus_chinensis	(Scurrula_pulverulenta	(Scurrula_parasitica	Scurrula_ferruginea))))	Helixanthera_cylindrica)	(((Cecarria_obtusifolia	((Loranthus_grewingkii	Loranthus_europaeus)	Loranthus_odoratus))	(((Muellerina_celastroides	Muellerina_eucalyptoides)	Ileostylus_micranthus)	((Gaiadendron_punctatum	(((((Peraxilla_tetrapetala	Alepis_flavida)	(((Amylotheca_subumbellata	(Lysiana_maritima	Lysiana_filifolia))	Loxanthera_speciosa)	(Amylotheca_duthieana	(((Lepidaria_oviceps	Lepidaria_sp_Nickrent_4044)	(Macrosolen_melintangensis	Macrosolen_cochinchinensis))	((Decaisnina_brittenii	(Decaisnina_congesta	Decaisnina_signata))	Decaisnina_triflora)))))	(Desmaria_mutabilis	((((((Passovia_pyrifolia	(Dendropemon_bicolor
((((Agelanthus_sansibarensis	(Oncocalyx_sulfureus	Oncella_ambigua))	((Tapinanthus_constrictiflorus	Englerina_ramulosa)	Berhautia_senegalensis))	Oncocalyx_schimperi)	(((((((Dendrophthoe_constricta	(Dendrophthoe_vitellina	Dendrophthoe_longituba))	(Dendrophthoe_curvata	Helixanthera_coccinea))	Tolypanthus_involucratus)	((Bakerella_sp_Nickrent_4161	Plicosepalus_sagittifolius)	((((((Oliverella_rubroviridis	(Tapinanthus_sp_OM825	(Erianthemum_dregei	Spragueanella_rhamnifolia)))	(Phragmanthera_regularis	Globimetula_dinklagei))	(Emelianthe_panganensis	(Septulina_glauca	Phragmanthera_crassicaulis)))	Moquiniella_rubra)	Plicosepalus_curviflorus)	(((Taxillus_chinensis	(Scurrula_pulverulenta	(Scurrula_parasitica	Scurrula_ferruginea)))	Helixanthera_cylindrica)	((Helixanthera_parasitica	((((Atkinsonia_ligustrina	(Nuytsia_floribunda	(Lepidaria_oviceps	Gaiadendron_punctatum)))	(((Notanthera_heterophylla	((Peraxilla_tetrapetala	Alepis_flavida)	((Amylotheca_subumbellata	(Lysiana_maritima	Lysiana_filifolia))	(Loxanthera_speciosa	(Amylotheca_duthieana	((Lepidaria_sp_Nickrent_4044	(Macrosolen_melintangensis	Macrosolen_cochinchinensis))	((Decaisnina_brittenii	(Decaisnina_congesta	Decaisnina_signata))
((((((Taxillus_chinensis	(Scurrula_pulverulenta	(Scurrula_parasitica	Scurrula_ferruginea)))	Helixanthera_cylindrica)	((((((Gaiadendron_punctatum	Tupeia_antarctica)	((((Peraxilla_tetrapetala	Alepis_flavida)	((Loxanthera_speciosa	Lepidaria_oviceps)	((Amylotheca_subumbellata	(Lysiana_maritima	Lysiana_filifolia))	(Amylotheca_duthieana	((Lepidaria_sp_Nickrent_4044	(Macrosolen_melintangensis	Macrosolen_cochinchinensis))	((Decaisnina_brittenii	(Decaisnina_congesta	Decaisnina_signata))	Decaisnina_triflora))))))	(((Ligaria_cuneifolia	Notanthera_heterophylla)	Desmaria_mutabilis)	(((((Struthanthus_sp_RE_5128_1	((Cladocolea_cupulata	Cladocolea_mcvaughii)	((Psittacanthus_schiedeanus	Struthanthus_oerstedii)	Struthanthus_orbicularis)))	Struthanthus_woodsonii)	Cladocolea_gracilis)	(((Passovia_pyrifolia	(Dendropemon_bicolor	Oryctanthus_occidentalis))	(Tripodanthus_acutifolius	(Tripodanthus_belmirensis	Tripodanthus_flagellaris)))	Phthirusa_inorna))	Psittacanthus_calyculatus)))	Atkinsonia_ligustrina))	Nuytsia_floribunda)	((Tristerix_verticillatus	((Tristerix_pubescens	(Tristerix_grandiflorus	Tristerix_longebracteatus))	(Tristerix_peytonii	(Tristerix_peruvianus	Tristerix_chodatianus))))
(((Berhautia_senegalensis	(((Tapinanthus_constrictiflorus	Englerina_ramulosa)	Helixanthera_parasitica)	Oncocalyx_schimperi))	((((((Dendrophthoe_constricta	(Helixanthera_coccinea	(Dendrophthoe_vitellina	Dendrophthoe_longituba)))	Dendrophthoe_curvata)	Tolypanthus_involucratus)	((((Taxillus_chinensis	(Scurrula_pulverulenta	(Scurrula_parasitica	Scurrula_ferruginea)))	Helixanthera_cylindrica)	((Plicosepalus_curviflorus	((((((Desmaria_mutabilis	Ligaria_cuneifolia)	(((Tripodanthus_acutifolius	(Tripodanthus_flagellaris	Tripodanthus_belmirensis))	(((Cladocolea_gracilis	(((Psittacanthus_schiedeanus	(Struthanthus_oerstedii	Struthanthus_orbicularis))	Struthanthus_sp_RE_5128_1)	((Cladocolea_mcvaughii	Cladocolea_cupulata)	Struthanthus_woodsonii)))	Psittacanthus_calyculatus)	(Passovia_pyrifolia	(Dendropemon_bicolor	Oryctanthus_occidentalis))))	Phthirusa_inorna))	(((Nuytsia_floribunda	Atkinsonia_ligustrina)	Gaiadendron_punctatum)	((Peraxilla_tetrapetala	Alepis_flavida)	((((Decaisnina_triflora	(Decaisnina_brittenii	(Decaisnina_signata	Decaisnina_congesta)))	Lepidaria_sp_Nickrent_4044)	(Amylotheca_duthieana	(Macrosolen_melintangensis	Macrosolen_cochinchinensis)))	((Amylotheca_subumbellata	(Lysiana_maritima
((((Tapinanthus_constrictiflorus	Oncocalyx_schimperi)	(Agelanthus_sansibarensis	(Oncocalyx_sulfureus	Oncella_ambigua)))	(Berhautia_senegalensis	Englerina_ramulosa))	(Helixanthera_parasitica	((((((Dendrophthoe_constricta	(Helixanthera_coccinea	(Dendrophthoe_vitellina	Dendrophthoe_longituba)))	Dendrophthoe_curvata)	Tolypanthus_involucratus)	((((Taxillus_chinensis	(Scurrula_pulverulenta	(Scurrula_parasitica	Scurrula_ferruginea)))	Helixanthera_cylindrica)	((Plicosepalus_curviflorus	((((((Peraxilla_tetrapetala	Alepis_flavida)	((Amylotheca_subumbellata	(Lysiana_maritima	Lysiana_filifolia))	(Loxanthera_speciosa	(Amylotheca_duthieana	(((Lepidaria_oviceps	Lepidaria_sp_Nickrent_4044)	(Macrosolen_melintangensis	Macrosolen_cochinchinensis))	(Decaisnina_triflora	((Decaisnina_congesta	Decaisnina_signata)	Decaisnina_brittenii)))))))	(Atkinsonia_ligustrina	Gaiadendron_punctatum))	(((Tupeia_antarctica	Notanthera_heterophylla)	(Desmaria_mutabilis	(Ligaria_cuneifolia	((Tristerix_verticillatus	(Tristerix_penduliflorus	(Tristerix_aphyllus	Tristerix_corymbosus)))	((Tristerix_peytonii	(Tristerix_chodatianus	Tristerix_peruvianus))	(Tristerix_pubescens	(Tristerix_longebracteatus
(Berhautia_senegalensis	(((((Plicosepalus_curviflorus	((Moquiniella_rubra	((Phragmanthera_crassicaulis	Septulina_glauca)	(Emelianthe_panganensis	(Globimetula_dinklagei	((Spragueanella_rhamnifolia	Erianthemum_dregei)	(Oliverella_rubroviridis	Tapinanthus_sp_OM825))))))	Phragmanthera_regularis))	(((Dendrophthoe_curvata	(Helixanthera_coccinea	(Dendrophthoe_constricta	(Dendrophthoe_vitellina	Dendrophthoe_longituba))))	((((((((Peraxilla_tetrapetala	Alepis_flavida)	((Amylotheca_subumbellata	(Lysiana_maritima	Lysiana_filifolia))	(Loxanthera_speciosa	(Amylotheca_duthieana	(((Lepidaria_oviceps	Lepidaria_sp_Nickrent_4044)	(Macrosolen_melintangensis	Macrosolen_cochinchinensis))	(Decaisnina_triflora	((Decaisnina_congesta	Decaisnina_signata)	Decaisnina_brittenii)))))))	((Nuytsia_floribunda	Atkinsonia_ligustrina)	Gaiadendron_punctatum))	(((Tupeia_antarctica	Notanthera_heterophylla)	(((Tristerix_verticillatus	(Tristerix_penduliflorus	(Tristerix_aphyllus	Tristerix_corymbosus)))	((Tristerix_peytonii	(Tristerix_chodatianus	Tristerix_peruvianus))	(Tristerix_pubescens	(Tristerix_longebracteatus	Tristerix_grandiflorus))))	(Desmaria_mutabilis	Ligaria_cuneifolia)))	(Psittacanthus_calyculatus
((((Socratina_bemarivensis	(Baratranthus_axanthus	Vanwykia_remota))	((Tolypanthus_involucratus	(Dendrophthoe_curvata	(Helixanthera_coccinea	(Dendrophthoe_constricta	(Dendrophthoe_vitellina	Dendrophthoe_longituba)))))	(((Plicosepalus_curviflorus	(((Septulina_glauca	Moquiniella_rubra)	(Phragmanthera_crassicaulis	(((Oliverella_rubroviridis	(Tapinanthus_sp_OM825	(Spragueanella_rhamnifolia	Erianthemum_dregei)))	Globimetula_dinklagei)	Emelianthe_panganensis)))	Phragmanthera_regularis))	(Bakerella_sp_Nickrent_4161	Plicosepalus_sagittifolius))	(((((((((Psittacanthus_calyculatus	((((Cladocolea_mcvaughii	Cladocolea_cupulata)	Struthanthus_woodsonii)	(Struthanthus_sp_RE_5128_1	((Struthanthus_oerstedii	Struthanthus_orbicularis)	Psittacanthus_schiedeanus)))	Cladocolea_gracilis))	(Passovia_pyrifolia	(Dendropemon_bicolor	Oryctanthus_occidentalis)))	(Phthirusa_inorna	(Tripodanthus_flagellaris	(Tripodanthus_acutifolius	Tripodanthus_belmirensis))))	((Gaiadendron_punctatum	(((Peraxilla_tetrapetala	Alepis_flavida)	((Amylotheca_subumbellata	(Lysiana_maritima	Lysiana_filifolia))	(Loxanthera_speciosa	(Amylotheca_duthieana	(((Lepidaria_oviceps	Lepidaria_sp_Nickrent_4044)	(Macrosolen_melintangensis	Macrosolen_cochinchinensis))
((((Socratina_bemarivensis	(Baratranthus_axanthus	Vanwykia_remota))	(((((((((Tupeia_antarctica	((((Peraxilla_tetrapetala	Alepis_flavida)	(((Amylotheca_duthieana	((Lepidaria_sp_Nickrent_4044	(Macrosolen_melintangensis	Macrosolen_cochinchinensis))	(Decaisnina_triflora	((Decaisnina_signata	Decaisnina_congesta)	Decaisnina_brittenii))))	(Lepidaria_oviceps	Loxanthera_speciosa))	(Amylotheca_subumbellata	(Lysiana_maritima	Lysiana_filifolia))))	Atkinsonia_ligustrina)	(((((Psittacanthus_calyculatus	((Struthanthus_sp_RE_5128_1	(Struthanthus_oerstedii	Struthanthus_orbicularis))	(Cladocolea_gracilis	(Psittacanthus_schiedeanus	Struthanthus_woodsonii))))	(Passovia_pyrifolia	(Dendropemon_bicolor	Oryctanthus_occidentalis)))	(Cladocolea_mcvaughii	Cladocolea_cupulata))	(Phthirusa_inorna	(Tripodanthus_acutifolius	(Tripodanthus_belmirensis	Tripodanthus_flagellaris))))	(Notanthera_heterophylla	Desmaria_mutabilis))))	Gaiadendron_punctatum)	(((Tristerix_verticillatus	(Tristerix_penduliflorus	(Tristerix_aphyllus	Tristerix_corymbosus)))	((Tristerix_peytonii	(Tristerix_chodatianus	Tristerix_peruvianus))	(Tristerix_pubescens	(Tristerix_longebracteatus	Tristerix_grandiflorus))))	Nuytsia_floribunda))
(((Oncocalyx_schimperi	(Agelanthus_sansibarensis	(Oncocalyx_sulfureus	Oncella_ambigua)))	(Berhautia_senegalensis	(Englerina_ramulosa	Tapinanthus_constrictiflorus)))	((((Socratina_bemarivensis	(Baratranthus_axanthus	Vanwykia_remota))	((Tolypanthus_involucratus	(((Dendrophthoe_constricta	(Dendrophthoe_longituba	Dendrophthoe_vitellina))	Helixanthera_coccinea)	Dendrophthoe_curvata))	(((Plicosepalus_curviflorus	(((((Emelianthe_panganensis	Septulina_glauca)	(Globimetula_dinklagei	((Oliverella_rubroviridis	(Spragueanella_rhamnifolia	Erianthemum_dregei))	Tapinanthus_sp_OM825)))	Phragmanthera_crassicaulis)	Phragmanthera_regularis)	Moquiniella_rubra))	(Bakerella_sp_Nickrent_4161	Plicosepalus_sagittifolius))	(((((((((Peraxilla_tetrapetala	Alepis_flavida)	(((Amylotheca_duthieana	((Lepidaria_sp_Nickrent_4044	(Macrosolen_melintangensis	Macrosolen_cochinchinensis))	(Decaisnina_triflora	((Decaisnina_signata	Decaisnina_congesta)	Decaisnina_brittenii))))	(Lepidaria_oviceps	Loxanthera_speciosa))	(Amylotheca_subumbellata	(Lysiana_maritima	Lysiana_filifolia))))	Notanthera_heterophylla)	((((((Cladocolea_mcvaughii	Cladocolea_cupulata)	(Struthanthus_woodsonii	(Cladocolea_gracilis	Struthanthus_sp_RE_5128_1)))
((Berhautia_senegalensis	(Englerina_ramulosa	(Oncocalyx_schimperi	((Agelanthus_sansibarensis	(Oncocalyx_sulfureus	Oncella_ambigua))	Tapinanthus_constrictiflorus))))	(((((Plicosepalus_curviflorus	((Moquiniella_rubra	(((Emelianthe_panganensis	Globimetula_dinklagei)	(Oliverella_rubroviridis	((Spragueanella_rhamnifolia	Erianthemum_dregei)	Tapinanthus_sp_OM825)))	(Septulina_glauca	Phragmanthera_crassicaulis)))	Phragmanthera_regularis))	((((((((Phthirusa_inorna	(((Passovia_pyrifolia	(Dendropemon_bicolor	Oryctanthus_occidentalis))	(Psittacanthus_calyculatus	((((Struthanthus_sp_RE_5128_1	(Struthanthus_orbicularis	Struthanthus_oerstedii))	((Cladocolea_mcvaughii	Cladocolea_cupulata)	Struthanthus_woodsonii))	Cladocolea_gracilis)	Psittacanthus_schiedeanus)))	(Tripodanthus_belmirensis	Tripodanthus_acutifolius)))	Tripodanthus_flagellaris)	((Tristerix_verticillatus	(Tristerix_penduliflorus	(((Tristerix_chodatianus	Tristerix_peruvianus)	(Tristerix_pubescens	(Tristerix_peytonii	(Tristerix_longebracteatus	Tristerix_grandiflorus))))	(Tristerix_aphyllus	Tristerix_corymbosus))))	Ligaria_cuneifolia))	Tupeia_antarctica)	(((Nuytsia_floribunda	Atkinsonia_ligustrina)	Gaiadendron_punctatum)	(Desmaria_mutabilis
(Berhautia_senegalensis	(((Englerina_ramulosa	(Oncocalyx_schimperi	Tapinanthus_constrictiflorus))	((((Moquiniella_rubra	(((Emelianthe_panganensis	(Oliverella_rubroviridis	((Spragueanella_rhamnifolia	Erianthemum_dregei)	Tapinanthus_sp_OM825)))	Globimetula_dinklagei)	Phragmanthera_crassicaulis))	((((((Dendrophthoe_longituba	(Dendrophthoe_vitellina	Dendrophthoe_constricta))	Dendrophthoe_curvata)	Helixanthera_coccinea)	Tolypanthus_involucratus)	((Septulina_glauca	(Baratranthus_axanthus	Bakerella_sp_Nickrent_4161))	Plicosepalus_sagittifolius))	((((Helixanthera_parasitica	Taxillus_chinensis)	(Scurrula_ferruginea	(Scurrula_pulverulenta	Scurrula_parasitica)))	Helixanthera_cylindrica)	((Plicosepalus_curviflorus	(Phragmanthera_regularis	((((((((((((Cladocolea_mcvaughii	Cladocolea_cupulata)	(Struthanthus_woodsonii	(Struthanthus_sp_RE_5128_1	(Cladocolea_gracilis	(Struthanthus_orbicularis	Struthanthus_oerstedii)))))	Psittacanthus_schiedeanus)	(Passovia_pyrifolia	(Dendropemon_bicolor	Oryctanthus_occidentalis)))	(Phthirusa_inorna	((Tripodanthus_belmirensis	Tripodanthus_acutifolius)	Tripodanthus_flagellaris)))	Psittacanthus_calyculatus)	(Notanthera_heterophylla	Ligaria_cuneifolia))	Desmaria_mutabilis)	((((((Tristerix_chodatianus
(((((Plicosepalus_curviflorus	(Moquiniella_rubra	((Phragmanthera_regularis	(((Oliverella_rubroviridis	((Spragueanella_rhamnifolia	Erianthemum_dregei)	Tapinanthus_sp_OM825))	Globimetula_dinklagei)	Emelianthe_panganensis))	(Septulina_glauca	Phragmanthera_crassicaulis))))	((((Taxillus_chinensis	(Scurrula_pulverulenta	(Scurrula_parasitica	Scurrula_ferruginea)))	Helixanthera_cylindrica)	((Benthamina_alyxifolia	(((Amyema_glabra	(Diplatia_furcata	Diplatia_grandibractea))	Amyema_cambagei)	Dactyliophora_novaeguineae))	((Helixanthera_parasitica	(((((Tupeia_antarctica	(((((Psittacanthus_calyculatus	((Cladocolea_mcvaughii	Cladocolea_cupulata)	((Struthanthus_woodsonii	(Struthanthus_orbicularis	Struthanthus_oerstedii))	(Struthanthus_sp_RE_5128_1	Cladocolea_gracilis))))	Psittacanthus_schiedeanus)	(Passovia_pyrifolia	(Dendropemon_bicolor	Oryctanthus_occidentalis)))	(Phthirusa_inorna	((Tripodanthus_belmirensis	Tripodanthus_acutifolius)	Tripodanthus_flagellaris)))	(Notanthera_heterophylla	(Ligaria_cuneifolia	(((Tristerix_aphyllus	Tristerix_corymbosus)	Tristerix_penduliflorus)	(Tristerix_verticillatus	((Tristerix_pubescens	(Tristerix_grandiflorus	Tristerix_longebracteatus))	((Tristerix_chodatianus
(Berhautia_senegalensis	((((((((Phragmanthera_crassicaulis	Moquiniella_rubra)	((Oliverella_rubroviridis	((Spragueanella_rhamnifolia	Erianthemum_dregei)	Tapinanthus_sp_OM825))	(Septulina_glauca	(Emelianthe_panganensis	(Globimetula_dinklagei	Phragmanthera_regularis)))))	((Bakerella_sp_Nickrent_4161	Baratranthus_axanthus)	Plicosepalus_sagittifolius))	((Dendrophthoe_constricta	(Dendrophthoe_curvata	(Dendrophthoe_longituba	Dendrophthoe_vitellina)))	(Tolypanthus_involucratus	Helixanthera_coccinea)))	((Helixanthera_cylindrica	((Helicanthes_elastica	Amyema_queenslandica)	(Sogerianthe_sessiflora	(Benthamina_alyxifolia	((Amyema_glabra	(Diplatia_furcata	(Amyema_cambagei	Diplatia_grandibractea)))	Dactyliophora_novaeguineae)))))	(Plicosepalus_curviflorus	((((((Atkinsonia_ligustrina	(((Peraxilla_tetrapetala	Alepis_flavida)	(((Amylotheca_subumbellata	(Lysiana_maritima	Lysiana_filifolia))	(Amylotheca_duthieana	((Lepidaria_sp_Nickrent_4044	(Macrosolen_melintangensis	Macrosolen_cochinchinensis))	(Decaisnina_triflora	((Decaisnina_signata	Decaisnina_congesta)	Decaisnina_brittenii)))))	(Lepidaria_oviceps	Loxanthera_speciosa)))	(Desmaria_mutabilis	((Notanthera_heterophylla	(((Tristerix_aphyllus
(Berhautia_senegalensis	((Tapinanthus_constrictiflorus	Englerina_ramulosa)	(((((((Helixanthera_parasitica	((((Atkinsonia_ligustrina	Nuytsia_floribunda)	((((Loxanthera_speciosa	((Lysiana_maritima	Lysiana_filifolia)	Amylotheca_subumbellata))	(Amylotheca_duthieana	((((Decaisnina_congesta	Decaisnina_signata)	Decaisnina_brittenii)	Decaisnina_triflora)	((Lepidaria_oviceps	Lepidaria_sp_Nickrent_4044)	(Macrosolen_cochinchinensis	Macrosolen_melintangensis)))))	(Alepis_flavida	Peraxilla_tetrapetala))	(Gaiadendron_punctatum	(Desmaria_mutabilis	((Notanthera_heterophylla	(Ligaria_cuneifolia	((((Tristerix_longebracteatus	Tristerix_grandiflorus)	Tristerix_pubescens)	(Tristerix_peytonii	(Tristerix_chodatianus	Tristerix_peruvianus)))	((Tristerix_corymbosus	Tristerix_aphyllus)	(Tristerix_penduliflorus	Tristerix_verticillatus)))))	(((((Dendropemon_bicolor	Oryctanthus_occidentalis)	Passovia_pyrifolia)	Psittacanthus_schiedeanus)	(Psittacanthus_calyculatus	((Struthanthus_orbicularis	Struthanthus_oerstedii)	((Cladocolea_gracilis	Struthanthus_sp_RE_5128_1)	(Struthanthus_woodsonii	(Cladocolea_cupulata	Cladocolea_mcvaughii))))))	((Tripodanthus_belmirensis	Tripodanthus_flagellaris)	(Phthirusa_inorna
(((Socratina_bemarivensis	(((Tolypanthus_involucratus	(Dendrophthoe_curvata	(Dendrophthoe_constricta	((Dendrophthoe_longituba	Dendrophthoe_vitellina)	Helixanthera_coccinea))))	(((Moquiniella_rubra	(Phragmanthera_regularis	(((Emelianthe_panganensis	Globimetula_dinklagei)	(Oliverella_rubroviridis	(Tapinanthus_sp_OM825	(Erianthemum_dregei	Spragueanella_rhamnifolia))))	(Septulina_glauca	Phragmanthera_crassicaulis))))	(Bakerella_sp_Nickrent_4161	Plicosepalus_sagittifolius))	((((Dactyliophora_novaeguineae	(Amyema_cambagei	((Diplatia_furcata	Diplatia_grandibractea)	Amyema_glabra)))	(Benthamina_alyxifolia	(Helicanthes_elastica	Amyema_queenslandica)))	Sogerianthe_sessiflora)	((Plicosepalus_curviflorus	((Helixanthera_parasitica	((((((Lepidaria_oviceps	Loxanthera_speciosa)	((Lysiana_maritima	Lysiana_filifolia)	Amylotheca_subumbellata))	(Amylotheca_duthieana	((((Decaisnina_congesta	Decaisnina_signata)	Decaisnina_brittenii)	Decaisnina_triflora)	(Lepidaria_sp_Nickrent_4044	(Macrosolen_cochinchinensis	Macrosolen_melintangensis)))))	(Alepis_flavida	Peraxilla_tetrapetala))	(((Nuytsia_floribunda	(Atkinsonia_ligustrina	Gaiadendron_punctatum))	Tupeia_antarctica)	(Desmaria_mutabilis
(Berhautia_senegalensis	((Tapinanthus_constrictiflorus	Englerina_ramulosa)	(((Oncocalyx_sulfureus	Oncella_ambigua)	Agelanthus_sansibarensis)	(Oncocalyx_schimperi	((((((((Emelianthe_panganensis	(Phragmanthera_regularis	Globimetula_dinklagei))	(Oliverella_rubroviridis	((Spragueanella_rhamnifolia	Erianthemum_dregei)	Tapinanthus_sp_OM825)))	Phragmanthera_crassicaulis)	Moquiniella_rubra)	Septulina_glauca)	((((Helicanthes_elastica	Amyema_queenslandica)	((Dactyliophora_novaeguineae	(Amyema_cambagei	((Diplatia_furcata	Diplatia_grandibractea)	Amyema_glabra)))	Benthamina_alyxifolia))	Sogerianthe_sessiflora)	((Plicosepalus_curviflorus	(Helixanthera_cylindrica	((((Loranthus_europaeus	Loranthus_grewingkii)	Loranthus_odoratus)	Cecarria_obtusifolia)	((Helixanthera_parasitica	(Ileostylus_micranthus	(Muellerina_celastroides	Muellerina_eucalyptoides)))	((Desmaria_mutabilis	((Notanthera_heterophylla	(Ligaria_cuneifolia	((Tristerix_verticillatus	(((Tristerix_chodatianus	Tristerix_peruvianus)	((Tristerix_grandiflorus	Tristerix_longebracteatus)	Tristerix_pubescens))	Tristerix_peytonii))	((Tristerix_corymbosus	Tristerix_aphyllus)	Tristerix_penduliflorus))))	(((Phthirusa_inorna
((Berhautia_senegalensis	((((((((Oliverella_rubroviridis	((Spragueanella_rhamnifolia	Erianthemum_dregei)	Tapinanthus_sp_OM825))	((Globimetula_dinklagei	Emelianthe_panganensis)	Phragmanthera_crassicaulis))	Phragmanthera_regularis)	((Septulina_glauca	Moquiniella_rubra)	Plicosepalus_curviflorus))	(((Helixanthera_parasitica	((Scurrula_pulverulenta	(Scurrula_ferruginea	Scurrula_parasitica))	Taxillus_chinensis))	Helixanthera_cylindrica)	((((Helicanthes_elastica	Amyema_queenslandica)	((Dactyliophora_novaeguineae	((Diplatia_furcata	(Diplatia_grandibractea	Amyema_cambagei))	Amyema_glabra))	Benthamina_alyxifolia))	Sogerianthe_sessiflora)	((((Tupeia_antarctica	Atkinsonia_ligustrina)	(Notanthera_heterophylla	(((Loxanthera_speciosa	((Lysiana_maritima	Lysiana_filifolia)	Amylotheca_subumbellata))	(Amylotheca_duthieana	((((Decaisnina_signata	Decaisnina_congesta)	Decaisnina_brittenii)	Decaisnina_triflora)	(Lepidaria_sp_Nickrent_4044	(Macrosolen_cochinchinensis	Macrosolen_melintangensis)))))	(Alepis_flavida	Peraxilla_tetrapetala))))	((((((Tristerix_peytonii	((Tristerix_grandiflorus	Tristerix_longebracteatus)	Tristerix_pubescens))	(Tristerix_chodatianus	Tristerix_peruvianus))
(((Tapinanthus_constrictiflorus	(Berhautia_senegalensis	Englerina_ramulosa))	((Oncocalyx_schimperi	(Oncocalyx_sulfureus	Oncella_ambigua))	Agelanthus_sansibarensis))	((((((((Scurrula_pulverulenta	(Scurrula_ferruginea	Scurrula_parasitica))	(Helixanthera_parasitica	Taxillus_chinensis))	Helixanthera_cylindrica)	((((Dactyliophora_novaeguineae	(((Diplatia_furcata	Diplatia_grandibractea)	Amyema_glabra)	Amyema_cambagei))	(Benthamina_alyxifolia	(Helicanthes_elastica	Amyema_queenslandica)))	Sogerianthe_sessiflora)	(Plicosepalus_curviflorus	((((Gaiadendron_punctatum	(Desmaria_mutabilis	(((((Lepidaria_oviceps	Loxanthera_speciosa)	((Lysiana_maritima	Lysiana_filifolia)	Amylotheca_subumbellata))	(Amylotheca_duthieana	((((Decaisnina_signata	Decaisnina_congesta)	Decaisnina_brittenii)	Decaisnina_triflora)	(Lepidaria_sp_Nickrent_4044	(Macrosolen_cochinchinensis	Macrosolen_melintangensis)))))	(Alepis_flavida	Peraxilla_tetrapetala))	((Notanthera_heterophylla	(((Psittacanthus_schiedeanus	(((Dendropemon_bicolor	Oryctanthus_occidentalis)	Passovia_pyrifolia)	(((((Struthanthus_sp_RE_5128_1	(Struthanthus_orbicularis	Struthanthus_oerstedii))	Struthanthus_woodsonii)	Cladocolea_gracilis)
((((Oncocalyx_sulfureus	Oncella_ambigua)	Agelanthus_sansibarensis)	(((((((Plicosepalus_sagittifolius	(Dendrophthoe_curvata	Helixanthera_coccinea))	(Dendrophthoe_constricta	(Dendrophthoe_longituba	Dendrophthoe_vitellina)))	(((((Scurrula_pulverulenta	(Scurrula_ferruginea	Scurrula_parasitica))	Taxillus_chinensis)	Helixanthera_cylindrica)	((((Helixanthera_parasitica	(Helicanthes_elastica	Amyema_queenslandica))	(Dactyliophora_novaeguineae	(((Diplatia_furcata	(Amyema_cambagei	Diplatia_grandibractea))	Amyema_glabra)	Benthamina_alyxifolia)))	Sogerianthe_sessiflora)	(((((((((Struthanthus_sp_RE_5128_1	(Cladocolea_gracilis	(Struthanthus_orbicularis	Struthanthus_oerstedii)))	Struthanthus_woodsonii)	(Cladocolea_cupulata	Cladocolea_mcvaughii))	((((Dendropemon_bicolor	Oryctanthus_occidentalis)	Passovia_pyrifolia)	(Tripodanthus_acutifolius	(Psittacanthus_schiedeanus	(Tripodanthus_flagellaris	Tripodanthus_belmirensis))))	Phthirusa_inorna))	Psittacanthus_calyculatus)	((Tristerix_penduliflorus	((Tristerix_verticillatus	((Tristerix_peytonii	((Tristerix_grandiflorus	Tristerix_longebracteatus)	Tristerix_pubescens))	(Tristerix_chodatianus	Tristerix_peruvianus)))	(Tristerix_corymbosus	Tristerix_aphyllus)))
((((Socratina_bemarivensis	Vanwykia_remota)	((((Dendrophthoe_curvata	Tolypanthus_involucratus)	(Helixanthera_coccinea	((Dendrophthoe_constricta	Dendrophthoe_longituba)	Dendrophthoe_vitellina)))	(Plicosepalus_sagittifolius	(Baratranthus_axanthus	Bakerella_sp_Nickrent_4161)))	((Helixanthera_cylindrica	((Plicosepalus_curviflorus	((((Helicanthes_elastica	Amyema_queenslandica)	((Dactyliophora_novaeguineae	(((Diplatia_furcata	Diplatia_grandibractea)	Amyema_glabra)	Amyema_cambagei))	Benthamina_alyxifolia))	Sogerianthe_sessiflora)	((((Gaiadendron_punctatum	(Tupeia_antarctica	(((Desmaria_mutabilis	Ligaria_cuneifolia)	(((((Struthanthus_woodsonii	((Cladocolea_gracilis	Struthanthus_sp_RE_5128_1)	(Cladocolea_cupulata	Cladocolea_mcvaughii)))	(Struthanthus_orbicularis	(Struthanthus_oerstedii	Psittacanthus_schiedeanus)))	((Tripodanthus_acutifolius	(Tripodanthus_flagellaris	Tripodanthus_belmirensis))	(Dendropemon_bicolor	Oryctanthus_occidentalis)))	(Psittacanthus_calyculatus	(Passovia_pyrifolia	Phthirusa_inorna)))	((((Lepidaria_oviceps	(((Lepidaria_sp_Nickrent_4044	(((Decaisnina_signata	Decaisnina_congesta)	Decaisnina_brittenii)	Decaisnina_triflora))	(Amylotheca_duthieana	(Macrosolen_cochinchinensis
((((Socratina_bemarivensis	Vanwykia_remota)	((((Dendrophthoe_curvata	Tolypanthus_involucratus)	(Helixanthera_coccinea	((Dendrophthoe_longituba	Dendrophthoe_vitellina)	Dendrophthoe_constricta)))	((Baratranthus_axanthus	Bakerella_sp_Nickrent_4161)	(((Phragmanthera_regularis	(((Oliverella_rubroviridis	((Spragueanella_rhamnifolia	Erianthemum_dregei)	Tapinanthus_sp_OM825))	(Globimetula_dinklagei	Emelianthe_panganensis))	(Septulina_glauca	Phragmanthera_crassicaulis)))	Moquiniella_rubra)	Plicosepalus_sagittifolius)))	((Helixanthera_cylindrica	(((((((((Lysiana_maritima	Lysiana_filifolia)	Amylotheca_subumbellata)	((Amylotheca_duthieana	((((Decaisnina_signata	Decaisnina_congesta)	Decaisnina_brittenii)	Decaisnina_triflora)	(Lepidaria_sp_Nickrent_4044	(Macrosolen_cochinchinensis	Macrosolen_melintangensis))))	(Lepidaria_oviceps	Loxanthera_speciosa)))	(Alepis_flavida	Peraxilla_tetrapetala))	((Nuytsia_floribunda	Atkinsonia_ligustrina)	Gaiadendron_punctatum))	(Tupeia_antarctica	(Desmaria_mutabilis	(((Tristerix_penduliflorus	(Tristerix_verticillatus	((((Tristerix_grandiflorus	(Tristerix_pubescens	Tristerix_longebracteatus))	Tristerix_peytonii)	(Tristerix_chodatianus	Tristerix_peruvianus))
(((Socratina_bemarivensis	(Vanwykia_remota	(((((Phragmanthera_regularis	(((Oliverella_rubroviridis	((Spragueanella_rhamnifolia	Erianthemum_dregei)	Tapinanthus_sp_OM825))	Globimetula_dinklagei)	(Emelianthe_panganensis	Moquiniella_rubra)))	Phragmanthera_crassicaulis)	Septulina_glauca)	(Bakerella_sp_Nickrent_4161	Plicosepalus_sagittifolius))	((((Tolypanthus_involucratus	(((Dactyliophora_novaeguineae	((Amyema_cambagei	(Diplatia_furcata	Diplatia_grandibractea))	Amyema_glabra))	(Benthamina_alyxifolia	(Helicanthes_elastica	Amyema_queenslandica)))	Sogerianthe_sessiflora))	(Helixanthera_parasitica	((Scurrula_ferruginea	(Scurrula_parasitica	Scurrula_pulverulenta))	Taxillus_chinensis)))	(((Baratranthus_axanthus	((((((((Lysiana_maritima	Lysiana_filifolia)	Amylotheca_subumbellata)	((Amylotheca_duthieana	((((Decaisnina_signata	Decaisnina_congesta)	Decaisnina_brittenii)	Decaisnina_triflora)	(Lepidaria_sp_Nickrent_4044	(Macrosolen_cochinchinensis	Macrosolen_melintangensis))))	Loxanthera_speciosa))	Lepidaria_oviceps)	(Alepis_flavida	Peraxilla_tetrapetala))	((Nuytsia_floribunda	Atkinsonia_ligustrina)	Gaiadendron_punctatum))	(Tupeia_antarctica	(Desmaria_mutabilis
(((Socratina_bemarivensis	(Vanwykia_remota	((((((Plicosepalus_curviflorus	(Baratranthus_axanthus	((((((Lysiana_maritima	Lysiana_filifolia)	Amylotheca_subumbellata)	((Amylotheca_duthieana	((((Decaisnina_signata	Decaisnina_congesta)	Decaisnina_brittenii)	Decaisnina_triflora)	(Lepidaria_sp_Nickrent_4044	(Macrosolen_cochinchinensis	Macrosolen_melintangensis))))	Loxanthera_speciosa))	(Alepis_flavida	Peraxilla_tetrapetala))	(Atkinsonia_ligustrina	(((((((Passovia_pyrifolia	(Dendropemon_bicolor	Oryctanthus_occidentalis))	(Phthirusa_inorna	((Tripodanthus_belmirensis	Tripodanthus_acutifolius)	Tripodanthus_flagellaris)))	(Psittacanthus_calyculatus	((((Struthanthus_sp_RE_5128_1	(Struthanthus_orbicularis	Struthanthus_oerstedii))	Struthanthus_woodsonii)	Cladocolea_gracilis)	(Cladocolea_cupulata	Cladocolea_mcvaughii))))	Psittacanthus_schiedeanus)	(((Notanthera_heterophylla	Tupeia_antarctica)	Desmaria_mutabilis)	(Ligaria_cuneifolia	(((Tristerix_chodatianus	Tristerix_peruvianus)	((Tristerix_grandiflorus	(Tristerix_pubescens	Tristerix_longebracteatus))	Tristerix_peytonii))	(Tristerix_verticillatus	((Tristerix_corymbosus	Tristerix_aphyllus)	Tristerix_penduliflorus))))))	Nuytsia_floribunda)
((Oedina_pendens	(((Baratranthus_axanthus	Vanwykia_remota)	Socratina_bemarivensis)	((Plicosepalus_sagittifolius	((Dendrophthoe_constricta	((Dendrophthoe_vitellina	Dendrophthoe_longituba)	Dendrophthoe_curvata))	(Helixanthera_coccinea	Tolypanthus_involucratus)))	((((Plicosepalus_curviflorus	(Moquiniella_rubra	(Phragmanthera_regularis	((Emelianthe_panganensis	((Oliverella_rubroviridis	(Tapinanthus_sp_OM825	(Spragueanella_rhamnifolia	Erianthemum_dregei)))	Globimetula_dinklagei))	(Septulina_glauca	Phragmanthera_crassicaulis)))))	(Taxillus_chinensis	(Scurrula_pulverulenta	(Scurrula_ferruginea	Scurrula_parasitica))))	(Helixanthera_cylindrica	((((Loranthus_grewingkii	Loranthus_europaeus)	(Cecarria_obtusifolia	Loranthus_odoratus))	((Muellerina_celastroides	Muellerina_eucalyptoides)	Ileostylus_micranthus))	(Nuytsia_floribunda	(Lepidaria_oviceps	(Gaiadendron_punctatum	(((Desmaria_mutabilis	(Notanthera_heterophylla	((Ligaria_cuneifolia	((Tristerix_verticillatus	(Tristerix_penduliflorus	(Tristerix_aphyllus	Tristerix_corymbosus)))	(((Tristerix_grandiflorus	Tristerix_longebracteatus)	Tristerix_pubescens)	((Tristerix_peruvianus	Tristerix_chodatianus)	Tristerix_peytonii))))
(Berhautia_senegalensis	((Tapinanthus_constrictiflorus	Englerina_ramulosa)	((Oedina_pendens	(Socratina_bemarivensis	(((((Dendrophthoe_longituba	Dendrophthoe_curvata)	(Helixanthera_coccinea	Tolypanthus_involucratus))	(Dendrophthoe_constricta	Dendrophthoe_vitellina))	(((Taxillus_chinensis	(Scurrula_pulverulenta	(Scurrula_ferruginea	Scurrula_parasitica)))	(((Plicosepalus_curviflorus	(Helixanthera_parasitica	((((Loranthus_grewingkii	Loranthus_europaeus)	(Cecarria_obtusifolia	Loranthus_odoratus))	((Muellerina_celastroides	Muellerina_eucalyptoides)	Ileostylus_micranthus))	((((Nuytsia_floribunda	Atkinsonia_ligustrina)	Gaiadendron_punctatum)	((Desmaria_mutabilis	(Ligaria_cuneifolia	((Tristerix_verticillatus	(Tristerix_penduliflorus	(Tristerix_aphyllus	Tristerix_corymbosus)))	((Tristerix_peruvianus	(Tristerix_grandiflorus	Tristerix_longebracteatus))	((Tristerix_chodatianus	Tristerix_pubescens)	Tristerix_peytonii)))))	Tupeia_antarctica))	((Psittacanthus_calyculatus	(((((Dendropemon_bicolor	Oryctanthus_occidentalis)	Passovia_pyrifolia)	((Cladocolea_mcvaughii	Cladocolea_cupulata)	(((Struthanthus_sp_RE_5128_1	(Struthanthus_orbicularis	Struthanthus_oerstedii))	Struthanthus_woodsonii)
((Oedina_pendens	((((((Plicosepalus_curviflorus	Moquiniella_rubra)	(Phragmanthera_crassicaulis	((Oliverella_rubroviridis	(Tapinanthus_sp_OM825	(Spragueanella_rhamnifolia	Erianthemum_dregei)))	(Globimetula_dinklagei	Emelianthe_panganensis))))	Phragmanthera_regularis)	((Taxillus_chinensis	(Scurrula_pulverulenta	(Scurrula_ferruginea	Scurrula_parasitica)))	((((Cecarria_obtusifolia	(Loranthus_odoratus	(Loranthus_grewingkii	Loranthus_europaeus)))	((Muellerina_celastroides	Muellerina_eucalyptoides)	Ileostylus_micranthus))	((Gaiadendron_punctatum	(Tupeia_antarctica	((Desmaria_mutabilis	(((Psittacanthus_calyculatus	(((Cladocolea_mcvaughii	Cladocolea_cupulata)	(((Struthanthus_sp_RE_5128_1	(Struthanthus_orbicularis	Struthanthus_oerstedii))	Struthanthus_woodsonii)	Cladocolea_gracilis))	(Phthirusa_inorna	(((Dendropemon_bicolor	Oryctanthus_occidentalis)	Passovia_pyrifolia)	(Tripodanthus_belmirensis	(Tripodanthus_flagellaris	Tripodanthus_acutifolius))))))	Psittacanthus_schiedeanus)	((((((((Decaisnina_brittenii	(Decaisnina_congesta	Decaisnina_signata))	Decaisnina_triflora)	Lepidaria_sp_Nickrent_4044)	(Amylotheca_duthieana	(Macrosolen_melintangensis	Macrosolen_cochinchinensis)))	Loxanthera_speciosa)
(((Helixanthera_parasitica	Oedina_pendens)	((((((Tolypanthus_involucratus	(Sogerianthe_sessiflora	((Dactyliophora_novaeguineae	(Amyema_glabra	(Diplatia_furcata	(Diplatia_grandibractea	Amyema_cambagei))))	((Amyema_queenslandica	Helicanthes_elastica)	Benthamina_alyxifolia))))	(Baratranthus_axanthus	Bakerella_sp_Nickrent_4161))	(((Taxillus_chinensis	(Scurrula_pulverulenta	(Scurrula_ferruginea	Scurrula_parasitica)))	(((Cecarria_obtusifolia	(Loranthus_odoratus	(Loranthus_grewingkii	Loranthus_europaeus)))	((Muellerina_celastroides	Muellerina_eucalyptoides)	Ileostylus_micranthus))	((((((Tristerix_verticillatus	(Tristerix_penduliflorus	((((Tristerix_chodatianus	Tristerix_peruvianus)	(Tristerix_grandiflorus	(Tristerix_pubescens	Tristerix_longebracteatus)))	Tristerix_peytonii)	(Tristerix_aphyllus	Tristerix_corymbosus))))	(Ligaria_cuneifolia	Notanthera_heterophylla))	Desmaria_mutabilis)	(((Phthirusa_inorna	(Tripodanthus_acutifolius	(Tripodanthus_belmirensis	Tripodanthus_flagellaris)))	((((Cladocolea_mcvaughii	Cladocolea_cupulata)	(((Struthanthus_sp_RE_5128_1	(Struthanthus_orbicularis	Struthanthus_oerstedii))	Struthanthus_woodsonii)	Cladocolea_gracilis))	Psittacanthus_schiedeanus)
((Berhautia_senegalensis	Englerina_ramulosa)	((Oedina_pendens	((((((Sogerianthe_sessiflora	((Dactyliophora_novaeguineae	(Amyema_glabra	(Diplatia_furcata	(Diplatia_grandibractea	Amyema_cambagei))))	((Helixanthera_parasitica	(Amyema_queenslandica	Helicanthes_elastica))	Benthamina_alyxifolia)))	(Taxillus_chinensis	(Scurrula_ferruginea	(Scurrula_parasitica	Scurrula_pulverulenta))))	(Helixanthera_cylindrica	(((Cecarria_obtusifolia	(Loranthus_odoratus	(Loranthus_grewingkii	Loranthus_europaeus)))	((Muellerina_celastroides	Muellerina_eucalyptoides)	Ileostylus_micranthus))	((((Phthirusa_inorna	(Tripodanthus_acutifolius	(Tripodanthus_belmirensis	Tripodanthus_flagellaris)))	((((Cladocolea_mcvaughii	Cladocolea_cupulata)	(((Struthanthus_sp_RE_5128_1	(Struthanthus_orbicularis	Struthanthus_oerstedii))	Struthanthus_woodsonii)	Cladocolea_gracilis))	Psittacanthus_schiedeanus)	((Dendropemon_bicolor	Oryctanthus_occidentalis)	Passovia_pyrifolia)))	Psittacanthus_calyculatus)	((((((Amylotheca_duthieana	((Lepidaria_sp_Nickrent_4044	(Macrosolen_melintangensis	Macrosolen_cochinchinensis))	((Decaisnina_brittenii	(Decaisnina_congesta	Decaisnina_signata))	Decaisnina_triflora)))	(Lepidaria_oviceps
((Berhautia_senegalensis	Englerina_ramulosa)	(((Oedina_pendens	((Vanwykia_remota	Socratina_bemarivensis)	(((((Moquiniella_rubra	(((Septulina_glauca	Globimetula_dinklagei)	Phragmanthera_crassicaulis)	((Oliverella_rubroviridis	(Tapinanthus_sp_OM825	(Spragueanella_rhamnifolia	Erianthemum_dregei)))	Emelianthe_panganensis)))	(Plicosepalus_sagittifolius	Bakerella_sp_Nickrent_4161))	(Plicosepalus_curviflorus	(Taxillus_chinensis	(Scurrula_pulverulenta	(Scurrula_ferruginea	Scurrula_parasitica)))))	(Helixanthera_cylindrica	(((Dendrophthoe_constricta	(Helixanthera_coccinea	(Dendrophthoe_longituba	Dendrophthoe_vitellina)))	Dendrophthoe_curvata)	Tolypanthus_involucratus)))	((Helixanthera_parasitica	(Phragmanthera_regularis	(((Cecarria_obtusifolia	(Loranthus_odoratus	(Loranthus_grewingkii	Loranthus_europaeus)))	((Muellerina_celastroides	Muellerina_eucalyptoides)	Ileostylus_micranthus))	(((((((Amylotheca_duthieana	((Lepidaria_sp_Nickrent_4044	(Macrosolen_melintangensis	Macrosolen_cochinchinensis))	((Decaisnina_brittenii	(Decaisnina_congesta	Decaisnina_signata))	Decaisnina_triflora)))	(Lepidaria_oviceps	Loxanthera_speciosa))	(Amylotheca_subumbellata	(Lysiana_filifolia	Lysiana_maritima)))
(Berhautia_senegalensis	(((Oedina_pendens	(((Baratranthus_axanthus	Vanwykia_remota)	Socratina_bemarivensis)	(((((Helixanthera_coccinea	((Dendrophthoe_longituba	Dendrophthoe_vitellina)	Dendrophthoe_constricta))	Dendrophthoe_curvata)	(Helixanthera_cylindrica	Plicosepalus_sagittifolius))	(Tolypanthus_involucratus	(Bakerella_sp_Nickrent_4161	((Plicosepalus_curviflorus	((((Cecarria_obtusifolia	(Loranthus_odoratus	(Loranthus_grewingkii	Loranthus_europaeus)))	((Muellerina_celastroides	Muellerina_eucalyptoides)	Ileostylus_micranthus))	((((Phthirusa_inorna	(((Tripodanthus_belmirensis	(Tripodanthus_flagellaris	Tripodanthus_acutifolius))	((Dendropemon_bicolor	Oryctanthus_occidentalis)	Passovia_pyrifolia))	(Psittacanthus_calyculatus	(((Struthanthus_sp_RE_5128_1	(((Psittacanthus_schiedeanus	Struthanthus_oerstedii)	(Cladocolea_mcvaughii	Cladocolea_cupulata))	Struthanthus_orbicularis))	Struthanthus_woodsonii)	Cladocolea_gracilis))))	((((Tristerix_longebracteatus	(Tristerix_pubescens	Tristerix_grandiflorus))	(Tristerix_peytonii	(Tristerix_chodatianus	Tristerix_peruvianus)))	((Tristerix_penduliflorus	(Tristerix_corymbosus	Tristerix_aphyllus))	Tristerix_verticillatus))	Ligaria_cuneifolia))	Tupeia_antarctica)
((Agelanthus_sansibarensis	(Oncocalyx_sulfureus	Oncella_ambigua))	(((Englerina_ramulosa	(Oncocalyx_schimperi	Tapinanthus_constrictiflorus))	Berhautia_senegalensis)	(Oedina_pendens	(((Baratranthus_axanthus	Vanwykia_remota)	Socratina_bemarivensis)	((Helixanthera_coccinea	((Dendrophthoe_curvata	(Dendrophthoe_longituba	Dendrophthoe_vitellina))	Dendrophthoe_constricta))	((Septulina_glauca	Bakerella_sp_Nickrent_4161)	((((Tolypanthus_involucratus	(Taxillus_chinensis	(Scurrula_pulverulenta	(Scurrula_ferruginea	Scurrula_parasitica))))	(((((Cecarria_obtusifolia	(Loranthus_odoratus	(Loranthus_grewingkii	Loranthus_europaeus)))	((Muellerina_celastroides	Muellerina_eucalyptoides)	Ileostylus_micranthus))	(((((Amylotheca_duthieana	((Lepidaria_sp_Nickrent_4044	(Macrosolen_melintangensis	Macrosolen_cochinchinensis))	((Decaisnina_brittenii	(Decaisnina_congesta	Decaisnina_signata))	Decaisnina_triflora)))	Loxanthera_speciosa)	(Amylotheca_subumbellata	(Lysiana_filifolia	Lysiana_maritima)))	(Peraxilla_tetrapetala	Alepis_flavida))	((Desmaria_mutabilis	(Notanthera_heterophylla	(((Psittacanthus_calyculatus	(((Struthanthus_sp_RE_5128_1	Struthanthus_woodsonii)	(((Struthanthus_orbicularis
((((Agelanthus_sansibarensis	(Oncocalyx_sulfureus	Oncella_ambigua))	Berhautia_senegalensis)	((Englerina_ramulosa	Tapinanthus_constrictiflorus)	Oncocalyx_schimperi))	(((Plicosepalus_curviflorus	Oedina_pendens)	((Socratina_bemarivensis	(((((Helixanthera_cylindrica	((Taxillus_chinensis	(Scurrula_pulverulenta	(Scurrula_ferruginea	Scurrula_parasitica)))	Helixanthera_parasitica))	((((Cecarria_obtusifolia	(Loranthus_odoratus	(Loranthus_grewingkii	Loranthus_europaeus)))	((Muellerina_celastroides	Muellerina_eucalyptoides)	Ileostylus_micranthus))	(((Atkinsonia_ligustrina	Tupeia_antarctica)	(Notanthera_heterophylla	((((Amylotheca_duthieana	((Lepidaria_sp_Nickrent_4044	(Macrosolen_melintangensis	Macrosolen_cochinchinensis))	(((Decaisnina_signata	Decaisnina_congesta)	Decaisnina_brittenii)	Decaisnina_triflora)))	(Lepidaria_oviceps	Loxanthera_speciosa))	(Amylotheca_subumbellata	(Lysiana_filifolia	Lysiana_maritima)))	(Peraxilla_tetrapetala	Alepis_flavida))))	(Desmaria_mutabilis	((((((Tripodanthus_flagellaris	(Tripodanthus_acutifolius	Phthirusa_inorna))	Tripodanthus_belmirensis)	(((Dendropemon_bicolor	Oryctanthus_occidentalis)	(Psittacanthus_schiedeanus	Passovia_pyrifolia))
(((Berhautia_senegalensis	(Englerina_ramulosa	Tapinanthus_constrictiflorus))	(Oncocalyx_schimperi	(Agelanthus_sansibarensis	(Oncocalyx_sulfureus	Oncella_ambigua))))	(Oedina_pendens	(((((((Dendrophthoe_longituba	Dendrophthoe_vitellina)	Dendrophthoe_constricta)	Helixanthera_coccinea)	(Tolypanthus_involucratus	Dendrophthoe_curvata))	(((Plicosepalus_curviflorus	(Helixanthera_cylindrica	(Baratranthus_axanthus	((((Cecarria_obtusifolia	(Loranthus_grewingkii	Loranthus_europaeus))	Loranthus_odoratus)	((Muellerina_celastroides	Muellerina_eucalyptoides)	Ileostylus_micranthus))	(((Gaiadendron_punctatum	((Ligaria_cuneifolia	Nuytsia_floribunda)	Atkinsonia_ligustrina))	((Desmaria_mutabilis	((((Tripodanthus_acutifolius	(Tripodanthus_belmirensis	Tripodanthus_flagellaris))	(((Passovia_pyrifolia	(Dendropemon_bicolor	Oryctanthus_occidentalis))	Phthirusa_inorna)	((Struthanthus_sp_RE_5128_1	Struthanthus_woodsonii)	((((Struthanthus_orbicularis	Struthanthus_oerstedii)	Psittacanthus_schiedeanus)	Cladocolea_gracilis)	(Cladocolea_mcvaughii	Cladocolea_cupulata)))))	Psittacanthus_calyculatus)	(Notanthera_heterophylla	(((((Lepidaria_sp_Nickrent_4044	(Amylotheca_duthieana	(Macrosolen_melintangensis	Macrosolen_cochinchinensis)))
(((Vanwykia_remota	Socratina_bemarivensis)	(((Tolypanthus_involucratus	((Dendrophthoe_curvata	Helixanthera_coccinea)	((Dendrophthoe_vitellina	Dendrophthoe_longituba)	Dendrophthoe_constricta)))	(((Plicosepalus_curviflorus	Helixanthera_cylindrica)	(Helixanthera_parasitica	(Taxillus_chinensis	(Scurrula_pulverulenta	(Scurrula_ferruginea	Scurrula_parasitica)))))	((((Amyema_queenslandica	Helicanthes_elastica)	(Benthamina_alyxifolia	(((Diplatia_grandibractea	(Amyema_glabra	Diplatia_furcata))	Amyema_cambagei)	Dactyliophora_novaeguineae)))	Sogerianthe_sessiflora)	((Cecarria_obtusifolia	(Loranthus_odoratus	(Loranthus_grewingkii	Loranthus_europaeus)))	(((Muellerina_celastroides	Muellerina_eucalyptoides)	Ileostylus_micranthus)	(((((Tristerix_aphyllus	Tristerix_corymbosus)	Tristerix_penduliflorus)	(Tristerix_verticillatus	((Tristerix_chodatianus	Tristerix_peruvianus)	(Tristerix_peytonii	((Tristerix_grandiflorus	Tristerix_longebracteatus)	Tristerix_pubescens)))))	Desmaria_mutabilis)	(((Phthirusa_inorna	((Tripodanthus_belmirensis	Tripodanthus_flagellaris)	Tripodanthus_acutifolius))	((Cladocolea_gracilis	(((Cladocolea_mcvaughii	Cladocolea_cupulata)	Struthanthus_woodsonii)
(Berhautia_senegalensis	(((Oncocalyx_schimperi	Englerina_ramulosa)	Tapinanthus_constrictiflorus)	((Socratina_bemarivensis	((Plicosepalus_sagittifolius	((Vanwykia_remota	Oedina_pendens)	Bakerella_sp_Nickrent_4161))	(((Moquiniella_rubra	(((Oliverella_rubroviridis	((Erianthemum_dregei	Spragueanella_rhamnifolia)	Tapinanthus_sp_OM825))	((Phragmanthera_regularis	Globimetula_dinklagei)	(Emelianthe_panganensis	Septulina_glauca)))	Phragmanthera_crassicaulis))	(((((Helixanthera_parasitica	(Amyema_queenslandica	Helicanthes_elastica))	(Benthamina_alyxifolia	((((Amyema_cambagei	Diplatia_furcata)	Diplatia_grandibractea)	Amyema_glabra)	Dactyliophora_novaeguineae)))	Sogerianthe_sessiflora)	Helixanthera_cylindrica)	((Baratranthus_axanthus	((Ligaria_cuneifolia	((((Phthirusa_inorna	(((Cladocolea_gracilis	Struthanthus_sp_RE_5128_1)	((Cladocolea_mcvaughii	Cladocolea_cupulata)	Struthanthus_woodsonii))	((Struthanthus_oerstedii	Struthanthus_orbicularis)	Psittacanthus_schiedeanus)))	((Passovia_pyrifolia	(Oryctanthus_occidentalis	Dendropemon_bicolor))	((Tripodanthus_belmirensis	Tripodanthus_flagellaris)	Tripodanthus_acutifolius)))	Psittacanthus_calyculatus)	((Tupeia_antarctica	((((Tristerix_grandiflorus
(((((((Baratranthus_axanthus	Vanwykia_remota)	Socratina_bemarivensis)	(((Tolypanthus_involucratus	(Helixanthera_coccinea	(Dendrophthoe_curvata	(Dendrophthoe_vitellina	(Dendrophthoe_constricta	Dendrophthoe_longituba)))))	((Plicosepalus_curviflorus	(Moquiniella_rubra	((Emelianthe_panganensis	((((Erianthemum_dregei	Spragueanella_rhamnifolia)	Tapinanthus_sp_OM825)	Oliverella_rubroviridis)	(Phragmanthera_regularis	Globimetula_dinklagei)))	(Septulina_glauca	Phragmanthera_crassicaulis))))	((Helixanthera_cylindrica	((((Amyema_queenslandica	Helicanthes_elastica)	(Dactyliophora_novaeguineae	(Benthamina_alyxifolia	(((Amyema_cambagei	Diplatia_furcata)	Diplatia_grandibractea)	Amyema_glabra))))	Sogerianthe_sessiflora)	((Ligaria_cuneifolia	((Nuytsia_floribunda	((((Tristerix_grandiflorus	Tristerix_longebracteatus)	Tristerix_pubescens)	((Tristerix_chodatianus	Tristerix_peruvianus)	Tristerix_peytonii))	((Tristerix_penduliflorus	(Tristerix_aphyllus	Tristerix_corymbosus))	Tristerix_verticillatus)))	((Tupeia_antarctica	((((((((Struthanthus_oerstedii	Struthanthus_orbicularis)	Struthanthus_sp_RE_5128_1)	Struthanthus_woodsonii)	Cladocolea_gracilis)	(Cladocolea_mcvaughii	Cladocolea_cupulata))
(Socratina_bemarivensis	(((Tapinanthus_constrictiflorus	Englerina_ramulosa)	(((Oncella_ambigua	Oncocalyx_sulfureus)	Agelanthus_sansibarensis)	(Berhautia_senegalensis	Oncocalyx_schimperi)))	(((Plicosepalus_curviflorus	Oedina_pendens)	(Baratranthus_axanthus	Vanwykia_remota))	(((((((Benthamina_alyxifolia	(Helixanthera_parasitica	(Amyema_queenslandica	Helicanthes_elastica)))	(Dactyliophora_novaeguineae	(((Diplatia_furcata	Diplatia_grandibractea)	Amyema_glabra)	Amyema_cambagei)))	Sogerianthe_sessiflora)	(((Ligaria_cuneifolia	(((Psittacanthus_calyculatus	((((Passovia_pyrifolia	(Oryctanthus_occidentalis	Dendropemon_bicolor))	((Tripodanthus_acutifolius	Tripodanthus_belmirensis)	Tripodanthus_flagellaris))	Phthirusa_inorna)	(((Cladocolea_gracilis	(Struthanthus_oerstedii	Struthanthus_orbicularis))	((Cladocolea_mcvaughii	Cladocolea_cupulata)	Struthanthus_woodsonii))	Struthanthus_sp_RE_5128_1)))	Psittacanthus_schiedeanus)	(((Nuytsia_floribunda	(Gaiadendron_punctatum	Atkinsonia_ligustrina))	(Desmaria_mutabilis	((Alepis_flavida	Peraxilla_tetrapetala)	(((Amylotheca_subumbellata	(Lysiana_maritima	Lysiana_filifolia))	((Amylotheca_duthieana	((Lepidaria_sp_Nickrent_4044
(Socratina_bemarivensis	((((Tapinanthus_constrictiflorus	(Oncocalyx_schimperi	Englerina_ramulosa))	((Oncella_ambigua	Oncocalyx_sulfureus)	Agelanthus_sansibarensis))	Berhautia_senegalensis)	(((((Baratranthus_axanthus	Vanwykia_remota)	Plicosepalus_sagittifolius)	Bakerella_sp_Nickrent_4161)	((((((Septulina_glauca	Emelianthe_panganensis)	((Erianthemum_dregei	Spragueanella_rhamnifolia)	(Tapinanthus_sp_OM825	Oliverella_rubroviridis)))	(Phragmanthera_crassicaulis	(Globimetula_dinklagei	Phragmanthera_regularis)))	Moquiniella_rubra)	((Helixanthera_cylindrica	(((Benthamina_alyxifolia	(Amyema_queenslandica	Helicanthes_elastica))	(Dactyliophora_novaeguineae	(((Amyema_cambagei	Diplatia_grandibractea)	Diplatia_furcata)	Amyema_glabra)))	Sogerianthe_sessiflora))	((Plicosepalus_curviflorus	((Helixanthera_parasitica	Taxillus_chinensis)	(Scurrula_pulverulenta	(Scurrula_ferruginea	Scurrula_parasitica))))	((Ligaria_cuneifolia	((((((Psittacanthus_calyculatus	(((Phthirusa_inorna	Tripodanthus_acutifolius)	(Tripodanthus_belmirensis	Tripodanthus_flagellaris))	(((Cladocolea_mcvaughii	Cladocolea_cupulata)	((Struthanthus_sp_RE_5128_1	Struthanthus_woodsonii)	(Cladocolea_gracilis	(Struthanthus_oerstedii
((((Oncocalyx_schimperi	((Oncella_ambigua	Oncocalyx_sulfureus)	Agelanthus_sansibarensis))	Tapinanthus_constrictiflorus)	(Berhautia_senegalensis	Englerina_ramulosa))	(((Vanwykia_remota	Socratina_bemarivensis)	(((((((Dactyliophora_novaeguineae	(Amyema_queenslandica	Helicanthes_elastica))	(Benthamina_alyxifolia	(((Amyema_cambagei	Diplatia_grandibractea)	Diplatia_furcata)	Amyema_glabra)))	Sogerianthe_sessiflora)	((((((Desmaria_mutabilis	((Psittacanthus_calyculatus	((((Tripodanthus_acutifolius	Phthirusa_inorna)	Tripodanthus_flagellaris)	Tripodanthus_belmirensis)	(Psittacanthus_schiedeanus	((((((Struthanthus_oerstedii	Struthanthus_orbicularis)	Struthanthus_sp_RE_5128_1)	Struthanthus_woodsonii)	Cladocolea_gracilis)	(Cladocolea_mcvaughii	Cladocolea_cupulata))	(Passovia_pyrifolia	(Oryctanthus_occidentalis	Dendropemon_bicolor))))))	(Ligaria_cuneifolia	((((Tristerix_pubescens	((Tristerix_grandiflorus	Tristerix_longebracteatus)	Tristerix_peytonii))	(Tristerix_chodatianus	Tristerix_peruvianus))	(Tristerix_verticillatus	((Tristerix_aphyllus	Tristerix_corymbosus)	Tristerix_penduliflorus)))	Notanthera_heterophylla))))	((Alepis_flavida	Peraxilla_tetrapetala)	((Amylotheca_subumbellata
((((Oncocalyx_schimperi	((Oncella_ambigua	Oncocalyx_sulfureus)	Agelanthus_sansibarensis))	Tapinanthus_constrictiflorus)	(Berhautia_senegalensis	Englerina_ramulosa))	(((((((((Septulina_glauca	Phragmanthera_crassicaulis)	((Globimetula_dinklagei	Emelianthe_panganensis)	((Tapinanthus_sp_OM825	(Spragueanella_rhamnifolia	Erianthemum_dregei))	Oliverella_rubroviridis)))	Phragmanthera_regularis)	Moquiniella_rubra)	((Taxillus_chinensis	(Scurrula_pulverulenta	(Scurrula_ferruginea	Scurrula_parasitica)))	(Helixanthera_cylindrica	((((Amyema_queenslandica	Helicanthes_elastica)	(Benthamina_alyxifolia	(Dactyliophora_novaeguineae	(Amyema_cambagei	((Diplatia_grandibractea	Diplatia_furcata)	Amyema_glabra)))))	Sogerianthe_sessiflora)	((Plicosepalus_curviflorus	Helixanthera_parasitica)	(((((((((Alepis_flavida	Peraxilla_tetrapetala)	(Ligaria_cuneifolia	(Notanthera_heterophylla	((Amylotheca_duthieana	(Amylotheca_subumbellata	(Lysiana_maritima	Lysiana_filifolia)))	((((Lepidaria_oviceps	Lepidaria_sp_Nickrent_4044)	(Macrosolen_melintangensis	Macrosolen_cochinchinensis))	(Decaisnina_triflora	((Decaisnina_signata	Decaisnina_congesta)	Decaisnina_brittenii)))	Loxanthera_speciosa)))))
(Berhautia_senegalensis	((((((Plicosepalus_curviflorus	(((Septulina_glauca	Phragmanthera_crassicaulis)	(((Phragmanthera_regularis	Globimetula_dinklagei)	Emelianthe_panganensis)	((Tapinanthus_sp_OM825	(Spragueanella_rhamnifolia	Erianthemum_dregei))	Oliverella_rubroviridis)))	Moquiniella_rubra))	(Plicosepalus_sagittifolius	(Baratranthus_axanthus	Bakerella_sp_Nickrent_4161)))	(((Helixanthera_coccinea	Tolypanthus_involucratus)	(((Dendrophthoe_vitellina	Dendrophthoe_longituba)	Dendrophthoe_curvata)	Dendrophthoe_constricta))	(((((Amyema_queenslandica	Helicanthes_elastica)	(Benthamina_alyxifolia	(Dactyliophora_novaeguineae	(((Amyema_cambagei	Diplatia_grandibractea)	Diplatia_furcata)	Amyema_glabra))))	Sogerianthe_sessiflora)	((((((((((Tristerix_verticillatus	((Tristerix_aphyllus	Tristerix_corymbosus)	Tristerix_penduliflorus))	((Tristerix_chodatianus	Tristerix_peruvianus)	(Tristerix_peytonii	(Tristerix_pubescens	(Tristerix_grandiflorus	Tristerix_longebracteatus)))))	Nuytsia_floribunda)	(Phthirusa_inorna	(((Tripodanthus_belmirensis	Tripodanthus_flagellaris)	Tripodanthus_acutifolius)	((((((Cladocolea_gracilis	(Struthanthus_oerstedii	Struthanthus_orbicularis))	((Cladocolea_mcvaughii	Cladocolea_cupulata)
(((Socratina_bemarivensis	((((((Tapinanthus_sp_OM825	(Spragueanella_rhamnifolia	Erianthemum_dregei))	Oliverella_rubroviridis)	(Globimetula_dinklagei	Emelianthe_panganensis))	(Septulina_glauca	Phragmanthera_crassicaulis))	(Phragmanthera_regularis	Moquiniella_rubra))	(((Vanwykia_remota	Plicosepalus_sagittifolius)	Bakerella_sp_Nickrent_4161)	(((Dendrophthoe_curvata	Tolypanthus_involucratus)	(Helixanthera_coccinea	((Dendrophthoe_constricta	Dendrophthoe_longituba)	Dendrophthoe_vitellina)))	(((((Helixanthera_parasitica	(Amyema_queenslandica	Helicanthes_elastica))	(Benthamina_alyxifolia	(Dactyliophora_novaeguineae	(((Amyema_cambagei	Diplatia_grandibractea)	Diplatia_furcata)	Amyema_glabra))))	(Plicosepalus_curviflorus	Sogerianthe_sessiflora))	(Baratranthus_axanthus	(((((Atkinsonia_ligustrina	Gaiadendron_punctatum)	((((Amylotheca_duthieana	((Lepidaria_sp_Nickrent_4044	(Macrosolen_melintangensis	Macrosolen_cochinchinensis))	(Decaisnina_triflora	((Decaisnina_congesta	Decaisnina_signata)	Decaisnina_brittenii))))	(Lepidaria_oviceps	Loxanthera_speciosa))	(Amylotheca_subumbellata	(Lysiana_maritima	Lysiana_filifolia)))	(Alepis_flavida	Peraxilla_tetrapetala)))	(Desmaria_mutabilis
(Berhautia_senegalensis	((Englerina_ramulosa	Tapinanthus_constrictiflorus)	(((Socratina_bemarivensis	((Baratranthus_axanthus	Vanwykia_remota)	((Tolypanthus_involucratus	((Helixanthera_coccinea	(Dendrophthoe_constricta	(Dendrophthoe_vitellina	Dendrophthoe_longituba)))	Dendrophthoe_curvata))	(((((Moquiniella_rubra	(Phragmanthera_regularis	(((Tapinanthus_sp_OM825	(Spragueanella_rhamnifolia	Erianthemum_dregei))	Oliverella_rubroviridis)	(Globimetula_dinklagei	Emelianthe_panganensis))))	(Septulina_glauca	Phragmanthera_crassicaulis))	Plicosepalus_sagittifolius)	Bakerella_sp_Nickrent_4161)	(((Taxillus_chinensis	(Scurrula_pulverulenta	(Scurrula_ferruginea	Scurrula_parasitica)))	Helixanthera_cylindrica)	((Sogerianthe_sessiflora	((Helixanthera_parasitica	(Amyema_queenslandica	Helicanthes_elastica))	(Benthamina_alyxifolia	(Dactyliophora_novaeguineae	((Diplatia_grandibractea	(Diplatia_furcata	Amyema_cambagei))	Amyema_glabra)))))	(((Desmaria_mutabilis	((((((Tripodanthus_belmirensis	(Tripodanthus_acutifolius	Tripodanthus_flagellaris))	(Passovia_pyrifolia	(Oryctanthus_occidentalis	Dendropemon_bicolor)))	(Phthirusa_inorna	(Psittacanthus_calyculatus	((Struthanthus_oerstedii	Struthanthus_orbicularis)
((((Tapinanthus_constrictiflorus	Englerina_ramulosa)	(Agelanthus_sansibarensis	(Oncocalyx_schimperi	(Oncella_ambigua	Oncocalyx_sulfureus))))	((((((Taxillus_chinensis	((Scurrula_parasitica	Scurrula_ferruginea)	Scurrula_pulverulenta))	((((((Amyema_glabra	(Diplatia_furcata	(Amyema_cambagei	Diplatia_grandibractea)))	Dactyliophora_novaeguineae)	Benthamina_alyxifolia)	(Septulina_glauca	(Helixanthera_parasitica	(Amyema_queenslandica	Helicanthes_elastica))))	Sogerianthe_sessiflora)	(Phragmanthera_regularis	(((Cecarria_obtusifolia	((Loranthus_grewingkii	Loranthus_europaeus)	Loranthus_odoratus))	((Muellerina_eucalyptoides	Muellerina_celastroides)	Ileostylus_micranthus))	(Tupeia_antarctica	(((Nuytsia_floribunda	((((Tristerix_peruvianus	Tristerix_chodatianus)	Tristerix_peytonii)	(Tristerix_pubescens	(Tristerix_longebracteatus	Tristerix_grandiflorus)))	(Tristerix_verticillatus	(Tristerix_penduliflorus	(Tristerix_aphyllus	Tristerix_corymbosus)))))	(Atkinsonia_ligustrina	(((((Amylotheca_duthieana	(((Decaisnina_brittenii	(Decaisnina_signata	Decaisnina_congesta))	Decaisnina_triflora)	((Macrosolen_cochinchinensis	Macrosolen_melintangensis)	Lepidaria_sp_Nickrent_4044)))
(((((((((Moquiniella_rubra	(Phragmanthera_crassicaulis	((Globimetula_dinklagei	Emelianthe_panganensis)	(Oliverella_rubroviridis	((Spragueanella_rhamnifolia	Erianthemum_dregei)	Tapinanthus_sp_OM825)))))	Plicosepalus_sagittifolius)	((Baratranthus_axanthus	Bakerella_sp_Nickrent_4161)	Septulina_glauca))	(((Plicosepalus_curviflorus	(Taxillus_chinensis	((Scurrula_parasitica	Scurrula_ferruginea)	Scurrula_pulverulenta)))	(Helixanthera_cylindrica	((Helixanthera_parasitica	(((Cecarria_obtusifolia	((Loranthus_grewingkii	Loranthus_europaeus)	Loranthus_odoratus))	((Muellerina_eucalyptoides	Muellerina_celastroides)	Ileostylus_micranthus))	((Nuytsia_floribunda	((Tristerix_penduliflorus	(Tristerix_aphyllus	Tristerix_corymbosus))	(((Tristerix_longebracteatus	Tristerix_grandiflorus)	(((Tristerix_peruvianus	Tristerix_chodatianus)	Tristerix_pubescens)	Tristerix_peytonii))	Tristerix_verticillatus)))	(Tupeia_antarctica	(((Atkinsonia_ligustrina	Gaiadendron_punctatum)	((((Loxanthera_speciosa	Lepidaria_oviceps)	(Amylotheca_duthieana	(((Decaisnina_brittenii	(Decaisnina_signata	Decaisnina_congesta))	Decaisnina_triflora)	((Macrosolen_cochinchinensis	Macrosolen_melintangensis)	Lepidaria_sp_Nickrent_4044))))
((((((((Septulina_glauca	Baratranthus_axanthus)	Bakerella_sp_Nickrent_4161)	Plicosepalus_sagittifolius)	(((((Dendrophthoe_curvata	(Dendrophthoe_longituba	Dendrophthoe_vitellina))	Dendrophthoe_constricta)	(Tolypanthus_involucratus	Helixanthera_coccinea))	(Moquiniella_rubra	((Globimetula_dinklagei	Phragmanthera_crassicaulis)	(Emelianthe_panganensis	(Oliverella_rubroviridis	((Spragueanella_rhamnifolia	Erianthemum_dregei)	Tapinanthus_sp_OM825))))))	(((Plicosepalus_curviflorus	(Taxillus_chinensis	((Scurrula_parasitica	Scurrula_ferruginea)	Scurrula_pulverulenta)))	(Helixanthera_cylindrica	(((((Cecarria_obtusifolia	((Loranthus_grewingkii	Loranthus_europaeus)	Loranthus_odoratus))	((Muellerina_eucalyptoides	Muellerina_celastroides)	Ileostylus_micranthus))	(((((Loxanthera_speciosa	(((Lysiana_maritima	Lysiana_filifolia)	Amylotheca_subumbellata)	Lepidaria_oviceps))	(Amylotheca_duthieana	((((Decaisnina_signata	Decaisnina_congesta)	Decaisnina_brittenii)	Decaisnina_triflora)	((Macrosolen_cochinchinensis	Macrosolen_melintangensis)	Lepidaria_sp_Nickrent_4044))))	(Alepis_flavida	Peraxilla_tetrapetala))	(Nuytsia_floribunda	(Atkinsonia_ligustrina	Gaiadendron_punctatum)))	(Tupeia_antarctica
(((((((Dendrophthoe_curvata	((Helixanthera_coccinea	Dendrophthoe_constricta)	(Dendrophthoe_longituba	Dendrophthoe_vitellina)))	(((Moquiniella_rubra	(((Emelianthe_panganensis	(Septulina_glauca	Globimetula_dinklagei))	Phragmanthera_regularis)	(Phragmanthera_crassicaulis	(Oliverella_rubroviridis	((Spragueanella_rhamnifolia	Erianthemum_dregei)	Tapinanthus_sp_OM825)))))	(((Taxillus_chinensis	((Scurrula_parasitica	Scurrula_ferruginea)	Scurrula_pulverulenta))	(((((Cecarria_obtusifolia	((Loranthus_grewingkii	Loranthus_europaeus)	Loranthus_odoratus))	((Muellerina_eucalyptoides	Muellerina_celastroides)	Ileostylus_micranthus))	((((Desmaria_mutabilis	(((Tripodanthus_flagellaris	Tripodanthus_acutifolius)	(Tripodanthus_belmirensis	Phthirusa_inorna))	(((Passovia_pyrifolia	(Oryctanthus_occidentalis	Dendropemon_bicolor))	(((Cladocolea_gracilis	(Struthanthus_woodsonii	(Struthanthus_sp_RE_5128_1	(Struthanthus_orbicularis	Struthanthus_oerstedii))))	(Cladocolea_cupulata	Cladocolea_mcvaughii))	Psittacanthus_calyculatus))	Psittacanthus_schiedeanus)))	((Notanthera_heterophylla	((((Loxanthera_speciosa	((Lysiana_maritima	Lysiana_filifolia)	Amylotheca_subumbellata))	(Amylotheca_duthieana	((((Decaisnina_signata
(((((Helixanthera_cylindrica	((Moquiniella_rubra	((Septulina_glauca	Phragmanthera_crassicaulis)	((Oliverella_rubroviridis	((Spragueanella_rhamnifolia	Erianthemum_dregei)	Tapinanthus_sp_OM825))	(Emelianthe_panganensis	Globimetula_dinklagei))))	((Plicosepalus_curviflorus	((((Cecarria_obtusifolia	((Loranthus_grewingkii	Loranthus_europaeus)	Loranthus_odoratus))	((Muellerina_eucalyptoides	Muellerina_celastroides)	Ileostylus_micranthus))	((((((Lysiana_maritima	Lysiana_filifolia)	Amylotheca_subumbellata)	((Amylotheca_duthieana	((((Decaisnina_signata	Decaisnina_congesta)	Decaisnina_brittenii)	Decaisnina_triflora)	((Macrosolen_cochinchinensis	Macrosolen_melintangensis)	Lepidaria_sp_Nickrent_4044)))	(Lepidaria_oviceps	Loxanthera_speciosa)))	(Alepis_flavida	Peraxilla_tetrapetala))	(Nuytsia_floribunda	(Atkinsonia_ligustrina	Gaiadendron_punctatum)))	(((Notanthera_heterophylla	Tupeia_antarctica)	(((((Tristerix_aphyllus	Tristerix_corymbosus)	(Tristerix_verticillatus	Tristerix_penduliflorus))	((Tristerix_peruvianus	Tristerix_chodatianus)	(Tristerix_peytonii	(Tristerix_pubescens	(Tristerix_longebracteatus	Tristerix_grandiflorus)))))	Ligaria_cuneifolia)	Desmaria_mutabilis))
(Berhautia_senegalensis	((((Oncocalyx_schimperi	Englerina_ramulosa)	Tapinanthus_constrictiflorus)	(Agelanthus_sansibarensis	(Oncella_ambigua	Oncocalyx_sulfureus)))	(((((Plicosepalus_sagittifolius	(Bakerella_sp_Nickrent_4161	((((Cecarria_obtusifolia	((Loranthus_grewingkii	Loranthus_europaeus)	Loranthus_odoratus))	((Muellerina_eucalyptoides	Muellerina_celastroides)	Ileostylus_micranthus))	(((Psittacanthus_schiedeanus	(((Struthanthus_sp_RE_5128_1	((Cladocolea_gracilis	((Phthirusa_inorna	Struthanthus_orbicularis)	Struthanthus_oerstedii))	((Cladocolea_cupulata	Cladocolea_mcvaughii)	Struthanthus_woodsonii)))	((Tripodanthus_belmirensis	(Tripodanthus_flagellaris	Tripodanthus_acutifolius))	(Passovia_pyrifolia	(Oryctanthus_occidentalis	Dendropemon_bicolor))))	Psittacanthus_calyculatus))	((Atkinsonia_ligustrina	(Gaiadendron_punctatum	Nuytsia_floribunda))	(((Desmaria_mutabilis	((Tristerix_verticillatus	(Tristerix_penduliflorus	(Tristerix_aphyllus	Tristerix_corymbosus)))	((Tristerix_pubescens	(Tristerix_longebracteatus	Tristerix_grandiflorus))	((Tristerix_peruvianus	Tristerix_chodatianus)	Tristerix_peytonii))))	(Notanthera_heterophylla	Tupeia_antarctica))	((((Lysiana_maritima	Lysiana_filifolia)
(Berhautia_senegalensis	((Englerina_ramulosa	Tapinanthus_constrictiflorus)	((Agelanthus_sansibarensis	(Oncella_ambigua	Oncocalyx_sulfureus))	(Oncocalyx_schimperi	((((((Plicosepalus_curviflorus	(Moquiniella_rubra	((Septulina_glauca	Phragmanthera_crassicaulis)	(Phragmanthera_regularis	(Emelianthe_panganensis	(Globimetula_dinklagei	(Oliverella_rubroviridis	((Spragueanella_rhamnifolia	Erianthemum_dregei)	Tapinanthus_sp_OM825))))))))	(Plicosepalus_sagittifolius	Bakerella_sp_Nickrent_4161))	((((((Amyema_queenslandica	Helicanthes_elastica)	(((Amyema_glabra	((Diplatia_grandibractea	Amyema_cambagei)	Diplatia_furcata))	Dactyliophora_novaeguineae)	Benthamina_alyxifolia))	Sogerianthe_sessiflora)	(((Cecarria_obtusifolia	((Loranthus_grewingkii	Loranthus_europaeus)	Loranthus_odoratus))	((Muellerina_eucalyptoides	Muellerina_celastroides)	Ileostylus_micranthus))	(Tupeia_antarctica	((((((Tristerix_aphyllus	Tristerix_corymbosus)	(Tristerix_verticillatus	Tristerix_penduliflorus))	((Tristerix_pubescens	(Tristerix_longebracteatus	Tristerix_grandiflorus))	(Tristerix_chodatianus	(Tristerix_peytonii	Tristerix_peruvianus))))	(Notanthera_heterophylla	Ligaria_cuneifolia))	((((Phthirusa_inorna
(Berhautia_senegalensis	(Englerina_ramulosa	((((Helixanthera_parasitica	Socratina_bemarivensis)	((((((((((Amyema_glabra	((Diplatia_grandibractea	Diplatia_furcata)	Amyema_cambagei))	Dactyliophora_novaeguineae)	(Benthamina_alyxifolia	(Amyema_queenslandica	Helicanthes_elastica)))	Sogerianthe_sessiflora)	(Helixanthera_cylindrica	(Baratranthus_axanthus	(((Cecarria_obtusifolia	((Loranthus_grewingkii	Loranthus_europaeus)	Loranthus_odoratus))	((Muellerina_eucalyptoides	Muellerina_celastroides)	Ileostylus_micranthus))	(((((Loxanthera_speciosa	((Lysiana_maritima	Lysiana_filifolia)	Amylotheca_subumbellata))	((((Macrosolen_cochinchinensis	Macrosolen_melintangensis)	Lepidaria_sp_Nickrent_4044)	(((Decaisnina_signata	Decaisnina_congesta)	Decaisnina_brittenii)	Decaisnina_triflora))	Amylotheca_duthieana))	(Alepis_flavida	Peraxilla_tetrapetala))	((Gaiadendron_punctatum	(Desmaria_mutabilis	(((Lepidaria_oviceps	Notanthera_heterophylla)	(Ligaria_cuneifolia	((Tristerix_verticillatus	(Tristerix_penduliflorus	(Tristerix_aphyllus	Tristerix_corymbosus)))	(((Tristerix_pubescens	Tristerix_grandiflorus)	Tristerix_longebracteatus)	((Tristerix_chodatianus	Tristerix_peruvianus)
(Berhautia_senegalensis	((((((((Socratina_bemarivensis	Vanwykia_remota)	((((((Phragmanthera_regularis	Helixanthera_parasitica)	(((Cecarria_obtusifolia	((Loranthus_grewingkii	Loranthus_europaeus)	Loranthus_odoratus))	((Muellerina_eucalyptoides	Muellerina_celastroides)	Ileostylus_micranthus))	((((Lepidaria_oviceps	((((((Macrosolen_cochinchinensis	Macrosolen_melintangensis)	Lepidaria_sp_Nickrent_4044)	(((Decaisnina_signata	Decaisnina_congesta)	Decaisnina_brittenii)	Decaisnina_triflora))	Amylotheca_duthieana)	Loxanthera_speciosa)	((Lysiana_maritima	Lysiana_filifolia)	Amylotheca_subumbellata)))	(Alepis_flavida	Peraxilla_tetrapetala))	((Nuytsia_floribunda	Atkinsonia_ligustrina)	Gaiadendron_punctatum))	(((Notanthera_heterophylla	Tupeia_antarctica)	Desmaria_mutabilis)	((Ligaria_cuneifolia	((Tristerix_verticillatus	(Tristerix_penduliflorus	(Tristerix_aphyllus	Tristerix_corymbosus)))	(((Tristerix_pubescens	Tristerix_grandiflorus)	Tristerix_longebracteatus)	((Tristerix_chodatianus	Tristerix_peruvianus)	Tristerix_peytonii))))	((((Phthirusa_inorna	((Struthanthus_woodsonii	(Cladocolea_gracilis	((Cladocolea_cupulata	Cladocolea_mcvaughii)	(Struthanthus_orbicularis
((Berhautia_senegalensis	(Englerina_ramulosa	Tapinanthus_constrictiflorus))	((Agelanthus_sansibarensis	(Oncocalyx_schimperi	(Oncella_ambigua	Oncocalyx_sulfureus)))	((Socratina_bemarivensis	((((Moquiniella_rubra	((Septulina_glauca	Phragmanthera_crassicaulis)	((Emelianthe_panganensis	Globimetula_dinklagei)	(Phragmanthera_regularis	(Oliverella_rubroviridis	((Spragueanella_rhamnifolia	Erianthemum_dregei)	Tapinanthus_sp_OM825))))))	(Bakerella_sp_Nickrent_4161	Plicosepalus_sagittifolius))	((((Helixanthera_parasitica	(Taxillus_chinensis	((Scurrula_parasitica	Scurrula_ferruginea)	Scurrula_pulverulenta)))	Helixanthera_cylindrica)	((((Cecarria_obtusifolia	((Loranthus_grewingkii	Loranthus_europaeus)	Loranthus_odoratus))	((Muellerina_eucalyptoides	Muellerina_celastroides)	Ileostylus_micranthus))	(((Atkinsonia_ligustrina	Gaiadendron_punctatum)	((((((Tripodanthus_flagellaris	(Tripodanthus_acutifolius	Phthirusa_inorna))	Tripodanthus_belmirensis)	((Psittacanthus_calyculatus	(Passovia_pyrifolia	(Oryctanthus_occidentalis	Dendropemon_bicolor)))	((((Struthanthus_orbicularis	Struthanthus_oerstedii)	Cladocolea_gracilis)	((Cladocolea_cupulata	Cladocolea_mcvaughii)	Struthanthus_woodsonii))	Struthanthus_sp_RE_5128_1)))
((Oedina_pendens	(((Baratranthus_axanthus	Vanwykia_remota)	(Helixanthera_parasitica	Socratina_bemarivensis))	((((Moquiniella_rubra	((((Phragmanthera_regularis	Globimetula_dinklagei)	Emelianthe_panganensis)	(Oliverella_rubroviridis	((Erianthemum_dregei	Spragueanella_rhamnifolia)	Tapinanthus_sp_OM825)))	(Septulina_glauca	Phragmanthera_crassicaulis)))	(Plicosepalus_sagittifolius	Bakerella_sp_Nickrent_4161))	((Helixanthera_cylindrica	(Dendrophthoe_curvata	((Dendrophthoe_vitellina	Dendrophthoe_longituba)	(Helixanthera_coccinea	Dendrophthoe_constricta))))	Tolypanthus_involucratus))	(((Taxillus_chinensis	((Scurrula_ferruginea	Scurrula_parasitica)	Scurrula_pulverulenta))	(Plicosepalus_curviflorus	(((((Notanthera_heterophylla	Tupeia_antarctica)	(Desmaria_mutabilis	(Ligaria_cuneifolia	((Tristerix_verticillatus	(Tristerix_penduliflorus	(Tristerix_aphyllus	Tristerix_corymbosus)))	(((Tristerix_longebracteatus	Tristerix_grandiflorus)	Tristerix_pubescens)	(Tristerix_peytonii	(Tristerix_peruvianus	Tristerix_chodatianus)))))))	(Psittacanthus_calyculatus	((Phthirusa_inorna	(Tripodanthus_acutifolius	(Tripodanthus_belmirensis	Tripodanthus_flagellaris)))	((((Psittacanthus_schiedeanus	Struthanthus_orbicularis)
((Berhautia_senegalensis	(((Oncella_ambigua	Oncocalyx_sulfureus)	Agelanthus_sansibarensis)	(Tapinanthus_constrictiflorus	(Oncocalyx_schimperi	Englerina_ramulosa))))	(Oedina_pendens	((Vanwykia_remota	Socratina_bemarivensis)	((Plicosepalus_sagittifolius	(Bakerella_sp_Nickrent_4161	(Septulina_glauca	Baratranthus_axanthus)))	(((Dendrophthoe_curvata	(Helixanthera_coccinea	(Dendrophthoe_constricta	(Dendrophthoe_vitellina	Dendrophthoe_longituba))))	Tolypanthus_involucratus)	((((Taxillus_chinensis	((Scurrula_ferruginea	Scurrula_parasitica)	Scurrula_pulverulenta))	(Plicosepalus_curviflorus	((Phragmanthera_regularis	Helixanthera_parasitica)	((((Desmaria_mutabilis	Tupeia_antarctica)	(Notanthera_heterophylla	((Ligaria_cuneifolia	((Tristerix_penduliflorus	(Tristerix_aphyllus	Tristerix_corymbosus))	((((Tristerix_longebracteatus	Tristerix_grandiflorus)	Tristerix_pubescens)	(Tristerix_peytonii	(Tristerix_peruvianus	Tristerix_chodatianus)))	Tristerix_verticillatus)))	(Psittacanthus_calyculatus	((((Tripodanthus_flagellaris	Tripodanthus_acutifolius)	Phthirusa_inorna)	Tripodanthus_belmirensis)	(((Struthanthus_sp_RE_5128_1	Cladocolea_gracilis)	((((Cladocolea_mcvaughii	Cladocolea_cupulata)
(Berhautia_senegalensis	((Oedina_pendens	(((Baratranthus_axanthus	Vanwykia_remota)	Socratina_bemarivensis)	((((Dendrophthoe_curvata	(Helixanthera_coccinea	(Dendrophthoe_constricta	(Dendrophthoe_vitellina	Dendrophthoe_longituba))))	Tolypanthus_involucratus)	(((Taxillus_chinensis	(Scurrula_ferruginea	(Scurrula_parasitica	Scurrula_pulverulenta)))	((Phragmanthera_regularis	Helixanthera_parasitica)	(((Desmaria_mutabilis	(Notanthera_heterophylla	((Ligaria_cuneifolia	(((((Tristerix_pubescens	Tristerix_longebracteatus)	Tristerix_grandiflorus)	Tristerix_peytonii)	(Tristerix_peruvianus	Tristerix_chodatianus))	(Tristerix_verticillatus	(Tristerix_penduliflorus	(Tristerix_aphyllus	Tristerix_corymbosus)))))	(((Cladocolea_gracilis	(Struthanthus_woodsonii	(Struthanthus_sp_RE_5128_1	(((Cladocolea_mcvaughii	Cladocolea_cupulata)	(Struthanthus_oerstedii	Struthanthus_orbicularis))	Psittacanthus_schiedeanus))))	(Phthirusa_inorna	((Tripodanthus_belmirensis	((Oryctanthus_occidentalis	Dendropemon_bicolor)	Passovia_pyrifolia))	(Tripodanthus_flagellaris	Tripodanthus_acutifolius))))	Psittacanthus_calyculatus))))	((Gaiadendron_punctatum	(Nuytsia_floribunda	(((Alepis_flavida	Peraxilla_tetrapetala)
((((Dendrophthoe_constricta	(Helixanthera_parasitica	Oedina_pendens))	(Socratina_bemarivensis	((((((Plicosepalus_curviflorus	Helixanthera_coccinea)	(Dendrophthoe_curvata	Dendrophthoe_longituba))	Tolypanthus_involucratus)	((((Taxillus_chinensis	(Scurrula_pulverulenta	(Scurrula_ferruginea	Scurrula_parasitica)))	(((((Alepis_flavida	Peraxilla_tetrapetala)	(((Amylotheca_subumbellata	(Lysiana_maritima	Lysiana_filifolia))	(Loxanthera_speciosa	Amylotheca_duthieana))	((Decaisnina_triflora	(Decaisnina_brittenii	(Decaisnina_signata	Decaisnina_congesta)))	((Macrosolen_cochinchinensis	Macrosolen_melintangensis)	Lepidaria_sp_Nickrent_4044))))	(Nuytsia_floribunda	Atkinsonia_ligustrina))	(Gaiadendron_punctatum	(Tupeia_antarctica	(((((Oryctanthus_occidentalis	Dendropemon_bicolor)	((Tripodanthus_belmirensis	Tripodanthus_flagellaris)	Tripodanthus_acutifolius))	(((((Cladocolea_mcvaughii	Cladocolea_cupulata)	(Cladocolea_gracilis	Struthanthus_sp_RE_5128_1))	Struthanthus_woodsonii)	((Struthanthus_oerstedii	Psittacanthus_schiedeanus)	Struthanthus_orbicularis))	(Passovia_pyrifolia	Phthirusa_inorna)))	Psittacanthus_calyculatus)	(Desmaria_mutabilis	((Lepidaria_oviceps	Notanthera_heterophylla)
(Berhautia_senegalensis	(((Oncella_ambigua	Oncocalyx_sulfureus)	Agelanthus_sansibarensis)	((Oedina_pendens	(Oncocalyx_schimperi	(Helixanthera_parasitica	(Tapinanthus_constrictiflorus	Englerina_ramulosa))))	(((Plicosepalus_curviflorus	(Baratranthus_axanthus	(Socratina_bemarivensis	Bakerella_sp_Nickrent_4161)))	(((((Helixanthera_coccinea	(Dendrophthoe_vitellina	Dendrophthoe_longituba))	Dendrophthoe_constricta)	Dendrophthoe_curvata)	Tolypanthus_involucratus)	((Moquiniella_rubra	((Emelianthe_panganensis	((Tapinanthus_sp_OM825	(Spragueanella_rhamnifolia	Erianthemum_dregei))	Oliverella_rubroviridis))	((Globimetula_dinklagei	Phragmanthera_regularis)	(Septulina_glauca	Phragmanthera_crassicaulis))))	(((Taxillus_chinensis	(Scurrula_pulverulenta	(Scurrula_ferruginea	Scurrula_parasitica)))	(((((((Alepis_flavida	Peraxilla_tetrapetala)	(((Amylotheca_subumbellata	(Lysiana_maritima	Lysiana_filifolia))	(Lepidaria_oviceps	Loxanthera_speciosa))	(Amylotheca_duthieana	((Decaisnina_triflora	(Decaisnina_brittenii	(Decaisnina_signata	Decaisnina_congesta)))	((Macrosolen_cochinchinensis	Macrosolen_melintangensis)	Lepidaria_sp_Nickrent_4044)))))	(Gaiadendron_punctatum	(Nuytsia_floribunda
(Berhautia_senegalensis	((Oncocalyx_schimperi	(((Oncella_ambigua	Oncocalyx_sulfureus)	Agelanthus_sansibarensis)	(Oedina_pendens	(((Baratranthus_axanthus	Vanwykia_remota)	((((Dendrophthoe_curvata	Helixanthera_coccinea)	((Dendrophthoe_vitellina	Dendrophthoe_longituba)	Dendrophthoe_constricta))	Tolypanthus_involucratus)	((((Taxillus_chinensis	(Scurrula_pulverulenta	(Scurrula_ferruginea	Scurrula_parasitica)))	Helixanthera_cylindrica)	(((((((Tristerix_penduliflorus	(Tristerix_aphyllus	Tristerix_corymbosus))	((((Tristerix_peytonii	Tristerix_pubescens)	(Tristerix_longebracteatus	Tristerix_grandiflorus))	(Tristerix_chodatianus	Tristerix_peruvianus))	Tristerix_verticillatus))	Tupeia_antarctica)	Atkinsonia_ligustrina)	(((Alepis_flavida	Peraxilla_tetrapetala)	((Amylotheca_duthieana	(Amylotheca_subumbellata	(Lysiana_maritima	Lysiana_filifolia)))	(Loxanthera_speciosa	((Decaisnina_triflora	((Decaisnina_signata	Decaisnina_congesta)	Decaisnina_brittenii))	(Lepidaria_oviceps	((Macrosolen_cochinchinensis	Macrosolen_melintangensis)	Lepidaria_sp_Nickrent_4044))))))	(((Desmaria_mutabilis	Notanthera_heterophylla)	(Ligaria_cuneifolia	(((Tripodanthus_acutifolius
(Berhautia_senegalensis	(((Oncocalyx_schimperi	((Oncella_ambigua	Oncocalyx_sulfureus)	Agelanthus_sansibarensis))	(((Oedina_pendens	(Baratranthus_axanthus	Vanwykia_remota))	((((((Septulina_glauca	Phragmanthera_crassicaulis)	(Emelianthe_panganensis	((Tapinanthus_sp_OM825	(Spragueanella_rhamnifolia	Erianthemum_dregei))	Oliverella_rubroviridis)))	(Globimetula_dinklagei	Phragmanthera_regularis))	Moquiniella_rubra)	(Plicosepalus_sagittifolius	Bakerella_sp_Nickrent_4161))	((((Dendrophthoe_curvata	(Dendrophthoe_vitellina	Dendrophthoe_longituba))	Dendrophthoe_constricta)	(Tolypanthus_involucratus	Helixanthera_coccinea))	(((Taxillus_chinensis	(Scurrula_pulverulenta	(Scurrula_ferruginea	Scurrula_parasitica)))	Helixanthera_cylindrica)	((Plicosepalus_curviflorus	(((((((Desmaria_mutabilis	((Ligaria_cuneifolia	((((Oryctanthus_occidentalis	(Dendropemon_bicolor	Passovia_pyrifolia))	(Tripodanthus_acutifolius	(Tripodanthus_belmirensis	Tripodanthus_flagellaris)))	(((Struthanthus_sp_RE_5128_1	Struthanthus_woodsonii)	(Cladocolea_gracilis	((Cladocolea_mcvaughii	Cladocolea_cupulata)	(Psittacanthus_schiedeanus	(Struthanthus_oerstedii	Struthanthus_orbicularis)))))	Phthirusa_inorna))	Psittacanthus_calyculatus))
(Berhautia_senegalensis	(((((Helixanthera_parasitica	Socratina_bemarivensis)	Vanwykia_remota)	(((Tolypanthus_involucratus	((((Dendrophthoe_vitellina	Dendrophthoe_constricta)	Dendrophthoe_longituba)	(Baratranthus_axanthus	Helixanthera_coccinea))	Dendrophthoe_curvata))	(((Taxillus_chinensis	(Scurrula_pulverulenta	(Scurrula_ferruginea	Scurrula_parasitica)))	Helixanthera_cylindrica)	((((Nuytsia_floribunda	(Gaiadendron_punctatum	Atkinsonia_ligustrina))	(((Alepis_flavida	Peraxilla_tetrapetala)	((((Amylotheca_duthieana	(((Macrosolen_cochinchinensis	Macrosolen_melintangensis)	Lepidaria_sp_Nickrent_4044)	(Decaisnina_triflora	((Decaisnina_signata	Decaisnina_congesta)	Decaisnina_brittenii))))	Lepidaria_oviceps)	Loxanthera_speciosa)	((Lysiana_maritima	Lysiana_filifolia)	Amylotheca_subumbellata)))	(Tupeia_antarctica	(((((Tristerix_verticillatus	((Tristerix_aphyllus	Tristerix_corymbosus)	Tristerix_penduliflorus))	(((Tristerix_longebracteatus	Tristerix_grandiflorus)	Tristerix_pubescens)	(Tristerix_peytonii	(Tristerix_chodatianus	Tristerix_peruvianus))))	((Psittacanthus_schiedeanus	((((Oryctanthus_occidentalis	Dendropemon_bicolor)	Passovia_pyrifolia)	(Tripodanthus_acutifolius
(Berhautia_senegalensis	(((((Socratina_bemarivensis	Vanwykia_remota)	(((Plicosepalus_sagittifolius	(((Dendrophthoe_constricta	(Dendrophthoe_longituba	Dendrophthoe_vitellina))	Helixanthera_coccinea)	Dendrophthoe_curvata))	(((((Globimetula_dinklagei	Emelianthe_panganensis)	((Tapinanthus_sp_OM825	(Spragueanella_rhamnifolia	Erianthemum_dregei))	Oliverella_rubroviridis))	(Septulina_glauca	Phragmanthera_crassicaulis))	Moquiniella_rubra)	(((Taxillus_chinensis	(Scurrula_pulverulenta	(Scurrula_ferruginea	Scurrula_parasitica)))	(Plicosepalus_curviflorus	(((Phragmanthera_regularis	Helixanthera_parasitica)	(((Tupeia_antarctica	((Notanthera_heterophylla	Desmaria_mutabilis)	((Ligaria_cuneifolia	((Tristerix_verticillatus	((Tristerix_aphyllus	Tristerix_corymbosus)	Tristerix_penduliflorus))	(((Tristerix_longebracteatus	Tristerix_grandiflorus)	Tristerix_pubescens)	(Tristerix_peytonii	(Tristerix_chodatianus	Tristerix_peruvianus)))))	(((Phthirusa_inorna	(Tripodanthus_acutifolius	(Tripodanthus_flagellaris	Tripodanthus_belmirensis)))	((Cladocolea_gracilis	((Struthanthus_sp_RE_5128_1	((Psittacanthus_schiedeanus	Struthanthus_orbicularis)	Struthanthus_oerstedii))	(Struthanthus_woodsonii	(Cladocolea_mcvaughii
(Berhautia_senegalensis	(((Oncella_ambigua	Oncocalyx_sulfureus)	Agelanthus_sansibarensis)	(((Socratina_bemarivensis	Vanwykia_remota)	((((((Septulina_glauca	Baratranthus_axanthus)	Bakerella_sp_Nickrent_4161)	(Sogerianthe_sessiflora	((Benthamina_alyxifolia	(((Diplatia_furcata	(Diplatia_grandibractea	Amyema_cambagei))	Amyema_glabra)	Dactyliophora_novaeguineae))	(Amyema_queenslandica	Helicanthes_elastica))))	Plicosepalus_sagittifolius)	(Tolypanthus_involucratus	((Dendrophthoe_longituba	(Dendrophthoe_vitellina	Dendrophthoe_constricta))	(Helixanthera_coccinea	Dendrophthoe_curvata))))	((Plicosepalus_curviflorus	((((Tapinanthus_sp_OM825	(Spragueanella_rhamnifolia	Erianthemum_dregei))	Oliverella_rubroviridis)	Emelianthe_panganensis)	((Globimetula_dinklagei	Phragmanthera_crassicaulis)	Moquiniella_rubra)))	((((Phragmanthera_regularis	Helixanthera_parasitica)	(((((Nuytsia_floribunda	(Gaiadendron_punctatum	Atkinsonia_ligustrina))	((Alepis_flavida	Peraxilla_tetrapetala)	(Notanthera_heterophylla	(((Lysiana_maritima	Lysiana_filifolia)	Amylotheca_subumbellata)	((Amylotheca_duthieana	(((Macrosolen_cochinchinensis	Macrosolen_melintangensis)	Lepidaria_sp_Nickrent_4044)	(Decaisnina_triflora
((((((((Taxillus_chinensis	(Scurrula_ferruginea	(Scurrula_parasitica	Scurrula_pulverulenta)))	(((((Amyema_cambagei	(Diplatia_grandibractea	(Diplatia_furcata	Amyema_glabra)))	Dactyliophora_novaeguineae)	(Benthamina_alyxifolia	(Helicanthes_elastica	Amyema_queenslandica)))	Sogerianthe_sessiflora)	(Plicosepalus_curviflorus	((Cecarria_obtusifolia	(Loranthus_odoratus	(Loranthus_europaeus	Loranthus_grewingkii)))	(((((Atkinsonia_ligustrina	((Peraxilla_tetrapetala	Alepis_flavida)	(((Lysiana_maritima	Lysiana_filifolia)	Amylotheca_subumbellata)	((Amylotheca_duthieana	((Decaisnina_triflora	(Decaisnina_brittenii	(Decaisnina_signata	Decaisnina_congesta)))	((Macrosolen_melintangensis	Macrosolen_cochinchinensis)	Lepidaria_sp_Nickrent_4044)))	(Lepidaria_oviceps	Loxanthera_speciosa)))))	(Desmaria_mutabilis	((((Phthirusa_inorna	(Tripodanthus_belmirensis	(Tripodanthus_flagellaris	Tripodanthus_acutifolius)))	((Psittacanthus_schiedeanus	((Dendropemon_bicolor	Oryctanthus_occidentalis)	Passovia_pyrifolia))	((Cladocolea_mcvaughii	Cladocolea_cupulata)	(((Struthanthus_orbicularis	Struthanthus_oerstedii)	Struthanthus_woodsonii)	(Cladocolea_gracilis	Struthanthus_sp_RE_5128_1)))))
(((Oncocalyx_schimperi	(Agelanthus_sansibarensis	(Oncocalyx_sulfureus	Oncella_ambigua)))	(Socratina_bemarivensis	((Tapinanthus_constrictiflorus	Englerina_ramulosa)	Berhautia_senegalensis)))	(((Tolypanthus_involucratus	((Helixanthera_coccinea	Dendrophthoe_constricta)	(Dendrophthoe_curvata	(Dendrophthoe_longituba	Dendrophthoe_vitellina))))	((Plicosepalus_curviflorus	(Moquiniella_rubra	(((Tapinanthus_sp_OM825	(Erianthemum_dregei	Spragueanella_rhamnifolia))	Oliverella_rubroviridis)	((Septulina_glauca	Phragmanthera_crassicaulis)	((Phragmanthera_regularis	Globimetula_dinklagei)	Emelianthe_panganensis)))))	((Bakerella_sp_Nickrent_4161	(Plicosepalus_sagittifolius	(Baratranthus_axanthus	Vanwykia_remota)))	((Helixanthera_cylindrica	((((Benthamina_alyxifolia	(Dactyliophora_novaeguineae	(Amyema_cambagei	((Diplatia_grandibractea	Diplatia_furcata)	Amyema_glabra))))	(Helixanthera_parasitica	(Helicanthes_elastica	Amyema_queenslandica)))	Sogerianthe_sessiflora)	((((Tupeia_antarctica	(Nuytsia_floribunda	Atkinsonia_ligustrina))	((Peraxilla_tetrapetala	Alepis_flavida)	(((Lysiana_maritima	Lysiana_filifolia)	Amylotheca_subumbellata)	((Amylotheca_duthieana	((Decaisnina_triflora
((Socratina_bemarivensis	((((Tolypanthus_involucratus	(((Helixanthera_coccinea	Dendrophthoe_constricta)	(Dendrophthoe_longituba	Dendrophthoe_vitellina))	Dendrophthoe_curvata))	(((((Dactyliophora_novaeguineae	(Amyema_cambagei	((Diplatia_grandibractea	Diplatia_furcata)	Amyema_glabra)))	((Helicanthes_elastica	Amyema_queenslandica)	Benthamina_alyxifolia))	Sogerianthe_sessiflora)	((Plicosepalus_curviflorus	(Helixanthera_parasitica	((((Gaiadendron_punctatum	(Atkinsonia_ligustrina	(((Peraxilla_tetrapetala	Alepis_flavida)	(((Lysiana_maritima	Lysiana_filifolia)	Amylotheca_subumbellata)	((Amylotheca_duthieana	((Decaisnina_triflora	(Decaisnina_brittenii	(Decaisnina_signata	Decaisnina_congesta)))	((Macrosolen_melintangensis	Macrosolen_cochinchinensis)	Lepidaria_sp_Nickrent_4044)))	(Lepidaria_oviceps	Loxanthera_speciosa))))	((Ligaria_cuneifolia	(Desmaria_mutabilis	Notanthera_heterophylla))	(((Phthirusa_inorna	((Tripodanthus_belmirensis	Tripodanthus_flagellaris)	Tripodanthus_acutifolius))	((Psittacanthus_schiedeanus	((Dendropemon_bicolor	Oryctanthus_occidentalis)	Passovia_pyrifolia))	(((Struthanthus_woodsonii	(Cladocolea_mcvaughii	Cladocolea_cupulata))	(Struthanthus_sp_RE_5128_1
[truncated: 217 more rows]
[truncated: 51 more columns]
