# Supplementary material for: Eocene Loranthaceae pollen pushes back divergence ages for major splits in the family
Source: PeerJ. 2017 Jun 7;5:e3373. doi: 10.7717/peerj.3373 (PMC5466002; doi:10.7717/peerj.3373)
Supplement: Supplemental Information 8 — This archive includes all data and analysis files referred to in the main text and supplementary files that are needed to reproduce the shown results. See GuideToFiles.txt for naming schemes and contents of each subfolder included in this archive, and File S1 for analysis set-ups and further background information. [file peerj-05-3373-s008.zip › Step3_speciestrees/ML/RAxML_bootstrap.cp_exLF.noq]

(((Englerina_ramulosa	(Oncocalyx_schimperi	Tapinanthus_constrictiflorus))	((Agelanthus_sansibarensis	(Oncella_ambigua	Oncocalyx_sulfureus))	((Plicosepalus_curviflorus	Oedina_pendens)	(Socratina_bemarivensis	(Vanwykia_remota	(((Dendrophthoe_constricta	(Dendrophthoe_curvata	(Dendrophthoe_vitellina	Dendrophthoe_longituba)))	(Septulina_glauca	Helixanthera_coccinea))	((Tolypanthus_involucratus	((Amyema_cambagei	((Lepidaria_oviceps	(((((Benthamina_alyxifolia	(Diplatia_furcata	(Diplatia_grandibractea	Amyema_glabra)))	Dactyliophora_novaeguineae)	(Helicanthes_elastica	Amyema_queenslandica))	Sogerianthe_sessiflora)	(((Helixanthera_parasitica	Taxillus_chinensis)	((Scurrula_ferruginea	Scurrula_parasitica)	Scurrula_pulverulenta))	(Helixanthera_cylindrica	(((Loranthus_europaeus	(Cecarria_obtusifolia	Loranthus_odoratus))	Loranthus_grewingkii)	((((Nuytsia_floribunda	(Amylotheca_subumbellata	Tupeia_antarctica))	(Atkinsonia_ligustrina	((((Tripodanthus_acutifolius	((((Cladocolea_gracilis	Struthanthus_sp_RE_5128_1)	((Struthanthus_woodsonii	((Struthanthus_oerstedii	Struthanthus_orbicularis)	(Cladocolea_cupulata	Cladocolea_mcvaughii)))	Tripodanthus_belmirensis))
((Oedina_pendens	(((Bakerella_sp_Nickrent_4161	(((Plicosepalus_sagittifolius	(Tolypanthus_involucratus	((Helixanthera_coccinea	((Dendrophthoe_vitellina	Dendrophthoe_longituba)	Dendrophthoe_constricta))	Dendrophthoe_curvata)))	(Amyema_cambagei	((((Helixanthera_parasitica	Taxillus_chinensis)	(Phragmanthera_regularis	((Scurrula_ferruginea	Scurrula_parasitica)	Scurrula_pulverulenta)))	Helixanthera_cylindrica)	((((((Tupeia_antarctica	(Nuytsia_floribunda	((Notanthera_heterophylla	(((Amylotheca_duthieana	(((Decaisnina_brittenii	(Decaisnina_congesta	Decaisnina_signata))	Decaisnina_triflora)	((Macrosolen_melintangensis	Macrosolen_cochinchinensis)	Lepidaria_sp_Nickrent_4044)))	Loxanthera_speciosa)	(Amylotheca_subumbellata	(Lysiana_maritima	Lysiana_filifolia))))	(Alepis_flavida	Peraxilla_tetrapetala))))	(Lepidaria_oviceps	(Atkinsonia_ligustrina	Gaiadendron_punctatum)))	(((((Tripodanthus_flagellaris	Tripodanthus_acutifolius)	((((Struthanthus_sp_RE_5128_1	(Psittacanthus_schiedeanus	((Struthanthus_oerstedii	Struthanthus_orbicularis)	(Cladocolea_cupulata	Cladocolea_mcvaughii))))	(Struthanthus_woodsonii	Tripodanthus_belmirensis))	Cladocolea_gracilis)	((Dendropemon_bicolor	Oryctanthus_occidentalis)
((Berhautia_senegalensis	((Oncocalyx_schimperi	Englerina_ramulosa)	Tapinanthus_constrictiflorus))	((Agelanthus_sansibarensis	(Oncella_ambigua	Oncocalyx_sulfureus))	(Oedina_pendens	(((((Dendrophthoe_curvata	Dendrophthoe_longituba)	(Dendrophthoe_constricta	(Helixanthera_coccinea	Tolypanthus_involucratus)))	(((Bakerella_sp_Nickrent_4161	Plicosepalus_sagittifolius)	(Moquiniella_rubra	(Phragmanthera_crassicaulis	((Emelianthe_panganensis	Globimetula_dinklagei)	((Plicosepalus_curviflorus	((Erianthemum_dregei	Spragueanella_rhamnifolia)	Tapinanthus_sp_OM825))	Oliverella_rubroviridis)))))	(Muellerina_celastroides	((((Taxillus_chinensis	((Scurrula_ferruginea	Scurrula_parasitica)	Scurrula_pulverulenta))	((((Gaiadendron_punctatum	(Atkinsonia_ligustrina	Nuytsia_floribunda))	(((((((Macrosolen_melintangensis	Macrosolen_cochinchinensis)	Amylotheca_duthieana)	(((Decaisnina_brittenii	(Decaisnina_congesta	Decaisnina_signata))	Decaisnina_triflora)	Lepidaria_sp_Nickrent_4044))	Loxanthera_speciosa)	(Amylotheca_subumbellata	(Lysiana_maritima	Lysiana_filifolia)))	((Lepidaria_oviceps	Alepis_flavida)	Peraxilla_tetrapetala))	((((Ligaria_cuneifolia	(Notanthera_heterophylla	((((Tristerix_grandiflorus
((Oedina_pendens	((Amyema_cambagei	(((((Phragmanthera_regularis	(((Gaiadendron_punctatum	(((((Notanthera_heterophylla	((((((((Tristerix_pubescens	Tristerix_longebracteatus)	Tristerix_corymbosus)	Tristerix_aphyllus)	(Tristerix_chodatianus	Tristerix_peruvianus))	(Tristerix_grandiflorus	Tristerix_penduliflorus))	Tristerix_peytonii)	Tristerix_verticillatus)	Ligaria_cuneifolia))	(((Phthirusa_inorna	(Tripodanthus_flagellaris	Tripodanthus_acutifolius))	(((Oryctanthus_occidentalis	Dendropemon_bicolor)	(Passovia_pyrifolia	(Struthanthus_woodsonii	((Psittacanthus_schiedeanus	(((Cladocolea_cupulata	Cladocolea_mcvaughii)	Struthanthus_oerstedii)	Struthanthus_orbicularis))	(Cladocolea_gracilis	Struthanthus_sp_RE_5128_1)))))	Tripodanthus_belmirensis))	Psittacanthus_calyculatus))	((Decaisnina_signata	(Decaisnina_brittenii	Decaisnina_congesta))	Desmaria_mutabilis))	(Atkinsonia_ligustrina	((Loxanthera_speciosa	(Amylotheca_duthieana	((Decaisnina_triflora	(Lepidaria_sp_Nickrent_4044	(Macrosolen_melintangensis	Macrosolen_cochinchinensis)))	(Amylotheca_subumbellata	(Lysiana_maritima	Lysiana_filifolia)))))	(Alepis_flavida	Peraxilla_tetrapetala))))	(Tupeia_antarctica	Nuytsia_floribunda)))
(((Oedina_pendens	(((Plicosepalus_sagittifolius	((Moquiniella_rubra	(Phragmanthera_crassicaulis	((Emelianthe_panganensis	Globimetula_dinklagei)	(((Plicosepalus_curviflorus	(Erianthemum_dregei	Spragueanella_rhamnifolia))	Tapinanthus_sp_OM825)	Oliverella_rubroviridis))))	((((Helixanthera_parasitica	Taxillus_chinensis)	((Scurrula_ferruginea	Scurrula_parasitica)	Scurrula_pulverulenta))	((((Helicanthes_elastica	Amyema_queenslandica)	((Dactyliophora_novaeguineae	(Diplatia_grandibractea	(Amyema_cambagei	(Diplatia_furcata	Amyema_glabra))))	(Benthamina_alyxifolia	Phragmanthera_regularis)))	(Sogerianthe_sessiflora	Bakerella_sp_Nickrent_4161))	((((((((((Loxanthera_speciosa	((Lysiana_maritima	Lysiana_filifolia)	(Amylotheca_duthieana	(Decaisnina_triflora	(Lepidaria_sp_Nickrent_4044	(Macrosolen_melintangensis	Macrosolen_cochinchinensis))))))	(Alepis_flavida	Peraxilla_tetrapetala))	Lepidaria_oviceps)	((Nuytsia_floribunda	(Desmaria_mutabilis	(Decaisnina_brittenii	(Decaisnina_signata	Decaisnina_congesta))))	((Ligaria_cuneifolia	(Notanthera_heterophylla	(((((((Tristerix_penduliflorus	(Tristerix_corymbosus	Tristerix_aphyllus))	Tristerix_verticillatus)	Tristerix_peytonii)
((((Helixanthera_parasitica	Oedina_pendens)	(((((((Taxillus_chinensis	((Scurrula_ferruginea	Scurrula_parasitica)	Scurrula_pulverulenta))	(((((Desmaria_mutabilis	(((Ligaria_cuneifolia	(((((Tristerix_grandiflorus	((Tristerix_penduliflorus	(Tristerix_verticillatus	(Tristerix_corymbosus	Tristerix_aphyllus)))	Tristerix_peytonii))	Tristerix_longebracteatus)	Tristerix_pubescens)	Tristerix_chodatianus)	Tristerix_peruvianus))	(((Phthirusa_inorna	Tripodanthus_belmirensis)	((((Cladocolea_mcvaughii	Cladocolea_cupulata)	Passovia_pyrifolia)	(Oryctanthus_occidentalis	Dendropemon_bicolor))	((Psittacanthus_calyculatus	((Struthanthus_woodsonii	(Cladocolea_gracilis	(Struthanthus_oerstedii	Struthanthus_orbicularis)))	Struthanthus_sp_RE_5128_1))	Psittacanthus_schiedeanus)))	(Tripodanthus_flagellaris	Tripodanthus_acutifolius)))	Notanthera_heterophylla))	((((Loxanthera_speciosa	(Amylotheca_duthieana	(Decaisnina_triflora	((Decaisnina_signata	Decaisnina_congesta)	(Decaisnina_brittenii	(Lepidaria_sp_Nickrent_4044	(Macrosolen_melintangensis	Macrosolen_cochinchinensis)))))))	(Amylotheca_subumbellata	(Lysiana_maritima	Lysiana_filifolia)))	(Lepidaria_oviceps	(Alepis_flavida	Peraxilla_tetrapetala)))
(((Helixanthera_parasitica	Oedina_pendens)	(Socratina_bemarivensis	(((Tolypanthus_involucratus	(((Septulina_glauca	Helixanthera_coccinea)	(Dendrophthoe_constricta	(Dendrophthoe_vitellina	Dendrophthoe_longituba)))	Dendrophthoe_curvata))	((((((Diplatia_furcata	(Amyema_glabra	Diplatia_grandibractea))	(Dactyliophora_novaeguineae	Amyema_cambagei))	(Benthamina_alyxifolia	(Helicanthes_elastica	Amyema_queenslandica)))	Sogerianthe_sessiflora)	(Helixanthera_cylindrica	((Taxillus_chinensis	(Phragmanthera_regularis	((Scurrula_ferruginea	Scurrula_parasitica)	Scurrula_pulverulenta)))	(Plicosepalus_curviflorus	((Cecarria_obtusifolia	((Loranthus_grewingkii	Loranthus_europaeus)	Loranthus_odoratus))	(((Tupeia_antarctica	((Ligaria_cuneifolia	((((Tristerix_grandiflorus	((((Tristerix_corymbosus	Tristerix_verticillatus)	Tristerix_aphyllus)	Tristerix_penduliflorus)	Tristerix_peytonii))	Tristerix_pubescens)	Tristerix_longebracteatus)	(Tristerix_chodatianus	Tristerix_peruvianus)))	((((((Cladocolea_gracilis	(Psittacanthus_schiedeanus	(Struthanthus_oerstedii	Struthanthus_orbicularis)))	Struthanthus_woodsonii)	Struthanthus_sp_RE_5128_1)	((Cladocolea_mcvaughii	Cladocolea_cupulata)
(Berhautia_senegalensis	(((((Helixanthera_cylindrica	(((Helixanthera_parasitica	Taxillus_chinensis)	(Phragmanthera_regularis	(Scurrula_ferruginea	(Scurrula_parasitica	Scurrula_pulverulenta))))	(((((Benthamina_alyxifolia	(Diplatia_furcata	(Amyema_glabra	Diplatia_grandibractea)))	Dactyliophora_novaeguineae)	(Helicanthes_elastica	Amyema_queenslandica))	Sogerianthe_sessiflora)	(Septulina_glauca	(((((Tripodanthus_flagellaris	Ligaria_cuneifolia)	((((Tristerix_grandiflorus	(Tristerix_longebracteatus	((Tristerix_verticillatus	(Tristerix_aphyllus	Tristerix_corymbosus))	Tristerix_penduliflorus)))	Tristerix_chodatianus)	Tristerix_pubescens)	(Tristerix_peruvianus	Tristerix_peytonii)))	(((((((Psittacanthus_schiedeanus	((Cladocolea_mcvaughii	Cladocolea_cupulata)	Struthanthus_oerstedii))	Struthanthus_orbicularis)	Struthanthus_woodsonii)	(Cladocolea_gracilis	Struthanthus_sp_RE_5128_1))	(Passovia_pyrifolia	(Oryctanthus_occidentalis	Dendropemon_bicolor)))	((Tripodanthus_acutifolius	Phthirusa_inorna)	Tripodanthus_belmirensis))	Psittacanthus_calyculatus))	(((Desmaria_mutabilis	(((Loxanthera_speciosa	((Amylotheca_duthieana	((((Decaisnina_signata	Decaisnina_congesta)	(Lepidaria_sp_Nickrent_4044
(Berhautia_senegalensis	(((((((Helixanthera_cylindrica	(((Dendrophthoe_constricta	Helixanthera_coccinea)	(Dendrophthoe_vitellina	Dendrophthoe_longituba))	Dendrophthoe_curvata))	((Tolypanthus_involucratus	((Helixanthera_parasitica	Taxillus_chinensis)	(Scurrula_pulverulenta	(Scurrula_ferruginea	Scurrula_parasitica))))	((((Amyema_cambagei	(((Diplatia_furcata	Amyema_glabra)	Dactyliophora_novaeguineae)	(Benthamina_alyxifolia	(Lepidaria_oviceps	(Helicanthes_elastica	Amyema_queenslandica)))))	(Septulina_glauca	Sogerianthe_sessiflora))	((Gaiadendron_punctatum	(((Plicosepalus_curviflorus	Nuytsia_floribunda)	Atkinsonia_ligustrina)	((Tupeia_antarctica	(Notanthera_heterophylla	((((((Decaisnina_signata	Decaisnina_brittenii)	Decaisnina_congesta)	Psittacanthus_schiedeanus)	Desmaria_mutabilis)	(Ligaria_cuneifolia	(((((Tristerix_pubescens	(Tristerix_peruvianus	Tristerix_longebracteatus))	(Tristerix_verticillatus	(Tristerix_aphyllus	Tristerix_corymbosus)))	Tristerix_chodatianus)	Tristerix_peytonii)	(Tristerix_penduliflorus	Tristerix_grandiflorus))))	((((Tripodanthus_flagellaris	Tripodanthus_acutifolius)	(Cladocolea_gracilis	((Struthanthus_sp_RE_5128_1	(Struthanthus_oerstedii
(((Englerina_ramulosa	Tapinanthus_constrictiflorus)	Berhautia_senegalensis)	((Oncocalyx_schimperi	(Agelanthus_sansibarensis	(Oncella_ambigua	Oncocalyx_sulfureus)))	(((((Plicosepalus_sagittifolius	(Moquiniella_rubra	(((Globimetula_dinklagei	Emelianthe_panganensis)	((Erianthemum_dregei	Spragueanella_rhamnifolia)	(Tapinanthus_sp_OM825	Oliverella_rubroviridis)))	Phragmanthera_crassicaulis)))	Loranthus_grewingkii)	((Amyema_cambagei	(((Taxillus_chinensis	(Phragmanthera_regularis	(Scurrula_pulverulenta	(Scurrula_ferruginea	Scurrula_parasitica))))	Helixanthera_cylindrica)	(((((((Desmaria_mutabilis	(Decaisnina_brittenii	(Decaisnina_signata	Decaisnina_congesta)))	(((Amylotheca_subumbellata	(Lysiana_maritima	Lysiana_filifolia))	(Loxanthera_speciosa	(Amylotheca_duthieana	((Lepidaria_sp_Nickrent_4044	(Macrosolen_melintangensis	Macrosolen_cochinchinensis))	Decaisnina_triflora))))	(Lepidaria_oviceps	(Alepis_flavida	Peraxilla_tetrapetala))))	(Nuytsia_floribunda	(Atkinsonia_ligustrina	Gaiadendron_punctatum)))	(Tupeia_antarctica	((Notanthera_heterophylla	(Ligaria_cuneifolia	((Tristerix_pubescens	(((Tristerix_chodatianus	Tristerix_peruvianus)	(Tristerix_peytonii
(((((Oncella_ambigua	Oncocalyx_sulfureus)	Agelanthus_sansibarensis)	Baratranthus_axanthus)	(Berhautia_senegalensis	((Oncocalyx_schimperi	Englerina_ramulosa)	(Dendrophthoe_vitellina	Tapinanthus_constrictiflorus))))	(Oedina_pendens	((((Vanwykia_remota	Socratina_bemarivensis)	((((Taxillus_chinensis	(Phragmanthera_regularis	(Scurrula_ferruginea	(Scurrula_parasitica	Scurrula_pulverulenta))))	(((Cecarria_obtusifolia	(Loranthus_odoratus	(Loranthus_grewingkii	Loranthus_europaeus)))	((Ligaria_cuneifolia	(((Gaiadendron_punctatum	(Nuytsia_floribunda	Atkinsonia_ligustrina))	(((Peraxilla_tetrapetala	Alepis_flavida)	((Amylotheca_duthieana	((Lepidaria_sp_Nickrent_4044	(Macrosolen_melintangensis	Macrosolen_cochinchinensis))	Decaisnina_triflora))	(Loxanthera_speciosa	(Amylotheca_subumbellata	(Lysiana_maritima	Lysiana_filifolia)))))	((((Decaisnina_congesta	Decaisnina_signata)	Decaisnina_brittenii)	Desmaria_mutabilis)	((Tristerix_peruvianus	((Tristerix_grandiflorus	Tristerix_penduliflorus)	(((((Tristerix_corymbosus	(Tristerix_peytonii	Tristerix_verticillatus))	Tristerix_aphyllus)	Tristerix_longebracteatus)	Tristerix_pubescens)	Tristerix_chodatianus)))
((((Oncella_ambigua	(Oncocalyx_schimperi	Oncocalyx_sulfureus))	Agelanthus_sansibarensis)	(Berhautia_senegalensis	(Englerina_ramulosa	(Dendrophthoe_vitellina	Tapinanthus_constrictiflorus))))	(Oedina_pendens	((Vanwykia_remota	Socratina_bemarivensis)	(((Tolypanthus_involucratus	(((((Helicanthes_elastica	Amyema_queenslandica)	Benthamina_alyxifolia)	((Diplatia_furcata	(Amyema_glabra	Diplatia_grandibractea))	Dactyliophora_novaeguineae))	(Septulina_glauca	Sogerianthe_sessiflora))	((((Helixanthera_parasitica	Taxillus_chinensis)	(Phragmanthera_regularis	(Scurrula_pulverulenta	(Scurrula_ferruginea	Scurrula_parasitica))))	Helixanthera_cylindrica)	(((Ligaria_cuneifolia	(((Notanthera_heterophylla	((Peraxilla_tetrapetala	Alepis_flavida)	((Amylotheca_duthieana	((Lepidaria_sp_Nickrent_4044	(Macrosolen_melintangensis	Macrosolen_cochinchinensis))	(((Decaisnina_congesta	Decaisnina_signata)	Decaisnina_brittenii)	Decaisnina_triflora)))	(Loxanthera_speciosa	(Lysiana_maritima	Lysiana_filifolia)))))	(Lepidaria_oviceps	((Desmaria_mutabilis	((Nuytsia_floribunda	Atkinsonia_ligustrina)	((Tupeia_antarctica	((((((Tristerix_penduliflorus	((Tristerix_corymbosus
(Berhautia_senegalensis	((((Oncella_ambigua	Oncocalyx_sulfureus)	Agelanthus_sansibarensis)	(Oedina_pendens	((Oncocalyx_schimperi	Englerina_ramulosa)	Tapinanthus_constrictiflorus)))	((((Dendrophthoe_constricta	(Dendrophthoe_longituba	Dendrophthoe_curvata))	(Dendrophthoe_vitellina	(Tolypanthus_involucratus	Helixanthera_coccinea)))	(((Baratranthus_axanthus	(Plicosepalus_sagittifolius	Vanwykia_remota))	(Bakerella_sp_Nickrent_4161	Socratina_bemarivensis))	(((Phragmanthera_crassicaulis	Moquiniella_rubra)	(Globimetula_dinklagei	Emelianthe_panganensis))	((Plicosepalus_curviflorus	(Erianthemum_dregei	Spragueanella_rhamnifolia))	(Oliverella_rubroviridis	Tapinanthus_sp_OM825)))))	(((((Helixanthera_parasitica	Taxillus_chinensis)	(Scurrula_pulverulenta	(Scurrula_ferruginea	Scurrula_parasitica)))	Helixanthera_cylindrica)	((((Helicanthes_elastica	Amyema_queenslandica)	(Benthamina_alyxifolia	(Dactyliophora_novaeguineae	(Amyema_cambagei	((Amyema_glabra	Diplatia_grandibractea)	Diplatia_furcata)))))	Sogerianthe_sessiflora)	(Septulina_glauca	(((((Gaiadendron_punctatum	Atkinsonia_ligustrina)	((Decaisnina_congesta	Decaisnina_signata)	Nuytsia_floribunda))	((((Notanthera_heterophylla
((((Oncella_ambigua	Oncocalyx_sulfureus)	Agelanthus_sansibarensis)	((Englerina_ramulosa	(Oncocalyx_schimperi	Tapinanthus_constrictiflorus))	Berhautia_senegalensis))	(Oedina_pendens	(((((((Helixanthera_parasitica	Taxillus_chinensis)	(Phragmanthera_regularis	(Scurrula_ferruginea	(Scurrula_parasitica	Scurrula_pulverulenta))))	Helixanthera_cylindrica)	((((Helicanthes_elastica	Amyema_queenslandica)	(Benthamina_alyxifolia	(Dactyliophora_novaeguineae	(Amyema_cambagei	((Amyema_glabra	Diplatia_grandibractea)	Diplatia_furcata)))))	Sogerianthe_sessiflora)	(((((((Ligaria_cuneifolia	(Notanthera_heterophylla	(((((Tristerix_verticillatus	Tristerix_aphyllus)	Tristerix_corymbosus)	Tristerix_penduliflorus)	Tristerix_peytonii)	((Tristerix_longebracteatus	(Tristerix_pubescens	Tristerix_chodatianus))	(Tristerix_grandiflorus	Tristerix_peruvianus)))))	Desmaria_mutabilis)	Lepidaria_oviceps)	((((Psittacanthus_calyculatus	(Struthanthus_woodsonii	(Cladocolea_gracilis	(Tripodanthus_belmirensis	(Struthanthus_sp_RE_5128_1	(Struthanthus_oerstedii	Struthanthus_orbicularis))))))	(((Cladocolea_cupulata	(Cladocolea_mcvaughii	Oryctanthus_occidentalis))	Dendropemon_bicolor)	(Phthirusa_inorna
(Berhautia_senegalensis	(((Oedina_pendens	((((((Plicosepalus_curviflorus	Septulina_glauca)	Bakerella_sp_Nickrent_4161)	Plicosepalus_sagittifolius)	(Amyema_cambagei	((((Tapinanthus_sp_OM825	(Erianthemum_dregei	Spragueanella_rhamnifolia))	Oliverella_rubroviridis)	(Moquiniella_rubra	(Globimetula_dinklagei	Emelianthe_panganensis)))	Phragmanthera_crassicaulis)))	(((Dendrophthoe_curvata	(((Dendrophthoe_longituba	Dendrophthoe_vitellina)	Dendrophthoe_constricta)	Helixanthera_coccinea))	Tolypanthus_involucratus)	((((Helixanthera_parasitica	Taxillus_chinensis)	(Phragmanthera_regularis	(Scurrula_pulverulenta	(Scurrula_ferruginea	Scurrula_parasitica))))	Helixanthera_cylindrica)	(Sogerianthe_sessiflora	(((Dactyliophora_novaeguineae	((Amyema_glabra	Diplatia_grandibractea)	Diplatia_furcata))	((Helicanthes_elastica	Amyema_queenslandica)	Benthamina_alyxifolia))	(((((((((((Cladocolea_cupulata	(Cladocolea_mcvaughii	Oryctanthus_occidentalis))	Dendropemon_bicolor)	Passovia_pyrifolia)	((Cladocolea_gracilis	Struthanthus_sp_RE_5128_1)	(Struthanthus_woodsonii	((Psittacanthus_schiedeanus	Struthanthus_oerstedii)	Struthanthus_orbicularis))))	Psittacanthus_calyculatus)	(Tripodanthus_acutifolius	Phthirusa_inorna))
((Oedina_pendens	((((((((Plicosepalus_curviflorus	Septulina_glauca)	(Helixanthera_parasitica	Taxillus_chinensis))	(Phragmanthera_regularis	(Scurrula_pulverulenta	(Scurrula_ferruginea	Scurrula_parasitica))))	Helixanthera_cylindrica)	(((Baratranthus_axanthus	(((Atkinsonia_ligustrina	Gaiadendron_punctatum)	((((Nuytsia_floribunda	(((((((Psittacanthus_schiedeanus	Oryctanthus_occidentalis)	Dendropemon_bicolor)	(Cladocolea_mcvaughii	Passovia_pyrifolia))	Cladocolea_cupulata)	(Cladocolea_gracilis	(Struthanthus_woodsonii	(Struthanthus_sp_RE_5128_1	(Struthanthus_oerstedii	Struthanthus_orbicularis)))))	(Tripodanthus_belmirensis	((Tripodanthus_flagellaris	Tripodanthus_acutifolius)	Phthirusa_inorna)))	Psittacanthus_calyculatus))	(Notanthera_heterophylla	((Peraxilla_tetrapetala	Alepis_flavida)	(Loxanthera_speciosa	(((Amylotheca_duthieana	(((Lepidaria_sp_Nickrent_4044	(Macrosolen_melintangensis	Macrosolen_cochinchinensis))	(Decaisnina_signata	Decaisnina_congesta))	Decaisnina_brittenii))	Decaisnina_triflora)	(Lepidaria_oviceps	(Amylotheca_subumbellata	(Lysiana_maritima	Lysiana_filifolia))))))))	Desmaria_mutabilis)	Tupeia_antarctica))	((((((Tristerix_pubescens	(Tristerix_peytonii
(Berhautia_senegalensis	(((Helixanthera_parasitica	Oedina_pendens)	(Socratina_bemarivensis	((((Tolypanthus_involucratus	(Taxillus_chinensis	(Phragmanthera_regularis	(Scurrula_pulverulenta	(Scurrula_ferruginea	Scurrula_parasitica)))))	(((((Plicosepalus_curviflorus	((Tapinanthus_sp_OM825	(Erianthemum_dregei	Spragueanella_rhamnifolia))	Oliverella_rubroviridis))	(Globimetula_dinklagei	Emelianthe_panganensis))	Phragmanthera_crassicaulis)	Moquiniella_rubra)	(Plicosepalus_sagittifolius	((Helixanthera_coccinea	(Dendrophthoe_curvata	((Dendrophthoe_longituba	Dendrophthoe_vitellina)	Dendrophthoe_constricta)))	Helixanthera_cylindrica))))	((((((((Ligaria_cuneifolia	(((Tristerix_peruvianus	(((Tristerix_peytonii	(((Tristerix_aphyllus	Tristerix_corymbosus)	Tristerix_penduliflorus)	Tristerix_verticillatus))	Tristerix_chodatianus)	(Tristerix_pubescens	Tristerix_longebracteatus)))	Tristerix_grandiflorus)	Notanthera_heterophylla))	((((Passovia_pyrifolia	((Psittacanthus_schiedeanus	Oryctanthus_occidentalis)	Dendropemon_bicolor))	(Cladocolea_gracilis	(Struthanthus_woodsonii	(Struthanthus_sp_RE_5128_1	(((Cladocolea_cupulata	Cladocolea_mcvaughii)	Struthanthus_oerstedii)	Struthanthus_orbicularis)))))	(Tripodanthus_belmirensis
((((Oncella_ambigua	Oncocalyx_sulfureus)	Agelanthus_sansibarensis)	(Berhautia_senegalensis	(Englerina_ramulosa	(Lepidaria_oviceps	(Oncocalyx_schimperi	Tapinanthus_constrictiflorus)))))	(Oedina_pendens	((Loranthus_grewingkii	((Tolypanthus_involucratus	(Dendrophthoe_curvata	((Helixanthera_coccinea	((Dendrophthoe_longituba	Dendrophthoe_vitellina)	Dendrophthoe_constricta))	Helixanthera_cylindrica)))	(((((Dactyliophora_novaeguineae	(Amyema_glabra	Diplatia_furcata))	((Helicanthes_elastica	Amyema_queenslandica)	Benthamina_alyxifolia))	((((Plicosepalus_curviflorus	Septulina_glauca)	(Helixanthera_parasitica	Taxillus_chinensis))	(Phragmanthera_regularis	(Scurrula_ferruginea	(Scurrula_parasitica	Scurrula_pulverulenta))))	Sogerianthe_sessiflora))	((((Amylotheca_subumbellata	(Atkinsonia_ligustrina	(((Psittacanthus_schiedeanus	(Psittacanthus_calyculatus	((((Phthirusa_inorna	Passovia_pyrifolia)	((Cladocolea_cupulata	(Cladocolea_mcvaughii	Oryctanthus_occidentalis))	Dendropemon_bicolor))	(((Struthanthus_woodsonii	(Struthanthus_oerstedii	Struthanthus_orbicularis))	Tripodanthus_belmirensis)	(Cladocolea_gracilis	Struthanthus_sp_RE_5128_1)))	(Tripodanthus_flagellaris	Tripodanthus_acutifolius))))
((Baratranthus_axanthus	(((Oncella_ambigua	Oncocalyx_sulfureus)	Agelanthus_sansibarensis)	(Berhautia_senegalensis	(Tapinanthus_constrictiflorus	(Englerina_ramulosa	Oncocalyx_schimperi)))))	((Helixanthera_parasitica	Oedina_pendens)	((((Helixanthera_coccinea	((Dendrophthoe_longituba	Dendrophthoe_vitellina)	Dendrophthoe_constricta))	(Tolypanthus_involucratus	Dendrophthoe_curvata))	((Helixanthera_cylindrica	((Taxillus_chinensis	(Phragmanthera_regularis	((Scurrula_ferruginea	Scurrula_parasitica)	Scurrula_pulverulenta)))	(((Cecarria_obtusifolia	(Loranthus_odoratus	(Loranthus_grewingkii	Loranthus_europaeus)))	((Plicosepalus_curviflorus	(Tupeia_antarctica	((Amylotheca_subumbellata	(Gaiadendron_punctatum	(Nuytsia_floribunda	Atkinsonia_ligustrina)))	(((Peraxilla_tetrapetala	Alepis_flavida)	(((Lysiana_maritima	Lysiana_filifolia)	(Amylotheca_duthieana	Loxanthera_speciosa))	((Lepidaria_sp_Nickrent_4044	(Macrosolen_melintangensis	Macrosolen_cochinchinensis))	Decaisnina_triflora)))	((Psittacanthus_schiedeanus	(Psittacanthus_calyculatus	((Passovia_pyrifolia	((Oryctanthus_occidentalis	(Cladocolea_cupulata	Cladocolea_mcvaughii))	Dendropemon_bicolor))	((Tripodanthus_flagellaris
(Berhautia_senegalensis	((((Tapinanthus_constrictiflorus	Englerina_ramulosa)	Baratranthus_axanthus)	((Oncella_ambigua	(Oncocalyx_schimperi	Oncocalyx_sulfureus))	Agelanthus_sansibarensis))	(Oedina_pendens	(((Tolypanthus_involucratus	(Dendrophthoe_curvata	(Helixanthera_coccinea	((Dendrophthoe_vitellina	Dendrophthoe_longituba)	Dendrophthoe_constricta))))	(((Amylotheca_subumbellata	((Helicanthes_elastica	Amyema_queenslandica)	(Benthamina_alyxifolia	(Dactyliophora_novaeguineae	(Amyema_cambagei	(Diplatia_furcata	(Diplatia_grandibractea	Amyema_glabra)))))))	((((((((((Peraxilla_tetrapetala	Alepis_flavida)	((Lysiana_filifolia	Loxanthera_speciosa)	(((Macrosolen_melintangensis	Macrosolen_cochinchinensis)	Amylotheca_duthieana)	(Lepidaria_sp_Nickrent_4044	Decaisnina_triflora))))	Tupeia_antarctica)	(Decaisnina_brittenii	Desmaria_mutabilis))	((Psittacanthus_schiedeanus	((Tripodanthus_belmirensis	((Tripodanthus_flagellaris	Phthirusa_inorna)	Tripodanthus_acutifolius))	((Psittacanthus_calyculatus	(Struthanthus_sp_RE_5128_1	(Struthanthus_woodsonii	(Cladocolea_gracilis	(Struthanthus_oerstedii	Struthanthus_orbicularis)))))	(Passovia_pyrifolia	((Cladocolea_cupulata	(Cladocolea_mcvaughii
(((((Plicosepalus_sagittifolius	((((Dendrophthoe_vitellina	Dendrophthoe_longituba)	Dendrophthoe_constricta)	Helixanthera_coccinea)	(Dendrophthoe_curvata	Tolypanthus_involucratus)))	((((Taxillus_chinensis	(Phragmanthera_regularis	(Scurrula_pulverulenta	(Scurrula_parasitica	Scurrula_ferruginea))))	Helixanthera_cylindrica)	(((((Septulina_glauca	Ileostylus_micranthus)	(Muellerina_celastroides	Muellerina_eucalyptoides))	(Cecarria_obtusifolia	(Loranthus_odoratus	(Loranthus_europaeus	Loranthus_grewingkii))))	(((Gaiadendron_punctatum	(Atkinsonia_ligustrina	((((Ligaria_cuneifolia	(Notanthera_heterophylla	((Tristerix_grandiflorus	((((Tristerix_verticillatus	(Tristerix_corymbosus	Tristerix_aphyllus))	Tristerix_penduliflorus)	Tristerix_peytonii)	(Tristerix_longebracteatus	Tristerix_pubescens)))	(Tristerix_chodatianus	Tristerix_peruvianus))))	((Tripodanthus_belmirensis	(Phthirusa_inorna	(Tripodanthus_flagellaris	Tripodanthus_acutifolius)))	((Psittacanthus_calyculatus	(((Cladocolea_gracilis	(Struthanthus_oerstedii	Struthanthus_orbicularis))	Psittacanthus_schiedeanus)	(Struthanthus_woodsonii	Struthanthus_sp_RE_5128_1)))	(Passovia_pyrifolia	(((Cladocolea_mcvaughii	Cladocolea_cupulata)	Dendropemon_bicolor)
(Berhautia_senegalensis	((((((((Septulina_glauca	(Plicosepalus_curviflorus	((Helixanthera_parasitica	Taxillus_chinensis)	(Scurrula_pulverulenta	(Scurrula_parasitica	Scurrula_ferruginea)))))	((((Cecarria_obtusifolia	(Loranthus_odoratus	(Loranthus_europaeus	Loranthus_grewingkii)))	(((Gaiadendron_punctatum	Nuytsia_floribunda)	(Tupeia_antarctica	((((Ligaria_cuneifolia	(Notanthera_heterophylla	((((Tristerix_peytonii	((Tristerix_verticillatus	(Tristerix_corymbosus	Tristerix_aphyllus))	Tristerix_penduliflorus))	(Tristerix_chodatianus	Tristerix_peruvianus))	(Tristerix_longebracteatus	Tristerix_pubescens))	Tristerix_grandiflorus)))	((((Tripodanthus_flagellaris	(Tripodanthus_belmirensis	Tripodanthus_acutifolius))	(((Cladocolea_gracilis	(Struthanthus_oerstedii	Struthanthus_orbicularis))	(Struthanthus_woodsonii	Struthanthus_sp_RE_5128_1))	(((Phthirusa_inorna	Passovia_pyrifolia)	(Dendropemon_bicolor	Oryctanthus_occidentalis))	(Cladocolea_mcvaughii	Cladocolea_cupulata))))	Psittacanthus_calyculatus)	Psittacanthus_schiedeanus))	Desmaria_mutabilis)	(((Alepis_flavida	Peraxilla_tetrapetala)	((Amylotheca_subumbellata	(Lysiana_maritima	Lysiana_filifolia))	((Lepidaria_oviceps
(Berhautia_senegalensis	(((Socratina_bemarivensis	((Baratranthus_axanthus	Vanwykia_remota)	(((Tolypanthus_involucratus	((Helixanthera_coccinea	(Dendrophthoe_constricta	(Dendrophthoe_longituba	Dendrophthoe_vitellina)))	Dendrophthoe_curvata))	(((Helixanthera_cylindrica	((Helixanthera_parasitica	Taxillus_chinensis)	(Scurrula_pulverulenta	(Scurrula_parasitica	Scurrula_ferruginea))))	(((((((Notanthera_heterophylla	Tupeia_antarctica)	((Desmaria_mutabilis	Ligaria_cuneifolia)	((((Tristerix_grandiflorus	Tristerix_penduliflorus)	(Tristerix_aphyllus	((Tristerix_chodatianus	Tristerix_peruvianus)	(Tristerix_peytonii	(Tristerix_longebracteatus	Tristerix_corymbosus)))))	Tristerix_pubescens)	Tristerix_verticillatus)))	((Tripodanthus_flagellaris	Tripodanthus_acutifolius)	((Psittacanthus_calyculatus	((Cladocolea_gracilis	((Tripodanthus_belmirensis	Struthanthus_woodsonii)	(Struthanthus_sp_RE_5128_1	(Struthanthus_oerstedii	Struthanthus_orbicularis))))	Psittacanthus_schiedeanus))	((Phthirusa_inorna	Passovia_pyrifolia)	(Dendropemon_bicolor	((Cladocolea_mcvaughii	Cladocolea_cupulata)	Oryctanthus_occidentalis))))))	((Lepidaria_oviceps	(Atkinsonia_ligustrina	Nuytsia_floribunda))	((Alepis_flavida
((((((Tolypanthus_involucratus	((Helixanthera_coccinea	(Dendrophthoe_constricta	(Dendrophthoe_longituba	Dendrophthoe_vitellina)))	Dendrophthoe_curvata))	((Amyema_cambagei	((Helixanthera_cylindrica	((Helixanthera_parasitica	Taxillus_chinensis)	(Phragmanthera_regularis	(Scurrula_pulverulenta	(Scurrula_parasitica	Scurrula_ferruginea)))))	((Septulina_glauca	((Ligaria_cuneifolia	(((((Tripodanthus_belmirensis	(Cladocolea_gracilis	(Struthanthus_woodsonii	(Struthanthus_sp_RE_5128_1	(Struthanthus_oerstedii	Struthanthus_orbicularis)))))	(Tripodanthus_flagellaris	Tripodanthus_acutifolius))	((((Cladocolea_mcvaughii	Oryctanthus_occidentalis)	Dendropemon_bicolor)	((Phthirusa_inorna	Passovia_pyrifolia)	Cladocolea_cupulata))	Psittacanthus_schiedeanus))	Psittacanthus_calyculatus)	((((Gaiadendron_punctatum	(Atkinsonia_ligustrina	Nuytsia_floribunda))	((Notanthera_heterophylla	((Amylotheca_subumbellata	(Lysiana_maritima	Lysiana_filifolia))	(Loxanthera_speciosa	(Amylotheca_duthieana	(Decaisnina_triflora	((Macrosolen_melintangensis	Macrosolen_cochinchinensis)	Lepidaria_sp_Nickrent_4044))))))	(Lepidaria_oviceps	(Alepis_flavida	Peraxilla_tetrapetala))))	((Decaisnina_congesta	Decaisnina_signata)
(((((Amyema_cambagei	((Plicosepalus_sagittifolius	((((Amyema_queenslandica	Helicanthes_elastica)	Sogerianthe_sessiflora)	(((Amyema_glabra	(Diplatia_grandibractea	Diplatia_furcata))	Dactyliophora_novaeguineae)	Benthamina_alyxifolia))	Bakerella_sp_Nickrent_4161))	((Phragmanthera_regularis	(((Helixanthera_cylindrica	((((((Tristerix_longebracteatus	Tristerix_pubescens)	(Tristerix_grandiflorus	(Tristerix_peytonii	(Tristerix_penduliflorus	((Tristerix_aphyllus	Tristerix_corymbosus)	Tristerix_verticillatus)))))	(Tristerix_chodatianus	Tristerix_peruvianus))	Tupeia_antarctica)	((((((Passovia_pyrifolia	((Cladocolea_gracilis	Struthanthus_sp_RE_5128_1)	((Struthanthus_oerstedii	Struthanthus_orbicularis)	(Tripodanthus_belmirensis	Struthanthus_woodsonii))))	(Phthirusa_inorna	(Tripodanthus_flagellaris	Tripodanthus_acutifolius)))	((Cladocolea_cupulata	(Cladocolea_mcvaughii	Oryctanthus_occidentalis))	Dendropemon_bicolor))	Psittacanthus_calyculatus)	((Gaiadendron_punctatum	((Septulina_glauca	Atkinsonia_ligustrina)	Nuytsia_floribunda))	((((Ligaria_cuneifolia	((Lysiana_filifolia	(Amylotheca_duthieana	(Decaisnina_triflora	(((Helixanthera_parasitica	Plicosepalus_curviflorus)	(Macrosolen_melintangensis
((((((Helixanthera_coccinea	(Dendrophthoe_curvata	(Dendrophthoe_constricta	(Dendrophthoe_longituba	Dendrophthoe_vitellina))))	Tolypanthus_involucratus)	((((Helixanthera_cylindrica	(((((((Passovia_pyrifolia	Cladocolea_mcvaughii)	(Cladocolea_cupulata	(Cladocolea_gracilis	(Struthanthus_woodsonii	(Struthanthus_sp_RE_5128_1	(Struthanthus_oerstedii	Struthanthus_orbicularis))))))	(Oryctanthus_occidentalis	Dendropemon_bicolor))	(Tripodanthus_belmirensis	(Phthirusa_inorna	(Tripodanthus_flagellaris	Tripodanthus_acutifolius))))	Psittacanthus_calyculatus)	(((((Loxanthera_speciosa	((Lysiana_filifolia	((Lysiana_maritima	Decaisnina_triflora)	((Macrosolen_melintangensis	Macrosolen_cochinchinensis)	Lepidaria_sp_Nickrent_4044)))	Amylotheca_duthieana))	(Lepidaria_oviceps	(Alepis_flavida	Peraxilla_tetrapetala)))	Notanthera_heterophylla)	((Amylotheca_subumbellata	(Gaiadendron_punctatum	(Atkinsonia_ligustrina	Nuytsia_floribunda)))	(Tupeia_antarctica	(((Decaisnina_brittenii	(Ligaria_cuneifolia	(Decaisnina_congesta	Decaisnina_signata)))	Desmaria_mutabilis)	(((((Tristerix_peruvianus	Tristerix_longebracteatus)	(Tristerix_peytonii	(Tristerix_penduliflorus	((Tristerix_aphyllus	Tristerix_corymbosus)
(((((((Tolypanthus_involucratus	((((Amyema_queenslandica	Helicanthes_elastica)	(Benthamina_alyxifolia	(Dactyliophora_novaeguineae	(Amyema_cambagei	(Amyema_glabra	(Diplatia_grandibractea	Diplatia_furcata))))))	(Septulina_glauca	Sogerianthe_sessiflora))	(((Gaiadendron_punctatum	(Atkinsonia_ligustrina	Nuytsia_floribunda))	(((Ligaria_cuneifolia	(Tristerix_grandiflorus	((Tristerix_pubescens	Tristerix_longebracteatus)	((Tristerix_chodatianus	Tristerix_peruvianus)	(Tristerix_peytonii	(((Tristerix_corymbosus	Tristerix_aphyllus)	Tristerix_verticillatus)	Tristerix_penduliflorus))))))	Tupeia_antarctica)	((((Decaisnina_brittenii	(Decaisnina_congesta	Decaisnina_signata))	Desmaria_mutabilis)	(((((Tripodanthus_belmirensis	(Phthirusa_inorna	(Passovia_pyrifolia	(Cladocolea_cupulata	((Cladocolea_mcvaughii	Oryctanthus_occidentalis)	Dendropemon_bicolor)))))	(Tripodanthus_flagellaris	Tripodanthus_acutifolius))	(Cladocolea_gracilis	((Psittacanthus_schiedeanus	(Struthanthus_oerstedii	Struthanthus_orbicularis))	(Struthanthus_woodsonii	Struthanthus_sp_RE_5128_1))))	Psittacanthus_calyculatus)	(((((Lysiana_maritima	Lysiana_filifolia)	(Loxanthera_speciosa	Lepidaria_oviceps))
(((((Bakerella_sp_Nickrent_4161	Plicosepalus_sagittifolius)	((Tolypanthus_involucratus	(Dendrophthoe_curvata	((Dendrophthoe_constricta	(Dendrophthoe_longituba	Dendrophthoe_vitellina))	Helixanthera_coccinea)))	(((((Amyema_queenslandica	Helicanthes_elastica)	(Benthamina_alyxifolia	(Dactyliophora_novaeguineae	((Amyema_glabra	Diplatia_furcata)	(Diplatia_grandibractea	Amyema_cambagei)))))	Sogerianthe_sessiflora)	(((((((((((Tristerix_chodatianus	Tristerix_peruvianus)	Tristerix_peytonii)	((Tristerix_pubescens	Tristerix_longebracteatus)	((Tristerix_corymbosus	Tristerix_verticillatus)	Tristerix_aphyllus)))	(Tristerix_penduliflorus	Tristerix_grandiflorus))	Notanthera_heterophylla)	(((((Amylotheca_subumbellata	((((Lysiana_maritima	Lysiana_filifolia)	Loxanthera_speciosa)	(Amylotheca_duthieana	(Decaisnina_triflora	(Decaisnina_brittenii	(((Macrosolen_melintangensis	Macrosolen_cochinchinensis)	Lepidaria_sp_Nickrent_4044)	(Decaisnina_congesta	Decaisnina_signata))))))	(Lepidaria_oviceps	(Alepis_flavida	Peraxilla_tetrapetala))))	Tupeia_antarctica)	(Atkinsonia_ligustrina	Nuytsia_floribunda))	Gaiadendron_punctatum)	Desmaria_mutabilis))	(((((Tripodanthus_flagellaris	Tripodanthus_acutifolius)
(Berhautia_senegalensis	(((Tapinanthus_constrictiflorus	(Oncocalyx_schimperi	Englerina_ramulosa))	((Oncella_ambigua	Oncocalyx_sulfureus)	Agelanthus_sansibarensis))	(((((((Helixanthera_cylindrica	(Taxillus_chinensis	(Phragmanthera_regularis	(Scurrula_pulverulenta	(Scurrula_parasitica	Scurrula_ferruginea)))))	((((Amyema_queenslandica	Helicanthes_elastica)	(Benthamina_alyxifolia	((Dactyliophora_novaeguineae	Amyema_cambagei)	((Diplatia_grandibractea	Amyema_glabra)	Diplatia_furcata))))	Sogerianthe_sessiflora)	((Septulina_glauca	(((Loranthus_odoratus	Cecarria_obtusifolia)	(Loranthus_europaeus	Loranthus_grewingkii))	(((Ligaria_cuneifolia	(((Tupeia_antarctica	((Tristerix_peytonii	((Tristerix_pubescens	Tristerix_longebracteatus)	((Tristerix_chodatianus	Tristerix_peruvianus)	(Tristerix_verticillatus	(Tristerix_aphyllus	Tristerix_corymbosus)))))	(Tristerix_penduliflorus	Tristerix_grandiflorus)))	((Desmaria_mutabilis	Notanthera_heterophylla)	(((((Lysiana_maritima	Lysiana_filifolia)	(((((Decaisnina_brittenii	(Decaisnina_congesta	Decaisnina_signata))	((Macrosolen_melintangensis	Macrosolen_cochinchinensis)	Lepidaria_sp_Nickrent_4044))	Decaisnina_triflora)
(Berhautia_senegalensis	((Tapinanthus_constrictiflorus	(Oncocalyx_schimperi	Englerina_ramulosa))	(((Plicosepalus_curviflorus	(Oncella_ambigua	Oncocalyx_sulfureus))	Agelanthus_sansibarensis)	((((Dendrophthoe_constricta	((Plicosepalus_sagittifolius	(Helixanthera_coccinea	Dendrophthoe_curvata))	(Tolypanthus_involucratus	(Dendrophthoe_longituba	Dendrophthoe_vitellina))))	((Bakerella_sp_Nickrent_4161	((Helixanthera_cylindrica	(((Ligaria_cuneifolia	(((Tupeia_antarctica	((Tristerix_grandiflorus	(((Tristerix_chodatianus	Tristerix_peruvianus)	(Tristerix_peytonii	(Tristerix_penduliflorus	(Tristerix_verticillatus	(Tristerix_aphyllus	Tristerix_corymbosus)))))	Tristerix_longebracteatus))	Tristerix_pubescens))	((((Psittacanthus_schiedeanus	(Decaisnina_brittenii	(Decaisnina_congesta	Decaisnina_signata)))	Desmaria_mutabilis)	((Notanthera_heterophylla	((((((Macrosolen_melintangensis	Macrosolen_cochinchinensis)	Lepidaria_sp_Nickrent_4044)	Decaisnina_triflora)	Amylotheca_duthieana)	(Loxanthera_speciosa	(Lysiana_maritima	Lysiana_filifolia)))	(Lepidaria_oviceps	(Alepis_flavida	Peraxilla_tetrapetala))))	Amylotheca_subumbellata))	(Gaiadendron_punctatum	(Nuytsia_floribunda	Atkinsonia_ligustrina))))
(((Oedina_pendens	(((Helixanthera_parasitica	Socratina_bemarivensis)	Vanwykia_remota)	((Dendrophthoe_curvata	((Dendrophthoe_constricta	(Dendrophthoe_longituba	Dendrophthoe_vitellina))	Helixanthera_coccinea))	(((Tolypanthus_involucratus	((Scurrula_pulverulenta	(Scurrula_parasitica	Scurrula_ferruginea))	Taxillus_chinensis))	Phragmanthera_regularis)	(((((((Diplatia_furcata	(Diplatia_grandibractea	Amyema_glabra))	Amyema_cambagei)	Dactyliophora_novaeguineae)	Benthamina_alyxifolia)	((Septulina_glauca	Sogerianthe_sessiflora)	(Helicanthes_elastica	Amyema_queenslandica)))	(Helixanthera_cylindrica	((Gaiadendron_punctatum	(Tupeia_antarctica	(Nuytsia_floribunda	(((Peraxilla_tetrapetala	Alepis_flavida)	(Loxanthera_speciosa	(Amylotheca_duthieana	((Amylotheca_subumbellata	(Lysiana_maritima	Lysiana_filifolia))	(Decaisnina_triflora	((Lepidaria_oviceps	Lepidaria_sp_Nickrent_4044)	(Macrosolen_melintangensis	Macrosolen_cochinchinensis)))))))	((((Notanthera_heterophylla	((Tristerix_longebracteatus	((((Tristerix_grandiflorus	((Tristerix_corymbosus	Tristerix_aphyllus)	(Tristerix_chodatianus	Tristerix_peruvianus)))	Tristerix_pubescens)	Tristerix_verticillatus)
((((Agelanthus_sansibarensis	(Oncocalyx_sulfureus	Oncella_ambigua))	(Tapinanthus_constrictiflorus	(Englerina_ramulosa	Oncocalyx_schimperi)))	(Oedina_pendens	(Socratina_bemarivensis	(Vanwykia_remota	((((Bakerella_sp_Nickrent_4161	Plicosepalus_sagittifolius)	((((Oliverella_rubroviridis	((Erianthemum_dregei	Spragueanella_rhamnifolia)	Tapinanthus_sp_OM825))	Emelianthe_panganensis)	(Globimetula_dinklagei	(Plicosepalus_curviflorus	Phragmanthera_crassicaulis)))	Moquiniella_rubra))	((((Gaiadendron_punctatum	(Tupeia_antarctica	((((Lepidaria_oviceps	(Peraxilla_tetrapetala	Alepis_flavida))	(((Decaisnina_triflora	(Lepidaria_sp_Nickrent_4044	((Macrosolen_melintangensis	Macrosolen_cochinchinensis)	Amylotheca_duthieana)))	(Amylotheca_subumbellata	(Lysiana_maritima	Lysiana_filifolia)))	Loxanthera_speciosa))	(Desmaria_mutabilis	((((Psittacanthus_calyculatus	((Struthanthus_sp_RE_5128_1	Cladocolea_gracilis)	(Struthanthus_woodsonii	(Struthanthus_orbicularis	Struthanthus_oerstedii))))	((Dendropemon_bicolor	(Cladocolea_cupulata	(Cladocolea_mcvaughii	Oryctanthus_occidentalis)))	Passovia_pyrifolia))	(Phthirusa_inorna	(Tripodanthus_belmirensis	(Tripodanthus_flagellaris	Tripodanthus_acutifolius))))
(Berhautia_senegalensis	(((Oedina_pendens	(Tapinanthus_constrictiflorus	(Englerina_ramulosa	Oncocalyx_schimperi)))	(((((((((((((((Psittacanthus_calyculatus	(Psittacanthus_schiedeanus	((Cladocolea_gracilis	(Struthanthus_orbicularis	Struthanthus_oerstedii))	(Struthanthus_sp_RE_5128_1	Struthanthus_woodsonii))))	((Cladocolea_cupulata	((Cladocolea_mcvaughii	Oryctanthus_occidentalis)	Dendropemon_bicolor))	(Phthirusa_inorna	Passovia_pyrifolia)))	(Tripodanthus_flagellaris	Tripodanthus_acutifolius))	Tripodanthus_belmirensis)	((((Decaisnina_congesta	Decaisnina_signata)	Ligaria_cuneifolia)	Decaisnina_brittenii)	(Notanthera_heterophylla	((((Tristerix_grandiflorus	(Tristerix_pubescens	((Tristerix_penduliflorus	(Tristerix_corymbosus	Tristerix_aphyllus))	Tristerix_verticillatus)))	Tristerix_longebracteatus)	Tristerix_peytonii)	(Tristerix_chodatianus	Tristerix_peruvianus)))))	(Nuytsia_floribunda	(Atkinsonia_ligustrina	Gaiadendron_punctatum)))	(Tupeia_antarctica	((Lepidaria_oviceps	(Peraxilla_tetrapetala	Alepis_flavida))	((((Decaisnina_triflora	(Lepidaria_sp_Nickrent_4044	(Macrosolen_melintangensis	Macrosolen_cochinchinensis)))	Amylotheca_duthieana)	(Amylotheca_subumbellata	(Lysiana_maritima
(((((Baratranthus_axanthus	Vanwykia_remota)	((((((((Desmaria_mutabilis	(((((Tripodanthus_flagellaris	Tripodanthus_acutifolius)	(Phthirusa_inorna	Tripodanthus_belmirensis))	((((((Struthanthus_oerstedii	Struthanthus_orbicularis)	Struthanthus_sp_RE_5128_1)	Struthanthus_woodsonii)	Psittacanthus_schiedeanus)	Cladocolea_gracilis)	(((Cladocolea_cupulata	(Cladocolea_mcvaughii	Oryctanthus_occidentalis))	Dendropemon_bicolor)	Passovia_pyrifolia)))	Psittacanthus_calyculatus)	((((Decaisnina_congesta	Decaisnina_signata)	Ligaria_cuneifolia)	Decaisnina_brittenii)	(Notanthera_heterophylla	(((Tristerix_chodatianus	Tristerix_peruvianus)	(Tristerix_aphyllus	((Tristerix_pubescens	Tristerix_longebracteatus)	(Tristerix_corymbosus	(Tristerix_peytonii	Tristerix_verticillatus)))))	(Tristerix_grandiflorus	Tristerix_penduliflorus))))))	((Gaiadendron_punctatum	(Nuytsia_floribunda	Atkinsonia_ligustrina))	Tupeia_antarctica))	((Lepidaria_oviceps	(Peraxilla_tetrapetala	Alepis_flavida))	((((Decaisnina_triflora	(Lepidaria_sp_Nickrent_4044	(Macrosolen_melintangensis	Macrosolen_cochinchinensis)))	Amylotheca_duthieana)	(Amylotheca_subumbellata	(Lysiana_maritima	Lysiana_filifolia)))	Loxanthera_speciosa)))
(Berhautia_senegalensis	((((((Amyema_cambagei	(((((Gaiadendron_punctatum	(Tupeia_antarctica	(((Lepidaria_oviceps	Atkinsonia_ligustrina)	(((((((Cladocolea_cupulata	(Cladocolea_mcvaughii	Oryctanthus_occidentalis))	Dendropemon_bicolor)	(Phthirusa_inorna	Passovia_pyrifolia))	(Psittacanthus_schiedeanus	((((Struthanthus_oerstedii	Struthanthus_orbicularis)	Struthanthus_sp_RE_5128_1)	(Tripodanthus_belmirensis	Struthanthus_woodsonii))	Cladocolea_gracilis)))	(Tripodanthus_flagellaris	Tripodanthus_acutifolius))	Psittacanthus_calyculatus)	((((Decaisnina_congesta	Decaisnina_signata)	Ligaria_cuneifolia)	(Notanthera_heterophylla	((((((Tristerix_verticillatus	(Tristerix_aphyllus	Tristerix_corymbosus))	Tristerix_peytonii)	Tristerix_pubescens)	Tristerix_longebracteatus)	(Tristerix_chodatianus	Tristerix_peruvianus))	(Tristerix_grandiflorus	Tristerix_penduliflorus))))	Desmaria_mutabilis)))	((Peraxilla_tetrapetala	Alepis_flavida)	(((((Decaisnina_brittenii	Decaisnina_triflora)	(Lepidaria_sp_Nickrent_4044	(Macrosolen_melintangensis	Macrosolen_cochinchinensis)))	Amylotheca_duthieana)	(Amylotheca_subumbellata	(Lysiana_maritima	Lysiana_filifolia)))	Loxanthera_speciosa)))))	Nuytsia_floribunda)
(Berhautia_senegalensis	(((((((((((((Tupeia_antarctica	((((Decaisnina_congesta	Decaisnina_signata)	Ligaria_cuneifolia)	((((((Cladocolea_cupulata	(Cladocolea_mcvaughii	Oryctanthus_occidentalis))	Dendropemon_bicolor)	((Phthirusa_inorna	Passovia_pyrifolia)	((Tripodanthus_belmirensis	(((Struthanthus_oerstedii	Struthanthus_orbicularis)	Struthanthus_sp_RE_5128_1)	Struthanthus_woodsonii))	Cladocolea_gracilis)))	(Tripodanthus_flagellaris	Tripodanthus_acutifolius))	Psittacanthus_calyculatus)	(((((Tristerix_longebracteatus	(Tristerix_verticillatus	(Tristerix_aphyllus	Tristerix_corymbosus)))	Tristerix_peytonii)	Tristerix_pubescens)	(Tristerix_chodatianus	Tristerix_peruvianus))	(Tristerix_grandiflorus	Tristerix_penduliflorus))))	(((Gaiadendron_punctatum	(Nuytsia_floribunda	Atkinsonia_ligustrina))	(Notanthera_heterophylla	((Lepidaria_oviceps	(Peraxilla_tetrapetala	Alepis_flavida))	((((Decaisnina_triflora	Lepidaria_sp_Nickrent_4044)	((Decaisnina_brittenii	(Macrosolen_melintangensis	Macrosolen_cochinchinensis))	Amylotheca_duthieana))	(Lysiana_maritima	Lysiana_filifolia))	Loxanthera_speciosa))))	Desmaria_mutabilis)))	Amylotheca_subumbellata)	Psittacanthus_schiedeanus)	(((Loranthus_odoratus
(Berhautia_senegalensis	(((Agelanthus_sansibarensis	((Oncocalyx_schimperi	Oncocalyx_sulfureus)	Oncella_ambigua))	(Tapinanthus_constrictiflorus	Englerina_ramulosa))	(((((Plicosepalus_sagittifolius	(((Plicosepalus_curviflorus	Helixanthera_coccinea)	((Dendrophthoe_longituba	Dendrophthoe_vitellina)	Dendrophthoe_constricta))	(Dendrophthoe_curvata	Tolypanthus_involucratus)))	(((((((((Diplatia_grandibractea	Dactyliophora_novaeguineae)	(Amyema_cambagei	(Diplatia_furcata	Amyema_glabra)))	Benthamina_alyxifolia)	(Helicanthes_elastica	Amyema_queenslandica))	Sogerianthe_sessiflora)	(Helixanthera_cylindrica	(Septulina_glauca	(((Gaiadendron_punctatum	(Nuytsia_floribunda	Atkinsonia_ligustrina))	(Tupeia_antarctica	(((Peraxilla_tetrapetala	Alepis_flavida)	((Amylotheca_subumbellata	(Lysiana_maritima	Lysiana_filifolia))	(((Decaisnina_triflora	((Lepidaria_sp_Nickrent_4044	(Macrosolen_melintangensis	Macrosolen_cochinchinensis))	(Decaisnina_brittenii	(Decaisnina_congesta	Decaisnina_signata))))	Amylotheca_duthieana)	(Lepidaria_oviceps	Loxanthera_speciosa))))	(((Psittacanthus_schiedeanus	(((Phthirusa_inorna	Passovia_pyrifolia)	((Oryctanthus_occidentalis	(Cladocolea_cupulata
(Berhautia_senegalensis	(((Agelanthus_sansibarensis	(Oncocalyx_sulfureus	Oncella_ambigua))	Oncocalyx_schimperi)	((Tapinanthus_constrictiflorus	Englerina_ramulosa)	((Socratina_bemarivensis	(Vanwykia_remota	((((Helixanthera_coccinea	((Dendrophthoe_longituba	Dendrophthoe_vitellina)	Dendrophthoe_constricta))	(Dendrophthoe_curvata	Tolypanthus_involucratus))	(Plicosepalus_sagittifolius	(Bakerella_sp_Nickrent_4161	((((Oliverella_rubroviridis	((Erianthemum_dregei	Spragueanella_rhamnifolia)	Tapinanthus_sp_OM825))	Phragmanthera_crassicaulis)	(Emelianthe_panganensis	Globimetula_dinklagei))	Moquiniella_rubra))))	((Helixanthera_cylindrica	((((((Tupeia_antarctica	(((Ligaria_cuneifolia	(Psittacanthus_schiedeanus	Desmaria_mutabilis))	(Notanthera_heterophylla	(((Tristerix_peytonii	(Tristerix_chodatianus	(Tristerix_aphyllus	(((Tristerix_pubescens	(Tristerix_peruvianus	Tristerix_longebracteatus))	Tristerix_corymbosus)	Tristerix_grandiflorus))))	Tristerix_verticillatus)	Tristerix_penduliflorus)))	((((Phthirusa_inorna	Passovia_pyrifolia)	((Cladocolea_cupulata	(Cladocolea_mcvaughii	Oryctanthus_occidentalis))	Dendropemon_bicolor))	(Psittacanthus_calyculatus	((((Struthanthus_oerstedii	Struthanthus_orbicularis)
(((((Tolypanthus_involucratus	(Dendrophthoe_curvata	(((Dendrophthoe_vitellina	Dendrophthoe_longituba)	Dendrophthoe_constricta)	Helixanthera_coccinea)))	(((Phragmanthera_regularis	(((Dactyliophora_novaeguineae	(Diplatia_furcata	(Diplatia_grandibractea	Amyema_glabra)))	(Benthamina_alyxifolia	(Helicanthes_elastica	Amyema_queenslandica)))	(Sogerianthe_sessiflora	Bakerella_sp_Nickrent_4161)))	Plicosepalus_sagittifolius)	((((Phragmanthera_crassicaulis	(Oliverella_rubroviridis	((Erianthemum_dregei	Spragueanella_rhamnifolia)	Tapinanthus_sp_OM825)))	(Emelianthe_panganensis	Globimetula_dinklagei))	Moquiniella_rubra)	(Helixanthera_cylindrica	(Amyema_cambagei	((((((Desmaria_mutabilis	((((((Passovia_pyrifolia	((Cladocolea_cupulata	(Cladocolea_mcvaughii	Oryctanthus_occidentalis))	Dendropemon_bicolor))	(Psittacanthus_calyculatus	((Struthanthus_woodsonii	(Struthanthus_oerstedii	Struthanthus_orbicularis))	(Cladocolea_gracilis	Struthanthus_sp_RE_5128_1))))	(Tripodanthus_belmirensis	(Tripodanthus_flagellaris	Tripodanthus_acutifolius)))	Phthirusa_inorna)	(Notanthera_heterophylla	(Ligaria_cuneifolia	(Tristerix_pubescens	((Tristerix_grandiflorus	(Tristerix_longebracteatus	((((Tristerix_corymbosus	Tristerix_aphyllus)
(((Socratina_bemarivensis	((Baratranthus_axanthus	Vanwykia_remota)	(((Tolypanthus_involucratus	Helixanthera_coccinea)	(Dendrophthoe_curvata	((Dendrophthoe_vitellina	Dendrophthoe_longituba)	Dendrophthoe_constricta)))	((((((Benthamina_alyxifolia	((Diplatia_furcata	(Diplatia_grandibractea	Amyema_glabra))	Dactyliophora_novaeguineae))	(Helicanthes_elastica	Amyema_queenslandica))	Sogerianthe_sessiflora)	Bakerella_sp_Nickrent_4161)	Plicosepalus_sagittifolius)	(Amyema_cambagei	((((Phragmanthera_crassicaulis	(Oliverella_rubroviridis	((Erianthemum_dregei	Spragueanella_rhamnifolia)	Tapinanthus_sp_OM825)))	(Emelianthe_panganensis	Globimetula_dinklagei))	Moquiniella_rubra)	(((Phragmanthera_regularis	(Scurrula_pulverulenta	(Scurrula_parasitica	Scurrula_ferruginea)))	(Helixanthera_parasitica	Taxillus_chinensis))	(Helixanthera_cylindrica	(Septulina_glauca	((Plicosepalus_curviflorus	((Amylotheca_subumbellata	(((Peraxilla_tetrapetala	Alepis_flavida)	((Lysiana_maritima	Lysiana_filifolia)	((((Lepidaria_sp_Nickrent_4044	(Macrosolen_cochinchinensis	Macrosolen_melintangensis))	((Decaisnina_brittenii	(Decaisnina_congesta	Decaisnina_signata))	Decaisnina_triflora))	Amylotheca_duthieana)
(Berhautia_senegalensis	((Tapinanthus_constrictiflorus	(Oncocalyx_schimperi	Englerina_ramulosa))	((Oedina_pendens	((((Tolypanthus_involucratus	(((Dendrophthoe_constricta	(Dendrophthoe_vitellina	Dendrophthoe_longituba))	Helixanthera_coccinea)	Dendrophthoe_curvata))	(Plicosepalus_sagittifolius	Bakerella_sp_Nickrent_4161))	(((Helixanthera_cylindrica	(Loranthus_grewingkii	(((Benthamina_alyxifolia	((Diplatia_furcata	(Diplatia_grandibractea	Amyema_glabra))	(Amyema_cambagei	Dactyliophora_novaeguineae)))	(Helicanthes_elastica	Amyema_queenslandica))	(((((Muellerina_celastroides	Muellerina_eucalyptoides)	Ileostylus_micranthus)	(Cecarria_obtusifolia	(Loranthus_europaeus	Loranthus_odoratus)))	((((Tupeia_antarctica	(Alepis_flavida	Peraxilla_tetrapetala))	((Amylotheca_subumbellata	(Lysiana_maritima	Lysiana_filifolia))	(Loxanthera_speciosa	(Amylotheca_duthieana	((Decaisnina_brittenii	Decaisnina_triflora)	((Macrosolen_melintangensis	(Lepidaria_oviceps	Macrosolen_cochinchinensis))	Lepidaria_sp_Nickrent_4044))))))	((Desmaria_mutabilis	(((((((((Tristerix_corymbosus	(Tristerix_peytonii	Tristerix_verticillatus))	Tristerix_aphyllus)	Tristerix_longebracteatus)	(Tristerix_peruvianus
(Berhautia_senegalensis	(((Oncella_ambigua	Oncocalyx_sulfureus)	Agelanthus_sansibarensis)	((Oedina_pendens	(Tapinanthus_constrictiflorus	(Oncocalyx_schimperi	Englerina_ramulosa)))	((((((((((Benthamina_alyxifolia	(Dactyliophora_novaeguineae	(Amyema_cambagei	(Diplatia_grandibractea	(Diplatia_furcata	Amyema_glabra)))))	((Helicanthes_elastica	Amyema_queenslandica)	Sogerianthe_sessiflora))	((Baratranthus_axanthus	(((((Alepis_flavida	Peraxilla_tetrapetala)	(((Amylotheca_duthieana	(Decaisnina_triflora	((Macrosolen_melintangensis	Macrosolen_cochinchinensis)	Lepidaria_sp_Nickrent_4044)))	Loxanthera_speciosa)	(Amylotheca_subumbellata	(Lysiana_maritima	Lysiana_filifolia))))	(Desmaria_mutabilis	((((((Tristerix_grandiflorus	(Tristerix_peytonii	(Tristerix_penduliflorus	(Tristerix_verticillatus	(Tristerix_corymbosus	Tristerix_aphyllus)))))	(Tristerix_pubescens	Tristerix_longebracteatus))	(Tristerix_peruvianus	Tristerix_chodatianus))	(Decaisnina_brittenii	((Decaisnina_congesta	Decaisnina_signata)	Ligaria_cuneifolia)))	((((((Cladocolea_gracilis	(Struthanthus_oerstedii	Struthanthus_orbicularis))	Struthanthus_woodsonii)	(Psittacanthus_schiedeanus	Struthanthus_sp_RE_5128_1))
(Berhautia_senegalensis	(((((((Vanwykia_remota	(Plicosepalus_sagittifolius	Bakerella_sp_Nickrent_4161))	((((Globimetula_dinklagei	Emelianthe_panganensis)	((Plicosepalus_curviflorus	(Erianthemum_dregei	Spragueanella_rhamnifolia))	(Oliverella_rubroviridis	Tapinanthus_sp_OM825)))	Phragmanthera_crassicaulis)	Moquiniella_rubra))	(((Dendrophthoe_curvata	(Dendrophthoe_constricta	(Dendrophthoe_vitellina	Dendrophthoe_longituba)))	Helixanthera_coccinea)	Tolypanthus_involucratus))	(((((((Tupeia_antarctica	(((((((Psittacanthus_schiedeanus	Cladocolea_gracilis)	((Struthanthus_sp_RE_5128_1	(Struthanthus_oerstedii	Struthanthus_orbicularis))	Struthanthus_woodsonii))	((Oryctanthus_occidentalis	Dendropemon_bicolor)	Passovia_pyrifolia))	(Cladocolea_cupulata	Cladocolea_mcvaughii))	(Tripodanthus_belmirensis	(Tripodanthus_acutifolius	Tripodanthus_flagellaris)))	Psittacanthus_calyculatus)	(Notanthera_heterophylla	(((Tristerix_chodatianus	(Tristerix_longebracteatus	((Tristerix_peytonii	(Tristerix_peruvianus	(Tristerix_penduliflorus	(Tristerix_verticillatus	(Tristerix_corymbosus	Tristerix_aphyllus)))))	Tristerix_grandiflorus)))	Tristerix_pubescens)	(Decaisnina_brittenii	((Decaisnina_congesta	Decaisnina_signata)	Ligaria_cuneifolia))))))
(((((Oncella_ambigua	Oncocalyx_sulfureus)	Agelanthus_sansibarensis)	(Berhautia_senegalensis	(Tapinanthus_constrictiflorus	(Oncocalyx_schimperi	Englerina_ramulosa))))	Lepidaria_oviceps)	((((((((Septulina_glauca	(Bakerella_sp_Nickrent_4161	(((Diplatia_furcata	Amyema_glabra)	Dactyliophora_novaeguineae)	((Helicanthes_elastica	Amyema_queenslandica)	Benthamina_alyxifolia))))	Plicosepalus_sagittifolius)	Diplatia_grandibractea)	((((((Scurrula_ferruginea	Scurrula_parasitica)	Scurrula_pulverulenta)	(Helixanthera_parasitica	Taxillus_chinensis))	Phragmanthera_regularis)	(((Sogerianthe_sessiflora	(((Oliverella_rubroviridis	(Tapinanthus_sp_OM825	((Erianthemum_dregei	Spragueanella_rhamnifolia)	Plicosepalus_curviflorus)))	(Globimetula_dinklagei	Emelianthe_panganensis))	Phragmanthera_crassicaulis))	Moquiniella_rubra)	((((Muellerina_celastroides	Muellerina_eucalyptoides)	Ileostylus_micranthus)	(Cecarria_obtusifolia	((Loranthus_grewingkii	Loranthus_europaeus)	Loranthus_odoratus)))	(Baratranthus_axanthus	(((((Desmaria_mutabilis	Nuytsia_floribunda)	(Amylotheca_subumbellata	((Alepis_flavida	Peraxilla_tetrapetala)	(Notanthera_heterophylla	(((Amylotheca_duthieana	(Decaisnina_triflora
((((Oncocalyx_schimperi	(Oncella_ambigua	Oncocalyx_sulfureus))	Agelanthus_sansibarensis)	(Berhautia_senegalensis	(Tapinanthus_constrictiflorus	Englerina_ramulosa)))	(((((Baratranthus_axanthus	Vanwykia_remota)	Socratina_bemarivensis)	(((((Benthamina_alyxifolia	((Diplatia_furcata	(Amyema_glabra	Diplatia_grandibractea))	Dactyliophora_novaeguineae))	(Helicanthes_elastica	Amyema_queenslandica))	((Septulina_glauca	Sogerianthe_sessiflora)	Bakerella_sp_Nickrent_4161))	Plicosepalus_sagittifolius)	((Helixanthera_cylindrica	((((Dendrophthoe_curvata	(Dendrophthoe_vitellina	Dendrophthoe_longituba))	Dendrophthoe_constricta)	Helixanthera_coccinea)	Tolypanthus_involucratus))	(((((((Tapinanthus_sp_OM825	(Erianthemum_dregei	Spragueanella_rhamnifolia))	(Plicosepalus_curviflorus	Oliverella_rubroviridis))	(Globimetula_dinklagei	Emelianthe_panganensis))	Phragmanthera_crassicaulis)	Moquiniella_rubra)	(Amyema_cambagei	((((Muellerina_celastroides	Muellerina_eucalyptoides)	Ileostylus_micranthus)	(Cecarria_obtusifolia	((Loranthus_grewingkii	Loranthus_europaeus)	Loranthus_odoratus)))	((((((((Psittacanthus_schiedeanus	Cladocolea_gracilis)	((Struthanthus_oerstedii	Struthanthus_orbicularis)	(Struthanthus_woodsonii
(((Oncella_ambigua	Oncocalyx_sulfureus)	Agelanthus_sansibarensis)	(((Berhautia_senegalensis	(Tapinanthus_constrictiflorus	Englerina_ramulosa))	Oncocalyx_schimperi)	(((Plicosepalus_sagittifolius	Vanwykia_remota)	(((((((((Spragueanella_rhamnifolia	Erianthemum_dregei)	Tapinanthus_sp_OM825)	Oliverella_rubroviridis)	(Globimetula_dinklagei	Emelianthe_panganensis))	Phragmanthera_crassicaulis)	Moquiniella_rubra)	Phragmanthera_regularis)	(Socratina_bemarivensis	Bakerella_sp_Nickrent_4161))	(((((Lepidaria_oviceps	((Scurrula_ferruginea	Scurrula_parasitica)	Scurrula_pulverulenta))	(Helixanthera_parasitica	Taxillus_chinensis))	(Helixanthera_cylindrica	((Cecarria_obtusifolia	((Loranthus_grewingkii	Loranthus_europaeus)	Loranthus_odoratus))	((((Nuytsia_floribunda	Gaiadendron_punctatum)	((((((Tristerix_peytonii	((Tristerix_aphyllus	Tristerix_corymbosus)	Tristerix_verticillatus))	(Tristerix_chodatianus	Tristerix_peruvianus))	Tristerix_longebracteatus)	Tristerix_pubescens)	(Tristerix_penduliflorus	Tristerix_grandiflorus))	Tupeia_antarctica))	(Atkinsonia_ligustrina	(((Psittacanthus_schiedeanus	(Decaisnina_brittenii	(Decaisnina_congesta	(Decaisnina_signata	Ligaria_cuneifolia))))
(Berhautia_senegalensis	((((Oncella_ambigua	Oncocalyx_sulfureus)	Agelanthus_sansibarensis)	(Tapinanthus_constrictiflorus	(Oncocalyx_schimperi	Englerina_ramulosa)))	((((((((Emelianthe_panganensis	((((Spragueanella_rhamnifolia	Erianthemum_dregei)	Tapinanthus_sp_OM825)	Oliverella_rubroviridis)	Globimetula_dinklagei))	Phragmanthera_crassicaulis)	Moquiniella_rubra)	((Bakerella_sp_Nickrent_4161	Plicosepalus_sagittifolius)	Vanwykia_remota))	(Septulina_glauca	(((Phragmanthera_regularis	((Baratranthus_axanthus	((Scurrula_ferruginea	Scurrula_parasitica)	Scurrula_pulverulenta))	(Helixanthera_parasitica	Taxillus_chinensis)))	Helixanthera_cylindrica)	(((Gaiadendron_punctatum	(((((((((Decaisnina_brittenii	Decaisnina_congesta)	Decaisnina_signata)	Desmaria_mutabilis)	(((Tripodanthus_belmirensis	(Tripodanthus_flagellaris	Tripodanthus_acutifolius))	(Psittacanthus_schiedeanus	((Psittacanthus_calyculatus	(Cladocolea_gracilis	(Struthanthus_woodsonii	(Struthanthus_sp_RE_5128_1	(Struthanthus_oerstedii	Struthanthus_orbicularis)))))	((((Oryctanthus_occidentalis	Cladocolea_mcvaughii)	Dendropemon_bicolor)	Cladocolea_cupulata)	(Phthirusa_inorna	Passovia_pyrifolia)))))	(((Amylotheca_subumbellata	((Tristerix_peruvianus
(((Berhautia_senegalensis	((Oncella_ambigua	Oncocalyx_sulfureus)	Agelanthus_sansibarensis))	(Tapinanthus_constrictiflorus	(Oncocalyx_schimperi	Englerina_ramulosa)))	((((((((((Phragmanthera_regularis	((Scurrula_ferruginea	Scurrula_parasitica)	Scurrula_pulverulenta))	Taxillus_chinensis)	Helixanthera_cylindrica)	(((Gaiadendron_punctatum	((((((Tripodanthus_belmirensis	(Tripodanthus_flagellaris	Tripodanthus_acutifolius))	((Psittacanthus_calyculatus	(Cladocolea_gracilis	(Struthanthus_woodsonii	((Psittacanthus_schiedeanus	Struthanthus_sp_RE_5128_1)	(Struthanthus_oerstedii	Struthanthus_orbicularis)))))	((((Cladocolea_mcvaughii	Oryctanthus_occidentalis)	Cladocolea_cupulata)	Dendropemon_bicolor)	(Phthirusa_inorna	Passovia_pyrifolia))))	(Desmaria_mutabilis	(((((((((Tristerix_longebracteatus	Tristerix_pubescens)	Tristerix_corymbosus)	Tristerix_aphyllus)	(Tristerix_chodatianus	Tristerix_peruvianus))	(Tristerix_penduliflorus	Tristerix_grandiflorus))	Tristerix_peytonii)	Tristerix_verticillatus)	((Decaisnina_signata	Decaisnina_congesta)	Ligaria_cuneifolia))	Notanthera_heterophylla)))	Decaisnina_brittenii)	(((Alepis_flavida	Peraxilla_tetrapetala)	((((Decaisnina_triflora	((Macrosolen_melintangensis
(Berhautia_senegalensis	(((Oncella_ambigua	Oncocalyx_sulfureus)	Agelanthus_sansibarensis)	((Tapinanthus_constrictiflorus	(Oncocalyx_schimperi	Englerina_ramulosa))	(((((Bakerella_sp_Nickrent_4161	(((((Plicosepalus_curviflorus	(Tapinanthus_sp_OM825	(Spragueanella_rhamnifolia	Erianthemum_dregei)))	Oliverella_rubroviridis)	(Globimetula_dinklagei	Emelianthe_panganensis))	Phragmanthera_crassicaulis)	Moquiniella_rubra))	((Plicosepalus_sagittifolius	((Helixanthera_coccinea	((Dendrophthoe_vitellina	Dendrophthoe_longituba)	Dendrophthoe_constricta))	(Dendrophthoe_curvata	Tolypanthus_involucratus)))	((((Phragmanthera_regularis	((Scurrula_ferruginea	Scurrula_parasitica)	Scurrula_pulverulenta))	Taxillus_chinensis)	Helixanthera_cylindrica)	(((((((((((Tripodanthus_flagellaris	Tripodanthus_acutifolius)	((Psittacanthus_calyculatus	((Struthanthus_woodsonii	Struthanthus_sp_RE_5128_1)	(Cladocolea_gracilis	(Struthanthus_oerstedii	Struthanthus_orbicularis))))	(Tripodanthus_belmirensis	(((Cladocolea_mcvaughii	Cladocolea_cupulata)	(Oryctanthus_occidentalis	Psittacanthus_schiedeanus))	(Dendropemon_bicolor	(Phthirusa_inorna	Passovia_pyrifolia))))))	((((((Tristerix_longebracteatus	Tristerix_pubescens)	(Tristerix_peytonii	(((Tristerix_verticillatus
(Berhautia_senegalensis	(((Oncella_ambigua	Oncocalyx_sulfureus)	Agelanthus_sansibarensis)	((Tapinanthus_constrictiflorus	(Oncocalyx_schimperi	Englerina_ramulosa))	(((((Tolypanthus_involucratus	(((Helixanthera_coccinea	(Dendrophthoe_longituba	Dendrophthoe_vitellina))	Dendrophthoe_constricta)	Dendrophthoe_curvata))	((((Diplatia_grandibractea	(((((Nuytsia_floribunda	Tupeia_antarctica)	(((Lepidaria_oviceps	Desmaria_mutabilis)	((Amylotheca_subumbellata	(((Psittacanthus_schiedeanus	((Tripodanthus_flagellaris	Tripodanthus_acutifolius)	(((Struthanthus_woodsonii	Struthanthus_sp_RE_5128_1)	(Tripodanthus_belmirensis	(Cladocolea_gracilis	(Struthanthus_oerstedii	Struthanthus_orbicularis))))	((Dendropemon_bicolor	((Cladocolea_mcvaughii	Cladocolea_cupulata)	Oryctanthus_occidentalis))	(Phthirusa_inorna	Passovia_pyrifolia)))))	Psittacanthus_calyculatus)	((((Tristerix_chodatianus	((Tristerix_peytonii	(Tristerix_penduliflorus	(Tristerix_aphyllus	(Tristerix_corymbosus	Tristerix_verticillatus))))	(Tristerix_pubescens	(Tristerix_longebracteatus	Tristerix_peruvianus))))	Tristerix_grandiflorus)	Ligaria_cuneifolia)	Notanthera_heterophylla)))	((Alepis_flavida	Peraxilla_tetrapetala)	(((Lysiana_filifolia
(Berhautia_senegalensis	((Agelanthus_sansibarensis	(Oncella_ambigua	Oncocalyx_sulfureus))	(((((((((Phragmanthera_regularis	(Scurrula_pulverulenta	(Scurrula_parasitica	Scurrula_ferruginea)))	(Helixanthera_parasitica	Taxillus_chinensis))	Helixanthera_cylindrica)	(Septulina_glauca	(Tolypanthus_involucratus	((Bakerella_sp_Nickrent_4161	(Sogerianthe_sessiflora	((Amyema_queenslandica	Helicanthes_elastica)	(Benthamina_alyxifolia	(Dactyliophora_novaeguineae	(Diplatia_furcata	Amyema_glabra))))))	((((((((((Phthirusa_inorna	Passovia_pyrifolia)	(Oryctanthus_occidentalis	Dendropemon_bicolor))	(((Cladocolea_gracilis	(Struthanthus_woodsonii	(Struthanthus_sp_RE_5128_1	(Struthanthus_orbicularis	(Psittacanthus_schiedeanus	Struthanthus_oerstedii)))))	(Cladocolea_mcvaughii	Cladocolea_cupulata))	(Tripodanthus_flagellaris	Tripodanthus_acutifolius)))	Tripodanthus_belmirensis)	Psittacanthus_calyculatus)	((Gaiadendron_punctatum	(Nuytsia_floribunda	Atkinsonia_ligustrina))	(((Loxanthera_speciosa	((Amylotheca_duthieana	((((Decaisnina_signata	Decaisnina_congesta)	Decaisnina_brittenii)	Decaisnina_triflora)	((Macrosolen_melintangensis	Macrosolen_cochinchinensis)	Lepidaria_sp_Nickrent_4044)))	(Lepidaria_oviceps
((Oedina_pendens	((Septulina_glauca	((Plicosepalus_sagittifolius	((Dendrophthoe_curvata	(Dendrophthoe_constricta	(Dendrophthoe_vitellina	Dendrophthoe_longituba)))	(Tolypanthus_involucratus	Helixanthera_coccinea)))	((((Bakerella_sp_Nickrent_4161	(Sogerianthe_sessiflora	((Amyema_queenslandica	Helicanthes_elastica)	(Benthamina_alyxifolia	(Dactyliophora_novaeguineae	((Diplatia_grandibractea	(Diplatia_furcata	Amyema_glabra))	Amyema_cambagei))))))	(((Scurrula_pulverulenta	(Scurrula_parasitica	Scurrula_ferruginea))	(Helixanthera_parasitica	Taxillus_chinensis))	(Helixanthera_cylindrica	((((Gaiadendron_punctatum	(Nuytsia_floribunda	Atkinsonia_ligustrina))	((Peraxilla_tetrapetala	Alepis_flavida)	(Notanthera_heterophylla	(Loxanthera_speciosa	((Amylotheca_duthieana	((((Decaisnina_brittenii	Decaisnina_triflora)	Decaisnina_congesta)	Decaisnina_signata)	((Macrosolen_melintangensis	Macrosolen_cochinchinensis)	Lepidaria_sp_Nickrent_4044)))	(Lysiana_maritima	Lysiana_filifolia))))))	(Tupeia_antarctica	(Lepidaria_oviceps	(Amylotheca_subumbellata	(((Ligaria_cuneifolia	((((((Tristerix_verticillatus	(Tristerix_aphyllus	Tristerix_corymbosus))	Tristerix_penduliflorus)
(Berhautia_senegalensis	((Oedina_pendens	((Oncocalyx_schimperi	Tapinanthus_constrictiflorus)	Englerina_ramulosa))	((Agelanthus_sansibarensis	(Oncella_ambigua	Oncocalyx_sulfureus))	((Socratina_bemarivensis	Vanwykia_remota)	(((Lepidaria_oviceps	(Bakerella_sp_Nickrent_4161	Plicosepalus_sagittifolius))	((((((Plicosepalus_curviflorus	Septulina_glauca)	Sogerianthe_sessiflora)	((Amyema_queenslandica	Helicanthes_elastica)	(Benthamina_alyxifolia	(Dactyliophora_novaeguineae	((Diplatia_grandibractea	(Diplatia_furcata	Amyema_glabra))	Amyema_cambagei)))))	((Baratranthus_axanthus	((Atkinsonia_ligustrina	(Gaiadendron_punctatum	Nuytsia_floribunda))	(Tupeia_antarctica	((((Ligaria_cuneifolia	(Notanthera_heterophylla	(Amylotheca_subumbellata	((Tristerix_longebracteatus	(Tristerix_grandiflorus	((Tristerix_chodatianus	Tristerix_peruvianus)	(Tristerix_peytonii	(Tristerix_verticillatus	(Tristerix_penduliflorus	(Tristerix_corymbosus	Tristerix_aphyllus)))))))	Tristerix_pubescens))))	((Tripodanthus_belmirensis	(Tripodanthus_flagellaris	Tripodanthus_acutifolius))	((Psittacanthus_calyculatus	((Struthanthus_woodsonii	Struthanthus_sp_RE_5128_1)	(Cladocolea_gracilis	(Struthanthus_orbicularis
((Oedina_pendens	(Socratina_bemarivensis	(((((Helixanthera_coccinea	(Dendrophthoe_constricta	(Dendrophthoe_vitellina	Dendrophthoe_longituba)))	Dendrophthoe_curvata)	Tolypanthus_involucratus)	((Bakerella_sp_Nickrent_4161	(Vanwykia_remota	Plicosepalus_sagittifolius))	(((Helixanthera_parasitica	Sogerianthe_sessiflora)	(((Diplatia_grandibractea	(Diplatia_furcata	Amyema_glabra))	(Amyema_cambagei	Dactyliophora_novaeguineae))	((Amyema_queenslandica	Helicanthes_elastica)	Benthamina_alyxifolia)))	(Helixanthera_cylindrica	(((((((Gaiadendron_punctatum	(Nuytsia_floribunda	Atkinsonia_ligustrina))	(((Ligaria_cuneifolia	(Amylotheca_subumbellata	((Tristerix_chodatianus	(Tristerix_grandiflorus	((Tristerix_pubescens	(Tristerix_peruvianus	Tristerix_longebracteatus))	(((Tristerix_corymbosus	Tristerix_verticillatus)	Tristerix_aphyllus)	Tristerix_penduliflorus))))	Tristerix_peytonii)))	Desmaria_mutabilis)	Tupeia_antarctica))	Notanthera_heterophylla)	((Peraxilla_tetrapetala	Alepis_flavida)	(((Loxanthera_speciosa	Lepidaria_oviceps)	(Lysiana_maritima	Lysiana_filifolia))	(Amylotheca_duthieana	((((Decaisnina_signata	Decaisnina_congesta)	Decaisnina_brittenii)
((Oedina_pendens	((Vanwykia_remota	Socratina_bemarivensis)	((Phragmanthera_regularis	((Helixanthera_coccinea	(Dendrophthoe_constricta	(Dendrophthoe_vitellina	Dendrophthoe_longituba)))	(Dendrophthoe_curvata	Tolypanthus_involucratus)))	((Helixanthera_cylindrica	((((Septulina_glauca	((Dactyliophora_novaeguineae	(((Diplatia_furcata	Amyema_glabra)	Diplatia_grandibractea)	Amyema_cambagei))	((Amyema_queenslandica	Helicanthes_elastica)	Benthamina_alyxifolia)))	(Sogerianthe_sessiflora	Bakerella_sp_Nickrent_4161))	((((Gaiadendron_punctatum	(Nuytsia_floribunda	Atkinsonia_ligustrina))	((((Notanthera_heterophylla	(Ligaria_cuneifolia	(Amylotheca_subumbellata	(((Tristerix_longebracteatus	Tristerix_pubescens)	(Tristerix_grandiflorus	(Tristerix_peytonii	(Tristerix_penduliflorus	((Tristerix_aphyllus	Tristerix_corymbosus)	Tristerix_verticillatus)))))	(Tristerix_chodatianus	Tristerix_peruvianus)))))	Desmaria_mutabilis)	Tupeia_antarctica)	((Lepidaria_oviceps	(Peraxilla_tetrapetala	Alepis_flavida))	((Loxanthera_speciosa	(Lysiana_maritima	Lysiana_filifolia))	(Amylotheca_duthieana	((((Decaisnina_signata	Decaisnina_congesta)	Decaisnina_brittenii)
((Socratina_bemarivensis	(((((Helixanthera_cylindrica	((Phragmanthera_regularis	(Scurrula_ferruginea	(Scurrula_pulverulenta	Scurrula_parasitica)))	((Septulina_glauca	Plicosepalus_curviflorus)	(Helixanthera_parasitica	Taxillus_chinensis))))	((((Amyema_queenslandica	Helicanthes_elastica)	(Benthamina_alyxifolia	(Dactyliophora_novaeguineae	(Diplatia_furcata	(Amyema_glabra	Diplatia_grandibractea)))))	Sogerianthe_sessiflora)	((((Ileostylus_micranthus	(Muellerina_celastroides	Muellerina_eucalyptoides))	((Loranthus_odoratus	(Loranthus_europaeus	Loranthus_grewingkii))	Cecarria_obtusifolia))	(((((Tristerix_chodatianus	((Tristerix_peytonii	((Tristerix_corymbosus	Tristerix_verticillatus)	(Tristerix_pubescens	(Tristerix_peruvianus	Tristerix_longebracteatus))))	Tristerix_aphyllus))	(Tristerix_grandiflorus	Tristerix_penduliflorus))	(((((Peraxilla_tetrapetala	Alepis_flavida)	((Loxanthera_speciosa	Lysiana_filifolia)	(Amylotheca_duthieana	(((Decaisnina_triflora	Lysiana_maritima)	Lepidaria_oviceps)	((Macrosolen_melintangensis	Macrosolen_cochinchinensis)	Lepidaria_sp_Nickrent_4044)))))	Tupeia_antarctica)	((Gaiadendron_punctatum	(Nuytsia_floribunda	Atkinsonia_ligustrina))
(Berhautia_senegalensis	(((((((Phragmanthera_regularis	(Tolypanthus_involucratus	(((Septulina_glauca	Helixanthera_coccinea)	(Dendrophthoe_constricta	(Dendrophthoe_vitellina	Dendrophthoe_longituba)))	Dendrophthoe_curvata)))	(((Moquiniella_rubra	(((Emelianthe_panganensis	Globimetula_dinklagei)	(Plicosepalus_curviflorus	(Oliverella_rubroviridis	(Tapinanthus_sp_OM825	(Spragueanella_rhamnifolia	Erianthemum_dregei)))))	Phragmanthera_crassicaulis))	(Plicosepalus_sagittifolius	Bakerella_sp_Nickrent_4161))	((Helixanthera_cylindrica	((Scurrula_pulverulenta	(Scurrula_parasitica	Scurrula_ferruginea))	(Helixanthera_parasitica	Taxillus_chinensis)))	((((Amyema_queenslandica	Helicanthes_elastica)	(((Diplatia_furcata	(Amyema_glabra	Diplatia_grandibractea))	(Amyema_cambagei	Dactyliophora_novaeguineae))	Benthamina_alyxifolia))	Sogerianthe_sessiflora)	(((Ileostylus_micranthus	(Muellerina_celastroides	Muellerina_eucalyptoides))	(Cecarria_obtusifolia	(Loranthus_odoratus	(Loranthus_europaeus	Loranthus_grewingkii))))	(((Notanthera_heterophylla	((Peraxilla_tetrapetala	Alepis_flavida)	((((Lysiana_filifolia	Amylotheca_subumbellata)	Lysiana_maritima)	(Amylotheca_duthieana	(Decaisnina_triflora
(((((((((Septulina_glauca	Plicosepalus_curviflorus)	(Phragmanthera_regularis	(Scurrula_ferruginea	(Scurrula_pulverulenta	Scurrula_parasitica))))	(Helixanthera_parasitica	Taxillus_chinensis))	(((((Diplatia_furcata	(Amyema_glabra	Diplatia_grandibractea))	Dactyliophora_novaeguineae)	(Benthamina_alyxifolia	(Amyema_queenslandica	Helicanthes_elastica)))	Sogerianthe_sessiflora)	(Helixanthera_cylindrica	(((Ileostylus_micranthus	(Muellerina_celastroides	Muellerina_eucalyptoides))	(Cecarria_obtusifolia	(Loranthus_odoratus	(Loranthus_europaeus	Loranthus_grewingkii))))	((((Nuytsia_floribunda	Atkinsonia_ligustrina)	((((Notanthera_heterophylla	(Ligaria_cuneifolia	((Tristerix_longebracteatus	(Tristerix_chodatianus	(Tristerix_pubescens	(Tristerix_grandiflorus	(Tristerix_peytonii	(Tristerix_penduliflorus	(Tristerix_aphyllus	(Tristerix_verticillatus	Tristerix_corymbosus))))))))	Tristerix_peruvianus)))	Tupeia_antarctica)	((((((Cladocolea_cupulata	Cladocolea_mcvaughii)	Passovia_pyrifolia)	(((((Struthanthus_oerstedii	Struthanthus_orbicularis)	Struthanthus_sp_RE_5128_1)	Struthanthus_woodsonii)	Cladocolea_gracilis)	Psittacanthus_schiedeanus))	(Oryctanthus_occidentalis	Dendropemon_bicolor))
((((((Phragmanthera_regularis	(((((Taxillus_chinensis	Plicosepalus_curviflorus)	Septulina_glauca)	(Scurrula_pulverulenta	(Scurrula_parasitica	Scurrula_ferruginea)))	Helixanthera_cylindrica)	(((((Ileostylus_micranthus	(Muellerina_celastroides	Muellerina_eucalyptoides))	(Cecarria_obtusifolia	(Loranthus_odoratus	(Loranthus_europaeus	Loranthus_grewingkii))))	(Nuytsia_floribunda	((Tupeia_antarctica	(Amylotheca_subumbellata	(((Desmaria_mutabilis	((Notanthera_heterophylla	(Ligaria_cuneifolia	((Tristerix_grandiflorus	((Tristerix_longebracteatus	Tristerix_pubescens)	((Tristerix_penduliflorus	((Tristerix_aphyllus	Tristerix_corymbosus)	Tristerix_verticillatus))	Tristerix_peytonii)))	(Tristerix_chodatianus	Tristerix_peruvianus))))	(((((Struthanthus_woodsonii	((Struthanthus_oerstedii	Struthanthus_orbicularis)	Cladocolea_gracilis))	(Psittacanthus_schiedeanus	Struthanthus_sp_RE_5128_1))	((((Cladocolea_cupulata	Cladocolea_mcvaughii)	Oryctanthus_occidentalis)	Dendropemon_bicolor)	Passovia_pyrifolia))	((Tripodanthus_belmirensis	(Tripodanthus_acutifolius	Tripodanthus_flagellaris))	Phthirusa_inorna))	Psittacanthus_calyculatus)))	((Lepidaria_oviceps	(Peraxilla_tetrapetala	Alepis_flavida))
(Berhautia_senegalensis	(((Agelanthus_sansibarensis	(Oncella_ambigua	Oncocalyx_sulfureus))	(Tapinanthus_constrictiflorus	(Oncocalyx_schimperi	Englerina_ramulosa)))	(((((Baratranthus_axanthus	Vanwykia_remota)	Socratina_bemarivensis)	((Phragmanthera_regularis	(((Phragmanthera_crassicaulis	Moquiniella_rubra)	((Plicosepalus_curviflorus	((Tapinanthus_sp_OM825	(Spragueanella_rhamnifolia	Erianthemum_dregei))	Oliverella_rubroviridis))	(Emelianthe_panganensis	Globimetula_dinklagei)))	(Plicosepalus_sagittifolius	(Septulina_glauca	Bakerella_sp_Nickrent_4161))))	((((Helixanthera_parasitica	Taxillus_chinensis)	(Scurrula_pulverulenta	(Scurrula_parasitica	Scurrula_ferruginea)))	Helixanthera_cylindrica)	((((Ileostylus_micranthus	(Muellerina_celastroides	Muellerina_eucalyptoides))	(Cecarria_obtusifolia	(Loranthus_odoratus	(Loranthus_europaeus	Loranthus_grewingkii))))	(Tupeia_antarctica	((((Desmaria_mutabilis	((Notanthera_heterophylla	(Ligaria_cuneifolia	(((Tristerix_corymbosus	((Tristerix_penduliflorus	Tristerix_verticillatus)	Tristerix_aphyllus))	Tristerix_peytonii)	((Tristerix_chodatianus	Tristerix_grandiflorus)	(Tristerix_pubescens	(Tristerix_peruvianus	Tristerix_longebracteatus))))))
(Oedina_pendens	(((Berhautia_senegalensis	((Oncocalyx_schimperi	(Oncella_ambigua	Oncocalyx_sulfureus))	Agelanthus_sansibarensis))	(Englerina_ramulosa	Tapinanthus_constrictiflorus))	(((((((((((Desmaria_mutabilis	(((Tripodanthus_flagellaris	Tripodanthus_acutifolius)	((((Dendropemon_bicolor	Oryctanthus_occidentalis)	(Passovia_pyrifolia	Phthirusa_inorna))	(Psittacanthus_calyculatus	(Cladocolea_gracilis	((Struthanthus_sp_RE_5128_1	(((Cladocolea_cupulata	Cladocolea_mcvaughii)	Struthanthus_orbicularis)	(Psittacanthus_schiedeanus	Struthanthus_oerstedii)))	Struthanthus_woodsonii))))	Tripodanthus_belmirensis))	(Ligaria_cuneifolia	(((Tristerix_penduliflorus	Tristerix_grandiflorus)	((Tristerix_longebracteatus	Tristerix_pubescens)	((Tristerix_peruvianus	Tristerix_chodatianus)	(Tristerix_peytonii	(Tristerix_verticillatus	(Tristerix_corymbosus	Tristerix_aphyllus))))))	Notanthera_heterophylla))))	Tupeia_antarctica)	(((((Decaisnina_triflora	Lepidaria_sp_Nickrent_4044)	((Amylotheca_duthieana	(Macrosolen_melintangensis	Macrosolen_cochinchinensis))	(Decaisnina_brittenii	(Decaisnina_congesta	Decaisnina_signata))))	(Amylotheca_subumbellata	(Lysiana_maritima	Lysiana_filifolia)))	Loxanthera_speciosa)
((((Oncella_ambigua	Oncocalyx_sulfureus)	Agelanthus_sansibarensis)	(((Oncocalyx_schimperi	Englerina_ramulosa)	Tapinanthus_constrictiflorus)	Berhautia_senegalensis))	(((((Bakerella_sp_Nickrent_4161	Plicosepalus_sagittifolius)	(((Dendrophthoe_constricta	(Dendrophthoe_longituba	Dendrophthoe_vitellina))	Dendrophthoe_curvata)	(Tolypanthus_involucratus	Helixanthera_coccinea)))	((((Sogerianthe_sessiflora	((((Amyema_cambagei	((Diplatia_furcata	Amyema_glabra)	Diplatia_grandibractea))	Dactyliophora_novaeguineae)	Benthamina_alyxifolia)	(Helicanthes_elastica	Amyema_queenslandica)))	((((((((((Dendropemon_bicolor	((Cladocolea_cupulata	Cladocolea_mcvaughii)	Oryctanthus_occidentalis))	Passovia_pyrifolia)	(Tripodanthus_belmirensis	(Psittacanthus_calyculatus	(Cladocolea_gracilis	((Struthanthus_sp_RE_5128_1	(Struthanthus_oerstedii	Struthanthus_orbicularis))	Struthanthus_woodsonii)))))	(Tripodanthus_flagellaris	Tripodanthus_acutifolius))	Phthirusa_inorna)	Psittacanthus_schiedeanus)	(Ligaria_cuneifolia	Desmaria_mutabilis))	((Notanthera_heterophylla	((((Amylotheca_subumbellata	(Lysiana_maritima	Lysiana_filifolia))	(((Decaisnina_congesta	Decaisnina_signata)	(Decaisnina_triflora	Decaisnina_brittenii))
(Berhautia_senegalensis	(((Oncella_ambigua	Oncocalyx_sulfureus)	Agelanthus_sansibarensis)	(((Oncocalyx_schimperi	Englerina_ramulosa)	Tapinanthus_constrictiflorus)	(((Plicosepalus_sagittifolius	((Helixanthera_parasitica	Socratina_bemarivensis)	(Baratranthus_axanthus	Vanwykia_remota)))	((Bakerella_sp_Nickrent_4161	(Phragmanthera_regularis	(((((Septulina_glauca	Sogerianthe_sessiflora)	((((Amyema_cambagei	(Diplatia_furcata	(Amyema_glabra	Diplatia_grandibractea)))	Dactyliophora_novaeguineae)	Benthamina_alyxifolia)	(Helicanthes_elastica	Amyema_queenslandica)))	(((((((Tripodanthus_flagellaris	Tripodanthus_acutifolius)	(Cladocolea_gracilis	((Tripodanthus_belmirensis	(Struthanthus_sp_RE_5128_1	((Psittacanthus_schiedeanus	Struthanthus_oerstedii)	Struthanthus_orbicularis)))	Struthanthus_woodsonii)))	((Dendropemon_bicolor	((Cladocolea_cupulata	Cladocolea_mcvaughii)	Oryctanthus_occidentalis))	(Phthirusa_inorna	Passovia_pyrifolia)))	Psittacanthus_calyculatus)	(((Nuytsia_floribunda	Atkinsonia_ligustrina)	Gaiadendron_punctatum)	((Desmaria_mutabilis	((Amylotheca_subumbellata	(Notanthera_heterophylla	(((((Decaisnina_triflora	(Decaisnina_brittenii	(Decaisnina_signata	Decaisnina_congesta)))
(((Phragmanthera_regularis	(((((((((((((Tristerix_grandiflorus	Tristerix_penduliflorus)	Tupeia_antarctica)	((((((Tristerix_corymbosus	Tristerix_aphyllus)	Tristerix_verticillatus)	Tristerix_peruvianus)	Tristerix_pubescens)	(Tristerix_chodatianus	Tristerix_longebracteatus))	Tristerix_peytonii))	(((Atkinsonia_ligustrina	Nuytsia_floribunda)	Gaiadendron_punctatum)	(Desmaria_mutabilis	(Notanthera_heterophylla	(((((Decaisnina_triflora	(Decaisnina_brittenii	(Decaisnina_signata	Decaisnina_congesta)))	Lepidaria_sp_Nickrent_4044)	((Macrosolen_melintangensis	Macrosolen_cochinchinensis)	Amylotheca_duthieana))	(Loxanthera_speciosa	(Amylotheca_subumbellata	(Lysiana_maritima	Lysiana_filifolia))))	(Peraxilla_tetrapetala	Alepis_flavida))))))	((((((Phthirusa_inorna	(Tripodanthus_acutifolius	Tripodanthus_belmirensis))	Tripodanthus_flagellaris)	(Cladocolea_gracilis	((Struthanthus_sp_RE_5128_1	(Struthanthus_oerstedii	Struthanthus_orbicularis))	Struthanthus_woodsonii)))	((Cladocolea_mcvaughii	(Oryctanthus_occidentalis	Dendropemon_bicolor))	(Cladocolea_cupulata	Passovia_pyrifolia)))	Psittacanthus_calyculatus)	Psittacanthus_schiedeanus))	Ligaria_cuneifolia)	(((Muellerina_eucalyptoides	Muellerina_celastroides)
((((((Plicosepalus_sagittifolius	(Bakerella_sp_Nickrent_4161	(Baratranthus_axanthus	Vanwykia_remota)))	(((Dendrophthoe_constricta	(Dendrophthoe_longituba	Dendrophthoe_vitellina))	Dendrophthoe_curvata)	Helixanthera_coccinea))	(Socratina_bemarivensis	(Amyema_cambagei	((Moquiniella_rubra	(((Emelianthe_panganensis	Globimetula_dinklagei)	(Oliverella_rubroviridis	(Tapinanthus_sp_OM825	(Spragueanella_rhamnifolia	Erianthemum_dregei))))	Phragmanthera_crassicaulis))	(((Sogerianthe_sessiflora	((((Diplatia_furcata	(Amyema_glabra	Diplatia_grandibractea))	Dactyliophora_novaeguineae)	Benthamina_alyxifolia)	(Helicanthes_elastica	Amyema_queenslandica)))	(((((Atkinsonia_ligustrina	((Decaisnina_signata	Decaisnina_congesta)	Nuytsia_floribunda))	Gaiadendron_punctatum)	(((((Lepidaria_oviceps	Loxanthera_speciosa)	(Lysiana_maritima	Lysiana_filifolia))	(Amylotheca_duthieana	(((Macrosolen_melintangensis	Macrosolen_cochinchinensis)	Lepidaria_sp_Nickrent_4044)	(Decaisnina_brittenii	Decaisnina_triflora))))	(Peraxilla_tetrapetala	Alepis_flavida))	Amylotheca_subumbellata))	(Tupeia_antarctica	(Desmaria_mutabilis	((((((((Cladocolea_cupulata	Cladocolea_mcvaughii)	(Oryctanthus_occidentalis
(Berhautia_senegalensis	(((Oncella_ambigua	Oncocalyx_sulfureus)	Agelanthus_sansibarensis)	(((((Socratina_bemarivensis	Vanwykia_remota)	(((Tolypanthus_involucratus	(Dendrophthoe_curvata	(Helixanthera_coccinea	(Dendrophthoe_constricta	(Dendrophthoe_longituba	Dendrophthoe_vitellina)))))	(((Moquiniella_rubra	(Emelianthe_panganensis	Globimetula_dinklagei))	((Plicosepalus_curviflorus	(Oliverella_rubroviridis	(Tapinanthus_sp_OM825	(Spragueanella_rhamnifolia	Erianthemum_dregei))))	Phragmanthera_crassicaulis))	(((Sogerianthe_sessiflora	((((Diplatia_furcata	Amyema_glabra)	Dactyliophora_novaeguineae)	Benthamina_alyxifolia)	(Helicanthes_elastica	Amyema_queenslandica)))	(((Ileostylus_micranthus	(Muellerina_eucalyptoides	Muellerina_celastroides))	((Loranthus_odoratus	(Loranthus_grewingkii	Loranthus_europaeus))	Cecarria_obtusifolia))	(((Septulina_glauca	(Phragmanthera_regularis	(((Atkinsonia_ligustrina	Gaiadendron_punctatum)	Nuytsia_floribunda)	Amyema_cambagei)))	((Tupeia_antarctica	((((((Cladocolea_gracilis	Struthanthus_sp_RE_5128_1)	(Struthanthus_oerstedii	Struthanthus_orbicularis))	Struthanthus_woodsonii)	(((Oryctanthus_occidentalis	(Cladocolea_cupulata	Cladocolea_mcvaughii))
(((((Socratina_bemarivensis	Vanwykia_remota)	((((Helixanthera_coccinea	(Dendrophthoe_constricta	(Dendrophthoe_longituba	Dendrophthoe_vitellina)))	(Tolypanthus_involucratus	Dendrophthoe_curvata))	((Moquiniella_rubra	((Phragmanthera_crassicaulis	(Emelianthe_panganensis	Globimetula_dinklagei))	(Plicosepalus_curviflorus	(Oliverella_rubroviridis	(Tapinanthus_sp_OM825	(Spragueanella_rhamnifolia	Erianthemum_dregei))))))	(((Sogerianthe_sessiflora	((((Amyema_cambagei	(Diplatia_grandibractea	(Diplatia_furcata	Amyema_glabra)))	Dactyliophora_novaeguineae)	Benthamina_alyxifolia)	(Helicanthes_elastica	Amyema_queenslandica)))	((((Ileostylus_micranthus	(Muellerina_eucalyptoides	Muellerina_celastroides))	((Loranthus_odoratus	(Loranthus_grewingkii	Loranthus_europaeus))	Cecarria_obtusifolia))	((((((Tristerix_pubescens	Tristerix_longebracteatus)	(((Tristerix_chodatianus	Tristerix_peruvianus)	((Tristerix_aphyllus	Tristerix_corymbosus)	Tristerix_verticillatus))	Tristerix_peytonii))	(Tristerix_grandiflorus	Tristerix_penduliflorus))	Tupeia_antarctica)	Gaiadendron_punctatum)	(((Notanthera_heterophylla	(((Loxanthera_speciosa	(Amylotheca_subumbellata	(Lysiana_maritima	Lysiana_filifolia)))
(Berhautia_senegalensis	((((Socratina_bemarivensis	(Baratranthus_axanthus	Vanwykia_remota))	(((Phragmanthera_crassicaulis	((Moquiniella_rubra	(Emelianthe_panganensis	Globimetula_dinklagei))	(Oliverella_rubroviridis	(Tapinanthus_sp_OM825	(Plicosepalus_curviflorus	(Spragueanella_rhamnifolia	Erianthemum_dregei))))))	(Plicosepalus_sagittifolius	Bakerella_sp_Nickrent_4161))	(((((Septulina_glauca	Sogerianthe_sessiflora)	((((Amyema_cambagei	(Diplatia_furcata	(Amyema_glabra	Diplatia_grandibractea)))	Dactyliophora_novaeguineae)	Benthamina_alyxifolia)	(Helicanthes_elastica	Amyema_queenslandica)))	(((Ileostylus_micranthus	(Muellerina_eucalyptoides	Muellerina_celastroides))	((Loranthus_odoratus	(Loranthus_grewingkii	Loranthus_europaeus))	Cecarria_obtusifolia))	(((((((Loxanthera_speciosa	(((Lysiana_maritima	Lysiana_filifolia)	((Decaisnina_brittenii	(Decaisnina_congesta	Decaisnina_signata))	Decaisnina_triflora))	(Amylotheca_duthieana	((Macrosolen_melintangensis	Macrosolen_cochinchinensis)	Lepidaria_sp_Nickrent_4044))))	(Lepidaria_oviceps	(Peraxilla_tetrapetala	Alepis_flavida)))	Atkinsonia_ligustrina)	((((((Tripodanthus_flagellaris	Tripodanthus_acutifolius)	(((Struthanthus_sp_RE_5128_1
(((Socratina_bemarivensis	(Vanwykia_remota	(((((Helixanthera_coccinea	(Dendrophthoe_constricta	(Dendrophthoe_longituba	Dendrophthoe_vitellina)))	Dendrophthoe_curvata)	Tolypanthus_involucratus)	((((Phragmanthera_regularis	(Scurrula_pulverulenta	(Scurrula_parasitica	Scurrula_ferruginea)))	(Helixanthera_parasitica	Taxillus_chinensis))	(Sogerianthe_sessiflora	((((Dactyliophora_novaeguineae	(Amyema_cambagei	Diplatia_grandibractea))	(Diplatia_furcata	Amyema_glabra))	Benthamina_alyxifolia)	(Helicanthes_elastica	Amyema_queenslandica))))	(Helixanthera_cylindrica	((((((((Tripodanthus_flagellaris	Tripodanthus_acutifolius)	((Struthanthus_sp_RE_5128_1	(Struthanthus_woodsonii	(Tripodanthus_belmirensis	(Cladocolea_gracilis	(Struthanthus_oerstedii	Struthanthus_orbicularis)))))	Psittacanthus_schiedeanus))	(((Cladocolea_cupulata	Cladocolea_mcvaughii)	(Oryctanthus_occidentalis	Dendropemon_bicolor))	(Phthirusa_inorna	Passovia_pyrifolia)))	Psittacanthus_calyculatus)	(Ligaria_cuneifolia	((((Tristerix_chodatianus	Tristerix_peruvianus)	(Tristerix_longebracteatus	((Tristerix_pubescens	((Tristerix_aphyllus	Tristerix_corymbosus)	Tristerix_verticillatus))	Tristerix_peytonii)))	Tristerix_grandiflorus)
((((Vanwykia_remota	(Helixanthera_parasitica	Socratina_bemarivensis))	(((((Phragmanthera_crassicaulis	((Emelianthe_panganensis	Globimetula_dinklagei)	(Oliverella_rubroviridis	(Plicosepalus_curviflorus	((Spragueanella_rhamnifolia	Erianthemum_dregei)	Tapinanthus_sp_OM825)))))	Moquiniella_rubra)	((((Phragmanthera_regularis	(Scurrula_ferruginea	(Scurrula_pulverulenta	Scurrula_parasitica)))	Taxillus_chinensis)	((Septulina_glauca	Sogerianthe_sessiflora)	(((Dactyliophora_novaeguineae	(Amyema_cambagei	(Diplatia_grandibractea	(Diplatia_furcata	Amyema_glabra))))	Benthamina_alyxifolia)	(Helicanthes_elastica	Amyema_queenslandica))))	(Helixanthera_cylindrica	(((((((((Tripodanthus_flagellaris	Tripodanthus_acutifolius)	Phthirusa_inorna)	Tripodanthus_belmirensis)	(((Struthanthus_woodsonii	(Struthanthus_sp_RE_5128_1	(Struthanthus_oerstedii	Struthanthus_orbicularis)))	Cladocolea_gracilis)	(((Cladocolea_cupulata	Cladocolea_mcvaughii)	(Oryctanthus_occidentalis	Dendropemon_bicolor))	Passovia_pyrifolia)))	Psittacanthus_calyculatus)	Psittacanthus_schiedeanus)	(Ligaria_cuneifolia	(((Tristerix_aphyllus	((((Tristerix_longebracteatus	Tristerix_pubescens)	Tristerix_corymbosus)	Tristerix_peytonii)
((((Oncocalyx_schimperi	Englerina_ramulosa)	Tapinanthus_constrictiflorus)	((((Socratina_bemarivensis	(Baratranthus_axanthus	Vanwykia_remota))	((((Dendrophthoe_curvata	Tolypanthus_involucratus)	((Helixanthera_coccinea	(Dendrophthoe_vitellina	Dendrophthoe_longituba))	Dendrophthoe_constricta))	((((((Amyema_queenslandica	Helicanthes_elastica)	(Benthamina_alyxifolia	((Diplatia_grandibractea	(Amyema_glabra	Diplatia_furcata))	Dactyliophora_novaeguineae)))	Sogerianthe_sessiflora)	Phragmanthera_regularis)	(((((((Loranthus_europaeus	Loranthus_grewingkii)	Loranthus_odoratus)	Cecarria_obtusifolia)	(Ileostylus_micranthus	(Muellerina_celastroides	Muellerina_eucalyptoides)))	(((Amylotheca_subumbellata	(((Tripodanthus_acutifolius	((((Cladocolea_mcvaughii	Cladocolea_cupulata)	(Oryctanthus_occidentalis	Dendropemon_bicolor))	(Psittacanthus_calyculatus	(Passovia_pyrifolia	Phthirusa_inorna)))	((Tripodanthus_belmirensis	Struthanthus_woodsonii)	((Cladocolea_gracilis	Struthanthus_sp_RE_5128_1)	(Struthanthus_oerstedii	Struthanthus_orbicularis)))))	(Notanthera_heterophylla	(((Amylotheca_duthieana	(Psittacanthus_schiedeanus	(((Decaisnina_brittenii	(Decaisnina_signata	Decaisnina_congesta))	Decaisnina_triflora)
((((Englerina_ramulosa	(Tapinanthus_constrictiflorus	Oncocalyx_schimperi))	((((Helixanthera_parasitica	Socratina_bemarivensis)	Vanwykia_remota)	((Tolypanthus_involucratus	(Helixanthera_coccinea	(Dendrophthoe_curvata	(Dendrophthoe_constricta	(Dendrophthoe_vitellina	Dendrophthoe_longituba)))))	(((Baratranthus_axanthus	((((Amyema_queenslandica	Helicanthes_elastica)	(Benthamina_alyxifolia	((Amyema_glabra	Diplatia_furcata)	((Dactyliophora_novaeguineae	Diplatia_grandibractea)	Amyema_cambagei))))	Sogerianthe_sessiflora)	(((((Loranthus_europaeus	Loranthus_grewingkii)	Loranthus_odoratus)	Cecarria_obtusifolia)	(Ileostylus_micranthus	(Muellerina_celastroides	Muellerina_eucalyptoides)))	((Psittacanthus_schiedeanus	(((Tripodanthus_flagellaris	Tripodanthus_acutifolius)	((Cladocolea_cupulata	((Cladocolea_mcvaughii	Oryctanthus_occidentalis)	Dendropemon_bicolor))	(((Struthanthus_sp_RE_5128_1	((Tripodanthus_belmirensis	Struthanthus_woodsonii)	(Struthanthus_oerstedii	Struthanthus_orbicularis)))	Cladocolea_gracilis)	(Passovia_pyrifolia	Phthirusa_inorna))))	Psittacanthus_calyculatus))	((((((((Tristerix_peytonii	((Tristerix_aphyllus	(Tristerix_corymbosus	Tristerix_verticillatus))	Tristerix_penduliflorus))
(((((Helixanthera_parasitica	Socratina_bemarivensis)	Vanwykia_remota)	((Bakerella_sp_Nickrent_4161	Plicosepalus_sagittifolius)	(((((Amyema_cambagei	Diplatia_grandibractea)	(((Oliverella_rubroviridis	(Tapinanthus_sp_OM825	(Spragueanella_rhamnifolia	Erianthemum_dregei)))	((Emelianthe_panganensis	Globimetula_dinklagei)	Phragmanthera_crassicaulis))	Moquiniella_rubra))	((((Amyema_queenslandica	Helicanthes_elastica)	(Benthamina_alyxifolia	((Amyema_glabra	Diplatia_furcata)	Dactyliophora_novaeguineae)))	Sogerianthe_sessiflora)	(Helixanthera_cylindrica	(((Septulina_glauca	Taxillus_chinensis)	(Oncocalyx_schimperi	((Scurrula_pulverulenta	Scurrula_parasitica)	Scurrula_ferruginea)))	(((Baratranthus_axanthus	(((Loranthus_europaeus	Loranthus_grewingkii)	Loranthus_odoratus)	Cecarria_obtusifolia))	(Ileostylus_micranthus	(Muellerina_celastroides	Muellerina_eucalyptoides)))	(((((Lepidaria_oviceps	(Alepis_flavida	Peraxilla_tetrapetala))	((Amylotheca_duthieana	(((Macrosolen_cochinchinensis	Macrosolen_melintangensis)	(Lepidaria_sp_Nickrent_4044	(Decaisnina_brittenii	(Decaisnina_congesta	Decaisnina_signata))))	Decaisnina_triflora))	((Amylotheca_subumbellata	(Lysiana_maritima
((((Socratina_bemarivensis	Vanwykia_remota)	((Tolypanthus_involucratus	(Helixanthera_coccinea	(Dendrophthoe_curvata	(Dendrophthoe_vitellina	Dendrophthoe_longituba))))	((((((((((Loranthus_europaeus	Loranthus_grewingkii)	Loranthus_odoratus)	Cecarria_obtusifolia)	((Plicosepalus_curviflorus	(Ileostylus_micranthus	Septulina_glauca))	(Muellerina_celastroides	Muellerina_eucalyptoides)))	((((Tristerix_grandiflorus	(((Tristerix_chodatianus	Tristerix_peruvianus)	(((Tristerix_verticillatus	(Tristerix_aphyllus	Tristerix_corymbosus))	Tristerix_penduliflorus)	Tristerix_peytonii))	Tristerix_longebracteatus))	Tristerix_pubescens)	Tupeia_antarctica)	((Nuytsia_floribunda	Gaiadendron_punctatum)	(Atkinsonia_ligustrina	((Decaisnina_congesta	(Decaisnina_signata	((((Tripodanthus_belmirensis	(Tripodanthus_flagellaris	Tripodanthus_acutifolius))	((Psittacanthus_calyculatus	((Struthanthus_woodsonii	((Struthanthus_oerstedii	Struthanthus_orbicularis)	Psittacanthus_schiedeanus))	(Struthanthus_sp_RE_5128_1	Cladocolea_gracilis)))	((((Cladocolea_mcvaughii	Oryctanthus_occidentalis)	Dendropemon_bicolor)	Cladocolea_cupulata)	(Passovia_pyrifolia	Phthirusa_inorna))))	(Desmaria_mutabilis	Notanthera_heterophylla))
(((Berhautia_senegalensis	((Oncocalyx_schimperi	Englerina_ramulosa)	(Baratranthus_axanthus	Tapinanthus_constrictiflorus)))	(Agelanthus_sansibarensis	(Oncocalyx_sulfureus	Oncella_ambigua)))	(((((Helixanthera_cylindrica	((((((Diplatia_furcata	Amyema_glabra)	((Dactyliophora_novaeguineae	Amyema_cambagei)	Diplatia_grandibractea))	((Amyema_queenslandica	Helicanthes_elastica)	Benthamina_alyxifolia))	Sogerianthe_sessiflora)	Phragmanthera_regularis)	(((((Loranthus_europaeus	Loranthus_grewingkii)	Loranthus_odoratus)	Cecarria_obtusifolia)	(Ileostylus_micranthus	(Muellerina_celastroides	Muellerina_eucalyptoides)))	((((((Amylotheca_subumbellata	((Alepis_flavida	Peraxilla_tetrapetala)	(Notanthera_heterophylla	(((Amylotheca_duthieana	(((Macrosolen_cochinchinensis	Macrosolen_melintangensis)	Lepidaria_sp_Nickrent_4044)	Decaisnina_triflora))	((Lysiana_maritima	Lysiana_filifolia)	Lepidaria_oviceps))	Loxanthera_speciosa))))	((Desmaria_mutabilis	((Psittacanthus_schiedeanus	Ligaria_cuneifolia)	(Decaisnina_brittenii	(Decaisnina_congesta	Decaisnina_signata))))	((Tripodanthus_flagellaris	((Tripodanthus_acutifolius	Tripodanthus_belmirensis)	Phthirusa_inorna))	((Psittacanthus_calyculatus
(Oedina_pendens	(((Berhautia_senegalensis	(Oncocalyx_schimperi	(Englerina_ramulosa	Tapinanthus_constrictiflorus)))	(Agelanthus_sansibarensis	(Oncocalyx_sulfureus	Oncella_ambigua)))	(((Tolypanthus_involucratus	((Helixanthera_coccinea	Dendrophthoe_curvata)	(Dendrophthoe_constricta	(Dendrophthoe_vitellina	Dendrophthoe_longituba))))	((((((Amyema_queenslandica	Helicanthes_elastica)	(Benthamina_alyxifolia	(((Dactyliophora_novaeguineae	Diplatia_grandibractea)	Amyema_cambagei)	(Diplatia_furcata	Amyema_glabra))))	Sogerianthe_sessiflora)	((((((((Loranthus_europaeus	Loranthus_grewingkii)	Loranthus_odoratus)	Cecarria_obtusifolia)	(Ileostylus_micranthus	(Muellerina_celastroides	Muellerina_eucalyptoides)))	(Tupeia_antarctica	((Nuytsia_floribunda	(Gaiadendron_punctatum	Atkinsonia_ligustrina))	((((Decaisnina_brittenii	(Ligaria_cuneifolia	(Decaisnina_congesta	Decaisnina_signata)))	(Notanthera_heterophylla	((((Tristerix_corymbosus	Tristerix_aphyllus)	Tristerix_verticillatus)	Tristerix_penduliflorus)	((Tristerix_grandiflorus	(Tristerix_chodatianus	(Tristerix_peruvianus	(Tristerix_longebracteatus	Tristerix_pubescens))))	Tristerix_peytonii))))	((((Tripodanthus_acutifolius
((((((Bakerella_sp_Nickrent_4161	Plicosepalus_sagittifolius)	((Helixanthera_cylindrica	(((Phragmanthera_regularis	(Scurrula_pulverulenta	(Scurrula_parasitica	Scurrula_ferruginea)))	Taxillus_chinensis)	((((((Oncocalyx_schimperi	Septulina_glauca)	(Helixanthera_parasitica	Plicosepalus_curviflorus))	(Amyema_queenslandica	Helicanthes_elastica))	(Benthamina_alyxifolia	(Dactyliophora_novaeguineae	(Amyema_cambagei	(Diplatia_grandibractea	(Diplatia_furcata	Amyema_glabra))))))	Sogerianthe_sessiflora)	((((Loranthus_europaeus	Loranthus_grewingkii)	Loranthus_odoratus)	Cecarria_obtusifolia)	((Ileostylus_micranthus	(Muellerina_celastroides	Muellerina_eucalyptoides))	(((Lepidaria_oviceps	Gaiadendron_punctatum)	((Tupeia_antarctica	((((Decaisnina_congesta	Decaisnina_signata)	Ligaria_cuneifolia)	(Desmaria_mutabilis	Decaisnina_brittenii))	(Notanthera_heterophylla	(((Tristerix_pubescens	(Tristerix_peruvianus	Tristerix_longebracteatus))	(Tristerix_chodatianus	((Tristerix_verticillatus	(Tristerix_aphyllus	Tristerix_corymbosus))	Tristerix_peytonii)))	(Tristerix_penduliflorus	Tristerix_grandiflorus)))))	Atkinsonia_ligustrina))	((Nuytsia_floribunda	(((Passovia_pyrifolia
(((((((Dendrophthoe_curvata	Helixanthera_coccinea)	((Dendrophthoe_vitellina	Dendrophthoe_longituba)	Dendrophthoe_constricta))	Tolypanthus_involucratus)	((((((Amyema_queenslandica	Helicanthes_elastica)	(Benthamina_alyxifolia	(Dactyliophora_novaeguineae	(Amyema_cambagei	(Diplatia_grandibractea	(Diplatia_furcata	Amyema_glabra))))))	Sogerianthe_sessiflora)	((((Amylotheca_subumbellata	(Desmaria_mutabilis	((Notanthera_heterophylla	(((Decaisnina_congesta	Decaisnina_signata)	Ligaria_cuneifolia)	(Psittacanthus_schiedeanus	(((Tristerix_verticillatus	(Tristerix_aphyllus	Tristerix_corymbosus))	Tristerix_penduliflorus)	(((Tristerix_grandiflorus	Tristerix_chodatianus)	((Tristerix_pubescens	Tristerix_longebracteatus)	Tristerix_peruvianus))	Tristerix_peytonii)))))	Tupeia_antarctica)))	((((Passovia_pyrifolia	(((Cladocolea_mcvaughii	Oryctanthus_occidentalis)	Dendropemon_bicolor)	Cladocolea_cupulata))	((Tripodanthus_flagellaris	(((((Struthanthus_sp_RE_5128_1	(Struthanthus_oerstedii	Struthanthus_orbicularis))	Struthanthus_woodsonii)	Cladocolea_gracilis)	Psittacanthus_calyculatus)	Phthirusa_inorna))	Tripodanthus_belmirensis))	Tripodanthus_acutifolius)	((Alepis_flavida	Peraxilla_tetrapetala)
(((Socratina_bemarivensis	(((((((Dactyliophora_novaeguineae	(Diplatia_furcata	(Amyema_glabra	Diplatia_grandibractea)))	((Amyema_queenslandica	Helicanthes_elastica)	Benthamina_alyxifolia))	Sogerianthe_sessiflora)	(((Septulina_glauca	((Amyema_cambagei	((((Tripodanthus_flagellaris	Tripodanthus_acutifolius)	(Tripodanthus_belmirensis	(((Phthirusa_inorna	Passovia_pyrifolia)	((Dendropemon_bicolor	(Cladocolea_cupulata	Cladocolea_mcvaughii))	Oryctanthus_occidentalis))	((((Psittacanthus_schiedeanus	Struthanthus_sp_RE_5128_1)	(Struthanthus_oerstedii	Struthanthus_orbicularis))	Struthanthus_woodsonii)	Cladocolea_gracilis))))	Psittacanthus_calyculatus)	((Notanthera_heterophylla	((Alepis_flavida	Peraxilla_tetrapetala)	(((Amylotheca_duthieana	((Decaisnina_brittenii	Decaisnina_triflora)	((Macrosolen_cochinchinensis	Macrosolen_melintangensis)	Lepidaria_sp_Nickrent_4044)))	Loxanthera_speciosa)	(Amylotheca_subumbellata	(Lysiana_maritima	Lysiana_filifolia)))))	(Desmaria_mutabilis	(((Decaisnina_congesta	Decaisnina_signata)	Ligaria_cuneifolia)	(((Nuytsia_floribunda	Atkinsonia_ligustrina)	Gaiadendron_punctatum)	(((((Tristerix_peruvianus	Tristerix_longebracteatus)	Tristerix_grandiflorus)
(((((((((Dendrophthoe_vitellina	Dendrophthoe_longituba)	Dendrophthoe_constricta)	Helixanthera_coccinea)	(Dendrophthoe_curvata	Tolypanthus_involucratus))	((Amyema_cambagei	((((((Amyema_queenslandica	Helicanthes_elastica)	(Benthamina_alyxifolia	(Dactyliophora_novaeguineae	(Diplatia_furcata	(Amyema_glabra	Diplatia_grandibractea)))))	(Septulina_glauca	Sogerianthe_sessiflora))	((((((Phthirusa_inorna	(Tripodanthus_belmirensis	(Tripodanthus_flagellaris	Tripodanthus_acutifolius)))	((((Struthanthus_sp_RE_5128_1	((Psittacanthus_schiedeanus	((Cladocolea_cupulata	Cladocolea_mcvaughii)	Struthanthus_oerstedii))	Struthanthus_orbicularis))	Struthanthus_woodsonii)	Cladocolea_gracilis)	((Dendropemon_bicolor	Oryctanthus_occidentalis)	Passovia_pyrifolia)))	Psittacanthus_calyculatus)	((((((((Tristerix_aphyllus	(Tristerix_grandiflorus	Tristerix_corymbosus))	(Tristerix_longebracteatus	Tristerix_pubescens))	(Tristerix_chodatianus	Tristerix_peruvianus))	Tristerix_peytonii)	Tristerix_verticillatus)	Tristerix_penduliflorus)	Desmaria_mutabilis)	((Tupeia_antarctica	((Nuytsia_floribunda	Atkinsonia_ligustrina)	((Decaisnina_congesta	Decaisnina_signata)	Gaiadendron_punctatum)))	(Notanthera_heterophylla
(((((Oncocalyx_schimperi	Tapinanthus_constrictiflorus)	Englerina_ramulosa)	((Oedina_pendens	(((Tolypanthus_involucratus	(Dendrophthoe_curvata	((Septulina_glauca	Helixanthera_coccinea)	((Dendrophthoe_vitellina	Dendrophthoe_longituba)	Dendrophthoe_constricta))))	((Moquiniella_rubra	(Phragmanthera_crassicaulis	((Plicosepalus_curviflorus	((Tapinanthus_sp_OM825	(Erianthemum_dregei	Spragueanella_rhamnifolia))	Oliverella_rubroviridis))	(Emelianthe_panganensis	Globimetula_dinklagei))))	(Bakerella_sp_Nickrent_4161	Plicosepalus_sagittifolius)))	((((Helixanthera_parasitica	Taxillus_chinensis)	(Phragmanthera_regularis	(Scurrula_pulverulenta	(Scurrula_ferruginea	Scurrula_parasitica))))	Helixanthera_cylindrica)	(((((((((Oryctanthus_occidentalis	Dendropemon_bicolor)	(Passovia_pyrifolia	Phthirusa_inorna))	((((Cladocolea_mcvaughii	Psittacanthus_schiedeanus)	Cladocolea_cupulata)	(Cladocolea_gracilis	(Struthanthus_woodsonii	((Struthanthus_orbicularis	Struthanthus_oerstedii)	Struthanthus_sp_RE_5128_1))))	Psittacanthus_calyculatus))	(Tripodanthus_belmirensis	(Tripodanthus_flagellaris	Tripodanthus_acutifolius)))	(((((Tristerix_longebracteatus	Tristerix_pubescens)	(Tristerix_peytonii	((Tristerix_penduliflorus	(Tristerix_corymbosus
((((Phragmanthera_regularis	((Tolypanthus_involucratus	((Dendrophthoe_vitellina	Dendrophthoe_longituba)	(Dendrophthoe_constricta	(Dendrophthoe_curvata	Helixanthera_coccinea))))	(((((Helixanthera_parasitica	Taxillus_chinensis)	(Scurrula_pulverulenta	(Scurrula_ferruginea	Scurrula_parasitica)))	Helixanthera_cylindrica)	(((((((Oryctanthus_occidentalis	Dendropemon_bicolor)	((Phthirusa_inorna	((Tripodanthus_flagellaris	Tripodanthus_acutifolius)	Tripodanthus_belmirensis))	(Psittacanthus_calyculatus	((Passovia_pyrifolia	((Struthanthus_woodsonii	(((Struthanthus_orbicularis	Struthanthus_oerstedii)	Struthanthus_sp_RE_5128_1)	Cladocolea_gracilis))	Psittacanthus_schiedeanus))	(Cladocolea_mcvaughii	Cladocolea_cupulata)))))	(((((((Tristerix_longebracteatus	Tristerix_pubescens)	(Tristerix_corymbosus	Tristerix_aphyllus))	Tristerix_peytonii)	(Tristerix_peruvianus	Tristerix_chodatianus))	Tristerix_verticillatus)	(Tristerix_grandiflorus	Tristerix_penduliflorus))	((Ligaria_cuneifolia	(Decaisnina_signata	Decaisnina_congesta))	Decaisnina_brittenii)))	(Lepidaria_oviceps	Tupeia_antarctica))	(((Desmaria_mutabilis	(((Alepis_flavida	Peraxilla_tetrapetala)	(Loxanthera_speciosa	(Amylotheca_duthieana
((Agelanthus_sansibarensis	(Oncocalyx_sulfureus	Oncella_ambigua))	((((Tapinanthus_constrictiflorus	(Oncocalyx_schimperi	Englerina_ramulosa))	Oedina_pendens)	(((Tolypanthus_involucratus	((Helixanthera_coccinea	((Dendrophthoe_vitellina	Dendrophthoe_longituba)	Dendrophthoe_constricta))	Dendrophthoe_curvata))	(((Moquiniella_rubra	(Phragmanthera_crassicaulis	(((Tapinanthus_sp_OM825	(Erianthemum_dregei	Spragueanella_rhamnifolia))	Oliverella_rubroviridis)	(Emelianthe_panganensis	Globimetula_dinklagei))))	(Bakerella_sp_Nickrent_4161	Plicosepalus_sagittifolius))	(Amyema_cambagei	((((((Septulina_glauca	Plicosepalus_curviflorus)	(Helixanthera_parasitica	Taxillus_chinensis))	(Phragmanthera_regularis	(Scurrula_ferruginea	(Scurrula_parasitica	Scurrula_pulverulenta))))	Helixanthera_cylindrica)	(((((Loranthus_odoratus	(Loranthus_grewingkii	Loranthus_europaeus))	Cecarria_obtusifolia)	(((((Tripodanthus_belmirensis	(Psittacanthus_calyculatus	(((Struthanthus_woodsonii	(((Struthanthus_orbicularis	Struthanthus_oerstedii)	Struthanthus_sp_RE_5128_1)	Psittacanthus_schiedeanus))	Cladocolea_gracilis)	(Cladocolea_mcvaughii	Cladocolea_cupulata))))	((Phthirusa_inorna	Passovia_pyrifolia)	(Dendropemon_bicolor
((((Vanwykia_remota	Oedina_pendens)	((Tolypanthus_involucratus	(((Dendrophthoe_vitellina	Dendrophthoe_longituba)	Dendrophthoe_constricta)	Dendrophthoe_curvata))	(((Septulina_glauca	Helixanthera_coccinea)	((Moquiniella_rubra	(Phragmanthera_crassicaulis	(((Tapinanthus_sp_OM825	(Erianthemum_dregei	Spragueanella_rhamnifolia))	Oliverella_rubroviridis)	(Emelianthe_panganensis	Globimetula_dinklagei))))	(Bakerella_sp_Nickrent_4161	Plicosepalus_sagittifolius)))	(((Taxillus_chinensis	(((Scurrula_ferruginea	Scurrula_parasitica)	Scurrula_pulverulenta)	Phragmanthera_regularis))	Helixanthera_cylindrica)	(((((((Psittacanthus_calyculatus	((Cladocolea_gracilis	((Struthanthus_orbicularis	Struthanthus_oerstedii)	Struthanthus_sp_RE_5128_1))	(Tripodanthus_belmirensis	Struthanthus_woodsonii)))	Psittacanthus_schiedeanus)	((Phthirusa_inorna	Passovia_pyrifolia)	(Dendropemon_bicolor	((Cladocolea_mcvaughii	Cladocolea_cupulata)	Oryctanthus_occidentalis))))	(Tripodanthus_flagellaris	Tripodanthus_acutifolius))	((Tupeia_antarctica	(((Decaisnina_signata	Decaisnina_congesta)	Ligaria_cuneifolia)	((Tristerix_peytonii	((Tristerix_grandiflorus	Tristerix_penduliflorus)	(((Tristerix_pubescens	Tristerix_longebracteatus)
((Berhautia_senegalensis	(Tapinanthus_constrictiflorus	(Oncocalyx_schimperi	Englerina_ramulosa)))	((Dendrophthoe_vitellina	(((((Tolypanthus_involucratus	((Helixanthera_parasitica	Plicosepalus_curviflorus)	((Dendrophthoe_longituba	Dendrophthoe_constricta)	((Septulina_glauca	Helixanthera_coccinea)	Dendrophthoe_curvata))))	((Plicosepalus_sagittifolius	((Moquiniella_rubra	(Phragmanthera_crassicaulis	(((Erianthemum_dregei	Spragueanella_rhamnifolia)	(Oliverella_rubroviridis	Tapinanthus_sp_OM825))	(Emelianthe_panganensis	Globimetula_dinklagei))))	Bakerella_sp_Nickrent_4161))	(((Taxillus_chinensis	((Scurrula_ferruginea	(Scurrula_parasitica	Scurrula_pulverulenta))	Phragmanthera_regularis))	Helixanthera_cylindrica)	((((((Loranthus_grewingkii	Loranthus_europaeus)	Loranthus_odoratus)	Cecarria_obtusifolia)	(Ileostylus_micranthus	(Muellerina_celastroides	Muellerina_eucalyptoides)))	(Gaiadendron_punctatum	((((Atkinsonia_ligustrina	((Alepis_flavida	Peraxilla_tetrapetala)	((((Lepidaria_sp_Nickrent_4044	(Amylotheca_duthieana	(Macrosolen_melintangensis	Macrosolen_cochinchinensis)))	Decaisnina_triflora)	(Loxanthera_speciosa	Lepidaria_oviceps))	(Amylotheca_subumbellata	(Lysiana_maritima	Lysiana_filifolia)))))
((Berhautia_senegalensis	(Tapinanthus_constrictiflorus	(Oncocalyx_schimperi	Englerina_ramulosa)))	(((((((Phragmanthera_regularis	(((((Plicosepalus_curviflorus	Septulina_glauca)	(Helixanthera_parasitica	Taxillus_chinensis))	(Scurrula_pulverulenta	(Scurrula_ferruginea	Scurrula_parasitica)))	Helixanthera_cylindrica)	((((Ileostylus_micranthus	(Muellerina_celastroides	Muellerina_eucalyptoides))	(Phthirusa_inorna	(((Loranthus_grewingkii	Loranthus_europaeus)	Loranthus_odoratus)	Cecarria_obtusifolia)))	(Gaiadendron_punctatum	((((Tupeia_antarctica	Amylotheca_subumbellata)	(Atkinsonia_ligustrina	Nuytsia_floribunda))	((Lepidaria_oviceps	(Alepis_flavida	Peraxilla_tetrapetala))	((((Amylotheca_duthieana	((Macrosolen_melintangensis	Macrosolen_cochinchinensis)	Lepidaria_sp_Nickrent_4044))	Decaisnina_triflora)	Loxanthera_speciosa)	(Lysiana_maritima	Lysiana_filifolia))))	(((((Psittacanthus_calyculatus	((((Struthanthus_orbicularis	Struthanthus_oerstedii)	Struthanthus_sp_RE_5128_1)	Struthanthus_woodsonii)	Cladocolea_gracilis))	(((Cladocolea_cupulata	Tripodanthus_belmirensis)	(Psittacanthus_schiedeanus	(Passovia_pyrifolia	Cladocolea_mcvaughii)))	(Dendropemon_bicolor	(Tripodanthus_flagellaris
((Oedina_pendens	((((Tolypanthus_involucratus	(Dendrophthoe_longituba	(Dendrophthoe_curvata	Helixanthera_coccinea)))	(Plicosepalus_sagittifolius	Bakerella_sp_Nickrent_4161))	((((((Plicosepalus_curviflorus	Septulina_glauca)	((Helixanthera_parasitica	Dendrophthoe_constricta)	Taxillus_chinensis))	(Phragmanthera_regularis	(Scurrula_pulverulenta	(Scurrula_ferruginea	Scurrula_parasitica))))	Helixanthera_cylindrica)	((((Ileostylus_micranthus	(Muellerina_celastroides	Muellerina_eucalyptoides))	(((Loranthus_grewingkii	Loranthus_europaeus)	Loranthus_odoratus)	Cecarria_obtusifolia))	((((((Alepis_flavida	Peraxilla_tetrapetala)	(((Amylotheca_subumbellata	(Lysiana_maritima	Lysiana_filifolia))	((((Macrosolen_melintangensis	Macrosolen_cochinchinensis)	Lepidaria_sp_Nickrent_4044)	Decaisnina_triflora)	Amylotheca_duthieana))	Loxanthera_speciosa))	(((Notanthera_heterophylla	((Decaisnina_brittenii	((Decaisnina_congesta	Decaisnina_signata)	Ligaria_cuneifolia))	((((Tristerix_aphyllus	Tristerix_corymbosus)	Tristerix_verticillatus)	(((Tristerix_pubescens	Tristerix_longebracteatus)	((Tristerix_chodatianus	Tristerix_peruvianus)	Tristerix_peytonii))	Tristerix_grandiflorus))	Tristerix_penduliflorus)))
((Oedina_pendens	(Socratina_bemarivensis	(((Plicosepalus_sagittifolius	Bakerella_sp_Nickrent_4161)	((Tolypanthus_involucratus	((Dendrophthoe_constricta	(Dendrophthoe_vitellina	Dendrophthoe_longituba))	(Dendrophthoe_curvata	Helixanthera_coccinea)))	((((Scurrula_pulverulenta	(Scurrula_ferruginea	Scurrula_parasitica))	((Plicosepalus_curviflorus	Septulina_glauca)	(Helixanthera_parasitica	Taxillus_chinensis)))	((Helixanthera_cylindrica	(((Ileostylus_micranthus	(Muellerina_celastroides	Muellerina_eucalyptoides))	(((Loranthus_grewingkii	Loranthus_europaeus)	Loranthus_odoratus)	Cecarria_obtusifolia))	((((Tripodanthus_belmirensis	(Tripodanthus_flagellaris	Tripodanthus_acutifolius))	((((Cladocolea_cupulata	Cladocolea_mcvaughii)	Passovia_pyrifolia)	(Dendropemon_bicolor	(Psittacanthus_schiedeanus	Oryctanthus_occidentalis)))	(Psittacanthus_calyculatus	((((Struthanthus_orbicularis	Struthanthus_oerstedii)	Struthanthus_sp_RE_5128_1)	Struthanthus_woodsonii)	Cladocolea_gracilis))))	Phthirusa_inorna)	((((((Lepidaria_oviceps	Alepis_flavida)	Peraxilla_tetrapetala)	(Notanthera_heterophylla	(((Amylotheca_subumbellata	(Lysiana_maritima	Lysiana_filifolia))	((((Macrosolen_melintangensis	Macrosolen_cochinchinensis)
((((Lepidaria_oviceps	Vanwykia_remota)	Socratina_bemarivensis)	((((Dendrophthoe_curvata	Tolypanthus_involucratus)	((Dendrophthoe_constricta	Helixanthera_coccinea)	(Dendrophthoe_vitellina	Dendrophthoe_longituba)))	((((Phragmanthera_regularis	(Scurrula_pulverulenta	(Scurrula_ferruginea	Scurrula_parasitica)))	(Helixanthera_parasitica	Taxillus_chinensis))	(Helixanthera_cylindrica	((((Baratranthus_axanthus	((Plicosepalus_curviflorus	(Septulina_glauca	Ileostylus_micranthus))	(Muellerina_celastroides	Muellerina_eucalyptoides)))	(((Loranthus_grewingkii	Loranthus_europaeus)	Loranthus_odoratus)	Cecarria_obtusifolia))	((((Nuytsia_floribunda	Atkinsonia_ligustrina)	Gaiadendron_punctatum)	(((Alepis_flavida	Peraxilla_tetrapetala)	(((Amylotheca_subumbellata	(Lysiana_maritima	Lysiana_filifolia))	((((Macrosolen_melintangensis	Macrosolen_cochinchinensis)	Lepidaria_sp_Nickrent_4044)	Decaisnina_triflora)	Amylotheca_duthieana))	Loxanthera_speciosa))	(Decaisnina_brittenii	(Desmaria_mutabilis	((Psittacanthus_schiedeanus	((((Phthirusa_inorna	(Tripodanthus_acutifolius	Tripodanthus_belmirensis))	Tripodanthus_flagellaris)	((Passovia_pyrifolia	((Dendropemon_bicolor	Oryctanthus_occidentalis)
(((Oedina_pendens	((Baratranthus_axanthus	Vanwykia_remota)	(((((Dendrophthoe_curvata	(Helixanthera_coccinea	(Dendrophthoe_vitellina	Dendrophthoe_longituba)))	Dendrophthoe_constricta)	Tolypanthus_involucratus)	((((Phragmanthera_regularis	(Scurrula_ferruginea	(Scurrula_parasitica	Scurrula_pulverulenta)))	(Helixanthera_parasitica	Taxillus_chinensis))	(Helixanthera_cylindrica	(((((Septulina_glauca	Ileostylus_micranthus)	(Muellerina_celastroides	Muellerina_eucalyptoides))	(((Loranthus_grewingkii	Loranthus_europaeus)	Loranthus_odoratus)	Cecarria_obtusifolia))	((Tupeia_antarctica	((Nuytsia_floribunda	Atkinsonia_ligustrina)	(((((Amylotheca_subumbellata	(Lysiana_maritima	Lysiana_filifolia))	((((Macrosolen_melintangensis	Macrosolen_cochinchinensis)	Lepidaria_sp_Nickrent_4044)	Decaisnina_triflora)	Amylotheca_duthieana))	Loxanthera_speciosa)	(Lepidaria_oviceps	(Alepis_flavida	Peraxilla_tetrapetala)))	((((Decaisnina_signata	Desmaria_mutabilis)	Decaisnina_congesta)	Decaisnina_brittenii)	(((Psittacanthus_schiedeanus	(((Phthirusa_inorna	Tripodanthus_belmirensis)	(Tripodanthus_acutifolius	Tripodanthus_flagellaris))	((Passovia_pyrifolia	((Dendropemon_bicolor
(Berhautia_senegalensis	(Baratranthus_axanthus	(((Tapinanthus_constrictiflorus	Englerina_ramulosa)	(Agelanthus_sansibarensis	(Oncella_ambigua	Oncocalyx_sulfureus)))	((((Bakerella_sp_Nickrent_4161	Socratina_bemarivensis)	((((Tolypanthus_involucratus	(Helixanthera_coccinea	((Dendrophthoe_constricta	(Dendrophthoe_vitellina	Dendrophthoe_longituba))	Dendrophthoe_curvata)))	Plicosepalus_sagittifolius)	(((((Helixanthera_parasitica	Taxillus_chinensis)	(Scurrula_pulverulenta	(Scurrula_ferruginea	Scurrula_parasitica)))	((Sogerianthe_sessiflora	((Benthamina_alyxifolia	((Amyema_cambagei	(Diplatia_furcata	Amyema_glabra))	(Diplatia_grandibractea	Dactyliophora_novaeguineae)))	(Helicanthes_elastica	Amyema_queenslandica)))	((((Psittacanthus_calyculatus	(((Dendropemon_bicolor	((Cladocolea_cupulata	Cladocolea_mcvaughii)	Oryctanthus_occidentalis))	(Phthirusa_inorna	Passovia_pyrifolia))	((Tripodanthus_acutifolius	Tripodanthus_flagellaris)	(((Tripodanthus_belmirensis	Struthanthus_woodsonii)	(Struthanthus_sp_RE_5128_1	(Struthanthus_orbicularis	Struthanthus_oerstedii)))	Cladocolea_gracilis))))	Psittacanthus_schiedeanus)	(((Gaiadendron_punctatum	(Atkinsonia_ligustrina	Nuytsia_floribunda))	(Tupeia_antarctica
(((((Plicosepalus_curviflorus	((Plicosepalus_sagittifolius	(Baratranthus_axanthus	Vanwykia_remota))	(Bakerella_sp_Nickrent_4161	Septulina_glauca)))	(((((Sogerianthe_sessiflora	((Benthamina_alyxifolia	((Diplatia_furcata	(Diplatia_grandibractea	Amyema_glabra))	(Amyema_cambagei	Dactyliophora_novaeguineae)))	(Helicanthes_elastica	Amyema_queenslandica)))	((((Gaiadendron_punctatum	(Atkinsonia_ligustrina	Nuytsia_floribunda))	(Tupeia_antarctica	((((((((Dendropemon_bicolor	(Cladocolea_cupulata	(Cladocolea_mcvaughii	Oryctanthus_occidentalis)))	(Phthirusa_inorna	Passovia_pyrifolia))	(Psittacanthus_calyculatus	((Struthanthus_woodsonii	(Struthanthus_oerstedii	(Struthanthus_orbicularis	Struthanthus_sp_RE_5128_1)))	Cladocolea_gracilis)))	(Tripodanthus_acutifolius	Tripodanthus_flagellaris))	Tripodanthus_belmirensis)	((Ligaria_cuneifolia	(((((Tristerix_grandiflorus	Tristerix_penduliflorus)	(Tristerix_verticillatus	(Tristerix_aphyllus	Tristerix_corymbosus)))	(Tristerix_longebracteatus	Tristerix_pubescens))	Tristerix_peytonii)	(Tristerix_chodatianus	Tristerix_peruvianus)))	Notanthera_heterophylla))	Desmaria_mutabilis)	((Alepis_flavida	Peraxilla_tetrapetala)	(Lepidaria_oviceps
(Berhautia_senegalensis	((Agelanthus_sansibarensis	(Oncella_ambigua	Oncocalyx_sulfureus))	((Tapinanthus_constrictiflorus	(Oncocalyx_schimperi	Englerina_ramulosa))	((((Baratranthus_axanthus	Vanwykia_remota)	(((((Sogerianthe_sessiflora	((Benthamina_alyxifolia	((Diplatia_furcata	(Diplatia_grandibractea	Amyema_glabra))	Dactyliophora_novaeguineae))	(Helicanthes_elastica	Amyema_queenslandica)))	((Gaiadendron_punctatum	((Desmaria_mutabilis	(((((Phthirusa_inorna	(Tripodanthus_acutifolius	Tripodanthus_flagellaris))	Tripodanthus_belmirensis)	((Dendropemon_bicolor	((Oryctanthus_occidentalis	Cladocolea_mcvaughii)	Cladocolea_cupulata))	(Psittacanthus_calyculatus	(Passovia_pyrifolia	((Cladocolea_gracilis	(Struthanthus_sp_RE_5128_1	(Struthanthus_oerstedii	Struthanthus_orbicularis)))	Struthanthus_woodsonii)))))	(Ligaria_cuneifolia	((((Tristerix_longebracteatus	Tristerix_pubescens)	(((Tristerix_verticillatus	(Tristerix_penduliflorus	(Tristerix_corymbosus	Tristerix_aphyllus)))	Tristerix_peytonii)	Tristerix_grandiflorus))	(Tristerix_chodatianus	Tristerix_peruvianus))	Notanthera_heterophylla)))	Tupeia_antarctica))	(((Alepis_flavida	Peraxilla_tetrapetala)	((Amylotheca_subumbellata
(((((Bakerella_sp_Nickrent_4161	Plicosepalus_sagittifolius)	(Oedina_pendens	Vanwykia_remota))	((((Phragmanthera_crassicaulis	((((Erianthemum_dregei	Spragueanella_rhamnifolia)	Tapinanthus_sp_OM825)	Oliverella_rubroviridis)	(Emelianthe_panganensis	Globimetula_dinklagei)))	Moquiniella_rubra)	((Helixanthera_cylindrica	((Plicosepalus_curviflorus	Septulina_glauca)	((Helixanthera_parasitica	Taxillus_chinensis)	(Phragmanthera_regularis	(Scurrula_pulverulenta	(Scurrula_ferruginea	Scurrula_parasitica))))))	(((Sogerianthe_sessiflora	(Benthamina_alyxifolia	((Amyema_cambagei	(Diplatia_furcata	(Diplatia_grandibractea	Amyema_glabra)))	Dactyliophora_novaeguineae)))	(Helicanthes_elastica	Amyema_queenslandica))	(((Ileostylus_micranthus	(Muellerina_celastroides	Muellerina_eucalyptoides))	((Loranthus_europaeus	Loranthus_grewingkii)	(Loranthus_odoratus	Cecarria_obtusifolia)))	(Baratranthus_axanthus	(((Decaisnina_signata	(Nuytsia_floribunda	(Gaiadendron_punctatum	Atkinsonia_ligustrina)))	(((Decaisnina_brittenii	(((Tripodanthus_flagellaris	Lepidaria_oviceps)	(Alepis_flavida	Peraxilla_tetrapetala))	((((((Macrosolen_melintangensis	Macrosolen_cochinchinensis)	Amylotheca_duthieana)
(((Oncocalyx_schimperi	Tapinanthus_constrictiflorus)	(Berhautia_senegalensis	Englerina_ramulosa))	(((Socratina_bemarivensis	(Vanwykia_remota	(((Amyema_cambagei	((Bakerella_sp_Nickrent_4161	Plicosepalus_sagittifolius)	(((Plicosepalus_curviflorus	Phragmanthera_crassicaulis)	((((Erianthemum_dregei	Spragueanella_rhamnifolia)	Tapinanthus_sp_OM825)	Oliverella_rubroviridis)	(Emelianthe_panganensis	Globimetula_dinklagei)))	Moquiniella_rubra)))	((Helixanthera_cylindrica	((Helixanthera_parasitica	Taxillus_chinensis)	(Phragmanthera_regularis	(Scurrula_ferruginea	(Scurrula_parasitica	Scurrula_pulverulenta)))))	(((Septulina_glauca	Sogerianthe_sessiflora)	((Benthamina_alyxifolia	(Helicanthes_elastica	Amyema_queenslandica))	((Diplatia_furcata	(Diplatia_grandibractea	Amyema_glabra))	Dactyliophora_novaeguineae)))	(((Ileostylus_micranthus	(Muellerina_celastroides	Muellerina_eucalyptoides))	((Loranthus_europaeus	Loranthus_grewingkii)	(Loranthus_odoratus	Cecarria_obtusifolia)))	(Baratranthus_axanthus	((((Tupeia_antarctica	Desmaria_mutabilis)	(((((Tripodanthus_flagellaris	Tripodanthus_acutifolius)	(Tripodanthus_belmirensis	((((Struthanthus_sp_RE_5128_1	((Psittacanthus_schiedeanus	Struthanthus_oerstedii)
(Berhautia_senegalensis	((((((Plicosepalus_sagittifolius	((Phragmanthera_crassicaulis	((Moquiniella_rubra	(Emelianthe_panganensis	(Plicosepalus_curviflorus	Globimetula_dinklagei)))	(((Erianthemum_dregei	Spragueanella_rhamnifolia)	Tapinanthus_sp_OM825)	Oliverella_rubroviridis)))	Bakerella_sp_Nickrent_4161))	((Helixanthera_cylindrica	(Taxillus_chinensis	(Phragmanthera_regularis	(Scurrula_pulverulenta	(Scurrula_ferruginea	Scurrula_parasitica)))))	(((Septulina_glauca	Sogerianthe_sessiflora)	((Benthamina_alyxifolia	(Helicanthes_elastica	Amyema_queenslandica))	((Amyema_cambagei	(Diplatia_furcata	(Diplatia_grandibractea	Amyema_glabra)))	Dactyliophora_novaeguineae)))	(((Ileostylus_micranthus	(Muellerina_celastroides	Muellerina_eucalyptoides))	(Baratranthus_axanthus	((Loranthus_europaeus	Loranthus_grewingkii)	(Loranthus_odoratus	Cecarria_obtusifolia))))	(((((((Tripodanthus_acutifolius	((Psittacanthus_schiedeanus	(((Tripodanthus_belmirensis	(Struthanthus_sp_RE_5128_1	(Struthanthus_oerstedii	Struthanthus_orbicularis)))	Struthanthus_woodsonii)	Cladocolea_gracilis))	((Phthirusa_inorna	Passovia_pyrifolia)	(Dendropemon_bicolor	(Cladocolea_cupulata	(Cladocolea_mcvaughii	Oryctanthus_occidentalis))))))
(Berhautia_senegalensis	((Oedina_pendens	((((((Phragmanthera_crassicaulis	((Emelianthe_panganensis	Globimetula_dinklagei)	(Plicosepalus_curviflorus	(((Erianthemum_dregei	Spragueanella_rhamnifolia)	Tapinanthus_sp_OM825)	Oliverella_rubroviridis))))	Moquiniella_rubra)	(Bakerella_sp_Nickrent_4161	Plicosepalus_sagittifolius))	(((Benthamina_alyxifolia	(Helicanthes_elastica	Amyema_queenslandica))	((Diplatia_furcata	(Diplatia_grandibractea	Amyema_glabra))	(Dactyliophora_novaeguineae	Amyema_cambagei)))	((Helixanthera_cylindrica	((((Septulina_glauca	Ileostylus_micranthus)	(Muellerina_celastroides	Muellerina_eucalyptoides))	((Loranthus_europaeus	Loranthus_grewingkii)	(Loranthus_odoratus	Cecarria_obtusifolia)))	(Baratranthus_axanthus	(((((((Tripodanthus_flagellaris	Tripodanthus_acutifolius)	(Phthirusa_inorna	Tripodanthus_belmirensis))	(((Struthanthus_woodsonii	((Struthanthus_sp_RE_5128_1	(Struthanthus_oerstedii	Struthanthus_orbicularis))	Psittacanthus_schiedeanus))	Cladocolea_gracilis)	(Passovia_pyrifolia	(Dendropemon_bicolor	(Cladocolea_cupulata	(Cladocolea_mcvaughii	Oryctanthus_occidentalis))))))	Psittacanthus_calyculatus)	((((Decaisnina_congesta	Decaisnina_brittenii)	Decaisnina_signata)
(((Oedina_pendens	(Socratina_bemarivensis	(Vanwykia_remota	(Bakerella_sp_Nickrent_4161	((((((((Ileostylus_micranthus	(Muellerina_celastroides	Muellerina_eucalyptoides))	((Loranthus_europaeus	Loranthus_grewingkii)	(Loranthus_odoratus	Cecarria_obtusifolia)))	(((((((Alepis_flavida	Peraxilla_tetrapetala)	(Notanthera_heterophylla	((Lysiana_maritima	Lysiana_filifolia)	((Loxanthera_speciosa	(Decaisnina_triflora	((Lepidaria_oviceps	Lepidaria_sp_Nickrent_4044)	(Macrosolen_melintangensis	Macrosolen_cochinchinensis))))	Amylotheca_duthieana))))	Desmaria_mutabilis)	((Decaisnina_signata	(Decaisnina_brittenii	Amylotheca_subumbellata))	(Gaiadendron_punctatum	(Nuytsia_floribunda	Atkinsonia_ligustrina))))	Decaisnina_congesta)	Tupeia_antarctica)	((((Passovia_pyrifolia	(Dendropemon_bicolor	(Oryctanthus_occidentalis	(Cladocolea_cupulata	Cladocolea_mcvaughii))))	((Tripodanthus_flagellaris	Tripodanthus_acutifolius)	((Tripodanthus_belmirensis	(((Struthanthus_woodsonii	(Struthanthus_sp_RE_5128_1	(Struthanthus_oerstedii	Struthanthus_orbicularis)))	Cladocolea_gracilis)	Psittacanthus_schiedeanus))	Phthirusa_inorna)))	Psittacanthus_calyculatus)	(Ligaria_cuneifolia	(((((Tristerix_chodatianus
((Agelanthus_sansibarensis	(Oncella_ambigua	Oncocalyx_sulfureus))	((Berhautia_senegalensis	(((Helixanthera_parasitica	Oedina_pendens)	(((((((Taxillus_chinensis	(Scurrula_pulverulenta	(Scurrula_ferruginea	Scurrula_parasitica)))	Helixanthera_cylindrica)	((((Ileostylus_micranthus	(Muellerina_celastroides	Muellerina_eucalyptoides))	((Loranthus_europaeus	Loranthus_grewingkii)	(Loranthus_odoratus	Cecarria_obtusifolia)))	((((Lepidaria_oviceps	(Alepis_flavida	Peraxilla_tetrapetala))	((Amylotheca_subumbellata	(Lysiana_maritima	Lysiana_filifolia))	(Loxanthera_speciosa	((((Decaisnina_congesta	Decaisnina_signata)	(Decaisnina_brittenii	((Lepidaria_sp_Nickrent_4044	Macrosolen_cochinchinensis)	Macrosolen_melintangensis)))	Decaisnina_triflora)	Amylotheca_duthieana))))	(Gaiadendron_punctatum	(Nuytsia_floribunda	Atkinsonia_ligustrina)))	(Tupeia_antarctica	(Desmaria_mutabilis	(((((Phthirusa_inorna	Passovia_pyrifolia)	(Dendropemon_bicolor	(Cladocolea_cupulata	(Cladocolea_mcvaughii	Oryctanthus_occidentalis))))	((Tripodanthus_flagellaris	Tripodanthus_acutifolius)	(((Cladocolea_gracilis	Struthanthus_sp_RE_5128_1)	(((Struthanthus_oerstedii	Struthanthus_orbicularis)
(Berhautia_senegalensis	((Oedina_pendens	((Helixanthera_parasitica	Socratina_bemarivensis)	(Dendrophthoe_constricta	(((((Moquiniella_rubra	(((((Erianthemum_dregei	Spragueanella_rhamnifolia)	Tapinanthus_sp_OM825)	Oliverella_rubroviridis)	Plicosepalus_curviflorus)	(Emelianthe_panganensis	Globimetula_dinklagei)))	Lepidaria_oviceps)	Phragmanthera_crassicaulis)	((((Helicanthes_elastica	Amyema_queenslandica)	((Dactyliophora_novaeguineae	(Diplatia_furcata	(Amyema_glabra	Diplatia_grandibractea)))	Benthamina_alyxifolia))	Sogerianthe_sessiflora)	((Taxillus_chinensis	(Phragmanthera_regularis	(Scurrula_pulverulenta	(Scurrula_ferruginea	Scurrula_parasitica))))	(Helixanthera_cylindrica	(((Ileostylus_micranthus	(Muellerina_celastroides	Muellerina_eucalyptoides))	((Loranthus_europaeus	Loranthus_grewingkii)	(Loranthus_odoratus	Cecarria_obtusifolia)))	(Tupeia_antarctica	(((((Tripodanthus_flagellaris	Tripodanthus_acutifolius)	((((Cladocolea_gracilis	Struthanthus_sp_RE_5128_1)	((Struthanthus_oerstedii	Struthanthus_orbicularis)	Tripodanthus_belmirensis))	Struthanthus_woodsonii)	((Phthirusa_inorna	Passovia_pyrifolia)	(Dendropemon_bicolor	(Cladocolea_cupulata	(Cladocolea_mcvaughii
((Socratina_bemarivensis	(((Plicosepalus_sagittifolius	Bakerella_sp_Nickrent_4161)	(((Tolypanthus_involucratus	(Dendrophthoe_curvata	(Dendrophthoe_longituba	Dendrophthoe_vitellina)))	Helixanthera_coccinea)	((Moquiniella_rubra	(((Emelianthe_panganensis	Globimetula_dinklagei)	(Oliverella_rubroviridis	(Tapinanthus_sp_OM825	(Erianthemum_dregei	Spragueanella_rhamnifolia))))	Phragmanthera_crassicaulis))	(Amyema_cambagei	((((((Benthamina_alyxifolia	(Dactyliophora_novaeguineae	(Diplatia_grandibractea	(Amyema_glabra	Diplatia_furcata))))	(Amyema_queenslandica	Helicanthes_elastica))	Sogerianthe_sessiflora)	((Septulina_glauca	Plicosepalus_curviflorus)	((Baratranthus_axanthus	(((((Dendropemon_bicolor	((Cladocolea_mcvaughii	Cladocolea_cupulata)	Oryctanthus_occidentalis))	Passovia_pyrifolia)	(Psittacanthus_calyculatus	(((Cladocolea_gracilis	(Struthanthus_orbicularis	Struthanthus_oerstedii))	Psittacanthus_schiedeanus)	(Struthanthus_sp_RE_5128_1	Struthanthus_woodsonii))))	((Tripodanthus_belmirensis	(Tripodanthus_acutifolius	Tripodanthus_flagellaris))	Phthirusa_inorna))	(((Lepidaria_oviceps	(Peraxilla_tetrapetala	Alepis_flavida))	(((Decaisnina_triflora	((Decaisnina_signata	Decaisnina_congesta)
(Berhautia_senegalensis	((((Oncella_ambigua	(Oncocalyx_schimperi	Oncocalyx_sulfureus))	Agelanthus_sansibarensis)	(Tapinanthus_constrictiflorus	Englerina_ramulosa))	(Oedina_pendens	((((Socratina_bemarivensis	(Moquiniella_rubra	(((Emelianthe_panganensis	Globimetula_dinklagei)	(Oliverella_rubroviridis	(Tapinanthus_sp_OM825	(Erianthemum_dregei	Spragueanella_rhamnifolia))))	Phragmanthera_crassicaulis)))	((((((Benthamina_alyxifolia	(Dactyliophora_novaeguineae	((Diplatia_furcata	(Diplatia_grandibractea	Amyema_glabra))	Amyema_cambagei)))	(Amyema_queenslandica	Helicanthes_elastica))	(Septulina_glauca	Sogerianthe_sessiflora))	((Ligaria_cuneifolia	((Tripodanthus_belmirensis	(((Tripodanthus_flagellaris	(Tripodanthus_acutifolius	Phthirusa_inorna))	Psittacanthus_calyculatus)	(((Dendropemon_bicolor	(Cladocolea_mcvaughii	Oryctanthus_occidentalis))	Cladocolea_cupulata)	(Passovia_pyrifolia	((Struthanthus_woodsonii	((Struthanthus_sp_RE_5128_1	(Struthanthus_oerstedii	Struthanthus_orbicularis))	Psittacanthus_schiedeanus))	Cladocolea_gracilis)))))	(Tupeia_antarctica	(((Notanthera_heterophylla	((Lepidaria_oviceps	(Peraxilla_tetrapetala	Alepis_flavida))	(((((Decaisnina_triflora
((((Oncella_ambigua	Oncocalyx_sulfureus)	Agelanthus_sansibarensis)	(Berhautia_senegalensis	((Oncocalyx_schimperi	Tapinanthus_constrictiflorus)	Englerina_ramulosa)))	((Oedina_pendens	((((((Dendrophthoe_longituba	Dendrophthoe_vitellina)	Dendrophthoe_constricta)	Helixanthera_coccinea)	(Tolypanthus_involucratus	Dendrophthoe_curvata))	(((((((Benthamina_alyxifolia	((Amyema_cambagei	(Diplatia_grandibractea	Dactyliophora_novaeguineae))	(Diplatia_furcata	Amyema_glabra)))	((Lepidaria_oviceps	Amyema_queenslandica)	Helicanthes_elastica))	Sogerianthe_sessiflora)	(((((Septulina_glauca	Atkinsonia_ligustrina)	Nuytsia_floribunda)	Gaiadendron_punctatum)	(((Tupeia_antarctica	((Notanthera_heterophylla	(Ligaria_cuneifolia	((((Tristerix_pubescens	Tristerix_longebracteatus)	Tristerix_peruvianus)	((Tristerix_peytonii	(((Tristerix_corymbosus	Tristerix_aphyllus)	Tristerix_penduliflorus)	Tristerix_verticillatus))	Tristerix_chodatianus))	Tristerix_grandiflorus)))	((Decaisnina_brittenii	(Decaisnina_congesta	Decaisnina_signata))	Desmaria_mutabilis)))	(((Cladocolea_cupulata	(Psittacanthus_calyculatus	(((Struthanthus_woodsonii	(Psittacanthus_schiedeanus	(Cladocolea_mcvaughii
(((((Oncella_ambigua	Oncocalyx_sulfureus)	Agelanthus_sansibarensis)	(Berhautia_senegalensis	((Oncocalyx_schimperi	Tapinanthus_constrictiflorus)	Englerina_ramulosa)))	(Oedina_pendens	((Tolypanthus_involucratus	(Dendrophthoe_curvata	(((Dendrophthoe_longituba	Dendrophthoe_vitellina)	Dendrophthoe_constricta)	Helixanthera_coccinea)))	(((((((Amyema_cambagei	Dactyliophora_novaeguineae)	(Amyema_glabra	(Diplatia_furcata	Diplatia_grandibractea)))	((Amyema_queenslandica	Helicanthes_elastica)	Benthamina_alyxifolia))	(Septulina_glauca	Sogerianthe_sessiflora))	(((Cecarria_obtusifolia	(Loranthus_odoratus	(Loranthus_grewingkii	Loranthus_europaeus)))	(Ileostylus_micranthus	(Muellerina_celastroides	Muellerina_eucalyptoides)))	(Baratranthus_axanthus	(Tupeia_antarctica	((Amylotheca_subumbellata	((Atkinsonia_ligustrina	Nuytsia_floribunda)	Gaiadendron_punctatum))	((Desmaria_mutabilis	((((Phthirusa_inorna	Passovia_pyrifolia)	(Dendropemon_bicolor	Oryctanthus_occidentalis))	((Psittacanthus_calyculatus	(Cladocolea_gracilis	(Psittacanthus_schiedeanus	(((Tripodanthus_belmirensis	Struthanthus_woodsonii)	(Cladocolea_mcvaughii	((Struthanthus_oerstedii	Struthanthus_orbicularis)
((((Oncella_ambigua	(Oncocalyx_schimperi	Oncocalyx_sulfureus))	Agelanthus_sansibarensis)	(Berhautia_senegalensis	(Tapinanthus_constrictiflorus	Englerina_ramulosa)))	(Oedina_pendens	((Vanwykia_remota	Socratina_bemarivensis)	((Tolypanthus_involucratus	((Dendrophthoe_curvata	((Dendrophthoe_longituba	Dendrophthoe_vitellina)	Dendrophthoe_constricta))	(Septulina_glauca	Helixanthera_coccinea)))	((((Plicosepalus_curviflorus	(Phragmanthera_regularis	(Scurrula_pulverulenta	(Scurrula_ferruginea	Scurrula_parasitica))))	(Helixanthera_parasitica	Taxillus_chinensis))	(((((Dactyliophora_novaeguineae	(Amyema_glabra	Diplatia_furcata))	((Amyema_queenslandica	Helicanthes_elastica)	Benthamina_alyxifolia))	Sogerianthe_sessiflora)	(((Cecarria_obtusifolia	(Loranthus_odoratus	(Loranthus_grewingkii	Loranthus_europaeus)))	(Baratranthus_axanthus	(Ileostylus_micranthus	(Muellerina_celastroides	Muellerina_eucalyptoides))))	(((((((Passovia_pyrifolia	(Dendropemon_bicolor	(Cladocolea_mcvaughii	Oryctanthus_occidentalis)))	Cladocolea_cupulata)	(Cladocolea_gracilis	((Struthanthus_oerstedii	Struthanthus_orbicularis)	(Struthanthus_woodsonii	Struthanthus_sp_RE_5128_1))))	(Phthirusa_inorna
((((Oncella_ambigua	Oncocalyx_sulfureus)	Agelanthus_sansibarensis)	(Berhautia_senegalensis	(Tapinanthus_constrictiflorus	(Oncocalyx_schimperi	Englerina_ramulosa))))	(Oedina_pendens	(((Baratranthus_axanthus	Vanwykia_remota)	Socratina_bemarivensis)	(((Dendrophthoe_curvata	(Helixanthera_coccinea	((Dendrophthoe_longituba	Dendrophthoe_vitellina)	Dendrophthoe_constricta)))	((Plicosepalus_sagittifolius	Bakerella_sp_Nickrent_4161)	(Moquiniella_rubra	(((Emelianthe_panganensis	Globimetula_dinklagei)	(Oliverella_rubroviridis	(Tapinanthus_sp_OM825	(Erianthemum_dregei	Spragueanella_rhamnifolia))))	Phragmanthera_crassicaulis))))	(Tolypanthus_involucratus	(((Amyema_queenslandica	Helicanthes_elastica)	(Benthamina_alyxifolia	(Dactyliophora_novaeguineae	((Diplatia_furcata	(Diplatia_grandibractea	Amyema_glabra))	Amyema_cambagei))))	(Helixanthera_cylindrica	(Sogerianthe_sessiflora	((Septulina_glauca	(((Cecarria_obtusifolia	(Loranthus_odoratus	(Loranthus_grewingkii	Loranthus_europaeus)))	(Ileostylus_micranthus	(Muellerina_celastroides	Muellerina_eucalyptoides)))	((Helixanthera_parasitica	Plicosepalus_curviflorus)	(Tupeia_antarctica	((((Notanthera_heterophylla	Desmaria_mutabilis)
((((Oncella_ambigua	Oncocalyx_sulfureus)	Agelanthus_sansibarensis)	(Berhautia_senegalensis	(Tapinanthus_constrictiflorus	(Oncocalyx_schimperi	Englerina_ramulosa))))	(Oedina_pendens	((Socratina_bemarivensis	Vanwykia_remota)	(((Plicosepalus_sagittifolius	Bakerella_sp_Nickrent_4161)	(((Phragmanthera_crassicaulis	Moquiniella_rubra)	(Emelianthe_panganensis	Globimetula_dinklagei))	((Erianthemum_dregei	Spragueanella_rhamnifolia)	(Oliverella_rubroviridis	Tapinanthus_sp_OM825))))	((((Phragmanthera_regularis	(Scurrula_pulverulenta	(Scurrula_ferruginea	Scurrula_parasitica)))	(Helixanthera_parasitica	Taxillus_chinensis))	(((Septulina_glauca	Sogerianthe_sessiflora)	((Amyema_queenslandica	Helicanthes_elastica)	(Benthamina_alyxifolia	((Diplatia_furcata	(Diplatia_grandibractea	Amyema_glabra))	(Amyema_cambagei	Dactyliophora_novaeguineae)))))	(Plicosepalus_curviflorus	(Helixanthera_cylindrica	(((Ileostylus_micranthus	(Muellerina_celastroides	Muellerina_eucalyptoides))	(Baratranthus_axanthus	(Cecarria_obtusifolia	(Loranthus_odoratus	(Loranthus_grewingkii	Loranthus_europaeus)))))	((Nuytsia_floribunda	((Atkinsonia_ligustrina	((Tupeia_antarctica	(Desmaria_mutabilis
((((Oncella_ambigua	Oncocalyx_sulfureus)	Agelanthus_sansibarensis)	(Berhautia_senegalensis	(Tapinanthus_constrictiflorus	(Oncocalyx_schimperi	Englerina_ramulosa))))	(Oedina_pendens	(((Helixanthera_parasitica	Socratina_bemarivensis)	Vanwykia_remota)	(((Tolypanthus_involucratus	((Helixanthera_coccinea	((Dendrophthoe_longituba	Dendrophthoe_vitellina)	Dendrophthoe_constricta))	Dendrophthoe_curvata))	(((Phragmanthera_regularis	(Scurrula_pulverulenta	(Scurrula_ferruginea	Scurrula_parasitica)))	((Septulina_glauca	Plicosepalus_curviflorus)	Taxillus_chinensis))	((Sogerianthe_sessiflora	((((Amyema_glabra	Diplatia_furcata)	(Diplatia_grandibractea	Amyema_cambagei))	Dactyliophora_novaeguineae)	((Amyema_queenslandica	Helicanthes_elastica)	Benthamina_alyxifolia)))	(Helixanthera_cylindrica	(((((Notanthera_heterophylla	(Tupeia_antarctica	(Desmaria_mutabilis	((Decaisnina_congesta	Ligaria_cuneifolia)	(Tristerix_grandiflorus	((Tristerix_longebracteatus	Tristerix_pubescens)	((Tristerix_peytonii	(Tristerix_penduliflorus	((Tristerix_corymbosus	Tristerix_aphyllus)	Tristerix_verticillatus)))	(Tristerix_peruvianus	Tristerix_chodatianus))))))))	((((Amylotheca_duthieana
((((Oncocalyx_schimperi	(Oncella_ambigua	Oncocalyx_sulfureus))	Agelanthus_sansibarensis)	(Berhautia_senegalensis	(Tapinanthus_constrictiflorus	Englerina_ramulosa)))	(Oedina_pendens	(Socratina_bemarivensis	((Baratranthus_axanthus	Vanwykia_remota)	((((Phragmanthera_regularis	(Scurrula_pulverulenta	(Scurrula_ferruginea	Scurrula_parasitica)))	(Helixanthera_parasitica	Taxillus_chinensis))	(Helixanthera_cylindrica	((((((((((Phthirusa_inorna	Passovia_pyrifolia)	(((Cladocolea_cupulata	Cladocolea_mcvaughii)	Oryctanthus_occidentalis)	Dendropemon_bicolor))	(Psittacanthus_calyculatus	(((Struthanthus_woodsonii	(Struthanthus_oerstedii	Struthanthus_orbicularis))	Tripodanthus_belmirensis)	(Cladocolea_gracilis	Struthanthus_sp_RE_5128_1))))	(Tripodanthus_flagellaris	Tripodanthus_acutifolius))	Psittacanthus_schiedeanus)	(Tupeia_antarctica	(((((Nuytsia_floribunda	Atkinsonia_ligustrina)	(((((Amylotheca_duthieana	((Lepidaria_oviceps	Decaisnina_triflora)	((Macrosolen_melintangensis	Macrosolen_cochinchinensis)	Lepidaria_sp_Nickrent_4044)))	Loxanthera_speciosa)	(Amylotheca_subumbellata	(Lysiana_maritima	Lysiana_filifolia)))	(Peraxilla_tetrapetala	Alepis_flavida))	(Desmaria_mutabilis
((Oedina_pendens	(Socratina_bemarivensis	(Vanwykia_remota	(((Plicosepalus_sagittifolius	Bakerella_sp_Nickrent_4161)	(((Emelianthe_panganensis	(Oliverella_rubroviridis	(Tapinanthus_sp_OM825	(Plicosepalus_curviflorus	(Erianthemum_dregei	Spragueanella_rhamnifolia)))))	(Globimetula_dinklagei	Phragmanthera_crassicaulis))	Moquiniella_rubra))	(((Tolypanthus_involucratus	Helixanthera_coccinea)	((Dendrophthoe_curvata	Dendrophthoe_constricta)	(Dendrophthoe_longituba	Dendrophthoe_vitellina)))	((((((Phragmanthera_regularis	(Scurrula_pulverulenta	(Scurrula_ferruginea	Scurrula_parasitica)))	(Helixanthera_parasitica	Taxillus_chinensis))	(((Sogerianthe_sessiflora	((Amyema_queenslandica	Helicanthes_elastica)	(Benthamina_alyxifolia	((Amyema_glabra	Diplatia_furcata)	Dactyliophora_novaeguineae))))	(((Ligaria_cuneifolia	Psittacanthus_schiedeanus)	((((((Desmaria_mutabilis	(Nuytsia_floribunda	Atkinsonia_ligustrina))	Gaiadendron_punctatum)	(Amylotheca_subumbellata	((((((Lysiana_maritima	Lysiana_filifolia)	((Decaisnina_congesta	Decaisnina_signata)	Decaisnina_brittenii))	Decaisnina_triflora)	((Macrosolen_melintangensis	Macrosolen_cochinchinensis)	(Lepidaria_oviceps	Lepidaria_sp_Nickrent_4044)))
(Berhautia_senegalensis	((Oedina_pendens	((((Dendrophthoe_curvata	(((Dendrophthoe_vitellina	Dendrophthoe_longituba)	Dendrophthoe_constricta)	Helixanthera_coccinea))	Tolypanthus_involucratus)	((Phragmanthera_regularis	((Bakerella_sp_Nickrent_4161	Plicosepalus_sagittifolius)	((Phragmanthera_crassicaulis	(Moquiniella_rubra	Emelianthe_panganensis))	(Globimetula_dinklagei	(Plicosepalus_curviflorus	((Tapinanthus_sp_OM825	(Erianthemum_dregei	Spragueanella_rhamnifolia))	Oliverella_rubroviridis))))))	(((((Scurrula_ferruginea	Scurrula_parasitica)	Scurrula_pulverulenta)	(Helixanthera_parasitica	Taxillus_chinensis))	Helixanthera_cylindrica)	(((((Muellerina_celastroides	Muellerina_eucalyptoides)	Ileostylus_micranthus)	(Cecarria_obtusifolia	(Loranthus_odoratus	(Loranthus_grewingkii	Loranthus_europaeus))))	(Baratranthus_axanthus	((Gaiadendron_punctatum	Lepidaria_oviceps)	((Nuytsia_floribunda	((((((Psittacanthus_calyculatus	(((Cladocolea_gracilis	(Struthanthus_woodsonii	((Struthanthus_orbicularis	Struthanthus_oerstedii)	Struthanthus_sp_RE_5128_1)))	Passovia_pyrifolia)	((Oryctanthus_occidentalis	Dendropemon_bicolor)	((Tripodanthus_acutifolius	Tripodanthus_flagellaris)	Tripodanthus_belmirensis))))	(((((Lysiana_filifolia
((Berhautia_senegalensis	((Agelanthus_sansibarensis	(Oncocalyx_schimperi	(Oncocalyx_sulfureus	Oncella_ambigua)))	(Englerina_ramulosa	Tapinanthus_constrictiflorus)))	(Oedina_pendens	((((Dendrophthoe_curvata	(((Dendrophthoe_vitellina	Dendrophthoe_longituba)	Dendrophthoe_constricta)	Helixanthera_coccinea))	Tolypanthus_involucratus)	(((Bakerella_sp_Nickrent_4161	Plicosepalus_sagittifolius)	(Moquiniella_rubra	(Phragmanthera_crassicaulis	((Plicosepalus_curviflorus	((Tapinanthus_sp_OM825	(Erianthemum_dregei	Spragueanella_rhamnifolia))	Oliverella_rubroviridis))	(Emelianthe_panganensis	Globimetula_dinklagei)))))	((((Phragmanthera_regularis	((Scurrula_ferruginea	Scurrula_parasitica)	Scurrula_pulverulenta))	(Helixanthera_parasitica	Taxillus_chinensis))	Helixanthera_cylindrica)	(((((Muellerina_celastroides	Muellerina_eucalyptoides)	Ileostylus_micranthus)	(Baratranthus_axanthus	(Cecarria_obtusifolia	(Loranthus_odoratus	(Loranthus_grewingkii	Loranthus_europaeus)))))	(Gaiadendron_punctatum	((Nuytsia_floribunda	((((Desmaria_mutabilis	Decaisnina_brittenii)	((((((Tristerix_peytonii	(Tristerix_verticillatus	(Tristerix_corymbosus	Tristerix_aphyllus)))	Tristerix_penduliflorus)	((Tristerix_chodatianus
(((Oedina_pendens	((((((((Dendrophthoe_vitellina	Dendrophthoe_longituba)	Dendrophthoe_constricta)	(Helixanthera_coccinea	Dendrophthoe_curvata))	Tolypanthus_involucratus)	(((Bakerella_sp_Nickrent_4161	Plicosepalus_sagittifolius)	(Moquiniella_rubra	(Phragmanthera_crassicaulis	(((Plicosepalus_curviflorus	(Erianthemum_dregei	Spragueanella_rhamnifolia))	(Oliverella_rubroviridis	Tapinanthus_sp_OM825))	(Emelianthe_panganensis	Globimetula_dinklagei)))))	Amyema_cambagei))	((((Phragmanthera_regularis	(Scurrula_ferruginea	(Scurrula_parasitica	Scurrula_pulverulenta)))	(Septulina_glauca	Taxillus_chinensis))	Helixanthera_cylindrica)	((((Nuytsia_floribunda	Gaiadendron_punctatum)	(((Amylotheca_subumbellata	Desmaria_mutabilis)	((((((((Cladocolea_mcvaughii	Passovia_pyrifolia)	((Cladocolea_gracilis	Struthanthus_sp_RE_5128_1)	(Struthanthus_woodsonii	(Struthanthus_orbicularis	Struthanthus_oerstedii))))	(((Psittacanthus_schiedeanus	Oryctanthus_occidentalis)	Dendropemon_bicolor)	Cladocolea_cupulata))	(((Tripodanthus_flagellaris	Tripodanthus_acutifolius)	Phthirusa_inorna)	Tripodanthus_belmirensis))	Psittacanthus_calyculatus)	((Decaisnina_brittenii	(Ligaria_cuneifolia	(Decaisnina_signata	Decaisnina_congesta)))
((((Agelanthus_sansibarensis	(Oncocalyx_sulfureus	Oncella_ambigua))	(Oncocalyx_schimperi	(Tapinanthus_constrictiflorus	Englerina_ramulosa)))	(((Amyema_cambagei	((Plicosepalus_sagittifolius	(Tolypanthus_involucratus	((((Dendrophthoe_vitellina	Dendrophthoe_longituba)	Dendrophthoe_constricta)	Helixanthera_coccinea)	Dendrophthoe_curvata)))	((((((Sogerianthe_sessiflora	((Gaiadendron_punctatum	(((Tripodanthus_belmirensis	((((Psittacanthus_calyculatus	(Cladocolea_gracilis	(Struthanthus_woodsonii	(Struthanthus_sp_RE_5128_1	(Struthanthus_orbicularis	Struthanthus_oerstedii)))))	((Passovia_pyrifolia	((Cladocolea_mcvaughii	Oryctanthus_occidentalis)	Dendropemon_bicolor))	(Cladocolea_cupulata	Psittacanthus_schiedeanus)))	(Tripodanthus_acutifolius	Phthirusa_inorna))	(Ligaria_cuneifolia	(Notanthera_heterophylla	((Tristerix_penduliflorus	Tristerix_grandiflorus)	((Tristerix_pubescens	(Tristerix_longebracteatus	Tristerix_peruvianus))	((Tristerix_peytonii	((Tristerix_aphyllus	Tristerix_corymbosus)	Tristerix_verticillatus))	Tristerix_chodatianus)))))))	((((Tripodanthus_flagellaris	(Peraxilla_tetrapetala	Alepis_flavida))	(((((Macrosolen_melintangensis	Macrosolen_cochinchinensis)	Amylotheca_duthieana)	(((Decaisnina_signata
((((Agelanthus_sansibarensis	(Oncocalyx_sulfureus	Oncella_ambigua))	((Oncocalyx_schimperi	Tapinanthus_constrictiflorus)	Englerina_ramulosa))	(Socratina_bemarivensis	((Oedina_pendens	Vanwykia_remota)	((Bakerella_sp_Nickrent_4161	Plicosepalus_sagittifolius)	(((((Dendrophthoe_vitellina	Dendrophthoe_longituba)	Dendrophthoe_constricta)	Helixanthera_coccinea)	(Dendrophthoe_curvata	Tolypanthus_involucratus))	((((Sogerianthe_sessiflora	(((Tupeia_antarctica	(((((Lepidaria_oviceps	(((Amylotheca_duthieana	((Loxanthera_speciosa	(Lysiana_filifolia	Lysiana_maritima))	(Notanthera_heterophylla	(Decaisnina_triflora	((Macrosolen_melintangensis	Macrosolen_cochinchinensis)	Lepidaria_sp_Nickrent_4044)))))	(Peraxilla_tetrapetala	Alepis_flavida))	(((Decaisnina_signata	Decaisnina_congesta)	Decaisnina_brittenii)	Desmaria_mutabilis)))	Amylotheca_subumbellata)	Atkinsonia_ligustrina)	(Gaiadendron_punctatum	Nuytsia_floribunda))	((Psittacanthus_schiedeanus	(((Psittacanthus_calyculatus	(Cladocolea_gracilis	(Tripodanthus_belmirensis	(Struthanthus_sp_RE_5128_1	(Struthanthus_woodsonii	(Struthanthus_orbicularis	Struthanthus_oerstedii))))))	((Passovia_pyrifolia	Phthirusa_inorna)	(((Cladocolea_mcvaughii
((Berhautia_senegalensis	((Oncocalyx_schimperi	Tapinanthus_constrictiflorus)	Englerina_ramulosa))	(((((Bakerella_sp_Nickrent_4161	Plicosepalus_sagittifolius)	(((((Dendrophthoe_vitellina	Dendrophthoe_longituba)	Dendrophthoe_constricta)	Helixanthera_coccinea)	(Dendrophthoe_curvata	Tolypanthus_involucratus))	(((Plicosepalus_curviflorus	((((Benthamina_alyxifolia	(Helicanthes_elastica	Amyema_queenslandica))	((Dactyliophora_novaeguineae	Amyema_cambagei)	(Diplatia_furcata	(Diplatia_grandibractea	Amyema_glabra))))	(((Phragmanthera_regularis	(Scurrula_pulverulenta	(Scurrula_ferruginea	Scurrula_parasitica)))	(Helixanthera_parasitica	Taxillus_chinensis))	Sogerianthe_sessiflora))	((((((((((Psittacanthus_calyculatus	((Struthanthus_woodsonii	((Cladocolea_gracilis	(Struthanthus_orbicularis	Struthanthus_oerstedii))	Psittacanthus_schiedeanus))	Struthanthus_sp_RE_5128_1))	(Passovia_pyrifolia	((Oryctanthus_occidentalis	(Cladocolea_cupulata	Cladocolea_mcvaughii))	Dendropemon_bicolor)))	(Tripodanthus_belmirensis	(Tripodanthus_flagellaris	(Phthirusa_inorna	Tripodanthus_acutifolius))))	((Decaisnina_signata	(Decaisnina_congesta	Decaisnina_brittenii))	Ligaria_cuneifolia))	Desmaria_mutabilis)	((((Amylotheca_duthieana
(((((Tolypanthus_involucratus	((((Dendrophthoe_vitellina	Dendrophthoe_longituba)	Dendrophthoe_constricta)	Helixanthera_coccinea)	Dendrophthoe_curvata))	(((((Phragmanthera_regularis	(Scurrula_ferruginea	(Scurrula_parasitica	Scurrula_pulverulenta)))	(Helixanthera_parasitica	Taxillus_chinensis))	(((((((((((Tristerix_longebracteatus	(Tristerix_grandiflorus	(Tristerix_pubescens	(Tristerix_chodatianus	((((Tristerix_corymbosus	Tristerix_aphyllus)	Tristerix_verticillatus)	Tristerix_penduliflorus)	Tristerix_peruvianus)))))	Tristerix_peytonii)	Notanthera_heterophylla)	(((((Psittacanthus_calyculatus	(((Psittacanthus_schiedeanus	(Struthanthus_orbicularis	Struthanthus_oerstedii))	(Struthanthus_sp_RE_5128_1	Struthanthus_woodsonii))	Cladocolea_gracilis))	((Phthirusa_inorna	Passovia_pyrifolia)	((Oryctanthus_occidentalis	(Cladocolea_cupulata	Cladocolea_mcvaughii))	Dendropemon_bicolor)))	Tripodanthus_belmirensis)	(Tripodanthus_acutifolius	Tripodanthus_flagellaris))	Ligaria_cuneifolia))	Desmaria_mutabilis)	((((Amylotheca_duthieana	((((Decaisnina_signata	Decaisnina_congesta)	Decaisnina_brittenii)	Decaisnina_triflora)	((Macrosolen_melintangensis	Macrosolen_cochinchinensis)	Lepidaria_sp_Nickrent_4044)))	(Amylotheca_subumbellata
(((((Septulina_glauca	((Tolypanthus_involucratus	(Helixanthera_coccinea	(Dendrophthoe_curvata	(Dendrophthoe_vitellina	Dendrophthoe_longituba))))	((((Phragmanthera_regularis	(Scurrula_pulverulenta	(Scurrula_ferruginea	Scurrula_parasitica)))	Taxillus_chinensis)	((Sogerianthe_sessiflora	((((Diplatia_furcata	(Amyema_glabra	Diplatia_grandibractea))	(Dactyliophora_novaeguineae	Amyema_cambagei))	Benthamina_alyxifolia)	(Helicanthes_elastica	Amyema_queenslandica)))	(Helixanthera_cylindrica	(((Lepidaria_oviceps	(Desmaria_mutabilis	(Tupeia_antarctica	(Gaiadendron_punctatum	(Nuytsia_floribunda	Atkinsonia_ligustrina)))))	((((Ligaria_cuneifolia	(((Tristerix_peruvianus	Tristerix_chodatianus)	((Tristerix_longebracteatus	(Tristerix_peytonii	(((Tristerix_aphyllus	Tristerix_corymbosus)	Tristerix_penduliflorus)	Tristerix_verticillatus)))	Tristerix_grandiflorus))	Tristerix_pubescens))	Notanthera_heterophylla)	(((((Cladocolea_gracilis	(((Struthanthus_orbicularis	Struthanthus_oerstedii)	Struthanthus_sp_RE_5128_1)	Struthanthus_woodsonii))	Psittacanthus_schiedeanus)	(Passovia_pyrifolia	((Oryctanthus_occidentalis	(Cladocolea_cupulata	Cladocolea_mcvaughii))	Dendropemon_bicolor)))
(((Socratina_bemarivensis	(Vanwykia_remota	((((((Septulina_glauca	Sogerianthe_sessiflora)	(((Helicanthes_elastica	Amyema_queenslandica)	(Amyema_cambagei	(((Diplatia_furcata	Amyema_glabra)	Dactyliophora_novaeguineae)	Benthamina_alyxifolia)))	Diplatia_grandibractea))	(((Gaiadendron_punctatum	(Nuytsia_floribunda	Atkinsonia_ligustrina))	(((Desmaria_mutabilis	(((Ligaria_cuneifolia	((Tristerix_longebracteatus	(Tristerix_grandiflorus	(Tristerix_pubescens	(((Tristerix_verticillatus	(Tristerix_aphyllus	Tristerix_corymbosus))	Tristerix_penduliflorus)	Tristerix_chodatianus))))	(Tristerix_peytonii	Tristerix_peruvianus)))	Notanthera_heterophylla)	((((Phthirusa_inorna	Passovia_pyrifolia)	((Oryctanthus_occidentalis	(Cladocolea_cupulata	Cladocolea_mcvaughii))	Dendropemon_bicolor))	((Psittacanthus_schiedeanus	((Cladocolea_gracilis	Struthanthus_sp_RE_5128_1)	((Tripodanthus_belmirensis	Struthanthus_woodsonii)	(Struthanthus_orbicularis	Struthanthus_oerstedii))))	(Tripodanthus_acutifolius	Tripodanthus_flagellaris)))	Psittacanthus_calyculatus)))	(((Amylotheca_subumbellata	(Lysiana_filifolia	Lysiana_maritima))	(Loxanthera_speciosa	(Amylotheca_duthieana	(Decaisnina_triflora
(Berhautia_senegalensis	((Tapinanthus_constrictiflorus	(Oncocalyx_schimperi	Englerina_ramulosa))	((Agelanthus_sansibarensis	(Oncocalyx_sulfureus	Oncella_ambigua))	(((((((Dendrophthoe_vitellina	Dendrophthoe_longituba)	Helixanthera_coccinea)	(Dendrophthoe_curvata	Tolypanthus_involucratus))	(((Helixanthera_cylindrica	((Phragmanthera_regularis	(Scurrula_pulverulenta	(Scurrula_ferruginea	Scurrula_parasitica)))	(Helixanthera_parasitica	Taxillus_chinensis)))	(((Septulina_glauca	Sogerianthe_sessiflora)	((Dactyliophora_novaeguineae	(Benthamina_alyxifolia	(Diplatia_furcata	Amyema_glabra)))	(Helicanthes_elastica	Amyema_queenslandica)))	(((Gaiadendron_punctatum	(Nuytsia_floribunda	Atkinsonia_ligustrina))	(((Desmaria_mutabilis	((Ligaria_cuneifolia	Notanthera_heterophylla)	(((Tripodanthus_acutifolius	Tripodanthus_flagellaris)	(((Cladocolea_cupulata	Cladocolea_mcvaughii)	((((Struthanthus_sp_RE_5128_1	(Struthanthus_orbicularis	Struthanthus_oerstedii))	Struthanthus_woodsonii)	Psittacanthus_schiedeanus)	Cladocolea_gracilis))	(((Phthirusa_inorna	Passovia_pyrifolia)	(Oryctanthus_occidentalis	Dendropemon_bicolor))	Tripodanthus_belmirensis)))	Psittacanthus_calyculatus)))	(((Lepidaria_oviceps
((((Socratina_bemarivensis	(Baratranthus_axanthus	Vanwykia_remota))	((((Helixanthera_cylindrica	(((Tripodanthus_flagellaris	(Helixanthera_parasitica	Taxillus_chinensis))	((Scurrula_ferruginea	Scurrula_parasitica)	Scurrula_pulverulenta))	Amyema_cambagei))	((((((Atkinsonia_ligustrina	Nuytsia_floribunda)	Gaiadendron_punctatum)	(((((((Lepidaria_sp_Nickrent_4044	(Macrosolen_melintangensis	Macrosolen_cochinchinensis))	(Decaisnina_triflora	(Decaisnina_brittenii	(Decaisnina_congesta	Decaisnina_signata))))	Amylotheca_duthieana)	(Amylotheca_subumbellata	(Lysiana_maritima	Lysiana_filifolia)))	Loxanthera_speciosa)	(Lepidaria_oviceps	(Alepis_flavida	Peraxilla_tetrapetala)))	(Tupeia_antarctica	(((Ligaria_cuneifolia	(Tristerix_grandiflorus	(((Tristerix_peytonii	((Tristerix_chodatianus	Tristerix_peruvianus)	(Tristerix_penduliflorus	(Tristerix_verticillatus	(Tristerix_aphyllus	Tristerix_corymbosus)))))	Tristerix_longebracteatus)	Tristerix_pubescens)))	Notanthera_heterophylla)	Desmaria_mutabilis))))	(((Phthirusa_inorna	Tripodanthus_belmirensis)	((Cladocolea_cupulata	Cladocolea_mcvaughii)	Tripodanthus_acutifolius))	((Psittacanthus_calyculatus	((Cladocolea_gracilis
((((Socratina_bemarivensis	(Baratranthus_axanthus	Vanwykia_remota))	(((Tolypanthus_involucratus	(Dendrophthoe_curvata	((Dendrophthoe_constricta	(Dendrophthoe_vitellina	Dendrophthoe_longituba))	Helixanthera_coccinea)))	((Phragmanthera_crassicaulis	(((Plicosepalus_curviflorus	(Oliverella_rubroviridis	(Tapinanthus_sp_OM825	(Spragueanella_rhamnifolia	Erianthemum_dregei))))	(Globimetula_dinklagei	Emelianthe_panganensis))	Moquiniella_rubra))	((((((Helicanthes_elastica	Amyema_queenslandica)	(Benthamina_alyxifolia	(((Amyema_glabra	Diplatia_grandibractea)	Diplatia_furcata)	(Amyema_cambagei	Dactyliophora_novaeguineae))))	(Septulina_glauca	Sogerianthe_sessiflora))	(((((((Notanthera_heterophylla	((((((Lepidaria_sp_Nickrent_4044	(Macrosolen_melintangensis	Macrosolen_cochinchinensis))	(Decaisnina_triflora	(Decaisnina_brittenii	(Decaisnina_congesta	Decaisnina_signata))))	Amylotheca_duthieana)	(Loxanthera_speciosa	(Lysiana_maritima	Lysiana_filifolia)))	Lepidaria_oviceps)	(Alepis_flavida	Peraxilla_tetrapetala)))	Desmaria_mutabilis)	(Tupeia_antarctica	((((Tripodanthus_belmirensis	(Tripodanthus_flagellaris	(Phthirusa_inorna	Tripodanthus_acutifolius)))	((Psittacanthus_calyculatus
(((((Socratina_bemarivensis	(Baratranthus_axanthus	Vanwykia_remota))	(((Tolypanthus_involucratus	(Dendrophthoe_curvata	((Dendrophthoe_constricta	(Dendrophthoe_vitellina	Dendrophthoe_longituba))	Helixanthera_coccinea)))	Septulina_glauca)	(((Taxillus_chinensis	(Scurrula_ferruginea	(Scurrula_parasitica	Scurrula_pulverulenta)))	(Helixanthera_cylindrica	((((Helicanthes_elastica	Amyema_queenslandica)	(Benthamina_alyxifolia	(((Amyema_glabra	Diplatia_grandibractea)	Diplatia_furcata)	(Amyema_cambagei	Dactyliophora_novaeguineae))))	Sogerianthe_sessiflora)	((((((((Struthanthus_woodsonii	((Struthanthus_sp_RE_5128_1	(Struthanthus_orbicularis	((Cladocolea_cupulata	Cladocolea_mcvaughii)	Struthanthus_oerstedii)))	(Psittacanthus_schiedeanus	Cladocolea_gracilis)))	((Dendropemon_bicolor	Oryctanthus_occidentalis)	Passovia_pyrifolia))	(((Tripodanthus_flagellaris	Tripodanthus_acutifolius)	Phthirusa_inorna)	Tripodanthus_belmirensis))	Psittacanthus_calyculatus)	Ligaria_cuneifolia)	(Notanthera_heterophylla	(((Tristerix_pubescens	(Tristerix_longebracteatus	(Tristerix_peruvianus	(Tristerix_peytonii	((Tristerix_aphyllus	(Tristerix_verticillatus	Tristerix_corymbosus))	Tristerix_penduliflorus)))))
(((((Plicosepalus_sagittifolius	(((Emelianthe_panganensis	Globimetula_dinklagei)	((Oliverella_rubroviridis	((Spragueanella_rhamnifolia	Erianthemum_dregei)	Tapinanthus_sp_OM825))	Plicosepalus_curviflorus))	Phragmanthera_crassicaulis))	(((Taxillus_chinensis	(Phragmanthera_regularis	(Scurrula_pulverulenta	(Scurrula_ferruginea	Scurrula_parasitica))))	(Helixanthera_cylindrica	((((((Amyema_glabra	Diplatia_grandibractea)	Diplatia_furcata)	Benthamina_alyxifolia)	(Dactyliophora_novaeguineae	(Helicanthes_elastica	Amyema_queenslandica)))	Sogerianthe_sessiflora)	(((((((Tripodanthus_belmirensis	Tripodanthus_acutifolius)	(((Cladocolea_gracilis	Struthanthus_sp_RE_5128_1)	(Struthanthus_woodsonii	(Struthanthus_orbicularis	(Psittacanthus_schiedeanus	Struthanthus_oerstedii))))	(Cladocolea_cupulata	Cladocolea_mcvaughii)))	((Tripodanthus_flagellaris	(Phthirusa_inorna	Passovia_pyrifolia))	(Dendropemon_bicolor	Oryctanthus_occidentalis)))	Psittacanthus_calyculatus)	Ligaria_cuneifolia)	((((Tristerix_pubescens	(Tristerix_longebracteatus	(Tristerix_peytonii	(Tristerix_peruvianus	((Tristerix_verticillatus	(Tristerix_corymbosus	Tristerix_aphyllus))	Tristerix_penduliflorus)))))	Tristerix_chodatianus)	Tristerix_grandiflorus)
(((((Plicosepalus_sagittifolius	Bakerella_sp_Nickrent_4161)	(((Moquiniella_rubra	((Emelianthe_panganensis	Globimetula_dinklagei)	((Oliverella_rubroviridis	((Plicosepalus_curviflorus	(Spragueanella_rhamnifolia	Erianthemum_dregei))	Tapinanthus_sp_OM825))	Phragmanthera_crassicaulis)))	Amyema_cambagei)	((((Helixanthera_parasitica	Taxillus_chinensis)	(Scurrula_pulverulenta	(Scurrula_ferruginea	Scurrula_parasitica)))	Helixanthera_cylindrica)	(Phragmanthera_regularis	(((((Helicanthes_elastica	Amyema_queenslandica)	((Dactyliophora_novaeguineae	(Amyema_glabra	Diplatia_furcata))	Benthamina_alyxifolia))	(Septulina_glauca	Sogerianthe_sessiflora))	((Gaiadendron_punctatum	(Tupeia_antarctica	(((Desmaria_mutabilis	((((((Tripodanthus_flagellaris	Tripodanthus_acutifolius)	Tripodanthus_belmirensis)	Phthirusa_inorna)	((((Cladocolea_gracilis	Struthanthus_sp_RE_5128_1)	(Struthanthus_orbicularis	Struthanthus_oerstedii))	Struthanthus_woodsonii)	(((Cladocolea_cupulata	Cladocolea_mcvaughii)	Passovia_pyrifolia)	(Dendropemon_bicolor	(Psittacanthus_schiedeanus	Oryctanthus_occidentalis)))))	Psittacanthus_calyculatus)	(Notanthera_heterophylla	(Ligaria_cuneifolia	(((Tristerix_peruvianus	(Tristerix_grandiflorus
((Plicosepalus_curviflorus	(Agelanthus_sansibarensis	(Oncella_ambigua	Oncocalyx_sulfureus)))	(((((Oedina_pendens	Vanwykia_remota)	(Bakerella_sp_Nickrent_4161	Plicosepalus_sagittifolius))	Amyema_cambagei)	(((Moquiniella_rubra	((Oliverella_rubroviridis	((Spragueanella_rhamnifolia	Erianthemum_dregei)	Tapinanthus_sp_OM825))	(Phragmanthera_crassicaulis	(Emelianthe_panganensis	Globimetula_dinklagei))))	(((Taxillus_chinensis	(Scurrula_pulverulenta	(Scurrula_ferruginea	Scurrula_parasitica)))	Helixanthera_cylindrica)	((((Dactyliophora_novaeguineae	(Diplatia_furcata	(Diplatia_grandibractea	Amyema_glabra)))	(Benthamina_alyxifolia	(Helicanthes_elastica	Amyema_queenslandica)))	Sogerianthe_sessiflora)	(((Tupeia_antarctica	((Phthirusa_inorna	Gaiadendron_punctatum)	(Atkinsonia_ligustrina	Nuytsia_floribunda)))	(Desmaria_mutabilis	((((Notanthera_heterophylla	((((((Tristerix_peruvianus	Tristerix_chodatianus)	(Tristerix_verticillatus	(Tristerix_aphyllus	Tristerix_corymbosus)))	Tristerix_longebracteatus)	Tristerix_grandiflorus)	Tristerix_peytonii)	Tristerix_pubescens))	(((Tripodanthus_flagellaris	Tripodanthus_acutifolius)	Tripodanthus_belmirensis)	((Psittacanthus_calyculatus
((((Socratina_bemarivensis	(Baratranthus_axanthus	Vanwykia_remota))	(((((Plicosepalus_curviflorus	((Helixanthera_parasitica	Taxillus_chinensis)	(Phragmanthera_regularis	(Scurrula_pulverulenta	(Scurrula_ferruginea	Scurrula_parasitica)))))	Helixanthera_cylindrica)	(((((Dactyliophora_novaeguineae	Amyema_cambagei)	(Diplatia_furcata	(Diplatia_grandibractea	Amyema_glabra)))	(Benthamina_alyxifolia	(Helicanthes_elastica	Amyema_queenslandica)))	(Septulina_glauca	Sogerianthe_sessiflora))	(((Gaiadendron_punctatum	(Atkinsonia_ligustrina	Nuytsia_floribunda))	((((((Loxanthera_speciosa	(Amylotheca_duthieana	((((((Macrosolen_melintangensis	Macrosolen_cochinchinensis)	Lepidaria_sp_Nickrent_4044)	Decaisnina_brittenii)	Decaisnina_congesta)	Decaisnina_signata)	Decaisnina_triflora)))	(Amylotheca_subumbellata	(Lysiana_maritima	Lysiana_filifolia)))	Lepidaria_oviceps)	(Alepis_flavida	Peraxilla_tetrapetala))	Tupeia_antarctica)	(Desmaria_mutabilis	((Notanthera_heterophylla	(Ligaria_cuneifolia	((((Tristerix_peytonii	(Tristerix_penduliflorus	(Tristerix_verticillatus	(Tristerix_aphyllus	Tristerix_corymbosus))))	(Tristerix_peruvianus	Tristerix_chodatianus))
((Plicosepalus_sagittifolius	((Tolypanthus_involucratus	(Helixanthera_coccinea	((Dendrophthoe_curvata	(Dendrophthoe_vitellina	Dendrophthoe_longituba))	Dendrophthoe_constricta)))	(((Bakerella_sp_Nickrent_4161	Socratina_bemarivensis)	(Oedina_pendens	Vanwykia_remota))	((((((Dactyliophora_novaeguineae	Amyema_cambagei)	(Diplatia_furcata	(Diplatia_grandibractea	Amyema_glabra)))	((((Gaiadendron_punctatum	((Atkinsonia_ligustrina	Nuytsia_floribunda)	((Desmaria_mutabilis	(((Loxanthera_speciosa	(Amylotheca_duthieana	(((Macrosolen_melintangensis	Macrosolen_cochinchinensis)	(Lepidaria_oviceps	Lepidaria_sp_Nickrent_4044))	((Decaisnina_signata	Decaisnina_congesta)	(Decaisnina_brittenii	Decaisnina_triflora)))))	(Lysiana_maritima	Lysiana_filifolia))	(Alepis_flavida	Peraxilla_tetrapetala)))	Amylotheca_subumbellata)))	(Tupeia_antarctica	((Notanthera_heterophylla	(Ligaria_cuneifolia	((((((Tristerix_longebracteatus	Tristerix_pubescens)	(Tristerix_penduliflorus	((Tristerix_verticillatus	Tristerix_corymbosus)	Tristerix_aphyllus)))	Tristerix_peytonii)	Tristerix_chodatianus)	Tristerix_grandiflorus)	Tristerix_peruvianus)))	((((Tripodanthus_flagellaris	(Tripodanthus_belmirensis
((Oedina_pendens	(((Baratranthus_axanthus	Vanwykia_remota)	(((((((Gaiadendron_punctatum	((Nuytsia_floribunda	Tupeia_antarctica)	(Tripodanthus_belmirensis	(Atkinsonia_ligustrina	((((Amylotheca_subumbellata	(Lysiana_maritima	Lysiana_filifolia))	(Loxanthera_speciosa	(Amylotheca_duthieana	(((Macrosolen_melintangensis	Macrosolen_cochinchinensis)	Lepidaria_sp_Nickrent_4044)	Decaisnina_triflora))))	((Lepidaria_oviceps	Tripodanthus_flagellaris)	(Alepis_flavida	Peraxilla_tetrapetala)))	((Decaisnina_brittenii	((Decaisnina_congesta	Desmaria_mutabilis)	Decaisnina_signata))	((Notanthera_heterophylla	(Ligaria_cuneifolia	((((Tristerix_grandiflorus	(Tristerix_peytonii	(Tristerix_penduliflorus	(Tristerix_verticillatus	(Tristerix_corymbosus	Tristerix_aphyllus)))))	Tristerix_pubescens)	Tristerix_longebracteatus)	(Tristerix_chodatianus	Tristerix_peruvianus))))	((Psittacanthus_calyculatus	((Struthanthus_woodsonii	Struthanthus_sp_RE_5128_1)	(Cladocolea_gracilis	(Struthanthus_orbicularis	(Psittacanthus_schiedeanus	((Cladocolea_mcvaughii	Cladocolea_cupulata)	Struthanthus_oerstedii))))))	(Tripodanthus_acutifolius	((Dendropemon_bicolor	Oryctanthus_occidentalis)	(Phthirusa_inorna
(Berhautia_senegalensis	((Englerina_ramulosa	(Oncocalyx_schimperi	Tapinanthus_constrictiflorus))	((Agelanthus_sansibarensis	(Oncella_ambigua	Oncocalyx_sulfureus))	(Oedina_pendens	(((Dendrophthoe_curvata	Tolypanthus_involucratus)	(((((Dendrophthoe_vitellina	Dendrophthoe_longituba)	Dendrophthoe_constricta)	Helixanthera_coccinea)	((((Phragmanthera_crassicaulis	((Emelianthe_panganensis	Globimetula_dinklagei)	((Spragueanella_rhamnifolia	Erianthemum_dregei)	(Tapinanthus_sp_OM825	Oliverella_rubroviridis))))	Moquiniella_rubra)	((Plicosepalus_curviflorus	(((((((Nuytsia_floribunda	Atkinsonia_ligustrina)	((Desmaria_mutabilis	(((Decaisnina_brittenii	Psittacanthus_schiedeanus)	((Decaisnina_congesta	Decaisnina_signata)	Ligaria_cuneifolia))	(((Tristerix_longebracteatus	(Tristerix_pubescens	((Tristerix_penduliflorus	(Tristerix_verticillatus	(Tristerix_corymbosus	Tristerix_aphyllus)))	Tristerix_grandiflorus)))	Tristerix_peytonii)	(Tristerix_chodatianus	Tristerix_peruvianus))))	(((((Loxanthera_speciosa	(Amylotheca_duthieana	(((Macrosolen_melintangensis	Macrosolen_cochinchinensis)	Lepidaria_sp_Nickrent_4044)	Decaisnina_triflora)))	(Amylotheca_subumbellata	(Lysiana_maritima	Lysiana_filifolia)))
(((Oedina_pendens	(Socratina_bemarivensis	((((Tolypanthus_involucratus	(Dendrophthoe_curvata	((Dendrophthoe_constricta	(Dendrophthoe_vitellina	Dendrophthoe_longituba))	Helixanthera_coccinea)))	(Phragmanthera_regularis	((((Helixanthera_parasitica	Taxillus_chinensis)	(Scurrula_pulverulenta	(Scurrula_parasitica	Scurrula_ferruginea)))	Helixanthera_cylindrica)	(((Septulina_glauca	Plicosepalus_curviflorus)	(Baratranthus_axanthus	(((Loranthus_odoratus	(Loranthus_grewingkii	Loranthus_europaeus))	Cecarria_obtusifolia)	(((((Tripodanthus_flagellaris	Tripodanthus_acutifolius)	((((Cladocolea_mcvaughii	Cladocolea_cupulata)	(((Psittacanthus_schiedeanus	(Cladocolea_gracilis	Struthanthus_sp_RE_5128_1))	(Struthanthus_oerstedii	Struthanthus_orbicularis))	Struthanthus_woodsonii))	(Tripodanthus_belmirensis	(Phthirusa_inorna	Passovia_pyrifolia)))	(Oryctanthus_occidentalis	Dendropemon_bicolor)))	Psittacanthus_calyculatus)	(((Lysiana_maritima	(((Tupeia_antarctica	(((Tristerix_grandiflorus	((Tristerix_longebracteatus	Tristerix_peruvianus)	(Tristerix_chodatianus	(Tristerix_pubescens	(Tristerix_peytonii	(Tristerix_penduliflorus	((Tristerix_aphyllus	Tristerix_corymbosus)	Tristerix_verticillatus)))))))
(((Oedina_pendens	((((Bakerella_sp_Nickrent_4161	(Helixanthera_parasitica	Socratina_bemarivensis))	((((((Septulina_glauca	Plicosepalus_curviflorus)	Taxillus_chinensis)	(Phragmanthera_regularis	(Scurrula_ferruginea	(Scurrula_pulverulenta	Scurrula_parasitica))))	((((((((Phthirusa_inorna	Passovia_pyrifolia)	(Oryctanthus_occidentalis	Dendropemon_bicolor))	Tripodanthus_belmirensis)	(((Cladocolea_mcvaughii	Cladocolea_cupulata)	((Struthanthus_woodsonii	(Struthanthus_sp_RE_5128_1	((Psittacanthus_schiedeanus	Struthanthus_oerstedii)	Struthanthus_orbicularis)))	Cladocolea_gracilis))	Psittacanthus_calyculatus))	(Tripodanthus_flagellaris	Tripodanthus_acutifolius))	((Amylotheca_subumbellata	(((Loxanthera_speciosa	(Amylotheca_duthieana	(Decaisnina_triflora	(((Decaisnina_congesta	Decaisnina_signata)	Decaisnina_brittenii)	(Lepidaria_sp_Nickrent_4044	(Macrosolen_cochinchinensis	Macrosolen_melintangensis))))))	(Lysiana_maritima	Lysiana_filifolia))	(Lepidaria_oviceps	(Peraxilla_tetrapetala	Alepis_flavida))))	(((((((Tristerix_pubescens	(Tristerix_longebracteatus	((Tristerix_chodatianus	Tristerix_peruvianus)	(Tristerix_peytonii	(((Tristerix_corymbosus	Tristerix_aphyllus)	Tristerix_verticillatus)
((Oedina_pendens	((Socratina_bemarivensis	(Baratranthus_axanthus	Vanwykia_remota))	((((((((Helixanthera_parasitica	Taxillus_chinensis)	(Scurrula_pulverulenta	(Scurrula_parasitica	Scurrula_ferruginea)))	Helixanthera_cylindrica)	((((Tupeia_antarctica	((((((Phthirusa_inorna	Passovia_pyrifolia)	Dendropemon_bicolor)	Oryctanthus_occidentalis)	((((Cladocolea_mcvaughii	Cladocolea_cupulata)	Cladocolea_gracilis)	(Struthanthus_woodsonii	(Struthanthus_sp_RE_5128_1	((Psittacanthus_schiedeanus	Struthanthus_oerstedii)	Struthanthus_orbicularis))))	Psittacanthus_calyculatus))	((Tripodanthus_flagellaris	Tripodanthus_acutifolius)	Tripodanthus_belmirensis))	(((((Tristerix_longebracteatus	Tristerix_pubescens)	(((Tristerix_penduliflorus	(Tristerix_aphyllus	Tristerix_corymbosus))	Tristerix_verticillatus)	Tristerix_grandiflorus))	Tristerix_peytonii)	(Tristerix_chodatianus	Tristerix_peruvianus))	Ligaria_cuneifolia)))	((Gaiadendron_punctatum	(Nuytsia_floribunda	Atkinsonia_ligustrina))	(((Notanthera_heterophylla	((Loxanthera_speciosa	((Amylotheca_subumbellata	(Lysiana_maritima	Lysiana_filifolia))	(Amylotheca_duthieana	((((Decaisnina_signata	Decaisnina_congesta)	Decaisnina_brittenii)
(((Helixanthera_parasitica	Oedina_pendens)	((Socratina_bemarivensis	(Baratranthus_axanthus	Vanwykia_remota))	(((Tolypanthus_involucratus	(Dendrophthoe_curvata	(((Dendrophthoe_longituba	Dendrophthoe_vitellina)	Dendrophthoe_constricta)	Helixanthera_coccinea)))	((((Taxillus_chinensis	(Phragmanthera_regularis	(Scurrula_pulverulenta	(Scurrula_parasitica	Scurrula_ferruginea))))	Helixanthera_cylindrica)	(((((((Loxanthera_speciosa	((Amylotheca_subumbellata	(Lysiana_maritima	Lysiana_filifolia))	(Amylotheca_duthieana	((((Decaisnina_signata	Decaisnina_congesta)	Decaisnina_brittenii)	Decaisnina_triflora)	(Lepidaria_sp_Nickrent_4044	(Macrosolen_cochinchinensis	Macrosolen_melintangensis))))))	(Peraxilla_tetrapetala	Alepis_flavida))	Desmaria_mutabilis)	(Gaiadendron_punctatum	(Nuytsia_floribunda	Atkinsonia_ligustrina)))	(Tupeia_antarctica	(((((Tripodanthus_belmirensis	(Cladocolea_gracilis	(Struthanthus_woodsonii	(Struthanthus_sp_RE_5128_1	(Struthanthus_oerstedii	Struthanthus_orbicularis)))))	((Dendropemon_bicolor	((Cladocolea_mcvaughii	Oryctanthus_occidentalis)	Cladocolea_cupulata))	(Phthirusa_inorna	Passovia_pyrifolia)))	(Tripodanthus_flagellaris	Tripodanthus_acutifolius))
((Oedina_pendens	((Socratina_bemarivensis	Vanwykia_remota)	(((Tolypanthus_involucratus	(Dendrophthoe_curvata	(((Dendrophthoe_longituba	Dendrophthoe_vitellina)	Dendrophthoe_constricta)	Helixanthera_coccinea)))	(((((Helixanthera_parasitica	Taxillus_chinensis)	(Phragmanthera_regularis	(Scurrula_ferruginea	(Scurrula_pulverulenta	Scurrula_parasitica))))	Helixanthera_cylindrica)	(((Baratranthus_axanthus	(((Loranthus_odoratus	(Loranthus_grewingkii	Loranthus_europaeus))	Cecarria_obtusifolia)	(Ileostylus_micranthus	(Muellerina_celastroides	Muellerina_eucalyptoides))))	(((((Desmaria_mutabilis	((Psittacanthus_schiedeanus	((((Struthanthus_woodsonii	(Struthanthus_sp_RE_5128_1	(Cladocolea_gracilis	(Struthanthus_oerstedii	Struthanthus_orbicularis))))	(Phthirusa_inorna	(Tripodanthus_belmirensis	((Dendropemon_bicolor	((Cladocolea_mcvaughii	Oryctanthus_occidentalis)	Cladocolea_cupulata))	Passovia_pyrifolia))))	(Tripodanthus_flagellaris	Tripodanthus_acutifolius))	Psittacanthus_calyculatus))	(Notanthera_heterophylla	((((((((((Tristerix_longebracteatus	Tristerix_corymbosus)	Tristerix_grandiflorus)	Tristerix_aphyllus)	Tristerix_chodatianus)	Tristerix_peytonii)	Tristerix_peruvianus)	Tristerix_pubescens)
((((Berhautia_senegalensis	Englerina_ramulosa)	((Agelanthus_sansibarensis	(Oncocalyx_sulfureus	Oncella_ambigua))	(Oncocalyx_schimperi	Tapinanthus_constrictiflorus)))	((Tolypanthus_involucratus	((((((Oedina_pendens	Vanwykia_remota)	(Plicosepalus_sagittifolius	Bakerella_sp_Nickrent_4161))	((Helixanthera_cylindrica	(((Plicosepalus_curviflorus	(Septulina_glauca	(Helixanthera_parasitica	Taxillus_chinensis)))	(Scurrula_pulverulenta	(Scurrula_parasitica	Scurrula_ferruginea)))	((Ileostylus_micranthus	(Muellerina_celastroides	Muellerina_eucalyptoides))	((Cecarria_obtusifolia	(Loranthus_odoratus	(Loranthus_europaeus	Loranthus_grewingkii)))	((((Atkinsonia_ligustrina	((((Loxanthera_speciosa	((Lepidaria_oviceps	(Lysiana_maritima	Lysiana_filifolia))	(Amylotheca_duthieana	((((Decaisnina_signata	Decaisnina_congesta)	Decaisnina_brittenii)	Decaisnina_triflora)	(Lepidaria_sp_Nickrent_4044	(Macrosolen_cochinchinensis	Macrosolen_melintangensis))))))	(Peraxilla_tetrapetala	Alepis_flavida))	((((Tripodanthus_flagellaris	Tripodanthus_acutifolius)	((((Dendropemon_bicolor	Oryctanthus_occidentalis)	(Phthirusa_inorna	Passovia_pyrifolia))	((Struthanthus_woodsonii	(Struthanthus_sp_RE_5128_1
(((Berhautia_senegalensis	(Englerina_ramulosa	Tapinanthus_constrictiflorus))	(Oncocalyx_schimperi	(Agelanthus_sansibarensis	(Oncocalyx_sulfureus	Oncella_ambigua))))	(Oedina_pendens	((Phragmanthera_regularis	((Baratranthus_axanthus	Vanwykia_remota)	Socratina_bemarivensis))	(((Bakerella_sp_Nickrent_4161	Plicosepalus_sagittifolius)	((Moquiniella_rubra	(((Plicosepalus_curviflorus	Globimetula_dinklagei)	Emelianthe_panganensis)	(Phragmanthera_crassicaulis	(((Erianthemum_dregei	Spragueanella_rhamnifolia)	Tapinanthus_sp_OM825)	Oliverella_rubroviridis))))	(((((Helicanthes_elastica	Amyema_queenslandica)	(((Diplatia_furcata	(Diplatia_grandibractea	Amyema_glabra))	(Dactyliophora_novaeguineae	Amyema_cambagei))	Benthamina_alyxifolia))	Sogerianthe_sessiflora)	(((Septulina_glauca	Ileostylus_micranthus)	(Muellerina_celastroides	Muellerina_eucalyptoides))	(((Loranthus_odoratus	Cecarria_obtusifolia)	(Loranthus_europaeus	Loranthus_grewingkii))	((((Loxanthera_speciosa	((Amylotheca_subumbellata	(Lysiana_maritima	Lysiana_filifolia))	(Amylotheca_duthieana	((((Decaisnina_signata	Decaisnina_congesta)	Decaisnina_brittenii)	Decaisnina_triflora)	(Lepidaria_sp_Nickrent_4044
(Berhautia_senegalensis	((Oedina_pendens	(((Baratranthus_axanthus	Vanwykia_remota)	Socratina_bemarivensis)	((Bakerella_sp_Nickrent_4161	Plicosepalus_sagittifolius)	(((Helixanthera_coccinea	Dendrophthoe_longituba)	(Tolypanthus_involucratus	Dendrophthoe_curvata))	(Amyema_cambagei	((Moquiniella_rubra	(Phragmanthera_crassicaulis	((Globimetula_dinklagei	((Erianthemum_dregei	Spragueanella_rhamnifolia)	(Tapinanthus_sp_OM825	Oliverella_rubroviridis)))	Emelianthe_panganensis)))	(Phragmanthera_regularis	(((((Helicanthes_elastica	Amyema_queenslandica)	(((Diplatia_furcata	(Diplatia_grandibractea	Amyema_glabra))	Dactyliophora_novaeguineae)	Benthamina_alyxifolia))	(Septulina_glauca	Sogerianthe_sessiflora))	(((Atkinsonia_ligustrina	(((Lepidaria_oviceps	(((Amylotheca_subumbellata	(Lysiana_maritima	Lysiana_filifolia))	(Amylotheca_duthieana	((((Decaisnina_signata	Decaisnina_congesta)	Decaisnina_brittenii)	Decaisnina_triflora)	(Lepidaria_sp_Nickrent_4044	(Macrosolen_cochinchinensis	Macrosolen_melintangensis)))))	Loxanthera_speciosa))	(Peraxilla_tetrapetala	Alepis_flavida))	(((((Tripodanthus_flagellaris	Tripodanthus_acutifolius)	(((Dendropemon_bicolor	((Cladocolea_cupulata
(Berhautia_senegalensis	((Agelanthus_sansibarensis	(Oncocalyx_sulfureus	Oncella_ambigua))	(((Helixanthera_parasitica	Oedina_pendens)	(Socratina_bemarivensis	((((((((Plicosepalus_curviflorus	((Erianthemum_dregei	Spragueanella_rhamnifolia)	(Tapinanthus_sp_OM825	Oliverella_rubroviridis)))	(Emelianthe_panganensis	Globimetula_dinklagei))	(Moquiniella_rubra	Phragmanthera_crassicaulis))	(((((Helicanthes_elastica	Amyema_queenslandica)	(((Diplatia_furcata	(Diplatia_grandibractea	Amyema_glabra))	(Amyema_cambagei	Dactyliophora_novaeguineae))	Benthamina_alyxifolia))	Sogerianthe_sessiflora)	(((((Notanthera_heterophylla	((((Amylotheca_subumbellata	Lysiana_filifolia)	Lysiana_maritima)	((Amylotheca_duthieana	((Lepidaria_sp_Nickrent_4044	(Macrosolen_cochinchinensis	Macrosolen_melintangensis))	Decaisnina_triflora))	Loxanthera_speciosa))	(Lepidaria_oviceps	(Peraxilla_tetrapetala	Alepis_flavida))))	(((Decaisnina_brittenii	Desmaria_mutabilis)	(((Tristerix_grandiflorus	(Tristerix_chodatianus	(((Tristerix_aphyllus	(Tristerix_verticillatus	Tristerix_corymbosus))	Tristerix_penduliflorus)	Tristerix_peytonii)))	(Tristerix_peruvianus	(Tristerix_pubescens	Tristerix_longebracteatus)))
((Socratina_bemarivensis	(((Diplatia_grandibractea	((((Phragmanthera_crassicaulis	(Plicosepalus_curviflorus	((Erianthemum_dregei	Spragueanella_rhamnifolia)	(Tapinanthus_sp_OM825	Oliverella_rubroviridis))))	(Emelianthe_panganensis	Globimetula_dinklagei))	Moquiniella_rubra)	(((((Helicanthes_elastica	Amyema_queenslandica)	(((Diplatia_furcata	Amyema_glabra)	Dactyliophora_novaeguineae)	Benthamina_alyxifolia))	Sogerianthe_sessiflora)	((((Gaiadendron_punctatum	(((Atkinsonia_ligustrina	Nuytsia_floribunda)	(((((Lepidaria_sp_Nickrent_4044	(Macrosolen_cochinchinensis	Macrosolen_melintangensis))	(((Lysiana_filifolia	Lysiana_maritima)	(Decaisnina_brittenii	Decaisnina_triflora))	(Decaisnina_congesta	Decaisnina_signata)))	Amylotheca_duthieana)	Loxanthera_speciosa)	(Lepidaria_oviceps	(Peraxilla_tetrapetala	Alepis_flavida))))	(((Notanthera_heterophylla	(Desmaria_mutabilis	(((Tristerix_peytonii	Tristerix_peruvianus)	((Tristerix_longebracteatus	(Tristerix_chodatianus	((Tristerix_verticillatus	(Tristerix_corymbosus	Tristerix_aphyllus))	(Tristerix_penduliflorus	Tristerix_grandiflorus))))	Tristerix_pubescens))	Ligaria_cuneifolia)))	(((Cladocolea_cupulata	(Passovia_pyrifolia
(((Englerina_ramulosa	(Oncocalyx_schimperi	Tapinanthus_constrictiflorus))	((Agelanthus_sansibarensis	(Oncella_ambigua	Oncocalyx_sulfureus))	(Oedina_pendens	(((((Helixanthera_cylindrica	(((Septulina_glauca	Plicosepalus_curviflorus)	(Helixanthera_parasitica	Taxillus_chinensis))	(Lepidaria_oviceps	(Scurrula_pulverulenta	(Scurrula_parasitica	Scurrula_ferruginea)))))	(Amyema_cambagei	((((((Muellerina_celastroides	Muellerina_eucalyptoides)	Ileostylus_micranthus)	((Loranthus_grewingkii	Loranthus_europaeus)	(Loranthus_odoratus	Cecarria_obtusifolia)))	(((((Desmaria_mutabilis	((Notanthera_heterophylla	((Psittacanthus_schiedeanus	((Ligaria_cuneifolia	(Decaisnina_signata	Decaisnina_congesta))	Decaisnina_brittenii))	(((Tristerix_pubescens	Tristerix_longebracteatus)	Tristerix_peruvianus)	(((Tristerix_peytonii	(Tristerix_penduliflorus	(Tristerix_aphyllus	(Tristerix_verticillatus	Tristerix_corymbosus))))	Tristerix_grandiflorus)	Tristerix_chodatianus))))	(((Psittacanthus_calyculatus	(Cladocolea_gracilis	((Tripodanthus_belmirensis	Struthanthus_woodsonii)	(Struthanthus_sp_RE_5128_1	((Cladocolea_cupulata	Cladocolea_mcvaughii)	(Struthanthus_orbicularis	Struthanthus_oerstedii))))))
(((Baratranthus_axanthus	((Englerina_ramulosa	(Oncocalyx_schimperi	Tapinanthus_constrictiflorus))	(Agelanthus_sansibarensis	(Oncella_ambigua	Oncocalyx_sulfureus))))	(Oedina_pendens	((((((((Helixanthera_cylindrica	(((Septulina_glauca	Plicosepalus_curviflorus)	(Helixanthera_parasitica	Taxillus_chinensis))	(Scurrula_pulverulenta	(Scurrula_parasitica	Scurrula_ferruginea))))	(((((Muellerina_celastroides	Muellerina_eucalyptoides)	Ileostylus_micranthus)	((Loranthus_grewingkii	Loranthus_europaeus)	(Loranthus_odoratus	Cecarria_obtusifolia)))	((((((((((Tripodanthus_belmirensis	Struthanthus_woodsonii)	(Cladocolea_gracilis	(Struthanthus_orbicularis	Struthanthus_oerstedii)))	Struthanthus_sp_RE_5128_1)	((((Cladocolea_cupulata	Cladocolea_mcvaughii)	Oryctanthus_occidentalis)	Dendropemon_bicolor)	(Phthirusa_inorna	Passovia_pyrifolia)))	(Tripodanthus_flagellaris	Tripodanthus_acutifolius))	Psittacanthus_calyculatus)	(Desmaria_mutabilis	(Notanthera_heterophylla	((((Decaisnina_congesta	Decaisnina_signata)	Decaisnina_brittenii)	(Psittacanthus_schiedeanus	Ligaria_cuneifolia))	(((Tristerix_grandiflorus	(Tristerix_peytonii	((Tristerix_penduliflorus	(Tristerix_aphyllus	Tristerix_corymbosus))
(((Phragmanthera_regularis	((Tolypanthus_involucratus	((((Dendrophthoe_vitellina	Dendrophthoe_longituba)	Dendrophthoe_constricta)	Helixanthera_coccinea)	Dendrophthoe_curvata))	((Helixanthera_cylindrica	((Taxillus_chinensis	(Scurrula_ferruginea	(Scurrula_pulverulenta	Scurrula_parasitica)))	((((((((Passovia_pyrifolia	(Cladocolea_mcvaughii	(Oryctanthus_occidentalis	Dendropemon_bicolor)))	(Cladocolea_cupulata	((Struthanthus_woodsonii	(Cladocolea_gracilis	(Struthanthus_orbicularis	(Psittacanthus_schiedeanus	Struthanthus_oerstedii))))	Struthanthus_sp_RE_5128_1)))	(Tripodanthus_belmirensis	(Tripodanthus_flagellaris	Tripodanthus_acutifolius)))	Psittacanthus_calyculatus)	((Tupeia_antarctica	(((((Tristerix_grandiflorus	((Tristerix_verticillatus	(Tristerix_aphyllus	Tristerix_corymbosus))	Tristerix_penduliflorus))	Tristerix_chodatianus)	Tristerix_longebracteatus)	Tristerix_pubescens)	(Tristerix_peytonii	Tristerix_peruvianus)))	((Ligaria_cuneifolia	(Decaisnina_congesta	Decaisnina_signata))	Decaisnina_brittenii)))	(((Nuytsia_floribunda	Atkinsonia_ligustrina)	(Phthirusa_inorna	Gaiadendron_punctatum))	((Desmaria_mutabilis	Amylotheca_subumbellata)	(Notanthera_heterophylla	((Lepidaria_oviceps
(((Helixanthera_parasitica	Oedina_pendens)	(((((((Septulina_glauca	Taxillus_chinensis)	(Phragmanthera_regularis	(Scurrula_pulverulenta	(Scurrula_parasitica	Scurrula_ferruginea))))	(Helixanthera_cylindrica	((((Decaisnina_congesta	(Decaisnina_signata	((Desmaria_mutabilis	((((((Passovia_pyrifolia	(Cladocolea_cupulata	(Cladocolea_mcvaughii	(Oryctanthus_occidentalis	Dendropemon_bicolor))))	(((Struthanthus_orbicularis	(Psittacanthus_schiedeanus	Struthanthus_oerstedii))	(Struthanthus_sp_RE_5128_1	Struthanthus_woodsonii))	Cladocolea_gracilis))	(Tripodanthus_belmirensis	Phthirusa_inorna))	(Tripodanthus_flagellaris	Tripodanthus_acutifolius))	Psittacanthus_calyculatus)	((Ligaria_cuneifolia	(((((Tristerix_peytonii	((Tristerix_verticillatus	(Tristerix_aphyllus	Tristerix_corymbosus))	Tristerix_penduliflorus))	Tristerix_chodatianus)	(Tristerix_longebracteatus	Tristerix_pubescens))	Tristerix_peruvianus)	Tristerix_grandiflorus))	Notanthera_heterophylla)))	(Amylotheca_subumbellata	((Lepidaria_oviceps	(Alepis_flavida	Peraxilla_tetrapetala))	(((Lepidaria_sp_Nickrent_4044	(Macrosolen_melintangensis	Macrosolen_cochinchinensis))	Decaisnina_triflora)	((Amylotheca_duthieana	Loxanthera_speciosa)
(Berhautia_senegalensis	((((Tapinanthus_constrictiflorus	Englerina_ramulosa)	Oedina_pendens)	(Agelanthus_sansibarensis	(Plicosepalus_curviflorus	(Oncella_ambigua	Oncocalyx_sulfureus))))	(((((Dendrophthoe_curvata	Tolypanthus_involucratus)	(((Dendrophthoe_vitellina	Dendrophthoe_longituba)	Dendrophthoe_constricta)	Helixanthera_coccinea))	((Bakerella_sp_Nickrent_4161	(((((Globimetula_dinklagei	Emelianthe_panganensis)	(Oliverella_rubroviridis	((Erianthemum_dregei	Spragueanella_rhamnifolia)	Tapinanthus_sp_OM825)))	Phragmanthera_crassicaulis)	Moquiniella_rubra)	Plicosepalus_sagittifolius))	(Amyema_cambagei	(((Helixanthera_cylindrica	(((Muellerina_celastroides	Muellerina_eucalyptoides)	Ileostylus_micranthus)	((((Tupeia_antarctica	((Desmaria_mutabilis	((((((Cladocolea_cupulata	(Cladocolea_mcvaughii	Oryctanthus_occidentalis))	Dendropemon_bicolor)	((((Struthanthus_woodsonii	(Struthanthus_orbicularis	Struthanthus_oerstedii))	(Struthanthus_sp_RE_5128_1	Cladocolea_gracilis))	Psittacanthus_schiedeanus)	Passovia_pyrifolia))	((Phthirusa_inorna	(Tripodanthus_acutifolius	Tripodanthus_belmirensis))	Tripodanthus_flagellaris))	Psittacanthus_calyculatus)	(Ligaria_cuneifolia	(((Tristerix_chodatianus	((Tristerix_pubescens
(Berhautia_senegalensis	(((Oedina_pendens	(((((Bakerella_sp_Nickrent_4161	Plicosepalus_sagittifolius)	((((Baratranthus_axanthus	((Phragmanthera_regularis	((Scurrula_pulverulenta	Scurrula_parasitica)	Scurrula_ferruginea))	(Helixanthera_parasitica	Taxillus_chinensis)))	Helixanthera_cylindrica)	((((Tupeia_antarctica	(((Desmaria_mutabilis	((Tripodanthus_acutifolius	((Tripodanthus_belmirensis	(Phthirusa_inorna	((Psittacanthus_calyculatus	(Struthanthus_sp_RE_5128_1	(Struthanthus_woodsonii	(Cladocolea_gracilis	(Struthanthus_orbicularis	Struthanthus_oerstedii)))))	Tripodanthus_flagellaris)))	(Passovia_pyrifolia	(Dendropemon_bicolor	(Cladocolea_cupulata	(Cladocolea_mcvaughii	Oryctanthus_occidentalis))))))	(Ligaria_cuneifolia	((((Tristerix_pubescens	Tristerix_longebracteatus)	((Tristerix_peytonii	((Tristerix_verticillatus	(Tristerix_aphyllus	Tristerix_corymbosus))	Tristerix_penduliflorus))	(Tristerix_chodatianus	Tristerix_peruvianus)))	Tristerix_grandiflorus)	Notanthera_heterophylla))))	(Amyema_cambagei	((Alepis_flavida	Peraxilla_tetrapetala)	((Amylotheca_subumbellata	(Lysiana_maritima	Lysiana_filifolia))	((Amylotheca_duthieana	(Psittacanthus_schiedeanus	((Lepidaria_sp_Nickrent_4044
(Berhautia_senegalensis	((((Amyema_cambagei	(Diplatia_grandibractea	((Oedina_pendens	(Plicosepalus_curviflorus	(Agelanthus_sansibarensis	(Oncella_ambigua	Oncocalyx_sulfureus))))	((Helixanthera_parasitica	Socratina_bemarivensis)	Vanwykia_remota))))	Phragmanthera_regularis)	(((((((Scurrula_pulverulenta	Scurrula_parasitica)	Scurrula_ferruginea)	(Septulina_glauca	Taxillus_chinensis))	Helixanthera_cylindrica)	(((((Atkinsonia_ligustrina	(((Alepis_flavida	Peraxilla_tetrapetala)	((((Lepidaria_oviceps	Lysiana_filifolia)	Lysiana_maritima)	((((Psittacanthus_schiedeanus	((Decaisnina_congesta	Decaisnina_signata)	Decaisnina_brittenii))	Decaisnina_triflora)	Lepidaria_sp_Nickrent_4044)	(Amylotheca_duthieana	(Macrosolen_melintangensis	Macrosolen_cochinchinensis))))	Loxanthera_speciosa))	(Amylotheca_subumbellata	(((Tripodanthus_belmirensis	(Tripodanthus_flagellaris	Tripodanthus_acutifolius))	((((Phthirusa_inorna	Passovia_pyrifolia)	(Cladocolea_cupulata	((Cladocolea_mcvaughii	Oryctanthus_occidentalis)	Dendropemon_bicolor)))	(Struthanthus_sp_RE_5128_1	(Struthanthus_woodsonii	(Cladocolea_gracilis	(Struthanthus_orbicularis	Struthanthus_oerstedii)))))	Psittacanthus_calyculatus))
(Berhautia_senegalensis	(((((((((Phragmanthera_regularis	(((((Psittacanthus_calyculatus	(((((Cladocolea_cupulata	Cladocolea_mcvaughii)	Oryctanthus_occidentalis)	(Dendropemon_bicolor	(Phthirusa_inorna	Passovia_pyrifolia)))	((Struthanthus_woodsonii	(Struthanthus_orbicularis	Struthanthus_oerstedii))	(Psittacanthus_schiedeanus	(Cladocolea_gracilis	Struthanthus_sp_RE_5128_1))))	(Tripodanthus_belmirensis	(Tripodanthus_flagellaris	Tripodanthus_acutifolius))))	((((Decaisnina_congesta	Decaisnina_signata)	Ligaria_cuneifolia)	((Tristerix_peruvianus	(Tristerix_pubescens	((Tristerix_aphyllus	(Tristerix_longebracteatus	(Tristerix_corymbosus	(Tristerix_peytonii	Tristerix_verticillatus))))	Tristerix_chodatianus)))	(Tristerix_grandiflorus	Tristerix_penduliflorus)))	Notanthera_heterophylla))	((((Nuytsia_floribunda	Atkinsonia_ligustrina)	Gaiadendron_punctatum)	(((Lepidaria_oviceps	(Alepis_flavida	Peraxilla_tetrapetala))	(((Amylotheca_subumbellata	(Lysiana_filifolia	Lysiana_maritima))	(Amylotheca_duthieana	(Decaisnina_triflora	(Lepidaria_sp_Nickrent_4044	(Macrosolen_melintangensis	Macrosolen_cochinchinensis)))))	Loxanthera_speciosa))	(Decaisnina_brittenii	Desmaria_mutabilis)))	Tupeia_antarctica))
(Berhautia_senegalensis	((((((((Dendrophthoe_longituba	Dendrophthoe_constricta)	(Dendrophthoe_curvata	(Septulina_glauca	Helixanthera_coccinea)))	Tolypanthus_involucratus)	((Bakerella_sp_Nickrent_4161	Plicosepalus_sagittifolius)	(Phragmanthera_crassicaulis	(((Oliverella_rubroviridis	(Plicosepalus_curviflorus	(Tapinanthus_sp_OM825	(Erianthemum_dregei	Spragueanella_rhamnifolia))))	(Globimetula_dinklagei	Emelianthe_panganensis))	Moquiniella_rubra))))	((((Phragmanthera_regularis	(Scurrula_pulverulenta	(Scurrula_parasitica	(Scurrula_ferruginea	Dendrophthoe_vitellina))))	(Helixanthera_parasitica	Taxillus_chinensis))	(Helixanthera_cylindrica	(((((Notanthera_heterophylla	((Alepis_flavida	Peraxilla_tetrapetala)	(Lepidaria_oviceps	((Amylotheca_duthieana	(((Decaisnina_brittenii	Decaisnina_triflora)	((Decaisnina_signata	Psittacanthus_schiedeanus)	(Lepidaria_sp_Nickrent_4044	(Macrosolen_melintangensis	Macrosolen_cochinchinensis))))	Decaisnina_congesta))	((Amylotheca_subumbellata	(Lysiana_filifolia	Lysiana_maritima))	Loxanthera_speciosa)))))	Desmaria_mutabilis)	((Nuytsia_floribunda	Atkinsonia_ligustrina)	Gaiadendron_punctatum))	(Tupeia_antarctica	((((Tripodanthus_belmirensis	(Tripodanthus_flagellaris
(Berhautia_senegalensis	(((Tapinanthus_constrictiflorus	(Oncocalyx_schimperi	Englerina_ramulosa))	((((((Bakerella_sp_Nickrent_4161	Plicosepalus_sagittifolius)	((Phragmanthera_crassicaulis	((Globimetula_dinklagei	Emelianthe_panganensis)	(Oliverella_rubroviridis	(Tapinanthus_sp_OM825	(Erianthemum_dregei	(Plicosepalus_curviflorus	Spragueanella_rhamnifolia))))))	Moquiniella_rubra))	(Amyema_cambagei	(Phragmanthera_regularis	((((Scurrula_pulverulenta	(Scurrula_parasitica	Scurrula_ferruginea))	(Dendrophthoe_constricta	(Helixanthera_parasitica	Taxillus_chinensis)))	Helixanthera_cylindrica)	((((Notanthera_heterophylla	((((((((Tristerix_corymbosus	(Tristerix_grandiflorus	Tristerix_penduliflorus))	Tristerix_aphyllus)	Tristerix_pubescens)	(Tristerix_chodatianus	Tristerix_peruvianus))	Tristerix_longebracteatus)	Tristerix_peytonii)	Tristerix_verticillatus)	((((((((Oryctanthus_occidentalis	Cladocolea_mcvaughii)	Cladocolea_cupulata)	Dendropemon_bicolor)	Passovia_pyrifolia)	((Psittacanthus_schiedeanus	(Struthanthus_woodsonii	(Struthanthus_sp_RE_5128_1	(Struthanthus_orbicularis	Struthanthus_oerstedii))))	Cladocolea_gracilis))	(Tripodanthus_belmirensis	((Tripodanthus_acutifolius	Phthirusa_inorna)	Tripodanthus_flagellaris)))
(((((Oncocalyx_schimperi	Septulina_glauca)	((Vanwykia_remota	Socratina_bemarivensis)	Lepidaria_oviceps))	(((Moquiniella_rubra	(Phragmanthera_crassicaulis	((Emelianthe_panganensis	Globimetula_dinklagei)	(Plicosepalus_curviflorus	((Tapinanthus_sp_OM825	(Spragueanella_rhamnifolia	Erianthemum_dregei))	Oliverella_rubroviridis)))))	(((((((Muellerina_celastroides	Muellerina_eucalyptoides)	Ileostylus_micranthus)	(Loranthus_odoratus	(Cecarria_obtusifolia	(Loranthus_grewingkii	Loranthus_europaeus))))	(Amylotheca_subumbellata	(Gaiadendron_punctatum	(((((Ligaria_cuneifolia	(Desmaria_mutabilis	(Tristerix_penduliflorus	((((Tristerix_aphyllus	((Tristerix_peruvianus	(Tristerix_longebracteatus	Tristerix_pubescens))	(Tristerix_verticillatus	Tristerix_corymbosus)))	Tristerix_grandiflorus)	Tristerix_chodatianus)	Tristerix_peytonii))))	Notanthera_heterophylla)	(Psittacanthus_schiedeanus	((((((Struthanthus_sp_RE_5128_1	(Struthanthus_orbicularis	Struthanthus_oerstedii))	Cladocolea_gracilis)	Struthanthus_woodsonii)	(((Passovia_pyrifolia	(Dendropemon_bicolor	(Tripodanthus_flagellaris	Oryctanthus_occidentalis)))	Phthirusa_inorna)	Tripodanthus_belmirensis))	((Cladocolea_mcvaughii	Cladocolea_cupulata)
((((Vanwykia_remota	Socratina_bemarivensis)	(((Moquiniella_rubra	(Phragmanthera_crassicaulis	((Emelianthe_panganensis	Globimetula_dinklagei)	((Tapinanthus_sp_OM825	(Spragueanella_rhamnifolia	Erianthemum_dregei))	Oliverella_rubroviridis))))	(Bakerella_sp_Nickrent_4161	Plicosepalus_sagittifolius))	(((((((Tupeia_antarctica	(((Phthirusa_inorna	(Tripodanthus_flagellaris	Tripodanthus_acutifolius))	(Tripodanthus_belmirensis	(((((Struthanthus_woodsonii	Struthanthus_sp_RE_5128_1)	(Struthanthus_orbicularis	Struthanthus_oerstedii))	(Psittacanthus_schiedeanus	Cladocolea_gracilis))	Passovia_pyrifolia)	(((Dendropemon_bicolor	Oryctanthus_occidentalis)	(Cladocolea_mcvaughii	Cladocolea_cupulata))	Psittacanthus_calyculatus))))	(Ligaria_cuneifolia	(((((Tristerix_peruvianus	Tristerix_longebracteatus)	Tristerix_pubescens)	(Tristerix_grandiflorus	Tristerix_chodatianus))	(Tristerix_peytonii	(Tristerix_penduliflorus	(Tristerix_verticillatus	(Tristerix_corymbosus	Tristerix_aphyllus)))))	Notanthera_heterophylla))))	(((Lepidaria_oviceps	Gaiadendron_punctatum)	Atkinsonia_ligustrina)	((Nuytsia_floribunda	((Loxanthera_speciosa	((Amylotheca_duthieana	((Decaisnina_triflora	(Decaisnina_brittenii	(Decaisnina_signata
((((Phragmanthera_regularis	((Dendrophthoe_constricta	((Helixanthera_coccinea	Tolypanthus_involucratus)	(Dendrophthoe_curvata	(Dendrophthoe_vitellina	Dendrophthoe_longituba))))	(((((((Diplatia_furcata	(Diplatia_grandibractea	Amyema_glabra))	(Dactyliophora_novaeguineae	Amyema_cambagei))	Benthamina_alyxifolia)	(Amyema_queenslandica	Helicanthes_elastica))	(((Helixanthera_parasitica	Taxillus_chinensis)	(Scurrula_pulverulenta	(Scurrula_parasitica	Scurrula_ferruginea)))	(((Tupeia_antarctica	(((Desmaria_mutabilis	(Amylotheca_subumbellata	(((((Decaisnina_signata	Decaisnina_congesta)	Ligaria_cuneifolia)	((((Tristerix_peytonii	((Tristerix_penduliflorus	(Tristerix_corymbosus	Tristerix_aphyllus))	Tristerix_verticillatus))	Tristerix_grandiflorus)	(Tristerix_longebracteatus	Tristerix_pubescens))	(Tristerix_chodatianus	Tristerix_peruvianus)))	((((((Struthanthus_woodsonii	(Struthanthus_sp_RE_5128_1	(Struthanthus_orbicularis	Struthanthus_oerstedii)))	Cladocolea_gracilis)	Psittacanthus_calyculatus)	(Passovia_pyrifolia	((Dendropemon_bicolor	(Cladocolea_mcvaughii	Oryctanthus_occidentalis))	Cladocolea_cupulata)))	(Tripodanthus_belmirensis	((Tripodanthus_flagellaris	Tripodanthus_acutifolius)
(((((Baratranthus_axanthus	Vanwykia_remota)	Socratina_bemarivensis)	(((Tolypanthus_involucratus	(Dendrophthoe_curvata	(Helixanthera_coccinea	(Dendrophthoe_constricta	(Dendrophthoe_vitellina	Dendrophthoe_longituba)))))	((Sogerianthe_sessiflora	((Phragmanthera_regularis	(((Diplatia_furcata	(Diplatia_grandibractea	Amyema_glabra))	(Dactyliophora_novaeguineae	Amyema_cambagei))	Benthamina_alyxifolia))	(Amyema_queenslandica	Helicanthes_elastica)))	((((Plicosepalus_curviflorus	Septulina_glauca)	(Helixanthera_parasitica	Taxillus_chinensis))	(Scurrula_pulverulenta	(Scurrula_parasitica	Scurrula_ferruginea)))	(((((((((((((Struthanthus_sp_RE_5128_1	Struthanthus_orbicularis)	(Struthanthus_oerstedii	Struthanthus_woodsonii))	Cladocolea_gracilis)	Tripodanthus_belmirensis)	(Tripodanthus_flagellaris	Tripodanthus_acutifolius))	((Phthirusa_inorna	Passovia_pyrifolia)	((Dendropemon_bicolor	(Cladocolea_mcvaughii	Oryctanthus_occidentalis))	Cladocolea_cupulata)))	Psittacanthus_calyculatus)	Psittacanthus_schiedeanus)	((Atkinsonia_ligustrina	Nuytsia_floribunda)	Gaiadendron_punctatum))	(((Amylotheca_subumbellata	(Notanthera_heterophylla	Tupeia_antarctica))	(((Amylotheca_duthieana	((Lepidaria_sp_Nickrent_4044
(Berhautia_senegalensis	((Oedina_pendens	((Oncocalyx_schimperi	Tapinanthus_constrictiflorus)	Englerina_ramulosa))	(((((Baratranthus_axanthus	Vanwykia_remota)	Socratina_bemarivensis)	((((Sogerianthe_sessiflora	(((Diplatia_furcata	(Diplatia_grandibractea	Amyema_glabra))	Dactyliophora_novaeguineae)	(Benthamina_alyxifolia	(Amyema_queenslandica	Helicanthes_elastica))))	Bakerella_sp_Nickrent_4161)	Plicosepalus_sagittifolius)	((Amyema_cambagei	((((((Tupeia_antarctica	(((((Tristerix_verticillatus	(Tristerix_aphyllus	Tristerix_corymbosus))	Tristerix_peytonii)	(Tristerix_grandiflorus	Tristerix_penduliflorus))	(Tristerix_longebracteatus	Tristerix_pubescens))	(Tristerix_chodatianus	Tristerix_peruvianus)))	((Gaiadendron_punctatum	(((Atkinsonia_ligustrina	Nuytsia_floribunda)	(((Decaisnina_signata	(Decaisnina_congesta	Decaisnina_brittenii))	Desmaria_mutabilis)	Notanthera_heterophylla))	(((Amylotheca_duthieana	(((Lepidaria_oviceps	Lepidaria_sp_Nickrent_4044)	(Macrosolen_melintangensis	Macrosolen_cochinchinensis))	Decaisnina_triflora))	((Amylotheca_subumbellata	(Lysiana_maritima	Lysiana_filifolia))	Loxanthera_speciosa))	(Peraxilla_tetrapetala	Alepis_flavida))))
(Berhautia_senegalensis	((Oedina_pendens	(((Baratranthus_axanthus	Vanwykia_remota)	Socratina_bemarivensis)	(((Tolypanthus_involucratus	((Helixanthera_coccinea	Dendrophthoe_curvata)	(Dendrophthoe_constricta	(Dendrophthoe_vitellina	Dendrophthoe_longituba))))	(Bakerella_sp_Nickrent_4161	Plicosepalus_sagittifolius))	((((((Diplatia_furcata	(Diplatia_grandibractea	Amyema_glabra))	Dactyliophora_novaeguineae)	((Amyema_cambagei	Benthamina_alyxifolia)	(Amyema_queenslandica	Helicanthes_elastica)))	Sogerianthe_sessiflora)	((Helixanthera_cylindrica	((((Nuytsia_floribunda	(Atkinsonia_ligustrina	Gaiadendron_punctatum))	Tupeia_antarctica)	(((((((Phthirusa_inorna	Passovia_pyrifolia)	Dendropemon_bicolor)	((Cladocolea_cupulata	Cladocolea_mcvaughii)	Oryctanthus_occidentalis))	((Psittacanthus_calyculatus	((((Struthanthus_woodsonii	Struthanthus_sp_RE_5128_1)	(Struthanthus_oerstedii	Struthanthus_orbicularis))	Tripodanthus_belmirensis)	Cladocolea_gracilis))	(Tripodanthus_flagellaris	Tripodanthus_acutifolius)))	Psittacanthus_schiedeanus)	(Notanthera_heterophylla	((Ligaria_cuneifolia	((Tristerix_peruvianus	(((Tristerix_peytonii	(Tristerix_verticillatus	(Tristerix_aphyllus	Tristerix_corymbosus)))
((Oedina_pendens	((Vanwykia_remota	Socratina_bemarivensis)	((((((Dendrophthoe_constricta	(Helixanthera_parasitica	Taxillus_chinensis))	(Phragmanthera_regularis	(Scurrula_ferruginea	(Scurrula_pulverulenta	Scurrula_parasitica))))	Helixanthera_cylindrica)	((((Amyema_queenslandica	Helicanthes_elastica)	((Dactyliophora_novaeguineae	(Amyema_cambagei	((Diplatia_furcata	Amyema_glabra)	Diplatia_grandibractea)))	Benthamina_alyxifolia))	Sogerianthe_sessiflora)	((Ligaria_cuneifolia	(((((((Cladocolea_cupulata	Cladocolea_mcvaughii)	(Phthirusa_inorna	Passovia_pyrifolia))	(Psittacanthus_schiedeanus	((Struthanthus_woodsonii	Struthanthus_sp_RE_5128_1)	(Cladocolea_gracilis	(Struthanthus_oerstedii	Struthanthus_orbicularis)))))	(Dendropemon_bicolor	(Tripodanthus_flagellaris	Oryctanthus_occidentalis)))	(Tripodanthus_belmirensis	Tripodanthus_acutifolius))	Psittacanthus_calyculatus)	((Nuytsia_floribunda	(Atkinsonia_ligustrina	Gaiadendron_punctatum))	(((Loxanthera_speciosa	((Amylotheca_subumbellata	(Lysiana_maritima	Lysiana_filifolia))	((((Decaisnina_brittenii	(Decaisnina_congesta	Decaisnina_signata))	Decaisnina_triflora)	Lepidaria_sp_Nickrent_4044)	(Amylotheca_duthieana
((((Oncella_ambigua	Oncocalyx_sulfureus)	Agelanthus_sansibarensis)	(Berhautia_senegalensis	(Tapinanthus_constrictiflorus	(Oncocalyx_schimperi	Englerina_ramulosa))))	((((Baratranthus_axanthus	Vanwykia_remota)	Socratina_bemarivensis)	((((Phragmanthera_regularis	(((Taxillus_chinensis	(Scurrula_pulverulenta	(Scurrula_parasitica	Scurrula_ferruginea)))	Helixanthera_cylindrica)	((((Amyema_queenslandica	Helicanthes_elastica)	((Dactyliophora_novaeguineae	(Diplatia_furcata	(Amyema_glabra	Diplatia_grandibractea)))	Benthamina_alyxifolia))	(Septulina_glauca	Sogerianthe_sessiflora))	(((Cecarria_obtusifolia	((Loranthus_europaeus	Loranthus_grewingkii)	Loranthus_odoratus))	((Muellerina_celastroides	Muellerina_eucalyptoides)	Ileostylus_micranthus))	((((((Gaiadendron_punctatum	(Nuytsia_floribunda	Atkinsonia_ligustrina))	((((Amylotheca_duthieana	((Lepidaria_sp_Nickrent_4044	(Macrosolen_melintangensis	Macrosolen_cochinchinensis))	((Decaisnina_brittenii	(Decaisnina_congesta	Decaisnina_signata))	Decaisnina_triflora)))	(Amylotheca_subumbellata	(Lysiana_maritima	Lysiana_filifolia)))	Loxanthera_speciosa)	(Peraxilla_tetrapetala	Alepis_flavida)))	Tupeia_antarctica)
(Berhautia_senegalensis	(((Socratina_bemarivensis	(((Tolypanthus_involucratus	(Dendrophthoe_curvata	(Helixanthera_coccinea	((Dendrophthoe_vitellina	Dendrophthoe_longituba)	Dendrophthoe_constricta))))	((((Bakerella_sp_Nickrent_4161	Plicosepalus_sagittifolius)	(Moquiniella_rubra	(((((Oliverella_rubroviridis	Tapinanthus_sp_OM825)	Plicosepalus_curviflorus)	(Spragueanella_rhamnifolia	Erianthemum_dregei))	(Emelianthe_panganensis	Globimetula_dinklagei))	Phragmanthera_crassicaulis)))	Amyema_cambagei)	((((Helixanthera_parasitica	Taxillus_chinensis)	(Phragmanthera_regularis	(Scurrula_pulverulenta	(Scurrula_parasitica	Scurrula_ferruginea))))	Helixanthera_cylindrica)	((((Dactyliophora_novaeguineae	(Diplatia_furcata	(Amyema_glabra	Diplatia_grandibractea)))	(Benthamina_alyxifolia	(Amyema_queenslandica	Helicanthes_elastica)))	(Septulina_glauca	Sogerianthe_sessiflora))	(((Cecarria_obtusifolia	((Loranthus_europaeus	Loranthus_grewingkii)	Loranthus_odoratus))	((Muellerina_celastroides	Muellerina_eucalyptoides)	Ileostylus_micranthus))	(((Gaiadendron_punctatum	(Nuytsia_floribunda	((Cladocolea_cupulata	Cladocolea_mcvaughii)	Atkinsonia_ligustrina)))	(((Lepidaria_oviceps	(((Amylotheca_duthieana
(((((((Helixanthera_coccinea	((Dendrophthoe_vitellina	Dendrophthoe_longituba)	Dendrophthoe_constricta))	(Tolypanthus_involucratus	Dendrophthoe_curvata))	((Septulina_glauca	Plicosepalus_curviflorus)	(Phragmanthera_regularis	((((Helixanthera_parasitica	Taxillus_chinensis)	(Scurrula_pulverulenta	(Scurrula_parasitica	Scurrula_ferruginea)))	Helixanthera_cylindrica)	((((Dactyliophora_novaeguineae	((Diplatia_furcata	(Amyema_glabra	Diplatia_grandibractea))	Amyema_cambagei))	(Benthamina_alyxifolia	(Amyema_queenslandica	Helicanthes_elastica)))	Sogerianthe_sessiflora)	(((Cecarria_obtusifolia	((Loranthus_europaeus	Loranthus_grewingkii)	Loranthus_odoratus))	(Baratranthus_axanthus	((Muellerina_celastroides	Muellerina_eucalyptoides)	Ileostylus_micranthus)))	(Gaiadendron_punctatum	((((((Ligaria_cuneifolia	((Tristerix_chodatianus	(((Tristerix_pubescens	Tristerix_longebracteatus)	Tristerix_peruvianus)	(Tristerix_peytonii	((Tristerix_verticillatus	(Tristerix_corymbosus	Tristerix_aphyllus))	Tristerix_penduliflorus))))	Tristerix_grandiflorus))	Desmaria_mutabilis)	(Psittacanthus_calyculatus	((Tripodanthus_flagellaris	Tripodanthus_acutifolius)	((Tripodanthus_belmirensis	((Phthirusa_inorna
(((Agelanthus_sansibarensis	(Oncocalyx_sulfureus	Oncella_ambigua))	(((((Dendrophthoe_curvata	((Dendrophthoe_constricta	(Dendrophthoe_vitellina	Dendrophthoe_longituba))	Helixanthera_coccinea))	Plicosepalus_sagittifolius)	(((((((Septulina_glauca	Plicosepalus_curviflorus)	(Helixanthera_parasitica	Taxillus_chinensis))	(Scurrula_ferruginea	(Scurrula_pulverulenta	Scurrula_parasitica)))	Helixanthera_cylindrica)	((Tolypanthus_involucratus	((((Tupeia_antarctica	Atkinsonia_ligustrina)	Gaiadendron_punctatum)	((((Lepidaria_oviceps	(Peraxilla_tetrapetala	Alepis_flavida))	((Amylotheca_subumbellata	(Lysiana_maritima	Lysiana_filifolia))	((Amylotheca_duthieana	(((Decaisnina_brittenii	(Decaisnina_congesta	Decaisnina_signata))	Decaisnina_triflora)	((Macrosolen_melintangensis	Macrosolen_cochinchinensis)	Lepidaria_sp_Nickrent_4044)))	Loxanthera_speciosa)))	Nuytsia_floribunda)	(Desmaria_mutabilis	((Ligaria_cuneifolia	(Notanthera_heterophylla	(((Tristerix_verticillatus	(Tristerix_aphyllus	Tristerix_corymbosus))	(Tristerix_pubescens	(Tristerix_grandiflorus	(Tristerix_peytonii	((Tristerix_peruvianus	Tristerix_chodatianus)	Tristerix_longebracteatus)))))	Tristerix_penduliflorus)))
((((((Amyema_cambagei	(Septulina_glauca	((((((Tupeia_antarctica	(Gaiadendron_punctatum	(((Cladocolea_cupulata	Cladocolea_mcvaughii)	Atkinsonia_ligustrina)	Nuytsia_floribunda)))	(((Lepidaria_oviceps	(Peraxilla_tetrapetala	Alepis_flavida))	((Amylotheca_subumbellata	(Lysiana_maritima	Lysiana_filifolia))	((Amylotheca_duthieana	(((Decaisnina_brittenii	(Decaisnina_congesta	Decaisnina_signata))	Decaisnina_triflora)	((Macrosolen_melintangensis	Macrosolen_cochinchinensis)	Lepidaria_sp_Nickrent_4044)))	Loxanthera_speciosa)))	(Desmaria_mutabilis	((Notanthera_heterophylla	((Psittacanthus_schiedeanus	((Tristerix_peytonii	((Tristerix_grandiflorus	(Tristerix_peruvianus	Tristerix_chodatianus))	(Tristerix_longebracteatus	Tristerix_pubescens)))	(Tristerix_penduliflorus	(Tristerix_verticillatus	(Tristerix_aphyllus	Tristerix_corymbosus)))))	Ligaria_cuneifolia))	((Tripodanthus_belmirensis	(Tripodanthus_flagellaris	Tripodanthus_acutifolius))	(((Oryctanthus_occidentalis	Dendropemon_bicolor)	(Phthirusa_inorna	Passovia_pyrifolia))	((Struthanthus_woodsonii	(Struthanthus_sp_RE_5128_1	(Cladocolea_gracilis	(Struthanthus_orbicularis	Struthanthus_oerstedii))))	Psittacanthus_calyculatus)))))))
((((((Moquiniella_rubra	((Emelianthe_panganensis	(Globimetula_dinklagei	Phragmanthera_crassicaulis))	(Oliverella_rubroviridis	(Tapinanthus_sp_OM825	(Spragueanella_rhamnifolia	Erianthemum_dregei)))))	(Bakerella_sp_Nickrent_4161	Plicosepalus_sagittifolius))	((Tolypanthus_involucratus	(Helixanthera_coccinea	(Dendrophthoe_curvata	(Dendrophthoe_constricta	(Dendrophthoe_vitellina	Dendrophthoe_longituba)))))	(Phragmanthera_regularis	((Sogerianthe_sessiflora	((Helicanthes_elastica	Amyema_queenslandica)	((Dactyliophora_novaeguineae	((Diplatia_grandibractea	(Diplatia_furcata	Amyema_glabra))	Amyema_cambagei))	Benthamina_alyxifolia)))	((((((Ligaria_cuneifolia	(Notanthera_heterophylla	(((Tristerix_longebracteatus	Tristerix_pubescens)	((Tristerix_peytonii	(((Tristerix_corymbosus	Tristerix_aphyllus)	Tristerix_verticillatus)	Tristerix_penduliflorus))	(Tristerix_peruvianus	Tristerix_chodatianus)))	Tristerix_grandiflorus)))	(((((Struthanthus_woodsonii	(Cladocolea_gracilis	(Psittacanthus_schiedeanus	(Struthanthus_orbicularis	((Cladocolea_cupulata	Cladocolea_mcvaughii)	Struthanthus_oerstedii)))))	Struthanthus_sp_RE_5128_1)	((Oryctanthus_occidentalis	Dendropemon_bicolor)	(Phthirusa_inorna	Passovia_pyrifolia)))
((Agelanthus_sansibarensis	(Oncocalyx_sulfureus	Oncella_ambigua))	((Berhautia_senegalensis	(Tapinanthus_constrictiflorus	Englerina_ramulosa))	((Oedina_pendens	(Socratina_bemarivensis	(((((Plicosepalus_sagittifolius	(Tolypanthus_involucratus	(Dendrophthoe_curvata	((Dendrophthoe_constricta	(Dendrophthoe_vitellina	Dendrophthoe_longituba))	Helixanthera_coccinea))))	((((Helixanthera_parasitica	Taxillus_chinensis)	(Phragmanthera_regularis	(Scurrula_pulverulenta	(Oncocalyx_schimperi	(Scurrula_parasitica	Scurrula_ferruginea)))))	Helixanthera_cylindrica)	((Sogerianthe_sessiflora	((Helicanthes_elastica	Amyema_queenslandica)	((Dactyliophora_novaeguineae	((Diplatia_furcata	(Amyema_glabra	Diplatia_grandibractea))	Amyema_cambagei))	Benthamina_alyxifolia)))	((((((((Notanthera_heterophylla	((((Tristerix_longebracteatus	Tristerix_pubescens)	((Tristerix_penduliflorus	((Tristerix_verticillatus	Tristerix_corymbosus)	Tristerix_aphyllus))	Tristerix_peytonii))	(Tristerix_peruvianus	Tristerix_chodatianus))	Tristerix_grandiflorus))	(((Decaisnina_brittenii	(Decaisnina_congesta	Decaisnina_signata))	Desmaria_mutabilis)	Tupeia_antarctica))	((Peraxilla_tetrapetala	Alepis_flavida)
((Oedina_pendens	((((Tolypanthus_involucratus	(Dendrophthoe_curvata	((Dendrophthoe_vitellina	Dendrophthoe_longituba)	Helixanthera_coccinea)))	(Plicosepalus_sagittifolius	Bakerella_sp_Nickrent_4161))	(((((Dendrophthoe_constricta	(Helixanthera_parasitica	Taxillus_chinensis))	(Phragmanthera_regularis	(Scurrula_pulverulenta	(Scurrula_parasitica	Scurrula_ferruginea))))	Helixanthera_cylindrica)	((Sogerianthe_sessiflora	((Helicanthes_elastica	Amyema_queenslandica)	((Dactyliophora_novaeguineae	((Diplatia_furcata	(Amyema_glabra	Diplatia_grandibractea))	Amyema_cambagei))	Benthamina_alyxifolia)))	((((((((Cladocolea_gracilis	Struthanthus_sp_RE_5128_1)	((Tripodanthus_belmirensis	Struthanthus_woodsonii)	(Struthanthus_orbicularis	Struthanthus_oerstedii)))	(((Cladocolea_cupulata	(Cladocolea_mcvaughii	Oryctanthus_occidentalis))	Dendropemon_bicolor)	(Phthirusa_inorna	Passovia_pyrifolia)))	(Tripodanthus_flagellaris	Tripodanthus_acutifolius))	Psittacanthus_calyculatus)	Psittacanthus_schiedeanus)	(((Gaiadendron_punctatum	(Atkinsonia_ligustrina	Nuytsia_floribunda))	(Desmaria_mutabilis	(Notanthera_heterophylla	((Peraxilla_tetrapetala	Alepis_flavida)	((Amylotheca_subumbellata	(Lysiana_maritima
(((Oedina_pendens	(((Plicosepalus_sagittifolius	Bakerella_sp_Nickrent_4161)	((((Helixanthera_cylindrica	(((Dendrophthoe_constricta	(Helixanthera_parasitica	Taxillus_chinensis))	(Scurrula_pulverulenta	(Scurrula_parasitica	Scurrula_ferruginea)))	((((((Tripodanthus_belmirensis	(Phthirusa_inorna	(Tripodanthus_flagellaris	Tripodanthus_acutifolius)))	((Psittacanthus_calyculatus	(Struthanthus_woodsonii	(Cladocolea_gracilis	((Struthanthus_sp_RE_5128_1	(Struthanthus_orbicularis	Struthanthus_oerstedii))	Psittacanthus_schiedeanus))))	(((Cladocolea_cupulata	(Cladocolea_mcvaughii	Oryctanthus_occidentalis))	Dendropemon_bicolor)	Passovia_pyrifolia)))	((Tupeia_antarctica	((Tristerix_pubescens	(((Tristerix_peytonii	((Tristerix_verticillatus	(Tristerix_corymbosus	Tristerix_aphyllus))	Tristerix_penduliflorus))	(Tristerix_chodatianus	Tristerix_peruvianus))	Tristerix_longebracteatus))	Tristerix_grandiflorus))	(((Gaiadendron_punctatum	Atkinsonia_ligustrina)	(Nuytsia_floribunda	((Decaisnina_congesta	Decaisnina_signata)	(Notanthera_heterophylla	((Peraxilla_tetrapetala	Alepis_flavida)	((Lepidaria_oviceps	Loxanthera_speciosa)	((Amylotheca_subumbellata	(Lysiana_maritima	Lysiana_filifolia))
(((((Plicosepalus_sagittifolius	Bakerella_sp_Nickrent_4161)	((((Helixanthera_cylindrica	(((Septulina_glauca	Taxillus_chinensis)	(Phragmanthera_regularis	(Scurrula_pulverulenta	(Scurrula_parasitica	Scurrula_ferruginea))))	((((Tristerix_peytonii	((((Tristerix_grandiflorus	(Tristerix_pubescens	(Tristerix_verticillatus	Tristerix_corymbosus)))	Tristerix_aphyllus)	(Tristerix_chodatianus	Tristerix_peruvianus))	Tristerix_longebracteatus))	Tristerix_penduliflorus)	(((((Psittacanthus_calyculatus	(((Struthanthus_sp_RE_5128_1	Struthanthus_woodsonii)	((Struthanthus_oerstedii	Struthanthus_orbicularis)	Psittacanthus_schiedeanus))	Cladocolea_gracilis))	(((Cladocolea_cupulata	(Cladocolea_mcvaughii	Oryctanthus_occidentalis))	Dendropemon_bicolor)	Passovia_pyrifolia))	(Tripodanthus_belmirensis	(Tripodanthus_flagellaris	(Phthirusa_inorna	Tripodanthus_acutifolius))))	Ligaria_cuneifolia)	(Tupeia_antarctica	(((Notanthera_heterophylla	((Lepidaria_oviceps	(Peraxilla_tetrapetala	Alepis_flavida))	(Loxanthera_speciosa	((Amylotheca_subumbellata	(Lysiana_maritima	Lysiana_filifolia))	(Amylotheca_duthieana	(((Decaisnina_brittenii	(Decaisnina_congesta	Decaisnina_signata))	Decaisnina_triflora)
(((((Helixanthera_coccinea	(Dendrophthoe_constricta	(Dendrophthoe_vitellina	Dendrophthoe_longituba)))	(Tolypanthus_involucratus	Dendrophthoe_curvata))	((Amyema_cambagei	((Helixanthera_cylindrica	((Helixanthera_parasitica	Taxillus_chinensis)	(Phragmanthera_regularis	(Scurrula_pulverulenta	(Scurrula_parasitica	Scurrula_ferruginea)))))	((((Tupeia_antarctica	(((((((Tristerix_penduliflorus	(Tristerix_verticillatus	(Tristerix_aphyllus	Tristerix_corymbosus)))	Tristerix_peytonii)	Tristerix_pubescens)	Tristerix_grandiflorus)	Tristerix_chodatianus)	Tristerix_longebracteatus)	Tristerix_peruvianus))	((((((((Psittacanthus_schiedeanus	(Cladocolea_gracilis	(Struthanthus_oerstedii	Struthanthus_orbicularis)))	Struthanthus_woodsonii)	Struthanthus_sp_RE_5128_1)	((((Cladocolea_cupulata	Cladocolea_mcvaughii)	Dendropemon_bicolor)	Oryctanthus_occidentalis)	Passovia_pyrifolia))	(Tripodanthus_belmirensis	(Phthirusa_inorna	(Tripodanthus_flagellaris	Tripodanthus_acutifolius))))	Psittacanthus_calyculatus)	Ligaria_cuneifolia)	(((Notanthera_heterophylla	((Peraxilla_tetrapetala	Alepis_flavida)	(Lepidaria_oviceps	((Amylotheca_subumbellata	(Lysiana_maritima	Lysiana_filifolia))	(Loxanthera_speciosa
(Berhautia_senegalensis	((Tapinanthus_constrictiflorus	(Englerina_ramulosa	Oncocalyx_schimperi))	((((Plicosepalus_sagittifolius	(Bakerella_sp_Nickrent_4161	(Oedina_pendens	(Baratranthus_axanthus	Vanwykia_remota))))	(((Moquiniella_rubra	(((Oliverella_rubroviridis	(Tapinanthus_sp_OM825	(Plicosepalus_curviflorus	(Spragueanella_rhamnifolia	Erianthemum_dregei))))	(Emelianthe_panganensis	Globimetula_dinklagei))	Phragmanthera_crassicaulis))	((((Helixanthera_parasitica	Taxillus_chinensis)	(Phragmanthera_regularis	(Scurrula_pulverulenta	(Scurrula_parasitica	Scurrula_ferruginea))))	(Helixanthera_cylindrica	((((((Atkinsonia_ligustrina	Nuytsia_floribunda)	Gaiadendron_punctatum)	((Lepidaria_oviceps	(Peraxilla_tetrapetala	Alepis_flavida))	(Loxanthera_speciosa	((Amylotheca_duthieana	(Decaisnina_triflora	((Macrosolen_melintangensis	Macrosolen_cochinchinensis)	(Lepidaria_sp_Nickrent_4044	(Decaisnina_brittenii	(Decaisnina_congesta	Decaisnina_signata))))))	(Amylotheca_subumbellata	(Lysiana_maritima	Lysiana_filifolia))))))	((((((((((Struthanthus_sp_RE_5128_1	((Psittacanthus_schiedeanus	Struthanthus_oerstedii)	Struthanthus_orbicularis))	Struthanthus_woodsonii)	Cladocolea_gracilis)	((Dendropemon_bicolor
(((Oncocalyx_schimperi	(Agelanthus_sansibarensis	(Oncocalyx_sulfureus	Oncella_ambigua)))	((Oedina_pendens	(Tapinanthus_constrictiflorus	Englerina_ramulosa))	(((Baratranthus_axanthus	Vanwykia_remota)	((((Plicosepalus_sagittifolius	Bakerella_sp_Nickrent_4161)	((((((Helixanthera_parasitica	Taxillus_chinensis)	(Scurrula_pulverulenta	(Scurrula_parasitica	Scurrula_ferruginea)))	Helixanthera_cylindrica)	(((Tupeia_antarctica	((Desmaria_mutabilis	(((Atkinsonia_ligustrina	Nuytsia_floribunda)	Gaiadendron_punctatum)	((Lepidaria_oviceps	(Peraxilla_tetrapetala	Alepis_flavida))	(Loxanthera_speciosa	((Amylotheca_duthieana	(((Macrosolen_melintangensis	Macrosolen_cochinchinensis)	Lepidaria_sp_Nickrent_4044)	(Decaisnina_triflora	(Decaisnina_brittenii	(Decaisnina_congesta	Decaisnina_signata)))))	(Amylotheca_subumbellata	(Lysiana_maritima	Lysiana_filifolia)))))))	((((((((Struthanthus_sp_RE_5128_1	((Psittacanthus_schiedeanus	Struthanthus_oerstedii)	Struthanthus_orbicularis))	Struthanthus_woodsonii)	Cladocolea_gracilis)	(((Dendropemon_bicolor	(Oryctanthus_occidentalis	Cladocolea_mcvaughii))	Cladocolea_cupulata)	(Phthirusa_inorna	Passovia_pyrifolia)))	Tripodanthus_belmirensis)
(Berhautia_senegalensis	((((((Plicosepalus_sagittifolius	Bakerella_sp_Nickrent_4161)	((Moquiniella_rubra	((Globimetula_dinklagei	Phragmanthera_crassicaulis)	(Emelianthe_panganensis	((Tapinanthus_sp_OM825	(Erianthemum_dregei	Spragueanella_rhamnifolia))	Oliverella_rubroviridis))))	(((((((Psittacanthus_calyculatus	((((Oryctanthus_occidentalis	Dendropemon_bicolor)	(Passovia_pyrifolia	Phthirusa_inorna))	((((((Struthanthus_oerstedii	Struthanthus_orbicularis)	(Psittacanthus_schiedeanus	Struthanthus_sp_RE_5128_1))	Struthanthus_woodsonii)	Cladocolea_gracilis)	(Cladocolea_cupulata	Cladocolea_mcvaughii))	Tripodanthus_belmirensis))	(Tripodanthus_flagellaris	Tripodanthus_acutifolius)))	Desmaria_mutabilis)	(Notanthera_heterophylla	((Peraxilla_tetrapetala	Alepis_flavida)	(Lepidaria_oviceps	((Loxanthera_speciosa	((((Decaisnina_signata	Decaisnina_congesta)	(Decaisnina_brittenii	Decaisnina_triflora))	Lepidaria_sp_Nickrent_4044)	((Macrosolen_melintangensis	Macrosolen_cochinchinensis)	Amylotheca_duthieana)))	(Amylotheca_subumbellata	(Lysiana_maritima	Lysiana_filifolia)))))))	(((Ligaria_cuneifolia	(((Tristerix_peytonii	(Tristerix_chodatianus	(Tristerix_verticillatus	(Tristerix_corymbosus	Tristerix_aphyllus))))
((((((Tolypanthus_involucratus	(Helixanthera_coccinea	((Dendrophthoe_curvata	(Dendrophthoe_longituba	Dendrophthoe_vitellina))	Dendrophthoe_constricta)))	(((Plicosepalus_sagittifolius	Bakerella_sp_Nickrent_4161)	(Moquiniella_rubra	(Phragmanthera_crassicaulis	(((Tapinanthus_sp_OM825	(Erianthemum_dregei	Spragueanella_rhamnifolia))	Oliverella_rubroviridis)	(Emelianthe_panganensis	Globimetula_dinklagei)))))	(Phragmanthera_regularis	(((((((((Desmaria_mutabilis	((((((Tristerix_chodatianus	Tristerix_peruvianus)	(Tristerix_penduliflorus	(Tristerix_verticillatus	(Tristerix_corymbosus	Tristerix_aphyllus))))	Tristerix_peytonii)	Tristerix_grandiflorus)	(Tristerix_longebracteatus	Tristerix_pubescens))	Tupeia_antarctica))	(((Tripodanthus_acutifolius	(((((Tripodanthus_flagellaris	Oryctanthus_occidentalis)	Dendropemon_bicolor)	(Passovia_pyrifolia	Phthirusa_inorna))	Psittacanthus_calyculatus)	(((Cladocolea_gracilis	((((Tripodanthus_belmirensis	Struthanthus_oerstedii)	(Cladocolea_cupulata	Cladocolea_mcvaughii))	Struthanthus_orbicularis)	Psittacanthus_schiedeanus))	Struthanthus_woodsonii)	Struthanthus_sp_RE_5128_1)))	(((Lepidaria_oviceps	Peraxilla_tetrapetala)	Alepis_flavida)	((((Decaisnina_triflora	((Decaisnina_signata
((((Baratranthus_axanthus	(Englerina_ramulosa	Tapinanthus_constrictiflorus))	Berhautia_senegalensis)	(Agelanthus_sansibarensis	(Oncella_ambigua	Oncocalyx_sulfureus)))	(Oedina_pendens	(((((Amyema_cambagei	((((Dactyliophora_novaeguineae	(Diplatia_furcata	Amyema_glabra))	Benthamina_alyxifolia)	(Helicanthes_elastica	Amyema_queenslandica))	(Sogerianthe_sessiflora	(((Nuytsia_floribunda	(Gaiadendron_punctatum	Atkinsonia_ligustrina))	(Tupeia_antarctica	((((Peraxilla_tetrapetala	Alepis_flavida)	(((Amylotheca_duthieana	(Lepidaria_sp_Nickrent_4044	(Macrosolen_melintangensis	Macrosolen_cochinchinensis)))	(Decaisnina_triflora	((Decaisnina_signata	Decaisnina_congesta)	Decaisnina_brittenii)))	((Lepidaria_oviceps	(Amylotheca_subumbellata	(Lysiana_maritima	Lysiana_filifolia)))	Loxanthera_speciosa)))	(Oncocalyx_schimperi	((((Tristerix_grandiflorus	((Tristerix_longebracteatus	((Tristerix_chodatianus	Tristerix_peruvianus)	(((Tristerix_corymbosus	Tristerix_aphyllus)	Tristerix_penduliflorus)	Tristerix_verticillatus)))	Tristerix_peytonii))	Tristerix_pubescens)	Notanthera_heterophylla)	(Ligaria_cuneifolia	(((((Tripodanthus_flagellaris	Tripodanthus_acutifolius)
((Oedina_pendens	(((((Tolypanthus_involucratus	Dendrophthoe_curvata)	(Helixanthera_coccinea	((Dendrophthoe_longituba	Dendrophthoe_vitellina)	Dendrophthoe_constricta)))	(((((((Ligaria_cuneifolia	(((Tristerix_grandiflorus	(Tristerix_peytonii	((Tristerix_chodatianus	Tristerix_peruvianus)	(Tristerix_penduliflorus	((Tristerix_verticillatus	Tristerix_corymbosus)	Tristerix_aphyllus)))))	Tristerix_longebracteatus)	Tristerix_pubescens))	((((Tripodanthus_flagellaris	Tripodanthus_acutifolius)	((Tripodanthus_belmirensis	(Cladocolea_gracilis	(Struthanthus_woodsonii	(Struthanthus_sp_RE_5128_1	(Struthanthus_oerstedii	Struthanthus_orbicularis)))))	((((Cladocolea_mcvaughii	Oryctanthus_occidentalis)	Dendropemon_bicolor)	Cladocolea_cupulata)	(Phthirusa_inorna	Passovia_pyrifolia))))	Psittacanthus_calyculatus)	Psittacanthus_schiedeanus))	((Gaiadendron_punctatum	(Atkinsonia_ligustrina	Nuytsia_floribunda))	(Tupeia_antarctica	(Desmaria_mutabilis	((Peraxilla_tetrapetala	Alepis_flavida)	(Notanthera_heterophylla	(((Amylotheca_duthieana	((Lepidaria_sp_Nickrent_4044	(Macrosolen_melintangensis	Macrosolen_cochinchinensis))	(Decaisnina_triflora	((Decaisnina_signata	Decaisnina_congesta)	Decaisnina_brittenii))))
((Socratina_bemarivensis	(((((((((Loranthus_europaeus	Loranthus_grewingkii)	(Loranthus_odoratus	Cecarria_obtusifolia))	((Baratranthus_axanthus	((((Gaiadendron_punctatum	(Atkinsonia_ligustrina	Nuytsia_floribunda))	((Peraxilla_tetrapetala	((Lepidaria_oviceps	Tripodanthus_flagellaris)	Alepis_flavida))	((Amylotheca_duthieana	((Lepidaria_sp_Nickrent_4044	(Macrosolen_melintangensis	Macrosolen_cochinchinensis))	Decaisnina_triflora))	((Lysiana_maritima	(Lysiana_filifolia	Amylotheca_subumbellata))	Loxanthera_speciosa))))	Tupeia_antarctica)	((((Decaisnina_signata	Decaisnina_congesta)	Decaisnina_brittenii)	Desmaria_mutabilis)	((Notanthera_heterophylla	(Ligaria_cuneifolia	((((((Tristerix_penduliflorus	(Tristerix_aphyllus	Tristerix_corymbosus))	Tristerix_verticillatus)	Tristerix_peytonii)	Tristerix_chodatianus)	Tristerix_grandiflorus)	((Tristerix_pubescens	Tristerix_longebracteatus)	Tristerix_peruvianus))))	((Tripodanthus_belmirensis	(((((Cladocolea_gracilis	(Struthanthus_oerstedii	Struthanthus_orbicularis))	Struthanthus_woodsonii)	(Struthanthus_sp_RE_5128_1	Psittacanthus_schiedeanus))	(Dendropemon_bicolor	(((Cladocolea_cupulata	Cladocolea_mcvaughii)	Oryctanthus_occidentalis)
(Berhautia_senegalensis	((((((Moquiniella_rubra	(Phragmanthera_crassicaulis	(((Tapinanthus_sp_OM825	(Erianthemum_dregei	Spragueanella_rhamnifolia))	Oliverella_rubroviridis)	(Emelianthe_panganensis	Globimetula_dinklagei))))	((Tolypanthus_involucratus	(((Dendrophthoe_curvata	(Dendrophthoe_longituba	Dendrophthoe_vitellina))	Dendrophthoe_constricta)	Helixanthera_coccinea))	((((Baratranthus_axanthus	((Nuytsia_floribunda	Gaiadendron_punctatum)	((((Desmaria_mutabilis	Ligaria_cuneifolia)	Atkinsonia_ligustrina)	((((((Dendropemon_bicolor	(Tripodanthus_flagellaris	Oryctanthus_occidentalis))	(((Cladocolea_cupulata	Cladocolea_mcvaughii)	Passovia_pyrifolia)	(Struthanthus_woodsonii	(((Psittacanthus_schiedeanus	Struthanthus_oerstedii)	Struthanthus_orbicularis)	(Cladocolea_gracilis	Struthanthus_sp_RE_5128_1)))))	(Tripodanthus_acutifolius	Phthirusa_inorna))	Tripodanthus_belmirensis)	Psittacanthus_calyculatus)	(Notanthera_heterophylla	((Lepidaria_oviceps	(Peraxilla_tetrapetala	Alepis_flavida))	((Amylotheca_duthieana	((Lepidaria_sp_Nickrent_4044	(Macrosolen_melintangensis	Macrosolen_cochinchinensis))	(((Decaisnina_signata	Decaisnina_congesta)	Decaisnina_brittenii)	Decaisnina_triflora)))	((Amylotheca_subumbellata
(Berhautia_senegalensis	((((((((Bakerella_sp_Nickrent_4161	Plicosepalus_sagittifolius)	(Moquiniella_rubra	(Phragmanthera_crassicaulis	(Emelianthe_panganensis	(Globimetula_dinklagei	(Plicosepalus_curviflorus	((Tapinanthus_sp_OM825	(Erianthemum_dregei	Spragueanella_rhamnifolia))	Oliverella_rubroviridis)))))))	(((((Gaiadendron_punctatum	(Atkinsonia_ligustrina	Nuytsia_floribunda))	(((Lepidaria_oviceps	(Peraxilla_tetrapetala	Alepis_flavida))	((((Amylotheca_duthieana	((Lepidaria_sp_Nickrent_4044	(Macrosolen_melintangensis	Macrosolen_cochinchinensis))	(Decaisnina_brittenii	Decaisnina_triflora)))	(Amylotheca_subumbellata	(Lysiana_maritima	Lysiana_filifolia)))	Loxanthera_speciosa)	Notanthera_heterophylla))	(((((Tristerix_grandiflorus	((Tristerix_longebracteatus	Tristerix_pubescens)	(Tristerix_peytonii	(((Tristerix_corymbosus	Tristerix_aphyllus)	Tristerix_penduliflorus)	Tristerix_verticillatus))))	(Tristerix_chodatianus	Tristerix_peruvianus))	Tupeia_antarctica)	(Desmaria_mutabilis	((Decaisnina_signata	Decaisnina_congesta)	Ligaria_cuneifolia)))	((((Tripodanthus_flagellaris	((Phthirusa_inorna	Passovia_pyrifolia)	(Dendropemon_bicolor	Oryctanthus_occidentalis)))	(Tripodanthus_acutifolius
(Berhautia_senegalensis	((((Bakerella_sp_Nickrent_4161	((Plicosepalus_sagittifolius	((Phragmanthera_crassicaulis	(((Tapinanthus_sp_OM825	(Erianthemum_dregei	Spragueanella_rhamnifolia))	Oliverella_rubroviridis)	((Moquiniella_rubra	Septulina_glauca)	(Emelianthe_panganensis	Globimetula_dinklagei))))	((Helixanthera_cylindrica	(((Helixanthera_parasitica	Taxillus_chinensis)	(Phragmanthera_regularis	((Scurrula_ferruginea	Scurrula_parasitica)	Scurrula_pulverulenta)))	((Dendrophthoe_constricta	((Ileostylus_micranthus	(Muellerina_celastroides	Muellerina_eucalyptoides))	((Cecarria_obtusifolia	Loranthus_odoratus)	(Loranthus_europaeus	Loranthus_grewingkii))))	((((Tripodanthus_flagellaris	Tripodanthus_acutifolius)	(((Struthanthus_woodsonii	((Struthanthus_orbicularis	Struthanthus_oerstedii)	Struthanthus_sp_RE_5128_1))	Cladocolea_gracilis)	((((Phthirusa_inorna	Passovia_pyrifolia)	(Dendropemon_bicolor	(Cladocolea_mcvaughii	(Psittacanthus_schiedeanus	Oryctanthus_occidentalis))))	Cladocolea_cupulata)	Tripodanthus_belmirensis)))	Psittacanthus_calyculatus)	(Tupeia_antarctica	((Gaiadendron_punctatum	(Atkinsonia_ligustrina	Nuytsia_floribunda))	(((Notanthera_heterophylla	((Tristerix_chodatianus	((Tristerix_peytonii
(Berhautia_senegalensis	((((((Bakerella_sp_Nickrent_4161	Plicosepalus_sagittifolius)	(((((Plicosepalus_curviflorus	((Tapinanthus_sp_OM825	(Erianthemum_dregei	Spragueanella_rhamnifolia))	Oliverella_rubroviridis))	(Phragmanthera_crassicaulis	(Emelianthe_panganensis	Globimetula_dinklagei)))	Moquiniella_rubra)	(((((Ileostylus_micranthus	(Muellerina_celastroides	Muellerina_eucalyptoides))	((Cecarria_obtusifolia	Loranthus_odoratus)	(Loranthus_europaeus	Loranthus_grewingkii)))	(((((Gaiadendron_punctatum	(Atkinsonia_ligustrina	Nuytsia_floribunda))	Lepidaria_oviceps)	(Desmaria_mutabilis	(Tupeia_antarctica	(Ligaria_cuneifolia	(Notanthera_heterophylla	((((((((Tristerix_chodatianus	Tristerix_peruvianus)	Tristerix_corymbosus)	Tristerix_longebracteatus)	Tristerix_peytonii)	Tristerix_aphyllus)	Tristerix_grandiflorus)	Tristerix_pubescens)	Tristerix_verticillatus))))))	((((((Cladocolea_cupulata	Cladocolea_mcvaughii)	((Cladocolea_gracilis	Struthanthus_sp_RE_5128_1)	(Struthanthus_woodsonii	((Struthanthus_orbicularis	Struthanthus_oerstedii)	Psittacanthus_schiedeanus))))	((Phthirusa_inorna	Passovia_pyrifolia)	(Oryctanthus_occidentalis	Dendropemon_bicolor)))	(Tripodanthus_belmirensis	(Tripodanthus_acutifolius
(((((Tapinanthus_constrictiflorus	Englerina_ramulosa)	Oncocalyx_schimperi)	(Agelanthus_sansibarensis	(Oncella_ambigua	Oncocalyx_sulfureus)))	Berhautia_senegalensis)	(((((((Phragmanthera_crassicaulis	(Oliverella_rubroviridis	(Emelianthe_panganensis	Globimetula_dinklagei)))	(Tapinanthus_sp_OM825	(Erianthemum_dregei	Spragueanella_rhamnifolia)))	Moquiniella_rubra)	(((Sogerianthe_sessiflora	(((((Benthamina_alyxifolia	(Diplatia_furcata	Amyema_glabra))	Dactyliophora_novaeguineae)	Amyema_cambagei)	Diplatia_grandibractea)	(Helicanthes_elastica	Amyema_queenslandica)))	((Baratranthus_axanthus	((Ileostylus_micranthus	(Muellerina_celastroides	Muellerina_eucalyptoides))	((Cecarria_obtusifolia	Loranthus_odoratus)	(Loranthus_europaeus	Loranthus_grewingkii))))	(((((Atkinsonia_ligustrina	Nuytsia_floribunda)	(((Peraxilla_tetrapetala	Alepis_flavida)	((Amylotheca_duthieana	(Decaisnina_triflora	((Macrosolen_melintangensis	Macrosolen_cochinchinensis)	(((Decaisnina_signata	Decaisnina_congesta)	Decaisnina_brittenii)	Lepidaria_sp_Nickrent_4044))))	((Amylotheca_subumbellata	(Lysiana_maritima	Lysiana_filifolia))	(Tristerix_penduliflorus	Loxanthera_speciosa))))	((Desmaria_mutabilis
(((Tapinanthus_constrictiflorus	Englerina_ramulosa)	((Agelanthus_sansibarensis	(Oncella_ambigua	(Oncocalyx_schimperi	Oncocalyx_sulfureus)))	(((Oedina_pendens	Plicosepalus_curviflorus)	(((((Plicosepalus_sagittifolius	(Tolypanthus_involucratus	(((Dendrophthoe_curvata	(Dendrophthoe_vitellina	Dendrophthoe_longituba))	Dendrophthoe_constricta)	Helixanthera_coccinea)))	(((Phragmanthera_crassicaulis	((Oliverella_rubroviridis	(Tapinanthus_sp_OM825	(Spragueanella_rhamnifolia	Erianthemum_dregei)))	(Globimetula_dinklagei	Emelianthe_panganensis)))	Moquiniella_rubra)	(((Taxillus_chinensis	(Phragmanthera_regularis	(Scurrula_pulverulenta	(Scurrula_ferruginea	Scurrula_parasitica))))	(((((Muellerina_celastroides	Muellerina_eucalyptoides)	Ileostylus_micranthus)	((Loranthus_grewingkii	Loranthus_europaeus)	(Loranthus_odoratus	Cecarria_obtusifolia)))	(((Tupeia_antarctica	Nuytsia_floribunda)	(Atkinsonia_ligustrina	((Notanthera_heterophylla	((Lepidaria_oviceps	(Peraxilla_tetrapetala	Alepis_flavida))	((Decaisnina_brittenii	(Lysiana_maritima	Lysiana_filifolia))	(((Amylotheca_subumbellata	(((Macrosolen_melintangensis	Macrosolen_cochinchinensis)	Lepidaria_sp_Nickrent_4044)	Decaisnina_triflora))
(((Agelanthus_sansibarensis	(Oncella_ambigua	Oncocalyx_sulfureus))	((Tapinanthus_constrictiflorus	(Englerina_ramulosa	(Lepidaria_oviceps	Oncocalyx_schimperi)))	(Oedina_pendens	(((((((Phragmanthera_crassicaulis	((Oliverella_rubroviridis	(Tapinanthus_sp_OM825	(Plicosepalus_curviflorus	(Spragueanella_rhamnifolia	Erianthemum_dregei))))	(Globimetula_dinklagei	Emelianthe_panganensis)))	Moquiniella_rubra)	(Bakerella_sp_Nickrent_4161	Plicosepalus_sagittifolius))	((((Helixanthera_parasitica	Taxillus_chinensis)	(Phragmanthera_regularis	(Scurrula_pulverulenta	(Scurrula_ferruginea	Scurrula_parasitica))))	Helixanthera_cylindrica)	(((((Muellerina_celastroides	Muellerina_eucalyptoides)	Ileostylus_micranthus)	((Loranthus_grewingkii	Loranthus_europaeus)	(Loranthus_odoratus	Cecarria_obtusifolia)))	((Decaisnina_congesta	((((Peraxilla_tetrapetala	Alepis_flavida)	(((Decaisnina_signata	(((Macrosolen_melintangensis	Macrosolen_cochinchinensis)	Lepidaria_sp_Nickrent_4044)	(Decaisnina_brittenii	Decaisnina_triflora)))	Amylotheca_duthieana)	(Loxanthera_speciosa	(Lysiana_maritima	Lysiana_filifolia))))	(((Cladocolea_cupulata	Cladocolea_mcvaughii)	Atkinsonia_ligustrina)	(Desmaria_mutabilis
(((Oedina_pendens	(((Amyema_cambagei	((((((Lepidaria_oviceps	(Dendrophthoe_vitellina	Dendrophthoe_longituba))	Dendrophthoe_constricta)	Dendrophthoe_curvata)	((Helixanthera_coccinea	Septulina_glauca)	Tolypanthus_involucratus))	((Diplatia_grandibractea	((((Globimetula_dinklagei	Emelianthe_panganensis)	((Spragueanella_rhamnifolia	Erianthemum_dregei)	(Tapinanthus_sp_OM825	Oliverella_rubroviridis)))	Phragmanthera_crassicaulis)	Moquiniella_rubra))	((Helixanthera_cylindrica	(Taxillus_chinensis	(Scurrula_pulverulenta	(Scurrula_ferruginea	Scurrula_parasitica))))	((((Amyema_queenslandica	Helicanthes_elastica)	Sogerianthe_sessiflora)	((Dactyliophora_novaeguineae	(Diplatia_furcata	Amyema_glabra))	Benthamina_alyxifolia))	(((((Muellerina_celastroides	Muellerina_eucalyptoides)	Ileostylus_micranthus)	((Loranthus_grewingkii	Loranthus_europaeus)	(Loranthus_odoratus	Cecarria_obtusifolia)))	(((Ligaria_cuneifolia	(Psittacanthus_calyculatus	(((Tripodanthus_flagellaris	Tripodanthus_acutifolius)	Tripodanthus_belmirensis)	(((Phthirusa_inorna	Passovia_pyrifolia)	(Dendropemon_bicolor	Oryctanthus_occidentalis))	((Cladocolea_cupulata	Cladocolea_mcvaughii)	(((Struthanthus_sp_RE_5128_1
(((((((((Plicosepalus_curviflorus	Helixanthera_coccinea)	(Dendrophthoe_curvata	(Dendrophthoe_vitellina	Dendrophthoe_longituba)))	Tolypanthus_involucratus)	(((((Moquiniella_rubra	(Globimetula_dinklagei	Emelianthe_panganensis))	((Spragueanella_rhamnifolia	Erianthemum_dregei)	(Tapinanthus_sp_OM825	Oliverella_rubroviridis)))	Phragmanthera_crassicaulis)	(Amyema_cambagei	((Helixanthera_cylindrica	((Dendrophthoe_constricta	(Taxillus_chinensis	Helixanthera_parasitica))	(Phragmanthera_regularis	(Scurrula_pulverulenta	(Scurrula_ferruginea	Scurrula_parasitica)))))	(((Septulina_glauca	Sogerianthe_sessiflora)	(((Dactyliophora_novaeguineae	(Diplatia_furcata	(Amyema_glabra	Diplatia_grandibractea)))	Benthamina_alyxifolia)	(Amyema_queenslandica	Helicanthes_elastica)))	((((Muellerina_celastroides	Muellerina_eucalyptoides)	Ileostylus_micranthus)	((Loranthus_grewingkii	Loranthus_europaeus)	(Loranthus_odoratus	Cecarria_obtusifolia)))	(((Psittacanthus_calyculatus	((Phthirusa_inorna	(Tripodanthus_flagellaris	Tripodanthus_acutifolius))	(((Passovia_pyrifolia	(Dendropemon_bicolor	((Cladocolea_cupulata	Cladocolea_mcvaughii)	Oryctanthus_occidentalis)))	Tripodanthus_belmirensis)	((Cladocolea_gracilis
(((((((Septulina_glauca	Helixanthera_coccinea)	(Dendrophthoe_curvata	(Dendrophthoe_vitellina	Dendrophthoe_longituba)))	Tolypanthus_involucratus)	(((((((Tapinanthus_sp_OM825	((Plicosepalus_curviflorus	Spragueanella_rhamnifolia)	Erianthemum_dregei))	Oliverella_rubroviridis)	(Globimetula_dinklagei	Emelianthe_panganensis))	Phragmanthera_crassicaulis)	Moquiniella_rubra)	((Helixanthera_cylindrica	((Taxillus_chinensis	Helixanthera_parasitica)	(Phragmanthera_regularis	(Scurrula_pulverulenta	(Scurrula_ferruginea	Scurrula_parasitica)))))	((Sogerianthe_sessiflora	((((Amyema_cambagei	Dactyliophora_novaeguineae)	(Diplatia_furcata	(Amyema_glabra	Diplatia_grandibractea)))	Benthamina_alyxifolia)	(Amyema_queenslandica	Helicanthes_elastica)))	(((((Notanthera_heterophylla	(Ligaria_cuneifolia	(((Passovia_pyrifolia	((Tripodanthus_flagellaris	Tripodanthus_acutifolius)	Phthirusa_inorna))	((Dendropemon_bicolor	((Cladocolea_cupulata	Cladocolea_mcvaughii)	Oryctanthus_occidentalis))	(Psittacanthus_calyculatus	(Cladocolea_gracilis	((Struthanthus_sp_RE_5128_1	(Struthanthus_oerstedii	Struthanthus_orbicularis))	(Struthanthus_woodsonii	Psittacanthus_schiedeanus))))))	Tripodanthus_belmirensis)))	(((Decaisnina_brittenii
((Agelanthus_sansibarensis	(Oncella_ambigua	Oncocalyx_sulfureus))	((Berhautia_senegalensis	(((((Helixanthera_coccinea	((Dendrophthoe_vitellina	Dendrophthoe_longituba)	Dendrophthoe_constricta))	(Dendrophthoe_curvata	Tolypanthus_involucratus))	(((Helixanthera_cylindrica	((Taxillus_chinensis	Helixanthera_parasitica)	(Phragmanthera_regularis	(Scurrula_ferruginea	(Scurrula_parasitica	Scurrula_pulverulenta)))))	(((Septulina_glauca	Sogerianthe_sessiflora)	(((Dactyliophora_novaeguineae	(Diplatia_furcata	(Amyema_glabra	Diplatia_grandibractea)))	Benthamina_alyxifolia)	(Amyema_queenslandica	Helicanthes_elastica)))	(((((((Peraxilla_tetrapetala	Alepis_flavida)	(((((((Decaisnina_brittenii	(Decaisnina_congesta	Decaisnina_signata))	Decaisnina_triflora)	Lepidaria_sp_Nickrent_4044)	((Macrosolen_melintangensis	Macrosolen_cochinchinensis)	Amylotheca_duthieana))	Lepidaria_oviceps)	Loxanthera_speciosa)	(Amylotheca_subumbellata	(Lysiana_maritima	Lysiana_filifolia))))	Tupeia_antarctica)	((Nuytsia_floribunda	Atkinsonia_ligustrina)	Gaiadendron_punctatum))	((((Notanthera_heterophylla	Ligaria_cuneifolia)	((Tristerix_grandiflorus	Tristerix_penduliflorus)	((((Tristerix_chodatianus
((((((((Helixanthera_cylindrica	((Taxillus_chinensis	Helixanthera_parasitica)	(Phragmanthera_regularis	(Scurrula_pulverulenta	(Scurrula_ferruginea	Scurrula_parasitica)))))	(((Septulina_glauca	Sogerianthe_sessiflora)	((((Dactyliophora_novaeguineae	Amyema_cambagei)	(Diplatia_furcata	(Amyema_glabra	Diplatia_grandibractea)))	Benthamina_alyxifolia)	(Amyema_queenslandica	Helicanthes_elastica)))	((((((Peraxilla_tetrapetala	Alepis_flavida)	((((Macrosolen_cochinchinensis	Amylotheca_duthieana)	Macrosolen_melintangensis)	(Lepidaria_sp_Nickrent_4044	Decaisnina_triflora))	(Loxanthera_speciosa	(Lepidaria_oviceps	(Lysiana_maritima	Lysiana_filifolia)))))	(Amylotheca_subumbellata	((((((((Phthirusa_inorna	Passovia_pyrifolia)	(Dendropemon_bicolor	(Oryctanthus_occidentalis	(Cladocolea_cupulata	Cladocolea_mcvaughii))))	(Tripodanthus_acutifolius	Tripodanthus_flagellaris))	((Cladocolea_gracilis	Struthanthus_sp_RE_5128_1)	((Struthanthus_oerstedii	Struthanthus_orbicularis)	(Tripodanthus_belmirensis	Struthanthus_woodsonii))))	Psittacanthus_calyculatus)	Psittacanthus_schiedeanus)	(Ligaria_cuneifolia	(Notanthera_heterophylla	((Tristerix_longebracteatus	(Tristerix_grandiflorus	((Tristerix_chodatianus
(((((((((Helixanthera_cylindrica	(((Septulina_glauca	Plicosepalus_curviflorus)	(Taxillus_chinensis	Helixanthera_parasitica))	(Phragmanthera_regularis	(Scurrula_pulverulenta	(Scurrula_ferruginea	Scurrula_parasitica)))))	((Sogerianthe_sessiflora	((((Dactyliophora_novaeguineae	Amyema_cambagei)	(Diplatia_furcata	(Amyema_glabra	Diplatia_grandibractea)))	Benthamina_alyxifolia)	(Amyema_queenslandica	Helicanthes_elastica)))	((((((((Passovia_pyrifolia	(Dendropemon_bicolor	(Oryctanthus_occidentalis	(Cladocolea_cupulata	Cladocolea_mcvaughii))))	Phthirusa_inorna)	((((Tripodanthus_belmirensis	Struthanthus_woodsonii)	((Struthanthus_oerstedii	Struthanthus_orbicularis)	Struthanthus_sp_RE_5128_1))	Cladocolea_gracilis)	Psittacanthus_calyculatus))	(Tripodanthus_acutifolius	Tripodanthus_flagellaris))	Psittacanthus_schiedeanus)	(Ligaria_cuneifolia	((Tristerix_grandiflorus	((Tristerix_pubescens	Tristerix_longebracteatus)	(Tristerix_peytonii	(((Tristerix_corymbosus	Tristerix_verticillatus)	Tristerix_aphyllus)	Tristerix_penduliflorus))))	(Tristerix_chodatianus	Tristerix_peruvianus))))	((((Lepidaria_oviceps	((Peraxilla_tetrapetala	Alepis_flavida)	(Notanthera_heterophylla	((Amylotheca_duthieana
((((((Helixanthera_coccinea	Tolypanthus_involucratus)	(Dendrophthoe_constricta	(Dendrophthoe_curvata	(Dendrophthoe_vitellina	Dendrophthoe_longituba))))	((((Sogerianthe_sessiflora	(Phragmanthera_crassicaulis	(((Emelianthe_panganensis	Globimetula_dinklagei)	(Oliverella_rubroviridis	(Tapinanthus_sp_OM825	(Spragueanella_rhamnifolia	Erianthemum_dregei))))	Moquiniella_rubra)))	((((Dactyliophora_novaeguineae	(Diplatia_furcata	(Amyema_glabra	Diplatia_grandibractea)))	Benthamina_alyxifolia)	(Amyema_queenslandica	Helicanthes_elastica))	((Helixanthera_cylindrica	((((((Lepidaria_oviceps	Peraxilla_tetrapetala)	Alepis_flavida)	((Amylotheca_duthieana	Loxanthera_speciosa)	((Amylotheca_subumbellata	Lysiana_filifolia)	(Decaisnina_triflora	((Macrosolen_cochinchinensis	Macrosolen_melintangensis)	Lepidaria_sp_Nickrent_4044)))))	(Lysiana_maritima	(Tupeia_antarctica	(((((Passovia_pyrifolia	(Dendropemon_bicolor	(Oryctanthus_occidentalis	(Cladocolea_cupulata	Cladocolea_mcvaughii))))	(Psittacanthus_calyculatus	((((Psittacanthus_schiedeanus	Struthanthus_oerstedii)	Struthanthus_orbicularis)	(Struthanthus_woodsonii	Struthanthus_sp_RE_5128_1))	Cladocolea_gracilis)))	((Tripodanthus_belmirensis	(Phthirusa_inorna
((((((Helixanthera_coccinea	Tolypanthus_involucratus)	(Dendrophthoe_constricta	(Dendrophthoe_curvata	(Dendrophthoe_vitellina	Dendrophthoe_longituba))))	((((((Septulina_glauca	Plicosepalus_curviflorus)	(Taxillus_chinensis	Helixanthera_parasitica))	(Phragmanthera_regularis	(Scurrula_ferruginea	(Scurrula_parasitica	Scurrula_pulverulenta))))	Helixanthera_cylindrica)	((Sogerianthe_sessiflora	((((Amyema_cambagei	Dactyliophora_novaeguineae)	(Diplatia_furcata	(Amyema_glabra	Diplatia_grandibractea)))	Benthamina_alyxifolia)	(Amyema_queenslandica	Helicanthes_elastica)))	(((Gaiadendron_punctatum	((((Peraxilla_tetrapetala	Alepis_flavida)	(Loxanthera_speciosa	((((Lysiana_filifolia	Lysiana_maritima)	Lepidaria_oviceps)	(Decaisnina_triflora	((Macrosolen_cochinchinensis	Macrosolen_melintangensis)	Lepidaria_sp_Nickrent_4044)))	Amylotheca_duthieana)))	(((((Decaisnina_congesta	Decaisnina_signata)	Ligaria_cuneifolia)	((Tristerix_grandiflorus	((((Tristerix_peruvianus	(Tristerix_pubescens	Tristerix_longebracteatus))	((Tristerix_aphyllus	(Tristerix_corymbosus	Tristerix_verticillatus))	Tristerix_penduliflorus))	Tristerix_peytonii)	Tristerix_chodatianus))	Notanthera_heterophylla))
((Agelanthus_sansibarensis	(Oncella_ambigua	Oncocalyx_sulfureus))	(((Tapinanthus_constrictiflorus	(Englerina_ramulosa	Oncocalyx_schimperi))	Berhautia_senegalensis)	((((((Bakerella_sp_Nickrent_4161	Plicosepalus_sagittifolius)	(Moquiniella_rubra	(Phragmanthera_crassicaulis	((Globimetula_dinklagei	Emelianthe_panganensis)	((Tapinanthus_sp_OM825	(Plicosepalus_curviflorus	(Erianthemum_dregei	Spragueanella_rhamnifolia)))	Oliverella_rubroviridis)))))	(((((Gaiadendron_punctatum	((Atkinsonia_ligustrina	Nuytsia_floribunda)	((((Lepidaria_oviceps	(Alepis_flavida	Peraxilla_tetrapetala))	(Loxanthera_speciosa	((Amylotheca_duthieana	((((Lepidaria_sp_Nickrent_4044	Macrosolen_cochinchinensis)	(Decaisnina_brittenii	Decaisnina_triflora))	(Decaisnina_congesta	Decaisnina_signata))	Macrosolen_melintangensis))	((Lysiana_maritima	Lysiana_filifolia)	Amylotheca_subumbellata))))	(((Notanthera_heterophylla	(Ligaria_cuneifolia	((((Tristerix_peytonii	(Tristerix_penduliflorus	(Tristerix_aphyllus	(Tristerix_verticillatus	Tristerix_corymbosus))))	(Tristerix_pubescens	Tristerix_longebracteatus))	(Tristerix_peruvianus	Tristerix_chodatianus))	Tristerix_grandiflorus)))	(((Psittacanthus_calyculatus	(Cladocolea_gracilis
(((Agelanthus_sansibarensis	(Oncella_ambigua	Oncocalyx_sulfureus))	((Tapinanthus_constrictiflorus	(Englerina_ramulosa	Oncocalyx_schimperi))	Berhautia_senegalensis))	(((((((Phragmanthera_regularis	((Helixanthera_cylindrica	((((Gaiadendron_punctatum	(Atkinsonia_ligustrina	Nuytsia_floribunda))	((((Alepis_flavida	Peraxilla_tetrapetala)	((Loxanthera_speciosa	(((Lepidaria_oviceps	Lepidaria_sp_Nickrent_4044)	Decaisnina_triflora)	((Macrosolen_melintangensis	Macrosolen_cochinchinensis)	Amylotheca_duthieana)))	(Lysiana_maritima	Lysiana_filifolia)))	(Amylotheca_subumbellata	(((Ligaria_cuneifolia	(((Tristerix_peytonii	(Tristerix_peruvianus	(((((Tristerix_corymbosus	Tristerix_aphyllus)	Tristerix_chodatianus)	Tristerix_pubescens)	Tristerix_longebracteatus)	(Tristerix_grandiflorus	Tristerix_penduliflorus))))	Tristerix_verticillatus)	Notanthera_heterophylla))	(((Psittacanthus_calyculatus	(Cladocolea_gracilis	(Struthanthus_woodsonii	(Struthanthus_sp_RE_5128_1	(Psittacanthus_schiedeanus	(Struthanthus_oerstedii	Struthanthus_orbicularis))))))	((Dendropemon_bicolor	((Cladocolea_cupulata	Cladocolea_mcvaughii)	Oryctanthus_occidentalis))	Passovia_pyrifolia))	((Tripodanthus_belmirensis	(Tripodanthus_acutifolius
(Berhautia_senegalensis	((((((((Moquiniella_rubra	((((Plicosepalus_curviflorus	(Tapinanthus_sp_OM825	(Erianthemum_dregei	Spragueanella_rhamnifolia)))	Oliverella_rubroviridis)	(Globimetula_dinklagei	Emelianthe_panganensis))	Phragmanthera_crassicaulis))	(Septulina_glauca	((((Helicanthes_elastica	Amyema_queenslandica)	(Dactyliophora_novaeguineae	(Benthamina_alyxifolia	((Diplatia_grandibractea	Amyema_glabra)	Diplatia_furcata))))	Sogerianthe_sessiflora)	(((Helixanthera_parasitica	Taxillus_chinensis)	(Phragmanthera_regularis	((Scurrula_ferruginea	Scurrula_parasitica)	Scurrula_pulverulenta)))	(((Gaiadendron_punctatum	(Atkinsonia_ligustrina	((Nuytsia_floribunda	((Alepis_flavida	Peraxilla_tetrapetala)	((Amylotheca_duthieana	(Decaisnina_triflora	(Lepidaria_sp_Nickrent_4044	(Macrosolen_melintangensis	Macrosolen_cochinchinensis))))	((Amylotheca_subumbellata	(Lysiana_maritima	Lysiana_filifolia))	Loxanthera_speciosa))))	(Tupeia_antarctica	(Lepidaria_oviceps	(((Notanthera_heterophylla	(Ligaria_cuneifolia	(((Tristerix_longebracteatus	(((Tristerix_verticillatus	(Tristerix_corymbosus	Tristerix_aphyllus))	(Tristerix_chodatianus	Tristerix_peruvianus))	Tristerix_peytonii))
(Berhautia_senegalensis	(((Socratina_bemarivensis	((Baratranthus_axanthus	Vanwykia_remota)	(Phragmanthera_regularis	((Tolypanthus_involucratus	(Dendrophthoe_curvata	(((Septulina_glauca	Oncocalyx_schimperi)	Helixanthera_coccinea)	(Dendrophthoe_constricta	(Dendrophthoe_vitellina	Dendrophthoe_longituba)))))	(((Plicosepalus_sagittifolius	Bakerella_sp_Nickrent_4161)	(Moquiniella_rubra	(Amyema_cambagei	((((Oliverella_rubroviridis	Tapinanthus_sp_OM825)	((Erianthemum_dregei	Spragueanella_rhamnifolia)	Plicosepalus_curviflorus))	(Globimetula_dinklagei	Emelianthe_panganensis))	Phragmanthera_crassicaulis))))	((((Helixanthera_parasitica	Taxillus_chinensis)	((Scurrula_ferruginea	Scurrula_parasitica)	Scurrula_pulverulenta))	Helixanthera_cylindrica)	((((Benthamina_alyxifolia	(Helicanthes_elastica	Amyema_queenslandica))	(Dactyliophora_novaeguineae	((Diplatia_grandibractea	Amyema_glabra)	Diplatia_furcata)))	Sogerianthe_sessiflora)	(((Gaiadendron_punctatum	(Atkinsonia_ligustrina	Nuytsia_floribunda))	(((Lepidaria_oviceps	(Alepis_flavida	Peraxilla_tetrapetala))	((Amylotheca_duthieana	(Decaisnina_triflora	((Decaisnina_brittenii	(Lepidaria_sp_Nickrent_4044	(Macrosolen_melintangensis
((((((Phragmanthera_regularis	(((((Plicosepalus_curviflorus	Septulina_glauca)	(Helixanthera_parasitica	Taxillus_chinensis))	((Scurrula_ferruginea	Scurrula_parasitica)	Scurrula_pulverulenta))	Helixanthera_cylindrica)	((((Helicanthes_elastica	Amyema_queenslandica)	(Benthamina_alyxifolia	((Amyema_cambagei	Dactyliophora_novaeguineae)	((Diplatia_grandibractea	Amyema_glabra)	Diplatia_furcata))))	Sogerianthe_sessiflora)	(((Nuytsia_floribunda	(((((Alepis_flavida	Peraxilla_tetrapetala)	(Loxanthera_speciosa	((Amylotheca_duthieana	(Macrosolen_melintangensis	Macrosolen_cochinchinensis))	(((Decaisnina_brittenii	Decaisnina_triflora)	(Amylotheca_subumbellata	(Lysiana_maritima	Lysiana_filifolia)))	(Lepidaria_oviceps	Lepidaria_sp_Nickrent_4044)))))	((((Psittacanthus_calyculatus	(((Cladocolea_gracilis	((Psittacanthus_schiedeanus	Struthanthus_oerstedii)	Struthanthus_orbicularis))	Struthanthus_woodsonii)	Struthanthus_sp_RE_5128_1))	((Dendropemon_bicolor	((Cladocolea_cupulata	Cladocolea_mcvaughii)	Oryctanthus_occidentalis))	Passovia_pyrifolia))	(Tripodanthus_flagellaris	((Tripodanthus_belmirensis	Tripodanthus_acutifolius)	Phthirusa_inorna)))	((Desmaria_mutabilis	((Decaisnina_congesta
(((Oncocalyx_schimperi	(Agelanthus_sansibarensis	(Oncella_ambigua	Oncocalyx_sulfureus)))	(Berhautia_senegalensis	(Tapinanthus_constrictiflorus	Englerina_ramulosa)))	(((((Amyema_cambagei	((Plicosepalus_sagittifolius	Bakerella_sp_Nickrent_4161)	(Moquiniella_rubra	(((Oliverella_rubroviridis	(Tapinanthus_sp_OM825	(Erianthemum_dregei	Spragueanella_rhamnifolia)))	(Globimetula_dinklagei	Emelianthe_panganensis))	Phragmanthera_crassicaulis))))	(((((Taxillus_chinensis	(Plicosepalus_curviflorus	Septulina_glauca))	(Phragmanthera_regularis	((Scurrula_ferruginea	Scurrula_parasitica)	Scurrula_pulverulenta)))	Helixanthera_cylindrica)	((((Helicanthes_elastica	Amyema_queenslandica)	(Benthamina_alyxifolia	(Dactyliophora_novaeguineae	((Diplatia_grandibractea	Amyema_glabra)	Diplatia_furcata))))	Sogerianthe_sessiflora)	(((((((((Tristerix_penduliflorus	(Tristerix_verticillatus	(Tristerix_corymbosus	Tristerix_aphyllus)))	(Tristerix_peruvianus	(Tristerix_longebracteatus	Tristerix_pubescens)))	Tristerix_chodatianus)	Tristerix_peytonii)	Tristerix_grandiflorus)	Tupeia_antarctica)	((((Lepidaria_oviceps	(Alepis_flavida	Peraxilla_tetrapetala))	((Loxanthera_speciosa	(Amylotheca_subumbellata
(((Agelanthus_sansibarensis	(Oncella_ambigua	Oncocalyx_sulfureus))	(Berhautia_senegalensis	(Tapinanthus_constrictiflorus	(Oncocalyx_schimperi	Englerina_ramulosa))))	((((((Plicosepalus_sagittifolius	Bakerella_sp_Nickrent_4161)	(Moquiniella_rubra	((((Erianthemum_dregei	Spragueanella_rhamnifolia)	(Oliverella_rubroviridis	Tapinanthus_sp_OM825))	(Globimetula_dinklagei	Emelianthe_panganensis))	Phragmanthera_crassicaulis)))	(Helixanthera_coccinea	(Dendrophthoe_constricta	(Dendrophthoe_vitellina	Dendrophthoe_longituba))))	((Dendrophthoe_curvata	Tolypanthus_involucratus)	(((((Helixanthera_parasitica	Taxillus_chinensis)	(Plicosepalus_curviflorus	Septulina_glauca))	(Phragmanthera_regularis	(Scurrula_ferruginea	(Scurrula_parasitica	Scurrula_pulverulenta))))	(((Helicanthes_elastica	Amyema_queenslandica)	(Benthamina_alyxifolia	(Dactyliophora_novaeguineae	(((Diplatia_grandibractea	Amyema_glabra)	Diplatia_furcata)	Amyema_cambagei))))	Sogerianthe_sessiflora))	(Helixanthera_cylindrica	(((Tupeia_antarctica	(Nuytsia_floribunda	((Desmaria_mutabilis	(((Amylotheca_subumbellata	((Decaisnina_brittenii	((Decaisnina_congesta	Decaisnina_signata)	Ligaria_cuneifolia))	(((((Tristerix_chodatianus
(((Agelanthus_sansibarensis	(Oncella_ambigua	Oncocalyx_sulfureus))	(Berhautia_senegalensis	(Tapinanthus_constrictiflorus	(Oncocalyx_schimperi	Englerina_ramulosa))))	((((Vanwykia_remota	(Plicosepalus_sagittifolius	Bakerella_sp_Nickrent_4161))	((Tolypanthus_involucratus	((Dendrophthoe_curvata	Helixanthera_coccinea)	(Dendrophthoe_constricta	(Dendrophthoe_vitellina	Dendrophthoe_longituba))))	(((Moquiniella_rubra	(((Oliverella_rubroviridis	(Tapinanthus_sp_OM825	(Erianthemum_dregei	Spragueanella_rhamnifolia)))	(Globimetula_dinklagei	Emelianthe_panganensis))	Phragmanthera_crassicaulis))	Amyema_cambagei)	((((((Tupeia_antarctica	Amylotheca_subumbellata)	((((((((Tristerix_corymbosus	Tristerix_aphyllus)	Tristerix_verticillatus)	Tristerix_peytonii)	(Tristerix_pubescens	Tristerix_longebracteatus))	(Tristerix_chodatianus	Tristerix_peruvianus))	(Tristerix_grandiflorus	Tristerix_penduliflorus))	Notanthera_heterophylla)	((Desmaria_mutabilis	Ligaria_cuneifolia)	(((Tripodanthus_belmirensis	(Tripodanthus_flagellaris	(Tripodanthus_acutifolius	Phthirusa_inorna)))	(((Struthanthus_woodsonii	((Psittacanthus_schiedeanus	(Struthanthus_oerstedii	Struthanthus_orbicularis))	Struthanthus_sp_RE_5128_1))	Cladocolea_gracilis)
((((((Vanwykia_remota	Baratranthus_axanthus)	Socratina_bemarivensis)	(((Tolypanthus_involucratus	(Helixanthera_coccinea	(Dendrophthoe_curvata	((Dendrophthoe_vitellina	Dendrophthoe_longituba)	Dendrophthoe_constricta))))	Plicosepalus_sagittifolius)	(Bakerella_sp_Nickrent_4161	((Moquiniella_rubra	((((Erianthemum_dregei	Spragueanella_rhamnifolia)	(Oliverella_rubroviridis	Tapinanthus_sp_OM825))	(Globimetula_dinklagei	Emelianthe_panganensis))	Phragmanthera_crassicaulis))	((Helixanthera_cylindrica	((((((((((Ligaria_cuneifolia	((((Tristerix_pubescens	(Tristerix_peruvianus	Tristerix_longebracteatus))	(Tristerix_peytonii	(Tristerix_penduliflorus	((Tristerix_corymbosus	Tristerix_aphyllus)	Tristerix_verticillatus))))	Tristerix_chodatianus)	Tristerix_grandiflorus))	Notanthera_heterophylla)	((((Phthirusa_inorna	(Psittacanthus_calyculatus	(Psittacanthus_schiedeanus	(Struthanthus_woodsonii	((Cladocolea_gracilis	(Struthanthus_oerstedii	Struthanthus_orbicularis))	Struthanthus_sp_RE_5128_1)))))	Tripodanthus_belmirensis)	(Passovia_pyrifolia	((Cladocolea_cupulata	(Cladocolea_mcvaughii	Oryctanthus_occidentalis))	Dendropemon_bicolor)))	(Tripodanthus_flagellaris	Tripodanthus_acutifolius)))	Desmaria_mutabilis)	((Alepis_flavida
((((Agelanthus_sansibarensis	(Oncella_ambigua	Oncocalyx_sulfureus))	((Oncocalyx_schimperi	Tapinanthus_constrictiflorus)	Englerina_ramulosa))	((((Vanwykia_remota	Socratina_bemarivensis)	(((Dendrophthoe_curvata	(Lepidaria_oviceps	((Dendrophthoe_vitellina	Dendrophthoe_longituba)	Dendrophthoe_constricta)))	(Tolypanthus_involucratus	(Plicosepalus_curviflorus	Helixanthera_coccinea)))	(((((Globimetula_dinklagei	Emelianthe_panganensis)	(((Erianthemum_dregei	Spragueanella_rhamnifolia)	(Oliverella_rubroviridis	Tapinanthus_sp_OM825))	Moquiniella_rubra))	Phragmanthera_crassicaulis)	(Bakerella_sp_Nickrent_4161	Plicosepalus_sagittifolius))	((Helixanthera_cylindrica	((Helixanthera_parasitica	Taxillus_chinensis)	(Phragmanthera_regularis	(Scurrula_pulverulenta	(Scurrula_ferruginea	Scurrula_parasitica)))))	(((((Atkinsonia_ligustrina	((((((((Decaisnina_congesta	Ligaria_cuneifolia)	Decaisnina_signata)	Decaisnina_brittenii)	(((Tristerix_chodatianus	Tristerix_peruvianus)	(Tristerix_longebracteatus	(Tristerix_pubescens	(Tristerix_peytonii	((Tristerix_penduliflorus	(Tristerix_corymbosus	Tristerix_aphyllus))	Tristerix_verticillatus)))))	Tristerix_grandiflorus))	Notanthera_heterophylla)	(((Phthirusa_inorna
((((Oedina_pendens	(Baratranthus_axanthus	Vanwykia_remota))	(((((Sogerianthe_sessiflora	((Helicanthes_elastica	Amyema_queenslandica)	(((Diplatia_furcata	(Amyema_glabra	Diplatia_grandibractea))	Dactyliophora_novaeguineae)	Benthamina_alyxifolia)))	((Phragmanthera_regularis	(((Cecarria_obtusifolia	(Loranthus_odoratus	(Loranthus_grewingkii	Loranthus_europaeus)))	((Muellerina_eucalyptoides	Muellerina_celastroides)	Ileostylus_micranthus))	((((Nuytsia_floribunda	((Cladocolea_mcvaughii	Cladocolea_cupulata)	Atkinsonia_ligustrina))	Gaiadendron_punctatum)	((Amylotheca_subumbellata	(((Lepidaria_oviceps	(Loxanthera_speciosa	Amylotheca_duthieana))	(((Decaisnina_brittenii	Lysiana_maritima)	Lysiana_filifolia)	((Lepidaria_sp_Nickrent_4044	Macrosolen_cochinchinensis)	Decaisnina_triflora)))	(Peraxilla_tetrapetala	Alepis_flavida)))	(Tripodanthus_flagellaris	Desmaria_mutabilis)))	(Tupeia_antarctica	((((Psittacanthus_schiedeanus	(Tristerix_chodatianus	((((Tristerix_longebracteatus	Tristerix_peruvianus)	Tristerix_pubescens)	(((Tristerix_peytonii	Tristerix_penduliflorus)	(Tristerix_aphyllus	Tristerix_corymbosus))	Tristerix_verticillatus))	Tristerix_grandiflorus)))
(Berhautia_senegalensis	(((Agelanthus_sansibarensis	(Oncella_ambigua	Oncocalyx_sulfureus))	((Oncocalyx_schimperi	Englerina_ramulosa)	Tapinanthus_constrictiflorus))	(((Oedina_pendens	(Baratranthus_axanthus	Vanwykia_remota))	((((Bakerella_sp_Nickrent_4161	Macrosolen_melintangensis)	(Amyema_cambagei	((Septulina_glauca	(Moquiniella_rubra	(Phragmanthera_crassicaulis	(((Erianthemum_dregei	Spragueanella_rhamnifolia)	(Oliverella_rubroviridis	Tapinanthus_sp_OM825))	((Plicosepalus_curviflorus	Globimetula_dinklagei)	Emelianthe_panganensis)))))	(((Taxillus_chinensis	(Scurrula_pulverulenta	(Scurrula_ferruginea	Scurrula_parasitica)))	Helixanthera_cylindrica)	(Phragmanthera_regularis	((((Cecarria_obtusifolia	(Loranthus_odoratus	(Loranthus_grewingkii	Loranthus_europaeus)))	((Muellerina_eucalyptoides	Muellerina_celastroides)	Ileostylus_micranthus))	((((Cladocolea_mcvaughii	Cladocolea_cupulata)	Tripodanthus_acutifolius)	((Psittacanthus_calyculatus	(Cladocolea_gracilis	((Tripodanthus_belmirensis	Struthanthus_woodsonii)	(Struthanthus_sp_RE_5128_1	(Struthanthus_oerstedii	Struthanthus_orbicularis)))))	((Tripodanthus_flagellaris	(Phthirusa_inorna	Passovia_pyrifolia))	(Dendropemon_bicolor
(((((Socratina_bemarivensis	Vanwykia_remota)	((((((Helixanthera_parasitica	Taxillus_chinensis)	(Phragmanthera_regularis	((Scurrula_parasitica	Scurrula_ferruginea)	Scurrula_pulverulenta)))	Helixanthera_cylindrica)	((((Cecarria_obtusifolia	(Loranthus_odoratus	(Loranthus_grewingkii	Loranthus_europaeus)))	((Muellerina_eucalyptoides	Muellerina_celastroides)	Ileostylus_micranthus))	((((Cladocolea_cupulata	(Tripodanthus_flagellaris	Tripodanthus_acutifolius))	(Cladocolea_mcvaughii	((((Phthirusa_inorna	Passovia_pyrifolia)	(Dendropemon_bicolor	Oryctanthus_occidentalis))	(Psittacanthus_calyculatus	((Struthanthus_sp_RE_5128_1	Struthanthus_woodsonii)	((Struthanthus_oerstedii	Struthanthus_orbicularis)	Cladocolea_gracilis))))	Tripodanthus_belmirensis)))	Psittacanthus_schiedeanus)	(((Nuytsia_floribunda	Atkinsonia_ligustrina)	Gaiadendron_punctatum)	((((((Amylotheca_duthieana	((Lepidaria_sp_Nickrent_4044	(Macrosolen_melintangensis	Macrosolen_cochinchinensis))	(((Decaisnina_congesta	Decaisnina_signata)	Decaisnina_brittenii)	Decaisnina_triflora)))	(Amylotheca_subumbellata	(Lysiana_filifolia	Lysiana_maritima)))	Loxanthera_speciosa)	Lepidaria_oviceps)	(Peraxilla_tetrapetala	Alepis_flavida))
((((Oedina_pendens	(Englerina_ramulosa	(Tapinanthus_constrictiflorus	Oncocalyx_schimperi)))	Berhautia_senegalensis)	(Agelanthus_sansibarensis	(Oncella_ambigua	Oncocalyx_sulfureus)))	((Socratina_bemarivensis	(Baratranthus_axanthus	Vanwykia_remota))	((((((((Cecarria_obtusifolia	(Loranthus_odoratus	(Loranthus_grewingkii	Loranthus_europaeus)))	((Muellerina_eucalyptoides	Muellerina_celastroides)	Ileostylus_micranthus))	(((Ligaria_cuneifolia	(Notanthera_heterophylla	(((Tristerix_chodatianus	Tristerix_peruvianus)	((Tristerix_longebracteatus	Tristerix_pubescens)	(Tristerix_peytonii	(Tristerix_verticillatus	(Tristerix_aphyllus	Tristerix_corymbosus)))))	(Tristerix_penduliflorus	Tristerix_grandiflorus))))	((((((Tripodanthus_acutifolius	Tripodanthus_flagellaris)	Phthirusa_inorna)	Tripodanthus_belmirensis)	(Dendropemon_bicolor	Oryctanthus_occidentalis))	(Passovia_pyrifolia	(Cladocolea_gracilis	((Struthanthus_woodsonii	((Struthanthus_oerstedii	Struthanthus_orbicularis)	(Psittacanthus_schiedeanus	Struthanthus_sp_RE_5128_1)))	(Cladocolea_cupulata	Cladocolea_mcvaughii)))))	Psittacanthus_calyculatus))	(((Nuytsia_floribunda	Atkinsonia_ligustrina)	Gaiadendron_punctatum)	(Desmaria_mutabilis
((((((Oncocalyx_schimperi	Englerina_ramulosa)	Tapinanthus_constrictiflorus)	Berhautia_senegalensis)	(Agelanthus_sansibarensis	(Oncella_ambigua	Oncocalyx_sulfureus)))	(Oedina_pendens	((Baratranthus_axanthus	Vanwykia_remota)	(((Moquiniella_rubra	(((Globimetula_dinklagei	Emelianthe_panganensis)	((Erianthemum_dregei	Spragueanella_rhamnifolia)	(Oliverella_rubroviridis	Tapinanthus_sp_OM825)))	Phragmanthera_crassicaulis))	(Plicosepalus_sagittifolius	Bakerella_sp_Nickrent_4161))	(((Dendrophthoe_curvata	((Dendrophthoe_vitellina	Dendrophthoe_longituba)	Dendrophthoe_constricta))	(Tolypanthus_involucratus	Helixanthera_coccinea))	((((Sogerianthe_sessiflora	(((Diplatia_furcata	(Amyema_glabra	Diplatia_grandibractea))	(Amyema_cambagei	Dactyliophora_novaeguineae))	(Benthamina_alyxifolia	(Helicanthes_elastica	Amyema_queenslandica))))	Phragmanthera_regularis)	(((Septulina_glauca	Plicosepalus_curviflorus)	(Helixanthera_parasitica	Taxillus_chinensis))	(Scurrula_ferruginea	(Scurrula_pulverulenta	Scurrula_parasitica))))	(Helixanthera_cylindrica	(((Cecarria_obtusifolia	((Loranthus_europaeus	Loranthus_grewingkii)	Loranthus_odoratus))	((Muellerina_eucalyptoides	Muellerina_celastroides)
((((Englerina_ramulosa	Tapinanthus_constrictiflorus)	Berhautia_senegalensis)	(Agelanthus_sansibarensis	(Oncocalyx_schimperi	(Oncella_ambigua	Oncocalyx_sulfureus))))	(Oedina_pendens	((Socratina_bemarivensis	Vanwykia_remota)	(((Helixanthera_coccinea	(Dendrophthoe_constricta	(Dendrophthoe_vitellina	Dendrophthoe_longituba)))	(Dendrophthoe_curvata	Tolypanthus_involucratus))	(((Moquiniella_rubra	(((Globimetula_dinklagei	Emelianthe_panganensis)	((Oliverella_rubroviridis	Tapinanthus_sp_OM825)	(Plicosepalus_curviflorus	(Erianthemum_dregei	Spragueanella_rhamnifolia))))	Phragmanthera_crassicaulis))	(Plicosepalus_sagittifolius	Bakerella_sp_Nickrent_4161))	(Phragmanthera_regularis	(((Baratranthus_axanthus	(((Cecarria_obtusifolia	((Loranthus_europaeus	Loranthus_grewingkii)	Loranthus_odoratus))	((Muellerina_eucalyptoides	Muellerina_celastroides)	Ileostylus_micranthus))	(((((((((((Tristerix_corymbosus	Tristerix_aphyllus)	Tristerix_verticillatus)	((Tristerix_peruvianus	(Tristerix_longebracteatus	((Tristerix_pubescens	Tristerix_chodatianus)	Tristerix_grandiflorus)))	Tristerix_peytonii))	Tristerix_penduliflorus)	Tupeia_antarctica)	Atkinsonia_ligustrina)	Gaiadendron_punctatum)	(((Peraxilla_tetrapetala
((Baratranthus_axanthus	(((Englerina_ramulosa	Tapinanthus_constrictiflorus)	Berhautia_senegalensis)	(Agelanthus_sansibarensis	(Oncocalyx_schimperi	(Oncella_ambigua	Oncocalyx_sulfureus)))))	(Oedina_pendens	((((((((Cecarria_obtusifolia	((Loranthus_europaeus	Loranthus_grewingkii)	Loranthus_odoratus))	(Plicosepalus_curviflorus	((Muellerina_eucalyptoides	Muellerina_celastroides)	Ileostylus_micranthus)))	((((Tripodanthus_flagellaris	Desmaria_mutabilis)	((Peraxilla_tetrapetala	Alepis_flavida)	((Loxanthera_speciosa	(Amylotheca_duthieana	(((Macrosolen_melintangensis	Macrosolen_cochinchinensis)	(Lepidaria_sp_Nickrent_4044	(Decaisnina_brittenii	(Decaisnina_congesta	Decaisnina_signata))))	Decaisnina_triflora)))	(Amylotheca_subumbellata	(Lysiana_filifolia	Lysiana_maritima)))))	(((Nuytsia_floribunda	Atkinsonia_ligustrina)	Phthirusa_inorna)	Gaiadendron_punctatum))	(Tupeia_antarctica	((((Passovia_pyrifolia	(((Cladocolea_mcvaughii	Oryctanthus_occidentalis)	Dendropemon_bicolor)	Cladocolea_cupulata))	(Psittacanthus_calyculatus	((Struthanthus_woodsonii	(Cladocolea_gracilis	((Psittacanthus_schiedeanus	Struthanthus_oerstedii)	Struthanthus_orbicularis)))	Struthanthus_sp_RE_5128_1)))
(((Oedina_pendens	((Socratina_bemarivensis	Vanwykia_remota)	(((Tolypanthus_involucratus	(Dendrophthoe_curvata	(Helixanthera_coccinea	((Dendrophthoe_vitellina	Dendrophthoe_longituba)	Dendrophthoe_constricta))))	((((((Cecarria_obtusifolia	((Loranthus_europaeus	Loranthus_grewingkii)	Loranthus_odoratus))	((Muellerina_eucalyptoides	Muellerina_celastroides)	(Plicosepalus_curviflorus	(Septulina_glauca	Ileostylus_micranthus))))	(((Gaiadendron_punctatum	(Nuytsia_floribunda	Atkinsonia_ligustrina))	Lepidaria_oviceps)	((Tupeia_antarctica	(Desmaria_mutabilis	(((((((((Struthanthus_orbicularis	Struthanthus_oerstedii)	Struthanthus_sp_RE_5128_1)	Struthanthus_woodsonii)	Cladocolea_gracilis)	(Tripodanthus_flagellaris	Tripodanthus_acutifolius))	((Tripodanthus_belmirensis	((((Cladocolea_cupulata	Cladocolea_mcvaughii)	Oryctanthus_occidentalis)	Dendropemon_bicolor)	Passovia_pyrifolia))	Phthirusa_inorna))	Psittacanthus_calyculatus)	Psittacanthus_schiedeanus)	(Notanthera_heterophylla	(Ligaria_cuneifolia	((((Tristerix_chodatianus	Tristerix_peruvianus)	((Tristerix_peytonii	((Tristerix_verticillatus	(Tristerix_corymbosus	Tristerix_aphyllus))	Tristerix_penduliflorus))	Tristerix_longebracteatus))
((((Agelanthus_sansibarensis	(Oncella_ambigua	Oncocalyx_sulfureus))	((Tapinanthus_constrictiflorus	Oncocalyx_schimperi)	Englerina_ramulosa))	(Oedina_pendens	((Socratina_bemarivensis	Vanwykia_remota)	(Tolypanthus_involucratus	(((Dendrophthoe_curvata	(Helixanthera_coccinea	((Dendrophthoe_vitellina	Dendrophthoe_longituba)	Dendrophthoe_constricta)))	((Bakerella_sp_Nickrent_4161	Plicosepalus_sagittifolius)	Moquiniella_rubra))	((((((((Gaiadendron_punctatum	(Nuytsia_floribunda	Atkinsonia_ligustrina))	((((Desmaria_mutabilis	(((Tripodanthus_belmirensis	(Tripodanthus_flagellaris	(Tripodanthus_acutifolius	Phthirusa_inorna)))	((((Cladocolea_cupulata	(Cladocolea_mcvaughii	Oryctanthus_occidentalis))	Dendropemon_bicolor)	Passovia_pyrifolia)	((Struthanthus_woodsonii	(Cladocolea_gracilis	(Struthanthus_orbicularis	(Psittacanthus_schiedeanus	Struthanthus_oerstedii))))	Struthanthus_sp_RE_5128_1)))	Psittacanthus_calyculatus))	(Ligaria_cuneifolia	(((Tristerix_longebracteatus	(Tristerix_pubescens	(Tristerix_grandiflorus	(Tristerix_peytonii	((Tristerix_verticillatus	(Tristerix_corymbosus	Tristerix_aphyllus))	Tristerix_penduliflorus)))))	(Tristerix_chodatianus	Tristerix_peruvianus))	Notanthera_heterophylla)))
((((Tapinanthus_constrictiflorus	Oncocalyx_schimperi)	Englerina_ramulosa)	((Oedina_pendens	((Socratina_bemarivensis	(Baratranthus_axanthus	Vanwykia_remota))	((Tolypanthus_involucratus	(Helixanthera_coccinea	(((Dendrophthoe_vitellina	Dendrophthoe_longituba)	Dendrophthoe_constricta)	Dendrophthoe_curvata)))	(((((Gaiadendron_punctatum	((((((Peraxilla_tetrapetala	Alepis_flavida)	(((((Macrosolen_melintangensis	Macrosolen_cochinchinensis)	Lepidaria_sp_Nickrent_4044)	(Decaisnina_brittenii	Decaisnina_triflora))	(Amylotheca_subumbellata	(Lysiana_filifolia	Lysiana_maritima)))	(Loxanthera_speciosa	Amylotheca_duthieana)))	(Desmaria_mutabilis	((((Tripodanthus_flagellaris	Tripodanthus_acutifolius)	((Phthirusa_inorna	(Psittacanthus_schiedeanus	(((Cladocolea_cupulata	(Cladocolea_mcvaughii	Oryctanthus_occidentalis))	Dendropemon_bicolor)	Passovia_pyrifolia)))	(Tripodanthus_belmirensis	(Psittacanthus_calyculatus	(((Struthanthus_oerstedii	Struthanthus_orbicularis)	(Struthanthus_sp_RE_5128_1	Struthanthus_woodsonii))	Cladocolea_gracilis)))))	(((Decaisnina_signata	Decaisnina_congesta)	Ligaria_cuneifolia)	(((Tristerix_longebracteatus	Tristerix_pubescens)	((Tristerix_chodatianus	Tristerix_peruvianus)
(((Berhautia_senegalensis	(Tapinanthus_constrictiflorus	(Oncocalyx_schimperi	Englerina_ramulosa)))	(Agelanthus_sansibarensis	(Oncella_ambigua	Oncocalyx_sulfureus)))	(Baratranthus_axanthus	(((Plicosepalus_sagittifolius	((((Helixanthera_coccinea	(Dendrophthoe_vitellina	Dendrophthoe_longituba))	Dendrophthoe_constricta)	(Tolypanthus_involucratus	Dendrophthoe_curvata))	(((Moquiniella_rubra	(Bakerella_sp_Nickrent_4161	Socratina_bemarivensis))	(Phragmanthera_crassicaulis	((Globimetula_dinklagei	Emelianthe_panganensis)	((Erianthemum_dregei	Spragueanella_rhamnifolia)	(Oliverella_rubroviridis	Tapinanthus_sp_OM825)))))	(((((((Amylotheca_subumbellata	((Lepidaria_oviceps	(Alepis_flavida	Peraxilla_tetrapetala))	(((Lepidaria_sp_Nickrent_4044	(Amylotheca_duthieana	(Macrosolen_melintangensis	Macrosolen_cochinchinensis)))	((Decaisnina_brittenii	Decaisnina_triflora)	(Lysiana_maritima	Lysiana_filifolia)))	Loxanthera_speciosa)))	(Tupeia_antarctica	(Desmaria_mutabilis	((Psittacanthus_schiedeanus	(((Phthirusa_inorna	(Tripodanthus_flagellaris	Tripodanthus_acutifolius))	((Passovia_pyrifolia	((Dendropemon_bicolor	(Cladocolea_mcvaughii	Oryctanthus_occidentalis))	Cladocolea_cupulata))	((Cladocolea_gracilis
((Berhautia_senegalensis	((((((((Plicosepalus_sagittifolius	Bakerella_sp_Nickrent_4161)	(Moquiniella_rubra	(((Globimetula_dinklagei	Emelianthe_panganensis)	((Erianthemum_dregei	Spragueanella_rhamnifolia)	(Oliverella_rubroviridis	Tapinanthus_sp_OM825)))	Phragmanthera_crassicaulis)))	(((Septulina_glauca	((((((Desmaria_mutabilis	((((Passovia_pyrifolia	(Dendropemon_bicolor	((Cladocolea_cupulata	Cladocolea_mcvaughii)	Oryctanthus_occidentalis)))	(Psittacanthus_calyculatus	((Cladocolea_gracilis	Struthanthus_sp_RE_5128_1)	((Psittacanthus_schiedeanus	(Struthanthus_orbicularis	Struthanthus_oerstedii))	Struthanthus_woodsonii))))	(Tripodanthus_belmirensis	(Tripodanthus_flagellaris	Tripodanthus_acutifolius)))	(((Tristerix_penduliflorus	((Tristerix_verticillatus	(Tristerix_corymbosus	Tristerix_aphyllus))	(((Tristerix_longebracteatus	Tristerix_pubescens)	Tristerix_peruvianus)	(Tristerix_peytonii	(Tristerix_chodatianus	Tristerix_grandiflorus)))))	((Decaisnina_congesta	Decaisnina_signata)	Ligaria_cuneifolia))	Notanthera_heterophylla)))	Atkinsonia_ligustrina)	((Lepidaria_oviceps	(Alepis_flavida	Peraxilla_tetrapetala))	(((((Lepidaria_sp_Nickrent_4044	(Macrosolen_melintangensis	Macrosolen_cochinchinensis))	(Decaisnina_brittenii
(Berhautia_senegalensis	((Oncocalyx_schimperi	(Tapinanthus_constrictiflorus	Englerina_ramulosa))	((Agelanthus_sansibarensis	(Oncella_ambigua	Oncocalyx_sulfureus))	((((((((Plicosepalus_sagittifolius	Bakerella_sp_Nickrent_4161)	(Moquiniella_rubra	(((Globimetula_dinklagei	Emelianthe_panganensis)	(Oliverella_rubroviridis	(Tapinanthus_sp_OM825	(Erianthemum_dregei	Spragueanella_rhamnifolia))))	Phragmanthera_crassicaulis)))	((((((((Alepis_flavida	Peraxilla_tetrapetala)	(((((Lepidaria_sp_Nickrent_4044	(Macrosolen_melintangensis	Macrosolen_cochinchinensis))	Decaisnina_triflora)	Amylotheca_duthieana)	(Amylotheca_subumbellata	(Lysiana_maritima	Lysiana_filifolia)))	Loxanthera_speciosa))	Lepidaria_oviceps)	(Tupeia_antarctica	((Notanthera_heterophylla	Desmaria_mutabilis)	(((((Passovia_pyrifolia	((Dendropemon_bicolor	(Cladocolea_cupulata	Cladocolea_mcvaughii))	Oryctanthus_occidentalis))	((Cladocolea_gracilis	Psittacanthus_schiedeanus)	((Struthanthus_woodsonii	(Struthanthus_orbicularis	Struthanthus_oerstedii))	Struthanthus_sp_RE_5128_1)))	((Phthirusa_inorna	(Tripodanthus_belmirensis	Tripodanthus_acutifolius))	Tripodanthus_flagellaris))	Psittacanthus_calyculatus)	((Tristerix_verticillatus	((Tristerix_grandiflorus
(Berhautia_senegalensis	((Englerina_ramulosa	(Oncocalyx_schimperi	Tapinanthus_constrictiflorus))	((Agelanthus_sansibarensis	(Oncella_ambigua	Oncocalyx_sulfureus))	(((Lepidaria_oviceps	((Plicosepalus_sagittifolius	Bakerella_sp_Nickrent_4161)	((((((Helixanthera_parasitica	Plicosepalus_curviflorus)	(((((Tripodanthus_belmirensis	((Tripodanthus_flagellaris	(Phthirusa_inorna	Tripodanthus_acutifolius))	((Passovia_pyrifolia	(Dendropemon_bicolor	((Cladocolea_cupulata	Cladocolea_mcvaughii)	Oryctanthus_occidentalis)))	((Struthanthus_woodsonii	(Struthanthus_orbicularis	(Psittacanthus_schiedeanus	Struthanthus_oerstedii)))	(Cladocolea_gracilis	Struthanthus_sp_RE_5128_1)))))	Psittacanthus_calyculatus)	(Tupeia_antarctica	(Desmaria_mutabilis	(Notanthera_heterophylla	(((Decaisnina_signata	(Decaisnina_congesta	Decaisnina_brittenii))	Ligaria_cuneifolia)	((((Tristerix_peytonii	((Tristerix_corymbosus	Tristerix_aphyllus)	Tristerix_verticillatus))	(Tristerix_chodatianus	Tristerix_peruvianus))	(Tristerix_longebracteatus	Tristerix_pubescens))	(Tristerix_grandiflorus	Tristerix_penduliflorus)))))))	(((Nuytsia_floribunda	Atkinsonia_ligustrina)	Gaiadendron_punctatum)	((Alepis_flavida	Peraxilla_tetrapetala)
(Berhautia_senegalensis	(((((((((((((Alepis_flavida	Peraxilla_tetrapetala)	(((Lepidaria_oviceps	(((Lepidaria_sp_Nickrent_4044	(Macrosolen_melintangensis	Macrosolen_cochinchinensis))	Decaisnina_triflora)	Amylotheca_duthieana))	(Amylotheca_subumbellata	(Lysiana_maritima	Lysiana_filifolia)))	Loxanthera_speciosa))	((Desmaria_mutabilis	(((((((Tristerix_peytonii	(((Tristerix_corymbosus	Tristerix_verticillatus)	Tristerix_aphyllus)	Tristerix_penduliflorus))	(Tristerix_pubescens	Tristerix_longebracteatus))	(Tristerix_chodatianus	Tristerix_peruvianus))	Tristerix_grandiflorus)	Notanthera_heterophylla)	(Ligaria_cuneifolia	(Decaisnina_signata	Decaisnina_congesta)))	((((Phthirusa_inorna	(Tripodanthus_flagellaris	Tripodanthus_acutifolius))	(Tripodanthus_belmirensis	(Psittacanthus_schiedeanus	(Passovia_pyrifolia	(((Cladocolea_mcvaughii	Oryctanthus_occidentalis)	Dendropemon_bicolor)	Cladocolea_cupulata)))))	((Struthanthus_sp_RE_5128_1	Struthanthus_woodsonii)	(Cladocolea_gracilis	(Struthanthus_orbicularis	Struthanthus_oerstedii))))	Psittacanthus_calyculatus)))	Decaisnina_brittenii))	Atkinsonia_ligustrina)	Tupeia_antarctica)	Nuytsia_floribunda)	Gaiadendron_punctatum)	((((Muellerina_celastroides
((Oedina_pendens	(((((Dendrophthoe_curvata	((Dendrophthoe_vitellina	Dendrophthoe_longituba)	Dendrophthoe_constricta))	Helixanthera_coccinea)	Tolypanthus_involucratus)	(((Plicosepalus_sagittifolius	Bakerella_sp_Nickrent_4161)	(((Phragmanthera_crassicaulis	(Globimetula_dinklagei	Emelianthe_panganensis))	(Oliverella_rubroviridis	((Tapinanthus_sp_OM825	(Erianthemum_dregei	Spragueanella_rhamnifolia))	Plicosepalus_curviflorus)))	Moquiniella_rubra))	(((Septulina_glauca	((((Muellerina_celastroides	Muellerina_eucalyptoides)	Ileostylus_micranthus)	((Loranthus_europaeus	Loranthus_grewingkii)	(Cecarria_obtusifolia	Loranthus_odoratus)))	(Baratranthus_axanthus	((((Lepidaria_oviceps	(Alepis_flavida	Peraxilla_tetrapetala))	(((((Lepidaria_sp_Nickrent_4044	(Macrosolen_melintangensis	Macrosolen_cochinchinensis))	Decaisnina_triflora)	Amylotheca_duthieana)	(Amylotheca_subumbellata	(Lysiana_maritima	Lysiana_filifolia)))	Loxanthera_speciosa))	(Desmaria_mutabilis	((((Tristerix_penduliflorus	(Tristerix_grandiflorus	((((Tristerix_longebracteatus	Tristerix_peruvianus)	((Tristerix_aphyllus	Tristerix_corymbosus)	Tristerix_verticillatus))	(Tristerix_chodatianus	Tristerix_peytonii))	Tristerix_pubescens)))
((((Helixanthera_parasitica	Oedina_pendens)	(((Plicosepalus_sagittifolius	Bakerella_sp_Nickrent_4161)	(((Dendrophthoe_curvata	(Dendrophthoe_constricta	((Dendrophthoe_vitellina	Dendrophthoe_longituba)	Helixanthera_coccinea)))	Tolypanthus_involucratus)	((((Phragmanthera_crassicaulis	((Oliverella_rubroviridis	Tapinanthus_sp_OM825)	(Erianthemum_dregei	Spragueanella_rhamnifolia)))	(Globimetula_dinklagei	Emelianthe_panganensis))	Moquiniella_rubra)	((Helixanthera_cylindrica	(((((Muellerina_celastroides	Muellerina_eucalyptoides)	Ileostylus_micranthus)	((Loranthus_europaeus	Loranthus_grewingkii)	(Cecarria_obtusifolia	Loranthus_odoratus)))	((((((((Oryctanthus_occidentalis	Dendropemon_bicolor)	Tripodanthus_flagellaris)	(Phthirusa_inorna	Passovia_pyrifolia))	(Cladocolea_mcvaughii	Cladocolea_cupulata))	(Tripodanthus_acutifolius	((Cladocolea_gracilis	Struthanthus_sp_RE_5128_1)	(Struthanthus_woodsonii	(Tripodanthus_belmirensis	(Struthanthus_orbicularis	Struthanthus_oerstedii))))))	Psittacanthus_calyculatus)	Psittacanthus_schiedeanus)	((Atkinsonia_ligustrina	(Nuytsia_floribunda	Gaiadendron_punctatum))	(((Alepis_flavida	Peraxilla_tetrapetala)	(((((Lepidaria_sp_Nickrent_4044	(Macrosolen_melintangensis	Macrosolen_cochinchinensis))
((Oedina_pendens	(((Plicosepalus_sagittifolius	Bakerella_sp_Nickrent_4161)	(((Dendrophthoe_curvata	(Dendrophthoe_constricta	((Dendrophthoe_vitellina	Dendrophthoe_longituba)	Helixanthera_coccinea)))	Tolypanthus_involucratus)	((((Phragmanthera_crassicaulis	(Oliverella_rubroviridis	(Tapinanthus_sp_OM825	(Erianthemum_dregei	Spragueanella_rhamnifolia))))	(Globimetula_dinklagei	Emelianthe_panganensis))	Moquiniella_rubra)	((Helixanthera_cylindrica	(((((Muellerina_celastroides	Muellerina_eucalyptoides)	Ileostylus_micranthus)	(Cecarria_obtusifolia	(Loranthus_odoratus	(Loranthus_grewingkii	Loranthus_europaeus))))	(((((Psittacanthus_calyculatus	((Struthanthus_woodsonii	(Psittacanthus_schiedeanus	(Cladocolea_gracilis	(Struthanthus_orbicularis	Struthanthus_oerstedii))))	Struthanthus_sp_RE_5128_1))	(((Dendropemon_bicolor	Oryctanthus_occidentalis)	(Cladocolea_mcvaughii	Cladocolea_cupulata))	Passovia_pyrifolia))	(Phthirusa_inorna	(Tripodanthus_acutifolius	Tripodanthus_flagellaris)))	Tripodanthus_belmirensis)	((((Loxanthera_speciosa	(Amylotheca_subumbellata	(Lysiana_maritima	Lysiana_filifolia)))	((Decaisnina_triflora	((Decaisnina_signata	Decaisnina_congesta)	(Decaisnina_brittenii	(Lepidaria_sp_Nickrent_4044
(Berhautia_senegalensis	(((Agelanthus_sansibarensis	(Oncella_ambigua	Oncocalyx_sulfureus))	(Tapinanthus_constrictiflorus	(Oncocalyx_schimperi	Englerina_ramulosa)))	((Oedina_pendens	((((Helixanthera_coccinea	(Dendrophthoe_constricta	(Dendrophthoe_vitellina	Dendrophthoe_longituba)))	(Tolypanthus_involucratus	Dendrophthoe_curvata))	((Plicosepalus_sagittifolius	(Bakerella_sp_Nickrent_4161	(((Phragmanthera_crassicaulis	(Oliverella_rubroviridis	(Tapinanthus_sp_OM825	(Erianthemum_dregei	Spragueanella_rhamnifolia))))	(Globimetula_dinklagei	Emelianthe_panganensis))	Moquiniella_rubra)))	((Helixanthera_cylindrica	(((((Muellerina_celastroides	Muellerina_eucalyptoides)	Ileostylus_micranthus)	(Cecarria_obtusifolia	(Loranthus_odoratus	(Loranthus_grewingkii	Loranthus_europaeus))))	(((((Tripodanthus_acutifolius	Tripodanthus_flagellaris)	(Tripodanthus_belmirensis	((((Struthanthus_woodsonii	(Cladocolea_gracilis	(Struthanthus_orbicularis	Struthanthus_oerstedii)))	Struthanthus_sp_RE_5128_1)	(((Dendropemon_bicolor	Oryctanthus_occidentalis)	(Cladocolea_mcvaughii	Cladocolea_cupulata))	(Phthirusa_inorna	Passovia_pyrifolia)))	Psittacanthus_schiedeanus)))	Psittacanthus_calyculatus)	(Notanthera_heterophylla	(((((Tristerix_longebracteatus
(Berhautia_senegalensis	((Tapinanthus_constrictiflorus	Englerina_ramulosa)	((Oedina_pendens	((((((Helixanthera_coccinea	(Dendrophthoe_constricta	(Dendrophthoe_vitellina	Dendrophthoe_longituba)))	(Tolypanthus_involucratus	Dendrophthoe_curvata))	((((Helicanthes_elastica	Amyema_queenslandica)	(((Dactyliophora_novaeguineae	Amyema_cambagei)	(Diplatia_furcata	(Diplatia_grandibractea	Amyema_glabra)))	Benthamina_alyxifolia))	Sogerianthe_sessiflora)	((Helixanthera_cylindrica	(((Baratranthus_axanthus	(((((Gaiadendron_punctatum	(Atkinsonia_ligustrina	Nuytsia_floribunda))	(Desmaria_mutabilis	(Notanthera_heterophylla	(((Lysiana_maritima	Lysiana_filifolia)	((Amylotheca_duthieana	(((Decaisnina_brittenii	Lepidaria_sp_Nickrent_4044)	(Macrosolen_melintangensis	Macrosolen_cochinchinensis))	Decaisnina_triflora))	Loxanthera_speciosa))	(Lepidaria_oviceps	(Alepis_flavida	Peraxilla_tetrapetala))))))	(((((((Tristerix_peytonii	(Tristerix_verticillatus	(Tristerix_penduliflorus	(Tristerix_aphyllus	Tristerix_corymbosus))))	Tristerix_grandiflorus)	Tristerix_longebracteatus)	Tristerix_pubescens)	(Tristerix_chodatianus	Tristerix_peruvianus))	(((Ligaria_cuneifolia	Decaisnina_congesta)
(Berhautia_senegalensis	((((((((((Dendrophthoe_constricta	(Dendrophthoe_vitellina	Dendrophthoe_longituba))	Helixanthera_coccinea)	(Dendrophthoe_curvata	Tolypanthus_involucratus))	(((Sogerianthe_sessiflora	(((((Amyema_cambagei	Diplatia_grandibractea)	Dactyliophora_novaeguineae)	(Amyema_glabra	Diplatia_furcata))	Benthamina_alyxifolia)	(Helicanthes_elastica	Amyema_queenslandica)))	((Taxillus_chinensis	(Phragmanthera_regularis	(Scurrula_pulverulenta	(Scurrula_ferruginea	Scurrula_parasitica))))	((((Tupeia_antarctica	(Amylotheca_subumbellata	((((((Amylotheca_duthieana	(Decaisnina_triflora	((Lepidaria_sp_Nickrent_4044	(Macrosolen_melintangensis	Macrosolen_cochinchinensis))	(Decaisnina_brittenii	(Decaisnina_signata	Decaisnina_congesta)))))	Loxanthera_speciosa)	Lysiana_filifolia)	(Peraxilla_tetrapetala	Alepis_flavida))	(Gaiadendron_punctatum	(Nuytsia_floribunda	Atkinsonia_ligustrina)))	Lepidaria_oviceps)))	(Desmaria_mutabilis	(((((((Tristerix_peruvianus	((((Tristerix_aphyllus	Tristerix_corymbosus)	Tristerix_penduliflorus)	Tristerix_verticillatus)	Tristerix_peytonii))	Tristerix_longebracteatus)	Tristerix_chodatianus)	Tristerix_pubescens)	Tristerix_grandiflorus)
(((((Oncocalyx_sulfureus	Oncella_ambigua)	Agelanthus_sansibarensis)	(Oedina_pendens	(((((((((Plicosepalus_curviflorus	Septulina_glauca)	Taxillus_chinensis)	(Baratranthus_axanthus	(Scurrula_pulverulenta	(Scurrula_ferruginea	Scurrula_parasitica))))	(((((((Tripodanthus_belmirensis	Phthirusa_inorna)	(Tripodanthus_acutifolius	Tripodanthus_flagellaris))	(((Struthanthus_sp_RE_5128_1	Cladocolea_gracilis)	(Struthanthus_woodsonii	((Psittacanthus_schiedeanus	Struthanthus_oerstedii)	Struthanthus_orbicularis)))	(Psittacanthus_calyculatus	((((Cladocolea_mcvaughii	Oryctanthus_occidentalis)	Dendropemon_bicolor)	Cladocolea_cupulata)	Passovia_pyrifolia))))	(((Tristerix_grandiflorus	(((Tristerix_longebracteatus	Tristerix_pubescens)	(Tristerix_peytonii	(((Tristerix_aphyllus	Tristerix_penduliflorus)	Tristerix_corymbosus)	Tristerix_verticillatus)))	(Tristerix_chodatianus	Tristerix_peruvianus)))	Tupeia_antarctica)	((Nuytsia_floribunda	Atkinsonia_ligustrina)	((Notanthera_heterophylla	(((((((Decaisnina_brittenii	(Decaisnina_signata	Decaisnina_congesta))	Decaisnina_triflora)	Lepidaria_sp_Nickrent_4044)	(Amylotheca_duthieana	(Macrosolen_melintangensis	Macrosolen_cochinchinensis)))	Loxanthera_speciosa)
(((((Oncocalyx_sulfureus	Oncella_ambigua)	Agelanthus_sansibarensis)	((Oedina_pendens	((((((Taxillus_chinensis	(Phragmanthera_regularis	(Scurrula_ferruginea	(Scurrula_parasitica	Scurrula_pulverulenta))))	(((Septulina_glauca	((Plicosepalus_curviflorus	(((Nuytsia_floribunda	Atkinsonia_ligustrina)	((Tupeia_antarctica	((((Amylotheca_subumbellata	(Lysiana_filifolia	Lysiana_maritima))	(Loxanthera_speciosa	Amylotheca_duthieana))	((Lepidaria_sp_Nickrent_4044	(Macrosolen_melintangensis	Macrosolen_cochinchinensis))	(Decaisnina_triflora	Decaisnina_brittenii)))	(Lepidaria_oviceps	(Peraxilla_tetrapetala	Alepis_flavida))))	((((((Struthanthus_sp_RE_5128_1	(Struthanthus_woodsonii	Tripodanthus_belmirensis))	(Cladocolea_gracilis	(Struthanthus_oerstedii	Struthanthus_orbicularis)))	(((((Cladocolea_cupulata	Cladocolea_mcvaughii)	Oryctanthus_occidentalis)	Dendropemon_bicolor)	((Phthirusa_inorna	Passovia_pyrifolia)	Tripodanthus_flagellaris))	Tripodanthus_acutifolius))	Psittacanthus_calyculatus)	Psittacanthus_schiedeanus)	(Desmaria_mutabilis	(Notanthera_heterophylla	(((((Tristerix_longebracteatus	(Tristerix_aphyllus	(Tristerix_corymbosus	(Tristerix_verticillatus	Tristerix_peytonii))))
((Oedina_pendens	((((((Helixanthera_parasitica	Taxillus_chinensis)	(Phragmanthera_regularis	(Scurrula_pulverulenta	(Scurrula_ferruginea	Scurrula_parasitica))))	(((((Plicosepalus_curviflorus	(Septulina_glauca	Ileostylus_micranthus))	(Muellerina_celastroides	Muellerina_eucalyptoides))	((((((((Amylotheca_subumbellata	(Lysiana_filifolia	Lysiana_maritima))	Loxanthera_speciosa)	(Amylotheca_duthieana	((Lepidaria_sp_Nickrent_4044	(Macrosolen_melintangensis	Macrosolen_cochinchinensis))	(Decaisnina_triflora	Decaisnina_brittenii))))	(Peraxilla_tetrapetala	Alepis_flavida))	Lepidaria_oviceps)	(Nuytsia_floribunda	(Gaiadendron_punctatum	Atkinsonia_ligustrina)))	(((((Phthirusa_inorna	(Tripodanthus_flagellaris	Tripodanthus_acutifolius))	Tripodanthus_belmirensis)	(((((Cladocolea_cupulata	Cladocolea_mcvaughii)	Oryctanthus_occidentalis)	Dendropemon_bicolor)	((Cladocolea_gracilis	((Struthanthus_oerstedii	Struthanthus_orbicularis)	(Struthanthus_woodsonii	Struthanthus_sp_RE_5128_1)))	Passovia_pyrifolia))	Psittacanthus_schiedeanus))	Psittacanthus_calyculatus)	(Desmaria_mutabilis	(Tupeia_antarctica	(Notanthera_heterophylla	((((Tristerix_pubescens	Tristerix_longebracteatus)	(Tristerix_grandiflorus
(Berhautia_senegalensis	((((Oncocalyx_sulfureus	Oncella_ambigua)	Agelanthus_sansibarensis)	(Oncocalyx_schimperi	(Tapinanthus_constrictiflorus	Englerina_ramulosa)))	((Oedina_pendens	(Amyema_cambagei	(Socratina_bemarivensis	(((((((Dendrophthoe_constricta	(Helixanthera_parasitica	Taxillus_chinensis))	(Scurrula_pulverulenta	(Scurrula_ferruginea	Scurrula_parasitica)))	(Helixanthera_cylindrica	(((((((Decaisnina_congesta	Decaisnina_signata)	((Psittacanthus_schiedeanus	Desmaria_mutabilis)	Decaisnina_brittenii))	(((((((Tristerix_verticillatus	Tristerix_corymbosus)	Tristerix_aphyllus)	(Tristerix_peytonii	Tristerix_longebracteatus))	(Tristerix_chodatianus	Tristerix_peruvianus))	Tristerix_pubescens)	(Tristerix_penduliflorus	Tristerix_grandiflorus))	Ligaria_cuneifolia))	Tupeia_antarctica)	(((Notanthera_heterophylla	(((Amylotheca_subumbellata	(Lysiana_filifolia	Lysiana_maritima))	Loxanthera_speciosa)	(Amylotheca_duthieana	((Lepidaria_sp_Nickrent_4044	(Macrosolen_melintangensis	Macrosolen_cochinchinensis))	Decaisnina_triflora))))	(Peraxilla_tetrapetala	Alepis_flavida))	(Gaiadendron_punctatum	(Atkinsonia_ligustrina	Nuytsia_floribunda))))	(((Phthirusa_inorna
(Berhautia_senegalensis	((Plicosepalus_curviflorus	((Oncocalyx_sulfureus	Oncella_ambigua)	Agelanthus_sansibarensis))	((Oedina_pendens	(Tapinanthus_constrictiflorus	(Englerina_ramulosa	Oncocalyx_schimperi)))	((((Amyema_cambagei	(((Taxillus_chinensis	(Phragmanthera_regularis	(Scurrula_pulverulenta	(Scurrula_ferruginea	Scurrula_parasitica))))	Helixanthera_cylindrica)	((((Tripodanthus_belmirensis	((Phthirusa_inorna	(Tripodanthus_flagellaris	Tripodanthus_acutifolius))	(((((Cladocolea_gracilis	(Struthanthus_orbicularis	Struthanthus_oerstedii))	Struthanthus_woodsonii)	Struthanthus_sp_RE_5128_1)	Psittacanthus_schiedeanus)	(Psittacanthus_calyculatus	(Passovia_pyrifolia	(((Cladocolea_mcvaughii	Oryctanthus_occidentalis)	Dendropemon_bicolor)	Cladocolea_cupulata))))))	(((Desmaria_mutabilis	(Tupeia_antarctica	((((((Tristerix_verticillatus	(Tristerix_corymbosus	Tristerix_aphyllus))	(Tristerix_chodatianus	Tristerix_peruvianus))	Tristerix_peytonii)	(Tristerix_pubescens	Tristerix_longebracteatus))	(Tristerix_penduliflorus	Tristerix_grandiflorus))	Ligaria_cuneifolia)))	(Notanthera_heterophylla	(((Lepidaria_oviceps	Loxanthera_speciosa)	((Amylotheca_duthieana	((Lepidaria_sp_Nickrent_4044
((((Berhautia_senegalensis	((Oncocalyx_sulfureus	Oncella_ambigua)	Agelanthus_sansibarensis))	(Tapinanthus_constrictiflorus	Englerina_ramulosa))	Oncocalyx_schimperi)	(((Helixanthera_parasitica	Oedina_pendens)	((Socratina_bemarivensis	Vanwykia_remota)	((((Septulina_glauca	Helixanthera_coccinea)	((Dendrophthoe_longituba	Dendrophthoe_vitellina)	Dendrophthoe_constricta))	(Dendrophthoe_curvata	Tolypanthus_involucratus))	((((Taxillus_chinensis	(Scurrula_pulverulenta	(Scurrula_ferruginea	Scurrula_parasitica)))	Helixanthera_cylindrica)	(((((((((Lepidaria_oviceps	(((Decaisnina_triflora	(Decaisnina_brittenii	(Decaisnina_signata	Decaisnina_congesta)))	Lepidaria_sp_Nickrent_4044)	(Amylotheca_duthieana	(Macrosolen_melintangensis	Macrosolen_cochinchinensis))))	(Amylotheca_subumbellata	(Lysiana_filifolia	Lysiana_maritima)))	Loxanthera_speciosa)	(Peraxilla_tetrapetala	Alepis_flavida))	((((Tripodanthus_belmirensis	((Phthirusa_inorna	(Tripodanthus_flagellaris	Tripodanthus_acutifolius))	((Passovia_pyrifolia	(((Cladocolea_cupulata	Cladocolea_mcvaughii)	Oryctanthus_occidentalis)	Dendropemon_bicolor))	((((((Struthanthus_orbicularis	Struthanthus_oerstedii)	Psittacanthus_schiedeanus)
(Berhautia_senegalensis	(((Oncocalyx_sulfureus	Oncella_ambigua)	Agelanthus_sansibarensis)	(((Tapinanthus_constrictiflorus	Oncocalyx_schimperi)	Englerina_ramulosa)	((Helixanthera_parasitica	Oedina_pendens)	((Socratina_bemarivensis	(Baratranthus_axanthus	Vanwykia_remota))	((Tolypanthus_involucratus	((Helixanthera_coccinea	((Dendrophthoe_longituba	Dendrophthoe_vitellina)	Dendrophthoe_constricta))	Dendrophthoe_curvata))	((Plicosepalus_sagittifolius	Bakerella_sp_Nickrent_4161)	((((Taxillus_chinensis	(Phragmanthera_regularis	(Scurrula_ferruginea	(Scurrula_parasitica	Scurrula_pulverulenta))))	Helixanthera_cylindrica)	((((((Tristerix_pubescens	(Tristerix_longebracteatus	Tristerix_peruvianus))	(Tristerix_chodatianus	((((Tristerix_corymbosus	Tristerix_aphyllus)	Tristerix_penduliflorus)	Tristerix_verticillatus)	Tristerix_peytonii)))	Tristerix_grandiflorus)	(Tupeia_antarctica	((((Septulina_glauca	Atkinsonia_ligustrina)	Nuytsia_floribunda)	(((Psittacanthus_schiedeanus	Desmaria_mutabilis)	(Notanthera_heterophylla	((Lepidaria_oviceps	((Loxanthera_speciosa	(Amylotheca_duthieana	((Lepidaria_sp_Nickrent_4044	(Macrosolen_melintangensis	Macrosolen_cochinchinensis))	(Decaisnina_triflora
(((((Helixanthera_parasitica	Socratina_bemarivensis)	(Baratranthus_axanthus	Vanwykia_remota))	((Tolypanthus_involucratus	((Helixanthera_coccinea	((Dendrophthoe_longituba	Dendrophthoe_vitellina)	Dendrophthoe_constricta))	Dendrophthoe_curvata))	((Plicosepalus_sagittifolius	Bakerella_sp_Nickrent_4161)	((((Taxillus_chinensis	(Scurrula_ferruginea	(Scurrula_parasitica	Scurrula_pulverulenta)))	Helixanthera_cylindrica)	(((((((Lepidaria_oviceps	(Phthirusa_inorna	Gaiadendron_punctatum))	((Desmaria_mutabilis	(Decaisnina_signata	(Atkinsonia_ligustrina	Nuytsia_floribunda)))	(Notanthera_heterophylla	(((Loxanthera_speciosa	(Amylotheca_duthieana	((Lepidaria_sp_Nickrent_4044	(Macrosolen_melintangensis	Macrosolen_cochinchinensis))	(Decaisnina_congesta	(Decaisnina_triflora	Decaisnina_brittenii)))))	(Amylotheca_subumbellata	(Lysiana_filifolia	Lysiana_maritima)))	(Peraxilla_tetrapetala	Alepis_flavida)))))	((Tristerix_peruvianus	((Tristerix_peytonii	((((Tristerix_grandiflorus	Tristerix_penduliflorus)	(Tristerix_aphyllus	(Tristerix_corymbosus	Tristerix_verticillatus)))	Tristerix_chodatianus)	Tristerix_pubescens))	Tristerix_longebracteatus))	((Tripodanthus_acutifolius	(((((Struthanthus_orbicularis
((((Socratina_bemarivensis	(Baratranthus_axanthus	Vanwykia_remota))	(((Tolypanthus_involucratus	((Helixanthera_coccinea	((Dendrophthoe_longituba	Dendrophthoe_vitellina)	Dendrophthoe_constricta))	Dendrophthoe_curvata))	((((((Oliverella_rubroviridis	(((Erianthemum_dregei	Spragueanella_rhamnifolia)	Tapinanthus_sp_OM825)	Plicosepalus_curviflorus))	Phragmanthera_crassicaulis)	(Emelianthe_panganensis	Globimetula_dinklagei))	Moquiniella_rubra)	(Plicosepalus_sagittifolius	Bakerella_sp_Nickrent_4161))	(((Taxillus_chinensis	(Scurrula_ferruginea	(Scurrula_parasitica	Scurrula_pulverulenta)))	Helixanthera_cylindrica)	(((((((((((Cladocolea_mcvaughii	Cladocolea_cupulata)	Oryctanthus_occidentalis)	Dendropemon_bicolor)	Passovia_pyrifolia)	((((Struthanthus_orbicularis	(Psittacanthus_schiedeanus	Struthanthus_oerstedii))	Struthanthus_sp_RE_5128_1)	Struthanthus_woodsonii)	Cladocolea_gracilis))	Psittacanthus_calyculatus)	(Tripodanthus_belmirensis	(Tripodanthus_flagellaris	(Phthirusa_inorna	Tripodanthus_acutifolius))))	((Gaiadendron_punctatum	(((((Amylotheca_subumbellata	(Lysiana_filifolia	Lysiana_maritima))	(Loxanthera_speciosa	(Amylotheca_duthieana	(((Decaisnina_brittenii	(Decaisnina_signata	Decaisnina_congesta))
(((Socratina_bemarivensis	((Baratranthus_axanthus	Vanwykia_remota)	(((Amyema_cambagei	(((Dendrophthoe_constricta	(Helixanthera_parasitica	Taxillus_chinensis))	(Phragmanthera_regularis	((Scurrula_ferruginea	Scurrula_parasitica)	Scurrula_pulverulenta)))	((Sogerianthe_sessiflora	(((Lepidaria_oviceps	Dactyliophora_novaeguineae)	(Benthamina_alyxifolia	(Diplatia_furcata	(Diplatia_grandibractea	Amyema_glabra))))	(Amyema_queenslandica	Helicanthes_elastica)))	(Helixanthera_cylindrica	(Septulina_glauca	((((((Dendrophthoe_vitellina	Atkinsonia_ligustrina)	((Desmaria_mutabilis	(((Loranthus_grewingkii	Notanthera_heterophylla)	(((((((((Tristerix_corymbosus	Tristerix_longebracteatus)	(Tristerix_peytonii	Tristerix_peruvianus))	Tristerix_aphyllus)	Tristerix_grandiflorus)	Tristerix_chodatianus)	Tristerix_pubescens)	Tristerix_penduliflorus)	Tristerix_verticillatus)	((Decaisnina_congesta	Decaisnina_signata)	Ligaria_cuneifolia)))	(Tripodanthus_acutifolius	((Passovia_pyrifolia	(((Cladocolea_cupulata	Cladocolea_mcvaughii)	Oryctanthus_occidentalis)	Dendropemon_bicolor))	(Psittacanthus_calyculatus	(Cladocolea_gracilis	((Struthanthus_sp_RE_5128_1	(Struthanthus_orbicularis
(((((((Helixanthera_cylindrica	((((Plicosepalus_curviflorus	Septulina_glauca)	(Helixanthera_parasitica	Taxillus_chinensis))	((Scurrula_ferruginea	Scurrula_parasitica)	Scurrula_pulverulenta))	(((Gaiadendron_punctatum	((((Atkinsonia_ligustrina	((Desmaria_mutabilis	(((Ligaria_cuneifolia	(Psittacanthus_schiedeanus	(((((Tristerix_chodatianus	Tristerix_peruvianus)	(Tristerix_peytonii	((Tristerix_aphyllus	(Tristerix_verticillatus	Tristerix_corymbosus))	Tristerix_penduliflorus)))	Tristerix_longebracteatus)	Tristerix_pubescens)	Tristerix_grandiflorus)))	Notanthera_heterophylla)	(((Passovia_pyrifolia	(((Cladocolea_mcvaughii	Oryctanthus_occidentalis)	Dendropemon_bicolor)	Cladocolea_cupulata))	(Psittacanthus_calyculatus	(((Cladocolea_gracilis	Struthanthus_sp_RE_5128_1)	(Struthanthus_orbicularis	Struthanthus_oerstedii))	Struthanthus_woodsonii)))	((Tripodanthus_belmirensis	(Phthirusa_inorna	Tripodanthus_acutifolius))	Tripodanthus_flagellaris))))	((Lepidaria_oviceps	(Peraxilla_tetrapetala	Alepis_flavida))	((Amylotheca_duthieana	((Macrosolen_melintangensis	Macrosolen_cochinchinensis)	Lepidaria_sp_Nickrent_4044))	(Loxanthera_speciosa	((((Decaisnina_congesta	Decaisnina_signata)	Decaisnina_brittenii)
(((((((((Septulina_glauca	Helixanthera_coccinea)	(Dendrophthoe_constricta	(Dendrophthoe_vitellina	Dendrophthoe_longituba)))	Dendrophthoe_curvata)	Tolypanthus_involucratus)	(Amyema_cambagei	((Helixanthera_cylindrica	(((Helixanthera_parasitica	Taxillus_chinensis)	(Lepidaria_oviceps	(Scurrula_ferruginea	(Scurrula_parasitica	Scurrula_pulverulenta))))	(((((Tupeia_antarctica	((Peraxilla_tetrapetala	Alepis_flavida)	((Lysiana_maritima	Lysiana_filifolia)	(Loxanthera_speciosa	((Amylotheca_duthieana	((Macrosolen_melintangensis	Macrosolen_cochinchinensis)	Lepidaria_sp_Nickrent_4044))	Decaisnina_triflora)))))	(Amylotheca_subumbellata	(((Psittacanthus_schiedeanus	((Decaisnina_congesta	Decaisnina_signata)	Decaisnina_brittenii))	Desmaria_mutabilis)	(((Ligaria_cuneifolia	(((((Tristerix_pubescens	(Tristerix_peruvianus	Tristerix_longebracteatus))	((Tristerix_aphyllus	(Tristerix_verticillatus	Tristerix_corymbosus))	Tristerix_penduliflorus))	Tristerix_grandiflorus)	Tristerix_chodatianus)	Tristerix_peytonii))	Notanthera_heterophylla)	((Tripodanthus_flagellaris	Tripodanthus_acutifolius)	((Cladocolea_cupulata	((Phthirusa_inorna	Passovia_pyrifolia)	((Cladocolea_mcvaughii
(((((Socratina_bemarivensis	Vanwykia_remota)	(((((Helixanthera_coccinea	(Dendrophthoe_constricta	(Dendrophthoe_vitellina	Dendrophthoe_longituba)))	Dendrophthoe_curvata)	Tolypanthus_involucratus)	(((Helixanthera_cylindrica	(((((Gaiadendron_punctatum	(Atkinsonia_ligustrina	Nuytsia_floribunda))	((Lepidaria_oviceps	(Peraxilla_tetrapetala	Alepis_flavida))	((Amylotheca_subumbellata	(Lysiana_maritima	Lysiana_filifolia))	(Loxanthera_speciosa	(Amylotheca_duthieana	((Decaisnina_triflora	((Macrosolen_melintangensis	Macrosolen_cochinchinensis)	Lepidaria_sp_Nickrent_4044))	Notanthera_heterophylla))))))	(Tupeia_antarctica	(((((Passovia_pyrifolia	((Cladocolea_cupulata	(Cladocolea_mcvaughii	Oryctanthus_occidentalis))	Dendropemon_bicolor))	(((((Struthanthus_orbicularis	Struthanthus_oerstedii)	Struthanthus_sp_RE_5128_1)	Struthanthus_woodsonii)	Psittacanthus_schiedeanus)	Cladocolea_gracilis))	(Tripodanthus_belmirensis	(Tripodanthus_flagellaris	(Tripodanthus_acutifolius	Phthirusa_inorna))))	Psittacanthus_calyculatus)	((((Decaisnina_brittenii	Decaisnina_congesta)	Decaisnina_signata)	Desmaria_mutabilis)	(Ligaria_cuneifolia	(((Tristerix_chodatianus	(((Tristerix_penduliflorus	(Tristerix_corymbosus
(((((Helixanthera_parasitica	Socratina_bemarivensis)	Vanwykia_remota)	((((((Amyema_cambagei	Sogerianthe_sessiflora)	(((Amyema_queenslandica	Helicanthes_elastica)	((Dactyliophora_novaeguineae	(Diplatia_furcata	(Amyema_glabra	Diplatia_grandibractea)))	Benthamina_alyxifolia))	((((Ligaria_cuneifolia	(Decaisnina_signata	Decaisnina_congesta))	(((Tristerix_chodatianus	Tristerix_peruvianus)	(Tristerix_longebracteatus	(Tristerix_peytonii	(Tristerix_pubescens	((Tristerix_verticillatus	(Tristerix_aphyllus	Tristerix_corymbosus))	Tristerix_penduliflorus)))))	Tristerix_grandiflorus))	((Tupeia_antarctica	(((Psittacanthus_calyculatus	((Struthanthus_woodsonii	(Psittacanthus_schiedeanus	((Struthanthus_orbicularis	Struthanthus_oerstedii)	Struthanthus_sp_RE_5128_1)))	Cladocolea_gracilis))	((Phthirusa_inorna	Passovia_pyrifolia)	(Cladocolea_cupulata	((Cladocolea_mcvaughii	Oryctanthus_occidentalis)	Dendropemon_bicolor))))	(Tripodanthus_belmirensis	(Tripodanthus_flagellaris	Tripodanthus_acutifolius))))	(Desmaria_mutabilis	((Gaiadendron_punctatum	(Atkinsonia_ligustrina	Nuytsia_floribunda))	((Peraxilla_tetrapetala	Alepis_flavida)	((Amylotheca_duthieana	((Notanthera_heterophylla
((((((((Phragmanthera_crassicaulis	((Oliverella_rubroviridis	(Tapinanthus_sp_OM825	(Spragueanella_rhamnifolia	Erianthemum_dregei)))	(Emelianthe_panganensis	Globimetula_dinklagei)))	Moquiniella_rubra)	(Plicosepalus_sagittifolius	Bakerella_sp_Nickrent_4161))	((Socratina_bemarivensis	Vanwykia_remota)	(((Septulina_glauca	(((((Ligaria_cuneifolia	(Decaisnina_signata	Decaisnina_congesta))	(((Desmaria_mutabilis	((Peraxilla_tetrapetala	Alepis_flavida)	(((Amylotheca_duthieana	(Decaisnina_triflora	(Decaisnina_brittenii	(Lepidaria_sp_Nickrent_4044	(Macrosolen_melintangensis	Macrosolen_cochinchinensis)))))	(((Lysiana_filifolia	Lysiana_maritima)	Lepidaria_oviceps)	Loxanthera_speciosa))	Notanthera_heterophylla)))	((Nuytsia_floribunda	(Gaiadendron_punctatum	Atkinsonia_ligustrina))	Amylotheca_subumbellata))	(Tupeia_antarctica	((((Tristerix_chodatianus	((Tristerix_verticillatus	(Tristerix_aphyllus	Tristerix_corymbosus))	Tristerix_peytonii))	((Tristerix_peruvianus	Tristerix_longebracteatus)	Tristerix_pubescens))	(Tristerix_penduliflorus	Tristerix_grandiflorus))	(((Psittacanthus_calyculatus	((Cladocolea_gracilis	(Struthanthus_orbicularis	(Psittacanthus_schiedeanus	Struthanthus_oerstedii)))
(((Berhautia_senegalensis	(Tapinanthus_constrictiflorus	(Oncocalyx_schimperi	Englerina_ramulosa)))	((Oncocalyx_sulfureus	Oncella_ambigua)	Agelanthus_sansibarensis))	((((((((((((Notanthera_heterophylla	((Ligaria_cuneifolia	(Decaisnina_signata	Decaisnina_congesta))	(((((Tristerix_chodatianus	Tristerix_peruvianus)	(Tristerix_verticillatus	(Tristerix_aphyllus	Tristerix_corymbosus)))	(Tristerix_pubescens	Tristerix_longebracteatus))	Tristerix_peytonii)	(Tristerix_penduliflorus	Tristerix_grandiflorus))))	((((Psittacanthus_calyculatus	((Cladocolea_gracilis	((Struthanthus_orbicularis	Struthanthus_oerstedii)	Psittacanthus_schiedeanus))	(Struthanthus_sp_RE_5128_1	Struthanthus_woodsonii)))	(Passovia_pyrifolia	((Dendropemon_bicolor	(Cladocolea_cupulata	Cladocolea_mcvaughii))	Oryctanthus_occidentalis)))	Tripodanthus_belmirensis)	(Phthirusa_inorna	(Tripodanthus_flagellaris	Tripodanthus_acutifolius))))	Tupeia_antarctica)	((Desmaria_mutabilis	(Atkinsonia_ligustrina	Nuytsia_floribunda))	(((Peraxilla_tetrapetala	Alepis_flavida)	(((Lysiana_filifolia	Lysiana_maritima)	(Loxanthera_speciosa	(Amylotheca_duthieana	((Lepidaria_sp_Nickrent_4044	(Macrosolen_melintangensis	Macrosolen_cochinchinensis))
(Berhautia_senegalensis	((Oncocalyx_schimperi	((Oncocalyx_sulfureus	Oncella_ambigua)	Agelanthus_sansibarensis))	((((Vanwykia_remota	((Bakerella_sp_Nickrent_4161	(Plicosepalus_sagittifolius	((Phragmanthera_crassicaulis	Moquiniella_rubra)	((Oliverella_rubroviridis	(Tapinanthus_sp_OM825	(Spragueanella_rhamnifolia	Erianthemum_dregei)))	(Emelianthe_panganensis	Globimetula_dinklagei)))))	((Amyema_cambagei	((((Baratranthus_axanthus	(((((((Tripodanthus_flagellaris	Tripodanthus_acutifolius)	Phthirusa_inorna)	Tripodanthus_belmirensis)	((Psittacanthus_calyculatus	(Psittacanthus_schiedeanus	((Struthanthus_woodsonii	(Struthanthus_orbicularis	Struthanthus_oerstedii))	(Cladocolea_gracilis	Struthanthus_sp_RE_5128_1))))	(Passovia_pyrifolia	(Dendropemon_bicolor	((Cladocolea_cupulata	Oryctanthus_occidentalis)	Cladocolea_mcvaughii)))))	(((((Tupeia_antarctica	(Tristerix_grandiflorus	(((Tristerix_pubescens	Tristerix_longebracteatus)	Tristerix_peruvianus)	(Tristerix_peytonii	((((Tristerix_aphyllus	Tristerix_corymbosus)	Tristerix_penduliflorus)	Tristerix_verticillatus)	Tristerix_chodatianus)))))	Desmaria_mutabilis)	(Gaiadendron_punctatum	(Atkinsonia_ligustrina	Nuytsia_floribunda)))	(Notanthera_heterophylla
((((Oedina_pendens	Vanwykia_remota)	(((((((Cecarria_obtusifolia	(Loranthus_odoratus	(Loranthus_grewingkii	Loranthus_europaeus)))	((Muellerina_celastroides	Muellerina_eucalyptoides)	Ileostylus_micranthus))	((Gaiadendron_punctatum	(Atkinsonia_ligustrina	Nuytsia_floribunda))	(((Peraxilla_tetrapetala	Alepis_flavida)	(((Lysiana_filifolia	Lysiana_maritima)	Loxanthera_speciosa)	(Amylotheca_duthieana	(((Decaisnina_triflora	((Decaisnina_signata	Decaisnina_congesta)	Decaisnina_brittenii))	(Lepidaria_sp_Nickrent_4044	(Macrosolen_melintangensis	Macrosolen_cochinchinensis)))	Psittacanthus_schiedeanus))))	(((((((((Tristerix_pubescens	Tristerix_longebracteatus)	Tristerix_peruvianus)	((((Tristerix_verticillatus	(Tristerix_aphyllus	Tristerix_corymbosus))	Tristerix_penduliflorus)	Tristerix_grandiflorus)	Tristerix_chodatianus))	Tristerix_peytonii)	Ligaria_cuneifolia)	(Amylotheca_subumbellata	Notanthera_heterophylla))	(((((Tripodanthus_flagellaris	Tripodanthus_acutifolius)	Tripodanthus_belmirensis)	((((((Struthanthus_orbicularis	Struthanthus_oerstedii)	Struthanthus_sp_RE_5128_1)	Struthanthus_woodsonii)	Cladocolea_gracilis)	(Cladocolea_cupulata	Cladocolea_mcvaughii))	((Dendropemon_bicolor
((((((((((((Cecarria_obtusifolia	(Loranthus_odoratus	(Loranthus_grewingkii	Loranthus_europaeus)))	((Muellerina_celastroides	Muellerina_eucalyptoides)	(Plicosepalus_curviflorus	(Septulina_glauca	Ileostylus_micranthus))))	(((((((Lysiana_filifolia	Lysiana_maritima)	Loxanthera_speciosa)	(Amylotheca_duthieana	((((Decaisnina_triflora	Decaisnina_brittenii)	Decaisnina_congesta)	Decaisnina_signata)	(Lepidaria_sp_Nickrent_4044	(Macrosolen_melintangensis	Macrosolen_cochinchinensis)))))	(Lepidaria_oviceps	(Peraxilla_tetrapetala	Alepis_flavida)))	(Desmaria_mutabilis	(Tupeia_antarctica	((Ligaria_cuneifolia	(Notanthera_heterophylla	(((Tristerix_pubescens	Tristerix_longebracteatus)	((Tristerix_chodatianus	Tristerix_peruvianus)	(Tristerix_peytonii	((Tristerix_verticillatus	(Tristerix_aphyllus	Tristerix_corymbosus))	Tristerix_penduliflorus))))	Tristerix_grandiflorus)))	(((Dendropemon_bicolor	Oryctanthus_occidentalis)	(Phthirusa_inorna	Passovia_pyrifolia))	((Tripodanthus_flagellaris	Tripodanthus_acutifolius)	(Psittacanthus_calyculatus	(((((Struthanthus_orbicularis	Struthanthus_oerstedii)	Struthanthus_sp_RE_5128_1)	Tripodanthus_belmirensis)	Struthanthus_woodsonii)	Cladocolea_gracilis))))))))
(((((Socratina_bemarivensis	Vanwykia_remota)	((((Helixanthera_cylindrica	(((((Helixanthera_parasitica	Plicosepalus_curviflorus)	Septulina_glauca)	Taxillus_chinensis)	(Phragmanthera_regularis	(Scurrula_pulverulenta	(Scurrula_ferruginea	Scurrula_parasitica))))	(((Ligaria_cuneifolia	(((Gaiadendron_punctatum	(Nuytsia_floribunda	Atkinsonia_ligustrina))	((((Alepis_flavida	Peraxilla_tetrapetala)	((((Decaisnina_triflora	(Decaisnina_brittenii	(((Macrosolen_melintangensis	Macrosolen_cochinchinensis)	Lepidaria_sp_Nickrent_4044)	(Decaisnina_congesta	Decaisnina_signata))))	Amylotheca_duthieana)	(Lepidaria_oviceps	(Lysiana_maritima	(Lysiana_filifolia	Amylotheca_subumbellata))))	Loxanthera_speciosa))	Notanthera_heterophylla)	(Desmaria_mutabilis	(Tupeia_antarctica	((((Tristerix_pubescens	Tristerix_longebracteatus)	((Tristerix_peruvianus	Tristerix_chodatianus)	((Tristerix_verticillatus	(Tristerix_corymbosus	Tristerix_aphyllus))	Tristerix_penduliflorus)))	Tristerix_peytonii)	Tristerix_grandiflorus)))))	(Psittacanthus_calyculatus	(((Cladocolea_mcvaughii	Cladocolea_cupulata)	((Struthanthus_woodsonii	(Psittacanthus_schiedeanus	(Struthanthus_sp_RE_5128_1	(Struthanthus_oerstedii
(Berhautia_senegalensis	(((((Oncocalyx_schimperi	Oncocalyx_sulfureus)	Oncella_ambigua)	Agelanthus_sansibarensis)	(Englerina_ramulosa	Tapinanthus_constrictiflorus))	((((Helixanthera_parasitica	Socratina_bemarivensis)	(Baratranthus_axanthus	Vanwykia_remota))	(((Helixanthera_cylindrica	((Taxillus_chinensis	(Phragmanthera_regularis	(Scurrula_pulverulenta	(Scurrula_ferruginea	Scurrula_parasitica))))	(((((Muellerina_celastroides	Muellerina_eucalyptoides)	(Plicosepalus_curviflorus	(Septulina_glauca	Ileostylus_micranthus)))	Loranthus_odoratus)	((((Tupeia_antarctica	(Ligaria_cuneifolia	(Notanthera_heterophylla	(Amylotheca_subumbellata	(((((((Tristerix_corymbosus	Tristerix_longebracteatus)	(Tristerix_peruvianus	Tristerix_peytonii))	Tristerix_aphyllus)	(Tristerix_grandiflorus	Tristerix_penduliflorus))	Tristerix_chodatianus)	Tristerix_pubescens)	Tristerix_verticillatus)))))	((Desmaria_mutabilis	Nuytsia_floribunda)	(((Lepidaria_oviceps	(Alepis_flavida	Peraxilla_tetrapetala))	((((Decaisnina_triflora	((Macrosolen_melintangensis	Macrosolen_cochinchinensis)	Lepidaria_sp_Nickrent_4044))	Amylotheca_duthieana)	(((Decaisnina_congesta	Decaisnina_signata)	Decaisnina_brittenii)
(((Oncocalyx_sulfureus	Oncella_ambigua)	Agelanthus_sansibarensis)	((Berhautia_senegalensis	(Englerina_ramulosa	(Oncocalyx_schimperi	Tapinanthus_constrictiflorus)))	(((Tolypanthus_involucratus	((Dendrophthoe_constricta	(Dendrophthoe_longituba	Dendrophthoe_vitellina))	(Helixanthera_coccinea	Dendrophthoe_curvata)))	((Socratina_bemarivensis	(Baratranthus_axanthus	Vanwykia_remota))	((Helixanthera_cylindrica	(((Helixanthera_parasitica	Taxillus_chinensis)	(Phragmanthera_regularis	(Scurrula_pulverulenta	(Scurrula_ferruginea	Scurrula_parasitica))))	((((((((Notanthera_heterophylla	Tupeia_antarctica)	(((Decaisnina_congesta	(Decaisnina_signata	Desmaria_mutabilis))	Decaisnina_brittenii)	(Ligaria_cuneifolia	(((Tristerix_grandiflorus	((Tristerix_peruvianus	((Tristerix_penduliflorus	(Tristerix_aphyllus	(Tristerix_verticillatus	Tristerix_corymbosus)))	Tristerix_peytonii))	Tristerix_longebracteatus))	Tristerix_chodatianus)	Tristerix_pubescens))))	(Gaiadendron_punctatum	Atkinsonia_ligustrina))	((((Peraxilla_tetrapetala	Alepis_flavida)	Lepidaria_oviceps)	(Loxanthera_speciosa	((Amylotheca_subumbellata	(Lysiana_maritima	Lysiana_filifolia))	((Decaisnina_triflora
((((Oncocalyx_sulfureus	Oncella_ambigua)	Agelanthus_sansibarensis)	(Berhautia_senegalensis	(Tapinanthus_constrictiflorus	(Englerina_ramulosa	Oncocalyx_schimperi))))	(((Socratina_bemarivensis	(Baratranthus_axanthus	Vanwykia_remota))	(((Helixanthera_cylindrica	(((Helixanthera_parasitica	Taxillus_chinensis)	(Phragmanthera_regularis	(Scurrula_pulverulenta	(Scurrula_ferruginea	Scurrula_parasitica))))	(((Septulina_glauca	Plicosepalus_curviflorus)	((Ileostylus_micranthus	(Muellerina_celastroides	Muellerina_eucalyptoides))	((((Gaiadendron_punctatum	Atkinsonia_ligustrina)	((Nuytsia_floribunda	Tupeia_antarctica)	((Peraxilla_tetrapetala	Alepis_flavida)	((Lysiana_maritima	(((((Decaisnina_brittenii	(Decaisnina_congesta	Decaisnina_signata))	(Decaisnina_triflora	((Macrosolen_melintangensis	Macrosolen_cochinchinensis)	Lepidaria_sp_Nickrent_4044)))	Amylotheca_duthieana)	Loxanthera_speciosa)	Lysiana_filifolia))	Amylotheca_subumbellata))))	((Desmaria_mutabilis	(Ligaria_cuneifolia	(((Tristerix_longebracteatus	Tristerix_pubescens)	(Tristerix_grandiflorus	((Tristerix_aphyllus	(Tristerix_verticillatus	(Tristerix_penduliflorus	Tristerix_corymbosus)))	Tristerix_peytonii)))
(Berhautia_senegalensis	((Tapinanthus_constrictiflorus	(Englerina_ramulosa	Oncocalyx_schimperi))	(((((Socratina_bemarivensis	Vanwykia_remota)	((Tolypanthus_involucratus	((Helixanthera_coccinea	(Dendrophthoe_curvata	(Dendrophthoe_longituba	Dendrophthoe_vitellina)))	Dendrophthoe_constricta))	(((((Ileostylus_micranthus	(Muellerina_celastroides	Muellerina_eucalyptoides))	((Gaiadendron_punctatum	((Lysiana_maritima	Nuytsia_floribunda)	((((((Phthirusa_inorna	((((Passovia_pyrifolia	(((Psittacanthus_schiedeanus	Oryctanthus_occidentalis)	Dendropemon_bicolor)	(Cladocolea_cupulata	Cladocolea_mcvaughii)))	(Psittacanthus_calyculatus	(((Struthanthus_oerstedii	Struthanthus_orbicularis)	(Struthanthus_sp_RE_5128_1	Struthanthus_woodsonii))	Cladocolea_gracilis)))	(Tripodanthus_flagellaris	Tripodanthus_acutifolius))	Tripodanthus_belmirensis))	(Notanthera_heterophylla	(((((Tristerix_peytonii	Tristerix_grandiflorus)	(Tristerix_longebracteatus	Tristerix_pubescens))	(Tristerix_penduliflorus	(Tristerix_aphyllus	(Tristerix_verticillatus	Tristerix_corymbosus))))	(Tristerix_chodatianus	Tristerix_peruvianus))	Ligaria_cuneifolia)))	Desmaria_mutabilis)	Atkinsonia_ligustrina)	(((Lepidaria_oviceps	(Peraxilla_tetrapetala
((((((Baratranthus_axanthus	Vanwykia_remota)	((((Dendrophthoe_curvata	Dendrophthoe_longituba)	(Tolypanthus_involucratus	(Plicosepalus_curviflorus	Helixanthera_coccinea)))	(Dendrophthoe_vitellina	Septulina_glauca))	(Plicosepalus_sagittifolius	(((((Oliverella_rubroviridis	(Tapinanthus_sp_OM825	(Erianthemum_dregei	Spragueanella_rhamnifolia)))	(Emelianthe_panganensis	Globimetula_dinklagei))	Moquiniella_rubra)	Phragmanthera_crassicaulis)	((((((Tristerix_grandiflorus	(Tristerix_chodatianus	(((Tristerix_longebracteatus	Tristerix_pubescens)	Tristerix_peruvianus)	(((Tristerix_verticillatus	Tristerix_corymbosus)	Tristerix_aphyllus)	Tristerix_penduliflorus))))	Tristerix_peytonii)	((Gaiadendron_punctatum	Tupeia_antarctica)	(Nuytsia_floribunda	(((Peraxilla_tetrapetala	Alepis_flavida)	(((((Decaisnina_triflora	(Decaisnina_brittenii	(Decaisnina_congesta	(Decaisnina_signata	((Macrosolen_melintangensis	Macrosolen_cochinchinensis)	Lepidaria_sp_Nickrent_4044)))))	Amylotheca_duthieana)	(Lepidaria_oviceps	Loxanthera_speciosa))	(Amylotheca_subumbellata	(Lysiana_maritima	Lysiana_filifolia)))	Atkinsonia_ligustrina))	(((Ligaria_cuneifolia	(((Tripodanthus_flagellaris	Tripodanthus_acutifolius)
(((Oncocalyx_sulfureus	Oncella_ambigua)	Agelanthus_sansibarensis)	((((((Helixanthera_parasitica	Socratina_bemarivensis)	Vanwykia_remota)	(Amyema_cambagei	(((((((Tupeia_antarctica	((((Peraxilla_tetrapetala	Alepis_flavida)	(((((Decaisnina_brittenii	Decaisnina_triflora)	((Macrosolen_melintangensis	Macrosolen_cochinchinensis)	Lepidaria_sp_Nickrent_4044))	Amylotheca_duthieana)	(Lysiana_maritima	Lysiana_filifolia))	Loxanthera_speciosa))	(((((Decaisnina_congesta	Decaisnina_signata)	Ligaria_cuneifolia)	(Lepidaria_oviceps	(((Tristerix_grandiflorus	(Tristerix_pubescens	((Tristerix_chodatianus	Tristerix_peruvianus)	(Tristerix_peytonii	((Tristerix_penduliflorus	(Tristerix_aphyllus	Tristerix_corymbosus))	Tristerix_verticillatus)))))	Tristerix_longebracteatus)	Notanthera_heterophylla)))	(((Passovia_pyrifolia	((Psittacanthus_schiedeanus	Oryctanthus_occidentalis)	Dendropemon_bicolor))	(((Psittacanthus_calyculatus	(((Cladocolea_gracilis	(((Cladocolea_cupulata	Cladocolea_mcvaughii)	Struthanthus_oerstedii)	Struthanthus_orbicularis))	Struthanthus_woodsonii)	Struthanthus_sp_RE_5128_1))	Tripodanthus_flagellaris)	Tripodanthus_acutifolius))	Tripodanthus_belmirensis))	Desmaria_mutabilis))
(((Oedina_pendens	(Socratina_bemarivensis	(Vanwykia_remota	(((Tolypanthus_involucratus	(Helixanthera_coccinea	(Dendrophthoe_curvata	(Dendrophthoe_constricta	(Dendrophthoe_vitellina	Dendrophthoe_longituba)))))	((Sogerianthe_sessiflora	(((Helicanthes_elastica	Amyema_queenslandica)	Septulina_glauca)	(((Amyema_cambagei	Dactyliophora_novaeguineae)	((Amyema_glabra	Diplatia_grandibractea)	Diplatia_furcata))	Benthamina_alyxifolia)))	((Taxillus_chinensis	(Phragmanthera_regularis	((Scurrula_pulverulenta	Scurrula_parasitica)	Scurrula_ferruginea)))	(Helixanthera_cylindrica	((Baratranthus_axanthus	((((Desmaria_mutabilis	(Lepidaria_oviceps	(((((Psittacanthus_calyculatus	(((Cladocolea_gracilis	(Struthanthus_oerstedii	Struthanthus_orbicularis))	Struthanthus_woodsonii)	Struthanthus_sp_RE_5128_1))	Psittacanthus_schiedeanus)	((Cladocolea_cupulata	Cladocolea_mcvaughii)	(Passovia_pyrifolia	(Oryctanthus_occidentalis	Dendropemon_bicolor))))	(Tripodanthus_belmirensis	(Tripodanthus_flagellaris	Tripodanthus_acutifolius)))	((Peraxilla_tetrapetala	Alepis_flavida)	(((Decaisnina_congesta	Decaisnina_signata)	Ligaria_cuneifolia)	(Notanthera_heterophylla	(((((Macrosolen_melintangensis
(((Tapinanthus_constrictiflorus	Englerina_ramulosa)	(Berhautia_senegalensis	(((Oncocalyx_schimperi	Oncocalyx_sulfureus)	Oncella_ambigua)	Agelanthus_sansibarensis)))	((Plicosepalus_curviflorus	Oedina_pendens)	(((Tolypanthus_involucratus	(Helixanthera_coccinea	(Dendrophthoe_curvata	(Dendrophthoe_constricta	(Dendrophthoe_vitellina	Dendrophthoe_longituba)))))	((((Helixanthera_parasitica	Taxillus_chinensis)	(Phragmanthera_regularis	(Scurrula_pulverulenta	(Scurrula_parasitica	Scurrula_ferruginea))))	(Helixanthera_cylindrica	((Sogerianthe_sessiflora	((Helicanthes_elastica	Amyema_queenslandica)	((Dactyliophora_novaeguineae	(Amyema_cambagei	(Diplatia_grandibractea	(Amyema_glabra	Diplatia_furcata))))	Benthamina_alyxifolia)))	((Baratranthus_axanthus	((((Amylotheca_subumbellata	(((Tripodanthus_belmirensis	(Tripodanthus_flagellaris	(Tripodanthus_acutifolius	Phthirusa_inorna)))	((Psittacanthus_calyculatus	(((Struthanthus_sp_RE_5128_1	((Psittacanthus_schiedeanus	Struthanthus_oerstedii)	Struthanthus_orbicularis))	Struthanthus_woodsonii)	Cladocolea_gracilis))	(Passovia_pyrifolia	(((Cladocolea_cupulata	Cladocolea_mcvaughii)	Oryctanthus_occidentalis)	Dendropemon_bicolor))))	((Lepidaria_oviceps
((Berhautia_senegalensis	((((Oncocalyx_sulfureus	Oncella_ambigua)	Agelanthus_sansibarensis)	Oncocalyx_schimperi)	(Tapinanthus_constrictiflorus	Englerina_ramulosa)))	((Oedina_pendens	((Helixanthera_parasitica	Socratina_bemarivensis)	((((Phragmanthera_regularis	Helixanthera_cylindrica)	(Taxillus_chinensis	(Scurrula_pulverulenta	(Scurrula_parasitica	Scurrula_ferruginea))))	((((((Gaiadendron_punctatum	(Atkinsonia_ligustrina	Nuytsia_floribunda))	((((((Tristerix_longebracteatus	(Tristerix_grandiflorus	((Tristerix_chodatianus	Tristerix_peruvianus)	((Tristerix_verticillatus	(Tristerix_penduliflorus	(Tristerix_corymbosus	Tristerix_aphyllus)))	Tristerix_peytonii))))	Tristerix_pubescens)	Ligaria_cuneifolia)	(Tupeia_antarctica	(((Tripodanthus_belmirensis	(Phthirusa_inorna	(Tripodanthus_flagellaris	Tripodanthus_acutifolius)))	((Struthanthus_sp_RE_5128_1	((Psittacanthus_schiedeanus	(Cladocolea_gracilis	(Struthanthus_oerstedii	Struthanthus_orbicularis)))	Struthanthus_woodsonii))	(Passovia_pyrifolia	(((Cladocolea_cupulata	Cladocolea_mcvaughii)	Oryctanthus_occidentalis)	Dendropemon_bicolor))))	Psittacanthus_calyculatus)))	(Notanthera_heterophylla	Desmaria_mutabilis))	Amylotheca_subumbellata))
((((((Plicosepalus_sagittifolius	(Moquiniella_rubra	(Phragmanthera_crassicaulis	((Globimetula_dinklagei	Emelianthe_panganensis)	(Oliverella_rubroviridis	((Plicosepalus_curviflorus	(Erianthemum_dregei	Spragueanella_rhamnifolia))	Tapinanthus_sp_OM825))))))	(((((Dendrophthoe_constricta	(Dendrophthoe_vitellina	Dendrophthoe_longituba))	Helixanthera_coccinea)	Dendrophthoe_curvata)	Tolypanthus_involucratus)	(((((((Gaiadendron_punctatum	(Atkinsonia_ligustrina	Nuytsia_floribunda))	(Tupeia_antarctica	(Notanthera_heterophylla	(Desmaria_mutabilis	(((Decaisnina_congesta	Decaisnina_signata)	Ligaria_cuneifolia)	((((Tristerix_chodatianus	Tristerix_peruvianus)	((Tristerix_longebracteatus	Tristerix_pubescens)	((Tristerix_aphyllus	Tristerix_corymbosus)	Tristerix_verticillatus)))	Tristerix_peytonii)	(Tristerix_grandiflorus	Tristerix_penduliflorus)))))))	((((Amylotheca_subumbellata	(Lysiana_filifolia	Lysiana_maritima))	((Amylotheca_duthieana	((Decaisnina_brittenii	Decaisnina_triflora)	((Macrosolen_melintangensis	Macrosolen_cochinchinensis)	Lepidaria_sp_Nickrent_4044)))	(Loxanthera_speciosa	Lepidaria_oviceps)))	(Alepis_flavida	Peraxilla_tetrapetala))	((((Tripodanthus_belmirensis	(Tripodanthus_acutifolius
(((Agelanthus_sansibarensis	(Oncocalyx_sulfureus	Oncella_ambigua))	(Berhautia_senegalensis	(Tapinanthus_constrictiflorus	(Englerina_ramulosa	Oncocalyx_schimperi))))	(((Dendrophthoe_constricta	(((Septulina_glauca	(Helixanthera_coccinea	(((Plicosepalus_sagittifolius	Oedina_pendens)	Bakerella_sp_Nickrent_4161)	(Phragmanthera_crassicaulis	((Globimetula_dinklagei	Emelianthe_panganensis)	((Erianthemum_dregei	Spragueanella_rhamnifolia)	(Tapinanthus_sp_OM825	Oliverella_rubroviridis)))))))	((Baratranthus_axanthus	Vanwykia_remota)	(Moquiniella_rubra	Socratina_bemarivensis)))	((((((Benthamina_alyxifolia	(Helicanthes_elastica	Amyema_queenslandica))	((((Diplatia_grandibractea	Amyema_glabra)	Diplatia_furcata)	Amyema_cambagei)	Dactyliophora_novaeguineae))	(Plicosepalus_curviflorus	Sogerianthe_sessiflora))	(((Amylotheca_subumbellata	((Gaiadendron_punctatum	(Atkinsonia_ligustrina	Nuytsia_floribunda))	(((Desmaria_mutabilis	((Notanthera_heterophylla	((Tristerix_grandiflorus	((Tristerix_longebracteatus	Tristerix_pubescens)	((((Tristerix_corymbosus	Tristerix_verticillatus)	Tristerix_aphyllus)	Tristerix_peytonii)	Tristerix_penduliflorus)))	(Tristerix_chodatianus	Tristerix_peruvianus)))
(((Agelanthus_sansibarensis	(Oncocalyx_sulfureus	Oncella_ambigua))	(Berhautia_senegalensis	(Tapinanthus_constrictiflorus	(Englerina_ramulosa	Oncocalyx_schimperi))))	(Oedina_pendens	((((Dendrophthoe_curvata	(Helixanthera_coccinea	(Dendrophthoe_constricta	(Dendrophthoe_vitellina	Dendrophthoe_longituba))))	Tolypanthus_involucratus)	((Bakerella_sp_Nickrent_4161	Plicosepalus_sagittifolius)	(((Moquiniella_rubra	((((Erianthemum_dregei	Spragueanella_rhamnifolia)	(Tapinanthus_sp_OM825	Oliverella_rubroviridis))	(Globimetula_dinklagei	Emelianthe_panganensis))	Phragmanthera_crassicaulis))	((Helixanthera_cylindrica	((((Helicanthes_elastica	Amyema_queenslandica)	((((Diplatia_grandibractea	Amyema_glabra)	Diplatia_furcata)	(Amyema_cambagei	Dactyliophora_novaeguineae))	Benthamina_alyxifolia))	Sogerianthe_sessiflora)	((Gaiadendron_punctatum	(Nuytsia_floribunda	(Tupeia_antarctica	((Atkinsonia_ligustrina	((Alepis_flavida	Peraxilla_tetrapetala)	(Loxanthera_speciosa	((Amylotheca_subumbellata	(Lysiana_filifolia	Lysiana_maritima))	(((Decaisnina_brittenii	Decaisnina_triflora)	(Amylotheca_duthieana	(Macrosolen_melintangensis	Macrosolen_cochinchinensis)))	(Lepidaria_oviceps
(((Agelanthus_sansibarensis	(Oncocalyx_sulfureus	Oncella_ambigua))	(Berhautia_senegalensis	(Tapinanthus_constrictiflorus	(Englerina_ramulosa	Oncocalyx_schimperi))))	(Oedina_pendens	(Socratina_bemarivensis	((((Dendrophthoe_constricta	(Tolypanthus_involucratus	Helixanthera_coccinea))	(Dendrophthoe_curvata	(Dendrophthoe_vitellina	Dendrophthoe_longituba)))	(((Bakerella_sp_Nickrent_4161	Plicosepalus_sagittifolius)	(Phragmanthera_crassicaulis	((Oliverella_rubroviridis	(Tapinanthus_sp_OM825	(Plicosepalus_curviflorus	(Erianthemum_dregei	Spragueanella_rhamnifolia))))	(Moquiniella_rubra	(Globimetula_dinklagei	Emelianthe_panganensis)))))	(((((((Diplatia_grandibractea	Amyema_glabra)	Diplatia_furcata)	(Amyema_cambagei	Dactyliophora_novaeguineae))	(Benthamina_alyxifolia	(Helicanthes_elastica	Amyema_queenslandica)))	Sogerianthe_sessiflora)	((((Tupeia_antarctica	((((((Tripodanthus_acutifolius	(Tripodanthus_flagellaris	(((Struthanthus_sp_RE_5128_1	(((Tripodanthus_belmirensis	Struthanthus_oerstedii)	(Cladocolea_mcvaughii	Cladocolea_cupulata))	Struthanthus_orbicularis))	Struthanthus_woodsonii)	Cladocolea_gracilis)))	((Dendropemon_bicolor	Oryctanthus_occidentalis)	Passovia_pyrifolia))	Phthirusa_inorna)
((Berhautia_senegalensis	((Tapinanthus_constrictiflorus	Englerina_ramulosa)	(Agelanthus_sansibarensis	((Oncocalyx_schimperi	Oncocalyx_sulfureus)	Oncella_ambigua))))	(Oedina_pendens	((((Bakerella_sp_Nickrent_4161	Plicosepalus_sagittifolius)	(((((Globimetula_dinklagei	Emelianthe_panganensis)	(Oliverella_rubroviridis	(Tapinanthus_sp_OM825	(Plicosepalus_curviflorus	(Erianthemum_dregei	Spragueanella_rhamnifolia)))))	Phragmanthera_crassicaulis)	Moquiniella_rubra)	(((((Helicanthes_elastica	Amyema_queenslandica)	((((Diplatia_furcata	Amyema_glabra)	Diplatia_grandibractea)	(Amyema_cambagei	Dactyliophora_novaeguineae))	Benthamina_alyxifolia))	(Septulina_glauca	Sogerianthe_sessiflora))	(((((Alepis_flavida	Peraxilla_tetrapetala)	(((Decaisnina_triflora	(Amylotheca_duthieana	(Decaisnina_brittenii	((Macrosolen_melintangensis	Macrosolen_cochinchinensis)	Lepidaria_sp_Nickrent_4044))))	Loxanthera_speciosa)	(Amylotheca_subumbellata	(Lysiana_filifolia	Lysiana_maritima))))	(((Tripodanthus_belmirensis	(Tripodanthus_acutifolius	Tripodanthus_flagellaris))	((Psittacanthus_calyculatus	(((Struthanthus_sp_RE_5128_1	((Cladocolea_mcvaughii	Cladocolea_cupulata)	(Psittacanthus_schiedeanus	(Struthanthus_oerstedii
(Berhautia_senegalensis	((((Oncocalyx_schimperi	Tapinanthus_constrictiflorus)	Englerina_ramulosa)	(Agelanthus_sansibarensis	(Oncocalyx_sulfureus	Oncella_ambigua)))	(Oedina_pendens	(Socratina_bemarivensis	((((Helixanthera_coccinea	Tolypanthus_involucratus)	(Dendrophthoe_curvata	(Dendrophthoe_constricta	(Dendrophthoe_vitellina	Dendrophthoe_longituba))))	((((Helicanthes_elastica	Amyema_queenslandica)	(((Diplatia_furcata	(Amyema_glabra	Diplatia_grandibractea))	(Amyema_cambagei	Dactyliophora_novaeguineae))	Benthamina_alyxifolia))	((Helixanthera_cylindrica	(((((Septulina_glauca	Atkinsonia_ligustrina)	(((Alepis_flavida	Peraxilla_tetrapetala)	(((Amylotheca_duthieana	(((Macrosolen_melintangensis	Macrosolen_cochinchinensis)	Lepidaria_sp_Nickrent_4044)	Decaisnina_triflora))	Loxanthera_speciosa)	(Amylotheca_subumbellata	(Lysiana_filifolia	Lysiana_maritima))))	(Desmaria_mutabilis	(((Decaisnina_congesta	((Decaisnina_signata	Decaisnina_brittenii)	Ligaria_cuneifolia))	((((Tristerix_longebracteatus	(Tristerix_chodatianus	(Tristerix_pubescens	(Tristerix_grandiflorus	(Tristerix_penduliflorus	((Tristerix_corymbosus	Tristerix_aphyllus)	Tristerix_verticillatus))))))
(((Berhautia_senegalensis	(Tapinanthus_constrictiflorus	(Oncocalyx_schimperi	Englerina_ramulosa)))	(Agelanthus_sansibarensis	(Oncocalyx_sulfureus	Oncella_ambigua)))	((Helixanthera_parasitica	Oedina_pendens)	((((Tolypanthus_involucratus	(Dendrophthoe_curvata	((Septulina_glauca	Helixanthera_coccinea)	(Dendrophthoe_constricta	(Dendrophthoe_vitellina	Dendrophthoe_longituba)))))	(Amyema_cambagei	((Sogerianthe_sessiflora	((Helicanthes_elastica	Amyema_queenslandica)	(((Diplatia_furcata	(Amyema_glabra	Diplatia_grandibractea))	Dactyliophora_novaeguineae)	Benthamina_alyxifolia)))	((Helixanthera_cylindrica	(((Loranthus_odoratus	Cecarria_obtusifolia)	(Loranthus_europaeus	Loranthus_grewingkii))	(((Psittacanthus_calyculatus	(((Phthirusa_inorna	((Tripodanthus_belmirensis	Tripodanthus_acutifolius)	Tripodanthus_flagellaris))	(((Struthanthus_sp_RE_5128_1	(Struthanthus_oerstedii	Struthanthus_orbicularis))	Struthanthus_woodsonii)	Cladocolea_gracilis))	((((Cladocolea_mcvaughii	Oryctanthus_occidentalis)	Dendropemon_bicolor)	Cladocolea_cupulata)	Passovia_pyrifolia)))	((((Desmaria_mutabilis	Nuytsia_floribunda)	((Lepidaria_oviceps	(Alepis_flavida	Peraxilla_tetrapetala))
((((Tapinanthus_constrictiflorus	Englerina_ramulosa)	(Oncocalyx_schimperi	(Agelanthus_sansibarensis	(Oncocalyx_sulfureus	Oncella_ambigua))))	((Oedina_pendens	((Vanwykia_remota	Socratina_bemarivensis)	((Tolypanthus_involucratus	((((Dendrophthoe_vitellina	Dendrophthoe_longituba)	Dendrophthoe_constricta)	Helixanthera_coccinea)	Dendrophthoe_curvata))	(((((Helixanthera_parasitica	Taxillus_chinensis)	(Phragmanthera_regularis	(Scurrula_pulverulenta	(Scurrula_parasitica	Scurrula_ferruginea))))	Helixanthera_cylindrica)	((Sogerianthe_sessiflora	((Helicanthes_elastica	Amyema_queenslandica)	((Dactyliophora_novaeguineae	(Amyema_cambagei	(Diplatia_grandibractea	(Diplatia_furcata	Amyema_glabra))))	Benthamina_alyxifolia)))	(Septulina_glauca	(((Loranthus_odoratus	Cecarria_obtusifolia)	(Loranthus_europaeus	Loranthus_grewingkii))	((((Tupeia_antarctica	((((Tristerix_pubescens	Tristerix_longebracteatus)	((((Tristerix_corymbosus	Tristerix_verticillatus)	Tristerix_aphyllus)	Tristerix_penduliflorus)	Tristerix_peytonii))	(Tristerix_chodatianus	Tristerix_peruvianus))	Tristerix_grandiflorus))	(Gaiadendron_punctatum	(Nuytsia_floribunda	(((((Psittacanthus_calyculatus
((((Oncocalyx_schimperi	Tapinanthus_constrictiflorus)	Englerina_ramulosa)	(Berhautia_senegalensis	(Agelanthus_sansibarensis	(Oncocalyx_sulfureus	Oncella_ambigua))))	(((Vanwykia_remota	Socratina_bemarivensis)	((((((Dendrophthoe_vitellina	Dendrophthoe_longituba)	Dendrophthoe_constricta)	Helixanthera_coccinea)	(Dendrophthoe_curvata	Tolypanthus_involucratus))	(Amyema_cambagei	(((Septulina_glauca	Bakerella_sp_Nickrent_4161)	Plicosepalus_sagittifolius)	((((Oliverella_rubroviridis	((Erianthemum_dregei	Spragueanella_rhamnifolia)	Tapinanthus_sp_OM825))	(Emelianthe_panganensis	Globimetula_dinklagei))	(Plicosepalus_curviflorus	Phragmanthera_crassicaulis))	Moquiniella_rubra))))	(Diplatia_grandibractea	(((Taxillus_chinensis	(Phragmanthera_regularis	(Scurrula_pulverulenta	(Scurrula_parasitica	Scurrula_ferruginea))))	Helixanthera_cylindrica)	((Sogerianthe_sessiflora	((Dactyliophora_novaeguineae	(Diplatia_furcata	Amyema_glabra))	(Benthamina_alyxifolia	(Helicanthes_elastica	Amyema_queenslandica))))	(((((Alepis_flavida	Peraxilla_tetrapetala)	((Amylotheca_subumbellata	(Lysiana_filifolia	Lysiana_maritima))	((Amylotheca_duthieana	((Lepidaria_sp_Nickrent_4044	(Macrosolen_melintangensis
(((Agelanthus_sansibarensis	(Oncocalyx_sulfureus	Oncella_ambigua))	(((Oncocalyx_schimperi	Tapinanthus_constrictiflorus)	Englerina_ramulosa)	Berhautia_senegalensis))	((((Vanwykia_remota	Socratina_bemarivensis)	(Bakerella_sp_Nickrent_4161	Plicosepalus_sagittifolius))	(((((((Septulina_glauca	Plicosepalus_curviflorus)	(Helixanthera_parasitica	Taxillus_chinensis))	(Phragmanthera_regularis	(Scurrula_pulverulenta	(Scurrula_parasitica	Scurrula_ferruginea))))	Helixanthera_cylindrica)	((Sogerianthe_sessiflora	((Dactyliophora_novaeguineae	(Amyema_cambagei	(Diplatia_grandibractea	(Diplatia_furcata	Amyema_glabra))))	(Benthamina_alyxifolia	(Helicanthes_elastica	Amyema_queenslandica))))	((Baratranthus_axanthus	(((((((Desmaria_mutabilis	((Ligaria_cuneifolia	(((Tristerix_grandiflorus	(Tristerix_chodatianus	(Tristerix_peytonii	(Tristerix_penduliflorus	((Tristerix_verticillatus	Tristerix_corymbosus)	Tristerix_aphyllus)))))	((Tristerix_peruvianus	Tristerix_longebracteatus)	Tristerix_pubescens))	Notanthera_heterophylla))	((((Dendropemon_bicolor	Oryctanthus_occidentalis)	(Phthirusa_inorna	Passovia_pyrifolia))	((Tripodanthus_flagellaris	Tripodanthus_acutifolius)	((Struthanthus_sp_RE_5128_1
(((((((Helixanthera_parasitica	Socratina_bemarivensis)	(Baratranthus_axanthus	Vanwykia_remota))	(((Sogerianthe_sessiflora	(((Amyema_cambagei	(Diplatia_furcata	(Diplatia_grandibractea	Amyema_glabra)))	Dactyliophora_novaeguineae)	(Benthamina_alyxifolia	(Helicanthes_elastica	Amyema_queenslandica))))	(((Plicosepalus_curviflorus	Septulina_glauca)	Taxillus_chinensis)	(Scurrula_pulverulenta	(Scurrula_parasitica	Scurrula_ferruginea))))	(Helixanthera_cylindrica	(((Loranthus_odoratus	(Cecarria_obtusifolia	(Loranthus_grewingkii	Loranthus_europaeus)))	(Ileostylus_micranthus	(Muellerina_celastroides	Muellerina_eucalyptoides)))	(((Amylotheca_subumbellata	(Atkinsonia_ligustrina	Nuytsia_floribunda))	((((Peraxilla_tetrapetala	Alepis_flavida)	(((Lysiana_filifolia	(Lysiana_maritima	Lepidaria_oviceps))	(Amylotheca_duthieana	((Lepidaria_sp_Nickrent_4044	(Macrosolen_melintangensis	Macrosolen_cochinchinensis))	Decaisnina_triflora)))	Loxanthera_speciosa))	Tupeia_antarctica)	((Psittacanthus_schiedeanus	((((Passovia_pyrifolia	(Dendropemon_bicolor	((Cladocolea_cupulata	Cladocolea_mcvaughii)	Oryctanthus_occidentalis)))	Tripodanthus_belmirensis)	((Cladocolea_gracilis
((((Socratina_bemarivensis	Vanwykia_remota)	((Bakerella_sp_Nickrent_4161	Plicosepalus_sagittifolius)	((Tolypanthus_involucratus	((Dendrophthoe_constricta	(Dendrophthoe_vitellina	Dendrophthoe_longituba))	(Dendrophthoe_curvata	Helixanthera_coccinea)))	(((((Helicanthes_elastica	Amyema_queenslandica)	((((Dactyliophora_novaeguineae	Amyema_cambagei)	Diplatia_grandibractea)	(Diplatia_furcata	Amyema_glabra))	Benthamina_alyxifolia))	((Plicosepalus_curviflorus	Septulina_glauca)	Helixanthera_cylindrica))	(((((((Loranthus_grewingkii	Loranthus_europaeus)	Loranthus_odoratus)	Cecarria_obtusifolia)	(Baratranthus_axanthus	(Ileostylus_micranthus	(Muellerina_celastroides	Muellerina_eucalyptoides))))	((((Atkinsonia_ligustrina	Gaiadendron_punctatum)	((Amylotheca_subumbellata	((Peraxilla_tetrapetala	Alepis_flavida)	(((Lysiana_filifolia	Lysiana_maritima)	(Loxanthera_speciosa	(Amylotheca_duthieana	((Lepidaria_sp_Nickrent_4044	(Macrosolen_melintangensis	Macrosolen_cochinchinensis))	Decaisnina_triflora))))	Lepidaria_oviceps)))	(Nuytsia_floribunda	Desmaria_mutabilis)))	(Tupeia_antarctica	(((((Passovia_pyrifolia	((Dendropemon_bicolor	(Cladocolea_mcvaughii	Oryctanthus_occidentalis))
((((((Plicosepalus_sagittifolius	((Dendrophthoe_curvata	Tolypanthus_involucratus)	((Dendrophthoe_constricta	(Dendrophthoe_vitellina	Dendrophthoe_longituba))	Helixanthera_coccinea)))	(((((Helixanthera_cylindrica	(((((Loranthus_grewingkii	Loranthus_europaeus)	Loranthus_odoratus)	Cecarria_obtusifolia)	((Plicosepalus_curviflorus	(Septulina_glauca	Ileostylus_micranthus))	(Muellerina_celastroides	Muellerina_eucalyptoides)))	(Gaiadendron_punctatum	(((((Tristerix_peruvianus	(Tristerix_pubescens	Tristerix_longebracteatus))	((Tristerix_grandiflorus	(Tristerix_peytonii	(Tristerix_penduliflorus	((Tristerix_aphyllus	Tristerix_corymbosus)	Tristerix_verticillatus))))	Tristerix_chodatianus))	Tupeia_antarctica)	Nuytsia_floribunda)	(Atkinsonia_ligustrina	((Amylotheca_subumbellata	(Notanthera_heterophylla	((Peraxilla_tetrapetala	((Tripodanthus_flagellaris	Lepidaria_oviceps)	Alepis_flavida))	((Lysiana_filifolia	Lysiana_maritima)	(Loxanthera_speciosa	(Amylotheca_duthieana	((Lepidaria_sp_Nickrent_4044	(Macrosolen_melintangensis	Macrosolen_cochinchinensis))	((Decaisnina_congesta	Decaisnina_signata)	(Decaisnina_brittenii	Decaisnina_triflora)))))))))	((Psittacanthus_calyculatus	(((Tripodanthus_belmirensis
(Berhautia_senegalensis	(((Agelanthus_sansibarensis	((Oncocalyx_schimperi	Oncocalyx_sulfureus)	Oncella_ambigua))	(Tapinanthus_constrictiflorus	Englerina_ramulosa))	(((((((((Helixanthera_cylindrica	(((((Loranthus_grewingkii	Loranthus_europaeus)	Loranthus_odoratus)	Cecarria_obtusifolia)	(Ileostylus_micranthus	(Muellerina_celastroides	Muellerina_eucalyptoides)))	(Lepidaria_oviceps	(((((Tristerix_pubescens	Tristerix_longebracteatus)	(Tristerix_peytonii	(((Tristerix_corymbosus	Tristerix_verticillatus)	Tristerix_aphyllus)	Tristerix_penduliflorus)))	(Tristerix_chodatianus	Tristerix_peruvianus))	Tristerix_grandiflorus)	(Amylotheca_subumbellata	(Tupeia_antarctica	((Gaiadendron_punctatum	(Nuytsia_floribunda	Atkinsonia_ligustrina))	(((Peraxilla_tetrapetala	Alepis_flavida)	((Lysiana_filifolia	Lysiana_maritima)	(Loxanthera_speciosa	(Amylotheca_duthieana	((Lepidaria_sp_Nickrent_4044	(Macrosolen_melintangensis	Macrosolen_cochinchinensis))	(Decaisnina_triflora	((Decaisnina_congesta	Decaisnina_signata)	Decaisnina_brittenii)))))))	(Desmaria_mutabilis	(((Psittacanthus_calyculatus	(((Tripodanthus_belmirensis	(Tripodanthus_flagellaris	Tripodanthus_acutifolius))	Phthirusa_inorna)
(Berhautia_senegalensis	(((Socratina_bemarivensis	((Baratranthus_axanthus	Vanwykia_remota)	(((((Taxillus_chinensis	(Scurrula_pulverulenta	(Phragmanthera_regularis	(Scurrula_ferruginea	Scurrula_parasitica))))	Helixanthera_cylindrica)	((((((Loranthus_grewingkii	Loranthus_europaeus)	Loranthus_odoratus)	Cecarria_obtusifolia)	(Ileostylus_micranthus	(Muellerina_celastroides	Muellerina_eucalyptoides)))	((Tupeia_antarctica	(Gaiadendron_punctatum	(Nuytsia_floribunda	(Septulina_glauca	Atkinsonia_ligustrina))))	(((Peraxilla_tetrapetala	Alepis_flavida)	(Loxanthera_speciosa	((Amylotheca_duthieana	((Lepidaria_sp_Nickrent_4044	(Macrosolen_melintangensis	Macrosolen_cochinchinensis))	(((Decaisnina_triflora	Decaisnina_brittenii)	Decaisnina_congesta)	Decaisnina_signata)))	(Amylotheca_subumbellata	(Lysiana_filifolia	Lysiana_maritima)))))	(Desmaria_mutabilis	(((Psittacanthus_calyculatus	(((Phthirusa_inorna	Passovia_pyrifolia)	(Dendropemon_bicolor	(Oryctanthus_occidentalis	(Cladocolea_cupulata	Cladocolea_mcvaughii))))	(((Struthanthus_sp_RE_5128_1	((Tripodanthus_belmirensis	(Struthanthus_oerstedii	Struthanthus_orbicularis))	Struthanthus_woodsonii))	Cladocolea_gracilis)
(Berhautia_senegalensis	(((Englerina_ramulosa	(Oncocalyx_schimperi	Tapinanthus_constrictiflorus))	(Agelanthus_sansibarensis	(Oncocalyx_sulfureus	Oncella_ambigua)))	(((((Helixanthera_cylindrica	((Helixanthera_coccinea	((Dendrophthoe_vitellina	Dendrophthoe_longituba)	Dendrophthoe_constricta))	(Dendrophthoe_curvata	Tolypanthus_involucratus)))	(((Amyema_cambagei	((((Emelianthe_panganensis	((Erianthemum_dregei	Spragueanella_rhamnifolia)	(Oliverella_rubroviridis	Tapinanthus_sp_OM825)))	(Globimetula_dinklagei	Phragmanthera_crassicaulis))	Moquiniella_rubra)	Plicosepalus_sagittifolius))	(Taxillus_chinensis	(((Scurrula_pulverulenta	Scurrula_parasitica)	Scurrula_ferruginea)	Phragmanthera_regularis)))	(((((Benthamina_alyxifolia	(Helicanthes_elastica	Amyema_queenslandica))	(((Diplatia_furcata	Amyema_glabra)	Dactyliophora_novaeguineae)	Diplatia_grandibractea))	(Bakerella_sp_Nickrent_4161	(Lepidaria_oviceps	Sogerianthe_sessiflora)))	((Ileostylus_micranthus	(Muellerina_celastroides	Muellerina_eucalyptoides))	((((Gaiadendron_punctatum	(Nuytsia_floribunda	(Septulina_glauca	Atkinsonia_ligustrina)))	((Tupeia_antarctica	((Tristerix_pubescens	(Tristerix_longebracteatus	(((Tristerix_aphyllus
(((((Tolypanthus_involucratus	((Helixanthera_coccinea	((Dendrophthoe_vitellina	Dendrophthoe_longituba)	Dendrophthoe_constricta))	Dendrophthoe_curvata))	(((Baratranthus_axanthus	Vanwykia_remota)	(Bakerella_sp_Nickrent_4161	Plicosepalus_sagittifolius))	((((Taxillus_chinensis	((Scurrula_pulverulenta	(Scurrula_parasitica	Scurrula_ferruginea))	Phragmanthera_regularis))	Helixanthera_cylindrica)	((((Helicanthes_elastica	Amyema_queenslandica)	(((Amyema_cambagei	Dactyliophora_novaeguineae)	((Diplatia_furcata	Diplatia_grandibractea)	Amyema_glabra))	Benthamina_alyxifolia))	Sogerianthe_sessiflora)	((Gaiadendron_punctatum	(((((Atkinsonia_ligustrina	((Decaisnina_congesta	((Lepidaria_oviceps	(Peraxilla_tetrapetala	Alepis_flavida))	(Ligaria_cuneifolia	(Notanthera_heterophylla	((((Decaisnina_brittenii	Decaisnina_triflora)	Lepidaria_sp_Nickrent_4044)	(Amylotheca_duthieana	(Macrosolen_melintangensis	Macrosolen_cochinchinensis)))	((Lysiana_filifolia	Lysiana_maritima)	Loxanthera_speciosa))))))	(Desmaria_mutabilis	(Psittacanthus_calyculatus	(((Phthirusa_inorna	(Tripodanthus_acutifolius	Tripodanthus_flagellaris))	Tripodanthus_belmirensis)	(((Dendropemon_bicolor	(Cladocolea_cupulata
((((((Tolypanthus_involucratus	(((Dendrophthoe_vitellina	Dendrophthoe_longituba)	Dendrophthoe_constricta)	(Dendrophthoe_curvata	Helixanthera_coccinea)))	((Phragmanthera_regularis	((((Helixanthera_parasitica	Plicosepalus_curviflorus)	((((Tupeia_antarctica	Gaiadendron_punctatum)	(Nuytsia_floribunda	((((((Lepidaria_oviceps	Phthirusa_inorna)	(((((Decaisnina_brittenii	Decaisnina_triflora)	((Macrosolen_melintangensis	Macrosolen_cochinchinensis)	Lepidaria_sp_Nickrent_4044))	Amylotheca_duthieana)	(Lysiana_filifolia	Lysiana_maritima))	Loxanthera_speciosa))	(Peraxilla_tetrapetala	Alepis_flavida))	(((Psittacanthus_calyculatus	(((Tripodanthus_belmirensis	Tripodanthus_acutifolius)	Tripodanthus_flagellaris)	(((Dendropemon_bicolor	(Oryctanthus_occidentalis	(Cladocolea_cupulata	Cladocolea_mcvaughii)))	Passovia_pyrifolia)	(Cladocolea_gracilis	(Struthanthus_woodsonii	(Struthanthus_sp_RE_5128_1	((Psittacanthus_schiedeanus	Struthanthus_oerstedii)	Struthanthus_orbicularis)))))))	(((((Tristerix_chodatianus	Tristerix_peytonii)	Tristerix_grandiflorus)	((Tristerix_peruvianus	(Tristerix_pubescens	Tristerix_longebracteatus))	(Tristerix_penduliflorus	(Tristerix_verticillatus	(Tristerix_corymbosus	Tristerix_aphyllus)))))
(Berhautia_senegalensis	((((Oncocalyx_schimperi	Englerina_ramulosa)	Tapinanthus_constrictiflorus)	((((Tolypanthus_involucratus	(Dendrophthoe_curvata	(((Dendrophthoe_vitellina	Dendrophthoe_longituba)	Dendrophthoe_constricta)	Helixanthera_coccinea)))	((Helixanthera_cylindrica	(((((Gaiadendron_punctatum	((((((Psittacanthus_calyculatus	((Cladocolea_cupulata	((Cladocolea_mcvaughii	(Dendropemon_bicolor	Oryctanthus_occidentalis))	(Phthirusa_inorna	Passovia_pyrifolia)))	((Tripodanthus_belmirensis	(Cladocolea_gracilis	(Struthanthus_woodsonii	(Struthanthus_sp_RE_5128_1	(Struthanthus_oerstedii	Struthanthus_orbicularis)))))	(Tripodanthus_flagellaris	Tripodanthus_acutifolius))))	Psittacanthus_schiedeanus)	(Notanthera_heterophylla	Desmaria_mutabilis))	((((((Decaisnina_triflora	(Decaisnina_congesta	(((Macrosolen_melintangensis	Macrosolen_cochinchinensis)	Lepidaria_sp_Nickrent_4044)	Decaisnina_signata)))	Decaisnina_brittenii)	Amylotheca_duthieana)	(Amylotheca_subumbellata	(Lysiana_filifolia	Lysiana_maritima)))	Loxanthera_speciosa)	((Lepidaria_oviceps	(Peraxilla_tetrapetala	Alepis_flavida))	Ligaria_cuneifolia)))	(Atkinsonia_ligustrina	Nuytsia_floribunda))	(Tupeia_antarctica	((((((Tristerix_longebracteatus
(Berhautia_senegalensis	(((((Amyema_cambagei	((Helixanthera_cylindrica	((Dendrophthoe_constricta	(Helixanthera_parasitica	Taxillus_chinensis))	(Phragmanthera_regularis	(Scurrula_ferruginea	(Scurrula_pulverulenta	Scurrula_parasitica)))))	((((Gaiadendron_punctatum	(Atkinsonia_ligustrina	Nuytsia_floribunda))	(((((Amylotheca_subumbellata	(Lysiana_filifolia	Lysiana_maritima))	(Loxanthera_speciosa	((Decaisnina_triflora	((Macrosolen_melintangensis	Macrosolen_cochinchinensis)	Lepidaria_sp_Nickrent_4044))	Amylotheca_duthieana)))	(Peraxilla_tetrapetala	Alepis_flavida))	(Lepidaria_oviceps	(((Decaisnina_signata	(Decaisnina_congesta	Decaisnina_brittenii))	Desmaria_mutabilis)	(Notanthera_heterophylla	((((Phthirusa_inorna	(Tripodanthus_flagellaris	Tripodanthus_acutifolius))	Tripodanthus_belmirensis)	((Psittacanthus_calyculatus	((Cladocolea_gracilis	Psittacanthus_schiedeanus)	(Struthanthus_woodsonii	((Struthanthus_oerstedii	Struthanthus_orbicularis)	Struthanthus_sp_RE_5128_1))))	(Passovia_pyrifolia	(Dendropemon_bicolor	((Cladocolea_cupulata	Oryctanthus_occidentalis)	Cladocolea_mcvaughii)))))	(Ligaria_cuneifolia	(((Tristerix_longebracteatus	((((((Tristerix_corymbosus	Tristerix_pubescens)
(Berhautia_senegalensis	(((Englerina_ramulosa	(Oncocalyx_schimperi	(Tapinanthus_constrictiflorus	Dendrophthoe_vitellina)))	(Agelanthus_sansibarensis	(Oncocalyx_sulfureus	Oncella_ambigua)))	(((((((((Helixanthera_parasitica	Taxillus_chinensis)	(Phragmanthera_regularis	(Scurrula_pulverulenta	(Scurrula_parasitica	Scurrula_ferruginea))))	Helixanthera_cylindrica)	((((Baratranthus_axanthus	(((Muellerina_celastroides	Muellerina_eucalyptoides)	Ileostylus_micranthus)	((Loranthus_odoratus	(Loranthus_europaeus	Loranthus_grewingkii))	Cecarria_obtusifolia)))	((Tupeia_antarctica	((((Ligaria_cuneifolia	(Decaisnina_signata	Decaisnina_congesta))	(Decaisnina_brittenii	Psittacanthus_schiedeanus))	(((Tristerix_peytonii	(Tristerix_grandiflorus	(Tristerix_penduliflorus	((Tristerix_aphyllus	Tristerix_corymbosus)	Tristerix_verticillatus))))	(Tristerix_longebracteatus	Tristerix_pubescens))	(Tristerix_chodatianus	Tristerix_peruvianus)))	(((Tripodanthus_acutifolius	Tripodanthus_flagellaris)	(((Struthanthus_woodsonii	(Cladocolea_gracilis	(Struthanthus_sp_RE_5128_1	(Struthanthus_oerstedii	Struthanthus_orbicularis))))	(Cladocolea_mcvaughii	Cladocolea_cupulata))	(Tripodanthus_belmirensis	((Dendropemon_bicolor
(((Agelanthus_sansibarensis	(Oncocalyx_sulfureus	Oncella_ambigua))	(Tapinanthus_constrictiflorus	(Oncocalyx_schimperi	(Englerina_ramulosa	Berhautia_senegalensis))))	((((((Dendrophthoe_vitellina	(Dendrophthoe_longituba	Dendrophthoe_curvata))	(Dendrophthoe_constricta	(Helixanthera_coccinea	Tolypanthus_involucratus)))	(((((((Baratranthus_axanthus	(((Muellerina_celastroides	Muellerina_eucalyptoides)	Ileostylus_micranthus)	((Loranthus_odoratus	(Loranthus_europaeus	Loranthus_grewingkii))	Cecarria_obtusifolia)))	((((Amylotheca_subumbellata	Gaiadendron_punctatum)	Tupeia_antarctica)	((Notanthera_heterophylla	(((Lysiana_filifolia	Lysiana_maritima)	((((Lepidaria_sp_Nickrent_4044	(Macrosolen_melintangensis	Macrosolen_cochinchinensis))	Decaisnina_triflora)	Amylotheca_duthieana)	Loxanthera_speciosa))	(Lepidaria_oviceps	(Peraxilla_tetrapetala	Alepis_flavida))))	(((Desmaria_mutabilis	(((Ligaria_cuneifolia	Decaisnina_signata)	(Decaisnina_congesta	Decaisnina_brittenii))	((Tristerix_grandiflorus	(((Tristerix_chodatianus	Tristerix_peruvianus)	(Tristerix_peytonii	(((Tristerix_corymbosus	Tristerix_aphyllus)	Tristerix_verticillatus)	Tristerix_penduliflorus)))	Tristerix_longebracteatus))
(((Tapinanthus_constrictiflorus	Englerina_ramulosa)	Berhautia_senegalensis)	(((((((Dendrophthoe_constricta	((Dendrophthoe_vitellina	Dendrophthoe_longituba)	Helixanthera_coccinea))	Dendrophthoe_curvata)	Tolypanthus_involucratus)	((Phragmanthera_regularis	((((((Muellerina_celastroides	Muellerina_eucalyptoides)	Ileostylus_micranthus)	((Loranthus_odoratus	(Loranthus_europaeus	Loranthus_grewingkii))	Cecarria_obtusifolia))	(((Lepidaria_oviceps	(((Amylotheca_subumbellata	(Lysiana_filifolia	Lysiana_maritima))	((((Lepidaria_sp_Nickrent_4044	(Macrosolen_melintangensis	Macrosolen_cochinchinensis))	Decaisnina_triflora)	Amylotheca_duthieana)	Loxanthera_speciosa))	(Peraxilla_tetrapetala	Alepis_flavida)))	(((Tupeia_antarctica	(Notanthera_heterophylla	((Psittacanthus_schiedeanus	((Ligaria_cuneifolia	(Decaisnina_congesta	Decaisnina_signata))	Decaisnina_brittenii))	(((Tristerix_grandiflorus	(((Tristerix_chodatianus	Tristerix_peruvianus)	(((Tristerix_corymbosus	Tristerix_aphyllus)	Tristerix_penduliflorus)	Tristerix_verticillatus))	Tristerix_longebracteatus))	Tristerix_peytonii)	Tristerix_pubescens))))	Desmaria_mutabilis)	((((Dendropemon_bicolor	(Tripodanthus_flagellaris	Oryctanthus_occidentalis))
(Berhautia_senegalensis	((((((((Dendrophthoe_constricta	(Dendrophthoe_longituba	Dendrophthoe_vitellina))	(Dendrophthoe_curvata	Helixanthera_coccinea))	Tolypanthus_involucratus)	((Phragmanthera_regularis	((((Baratranthus_axanthus	(((Muellerina_celastroides	Muellerina_eucalyptoides)	Ileostylus_micranthus)	((Loranthus_odoratus	(Loranthus_europaeus	Loranthus_grewingkii))	Cecarria_obtusifolia)))	((((Atkinsonia_ligustrina	Nuytsia_floribunda)	(Desmaria_mutabilis	(((Amylotheca_subumbellata	(Lysiana_filifolia	Lysiana_maritima))	((((Lepidaria_sp_Nickrent_4044	(Macrosolen_melintangensis	Macrosolen_cochinchinensis))	Decaisnina_triflora)	Amylotheca_duthieana)	Loxanthera_speciosa))	(Peraxilla_tetrapetala	Alepis_flavida))))	(Gaiadendron_punctatum	Decaisnina_brittenii))	(Tupeia_antarctica	(((Tripodanthus_flagellaris	Tripodanthus_acutifolius)	(((Passovia_pyrifolia	(((Struthanthus_woodsonii	Struthanthus_sp_RE_5128_1)	(Tripodanthus_belmirensis	(((Cladocolea_mcvaughii	Cladocolea_cupulata)	Struthanthus_oerstedii)	Struthanthus_orbicularis)))	Cladocolea_gracilis))	(Psittacanthus_calyculatus	(Dendropemon_bicolor	(Psittacanthus_schiedeanus	Oryctanthus_occidentalis))))	Phthirusa_inorna))	((Ligaria_cuneifolia
(((Berhautia_senegalensis	(Tapinanthus_constrictiflorus	(Oncocalyx_schimperi	Englerina_ramulosa)))	(Agelanthus_sansibarensis	(Oncocalyx_sulfureus	Oncella_ambigua)))	((((((Bakerella_sp_Nickrent_4161	Plicosepalus_sagittifolius)	((Phragmanthera_crassicaulis	((Oliverella_rubroviridis	(Tapinanthus_sp_OM825	(Spragueanella_rhamnifolia	Erianthemum_dregei)))	(Emelianthe_panganensis	Globimetula_dinklagei)))	Moquiniella_rubra))	((Helixanthera_parasitica	((((Plicosepalus_curviflorus	Taxillus_chinensis)	Septulina_glauca)	(Phragmanthera_regularis	(Scurrula_ferruginea	(Scurrula_pulverulenta	Scurrula_parasitica))))	((((Baratranthus_axanthus	(((Muellerina_celastroides	Muellerina_eucalyptoides)	Ileostylus_micranthus)	((Loranthus_odoratus	(Loranthus_europaeus	Loranthus_grewingkii))	Cecarria_obtusifolia)))	(Amylotheca_subumbellata	((((Nuytsia_floribunda	Atkinsonia_ligustrina)	Gaiadendron_punctatum)	(Tupeia_antarctica	(Desmaria_mutabilis	((Notanthera_heterophylla	((Ligaria_cuneifolia	(Decaisnina_signata	(Decaisnina_brittenii	Decaisnina_congesta)))	(Tristerix_grandiflorus	(((((Tristerix_penduliflorus	(Tristerix_corymbosus	Tristerix_aphyllus))	Tristerix_verticillatus)	Tristerix_peytonii)
(((Berhautia_senegalensis	(Tapinanthus_constrictiflorus	(Oncocalyx_schimperi	Englerina_ramulosa)))	(Agelanthus_sansibarensis	(Oncocalyx_sulfureus	Oncella_ambigua)))	((Socratina_bemarivensis	((((Phragmanthera_regularis	(((((Helixanthera_parasitica	Taxillus_chinensis)	(Scurrula_pulverulenta	(Scurrula_parasitica	Scurrula_ferruginea)))	(((Septulina_glauca	Sogerianthe_sessiflora)	((Helicanthes_elastica	Amyema_queenslandica)	(Benthamina_alyxifolia	(Dactyliophora_novaeguineae	(Diplatia_furcata	(Diplatia_grandibractea	Amyema_glabra))))))	((((Muellerina_celastroides	Muellerina_eucalyptoides)	Ileostylus_micranthus)	((Loranthus_odoratus	(Loranthus_europaeus	Loranthus_grewingkii))	Cecarria_obtusifolia))	((Tupeia_antarctica	(Atkinsonia_ligustrina	((Desmaria_mutabilis	((Notanthera_heterophylla	(((Ligaria_cuneifolia	Psittacanthus_schiedeanus)	(Decaisnina_brittenii	(Decaisnina_signata	Decaisnina_congesta)))	(((((Tristerix_verticillatus	(Tristerix_penduliflorus	(Tristerix_aphyllus	Tristerix_corymbosus)))	Tristerix_peytonii)	(Tristerix_pubescens	(Tristerix_longebracteatus	Tristerix_peruvianus)))	Tristerix_chodatianus)	Tristerix_grandiflorus)))	(((((((Struthanthus_sp_RE_5128_1
(((Berhautia_senegalensis	(Tapinanthus_constrictiflorus	(Oncocalyx_schimperi	Englerina_ramulosa)))	(Agelanthus_sansibarensis	(Oncocalyx_sulfureus	Oncella_ambigua)))	(((Plicosepalus_sagittifolius	((Socratina_bemarivensis	Bakerella_sp_Nickrent_4161)	(Baratranthus_axanthus	Vanwykia_remota)))	((((((((Helixanthera_parasitica	Plicosepalus_curviflorus)	Septulina_glauca)	Taxillus_chinensis)	(Scurrula_pulverulenta	(Scurrula_parasitica	Scurrula_ferruginea)))	(Helixanthera_cylindrica	((((Muellerina_celastroides	Muellerina_eucalyptoides)	Ileostylus_micranthus)	((Loranthus_odoratus	(Loranthus_europaeus	Loranthus_grewingkii))	Cecarria_obtusifolia))	((Tupeia_antarctica	((Nuytsia_floribunda	Atkinsonia_ligustrina)	((Lepidaria_oviceps	((((Lysiana_filifolia	Lysiana_maritima)	(((Lepidaria_sp_Nickrent_4044	(Macrosolen_melintangensis	Macrosolen_cochinchinensis))	Decaisnina_triflora)	Amylotheca_duthieana))	Loxanthera_speciosa)	(Tristerix_grandiflorus	(Peraxilla_tetrapetala	Alepis_flavida))))	(Amylotheca_subumbellata	((Psittacanthus_schiedeanus	((((((Phthirusa_inorna	Passovia_pyrifolia)	(Oryctanthus_occidentalis	Dendropemon_bicolor))	Cladocolea_cupulata)	Cladocolea_mcvaughii)
((Dendrophthoe_vitellina	((Berhautia_senegalensis	(Tapinanthus_constrictiflorus	(Oncocalyx_schimperi	Englerina_ramulosa)))	(Agelanthus_sansibarensis	(Oncocalyx_sulfureus	Oncella_ambigua))))	(((Socratina_bemarivensis	(Baratranthus_axanthus	Vanwykia_remota))	((((Helixanthera_cylindrica	((Dendrophthoe_constricta	(Helixanthera_parasitica	Taxillus_chinensis))	(Phragmanthera_regularis	(Scurrula_pulverulenta	(Scurrula_parasitica	Scurrula_ferruginea)))))	(((((Muellerina_celastroides	Muellerina_eucalyptoides)	((Plicosepalus_curviflorus	Septulina_glauca)	Ileostylus_micranthus))	((Loranthus_odoratus	(Loranthus_europaeus	Loranthus_grewingkii))	Cecarria_obtusifolia))	((Gaiadendron_punctatum	(Nuytsia_floribunda	Atkinsonia_ligustrina))	((Tupeia_antarctica	(Desmaria_mutabilis	((Notanthera_heterophylla	((Psittacanthus_schiedeanus	(((Tripodanthus_acutifolius	Tripodanthus_flagellaris)	(((Struthanthus_woodsonii	(Struthanthus_sp_RE_5128_1	Tripodanthus_belmirensis))	(Cladocolea_gracilis	(Struthanthus_oerstedii	Struthanthus_orbicularis)))	((Phthirusa_inorna	Passovia_pyrifolia)	(((Cladocolea_cupulata	Cladocolea_mcvaughii)	Oryctanthus_occidentalis)	Dendropemon_bicolor))))	Psittacanthus_calyculatus))
(Berhautia_senegalensis	(((Socratina_bemarivensis	((Baratranthus_axanthus	Vanwykia_remota)	(((((Phragmanthera_crassicaulis	((Oliverella_rubroviridis	(Tapinanthus_sp_OM825	(Spragueanella_rhamnifolia	Erianthemum_dregei)))	(Emelianthe_panganensis	Globimetula_dinklagei)))	Moquiniella_rubra)	((Helixanthera_cylindrica	((Helixanthera_parasitica	Taxillus_chinensis)	(Phragmanthera_regularis	(Scurrula_pulverulenta	(Scurrula_parasitica	Scurrula_ferruginea)))))	(Tolypanthus_involucratus	(((((Muellerina_celastroides	Muellerina_eucalyptoides)	(Plicosepalus_curviflorus	(Septulina_glauca	Ileostylus_micranthus)))	((Loranthus_odoratus	(Loranthus_europaeus	Loranthus_grewingkii))	Cecarria_obtusifolia))	(((Atkinsonia_ligustrina	Gaiadendron_punctatum)	((Notanthera_heterophylla	(((Amylotheca_subumbellata	(Lysiana_filifolia	Lysiana_maritima))	((((((Macrosolen_melintangensis	Macrosolen_cochinchinensis)	((Decaisnina_congesta	Decaisnina_signata)	Lepidaria_sp_Nickrent_4044))	Decaisnina_brittenii)	Decaisnina_triflora)	Amylotheca_duthieana)	Loxanthera_speciosa))	(Lepidaria_oviceps	(Peraxilla_tetrapetala	Alepis_flavida))))	(Nuytsia_floribunda	Desmaria_mutabilis)))	(Tupeia_antarctica
(Berhautia_senegalensis	(((Englerina_ramulosa	(Tapinanthus_constrictiflorus	Oncocalyx_schimperi))	(Agelanthus_sansibarensis	(Oncocalyx_sulfureus	Oncella_ambigua)))	((Plicosepalus_curviflorus	Oedina_pendens)	((Socratina_bemarivensis	(Baratranthus_axanthus	Vanwykia_remota))	((((Bakerella_sp_Nickrent_4161	Plicosepalus_sagittifolius)	((Phragmanthera_crassicaulis	(((Spragueanella_rhamnifolia	Erianthemum_dregei)	(Oliverella_rubroviridis	Tapinanthus_sp_OM825))	(Emelianthe_panganensis	Globimetula_dinklagei)))	Moquiniella_rubra))	((((((Ileostylus_micranthus	(Muellerina_celastroides	Muellerina_eucalyptoides))	((Loranthus_odoratus	(Loranthus_europaeus	Loranthus_grewingkii))	Cecarria_obtusifolia))	(Gaiadendron_punctatum	(((Tupeia_antarctica	(((((Passovia_pyrifolia	(Dendropemon_bicolor	((Cladocolea_cupulata	Cladocolea_mcvaughii)	Oryctanthus_occidentalis)))	(Psittacanthus_calyculatus	(((Struthanthus_sp_RE_5128_1	(Struthanthus_oerstedii	Struthanthus_orbicularis))	Cladocolea_gracilis)	Struthanthus_woodsonii)))	Psittacanthus_schiedeanus)	((Tripodanthus_flagellaris	(Phthirusa_inorna	Tripodanthus_acutifolius))	Tripodanthus_belmirensis))	(Ligaria_cuneifolia	((Tristerix_peytonii	((Tristerix_chodatianus
((((((((((Phragmanthera_regularis	(Scurrula_ferruginea	(Scurrula_parasitica	Scurrula_pulverulenta)))	Taxillus_chinensis)	((Sogerianthe_sessiflora	((Benthamina_alyxifolia	(((Helixanthera_parasitica	Plicosepalus_curviflorus)	Dactyliophora_novaeguineae)	(Diplatia_furcata	(Diplatia_grandibractea	Amyema_glabra))))	(Helicanthes_elastica	Amyema_queenslandica)))	(((Loranthus_odoratus	(Loranthus_grewingkii	Loranthus_europaeus))	Cecarria_obtusifolia)	(((Muellerina_celastroides	Muellerina_eucalyptoides)	Ileostylus_micranthus)	((Gaiadendron_punctatum	(Nuytsia_floribunda	Atkinsonia_ligustrina))	(Tupeia_antarctica	((((((Decaisnina_triflora	Lepidaria_sp_Nickrent_4044)	((Decaisnina_brittenii	(Decaisnina_signata	Decaisnina_congesta))	(Amylotheca_duthieana	(Macrosolen_melintangensis	Macrosolen_cochinchinensis))))	((Lysiana_maritima	Lysiana_filifolia)	Amylotheca_subumbellata))	Loxanthera_speciosa)	(Alepis_flavida	Peraxilla_tetrapetala))	((Desmaria_mutabilis	((((((Tripodanthus_flagellaris	Tripodanthus_acutifolius)	(Phthirusa_inorna	(((Cladocolea_gracilis	Struthanthus_sp_RE_5128_1)	((Struthanthus_orbicularis	Struthanthus_oerstedii)	Tripodanthus_belmirensis))	Struthanthus_woodsonii)))
(Berhautia_senegalensis	(((Englerina_ramulosa	(Tapinanthus_constrictiflorus	Oncocalyx_schimperi))	((Oncocalyx_sulfureus	Oncella_ambigua)	Agelanthus_sansibarensis))	((Socratina_bemarivensis	(((((Dendrophthoe_curvata	(Helixanthera_coccinea	((Dendrophthoe_vitellina	Dendrophthoe_longituba)	Dendrophthoe_constricta)))	Tolypanthus_involucratus)	((Septulina_glauca	((((Tupeia_antarctica	(((Atkinsonia_ligustrina	((((((Phthirusa_inorna	(Tripodanthus_belmirensis	(Tripodanthus_flagellaris	Tripodanthus_acutifolius)))	(Psittacanthus_calyculatus	(Struthanthus_woodsonii	((Struthanthus_orbicularis	Struthanthus_oerstedii)	(Cladocolea_gracilis	Struthanthus_sp_RE_5128_1)))))	(((Dendropemon_bicolor	(Cladocolea_mcvaughii	Oryctanthus_occidentalis))	Passovia_pyrifolia)	Cladocolea_cupulata))	Psittacanthus_schiedeanus)	((Ligaria_cuneifolia	((((((((Tristerix_corymbosus	Tristerix_verticillatus)	Tristerix_aphyllus)	Tristerix_peytonii)	Tristerix_pubescens)	Tristerix_chodatianus)	Tristerix_longebracteatus)	Tristerix_peruvianus)	(Tristerix_grandiflorus	Tristerix_penduliflorus)))	((Decaisnina_brittenii	(Decaisnina_signata	Decaisnina_congesta))	Desmaria_mutabilis)))	(Notanthera_heterophylla	(((((Lepidaria_sp_Nickrent_4044
((Berhautia_senegalensis	(Englerina_ramulosa	Tapinanthus_constrictiflorus))	(((Oncocalyx_sulfureus	Oncella_ambigua)	Agelanthus_sansibarensis)	((((((Bakerella_sp_Nickrent_4161	Plicosepalus_sagittifolius)	(((Moquiniella_rubra	((Plicosepalus_curviflorus	(Oliverella_rubroviridis	(Tapinanthus_sp_OM825	(Spragueanella_rhamnifolia	Erianthemum_dregei))))	(Emelianthe_panganensis	Globimetula_dinklagei)))	Phragmanthera_crassicaulis)	((((Phragmanthera_regularis	(Scurrula_ferruginea	(Scurrula_parasitica	Scurrula_pulverulenta)))	(Helixanthera_parasitica	Taxillus_chinensis))	Helixanthera_cylindrica)	((((((((Ligaria_cuneifolia	(((((Tristerix_chodatianus	Tristerix_peruvianus)	(Tristerix_peytonii	((Tristerix_penduliflorus	(Tristerix_corymbosus	Tristerix_aphyllus))	Tristerix_verticillatus)))	Tristerix_longebracteatus)	Tristerix_grandiflorus)	Tristerix_pubescens))	(((Psittacanthus_calyculatus	(Cladocolea_gracilis	(((Struthanthus_sp_RE_5128_1	(Struthanthus_orbicularis	Struthanthus_oerstedii))	Struthanthus_woodsonii)	Psittacanthus_schiedeanus)))	((Dendropemon_bicolor	(Cladocolea_cupulata	(Cladocolea_mcvaughii	Oryctanthus_occidentalis)))	Passovia_pyrifolia))	(Phthirusa_inorna	(Tripodanthus_belmirensis	(Tripodanthus_flagellaris
(((Berhautia_senegalensis	(Englerina_ramulosa	(Oncocalyx_schimperi	Tapinanthus_constrictiflorus)))	((Oncocalyx_sulfureus	Oncella_ambigua)	Agelanthus_sansibarensis))	(((Socratina_bemarivensis	((((Bakerella_sp_Nickrent_4161	Plicosepalus_sagittifolius)	((((Phragmanthera_crassicaulis	(Oliverella_rubroviridis	(Tapinanthus_sp_OM825	(Spragueanella_rhamnifolia	Erianthemum_dregei))))	(Emelianthe_panganensis	Globimetula_dinklagei))	Moquiniella_rubra)	((((Phragmanthera_regularis	(Scurrula_ferruginea	(Scurrula_parasitica	Scurrula_pulverulenta)))	((Septulina_glauca	Plicosepalus_curviflorus)	(Helixanthera_parasitica	Taxillus_chinensis)))	((((((Tristerix_peytonii	Tristerix_grandiflorus)	((Tristerix_chodatianus	Tristerix_peruvianus)	(Tristerix_pubescens	Tristerix_longebracteatus)))	((Tristerix_corymbosus	(Tristerix_verticillatus	Tristerix_aphyllus))	Tristerix_penduliflorus))	(Gaiadendron_punctatum	(((((((Phthirusa_inorna	(Tripodanthus_belmirensis	(Passovia_pyrifolia	(((Struthanthus_orbicularis	Struthanthus_oerstedii)	Struthanthus_woodsonii)	(Cladocolea_gracilis	Struthanthus_sp_RE_5128_1)))))	(Dendropemon_bicolor	(Cladocolea_cupulata	(Cladocolea_mcvaughii	Oryctanthus_occidentalis))))	(Tripodanthus_flagellaris
(((Socratina_bemarivensis	((((((Phragmanthera_crassicaulis	Emelianthe_panganensis)	((Oliverella_rubroviridis	(Tapinanthus_sp_OM825	(Spragueanella_rhamnifolia	Erianthemum_dregei)))	Globimetula_dinklagei))	Moquiniella_rubra)	(((Phragmanthera_regularis	(Scurrula_pulverulenta	(Scurrula_ferruginea	Scurrula_parasitica)))	(Helixanthera_parasitica	Taxillus_chinensis))	(((((((Loranthus_grewingkii	Loranthus_europaeus)	Loranthus_odoratus)	Cecarria_obtusifolia)	((Muellerina_celastroides	Muellerina_eucalyptoides)	Ileostylus_micranthus))	(Baratranthus_axanthus	(Amylotheca_subumbellata	((((Nuytsia_floribunda	Atkinsonia_ligustrina)	Gaiadendron_punctatum)	(((Decaisnina_triflora	(Lysiana_maritima	Lysiana_filifolia))	(Loxanthera_speciosa	((Lepidaria_sp_Nickrent_4044	(Macrosolen_melintangensis	Macrosolen_cochinchinensis))	Amylotheca_duthieana)))	(Alepis_flavida	Peraxilla_tetrapetala)))	(Tupeia_antarctica	((((((Tristerix_peytonii	(Tristerix_grandiflorus	(Tristerix_pubescens	Tristerix_longebracteatus)))	(Tristerix_chodatianus	Tristerix_peruvianus))	(Tristerix_verticillatus	(Tristerix_aphyllus	Tristerix_corymbosus)))	Tristerix_penduliflorus)	(((Decaisnina_brittenii	(Decaisnina_signata
(Berhautia_senegalensis	(((Oncocalyx_sulfureus	Oncella_ambigua)	Agelanthus_sansibarensis)	((Englerina_ramulosa	(Oncocalyx_schimperi	Tapinanthus_constrictiflorus))	((Oedina_pendens	(Socratina_bemarivensis	(((((Vanwykia_remota	(((((Emelianthe_panganensis	Globimetula_dinklagei)	(Oliverella_rubroviridis	(Tapinanthus_sp_OM825	(Spragueanella_rhamnifolia	Erianthemum_dregei))))	Phragmanthera_crassicaulis)	Moquiniella_rubra)	(Bakerella_sp_Nickrent_4161	Plicosepalus_sagittifolius)))	(((Phragmanthera_regularis	(Sogerianthe_sessiflora	(((Benthamina_alyxifolia	((Diplatia_grandibractea	Diplatia_furcata)	Amyema_glabra))	Dactyliophora_novaeguineae)	(Helicanthes_elastica	Amyema_queenslandica))))	(((((Loranthus_grewingkii	Loranthus_europaeus)	Loranthus_odoratus)	Cecarria_obtusifolia)	(Muellerina_eucalyptoides	(Septulina_glauca	Ileostylus_micranthus)))	(((((Desmaria_mutabilis	Nuytsia_floribunda)	Atkinsonia_ligustrina)	Amylotheca_subumbellata)	Gaiadendron_punctatum)	(((((((Passovia_pyrifolia	((Cladocolea_cupulata	Cladocolea_mcvaughii)	(Oryctanthus_occidentalis	Dendropemon_bicolor)))	(((Struthanthus_orbicularis	Struthanthus_oerstedii)	Struthanthus_woodsonii)	(Cladocolea_gracilis
(((((Baratranthus_axanthus	Vanwykia_remota)	Socratina_bemarivensis)	(((((Dendrophthoe_vitellina	Dendrophthoe_longituba)	(Septulina_glauca	Helixanthera_coccinea))	Dendrophthoe_curvata)	Tolypanthus_involucratus)	(((Bakerella_sp_Nickrent_4161	Plicosepalus_sagittifolius)	(Moquiniella_rubra	((Globimetula_dinklagei	((Oliverella_rubroviridis	(Tapinanthus_sp_OM825	(Spragueanella_rhamnifolia	Erianthemum_dregei)))	Emelianthe_panganensis))	Phragmanthera_crassicaulis)))	((((Sogerianthe_sessiflora	(((((Diplatia_furcata	Diplatia_grandibractea)	Amyema_glabra)	(Dactyliophora_novaeguineae	Amyema_cambagei))	Benthamina_alyxifolia)	(Helicanthes_elastica	Amyema_queenslandica)))	((((Muellerina_celastroides	Muellerina_eucalyptoides)	Ileostylus_micranthus)	(((Loranthus_grewingkii	Loranthus_europaeus)	Loranthus_odoratus)	Cecarria_obtusifolia))	((Desmaria_mutabilis	((((Lepidaria_oviceps	((Decaisnina_triflora	(Lepidaria_sp_Nickrent_4044	(Macrosolen_melintangensis	Macrosolen_cochinchinensis)))	Amylotheca_duthieana))	((Amylotheca_subumbellata	(Lysiana_maritima	Lysiana_filifolia))	Loxanthera_speciosa))	(Alepis_flavida	Peraxilla_tetrapetala))	((((((Cladocolea_gracilis	((Psittacanthus_schiedeanus
(Berhautia_senegalensis	(((Oncocalyx_sulfureus	Oncella_ambigua)	Agelanthus_sansibarensis)	((Oedina_pendens	(((Baratranthus_axanthus	Vanwykia_remota)	Socratina_bemarivensis)	((Bakerella_sp_Nickrent_4161	Plicosepalus_sagittifolius)	(((Moquiniella_rubra	((Globimetula_dinklagei	((Oliverella_rubroviridis	(Tapinanthus_sp_OM825	(Spragueanella_rhamnifolia	Erianthemum_dregei)))	Emelianthe_panganensis))	Phragmanthera_crassicaulis))	(Helixanthera_cylindrica	((Sogerianthe_sessiflora	(((((Diplatia_furcata	Diplatia_grandibractea)	Amyema_glabra)	(Dactyliophora_novaeguineae	Amyema_cambagei))	Benthamina_alyxifolia)	(Helicanthes_elastica	Amyema_queenslandica)))	((Plicosepalus_curviflorus	Septulina_glauca)	(((Phragmanthera_regularis	(Scurrula_ferruginea	(Scurrula_parasitica	Scurrula_pulverulenta)))	(Helixanthera_parasitica	Taxillus_chinensis))	((((Muellerina_celastroides	Muellerina_eucalyptoides)	Ileostylus_micranthus)	(((Loranthus_grewingkii	Loranthus_europaeus)	Loranthus_odoratus)	Cecarria_obtusifolia))	(Tupeia_antarctica	(((Lepidaria_oviceps	((((Oryctanthus_occidentalis	Dendropemon_bicolor)	(Phthirusa_inorna	Passovia_pyrifolia))	(Psittacanthus_calyculatus
(Berhautia_senegalensis	(((Oncocalyx_schimperi	(Oncocalyx_sulfureus	Oncella_ambigua))	Agelanthus_sansibarensis)	((Oedina_pendens	(((Baratranthus_axanthus	Vanwykia_remota)	Socratina_bemarivensis)	((((Helixanthera_cylindrica	(((Phragmanthera_regularis	(Scurrula_pulverulenta	(Scurrula_ferruginea	Scurrula_parasitica)))	(Helixanthera_parasitica	Taxillus_chinensis))	(((((((Diplatia_furcata	Diplatia_grandibractea)	Amyema_glabra)	Dactyliophora_novaeguineae)	Benthamina_alyxifolia)	(Helicanthes_elastica	Amyema_queenslandica))	Sogerianthe_sessiflora)	(((((Muellerina_celastroides	Muellerina_eucalyptoides)	Ileostylus_micranthus)	(((Loranthus_grewingkii	Loranthus_europaeus)	Loranthus_odoratus)	Cecarria_obtusifolia))	(Amylotheca_subumbellata	(Tupeia_antarctica	(((((Lepidaria_oviceps	(Desmaria_mutabilis	Nuytsia_floribunda))	Atkinsonia_ligustrina)	Gaiadendron_punctatum)	((((((Decaisnina_brittenii	Decaisnina_triflora)	(Lepidaria_sp_Nickrent_4044	(Macrosolen_melintangensis	Macrosolen_cochinchinensis)))	Amylotheca_duthieana)	Loxanthera_speciosa)	(Lysiana_maritima	Lysiana_filifolia))	(Alepis_flavida	Peraxilla_tetrapetala)))	(((((Oryctanthus_occidentalis
((Oedina_pendens	(((Baratranthus_axanthus	Vanwykia_remota)	Socratina_bemarivensis)	(((Moquiniella_rubra	(((Oliverella_rubroviridis	(Tapinanthus_sp_OM825	(Spragueanella_rhamnifolia	Erianthemum_dregei)))	(Emelianthe_panganensis	Globimetula_dinklagei))	Phragmanthera_crassicaulis))	((((Helixanthera_coccinea	((Dendrophthoe_vitellina	Dendrophthoe_longituba)	Dendrophthoe_constricta))	Dendrophthoe_curvata)	Tolypanthus_involucratus)	(Helixanthera_cylindrica	(((((Dactyliophora_novaeguineae	(Amyema_cambagei	((Diplatia_furcata	Diplatia_grandibractea)	Amyema_glabra)))	Benthamina_alyxifolia)	(Helicanthes_elastica	Amyema_queenslandica))	Sogerianthe_sessiflora)	(((Phragmanthera_regularis	(Scurrula_pulverulenta	(Scurrula_ferruginea	Scurrula_parasitica)))	((Plicosepalus_curviflorus	Septulina_glauca)	(Helixanthera_parasitica	Taxillus_chinensis)))	((((Muellerina_celastroides	Muellerina_eucalyptoides)	Ileostylus_micranthus)	(((Loranthus_grewingkii	Loranthus_europaeus)	Loranthus_odoratus)	Cecarria_obtusifolia))	(Gaiadendron_punctatum	((Tupeia_antarctica	Nuytsia_floribunda)	((((Notanthera_heterophylla	((((Decaisnina_triflora	((Decaisnina_brittenii	Lepidaria_sp_Nickrent_4044)
(((Socratina_bemarivensis	(((Dendrophthoe_curvata	(Helixanthera_coccinea	(Dendrophthoe_constricta	(Dendrophthoe_vitellina	Dendrophthoe_longituba))))	Tolypanthus_involucratus)	((((((Amyema_queenslandica	Helicanthes_elastica)	(Dactyliophora_novaeguineae	(Benthamina_alyxifolia	(Diplatia_furcata	Amyema_glabra))))	(Septulina_glauca	Sogerianthe_sessiflora))	((Diplatia_grandibractea	((Helixanthera_parasitica	Taxillus_chinensis)	(Phragmanthera_regularis	(Scurrula_pulverulenta	(Scurrula_ferruginea	Scurrula_parasitica)))))	(Helixanthera_cylindrica	(((Cecarria_obtusifolia	(Loranthus_odoratus	(Loranthus_grewingkii	Loranthus_europaeus)))	(Baratranthus_axanthus	((Muellerina_celastroides	Muellerina_eucalyptoides)	Ileostylus_micranthus)))	((Gaiadendron_punctatum	(Nuytsia_floribunda	Atkinsonia_ligustrina))	(((Peraxilla_tetrapetala	Alepis_flavida)	((Loxanthera_speciosa	Amylotheca_duthieana)	(((Lysiana_maritima	Lysiana_filifolia)	Decaisnina_brittenii)	((Lepidaria_sp_Nickrent_4044	(Macrosolen_melintangensis	Macrosolen_cochinchinensis))	Decaisnina_triflora))))	((Desmaria_mutabilis	(Decaisnina_signata	(Lepidaria_oviceps	(((Decaisnina_congesta	((Amylotheca_subumbellata
(Berhautia_senegalensis	(((Socratina_bemarivensis	((Amyema_cambagei	(Phragmanthera_regularis	((((((Amyema_queenslandica	Helicanthes_elastica)	((Dactyliophora_novaeguineae	(Amyema_glabra	(Diplatia_grandibractea	Diplatia_furcata)))	Benthamina_alyxifolia))	(Plicosepalus_curviflorus	Septulina_glauca))	Sogerianthe_sessiflora)	Helixanthera_cylindrica)	(((((Cecarria_obtusifolia	(Loranthus_odoratus	(Loranthus_grewingkii	Loranthus_europaeus)))	((Muellerina_celastroides	Muellerina_eucalyptoides)	Ileostylus_micranthus))	((Gaiadendron_punctatum	(Nuytsia_floribunda	Atkinsonia_ligustrina))	(((((Peraxilla_tetrapetala	Alepis_flavida)	Lepidaria_oviceps)	((Lysiana_maritima	Lysiana_filifolia)	((Amylotheca_duthieana	((((Decaisnina_congesta	Decaisnina_signata)	Decaisnina_brittenii)	(Lepidaria_sp_Nickrent_4044	(Macrosolen_melintangensis	Macrosolen_cochinchinensis)))	Decaisnina_triflora))	Loxanthera_speciosa)))	((Desmaria_mutabilis	((Ligaria_cuneifolia	(Notanthera_heterophylla	((Tristerix_pubescens	(Tristerix_chodatianus	(Tristerix_longebracteatus	((Tristerix_peruvianus	((Tristerix_corymbosus	Tristerix_aphyllus)	Tristerix_verticillatus))	Tristerix_peytonii))))
(Socratina_bemarivensis	((Oedina_pendens	((((Helixanthera_coccinea	Tolypanthus_involucratus)	(Dendrophthoe_curvata	(Dendrophthoe_constricta	(Dendrophthoe_vitellina	Dendrophthoe_longituba))))	((((((Plicosepalus_curviflorus	Septulina_glauca)	(Helixanthera_parasitica	Taxillus_chinensis))	(Phragmanthera_regularis	(Scurrula_pulverulenta	(Scurrula_ferruginea	Scurrula_parasitica))))	(Helixanthera_cylindrica	((((Gaiadendron_punctatum	Amylotheca_subumbellata)	((Nuytsia_floribunda	Atkinsonia_ligustrina)	((Peraxilla_tetrapetala	Alepis_flavida)	((Lysiana_maritima	Lysiana_filifolia)	((Amylotheca_duthieana	((Lepidaria_sp_Nickrent_4044	(Macrosolen_melintangensis	Macrosolen_cochinchinensis))	((Decaisnina_brittenii	Decaisnina_triflora)	(Decaisnina_congesta	Decaisnina_signata))))	Loxanthera_speciosa)))))	(Desmaria_mutabilis	(((Ligaria_cuneifolia	(Notanthera_heterophylla	((Tristerix_peytonii	(((Tristerix_chodatianus	Tristerix_peruvianus)	((Tristerix_corymbosus	Tristerix_aphyllus)	Tristerix_verticillatus))	(Tristerix_pubescens	Tristerix_longebracteatus)))	(Tristerix_penduliflorus	Tristerix_grandiflorus))))	((((Struthanthus_sp_RE_5128_1	(Struthanthus_woodsonii	((Cladocolea_gracilis
(Oedina_pendens	((((((Phragmanthera_crassicaulis	((Moquiniella_rubra	((Spragueanella_rhamnifolia	Erianthemum_dregei)	(Oliverella_rubroviridis	Tapinanthus_sp_OM825)))	(Emelianthe_panganensis	Globimetula_dinklagei)))	(Bakerella_sp_Nickrent_4161	Plicosepalus_sagittifolius))	((((((Plicosepalus_curviflorus	Septulina_glauca)	(Helixanthera_parasitica	Taxillus_chinensis))	(Scurrula_pulverulenta	(Scurrula_ferruginea	Scurrula_parasitica)))	(Phragmanthera_regularis	(Helixanthera_cylindrica	(((Nuytsia_floribunda	(Gaiadendron_punctatum	Atkinsonia_ligustrina))	(((Alepis_flavida	(Lepidaria_oviceps	Peraxilla_tetrapetala))	((Decaisnina_triflora	(((Decaisnina_brittenii	(Decaisnina_congesta	Decaisnina_signata))	Lepidaria_sp_Nickrent_4044)	(Amylotheca_duthieana	(Macrosolen_melintangensis	Macrosolen_cochinchinensis))))	(Loxanthera_speciosa	((Amylotheca_subumbellata	Lysiana_filifolia)	Lysiana_maritima))))	((Desmaria_mutabilis	((Notanthera_heterophylla	((((Tristerix_peruvianus	Tristerix_peytonii)	(((Tristerix_penduliflorus	((Tristerix_corymbosus	Tristerix_aphyllus)	Tristerix_verticillatus))	Tristerix_chodatianus)	Tristerix_pubescens))	(Tristerix_grandiflorus	Tristerix_longebracteatus))
((Berhautia_senegalensis	(Tapinanthus_constrictiflorus	(Englerina_ramulosa	Oncocalyx_schimperi)))	((((((((Helixanthera_parasitica	Taxillus_chinensis)	(Phragmanthera_regularis	(Scurrula_pulverulenta	(Scurrula_ferruginea	Scurrula_parasitica))))	Helixanthera_cylindrica)	((Plicosepalus_curviflorus	(Baratranthus_axanthus	((Tupeia_antarctica	((Decaisnina_congesta	(((Decaisnina_signata	Desmaria_mutabilis)	(Atkinsonia_ligustrina	Nuytsia_floribunda))	((((Lepidaria_oviceps	(Alepis_flavida	Peraxilla_tetrapetala))	(((Decaisnina_triflora	(Lepidaria_sp_Nickrent_4044	(Macrosolen_melintangensis	Macrosolen_cochinchinensis)))	Amylotheca_duthieana)	(Loxanthera_speciosa	(Amylotheca_subumbellata	(Lysiana_filifolia	Lysiana_maritima)))))	Decaisnina_brittenii)	Gaiadendron_punctatum)))	((Ligaria_cuneifolia	(Notanthera_heterophylla	(((Tristerix_grandiflorus	((((Tristerix_corymbosus	Tristerix_aphyllus)	Tristerix_penduliflorus)	Tristerix_verticillatus)	Tristerix_peytonii))	(Tristerix_longebracteatus	Tristerix_pubescens))	(Tristerix_chodatianus	Tristerix_peruvianus))))	((((Tripodanthus_flagellaris	Tripodanthus_acutifolius)	((Dendropemon_bicolor	Oryctanthus_occidentalis)	Tripodanthus_belmirensis))
(((((((Phragmanthera_crassicaulis	(((Plicosepalus_curviflorus	(Tapinanthus_sp_OM825	(Spragueanella_rhamnifolia	Erianthemum_dregei)))	Oliverella_rubroviridis)	(Globimetula_dinklagei	(Emelianthe_panganensis	Moquiniella_rubra))))	((((Septulina_glauca	(Helixanthera_parasitica	Taxillus_chinensis))	(Phragmanthera_regularis	(Scurrula_pulverulenta	(Scurrula_ferruginea	Scurrula_parasitica))))	(((Cecarria_obtusifolia	(Loranthus_odoratus	(Loranthus_grewingkii	Loranthus_europaeus)))	((((Muellerina_celastroides	Muellerina_eucalyptoides)	Ileostylus_micranthus)	(((((((Tristerix_chodatianus	Tristerix_grandiflorus)	((((Tristerix_verticillatus	Tristerix_corymbosus)	Tristerix_aphyllus)	Tristerix_penduliflorus)	Tristerix_peytonii))	((Tristerix_longebracteatus	Tristerix_pubescens)	Tristerix_peruvianus))	(Desmaria_mutabilis	((Decaisnina_congesta	Decaisnina_signata)	Ligaria_cuneifolia)))	((((Tripodanthus_flagellaris	Tripodanthus_acutifolius)	((Phthirusa_inorna	Passovia_pyrifolia)	(Dendropemon_bicolor	((Cladocolea_mcvaughii	Cladocolea_cupulata)	Oryctanthus_occidentalis))))	(Psittacanthus_schiedeanus	(((Tripodanthus_belmirensis	Struthanthus_woodsonii)	Struthanthus_sp_RE_5128_1)	((Struthanthus_oerstedii
((((Socratina_bemarivensis	Vanwykia_remota)	((((Tolypanthus_involucratus	(Dendrophthoe_curvata	(Helixanthera_coccinea	((Dendrophthoe_vitellina	Dendrophthoe_longituba)	Dendrophthoe_constricta))))	(((Phragmanthera_crassicaulis	(((Globimetula_dinklagei	Emelianthe_panganensis)	Oliverella_rubroviridis)	(Plicosepalus_curviflorus	Septulina_glauca)))	(Tapinanthus_sp_OM825	(Spragueanella_rhamnifolia	Erianthemum_dregei)))	Moquiniella_rubra))	(((((Helixanthera_parasitica	Taxillus_chinensis)	(Scurrula_pulverulenta	(Scurrula_ferruginea	Scurrula_parasitica)))	(((((Amyema_queenslandica	Helicanthes_elastica)	((Dactyliophora_novaeguineae	((Diplatia_furcata	Amyema_glabra)	Diplatia_grandibractea))	Benthamina_alyxifolia))	Sogerianthe_sessiflora)	(((Gaiadendron_punctatum	((Nuytsia_floribunda	Atkinsonia_ligustrina)	(((Lepidaria_oviceps	(((Notanthera_heterophylla	(Decaisnina_brittenii	(Decaisnina_congesta	(Decaisnina_signata	((Alepis_flavida	Peraxilla_tetrapetala)	(((Decaisnina_triflora	(Lepidaria_sp_Nickrent_4044	(Macrosolen_melintangensis	Macrosolen_cochinchinensis)))	Amylotheca_duthieana)	(Loxanthera_speciosa	(Lysiana_filifolia	Lysiana_maritima))))))))	Amylotheca_subumbellata)
(((((Helixanthera_parasitica	Socratina_bemarivensis)	Vanwykia_remota)	((Amyema_cambagei	(((((Septulina_glauca	Bakerella_sp_Nickrent_4161)	Plicosepalus_sagittifolius)	(((Phragmanthera_crassicaulis	((Plicosepalus_curviflorus	Globimetula_dinklagei)	Emelianthe_panganensis))	(Oliverella_rubroviridis	(Tapinanthus_sp_OM825	(Spragueanella_rhamnifolia	Erianthemum_dregei))))	Moquiniella_rubra))	((Taxillus_chinensis	(Scurrula_pulverulenta	(Scurrula_ferruginea	Scurrula_parasitica)))	((((Baratranthus_axanthus	((Atkinsonia_ligustrina	((((Lepidaria_oviceps	(Alepis_flavida	Peraxilla_tetrapetala))	(Notanthera_heterophylla	((Amylotheca_subumbellata	(Lysiana_filifolia	Lysiana_maritima))	(((((Decaisnina_brittenii	(Decaisnina_congesta	Decaisnina_signata))	Decaisnina_triflora)	(Lepidaria_sp_Nickrent_4044	(Macrosolen_melintangensis	Macrosolen_cochinchinensis)))	Amylotheca_duthieana)	Loxanthera_speciosa))))	(Nuytsia_floribunda	((((Dendropemon_bicolor	Oryctanthus_occidentalis)	(Phthirusa_inorna	Passovia_pyrifolia))	(((Cladocolea_gracilis	Struthanthus_sp_RE_5128_1)	((Psittacanthus_schiedeanus	(((Cladocolea_mcvaughii	Cladocolea_cupulata)	Struthanthus_oerstedii)	Struthanthus_orbicularis))
((Oedina_pendens	((Vanwykia_remota	(((Bakerella_sp_Nickrent_4161	(Plicosepalus_sagittifolius	((Phragmanthera_crassicaulis	(Globimetula_dinklagei	(Emelianthe_panganensis	(Oliverella_rubroviridis	(Tapinanthus_sp_OM825	(Spragueanella_rhamnifolia	Erianthemum_dregei))))))	Moquiniella_rubra)))	((Taxillus_chinensis	(Phragmanthera_regularis	(Scurrula_ferruginea	(Scurrula_parasitica	Scurrula_pulverulenta))))	(((((Amyema_queenslandica	Helicanthes_elastica)	((Dactyliophora_novaeguineae	(Amyema_cambagei	(Diplatia_furcata	(Amyema_glabra	Diplatia_grandibractea))))	Benthamina_alyxifolia))	(Septulina_glauca	Sogerianthe_sessiflora))	((Plicosepalus_curviflorus	Helixanthera_parasitica)	((Baratranthus_axanthus	(((((Gaiadendron_punctatum	(Atkinsonia_ligustrina	Nuytsia_floribunda))	Lepidaria_oviceps)	Amylotheca_subumbellata)	((Psittacanthus_schiedeanus	Desmaria_mutabilis)	((Alepis_flavida	Peraxilla_tetrapetala)	(Notanthera_heterophylla	((((Lysiana_filifolia	Lysiana_maritima)	((Decaisnina_brittenii	(Decaisnina_congesta	Decaisnina_signata))	Decaisnina_triflora))	((Lepidaria_sp_Nickrent_4044	(Macrosolen_melintangensis	Macrosolen_cochinchinensis))	Amylotheca_duthieana))
((Tapinanthus_constrictiflorus	(((Oedina_pendens	(((Tolypanthus_involucratus	((Dendrophthoe_curvata	Helixanthera_coccinea)	((Dendrophthoe_vitellina	Dendrophthoe_longituba)	Dendrophthoe_constricta)))	(((((Helixanthera_parasitica	Taxillus_chinensis)	(((Scurrula_ferruginea	Scurrula_parasitica)	Scurrula_pulverulenta)	Phragmanthera_regularis))	(((((Psittacanthus_schiedeanus	(((((Dendropemon_bicolor	(Cladocolea_mcvaughii	Oryctanthus_occidentalis))	Cladocolea_cupulata)	(Phthirusa_inorna	Passovia_pyrifolia))	(Psittacanthus_calyculatus	(Cladocolea_gracilis	((Struthanthus_sp_RE_5128_1	(Struthanthus_oerstedii	Struthanthus_orbicularis))	Struthanthus_woodsonii))))	(Tripodanthus_belmirensis	(Tripodanthus_flagellaris	Tripodanthus_acutifolius))))	((Tupeia_antarctica	(((Tristerix_peruvianus	(Tristerix_longebracteatus	(Tristerix_pubescens	(Tristerix_peytonii	((Tristerix_aphyllus	Tristerix_corymbosus)	Tristerix_verticillatus)))))	Tristerix_chodatianus)	(Tristerix_penduliflorus	Tristerix_grandiflorus)))	((((Nuytsia_floribunda	((Decaisnina_brittenii	(Decaisnina_congesta	Decaisnina_signata))	Desmaria_mutabilis))	Atkinsonia_ligustrina)	(Lepidaria_oviceps	(Notanthera_heterophylla	((((Loxanthera_speciosa
(((Socratina_bemarivensis	((((Tolypanthus_involucratus	(Helixanthera_coccinea	(Dendrophthoe_curvata	(Dendrophthoe_constricta	(Dendrophthoe_longituba	Dendrophthoe_vitellina)))))	((Bakerella_sp_Nickrent_4161	Plicosepalus_sagittifolius)	(((((((((Lepidaria_oviceps	(Desmaria_mutabilis	(((Psittacanthus_calyculatus	(((((Cladocolea_mcvaughii	Cladocolea_cupulata)	Oryctanthus_occidentalis)	Dendropemon_bicolor)	(Phthirusa_inorna	Passovia_pyrifolia))	((Tripodanthus_flagellaris	Tripodanthus_acutifolius)	((Struthanthus_sp_RE_5128_1	Cladocolea_gracilis)	(Struthanthus_woodsonii	(Tripodanthus_belmirensis	(Struthanthus_oerstedii	Struthanthus_orbicularis)))))))	Psittacanthus_schiedeanus)	(Notanthera_heterophylla	(((Decaisnina_brittenii	(Decaisnina_signata	Decaisnina_congesta))	Ligaria_cuneifolia)	(Tristerix_grandiflorus	(((Tristerix_pubescens	Tristerix_longebracteatus)	((Tristerix_peruvianus	Tristerix_peytonii)	(Tristerix_penduliflorus	(Tristerix_verticillatus	(Tristerix_corymbosus	Tristerix_aphyllus)))))	Tristerix_chodatianus)))))))	((Alepis_flavida	Peraxilla_tetrapetala)	(Loxanthera_speciosa	((Amylotheca_duthieana	((Lepidaria_sp_Nickrent_4044	(Macrosolen_melintangensis	Macrosolen_cochinchinensis))	Decaisnina_triflora))
(Berhautia_senegalensis	(((Englerina_ramulosa	(Oncocalyx_schimperi	Tapinanthus_constrictiflorus))	((Oncella_ambigua	Oncocalyx_sulfureus)	Agelanthus_sansibarensis))	((Socratina_bemarivensis	(((((((((Scurrula_pulverulenta	(Scurrula_ferruginea	Scurrula_parasitica))	((Plicosepalus_curviflorus	Septulina_glauca)	(Helixanthera_parasitica	Taxillus_chinensis)))	Helixanthera_cylindrica)	(((Gaiadendron_punctatum	((Tupeia_antarctica	Nuytsia_floribunda)	((Atkinsonia_ligustrina	((((((Phthirusa_inorna	(Tripodanthus_flagellaris	Tripodanthus_acutifolius))	Tripodanthus_belmirensis)	((Cladocolea_gracilis	((Struthanthus_sp_RE_5128_1	((Psittacanthus_schiedeanus	Struthanthus_oerstedii)	Struthanthus_orbicularis))	Struthanthus_woodsonii))	((((Cladocolea_mcvaughii	Cladocolea_cupulata)	Oryctanthus_occidentalis)	Dendropemon_bicolor)	Passovia_pyrifolia)))	Psittacanthus_calyculatus)	(((Decaisnina_brittenii	Desmaria_mutabilis)	((Decaisnina_signata	Decaisnina_congesta)	Ligaria_cuneifolia))	(((((Tristerix_aphyllus	((Tristerix_peruvianus	(Tristerix_pubescens	Tristerix_longebracteatus))	(Tristerix_corymbosus	(Tristerix_verticillatus	Tristerix_peytonii))))	Tristerix_grandiflorus)	Tristerix_chodatianus)
(((Berhautia_senegalensis	(Englerina_ramulosa	Tapinanthus_constrictiflorus))	(Oncocalyx_schimperi	((Oncella_ambigua	Oncocalyx_sulfureus)	Agelanthus_sansibarensis)))	((Socratina_bemarivensis	(((Phragmanthera_regularis	(Tolypanthus_involucratus	((((Dendrophthoe_vitellina	Dendrophthoe_longituba)	Helixanthera_coccinea)	Dendrophthoe_constricta)	Dendrophthoe_curvata)))	((((((Scurrula_pulverulenta	(Scurrula_ferruginea	Scurrula_parasitica))	(Helixanthera_parasitica	Taxillus_chinensis))	Helixanthera_cylindrica)	((((Tupeia_antarctica	(Atkinsonia_ligustrina	((((((((Tripodanthus_flagellaris	Tripodanthus_acutifolius)	Tripodanthus_belmirensis)	((Cladocolea_gracilis	((Struthanthus_sp_RE_5128_1	(Struthanthus_oerstedii	Struthanthus_orbicularis))	(Psittacanthus_schiedeanus	Struthanthus_woodsonii)))	((((Cladocolea_mcvaughii	Cladocolea_cupulata)	Oryctanthus_occidentalis)	Dendropemon_bicolor)	(Phthirusa_inorna	Passovia_pyrifolia))))	Psittacanthus_calyculatus)	(((((((((Tristerix_pubescens	Tristerix_corymbosus)	Tristerix_aphyllus)	Tristerix_grandiflorus)	(Tristerix_chodatianus	Tristerix_peruvianus))	(Tristerix_verticillatus	Tristerix_peytonii))	Tristerix_longebracteatus)	Tristerix_penduliflorus)	Notanthera_heterophylla)
(Berhautia_senegalensis	((((((((Plicosepalus_sagittifolius	((Bakerella_sp_Nickrent_4161	(((Amyema_cambagei	Dactyliophora_novaeguineae)	(Diplatia_furcata	(Diplatia_grandibractea	Amyema_glabra)))	((Amyema_queenslandica	Helicanthes_elastica)	Benthamina_alyxifolia)))	Sogerianthe_sessiflora))	Septulina_glauca)	((((((((Nuytsia_floribunda	((Atkinsonia_ligustrina	((Alepis_flavida	Peraxilla_tetrapetala)	(Loxanthera_speciosa	((Amylotheca_duthieana	((((Decaisnina_congesta	Decaisnina_brittenii)	Lepidaria_sp_Nickrent_4044)	(Macrosolen_melintangensis	Macrosolen_cochinchinensis))	Decaisnina_triflora))	(Lepidaria_oviceps	(Lysiana_filifolia	Lysiana_maritima))))))	((((Tripodanthus_flagellaris	Tripodanthus_acutifolius)	((Cladocolea_gracilis	((Struthanthus_sp_RE_5128_1	(Struthanthus_oerstedii	Struthanthus_orbicularis))	(Tripodanthus_belmirensis	Struthanthus_woodsonii)))	(((Cladocolea_cupulata	(Oryctanthus_occidentalis	Cladocolea_mcvaughii))	Dendropemon_bicolor)	(Phthirusa_inorna	Passovia_pyrifolia))))	Psittacanthus_calyculatus)	((Desmaria_mutabilis	(Psittacanthus_schiedeanus	(Decaisnina_signata	Ligaria_cuneifolia)))	Notanthera_heterophylla))))	Gaiadendron_punctatum)	(Amylotheca_subumbellata
((((((((Helixanthera_coccinea	Tolypanthus_involucratus)	(Dendrophthoe_curvata	((Dendrophthoe_vitellina	Dendrophthoe_longituba)	Dendrophthoe_constricta)))	((Amyema_cambagei	(Amylotheca_subumbellata	(((((Benthamina_alyxifolia	((Diplatia_furcata	(Diplatia_grandibractea	Amyema_glabra))	Dactyliophora_novaeguineae))	(Amyema_queenslandica	Helicanthes_elastica))	Sogerianthe_sessiflora)	(((Tupeia_antarctica	(((Plicosepalus_curviflorus	Septulina_glauca)	Atkinsonia_ligustrina)	(((((Loxanthera_speciosa	(Amylotheca_duthieana	((Lepidaria_sp_Nickrent_4044	(Lysiana_maritima	Macrosolen_cochinchinensis))	Decaisnina_triflora)))	Lysiana_filifolia)	(Alepis_flavida	Peraxilla_tetrapetala))	Macrosolen_melintangensis)	(Desmaria_mutabilis	((((((Cladocolea_gracilis	Struthanthus_sp_RE_5128_1)	(Struthanthus_woodsonii	((Psittacanthus_schiedeanus	Struthanthus_oerstedii)	Struthanthus_orbicularis)))	(((Cladocolea_cupulata	(Oryctanthus_occidentalis	Cladocolea_mcvaughii))	Dendropemon_bicolor)	Passovia_pyrifolia))	(Tripodanthus_belmirensis	((Phthirusa_inorna	Tripodanthus_acutifolius)	Tripodanthus_flagellaris)))	Psittacanthus_calyculatus)	((Lepidaria_oviceps	(((((Tristerix_grandiflorus	(((Tristerix_aphyllus
(((((Tolypanthus_involucratus	(((Dendrophthoe_vitellina	Dendrophthoe_longituba)	Dendrophthoe_constricta)	(Dendrophthoe_curvata	Helixanthera_coccinea)))	((Phragmanthera_regularis	((((Gaiadendron_punctatum	((Nuytsia_floribunda	((((Tristerix_chodatianus	(Tristerix_peytonii	Tristerix_grandiflorus))	((Tristerix_pubescens	Tristerix_longebracteatus)	Tristerix_peruvianus))	(((Tristerix_corymbosus	Tristerix_verticillatus)	Tristerix_aphyllus)	Tristerix_penduliflorus))	Tupeia_antarctica))	((((Psittacanthus_calyculatus	(Psittacanthus_schiedeanus	(Struthanthus_woodsonii	(Cladocolea_gracilis	(Struthanthus_sp_RE_5128_1	(Struthanthus_oerstedii	Struthanthus_orbicularis))))))	(((Cladocolea_cupulata	(Oryctanthus_occidentalis	Cladocolea_mcvaughii))	Dendropemon_bicolor)	Passovia_pyrifolia))	(Phthirusa_inorna	(Tripodanthus_belmirensis	(Tripodanthus_acutifolius	Tripodanthus_flagellaris))))	((Desmaria_mutabilis	Atkinsonia_ligustrina)	((Notanthera_heterophylla	(((Ligaria_cuneifolia	(Decaisnina_signata	Decaisnina_congesta))	Decaisnina_brittenii)	(((Lepidaria_oviceps	Loxanthera_speciosa)	(Amylotheca_duthieana	((Lepidaria_sp_Nickrent_4044	(Macrosolen_melintangensis	Macrosolen_cochinchinensis))	Decaisnina_triflora)))
(Berhautia_senegalensis	(((Tapinanthus_constrictiflorus	(Englerina_ramulosa	Oncocalyx_schimperi))	((Oncella_ambigua	Oncocalyx_sulfureus)	Agelanthus_sansibarensis))	(((((Plicosepalus_sagittifolius	(Dendrophthoe_curvata	((Helixanthera_coccinea	(Dendrophthoe_vitellina	Dendrophthoe_longituba))	Dendrophthoe_constricta)))	((((((((Gaiadendron_punctatum	Nuytsia_floribunda)	(Tupeia_antarctica	((((Amylotheca_duthieana	((Lepidaria_sp_Nickrent_4044	(Macrosolen_melintangensis	Macrosolen_cochinchinensis))	((Decaisnina_signata	Decaisnina_congesta)	(Decaisnina_brittenii	Decaisnina_triflora))))	((Amylotheca_subumbellata	(Lysiana_maritima	Lysiana_filifolia))	(Lepidaria_oviceps	Loxanthera_speciosa)))	(Alepis_flavida	Peraxilla_tetrapetala))	((Septulina_glauca	Atkinsonia_ligustrina)	(Desmaria_mutabilis	((Notanthera_heterophylla	(((Tristerix_penduliflorus	Tristerix_grandiflorus)	(((Tristerix_chodatianus	Tristerix_peruvianus)	(((Tristerix_corymbosus	Tristerix_verticillatus)	Tristerix_aphyllus)	Tristerix_peytonii))	(Tristerix_pubescens	Tristerix_longebracteatus)))	Ligaria_cuneifolia))	(((Psittacanthus_calyculatus	((Struthanthus_woodsonii	(Struthanthus_sp_RE_5128_1	((Psittacanthus_schiedeanus
(Berhautia_senegalensis	(((Tapinanthus_constrictiflorus	(Englerina_ramulosa	Oncocalyx_schimperi))	((Oncella_ambigua	Oncocalyx_sulfureus)	Agelanthus_sansibarensis))	(((((((((Tupeia_antarctica	((Gaiadendron_punctatum	Atkinsonia_ligustrina)	Nuytsia_floribunda))	((((Decaisnina_brittenii	(Decaisnina_congesta	Decaisnina_signata))	Desmaria_mutabilis)	((Notanthera_heterophylla	((Tristerix_grandiflorus	(((Tristerix_chodatianus	Tristerix_peruvianus)	((Tristerix_penduliflorus	(Tristerix_verticillatus	(Tristerix_aphyllus	Tristerix_corymbosus)))	Tristerix_peytonii))	(Tristerix_pubescens	Tristerix_longebracteatus)))	Ligaria_cuneifolia))	(((((Struthanthus_woodsonii	((Psittacanthus_schiedeanus	Struthanthus_sp_RE_5128_1)	(Struthanthus_oerstedii	Struthanthus_orbicularis)))	Cladocolea_gracilis)	((Cladocolea_cupulata	((Oryctanthus_occidentalis	Cladocolea_mcvaughii)	Dendropemon_bicolor))	Passovia_pyrifolia))	((Tripodanthus_acutifolius	Tripodanthus_flagellaris)	(Tripodanthus_belmirensis	Phthirusa_inorna)))	Psittacanthus_calyculatus)))	((((Amylotheca_duthieana	(Lepidaria_sp_Nickrent_4044	(Macrosolen_melintangensis	Macrosolen_cochinchinensis)))	Decaisnina_triflora)	((Amylotheca_subumbellata	(Lysiana_maritima
((Berhautia_senegalensis	(Englerina_ramulosa	(Oncocalyx_schimperi	Tapinanthus_constrictiflorus)))	(((Oncella_ambigua	Oncocalyx_sulfureus)	Agelanthus_sansibarensis)	(((((Plicosepalus_sagittifolius	(Tolypanthus_involucratus	(Dendrophthoe_curvata	(((Dendrophthoe_vitellina	Dendrophthoe_longituba)	Dendrophthoe_constricta)	Helixanthera_coccinea))))	(Phragmanthera_regularis	(((Helixanthera_cylindrica	((Scurrula_pulverulenta	(Scurrula_ferruginea	Scurrula_parasitica))	(Helixanthera_parasitica	Taxillus_chinensis)))	(((((((Amylotheca_duthieana	((Lepidaria_sp_Nickrent_4044	(Macrosolen_melintangensis	Macrosolen_cochinchinensis))	Decaisnina_triflora))	((Amylotheca_subumbellata	(Lysiana_maritima	Lysiana_filifolia))	Loxanthera_speciosa))	(Lepidaria_oviceps	(Alepis_flavida	Peraxilla_tetrapetala)))	((Desmaria_mutabilis	((Decaisnina_brittenii	(Ligaria_cuneifolia	(Decaisnina_congesta	Decaisnina_signata)))	(Notanthera_heterophylla	(((((Tristerix_longebracteatus	(Tristerix_penduliflorus	(Tristerix_verticillatus	(Tristerix_aphyllus	Tristerix_corymbosus))))	Tristerix_peytonii)	Tristerix_pubescens)	(Tristerix_chodatianus	Tristerix_peruvianus))	Tristerix_grandiflorus))))	((Tripodanthus_belmirensis
((((Plicosepalus_sagittifolius	(Socratina_bemarivensis	Vanwykia_remota))	(((Helixanthera_coccinea	(Dendrophthoe_curvata	((Dendrophthoe_vitellina	Dendrophthoe_longituba)	Dendrophthoe_constricta)))	Tolypanthus_involucratus)	(Bakerella_sp_Nickrent_4161	(Phragmanthera_regularis	(((Helixanthera_cylindrica	(((((Tripodanthus_belmirensis	(Phthirusa_inorna	(Tripodanthus_acutifolius	Tripodanthus_flagellaris)))	((Psittacanthus_calyculatus	((Psittacanthus_schiedeanus	(Struthanthus_woodsonii	(Struthanthus_sp_RE_5128_1	(Struthanthus_oerstedii	Struthanthus_orbicularis))))	Cladocolea_gracilis))	(((Oryctanthus_occidentalis	(Cladocolea_cupulata	Cladocolea_mcvaughii))	Dendropemon_bicolor)	Passovia_pyrifolia)))	(((((Amylotheca_duthieana	(((Lepidaria_oviceps	Lepidaria_sp_Nickrent_4044)	(Macrosolen_melintangensis	Macrosolen_cochinchinensis))	Decaisnina_triflora))	((Amylotheca_subumbellata	(Lysiana_maritima	Lysiana_filifolia))	(Tristerix_penduliflorus	Loxanthera_speciosa)))	(Alepis_flavida	Peraxilla_tetrapetala))	((((Decaisnina_brittenii	Desmaria_mutabilis)	Decaisnina_congesta)	Decaisnina_signata)	((Ligaria_cuneifolia	(Notanthera_heterophylla	(((Tristerix_chodatianus	(Tristerix_grandiflorus	((Tristerix_verticillatus
((((Socratina_bemarivensis	(Baratranthus_axanthus	Vanwykia_remota))	((((Moquiniella_rubra	(Phragmanthera_crassicaulis	((Globimetula_dinklagei	Emelianthe_panganensis)	(Oliverella_rubroviridis	((Spragueanella_rhamnifolia	Erianthemum_dregei)	Tapinanthus_sp_OM825)))))	(Bakerella_sp_Nickrent_4161	Plicosepalus_sagittifolius))	(Helixanthera_cylindrica	(((Helixanthera_parasitica	Taxillus_chinensis)	(Phragmanthera_regularis	((Scurrula_parasitica	Scurrula_ferruginea)	Scurrula_pulverulenta)))	((Sogerianthe_sessiflora	((Amyema_queenslandica	Helicanthes_elastica)	(Benthamina_alyxifolia	((Dactyliophora_novaeguineae	Amyema_cambagei)	(Diplatia_grandibractea	(Amyema_glabra	Diplatia_furcata))))))	(((Plicosepalus_curviflorus	Septulina_glauca)	((Loranthus_odoratus	(Cecarria_obtusifolia	(Loranthus_grewingkii	Loranthus_europaeus)))	((Muellerina_eucalyptoides	Muellerina_celastroides)	Ileostylus_micranthus)))	(((Atkinsonia_ligustrina	Nuytsia_floribunda)	Gaiadendron_punctatum)	(Tupeia_antarctica	(((Loxanthera_speciosa	((Amylotheca_duthieana	(((Macrosolen_melintangensis	Macrosolen_cochinchinensis)	Lepidaria_sp_Nickrent_4044)	((Decaisnina_congesta	(Decaisnina_signata	Decaisnina_brittenii))
(Berhautia_senegalensis	(((Socratina_bemarivensis	(Vanwykia_remota	((((Moquiniella_rubra	(Phragmanthera_crassicaulis	(((Baratranthus_axanthus	Globimetula_dinklagei)	Emelianthe_panganensis)	(Oliverella_rubroviridis	((Spragueanella_rhamnifolia	Erianthemum_dregei)	Tapinanthus_sp_OM825)))))	(Bakerella_sp_Nickrent_4161	Plicosepalus_sagittifolius))	((Helixanthera_cylindrica	((Helixanthera_parasitica	Taxillus_chinensis)	(Phragmanthera_regularis	((Scurrula_parasitica	Scurrula_ferruginea)	Scurrula_pulverulenta))))	(((Benthamina_alyxifolia	(Amyema_glabra	Diplatia_furcata))	((Diplatia_grandibractea	(Amyema_cambagei	((Septulina_glauca	Sogerianthe_sessiflora)	(Dactyliophora_novaeguineae	(Amyema_queenslandica	Helicanthes_elastica)))))	((((Loranthus_grewingkii	Loranthus_europaeus)	(Loranthus_odoratus	Cecarria_obtusifolia))	((Muellerina_eucalyptoides	Muellerina_celastroides)	Ileostylus_micranthus))	(Tupeia_antarctica	((Atkinsonia_ligustrina	(((Amylotheca_subumbellata	((Loxanthera_speciosa	((Amylotheca_duthieana	(((Macrosolen_melintangensis	Macrosolen_cochinchinensis)	Lepidaria_sp_Nickrent_4044)	(Decaisnina_triflora	(Decaisnina_brittenii	(Decaisnina_congesta	Decaisnina_signata)))))
((((Socratina_bemarivensis	(Vanwykia_remota	((((Moquiniella_rubra	(Phragmanthera_crassicaulis	(((Plicosepalus_curviflorus	(Spragueanella_rhamnifolia	Erianthemum_dregei))	Tapinanthus_sp_OM825)	((Globimetula_dinklagei	Emelianthe_panganensis)	Oliverella_rubroviridis))))	(Bakerella_sp_Nickrent_4161	Plicosepalus_sagittifolius))	((((Helixanthera_parasitica	Taxillus_chinensis)	(Phragmanthera_regularis	((Scurrula_parasitica	Scurrula_ferruginea)	Scurrula_pulverulenta)))	(Helixanthera_cylindrica	(((((Loranthus_grewingkii	Loranthus_europaeus)	(Loranthus_odoratus	Cecarria_obtusifolia))	((Muellerina_eucalyptoides	Muellerina_celastroides)	Ileostylus_micranthus))	Baratranthus_axanthus)	((Nuytsia_floribunda	(Lepidaria_oviceps	Gaiadendron_punctatum))	(Tupeia_antarctica	(Atkinsonia_ligustrina	(((Loxanthera_speciosa	((Amylotheca_duthieana	(((Macrosolen_melintangensis	Macrosolen_cochinchinensis)	Lepidaria_sp_Nickrent_4044)	((Decaisnina_congesta	Decaisnina_signata)	(Decaisnina_triflora	Decaisnina_brittenii))))	(Amylotheca_subumbellata	(Lysiana_maritima	Lysiana_filifolia))))	(Alepis_flavida	Peraxilla_tetrapetala))	(Desmaria_mutabilis	((Ligaria_cuneifolia	((((Tristerix_longebracteatus
(((((Amyema_cambagei	((Socratina_bemarivensis	(Baratranthus_axanthus	Vanwykia_remota))	((((Dendrophthoe_vitellina	Dendrophthoe_longituba)	((Helixanthera_coccinea	Septulina_glauca)	Dendrophthoe_curvata))	Tolypanthus_involucratus)	(((Moquiniella_rubra	((Phragmanthera_crassicaulis	(((Erianthemum_dregei	Spragueanella_rhamnifolia)	Plicosepalus_curviflorus)	(Tapinanthus_sp_OM825	Oliverella_rubroviridis)))	(Globimetula_dinklagei	Emelianthe_panganensis)))	(Bakerella_sp_Nickrent_4161	Plicosepalus_sagittifolius))	((((Helixanthera_parasitica	Taxillus_chinensis)	((Scurrula_parasitica	Scurrula_ferruginea)	Scurrula_pulverulenta))	Helixanthera_cylindrica)	(((((Loranthus_grewingkii	Loranthus_europaeus)	(Loranthus_odoratus	Cecarria_obtusifolia))	((Muellerina_eucalyptoides	Muellerina_celastroides)	Ileostylus_micranthus))	((Tupeia_antarctica	((Tristerix_grandiflorus	(((Tristerix_chodatianus	Tristerix_peruvianus)	(Tristerix_peytonii	((Tristerix_penduliflorus	(Tristerix_corymbosus	Tristerix_aphyllus))	Tristerix_verticillatus)))	Tristerix_longebracteatus))	Tristerix_pubescens))	((Nuytsia_floribunda	Gaiadendron_punctatum)	(Amylotheca_subumbellata	(Atkinsonia_ligustrina	((((Amylotheca_duthieana
((((Vanwykia_remota	(((Amylotheca_subumbellata	(((Helixanthera_parasitica	Taxillus_chinensis)	(Phragmanthera_regularis	((Scurrula_parasitica	Scurrula_ferruginea)	Scurrula_pulverulenta)))	(Helixanthera_cylindrica	((((Baratranthus_axanthus	((Loranthus_grewingkii	Loranthus_europaeus)	(Loranthus_odoratus	Cecarria_obtusifolia)))	((Diplatia_grandibractea	((Muellerina_eucalyptoides	Muellerina_celastroides)	(Septulina_glauca	Ileostylus_micranthus)))	(((Tupeia_antarctica	(Amyema_cambagei	(((((Tristerix_grandiflorus	((Tristerix_chodatianus	Tristerix_peruvianus)	(Tristerix_peytonii	(((Tristerix_corymbosus	Tristerix_verticillatus)	Tristerix_aphyllus)	Tristerix_penduliflorus))))	(Tristerix_pubescens	Tristerix_longebracteatus))	Desmaria_mutabilis)	Ligaria_cuneifolia)	(((Tripodanthus_acutifolius	((Passovia_pyrifolia	(Dendropemon_bicolor	(Oryctanthus_occidentalis	(Cladocolea_cupulata	Cladocolea_mcvaughii))))	(Cladocolea_gracilis	(Struthanthus_woodsonii	(Struthanthus_sp_RE_5128_1	(Struthanthus_orbicularis	(Psittacanthus_schiedeanus	Struthanthus_oerstedii)))))))	Psittacanthus_calyculatus)	Notanthera_heterophylla))))	((Atkinsonia_ligustrina	Nuytsia_floribunda)	(Gaiadendron_punctatum
(Berhautia_senegalensis	(((Tapinanthus_constrictiflorus	(Oncocalyx_schimperi	Englerina_ramulosa))	((Oncocalyx_sulfureus	Oncella_ambigua)	Agelanthus_sansibarensis))	((((Socratina_bemarivensis	Vanwykia_remota)	(((((((Emelianthe_panganensis	Globimetula_dinklagei)	Phragmanthera_regularis)	Moquiniella_rubra)	(Plicosepalus_curviflorus	((Tapinanthus_sp_OM825	(Erianthemum_dregei	Spragueanella_rhamnifolia))	Oliverella_rubroviridis)))	Phragmanthera_crassicaulis)	(Bakerella_sp_Nickrent_4161	Plicosepalus_sagittifolius))	(((Taxillus_chinensis	(Scurrula_ferruginea	(Scurrula_pulverulenta	Scurrula_parasitica)))	(Helixanthera_cylindrica	((Sogerianthe_sessiflora	((Amyema_cambagei	Dactyliophora_novaeguineae)	((Amyema_glabra	Diplatia_furcata)	Diplatia_grandibractea)))	((Benthamina_alyxifolia	(((Baratranthus_axanthus	(((Loranthus_grewingkii	Loranthus_europaeus)	(Loranthus_odoratus	Cecarria_obtusifolia))	(Muellerina_eucalyptoides	Ileostylus_micranthus)))	Muellerina_celastroides)	((Psittacanthus_schiedeanus	(Psittacanthus_calyculatus	(Tripodanthus_acutifolius	(((Tripodanthus_flagellaris	Tripodanthus_belmirensis)	(Passovia_pyrifolia	(Dendropemon_bicolor	(Oryctanthus_occidentalis	(Cladocolea_cupulata
(Berhautia_senegalensis	((((Oncocalyx_sulfureus	Oncella_ambigua)	Agelanthus_sansibarensis)	(Tapinanthus_constrictiflorus	(Oncocalyx_schimperi	Englerina_ramulosa)))	(((Vanwykia_remota	Oedina_pendens)	(((((Helixanthera_coccinea	(Dendrophthoe_vitellina	Dendrophthoe_longituba))	Dendrophthoe_curvata)	Tolypanthus_involucratus)	((((Phragmanthera_regularis	(Scurrula_pulverulenta	(Scurrula_parasitica	Scurrula_ferruginea)))	(Septulina_glauca	((Dendrophthoe_constricta	Helixanthera_parasitica)	Taxillus_chinensis)))	Helixanthera_cylindrica)	(((Baratranthus_axanthus	(((Loranthus_odoratus	(Loranthus_europaeus	Loranthus_grewingkii))	Cecarria_obtusifolia)	((Muellerina_celastroides	Muellerina_eucalyptoides)	Ileostylus_micranthus)))	((Tupeia_antarctica	((Psittacanthus_calyculatus	((((Phthirusa_inorna	Passovia_pyrifolia)	(((Cladocolea_mcvaughii	Oryctanthus_occidentalis)	Dendropemon_bicolor)	Cladocolea_cupulata))	(Cladocolea_gracilis	((Tripodanthus_belmirensis	Struthanthus_woodsonii)	(Struthanthus_sp_RE_5128_1	(Struthanthus_orbicularis	(Psittacanthus_schiedeanus	Struthanthus_oerstedii))))))	(Tripodanthus_flagellaris	Tripodanthus_acutifolius)))	((Notanthera_heterophylla	(((Tristerix_grandiflorus
(Berhautia_senegalensis	(((Oncocalyx_sulfureus	Oncella_ambigua)	Agelanthus_sansibarensis)	((Tapinanthus_constrictiflorus	(Englerina_ramulosa	(Lepidaria_oviceps	Oncocalyx_schimperi)))	(((((Baratranthus_axanthus	Vanwykia_remota)	Socratina_bemarivensis)	((((Moquiniella_rubra	(((Tapinanthus_sp_OM825	(Erianthemum_dregei	Spragueanella_rhamnifolia))	Oliverella_rubroviridis)	((Emelianthe_panganensis	Globimetula_dinklagei)	Phragmanthera_crassicaulis)))	(Bakerella_sp_Nickrent_4161	Plicosepalus_sagittifolius))	Amyema_cambagei)	((((((Scurrula_pulverulenta	(Scurrula_parasitica	Scurrula_ferruginea))	((Septulina_glauca	Plicosepalus_curviflorus)	(Helixanthera_parasitica	Taxillus_chinensis)))	(((((Loranthus_odoratus	(Loranthus_europaeus	Loranthus_grewingkii))	Cecarria_obtusifolia)	((Muellerina_celastroides	Muellerina_eucalyptoides)	Ileostylus_micranthus))	((Tupeia_antarctica	(Gaiadendron_punctatum	(Nuytsia_floribunda	Atkinsonia_ligustrina)))	((((Loxanthera_speciosa	(Lysiana_maritima	Lysiana_filifolia))	(((Decaisnina_brittenii	Decaisnina_triflora)	(Lepidaria_sp_Nickrent_4044	(Macrosolen_melintangensis	Macrosolen_cochinchinensis)))	Amylotheca_duthieana))	(Peraxilla_tetrapetala
(Berhautia_senegalensis	((Lepidaria_oviceps	((Socratina_bemarivensis	(((Plicosepalus_sagittifolius	((Dendrophthoe_curvata	(Dendrophthoe_constricta	(Dendrophthoe_longituba	Dendrophthoe_vitellina)))	(Tolypanthus_involucratus	Helixanthera_coccinea)))	(Bakerella_sp_Nickrent_4161	(((Moquiniella_rubra	Phragmanthera_crassicaulis)	(((Tapinanthus_sp_OM825	(Erianthemum_dregei	Spragueanella_rhamnifolia))	Oliverella_rubroviridis)	(Emelianthe_panganensis	Globimetula_dinklagei)))	(Phragmanthera_regularis	(((((((Loranthus_odoratus	(Loranthus_europaeus	Loranthus_grewingkii))	Cecarria_obtusifolia)	((Muellerina_celastroides	Muellerina_eucalyptoides)	Ileostylus_micranthus))	(Gaiadendron_punctatum	((Tupeia_antarctica	Nuytsia_floribunda)	((Atkinsonia_ligustrina	Desmaria_mutabilis)	((((Loxanthera_speciosa	(Amylotheca_subumbellata	(Lysiana_maritima	Lysiana_filifolia)))	(((((Decaisnina_brittenii	Decaisnina_triflora)	Decaisnina_congesta)	Decaisnina_signata)	(Lepidaria_sp_Nickrent_4044	(Macrosolen_melintangensis	Macrosolen_cochinchinensis)))	Amylotheca_duthieana))	(Peraxilla_tetrapetala	Alepis_flavida))	((((Passovia_pyrifolia	(((Psittacanthus_schiedeanus	Oryctanthus_occidentalis)	Dendropemon_bicolor)
((((((Dendrophthoe_curvata	(Helixanthera_coccinea	(Dendrophthoe_constricta	(Dendrophthoe_longituba	Dendrophthoe_vitellina))))	Tolypanthus_involucratus)	(((Bakerella_sp_Nickrent_4161	Plicosepalus_sagittifolius)	(Moquiniella_rubra	(((Tapinanthus_sp_OM825	(Plicosepalus_curviflorus	(Erianthemum_dregei	Spragueanella_rhamnifolia)))	Oliverella_rubroviridis)	((Emelianthe_panganensis	Globimetula_dinklagei)	Phragmanthera_crassicaulis))))	((Helixanthera_cylindrica	(Phragmanthera_regularis	((Scurrula_pulverulenta	(Scurrula_parasitica	Scurrula_ferruginea))	(Helixanthera_parasitica	Taxillus_chinensis))))	(((((Loranthus_odoratus	(Loranthus_europaeus	Loranthus_grewingkii))	Cecarria_obtusifolia)	(Muellerina_eucalyptoides	Ileostylus_micranthus))	((((Tupeia_antarctica	(((((Oryctanthus_occidentalis	Dendropemon_bicolor)	(Tripodanthus_belmirensis	(Tripodanthus_flagellaris	Tripodanthus_acutifolius)))	((Psittacanthus_schiedeanus	(Cladocolea_gracilis	((Struthanthus_sp_RE_5128_1	(Struthanthus_orbicularis	((Cladocolea_cupulata	Cladocolea_mcvaughii)	Struthanthus_oerstedii)))	Struthanthus_woodsonii)))	(Passovia_pyrifolia	Phthirusa_inorna)))	Psittacanthus_calyculatus)	(((Decaisnina_congesta	Decaisnina_signata)	Ligaria_cuneifolia)
(((Oedina_pendens	(((Baratranthus_axanthus	Vanwykia_remota)	Socratina_bemarivensis)	((((Bakerella_sp_Nickrent_4161	Plicosepalus_sagittifolius)	(((Globimetula_dinklagei	Emelianthe_panganensis)	(Oliverella_rubroviridis	((Erianthemum_dregei	Spragueanella_rhamnifolia)	Tapinanthus_sp_OM825)))	(Phragmanthera_crassicaulis	Moquiniella_rubra)))	(((Plicosepalus_curviflorus	Helixanthera_coccinea)	(Dendrophthoe_curvata	(Dendrophthoe_constricta	(Dendrophthoe_vitellina	Dendrophthoe_longituba))))	Tolypanthus_involucratus))	(((((((Loranthus_grewingkii	Loranthus_europaeus)	(Cecarria_obtusifolia	Loranthus_odoratus))	((Muellerina_eucalyptoides	Muellerina_celastroides)	Ileostylus_micranthus))	(((Nuytsia_floribunda	Tupeia_antarctica)	((((Tripodanthus_belmirensis	((Tripodanthus_flagellaris	Tripodanthus_acutifolius)	(((Oryctanthus_occidentalis	Dendropemon_bicolor)	(Passovia_pyrifolia	Phthirusa_inorna))	(Psittacanthus_calyculatus	(Cladocolea_gracilis	(Struthanthus_woodsonii	((Psittacanthus_schiedeanus	((Struthanthus_oerstedii	Struthanthus_orbicularis)	(Cladocolea_mcvaughii	Cladocolea_cupulata)))	Struthanthus_sp_RE_5128_1)))))))	(Notanthera_heterophylla	(((Ligaria_cuneifolia	(Decaisnina_signata	Decaisnina_congesta))
(((((Bakerella_sp_Nickrent_4161	(Plicosepalus_sagittifolius	(Baratranthus_axanthus	Vanwykia_remota)))	(((Dendrophthoe_curvata	((Septulina_glauca	Helixanthera_coccinea)	(Dendrophthoe_vitellina	Dendrophthoe_longituba)))	Tolypanthus_involucratus)	((((((Loranthus_grewingkii	Loranthus_europaeus)	(Cecarria_obtusifolia	Loranthus_odoratus))	((Muellerina_eucalyptoides	Muellerina_celastroides)	Ileostylus_micranthus))	((Tupeia_antarctica	((((((Tripodanthus_flagellaris	Tripodanthus_acutifolius)	(((Oryctanthus_occidentalis	Dendropemon_bicolor)	(Passovia_pyrifolia	Phthirusa_inorna))	(Cladocolea_gracilis	((Struthanthus_sp_RE_5128_1	(Struthanthus_oerstedii	Struthanthus_orbicularis))	(Tripodanthus_belmirensis	Struthanthus_woodsonii)))))	Psittacanthus_calyculatus)	(Cladocolea_mcvaughii	Cladocolea_cupulata))	(Notanthera_heterophylla	(((Ligaria_cuneifolia	(Decaisnina_signata	Decaisnina_congesta))	(Psittacanthus_schiedeanus	Decaisnina_brittenii))	(((((Tristerix_penduliflorus	((Tristerix_verticillatus	Tristerix_corymbosus)	Tristerix_aphyllus))	Tristerix_peytonii)	(Tristerix_chodatianus	Tristerix_peruvianus))	(Tristerix_longebracteatus	Tristerix_pubescens))	Tristerix_grandiflorus))))	Desmaria_mutabilis))
((((((Oncella_ambigua	Oncocalyx_sulfureus)	Agelanthus_sansibarensis)	Berhautia_senegalensis)	((Tapinanthus_constrictiflorus	Englerina_ramulosa)	Oncocalyx_schimperi))	(Socratina_bemarivensis	(((Bakerella_sp_Nickrent_4161	(Plicosepalus_sagittifolius	(Baratranthus_axanthus	Vanwykia_remota)))	(((((((Loranthus_grewingkii	Loranthus_europaeus)	(Cecarria_obtusifolia	Loranthus_odoratus))	((Muellerina_eucalyptoides	Muellerina_celastroides)	Ileostylus_micranthus))	(((Nuytsia_floribunda	((Atkinsonia_ligustrina	((Psittacanthus_calyculatus	(Psittacanthus_schiedeanus	((((Cladocolea_mcvaughii	Cladocolea_cupulata)	Oryctanthus_occidentalis)	Dendropemon_bicolor)	((Cladocolea_gracilis	((Struthanthus_sp_RE_5128_1	(Struthanthus_oerstedii	Struthanthus_orbicularis))	(Tripodanthus_belmirensis	Struthanthus_woodsonii)))	((Passovia_pyrifolia	Phthirusa_inorna)	(Tripodanthus_flagellaris	Tripodanthus_acutifolius))))))	Desmaria_mutabilis))	(Notanthera_heterophylla	((Ligaria_cuneifolia	(Lepidaria_oviceps	((Amylotheca_subumbellata	(Lysiana_maritima	Lysiana_filifolia))	((Amylotheca_duthieana	(((Decaisnina_brittenii	(Decaisnina_signata	Decaisnina_congesta))	Decaisnina_triflora)	((Macrosolen_cochinchinensis
((Plicosepalus_curviflorus	((Oncella_ambigua	Oncocalyx_sulfureus)	Agelanthus_sansibarensis))	((((Helixanthera_parasitica	Socratina_bemarivensis)	(((((Moquiniella_rubra	(((Globimetula_dinklagei	Emelianthe_panganensis)	(Oliverella_rubroviridis	((Erianthemum_dregei	Spragueanella_rhamnifolia)	Tapinanthus_sp_OM825)))	Phragmanthera_crassicaulis))	(Bakerella_sp_Nickrent_4161	Plicosepalus_sagittifolius))	(((((((Loranthus_grewingkii	Loranthus_europaeus)	(Cecarria_obtusifolia	Loranthus_odoratus))	((Muellerina_eucalyptoides	Muellerina_celastroides)	Ileostylus_micranthus))	((((Psittacanthus_schiedeanus	((Phthirusa_inorna	(Tripodanthus_flagellaris	Tripodanthus_acutifolius))	((Psittacanthus_calyculatus	((Struthanthus_woodsonii	Struthanthus_sp_RE_5128_1)	(Cladocolea_gracilis	(Struthanthus_orbicularis	Struthanthus_oerstedii))))	(Tripodanthus_belmirensis	(((Cladocolea_cupulata	Cladocolea_mcvaughii)	Passovia_pyrifolia)	(Oryctanthus_occidentalis	Dendropemon_bicolor))))))	(((Tupeia_antarctica	((Tristerix_penduliflorus	((Tristerix_peytonii	Tristerix_peruvianus)	(((((Tristerix_longebracteatus	Tristerix_corymbosus)	Tristerix_pubescens)	Tristerix_grandiflorus)	Tristerix_chodatianus)	Tristerix_aphyllus)))	Tristerix_verticillatus))
((Oedina_pendens	(((((((Moquiniella_rubra	(Globimetula_dinklagei	Emelianthe_panganensis))	((Tapinanthus_sp_OM825	(Plicosepalus_curviflorus	(Erianthemum_dregei	Spragueanella_rhamnifolia)))	Oliverella_rubroviridis))	Phragmanthera_crassicaulis)	(Bakerella_sp_Nickrent_4161	Plicosepalus_sagittifolius))	(Helixanthera_cylindrica	(((Septulina_glauca	((((Loranthus_grewingkii	Loranthus_europaeus)	(Cecarria_obtusifolia	Loranthus_odoratus))	((Muellerina_eucalyptoides	Muellerina_celastroides)	Ileostylus_micranthus))	(Ligaria_cuneifolia	((((Notanthera_heterophylla	Desmaria_mutabilis)	((((Amylotheca_subumbellata	(Lysiana_maritima	Lysiana_filifolia))	((Amylotheca_duthieana	(Decaisnina_triflora	((Macrosolen_cochinchinensis	Macrosolen_melintangensis)	(Lepidaria_sp_Nickrent_4044	(Decaisnina_brittenii	(Decaisnina_signata	Decaisnina_congesta))))))	Loxanthera_speciosa))	(Lepidaria_oviceps	(Alepis_flavida	Peraxilla_tetrapetala)))	(Gaiadendron_punctatum	(Nuytsia_floribunda	Atkinsonia_ligustrina))))	(Tupeia_antarctica	((((((Tristerix_peytonii	Tristerix_peruvianus)	((Tristerix_verticillatus	(Tristerix_aphyllus	Tristerix_corymbosus))	Tristerix_penduliflorus))	Tristerix_longebracteatus)
(Berhautia_senegalensis	(((Oncella_ambigua	Oncocalyx_sulfureus)	Agelanthus_sansibarensis)	((Oedina_pendens	((Helixanthera_parasitica	Socratina_bemarivensis)	(((Tolypanthus_involucratus	((Dendrophthoe_curvata	(Dendrophthoe_constricta	(Dendrophthoe_vitellina	Dendrophthoe_longituba)))	Helixanthera_coccinea))	((Bakerella_sp_Nickrent_4161	Plicosepalus_sagittifolius)	((Helixanthera_cylindrica	((((Phragmanthera_regularis	((Scurrula_ferruginea	Scurrula_parasitica)	Scurrula_pulverulenta))	Taxillus_chinensis)	((((Loranthus_grewingkii	Loranthus_europaeus)	(Cecarria_obtusifolia	Loranthus_odoratus))	((Muellerina_eucalyptoides	Muellerina_celastroides)	Ileostylus_micranthus))	((Ligaria_cuneifolia	(((Desmaria_mutabilis	((Notanthera_heterophylla	(((Amylotheca_subumbellata	(Lysiana_maritima	Lysiana_filifolia))	((Amylotheca_duthieana	(((Decaisnina_brittenii	(Decaisnina_signata	Decaisnina_congesta))	Decaisnina_triflora)	((Macrosolen_cochinchinensis	Macrosolen_melintangensis)	Lepidaria_sp_Nickrent_4044)))	Loxanthera_speciosa))	(Lepidaria_oviceps	(Alepis_flavida	Peraxilla_tetrapetala))))	(Gaiadendron_punctatum	(Nuytsia_floribunda	Atkinsonia_ligustrina))))	(Tupeia_antarctica
(Berhautia_senegalensis	(((Oncella_ambigua	Oncocalyx_sulfureus)	Agelanthus_sansibarensis)	((Oedina_pendens	((((Dendrophthoe_curvata	Tolypanthus_involucratus)	(Dendrophthoe_longituba	Helixanthera_coccinea))	((Helixanthera_cylindrica	(((Phragmanthera_regularis	(Scurrula_pulverulenta	(Scurrula_ferruginea	Scurrula_parasitica)))	(Helixanthera_parasitica	Taxillus_chinensis))	(((((Loranthus_grewingkii	Loranthus_europaeus)	(Cecarria_obtusifolia	Loranthus_odoratus))	((Muellerina_eucalyptoides	Muellerina_celastroides)	Ileostylus_micranthus))	(Gaiadendron_punctatum	((((((Lysiana_maritima	Lysiana_filifolia)	((Amylotheca_duthieana	(((Decaisnina_brittenii	(Decaisnina_signata	Decaisnina_congesta))	Decaisnina_triflora)	((Macrosolen_cochinchinensis	Macrosolen_melintangensis)	Lepidaria_sp_Nickrent_4044)))	Loxanthera_speciosa))	(Lepidaria_oviceps	(Alepis_flavida	Peraxilla_tetrapetala)))	((Nuytsia_floribunda	Atkinsonia_ligustrina)	((((((Cladocolea_cupulata	Cladocolea_mcvaughii)	(((Psittacanthus_schiedeanus	Oryctanthus_occidentalis)	Dendropemon_bicolor)	Passovia_pyrifolia))	(Psittacanthus_calyculatus	(Cladocolea_gracilis	((Struthanthus_sp_RE_5128_1	(Struthanthus_orbicularis
(Berhautia_senegalensis	(((Oncella_ambigua	Oncocalyx_sulfureus)	Agelanthus_sansibarensis)	((Oedina_pendens	((((Dendrophthoe_curvata	Tolypanthus_involucratus)	((Dendrophthoe_constricta	(Dendrophthoe_vitellina	Dendrophthoe_longituba))	Helixanthera_coccinea))	((((((Baratranthus_axanthus	((Loranthus_grewingkii	Loranthus_europaeus)	(Cecarria_obtusifolia	Loranthus_odoratus)))	((Muellerina_eucalyptoides	Muellerina_celastroides)	Ileostylus_micranthus))	(Ligaria_cuneifolia	(((((Cladocolea_cupulata	Cladocolea_mcvaughii)	(((Psittacanthus_schiedeanus	Oryctanthus_occidentalis)	Dendropemon_bicolor)	(Phthirusa_inorna	Passovia_pyrifolia)))	(Psittacanthus_calyculatus	((Cladocolea_gracilis	Struthanthus_sp_RE_5128_1)	((Struthanthus_orbicularis	Struthanthus_oerstedii)	Struthanthus_woodsonii))))	((Tripodanthus_acutifolius	Tripodanthus_flagellaris)	Tripodanthus_belmirensis))	(((((Tristerix_longebracteatus	(Tristerix_peytonii	((Tristerix_verticillatus	(Tristerix_corymbosus	Tristerix_aphyllus))	Tristerix_penduliflorus)))	(Tristerix_chodatianus	Tristerix_peruvianus))	Tristerix_grandiflorus)	Tristerix_pubescens)	((Desmaria_mutabilis	((Nuytsia_floribunda	(Atkinsonia_ligustrina	Gaiadendron_punctatum))
((Oedina_pendens	(((((((Phragmanthera_regularis	(Scurrula_pulverulenta	(Scurrula_ferruginea	Scurrula_parasitica)))	(Helixanthera_parasitica	Taxillus_chinensis))	Helixanthera_cylindrica)	(((((Loranthus_grewingkii	Loranthus_europaeus)	(Cecarria_obtusifolia	Loranthus_odoratus))	((Muellerina_eucalyptoides	Muellerina_celastroides)	(Septulina_glauca	Ileostylus_micranthus)))	(((Decaisnina_brittenii	((Decaisnina_signata	Decaisnina_congesta)	Ligaria_cuneifolia))	(((((((Tristerix_corymbosus	Tristerix_pubescens)	Tristerix_aphyllus)	Tristerix_longebracteatus)	Tristerix_peytonii)	(Tristerix_chodatianus	Tristerix_peruvianus))	(Tristerix_grandiflorus	Tristerix_penduliflorus))	Tristerix_verticillatus))	((((Gaiadendron_punctatum	((Notanthera_heterophylla	(((Amylotheca_duthieana	(Decaisnina_triflora	((Macrosolen_cochinchinensis	Macrosolen_melintangensis)	(Lepidaria_oviceps	Lepidaria_sp_Nickrent_4044))))	(Loxanthera_speciosa	(Lysiana_maritima	Lysiana_filifolia)))	(Alepis_flavida	Peraxilla_tetrapetala)))	Atkinsonia_ligustrina))	(Desmaria_mutabilis	Nuytsia_floribunda))	Amylotheca_subumbellata)	(Tupeia_antarctica	(((((Passovia_pyrifolia	(Cladocolea_cupulata
(Berhautia_senegalensis	((Oedina_pendens	((((((((Loranthus_grewingkii	Loranthus_europaeus)	(Cecarria_obtusifolia	Loranthus_odoratus))	((Muellerina_eucalyptoides	Muellerina_celastroides)	(Plicosepalus_curviflorus	(Septulina_glauca	Ileostylus_micranthus))))	(((((Atkinsonia_ligustrina	Nuytsia_floribunda)	Gaiadendron_punctatum)	Amylotheca_subumbellata)	(Notanthera_heterophylla	(((Amylotheca_duthieana	((Decaisnina_brittenii	Decaisnina_triflora)	((Macrosolen_cochinchinensis	Macrosolen_melintangensis)	Lepidaria_sp_Nickrent_4044)))	((Lepidaria_oviceps	Loxanthera_speciosa)	(Lysiana_maritima	Lysiana_filifolia)))	(Alepis_flavida	Peraxilla_tetrapetala))))	((((((Phthirusa_inorna	((Psittacanthus_calyculatus	(Cladocolea_gracilis	((Struthanthus_sp_RE_5128_1	(Struthanthus_orbicularis	Struthanthus_oerstedii))	Struthanthus_woodsonii)))	Tripodanthus_belmirensis))	(Passovia_pyrifolia	(((Cladocolea_cupulata	Cladocolea_mcvaughii)	Oryctanthus_occidentalis)	Dendropemon_bicolor)))	(Tripodanthus_acutifolius	Tripodanthus_flagellaris))	Psittacanthus_schiedeanus)	(Desmaria_mutabilis	(((Decaisnina_signata	Decaisnina_congesta)	Ligaria_cuneifolia)	(((Tristerix_pubescens	Tristerix_longebracteatus)
(((Agelanthus_sansibarensis	(Oncocalyx_sulfureus	Oncella_ambigua))	((Helixanthera_parasitica	Oedina_pendens)	(((((Amyema_cambagei	((Helixanthera_cylindrica	(Taxillus_chinensis	(Phragmanthera_regularis	(Scurrula_pulverulenta	(Scurrula_ferruginea	Scurrula_parasitica)))))	((((Helicanthes_elastica	Amyema_queenslandica)	(Benthamina_alyxifolia	((Diplatia_furcata	Amyema_glabra)	Dactyliophora_novaeguineae)))	(Septulina_glauca	Sogerianthe_sessiflora))	(Baratranthus_axanthus	((((Nuytsia_floribunda	(Atkinsonia_ligustrina	Gaiadendron_punctatum))	(((Lepidaria_oviceps	(Peraxilla_tetrapetala	Alepis_flavida))	((Amylotheca_subumbellata	(Lysiana_maritima	Lysiana_filifolia))	((Amylotheca_duthieana	(((Decaisnina_brittenii	(Decaisnina_signata	Decaisnina_congesta))	Decaisnina_triflora)	((Macrosolen_melintangensis	Macrosolen_cochinchinensis)	Lepidaria_sp_Nickrent_4044)))	Loxanthera_speciosa)))	(Tupeia_antarctica	((Desmaria_mutabilis	(Notanthera_heterophylla	((Tristerix_longebracteatus	(Tristerix_peytonii	((Tristerix_grandiflorus	((Tristerix_penduliflorus	(Tristerix_aphyllus	Tristerix_corymbosus))	Tristerix_verticillatus))	Tristerix_pubescens)))
((Oedina_pendens	(((((Helixanthera_cylindrica	(((Dendrophthoe_constricta	Helixanthera_parasitica)	Taxillus_chinensis)	(Phragmanthera_regularis	(Scurrula_pulverulenta	(Scurrula_ferruginea	Scurrula_parasitica)))))	((((Helicanthes_elastica	Amyema_queenslandica)	(Benthamina_alyxifolia	((Diplatia_furcata	Amyema_glabra)	((Dactyliophora_novaeguineae	Amyema_cambagei)	Diplatia_grandibractea))))	Sogerianthe_sessiflora)	(((((Nuytsia_floribunda	Atkinsonia_ligustrina)	Gaiadendron_punctatum)	(Desmaria_mutabilis	((Peraxilla_tetrapetala	Alepis_flavida)	((Amylotheca_subumbellata	(Lysiana_maritima	Lysiana_filifolia))	((Amylotheca_duthieana	(((Decaisnina_brittenii	(Decaisnina_signata	Decaisnina_congesta))	Decaisnina_triflora)	((Macrosolen_melintangensis	Macrosolen_cochinchinensis)	Lepidaria_sp_Nickrent_4044)))	(Lepidaria_oviceps	Loxanthera_speciosa))))))	(((Notanthera_heterophylla	((((Tristerix_grandiflorus	(Tristerix_longebracteatus	Tristerix_peruvianus))	((Tristerix_aphyllus	(Tristerix_penduliflorus	(Tristerix_verticillatus	Tristerix_corymbosus)))	Tristerix_peytonii))	Tristerix_pubescens)	Tristerix_chodatianus))	(((((Cladocolea_gracilis	((Struthanthus_sp_RE_5128_1
(Berhautia_senegalensis	((Oedina_pendens	((((Bakerella_sp_Nickrent_4161	Plicosepalus_sagittifolius)	((Amyema_cambagei	(((Helixanthera_cylindrica	((((Nuytsia_floribunda	Atkinsonia_ligustrina)	Gaiadendron_punctatum)	(((Desmaria_mutabilis	(((((Psittacanthus_calyculatus	((Cladocolea_gracilis	Struthanthus_sp_RE_5128_1)	(Struthanthus_woodsonii	(Struthanthus_orbicularis	(Psittacanthus_schiedeanus	Struthanthus_oerstedii)))))	((Dendropemon_bicolor	((Cladocolea_mcvaughii	Oryctanthus_occidentalis)	Cladocolea_cupulata))	Passovia_pyrifolia))	(Phthirusa_inorna	(Tripodanthus_flagellaris	Tripodanthus_acutifolius)))	Tripodanthus_belmirensis)	(Ligaria_cuneifolia	(Notanthera_heterophylla	((Tristerix_longebracteatus	Tristerix_pubescens)	((Tristerix_peytonii	((Tristerix_chodatianus	Tristerix_peruvianus)	(Tristerix_verticillatus	(Tristerix_aphyllus	Tristerix_corymbosus))))	Tristerix_grandiflorus))))))	Tupeia_antarctica)	((Lepidaria_oviceps	(Peraxilla_tetrapetala	Alepis_flavida))	((Amylotheca_subumbellata	(Lysiana_maritima	Lysiana_filifolia))	((Amylotheca_duthieana	(((Decaisnina_brittenii	(Decaisnina_signata	Decaisnina_congesta))	Decaisnina_triflora)	((Macrosolen_melintangensis
[truncated: 367 more rows]
[truncated: 51 more columns]
