# Supplementary material for: Eocene Loranthaceae pollen pushes back divergence ages for major splits in the family
Source: PeerJ. 2017 Jun 7;5:e3373. doi: 10.7717/peerj.3373 (PMC5466002; doi:10.7717/peerj.3373)
Supplement: Supplemental Information 8 — This archive includes all data and analysis files referred to in the main text and supplementary files that are needed to reproduce the shown results. See GuideToFiles.txt for naming schemes and contents of each subfolder included in this archive, and File S1 for analysis set-ups and further background information. [file peerj-05-3373-s008.zip › Step3_speciestrees/ML/RAxML_bootstrap.cp_exLF.q]

(((Englerina_ramulosa	Tapinanthus_constrictiflorus)	((Agelanthus_sansibarensis	(Oncella_ambigua	Oncocalyx_sulfureus))	((((Plicosepalus_sagittifolius	Bakerella_sp_Nickrent_4161)	((((((Benthamina_alyxifolia	(Dactyliophora_novaeguineae	((Diplatia_furcata	(Diplatia_grandibractea	Amyema_glabra))	Amyema_cambagei)))	(((Helicanthes_elastica	Amyema_queenslandica)	(Helixanthera_parasitica	Sogerianthe_sessiflora))	((Ligaria_cuneifolia	(((Tupeia_antarctica	(((((((Tristerix_corymbosus	Tristerix_aphyllus)	Tristerix_verticillatus)	Tristerix_penduliflorus)	Tristerix_peytonii)	(Tristerix_peruvianus	Tristerix_chodatianus))	(Tristerix_pubescens	Tristerix_longebracteatus))	Tristerix_grandiflorus))	((Notanthera_heterophylla	(((Amylotheca_subumbellata	(Lysiana_maritima	Lysiana_filifolia))	(Loxanthera_speciosa	(Amylotheca_duthieana	(Decaisnina_triflora	(Macrosolen_melintangensis	((Macrosolen_cochinchinensis	Lepidaria_sp_Nickrent_4044)	(Decaisnina_brittenii	(Decaisnina_congesta	Decaisnina_signata))))))))	(Alepis_flavida	Peraxilla_tetrapetala)))	(((Gaiadendron_punctatum	Lepidaria_oviceps)	Atkinsonia_ligustrina)	(Desmaria_mutabilis	Nuytsia_floribunda))))	(((Psittacanthus_calyculatus
(((((Plicosepalus_sagittifolius	Bakerella_sp_Nickrent_4161)	((Dendrophthoe_constricta	((Dendrophthoe_curvata	(Dendrophthoe_vitellina	Dendrophthoe_longituba))	(Helixanthera_coccinea	Tolypanthus_involucratus)))	((Septulina_glauca	((((Baratranthus_axanthus	(Ligaria_cuneifolia	(((Desmaria_mutabilis	((Tupeia_antarctica	(((((((Tristerix_corymbosus	Tristerix_aphyllus)	Tristerix_verticillatus)	Tristerix_penduliflorus)	Tristerix_peytonii)	(Tristerix_peruvianus	Tristerix_chodatianus))	(Tristerix_pubescens	Tristerix_longebracteatus))	Tristerix_grandiflorus))	(Notanthera_heterophylla	(((Amylotheca_subumbellata	(Lysiana_maritima	Lysiana_filifolia))	(Loxanthera_speciosa	(Amylotheca_duthieana	((Decaisnina_brittenii	((Decaisnina_congesta	Decaisnina_signata)	Decaisnina_triflora))	((Macrosolen_cochinchinensis	Macrosolen_melintangensis)	Lepidaria_sp_Nickrent_4044)))))	(Lepidaria_oviceps	(Alepis_flavida	Peraxilla_tetrapetala))))))	(Nuytsia_floribunda	(Gaiadendron_punctatum	Atkinsonia_ligustrina)))	((Tripodanthus_belmirensis	((((Struthanthus_sp_RE_5128_1	Struthanthus_woodsonii)	((((Cladocolea_cupulata	Cladocolea_mcvaughii)	Struthanthus_oerstedii)	Struthanthus_orbicularis)	Psittacanthus_schiedeanus))
(((((Amyema_cambagei	(((Vanwykia_remota	Plicosepalus_sagittifolius)	Bakerella_sp_Nickrent_4161)	Diplatia_grandibractea))	(Tolypanthus_involucratus	(((Helixanthera_coccinea	(Dendrophthoe_vitellina	Dendrophthoe_longituba))	Dendrophthoe_constricta)	Dendrophthoe_curvata)))	((((((Gaiadendron_punctatum	(((Tupeia_antarctica	(Tristerix_grandiflorus	((Tristerix_pubescens	(Tristerix_peruvianus	Tristerix_longebracteatus))	(Tristerix_chodatianus	(Tristerix_peytonii	((Tristerix_verticillatus	(Tristerix_corymbosus	Tristerix_aphyllus))	Tristerix_penduliflorus))))))	(Atkinsonia_ligustrina	(((((((((Cladocolea_gracilis	Struthanthus_sp_RE_5128_1)	(Struthanthus_woodsonii	(Tripodanthus_belmirensis	(Struthanthus_oerstedii	Struthanthus_orbicularis))))	(Tripodanthus_acutifolius	Tripodanthus_flagellaris))	((Phthirusa_inorna	Passovia_pyrifolia)	(Dendropemon_bicolor	((Cladocolea_cupulata	Cladocolea_mcvaughii)	Oryctanthus_occidentalis))))	Psittacanthus_calyculatus)	Psittacanthus_schiedeanus)	(Notanthera_heterophylla	((Lepidaria_oviceps	((Amylotheca_subumbellata	(Lysiana_maritima	Lysiana_filifolia))	(Loxanthera_speciosa	(Amylotheca_duthieana	(Decaisnina_triflora	(((Decaisnina_signata	((Macrosolen_cochinchinensis
((Agelanthus_sansibarensis	(Oncella_ambigua	Oncocalyx_sulfureus))	(((Tapinanthus_constrictiflorus	(Englerina_ramulosa	Oncocalyx_schimperi))	Berhautia_senegalensis)	(((Oedina_pendens	Vanwykia_remota)	((Plicosepalus_sagittifolius	(Septulina_glauca	Bakerella_sp_Nickrent_4161))	((((Helixanthera_cylindrica	((((Ileostylus_micranthus	(Muellerina_eucalyptoides	Muellerina_celastroides))	((Loranthus_grewingkii	Loranthus_europaeus)	(Cecarria_obtusifolia	Loranthus_odoratus)))	((((Tripodanthus_belmirensis	((Tripodanthus_acutifolius	Tripodanthus_flagellaris)	Phthirusa_inorna))	((Passovia_pyrifolia	(Dendropemon_bicolor	Oryctanthus_occidentalis))	(Psittacanthus_calyculatus	((Struthanthus_sp_RE_5128_1	((Cladocolea_cupulata	Cladocolea_mcvaughii)	Struthanthus_woodsonii))	(Cladocolea_gracilis	(Psittacanthus_schiedeanus	(Struthanthus_oerstedii	Struthanthus_orbicularis)))))))	(Notanthera_heterophylla	((((Lysiana_maritima	Decaisnina_triflora)	((Macrosolen_cochinchinensis	Macrosolen_melintangensis)	Lepidaria_sp_Nickrent_4044))	(((Lepidaria_oviceps	Amylotheca_duthieana)	Loxanthera_speciosa)	(((Decaisnina_signata	Decaisnina_congesta)	Decaisnina_brittenii)	Lysiana_filifolia)))	(Alepis_flavida
(Berhautia_senegalensis	((((Bakerella_sp_Nickrent_4161	(Plicosepalus_sagittifolius	Vanwykia_remota))	((Tolypanthus_involucratus	((((Dendrophthoe_vitellina	Dendrophthoe_longituba)	Dendrophthoe_constricta)	Dendrophthoe_curvata)	Helixanthera_coccinea))	((Septulina_glauca	((Emelianthe_panganensis	Moquiniella_rubra)	((Globimetula_dinklagei	((((Erianthemum_dregei	Spragueanella_rhamnifolia)	Tapinanthus_sp_OM825)	Plicosepalus_curviflorus)	Oliverella_rubroviridis))	Phragmanthera_crassicaulis)))	((Helixanthera_cylindrica	(Taxillus_chinensis	(Phragmanthera_regularis	(Scurrula_pulverulenta	(Scurrula_ferruginea	Scurrula_parasitica)))))	((((((Loranthus_grewingkii	Loranthus_europaeus)	(Cecarria_obtusifolia	Loranthus_odoratus))	(Ileostylus_micranthus	(Muellerina_eucalyptoides	Muellerina_celastroides)))	Baratranthus_axanthus)	(((((Atkinsonia_ligustrina	Gaiadendron_punctatum)	((Desmaria_mutabilis	((Tristerix_pubescens	(Tristerix_longebracteatus	((Tristerix_chodatianus	Tristerix_peruvianus)	Tristerix_grandiflorus)))	(Tristerix_peytonii	((Tristerix_aphyllus	(Tristerix_verticillatus	Tristerix_penduliflorus))	Tristerix_corymbosus))))	Tupeia_antarctica))	((Nuytsia_floribunda	(((((Phthirusa_inorna
(((Oncocalyx_schimperi	(Agelanthus_sansibarensis	(Oncella_ambigua	Oncocalyx_sulfureus)))	(Berhautia_senegalensis	(Baratranthus_axanthus	(Englerina_ramulosa	Tapinanthus_constrictiflorus))))	(Oedina_pendens	((Vanwykia_remota	Socratina_bemarivensis)	((Septulina_glauca	((((Phragmanthera_crassicaulis	(((Erianthemum_dregei	Spragueanella_rhamnifolia)	Tapinanthus_sp_OM825)	Oliverella_rubroviridis))	(Moquiniella_rubra	(Emelianthe_panganensis	(Plicosepalus_curviflorus	Globimetula_dinklagei))))	((Helixanthera_cylindrica	((Helixanthera_parasitica	Taxillus_chinensis)	(Phragmanthera_regularis	(Scurrula_ferruginea	(Scurrula_parasitica	Scurrula_pulverulenta)))))	((((Ileostylus_micranthus	(Muellerina_eucalyptoides	Muellerina_celastroides))	(Phthirusa_inorna	((Loranthus_grewingkii	Loranthus_europaeus)	(Cecarria_obtusifolia	Loranthus_odoratus))))	((Gaiadendron_punctatum	(Nuytsia_floribunda	((Cladocolea_mcvaughii	Cladocolea_cupulata)	Atkinsonia_ligustrina)))	((Tupeia_antarctica	((Loxanthera_speciosa	(Amylotheca_duthieana	((Lysiana_filifolia	Lysiana_maritima)	(Decaisnina_triflora	((Macrosolen_cochinchinensis	Macrosolen_melintangensis)	Lepidaria_sp_Nickrent_4044)))))
((((Agelanthus_sansibarensis	(Oncella_ambigua	Oncocalyx_sulfureus))	(Berhautia_senegalensis	(Englerina_ramulosa	(Oncocalyx_schimperi	Tapinanthus_constrictiflorus))))	((Septulina_glauca	((Phragmanthera_regularis	((Helixanthera_parasitica	Plicosepalus_curviflorus)	(((Moquiniella_rubra	((Emelianthe_panganensis	Globimetula_dinklagei)	(Phragmanthera_crassicaulis	(((Erianthemum_dregei	Spragueanella_rhamnifolia)	Tapinanthus_sp_OM825)	Oliverella_rubroviridis))))	((Helixanthera_cylindrica	((((Ileostylus_micranthus	(Muellerina_eucalyptoides	Muellerina_celastroides))	((Loranthus_grewingkii	Loranthus_europaeus)	(Cecarria_obtusifolia	Loranthus_odoratus)))	(Tupeia_antarctica	(((((Phthirusa_inorna	(Tripodanthus_belmirensis	(Tripodanthus_acutifolius	Tripodanthus_flagellaris)))	(((Struthanthus_sp_RE_5128_1	Struthanthus_woodsonii)	(Cladocolea_gracilis	(Psittacanthus_schiedeanus	(Struthanthus_oerstedii	Struthanthus_orbicularis))))	(Passovia_pyrifolia	(Dendropemon_bicolor	((Cladocolea_mcvaughii	Cladocolea_cupulata)	Oryctanthus_occidentalis)))))	Psittacanthus_calyculatus)	(Ligaria_cuneifolia	(((((((Tristerix_verticillatus	(Tristerix_corymbosus	Tristerix_aphyllus))	Tristerix_penduliflorus)	Tristerix_chodatianus)
((((((Moquiniella_rubra	((Globimetula_dinklagei	((Erianthemum_dregei	Spragueanella_rhamnifolia)	(Tapinanthus_sp_OM825	Oliverella_rubroviridis)))	(Emelianthe_panganensis	Phragmanthera_crassicaulis)))	(Plicosepalus_sagittifolius	Bakerella_sp_Nickrent_4161))	(((Dendrophthoe_curvata	((Dendrophthoe_vitellina	Dendrophthoe_longituba)	Helixanthera_coccinea))	Tolypanthus_involucratus)	(((Amyema_cambagei	((((Helixanthera_parasitica	Taxillus_chinensis)	(Phragmanthera_regularis	(Scurrula_ferruginea	(Scurrula_parasitica	Scurrula_pulverulenta))))	Helixanthera_cylindrica)	((Baratranthus_axanthus	(((Ileostylus_micranthus	(Muellerina_eucalyptoides	Muellerina_celastroides))	((Loranthus_grewingkii	Loranthus_europaeus)	(Cecarria_obtusifolia	Loranthus_odoratus)))	((Desmaria_mutabilis	(((((Passovia_pyrifolia	(Dendropemon_bicolor	(Psittacanthus_schiedeanus	Oryctanthus_occidentalis)))	(Cladocolea_cupulata	(Cladocolea_gracilis	(Struthanthus_woodsonii	(Struthanthus_sp_RE_5128_1	(Cladocolea_mcvaughii	(Struthanthus_oerstedii	Struthanthus_orbicularis)))))))	(((Tripodanthus_acutifolius	Phthirusa_inorna)	Tripodanthus_flagellaris)	Tripodanthus_belmirensis))	Psittacanthus_calyculatus)	(Ligaria_cuneifolia	(((Tristerix_penduliflorus
((((((((Dendrophthoe_constricta	(Dendrophthoe_vitellina	Dendrophthoe_longituba))	(Septulina_glauca	Helixanthera_coccinea))	Dendrophthoe_curvata)	Tolypanthus_involucratus)	((((Helixanthera_parasitica	Taxillus_chinensis)	(Scurrula_ferruginea	(Scurrula_parasitica	Scurrula_pulverulenta)))	(Helixanthera_cylindrica	((((Ileostylus_micranthus	(Muellerina_eucalyptoides	Muellerina_celastroides))	((Loranthus_grewingkii	Loranthus_europaeus)	(Cecarria_obtusifolia	Loranthus_odoratus)))	(Gaiadendron_punctatum	(((((Amylotheca_subumbellata	(Desmaria_mutabilis	((((((Cladocolea_cupulata	Cladocolea_mcvaughii)	((Phthirusa_inorna	Passovia_pyrifolia)	(Dendropemon_bicolor	Oryctanthus_occidentalis)))	(Psittacanthus_calyculatus	((Cladocolea_gracilis	Struthanthus_sp_RE_5128_1)	((Struthanthus_woodsonii	(Struthanthus_oerstedii	Struthanthus_orbicularis))	Tripodanthus_belmirensis))))	(Tripodanthus_acutifolius	Tripodanthus_flagellaris))	Psittacanthus_schiedeanus)	(Ligaria_cuneifolia	((((Tristerix_pubescens	Tristerix_longebracteatus)	((Tristerix_chodatianus	Tristerix_peruvianus)	(Tristerix_peytonii	(Tristerix_penduliflorus	((Tristerix_aphyllus	Tristerix_corymbosus)	Tristerix_verticillatus)))))	Tristerix_grandiflorus)
((((((((Helixanthera_cylindrica	(((Baratranthus_axanthus	((Ileostylus_micranthus	(Muellerina_eucalyptoides	Muellerina_celastroides))	((Loranthus_grewingkii	Loranthus_europaeus)	(Cecarria_obtusifolia	Loranthus_odoratus))))	(((((((Struthanthus_woodsonii	(Psittacanthus_schiedeanus	((Cladocolea_cupulata	Cladocolea_mcvaughii)	(Struthanthus_oerstedii	Struthanthus_orbicularis))))	(Cladocolea_gracilis	Struthanthus_sp_RE_5128_1))	Tripodanthus_acutifolius)	(((Phthirusa_inorna	Passovia_pyrifolia)	(Dendropemon_bicolor	(Tripodanthus_flagellaris	Oryctanthus_occidentalis)))	Tripodanthus_belmirensis))	Psittacanthus_calyculatus)	(((Gaiadendron_punctatum	(Atkinsonia_ligustrina	Nuytsia_floribunda))	(Desmaria_mutabilis	(Notanthera_heterophylla	(((Lepidaria_sp_Nickrent_4044	(Macrosolen_cochinchinensis	Macrosolen_melintangensis))	((Loxanthera_speciosa	Amylotheca_duthieana)	(Decaisnina_triflora	((Amylotheca_subumbellata	(Lysiana_maritima	Lysiana_filifolia))	((Decaisnina_congesta	Decaisnina_signata)	Decaisnina_brittenii)))))	(Lepidaria_oviceps	(Alepis_flavida	Peraxilla_tetrapetala))))))	(((Tristerix_verticillatus	(((Tristerix_chodatianus	Tristerix_peruvianus)	(Tristerix_aphyllus	(Tristerix_longebracteatus
((((Englerina_ramulosa	Tapinanthus_constrictiflorus)	((Agelanthus_sansibarensis	(Oncella_ambigua	Oncocalyx_sulfureus))	Oncocalyx_schimperi))	(Oedina_pendens	(((Baratranthus_axanthus	Vanwykia_remota)	Socratina_bemarivensis)	((Tolypanthus_involucratus	(Dendrophthoe_curvata	(Dendrophthoe_longituba	(Plicosepalus_curviflorus	Helixanthera_coccinea))))	((((((Helixanthera_parasitica	Taxillus_chinensis)	(Phragmanthera_regularis	(Scurrula_pulverulenta	(Scurrula_ferruginea	Scurrula_parasitica))))	(((((Muellerina_celastroides	Muellerina_eucalyptoides)	Ileostylus_micranthus)	(Cecarria_obtusifolia	((Loranthus_grewingkii	Loranthus_europaeus)	Loranthus_odoratus)))	((Tupeia_antarctica	((Psittacanthus_calyculatus	((Tripodanthus_belmirensis	(Tripodanthus_flagellaris	(Phthirusa_inorna	Tripodanthus_acutifolius)))	((Passovia_pyrifolia	(Dendropemon_bicolor	Oryctanthus_occidentalis))	((Struthanthus_woodsonii	(Struthanthus_sp_RE_5128_1	(Psittacanthus_schiedeanus	(((Struthanthus_oerstedii	Cladocolea_cupulata)	Cladocolea_mcvaughii)	Struthanthus_orbicularis))))	Cladocolea_gracilis))))	(Ligaria_cuneifolia	((Tristerix_chodatianus	((Tristerix_pubescens	(Tristerix_longebracteatus	Tristerix_peruvianus))
((Berhautia_senegalensis	(Englerina_ramulosa	Tapinanthus_constrictiflorus))	(((Agelanthus_sansibarensis	(Oncella_ambigua	Oncocalyx_sulfureus))	Oncocalyx_schimperi)	(Oedina_pendens	((Vanwykia_remota	Socratina_bemarivensis)	((Plicosepalus_sagittifolius	Bakerella_sp_Nickrent_4161)	((((Dendrophthoe_constricta	(Dendrophthoe_vitellina	Dendrophthoe_longituba))	Helixanthera_coccinea)	(Tolypanthus_involucratus	Dendrophthoe_curvata))	((((Helixanthera_parasitica	Taxillus_chinensis)	((Plicosepalus_curviflorus	Septulina_glauca)	(Phragmanthera_regularis	(Scurrula_pulverulenta	(Scurrula_ferruginea	Scurrula_parasitica)))))	((Helixanthera_cylindrica	(Baratranthus_axanthus	((Psittacanthus_schiedeanus	((((Nuytsia_floribunda	((Cladocolea_mcvaughii	Cladocolea_cupulata)	Atkinsonia_ligustrina))	Gaiadendron_punctatum)	((Tupeia_antarctica	(((Tripodanthus_flagellaris	Lepidaria_oviceps)	(Peraxilla_tetrapetala	Alepis_flavida))	(Ligaria_cuneifolia	((Loxanthera_speciosa	(Amylotheca_duthieana	(Decaisnina_triflora	(Lepidaria_sp_Nickrent_4044	(Macrosolen_melintangensis	Macrosolen_cochinchinensis)))))	(Amylotheca_subumbellata	(Lysiana_maritima	Lysiana_filifolia))))))	((Decaisnina_brittenii
(Berhautia_senegalensis	((Englerina_ramulosa	Tapinanthus_constrictiflorus)	(((Agelanthus_sansibarensis	(Oncella_ambigua	Oncocalyx_sulfureus))	Oncocalyx_schimperi)	(Oedina_pendens	((Vanwykia_remota	Socratina_bemarivensis)	((Plicosepalus_sagittifolius	Bakerella_sp_Nickrent_4161)	((((Dendrophthoe_constricta	(Dendrophthoe_vitellina	Dendrophthoe_longituba))	(Dendrophthoe_curvata	Helixanthera_coccinea))	Tolypanthus_involucratus)	(((Phragmanthera_crassicaulis	((Globimetula_dinklagei	Emelianthe_panganensis)	(Oliverella_rubroviridis	((Tapinanthus_sp_OM825	(Erianthemum_dregei	Spragueanella_rhamnifolia))	Plicosepalus_curviflorus))))	Moquiniella_rubra)	(((Helixanthera_parasitica	Taxillus_chinensis)	(Phragmanthera_regularis	(Scurrula_pulverulenta	(Scurrula_ferruginea	Scurrula_parasitica))))	(Helixanthera_cylindrica	(((Helicanthes_elastica	Amyema_queenslandica)	(Benthamina_alyxifolia	(Dactyliophora_novaeguineae	((Amyema_cambagei	Diplatia_grandibractea)	(Diplatia_furcata	Amyema_glabra)))))	((Baratranthus_axanthus	((((((Amylotheca_subumbellata	(((Tripodanthus_flagellaris	Lepidaria_oviceps)	(Peraxilla_tetrapetala	Alepis_flavida))	((Loxanthera_speciosa	(Amylotheca_duthieana
(((Vanwykia_remota	Socratina_bemarivensis)	((Tolypanthus_involucratus	(Dendrophthoe_curvata	((Dendrophthoe_constricta	Helixanthera_coccinea)	(Dendrophthoe_vitellina	Dendrophthoe_longituba))))	(((((((Atkinsonia_ligustrina	Nuytsia_floribunda)	(((Desmaria_mutabilis	(Tupeia_antarctica	(Tristerix_grandiflorus	((((((Tristerix_corymbosus	(Tristerix_peytonii	Tristerix_verticillatus))	Tristerix_aphyllus)	Tristerix_penduliflorus)	Tristerix_longebracteatus)	Tristerix_pubescens)	(Tristerix_chodatianus	Tristerix_peruvianus)))))	((((Passovia_pyrifolia	((Cladocolea_mcvaughii	Cladocolea_cupulata)	(Dendropemon_bicolor	Oryctanthus_occidentalis)))	((Cladocolea_gracilis	(((Psittacanthus_schiedeanus	Struthanthus_sp_RE_5128_1)	(Struthanthus_oerstedii	Struthanthus_orbicularis))	Struthanthus_woodsonii))	Psittacanthus_calyculatus))	(Tripodanthus_belmirensis	(Tripodanthus_flagellaris	(Phthirusa_inorna	Tripodanthus_acutifolius))))	(((Peraxilla_tetrapetala	Alepis_flavida)	((Loxanthera_speciosa	((Lepidaria_oviceps	Lepidaria_sp_Nickrent_4044)	((((Decaisnina_congesta	Decaisnina_signata)	Decaisnina_brittenii)	Decaisnina_triflora)	(Amylotheca_duthieana	(Macrosolen_melintangensis	Macrosolen_cochinchinensis)))))
(Berhautia_senegalensis	((Oedina_pendens	(((Baratranthus_axanthus	Vanwykia_remota)	Socratina_bemarivensis)	(((((Dendrophthoe_constricta	Helixanthera_coccinea)	(Dendrophthoe_vitellina	Dendrophthoe_longituba))	(Tolypanthus_involucratus	Dendrophthoe_curvata))	((Plicosepalus_sagittifolius	Bakerella_sp_Nickrent_4161)	(((((Oliverella_rubroviridis	(Tapinanthus_sp_OM825	(Erianthemum_dregei	Spragueanella_rhamnifolia)))	((Plicosepalus_curviflorus	Globimetula_dinklagei)	Emelianthe_panganensis))	Phragmanthera_crassicaulis)	Moquiniella_rubra)	(((((((Desmaria_mutabilis	(((((Passovia_pyrifolia	(Dendropemon_bicolor	Oryctanthus_occidentalis))	((Struthanthus_woodsonii	Struthanthus_sp_RE_5128_1)	((Psittacanthus_schiedeanus	((Cladocolea_mcvaughii	Cladocolea_cupulata)	Cladocolea_gracilis))	(Struthanthus_oerstedii	Struthanthus_orbicularis))))	((Tripodanthus_belmirensis	Phthirusa_inorna)	(Tripodanthus_acutifolius	Tripodanthus_flagellaris)))	Psittacanthus_calyculatus)	(Ligaria_cuneifolia	(((Tristerix_peytonii	((Tristerix_pubescens	Tristerix_longebracteatus)	((Tristerix_chodatianus	Tristerix_peruvianus)	Tristerix_grandiflorus)))	(Tristerix_corymbosus	((Tristerix_verticillatus	Tristerix_penduliflorus)	Tristerix_aphyllus)))
((Oedina_pendens	((((Dendrophthoe_curvata	(Dendrophthoe_constricta	(Dendrophthoe_vitellina	Dendrophthoe_longituba)))	(Tolypanthus_involucratus	Helixanthera_coccinea))	(((((((Plicosepalus_curviflorus	((Erianthemum_dregei	Spragueanella_rhamnifolia)	(Oliverella_rubroviridis	Tapinanthus_sp_OM825)))	(Globimetula_dinklagei	Emelianthe_panganensis))	Phragmanthera_crassicaulis)	Moquiniella_rubra)	Septulina_glauca)	(((Helixanthera_cylindrica	((((((Peraxilla_tetrapetala	Alepis_flavida)	((Loxanthera_speciosa	(Amylotheca_duthieana	(((Macrosolen_melintangensis	Macrosolen_cochinchinensis)	Lepidaria_sp_Nickrent_4044)	Decaisnina_triflora)))	(Amylotheca_subumbellata	(Lysiana_maritima	Lysiana_filifolia))))	((((((Phthirusa_inorna	Passovia_pyrifolia)	(Dendropemon_bicolor	Oryctanthus_occidentalis))	(Psittacanthus_calyculatus	((((Struthanthus_oerstedii	Struthanthus_orbicularis)	Tripodanthus_belmirensis)	Struthanthus_woodsonii)	(Struthanthus_sp_RE_5128_1	Cladocolea_gracilis))))	(Tripodanthus_flagellaris	Tripodanthus_acutifolius))	(Cladocolea_mcvaughii	Cladocolea_cupulata))	((Ligaria_cuneifolia	(((Tristerix_chodatianus	Tristerix_peruvianus)	((Tristerix_grandiflorus	(Tristerix_peytonii	((Tristerix_verticillatus
((((Berhautia_senegalensis	(Englerina_ramulosa	Tapinanthus_constrictiflorus))	(Agelanthus_sansibarensis	(Oncella_ambigua	Oncocalyx_sulfureus)))	Oncocalyx_schimperi)	((Oedina_pendens	(Socratina_bemarivensis	(((((Helixanthera_coccinea	(Dendrophthoe_constricta	(Dendrophthoe_vitellina	Dendrophthoe_longituba)))	Dendrophthoe_curvata)	Tolypanthus_involucratus)	((((((Oliverella_rubroviridis	Tapinanthus_sp_OM825)	(Plicosepalus_curviflorus	(Erianthemum_dregei	Spragueanella_rhamnifolia)))	Moquiniella_rubra)	(Globimetula_dinklagei	(Psittacanthus_schiedeanus	Emelianthe_panganensis)))	Phragmanthera_crassicaulis)	((((Ligaria_cuneifolia	(((Psittacanthus_calyculatus	((((Tripodanthus_belmirensis	(((Struthanthus_oerstedii	Cladocolea_mcvaughii)	Cladocolea_cupulata)	Struthanthus_orbicularis))	Struthanthus_woodsonii)	(Struthanthus_sp_RE_5128_1	Cladocolea_gracilis))	((Phthirusa_inorna	Passovia_pyrifolia)	(Dendropemon_bicolor	Oryctanthus_occidentalis))))	(Tripodanthus_flagellaris	Tripodanthus_acutifolius))	((((Tristerix_chodatianus	Tristerix_pubescens)	(Tristerix_longebracteatus	((Tristerix_peruvianus	Tristerix_peytonii)	Tristerix_grandiflorus)))	(((Tristerix_verticillatus	Tristerix_aphyllus)	Tristerix_corymbosus)
((((Englerina_ramulosa	Tapinanthus_constrictiflorus)	(Agelanthus_sansibarensis	(Oncocalyx_schimperi	(Oncella_ambigua	Oncocalyx_sulfureus))))	(Oedina_pendens	(Dendrophthoe_constricta	((((Plicosepalus_sagittifolius	(((Septulina_glauca	Helixanthera_coccinea)	(Dendrophthoe_vitellina	Dendrophthoe_longituba))	(Dendrophthoe_curvata	Tolypanthus_involucratus)))	((((Oliverella_rubroviridis	(Tapinanthus_sp_OM825	(Erianthemum_dregei	Spragueanella_rhamnifolia)))	((Globimetula_dinklagei	Emelianthe_panganensis)	(Plicosepalus_curviflorus	Phragmanthera_crassicaulis)))	Moquiniella_rubra)	(((((Ligaria_cuneifolia	((((Tristerix_longebracteatus	((Tristerix_pubescens	(Tristerix_peytonii	((Tristerix_penduliflorus	(Tristerix_aphyllus	Tristerix_corymbosus))	Tristerix_verticillatus)))	Tristerix_grandiflorus))	(Tristerix_chodatianus	Tristerix_peruvianus))	(Tupeia_antarctica	((Desmaria_mutabilis	((Peraxilla_tetrapetala	Alepis_flavida)	(Notanthera_heterophylla	(Lepidaria_oviceps	((Amylotheca_duthieana	((Decaisnina_triflora	Decaisnina_signata)	(Decaisnina_brittenii	(Decaisnina_congesta	((Macrosolen_melintangensis	Macrosolen_cochinchinensis)	Lepidaria_sp_Nickrent_4044)))))	((Amylotheca_subumbellata
(((Agelanthus_sansibarensis	(Oncella_ambigua	Oncocalyx_sulfureus))	(((Helixanthera_parasitica	Oedina_pendens)	((Septulina_glauca	(((Bakerella_sp_Nickrent_4161	Plicosepalus_sagittifolius)	(((((Emelianthe_panganensis	(Globimetula_dinklagei	(Oliverella_rubroviridis	(Tapinanthus_sp_OM825	(Plicosepalus_curviflorus	(Erianthemum_dregei	Spragueanella_rhamnifolia))))))	Phragmanthera_crassicaulis)	Moquiniella_rubra)	(((((Tupeia_antarctica	(((((Nuytsia_floribunda	Atkinsonia_ligustrina)	Gaiadendron_punctatum)	Amylotheca_subumbellata)	(((Lepidaria_oviceps	Peraxilla_tetrapetala)	Alepis_flavida)	((Amylotheca_duthieana	(((Macrosolen_melintangensis	Macrosolen_cochinchinensis)	(Lepidaria_sp_Nickrent_4044	((Decaisnina_signata	Decaisnina_congesta)	Decaisnina_brittenii)))	Decaisnina_triflora))	((Lysiana_maritima	Lysiana_filifolia)	Loxanthera_speciosa))))	(((((((Phthirusa_inorna	Tripodanthus_acutifolius)	Tripodanthus_flagellaris)	((Passovia_pyrifolia	(Dendropemon_bicolor	Oryctanthus_occidentalis))	((Cladocolea_mcvaughii	Cladocolea_cupulata)	((Struthanthus_woodsonii	(Cladocolea_gracilis	((Psittacanthus_schiedeanus	Struthanthus_oerstedii)	Struthanthus_orbicularis)))	Struthanthus_sp_RE_5128_1))))
(((Helixanthera_parasitica	Oedina_pendens)	((Socratina_bemarivensis	(Baratranthus_axanthus	Vanwykia_remota))	(Amyema_cambagei	(((Phragmanthera_regularis	((((Phragmanthera_crassicaulis	((Oliverella_rubroviridis	(Plicosepalus_curviflorus	((Erianthemum_dregei	Spragueanella_rhamnifolia)	Tapinanthus_sp_OM825)))	(Emelianthe_panganensis	Globimetula_dinklagei)))	Moquiniella_rubra)	(Bakerella_sp_Nickrent_4161	Plicosepalus_sagittifolius))	Septulina_glauca))	(((((Benthamina_alyxifolia	((Diplatia_furcata	(Amyema_glabra	Diplatia_grandibractea))	Dactyliophora_novaeguineae))	(Helicanthes_elastica	Amyema_queenslandica))	Sogerianthe_sessiflora)	Helixanthera_cylindrica)	((((((((Tripodanthus_acutifolius	Tripodanthus_flagellaris)	(((Phthirusa_inorna	Passovia_pyrifolia)	(Dendropemon_bicolor	Oryctanthus_occidentalis))	(((Struthanthus_woodsonii	Tripodanthus_belmirensis)	(((Cladocolea_cupulata	(Cladocolea_mcvaughii	Struthanthus_oerstedii))	Struthanthus_orbicularis)	Struthanthus_sp_RE_5128_1))	Cladocolea_gracilis)))	Psittacanthus_calyculatus)	Psittacanthus_schiedeanus)	((((Tristerix_chodatianus	Tristerix_peruvianus)	((Tristerix_penduliflorus	Tristerix_grandiflorus)	((Tristerix_pubescens	Tristerix_longebracteatus)
((Berhautia_senegalensis	(Tapinanthus_constrictiflorus	(Oncocalyx_schimperi	Englerina_ramulosa)))	((((((((((Helixanthera_parasitica	Taxillus_chinensis)	(Scurrula_pulverulenta	(Scurrula_parasitica	Scurrula_ferruginea)))	Helixanthera_cylindrica)	((((Ileostylus_micranthus	(Muellerina_celastroides	Muellerina_eucalyptoides))	(Cecarria_obtusifolia	(Loranthus_odoratus	(Loranthus_europaeus	Loranthus_grewingkii))))	(Tupeia_antarctica	((((Notanthera_heterophylla	((Tristerix_grandiflorus	(((Tristerix_longebracteatus	Tristerix_peytonii)	((Tristerix_chodatianus	Tristerix_peruvianus)	((Tristerix_penduliflorus	(Tristerix_corymbosus	Tristerix_aphyllus))	Tristerix_verticillatus)))	Tristerix_pubescens))	Ligaria_cuneifolia))	((Tripodanthus_belmirensis	(Tripodanthus_flagellaris	Tripodanthus_acutifolius))	((Psittacanthus_calyculatus	(Struthanthus_woodsonii	((Cladocolea_gracilis	((Psittacanthus_schiedeanus	Struthanthus_oerstedii)	Struthanthus_orbicularis))	Struthanthus_sp_RE_5128_1)))	(((Phthirusa_inorna	Passovia_pyrifolia)	(Dendropemon_bicolor	Oryctanthus_occidentalis))	(Cladocolea_cupulata	Cladocolea_mcvaughii)))))	Desmaria_mutabilis)	((((Lysiana_maritima	Lysiana_filifolia)	(Loxanthera_speciosa
(((((Socratina_bemarivensis	Vanwykia_remota)	(Bakerella_sp_Nickrent_4161	(Oedina_pendens	Plicosepalus_sagittifolius)))	((((Dendrophthoe_vitellina	Dendrophthoe_longituba)	Dendrophthoe_constricta)	Dendrophthoe_curvata)	(Helixanthera_coccinea	Tolypanthus_involucratus)))	((Moquiniella_rubra	(Phragmanthera_crassicaulis	(((Tapinanthus_sp_OM825	(Spragueanella_rhamnifolia	Erianthemum_dregei))	Oliverella_rubroviridis)	(Globimetula_dinklagei	Emelianthe_panganensis))))	((((Helixanthera_parasitica	Taxillus_chinensis)	(Phragmanthera_regularis	(Scurrula_ferruginea	(Scurrula_pulverulenta	Scurrula_parasitica))))	Helixanthera_cylindrica)	((Septulina_glauca	((((Benthamina_alyxifolia	(Dactyliophora_novaeguineae	(Amyema_cambagei	(Diplatia_grandibractea	(Amyema_glabra	Diplatia_furcata)))))	(Amyema_queenslandica	Helicanthes_elastica))	Sogerianthe_sessiflora)	Plicosepalus_curviflorus))	((((Gaiadendron_punctatum	(Tupeia_antarctica	((((((Tristerix_verticillatus	(Tristerix_penduliflorus	(Tristerix_corymbosus	Tristerix_aphyllus)))	Tristerix_peytonii)	(Tristerix_longebracteatus	Tristerix_pubescens))	Tristerix_grandiflorus)	(Tristerix_chodatianus	Tristerix_peruvianus))	(((Notanthera_heterophylla
((((((Tolypanthus_involucratus	((Helixanthera_coccinea	((Dendrophthoe_vitellina	Dendrophthoe_longituba)	Dendrophthoe_constricta))	Dendrophthoe_curvata))	((Moquiniella_rubra	(Phragmanthera_crassicaulis	(((Tapinanthus_sp_OM825	(Spragueanella_rhamnifolia	Erianthemum_dregei))	Oliverella_rubroviridis)	(Globimetula_dinklagei	Emelianthe_panganensis))))	(Plicosepalus_sagittifolius	Bakerella_sp_Nickrent_4161)))	((((Helixanthera_parasitica	Taxillus_chinensis)	(Phragmanthera_regularis	(Scurrula_ferruginea	(Scurrula_pulverulenta	Scurrula_parasitica))))	Helixanthera_cylindrica)	((((Benthamina_alyxifolia	((Diplatia_furcata	(Diplatia_grandibractea	Amyema_glabra))	(Dactyliophora_novaeguineae	Amyema_cambagei)))	(Amyema_queenslandica	Helicanthes_elastica))	Sogerianthe_sessiflora)	(((((Decaisnina_congesta	Decaisnina_signata)	(Decaisnina_brittenii	Desmaria_mutabilis))	Notanthera_heterophylla)	((((Plicosepalus_curviflorus	Nuytsia_floribunda)	(Septulina_glauca	Atkinsonia_ligustrina))	Gaiadendron_punctatum)	((((Dendropemon_bicolor	(Psittacanthus_schiedeanus	Oryctanthus_occidentalis))	((Tripodanthus_flagellaris	Tripodanthus_acutifolius)	((Cladocolea_cupulata	Cladocolea_mcvaughii)	((Passovia_pyrifolia
(((((Phragmanthera_regularis	(Moquiniella_rubra	(Phragmanthera_crassicaulis	((Oliverella_rubroviridis	(Plicosepalus_curviflorus	(Tapinanthus_sp_OM825	(Spragueanella_rhamnifolia	Erianthemum_dregei))))	(Globimetula_dinklagei	Emelianthe_panganensis)))))	(Oedina_pendens	(Plicosepalus_sagittifolius	Bakerella_sp_Nickrent_4161)))	((Tolypanthus_involucratus	((Helixanthera_coccinea	((Dendrophthoe_vitellina	Dendrophthoe_longituba)	Dendrophthoe_constricta))	Dendrophthoe_curvata))	((((Helixanthera_parasitica	Taxillus_chinensis)	(Scurrula_ferruginea	(Scurrula_pulverulenta	Scurrula_parasitica)))	Helixanthera_cylindrica)	(((((((Ligaria_cuneifolia	(((Tristerix_pubescens	(((Tristerix_penduliflorus	(Tristerix_aphyllus	(Tristerix_verticillatus	Tristerix_corymbosus)))	Tristerix_grandiflorus)	Tristerix_chodatianus))	Tristerix_longebracteatus)	(Tristerix_peytonii	Tristerix_peruvianus)))	(Tupeia_antarctica	(((Tripodanthus_flagellaris	(Phthirusa_inorna	Tripodanthus_acutifolius))	(((Psittacanthus_calyculatus	(((Cladocolea_gracilis	(Struthanthus_oerstedii	Struthanthus_orbicularis))	Struthanthus_woodsonii)	Struthanthus_sp_RE_5128_1))	(Passovia_pyrifolia	(Dendropemon_bicolor	(Psittacanthus_schiedeanus	Oryctanthus_occidentalis))))
(((Oedina_pendens	(Vanwykia_remota	((((Plicosepalus_sagittifolius	Bakerella_sp_Nickrent_4161)	(Moquiniella_rubra	(Phragmanthera_crassicaulis	(((Tapinanthus_sp_OM825	(Spragueanella_rhamnifolia	Erianthemum_dregei))	Oliverella_rubroviridis)	(Globimetula_dinklagei	Emelianthe_panganensis)))))	((Helixanthera_parasitica	Plicosepalus_curviflorus)	((Taxillus_chinensis	(Phragmanthera_regularis	(Scurrula_pulverulenta	(Scurrula_parasitica	Scurrula_ferruginea))))	(((((((Desmaria_mutabilis	((((Phthirusa_inorna	(Tripodanthus_acutifolius	Tripodanthus_flagellaris))	Tripodanthus_belmirensis)	(((Psittacanthus_calyculatus	((((Cladocolea_mcvaughii	Struthanthus_oerstedii)	Struthanthus_orbicularis)	Struthanthus_woodsonii)	(Cladocolea_gracilis	Struthanthus_sp_RE_5128_1)))	Cladocolea_cupulata)	(Passovia_pyrifolia	(Dendropemon_bicolor	(Psittacanthus_schiedeanus	Oryctanthus_occidentalis)))))	(Notanthera_heterophylla	(((((Tristerix_peytonii	(Tristerix_verticillatus	(Tristerix_corymbosus	Tristerix_aphyllus)))	Tristerix_chodatianus)	(Tristerix_pubescens	(Tristerix_peruvianus	Tristerix_longebracteatus)))	(Tristerix_penduliflorus	Tristerix_grandiflorus))	Ligaria_cuneifolia))))	(((Gaiadendron_punctatum	(Atkinsonia_ligustrina
((Berhautia_senegalensis	(Oedina_pendens	((Socratina_bemarivensis	Vanwykia_remota)	(Plicosepalus_sagittifolius	(((((Bakerella_sp_Nickrent_4161	((((((Diplatia_grandibractea	Amyema_glabra)	Diplatia_furcata)	Dactyliophora_novaeguineae)	Benthamina_alyxifolia)	(Amyema_queenslandica	Helicanthes_elastica))	(Septulina_glauca	Sogerianthe_sessiflora)))	(Helixanthera_cylindrica	(((Helixanthera_parasitica	Taxillus_chinensis)	(Phragmanthera_regularis	(Scurrula_pulverulenta	(Scurrula_parasitica	Scurrula_ferruginea))))	(((Desmaria_mutabilis	((Nuytsia_floribunda	(Gaiadendron_punctatum	((Cladocolea_cupulata	Cladocolea_mcvaughii)	Atkinsonia_ligustrina)))	((((Amylotheca_duthieana	(((Psittacanthus_schiedeanus	((Decaisnina_signata	Decaisnina_congesta)	Decaisnina_brittenii))	Decaisnina_triflora)	(Lepidaria_sp_Nickrent_4044	(Macrosolen_cochinchinensis	Macrosolen_melintangensis))))	(Amylotheca_subumbellata	(Lysiana_maritima	Lysiana_filifolia)))	Loxanthera_speciosa)	(Alepis_flavida	Peraxilla_tetrapetala))))	(Tupeia_antarctica	(((Tripodanthus_acutifolius	Tripodanthus_flagellaris)	((Psittacanthus_calyculatus	((Cladocolea_gracilis	((Struthanthus_oerstedii	Struthanthus_orbicularis)
(((Oedina_pendens	((Socratina_bemarivensis	Vanwykia_remota)	(((((((Septulina_glauca	Sogerianthe_sessiflora)	(Amyema_cambagei	(Diplatia_grandibractea	(((Amyema_glabra	Diplatia_furcata)	Dactyliophora_novaeguineae)	(Benthamina_alyxifolia	(Amyema_queenslandica	Helicanthes_elastica))))))	(((Gaiadendron_punctatum	(((((((Tristerix_corymbosus	((Tristerix_penduliflorus	Tristerix_verticillatus)	Tristerix_aphyllus))	((Tristerix_grandiflorus	((Tristerix_chodatianus	Tristerix_peruvianus)	(Tristerix_pubescens	Tristerix_longebracteatus)))	Tristerix_peytonii))	Ligaria_cuneifolia)	Notanthera_heterophylla)	(((Tripodanthus_acutifolius	Tripodanthus_flagellaris)	(((Cladocolea_gracilis	((Struthanthus_sp_RE_5128_1	(((Cladocolea_cupulata	Cladocolea_mcvaughii)	Struthanthus_oerstedii)	Struthanthus_orbicularis))	Struthanthus_woodsonii))	Tripodanthus_belmirensis)	((Phthirusa_inorna	Passovia_pyrifolia)	(Dendropemon_bicolor	Oryctanthus_occidentalis))))	Psittacanthus_calyculatus))	Desmaria_mutabilis)	(Atkinsonia_ligustrina	((((Amylotheca_duthieana	(((Psittacanthus_schiedeanus	((Decaisnina_signata	Decaisnina_congesta)	Decaisnina_brittenii))	Decaisnina_triflora)	(Lepidaria_sp_Nickrent_4044
((((Oncella_ambigua	Oncocalyx_sulfureus)	Agelanthus_sansibarensis)	(((Oedina_pendens	((Socratina_bemarivensis	Vanwykia_remota)	((((Tolypanthus_involucratus	((Sogerianthe_sessiflora	(Septulina_glauca	((Benthamina_alyxifolia	((Diplatia_furcata	(Diplatia_grandibractea	Amyema_glabra))	(Dactyliophora_novaeguineae	Amyema_cambagei)))	(Amyema_queenslandica	Helicanthes_elastica))))	(((Nuytsia_floribunda	(Atkinsonia_ligustrina	(Lepidaria_oviceps	Gaiadendron_punctatum)))	((((((((Tristerix_peruvianus	(Tristerix_pubescens	Tristerix_longebracteatus))	(Tristerix_chodatianus	(Tristerix_peytonii	((Tristerix_verticillatus	(Tristerix_corymbosus	Tristerix_aphyllus))	Tristerix_penduliflorus))))	Tristerix_grandiflorus)	Ligaria_cuneifolia)	Notanthera_heterophylla)	(((((Cladocolea_cupulata	Cladocolea_mcvaughii)	((Dendropemon_bicolor	(Psittacanthus_schiedeanus	Oryctanthus_occidentalis))	Passovia_pyrifolia))	((Struthanthus_sp_RE_5128_1	Cladocolea_gracilis)	(Struthanthus_woodsonii	(Struthanthus_oerstedii	Struthanthus_orbicularis))))	(Tripodanthus_belmirensis	(Phthirusa_inorna	(Tripodanthus_acutifolius	Tripodanthus_flagellaris))))	Psittacanthus_calyculatus))	Desmaria_mutabilis)
((Oedina_pendens	(((Helixanthera_parasitica	Socratina_bemarivensis)	Vanwykia_remota)	((((((((((((Dendropemon_bicolor	Oryctanthus_occidentalis)	Passovia_pyrifolia)	(Psittacanthus_calyculatus	(Cladocolea_gracilis	(((((Tripodanthus_belmirensis	Struthanthus_oerstedii)	Struthanthus_orbicularis)	(Cladocolea_cupulata	Cladocolea_mcvaughii))	Struthanthus_woodsonii)	Struthanthus_sp_RE_5128_1))))	(Tripodanthus_acutifolius	Tripodanthus_flagellaris))	Phthirusa_inorna)	((((Tristerix_peytonii	(Tristerix_longebracteatus	(Tristerix_pubescens	(((Tristerix_penduliflorus	(Tristerix_aphyllus	Tristerix_corymbosus))	Tristerix_verticillatus)	Tristerix_grandiflorus))))	(Tristerix_chodatianus	Tristerix_peruvianus))	Ligaria_cuneifolia)	Notanthera_heterophylla))	Desmaria_mutabilis)	((((Amylotheca_subumbellata	(Lysiana_maritima	Lysiana_filifolia))	(Loxanthera_speciosa	(Amylotheca_duthieana	((((Decaisnina_signata	Decaisnina_congesta)	Decaisnina_brittenii)	Psittacanthus_schiedeanus)	(Decaisnina_triflora	(Lepidaria_sp_Nickrent_4044	(Macrosolen_cochinchinensis	Macrosolen_melintangensis)))))))	(Lepidaria_oviceps	(Alepis_flavida	Peraxilla_tetrapetala)))	((Atkinsonia_ligustrina	Gaiadendron_punctatum)
(Berhautia_senegalensis	((Oedina_pendens	((Socratina_bemarivensis	(Baratranthus_axanthus	Vanwykia_remota))	(((Phragmanthera_regularis	Bakerella_sp_Nickrent_4161)	(((((((Spragueanella_rhamnifolia	Erianthemum_dregei)	Tapinanthus_sp_OM825)	Oliverella_rubroviridis)	Globimetula_dinklagei)	(Phragmanthera_crassicaulis	Emelianthe_panganensis))	Moquiniella_rubra)	((((Helixanthera_parasitica	Taxillus_chinensis)	(Plicosepalus_curviflorus	(Lepidaria_oviceps	(Oncocalyx_schimperi	(Scurrula_pulverulenta	(Scurrula_parasitica	Scurrula_ferruginea))))))	Helixanthera_cylindrica)	((((Loranthus_europaeus	Loranthus_grewingkii)	(Loranthus_odoratus	Cecarria_obtusifolia))	(((((((((Dendropemon_bicolor	(Cladocolea_mcvaughii	Oryctanthus_occidentalis))	Cladocolea_cupulata)	Passovia_pyrifolia)	(Cladocolea_gracilis	(Struthanthus_woodsonii	(Struthanthus_sp_RE_5128_1	(Struthanthus_orbicularis	Struthanthus_oerstedii)))))	(Tripodanthus_belmirensis	(Phthirusa_inorna	(Tripodanthus_acutifolius	Tripodanthus_flagellaris))))	Psittacanthus_calyculatus)	(((Desmaria_mutabilis	((Notanthera_heterophylla	((Lysiana_maritima	Lysiana_filifolia)	(Loxanthera_speciosa	(Amylotheca_duthieana	(((((Decaisnina_signata
(((Oedina_pendens	((Socratina_bemarivensis	(Lepidaria_oviceps	Vanwykia_remota))	((((Dendrophthoe_constricta	(Dendrophthoe_longituba	Dendrophthoe_vitellina))	Helixanthera_coccinea)	(Dendrophthoe_curvata	Tolypanthus_involucratus))	((Septulina_glauca	((((Sogerianthe_sessiflora	((Helicanthes_elastica	Amyema_queenslandica)	((((Diplatia_furcata	(Diplatia_grandibractea	Amyema_glabra))	Amyema_cambagei)	Dactyliophora_novaeguineae)	Benthamina_alyxifolia)))	((Cecarria_obtusifolia	((Loranthus_grewingkii	Loranthus_europaeus)	Loranthus_odoratus))	(((Muellerina_celastroides	Muellerina_eucalyptoides)	Ileostylus_micranthus)	((Phragmanthera_regularis	Gaiadendron_punctatum)	(Atkinsonia_ligustrina	((Amylotheca_subumbellata	Tupeia_antarctica)	((Nuytsia_floribunda	((Peraxilla_tetrapetala	Alepis_flavida)	(Plicosepalus_curviflorus	((Loxanthera_speciosa	(((Macrosolen_melintangensis	Macrosolen_cochinchinensis)	(Helixanthera_parasitica	Amylotheca_duthieana))	((((Decaisnina_congesta	Decaisnina_signata)	Decaisnina_brittenii)	Decaisnina_triflora)	Lepidaria_sp_Nickrent_4044)))	(Lysiana_maritima	Lysiana_filifolia)))))	(Desmaria_mutabilis	(((Tripodanthus_flagellaris
(Berhautia_senegalensis	(((Agelanthus_sansibarensis	(Oncocalyx_sulfureus	Oncella_ambigua))	((Englerina_ramulosa	Tapinanthus_constrictiflorus)	Oncocalyx_schimperi))	(Oedina_pendens	((Socratina_bemarivensis	Vanwykia_remota)	(((Tolypanthus_involucratus	(((Dendrophthoe_constricta	(Dendrophthoe_longituba	Dendrophthoe_vitellina))	Helixanthera_coccinea)	Dendrophthoe_curvata))	(((Septulina_glauca	((Sogerianthe_sessiflora	Bakerella_sp_Nickrent_4161)	((Helicanthes_elastica	Amyema_queenslandica)	((((Diplatia_furcata	(Diplatia_grandibractea	Amyema_glabra))	Amyema_cambagei)	Dactyliophora_novaeguineae)	Benthamina_alyxifolia))))	((Helixanthera_cylindrica	(((Cecarria_obtusifolia	((Loranthus_grewingkii	Loranthus_europaeus)	Loranthus_odoratus))	((Muellerina_celastroides	Muellerina_eucalyptoides)	Ileostylus_micranthus))	((((((Peraxilla_tetrapetala	Alepis_flavida)	(Notanthera_heterophylla	((Amylotheca_duthieana	((((Decaisnina_congesta	Decaisnina_signata)	Decaisnina_brittenii)	Decaisnina_triflora)	(Lepidaria_sp_Nickrent_4044	(Macrosolen_melintangensis	Macrosolen_cochinchinensis))))	((Lysiana_maritima	Lysiana_filifolia)	Loxanthera_speciosa))))	Desmaria_mutabilis)
(Berhautia_senegalensis	(((Agelanthus_sansibarensis	(Oncocalyx_sulfureus	Oncella_ambigua))	((Englerina_ramulosa	Tapinanthus_constrictiflorus)	Oncocalyx_schimperi))	((Helixanthera_parasitica	Oedina_pendens)	((Socratina_bemarivensis	Vanwykia_remota)	((((((Phragmanthera_regularis	(Taxillus_chinensis	((Scurrula_ferruginea	Scurrula_parasitica)	Scurrula_pulverulenta)))	Helixanthera_cylindrica)	(((Septulina_glauca	Sogerianthe_sessiflora)	((Helicanthes_elastica	Amyema_queenslandica)	((((Diplatia_furcata	(Diplatia_grandibractea	Amyema_glabra))	Amyema_cambagei)	Dactyliophora_novaeguineae)	Benthamina_alyxifolia)))	((Cecarria_obtusifolia	((Loranthus_grewingkii	Loranthus_europaeus)	Loranthus_odoratus))	(Baratranthus_axanthus	(((Muellerina_celastroides	Muellerina_eucalyptoides)	Ileostylus_micranthus)	((Gaiadendron_punctatum	Atkinsonia_ligustrina)	((((Lepidaria_oviceps	(Peraxilla_tetrapetala	Alepis_flavida))	((Amylotheca_duthieana	((Decaisnina_brittenii	Decaisnina_triflora)	(Lepidaria_sp_Nickrent_4044	((Decaisnina_congesta	Decaisnina_signata)	(Macrosolen_melintangensis	Macrosolen_cochinchinensis)))))	((Amylotheca_subumbellata	(Lysiana_maritima
(Berhautia_senegalensis	(((Agelanthus_sansibarensis	((Oncocalyx_schimperi	Oncocalyx_sulfureus)	Oncella_ambigua))	(Englerina_ramulosa	Tapinanthus_constrictiflorus))	(Oedina_pendens	((Lepidaria_oviceps	(Socratina_bemarivensis	(Baratranthus_axanthus	Vanwykia_remota)))	(((((Sogerianthe_sessiflora	((Helicanthes_elastica	Amyema_queenslandica)	(((Diplatia_furcata	(Diplatia_grandibractea	Amyema_glabra))	(Amyema_cambagei	Dactyliophora_novaeguineae))	Benthamina_alyxifolia)))	((Plicosepalus_curviflorus	Septulina_glauca)	(((((Desmaria_mutabilis	((Psittacanthus_calyculatus	((((((Struthanthus_orbicularis	Struthanthus_oerstedii)	(Cladocolea_gracilis	Struthanthus_sp_RE_5128_1))	Struthanthus_woodsonii)	(Psittacanthus_schiedeanus	(Cladocolea_cupulata	Cladocolea_mcvaughii)))	(Tripodanthus_flagellaris	Tripodanthus_acutifolius))	(Tripodanthus_belmirensis	((Dendropemon_bicolor	Oryctanthus_occidentalis)	(Passovia_pyrifolia	Phthirusa_inorna)))))	((((((((Tristerix_verticillatus	Tristerix_corymbosus)	Tristerix_aphyllus)	Tristerix_penduliflorus)	Tristerix_peytonii)	(Tristerix_chodatianus	Tristerix_peruvianus))	(Tristerix_longebracteatus	Tristerix_pubescens))	Tristerix_grandiflorus)
(Berhautia_senegalensis	((((Agelanthus_sansibarensis	(Oncocalyx_sulfureus	Oncella_ambigua))	Oncocalyx_schimperi)	(Englerina_ramulosa	Tapinanthus_constrictiflorus))	(Oedina_pendens	((Amyema_cambagei	((Bakerella_sp_Nickrent_4161	Plicosepalus_sagittifolius)	((Diplatia_grandibractea	(((Helixanthera_cylindrica	((Helixanthera_parasitica	Taxillus_chinensis)	(Phragmanthera_regularis	((Scurrula_ferruginea	Scurrula_parasitica)	Scurrula_pulverulenta))))	(((((Gaiadendron_punctatum	((((Psittacanthus_calyculatus	(((((Struthanthus_orbicularis	(Psittacanthus_schiedeanus	Struthanthus_oerstedii))	Struthanthus_sp_RE_5128_1)	Struthanthus_woodsonii)	Cladocolea_gracilis)	(Cladocolea_cupulata	Cladocolea_mcvaughii)))	((Dendropemon_bicolor	(Tripodanthus_flagellaris	Oryctanthus_occidentalis))	(Passovia_pyrifolia	Phthirusa_inorna)))	(Tripodanthus_belmirensis	Tripodanthus_acutifolius))	((Nuytsia_floribunda	(((Decaisnina_congesta	Decaisnina_signata)	Decaisnina_brittenii)	Desmaria_mutabilis))	((Tupeia_antarctica	((((((((Tristerix_corymbosus	(Tristerix_longebracteatus	Tristerix_pubescens))	Tristerix_aphyllus)	Tristerix_peytonii)	(Tristerix_chodatianus	Tristerix_peruvianus))	(Tristerix_grandiflorus
(Berhautia_senegalensis	((((Agelanthus_sansibarensis	(Oncocalyx_sulfureus	Oncella_ambigua))	Oncocalyx_schimperi)	(Englerina_ramulosa	Tapinanthus_constrictiflorus))	(Oedina_pendens	(((Bakerella_sp_Nickrent_4161	Plicosepalus_sagittifolius)	(((Phragmanthera_crassicaulis	(((Globimetula_dinklagei	Emelianthe_panganensis)	((Plicosepalus_curviflorus	((Erianthemum_dregei	Spragueanella_rhamnifolia)	Tapinanthus_sp_OM825))	Oliverella_rubroviridis))	Moquiniella_rubra))	((Helixanthera_cylindrica	((Tupeia_antarctica	(((Lepidaria_oviceps	Gaiadendron_punctatum)	((Nuytsia_floribunda	Atkinsonia_ligustrina)	(Desmaria_mutabilis	(((Peraxilla_tetrapetala	Alepis_flavida)	(((Amylotheca_subumbellata	(Lysiana_maritima	Lysiana_filifolia))	Loxanthera_speciosa)	(Amylotheca_duthieana	(Decaisnina_triflora	(Lepidaria_sp_Nickrent_4044	(Macrosolen_melintangensis	Macrosolen_cochinchinensis))))))	Notanthera_heterophylla))))	(((((Psittacanthus_schiedeanus	Decaisnina_brittenii)	Decaisnina_congesta)	Decaisnina_signata)	Ligaria_cuneifolia)	((((Tristerix_grandiflorus	Tristerix_pubescens)	(((Tristerix_penduliflorus	((Tristerix_verticillatus	Tristerix_corymbosus)	Tristerix_aphyllus))	Tristerix_peytonii)
((Oedina_pendens	((((((Dendrophthoe_longituba	Dendrophthoe_vitellina)	Dendrophthoe_curvata)	(Helixanthera_coccinea	Tolypanthus_involucratus))	Dendrophthoe_constricta)	(((Bakerella_sp_Nickrent_4161	(Plicosepalus_sagittifolius	Vanwykia_remota))	(Amyema_cambagei	((((((Erianthemum_dregei	Spragueanella_rhamnifolia)	Tapinanthus_sp_OM825)	Oliverella_rubroviridis)	(Globimetula_dinklagei	Emelianthe_panganensis))	Phragmanthera_crassicaulis)	Moquiniella_rubra)))	((((((Tripodanthus_belmirensis	Psittacanthus_calyculatus)	((Dendropemon_bicolor	(Tripodanthus_flagellaris	Oryctanthus_occidentalis))	(((Cladocolea_mcvaughii	Cladocolea_cupulata)	(Passovia_pyrifolia	(((Psittacanthus_schiedeanus	(Struthanthus_orbicularis	Struthanthus_oerstedii))	Struthanthus_woodsonii)	(Cladocolea_gracilis	Struthanthus_sp_RE_5128_1))))	(Phthirusa_inorna	Tripodanthus_acutifolius))))	((Nuytsia_floribunda	((Lepidaria_oviceps	Gaiadendron_punctatum)	Atkinsonia_ligustrina))	(((Peraxilla_tetrapetala	Alepis_flavida)	(Ligaria_cuneifolia	((Amylotheca_duthieana	Loxanthera_speciosa)	((Decaisnina_triflora	(Lepidaria_sp_Nickrent_4044	(Macrosolen_melintangensis	Macrosolen_cochinchinensis)))	(Amylotheca_subumbellata	(Lysiana_maritima
(Berhautia_senegalensis	((Agelanthus_sansibarensis	(Oncocalyx_sulfureus	Oncella_ambigua))	((Oedina_pendens	((Oncocalyx_schimperi	Englerina_ramulosa)	Tapinanthus_constrictiflorus))	((Bakerella_sp_Nickrent_4161	(((((((((Erianthemum_dregei	Spragueanella_rhamnifolia)	Tapinanthus_sp_OM825)	Oliverella_rubroviridis)	Moquiniella_rubra)	(Globimetula_dinklagei	Emelianthe_panganensis))	Phragmanthera_crassicaulis)	((Tolypanthus_involucratus	((Helixanthera_parasitica	Taxillus_chinensis)	((Scurrula_ferruginea	Scurrula_parasitica)	Scurrula_pulverulenta)))	(((((((Tupeia_antarctica	(((Tristerix_longebracteatus	Tristerix_pubescens)	((Tristerix_peytonii	(Tristerix_verticillatus	(Tristerix_penduliflorus	(Tristerix_corymbosus	Tristerix_aphyllus))))	(Tristerix_chodatianus	Tristerix_peruvianus)))	Tristerix_grandiflorus))	((Desmaria_mutabilis	((Peraxilla_tetrapetala	Alepis_flavida)	(Notanthera_heterophylla	(Lepidaria_oviceps	((Loxanthera_speciosa	(Amylotheca_duthieana	((((Decaisnina_brittenii	Decaisnina_triflora)	Decaisnina_congesta)	Decaisnina_signata)	(Lepidaria_sp_Nickrent_4044	(Macrosolen_melintangensis	Macrosolen_cochinchinensis)))))	(Lysiana_maritima	Lysiana_filifolia))))))
((Oedina_pendens	(((Tolypanthus_involucratus	((Helixanthera_coccinea	(Dendrophthoe_constricta	(Dendrophthoe_longituba	Dendrophthoe_vitellina)))	Dendrophthoe_curvata))	((((((Globimetula_dinklagei	Emelianthe_panganensis)	(((Erianthemum_dregei	Spragueanella_rhamnifolia)	Tapinanthus_sp_OM825)	Oliverella_rubroviridis))	Phragmanthera_crassicaulis)	Moquiniella_rubra)	(((Helixanthera_parasitica	Taxillus_chinensis)	(Phragmanthera_regularis	((Scurrula_ferruginea	Scurrula_parasitica)	Scurrula_pulverulenta)))	(((((((Tupeia_antarctica	((((Tristerix_peruvianus	Tristerix_longebracteatus)	Tristerix_pubescens)	((Tristerix_peytonii	(Tristerix_penduliflorus	(Tristerix_verticillatus	(Tristerix_corymbosus	Tristerix_aphyllus))))	Tristerix_chodatianus))	Tristerix_grandiflorus))	((Desmaria_mutabilis	((Peraxilla_tetrapetala	Alepis_flavida)	(Notanthera_heterophylla	(Lepidaria_oviceps	((Loxanthera_speciosa	(Amylotheca_duthieana	(((Decaisnina_brittenii	(Decaisnina_congesta	Decaisnina_signata))	Decaisnina_triflora)	(Lepidaria_sp_Nickrent_4044	(Macrosolen_melintangensis	Macrosolen_cochinchinensis)))))	(Amylotheca_subumbellata	(Lysiana_maritima	Lysiana_filifolia)))))))	((Nuytsia_floribunda
((Agelanthus_sansibarensis	(Oncocalyx_schimperi	(Oncocalyx_sulfureus	Oncella_ambigua)))	(((Englerina_ramulosa	Tapinanthus_constrictiflorus)	Berhautia_senegalensis)	((Plicosepalus_curviflorus	Oedina_pendens)	((((Amyema_cambagei	(Bakerella_sp_Nickrent_4161	(Sogerianthe_sessiflora	(((Diplatia_furcata	(Amyema_glabra	Diplatia_grandibractea))	Dactyliophora_novaeguineae)	((Helicanthes_elastica	Amyema_queenslandica)	Benthamina_alyxifolia)))))	(((Septulina_glauca	Plicosepalus_sagittifolius)	(((((Globimetula_dinklagei	Emelianthe_panganensis)	(((Erianthemum_dregei	Spragueanella_rhamnifolia)	Tapinanthus_sp_OM825)	Oliverella_rubroviridis))	Phragmanthera_crassicaulis)	Moquiniella_rubra)	(((Helixanthera_parasitica	Taxillus_chinensis)	(Scurrula_ferruginea	(Scurrula_parasitica	Scurrula_pulverulenta)))	((((Gaiadendron_punctatum	((Notanthera_heterophylla	(((Amylotheca_duthieana	(((Decaisnina_brittenii	(Decaisnina_congesta	Decaisnina_signata))	Decaisnina_triflora)	(Lepidaria_sp_Nickrent_4044	(Macrosolen_melintangensis	Macrosolen_cochinchinensis))))	((Lysiana_maritima	Lysiana_filifolia)	Loxanthera_speciosa))	(Peraxilla_tetrapetala	(Lepidaria_oviceps	Alepis_flavida))))
((Oedina_pendens	(((Baratranthus_axanthus	Vanwykia_remota)	Socratina_bemarivensis)	(((Plicosepalus_sagittifolius	(Tolypanthus_involucratus	(((Dendrophthoe_constricta	(Dendrophthoe_vitellina	Dendrophthoe_longituba))	Helixanthera_coccinea)	Dendrophthoe_curvata)))	(Bakerella_sp_Nickrent_4161	(Septulina_glauca	(((((Phragmanthera_regularis	(Scurrula_ferruginea	(Scurrula_parasitica	Scurrula_pulverulenta)))	(Helixanthera_parasitica	Taxillus_chinensis))	Helixanthera_cylindrica)	(((Tupeia_antarctica	(((Atkinsonia_ligustrina	Nuytsia_floribunda)	(((Alepis_flavida	Peraxilla_tetrapetala)	((Lysiana_maritima	Lysiana_filifolia)	(Loxanthera_speciosa	(Amylotheca_duthieana	((((Decaisnina_congesta	Decaisnina_signata)	Decaisnina_brittenii)	Decaisnina_triflora)	((Macrosolen_melintangensis	Macrosolen_cochinchinensis)	Lepidaria_sp_Nickrent_4044))))))	((Amylotheca_subumbellata	(Lepidaria_oviceps	((Ligaria_cuneifolia	(((Tripodanthus_flagellaris	Tripodanthus_acutifolius)	Tripodanthus_belmirensis)	((((Cladocolea_mcvaughii	Cladocolea_cupulata)	(Psittacanthus_schiedeanus	((Struthanthus_woodsonii	(Struthanthus_sp_RE_5128_1	(Struthanthus_orbicularis	Struthanthus_oerstedii)))	Cladocolea_gracilis)))
(((Oedina_pendens	((Septulina_glauca	(Vanwykia_remota	(Helixanthera_parasitica	Socratina_bemarivensis)))	(((Bakerella_sp_Nickrent_4161	Plicosepalus_sagittifolius)	(Tolypanthus_involucratus	((Dendrophthoe_curvata	(Dendrophthoe_vitellina	Dendrophthoe_longituba))	(Helixanthera_coccinea	Dendrophthoe_constricta))))	(((Phragmanthera_crassicaulis	((Globimetula_dinklagei	Emelianthe_panganensis)	(Plicosepalus_curviflorus	(Oliverella_rubroviridis	(Tapinanthus_sp_OM825	(Erianthemum_dregei	Spragueanella_rhamnifolia))))))	Moquiniella_rubra)	(Amyema_cambagei	((((Phragmanthera_regularis	(Scurrula_ferruginea	(Scurrula_parasitica	Scurrula_pulverulenta)))	Taxillus_chinensis)	(((Gaiadendron_punctatum	((((Desmaria_mutabilis	((((((Tristerix_penduliflorus	(Tristerix_aphyllus	Tristerix_corymbosus))	Tristerix_verticillatus)	Tristerix_peytonii)	Tristerix_grandiflorus)	(Tristerix_longebracteatus	Tristerix_pubescens))	(Tristerix_peruvianus	Tristerix_chodatianus)))	(((Notanthera_heterophylla	((Alepis_flavida	Peraxilla_tetrapetala)	(Ligaria_cuneifolia	((Lysiana_maritima	Lysiana_filifolia)	(Loxanthera_speciosa	(Amylotheca_duthieana	(((Decaisnina_triflora	Decaisnina_brittenii)
((Socratina_bemarivensis	(((Tolypanthus_involucratus	(Dendrophthoe_curvata	((Dendrophthoe_vitellina	Dendrophthoe_constricta)	(Dendrophthoe_longituba	Helixanthera_coccinea))))	(((((((Globimetula_dinklagei	Emelianthe_panganensis)	(Oliverella_rubroviridis	((Erianthemum_dregei	Spragueanella_rhamnifolia)	(Tapinanthus_sp_OM825	Plicosepalus_curviflorus))))	Phragmanthera_crassicaulis)	Moquiniella_rubra)	Bakerella_sp_Nickrent_4161)	Plicosepalus_sagittifolius)	((((Phragmanthera_regularis	(Scurrula_pulverulenta	(Scurrula_ferruginea	Scurrula_parasitica)))	Taxillus_chinensis)	Helixanthera_cylindrica)	((((((Lepidaria_oviceps	(Alepis_flavida	Peraxilla_tetrapetala))	((Amylotheca_subumbellata	(Lysiana_maritima	Lysiana_filifolia))	(Loxanthera_speciosa	(Amylotheca_duthieana	((Decaisnina_triflora	Decaisnina_brittenii)	((Macrosolen_melintangensis	Macrosolen_cochinchinensis)	Lepidaria_sp_Nickrent_4044))))))	(Tupeia_antarctica	((((((Cladocolea_gracilis	(Struthanthus_woodsonii	(Psittacanthus_schiedeanus	(Struthanthus_sp_RE_5128_1	(Struthanthus_orbicularis	Struthanthus_oerstedii)))))	(((Phthirusa_inorna	Passovia_pyrifolia)	(Oryctanthus_occidentalis	Dendropemon_bicolor))	(Cladocolea_mcvaughii	Cladocolea_cupulata)))
(((Berhautia_senegalensis	(Tapinanthus_constrictiflorus	(Oncocalyx_schimperi	Englerina_ramulosa)))	((Oncella_ambigua	Oncocalyx_sulfureus)	Agelanthus_sansibarensis))	((Oedina_pendens	(((((((Oliverella_rubroviridis	((Erianthemum_dregei	Spragueanella_rhamnifolia)	Tapinanthus_sp_OM825))	((Plicosepalus_curviflorus	Globimetula_dinklagei)	Emelianthe_panganensis))	Phragmanthera_crassicaulis)	Moquiniella_rubra)	(((Diplatia_grandibractea	(Helixanthera_cylindrica	((Nuytsia_floribunda	((Tupeia_antarctica	((((Tripodanthus_belmirensis	((Tripodanthus_flagellaris	Tripodanthus_acutifolius)	Phthirusa_inorna))	((Psittacanthus_calyculatus	((Cladocolea_gracilis	Struthanthus_sp_RE_5128_1)	(Struthanthus_woodsonii	(Struthanthus_orbicularis	Struthanthus_oerstedii))))	(((Oryctanthus_occidentalis	Dendropemon_bicolor)	(Cladocolea_mcvaughii	Passovia_pyrifolia))	Cladocolea_cupulata)))	(Desmaria_mutabilis	(Ligaria_cuneifolia	((Tristerix_longebracteatus	(Tristerix_grandiflorus	(Tristerix_peytonii	((Tristerix_peruvianus	Tristerix_chodatianus)	(Tristerix_penduliflorus	(Tristerix_aphyllus	(Tristerix_corymbosus	Tristerix_verticillatus)))))))	Tristerix_pubescens))))	((Notanthera_heterophylla	((Alepis_flavida
(((Berhautia_senegalensis	(Tapinanthus_constrictiflorus	(Oncocalyx_schimperi	Englerina_ramulosa)))	((Oncella_ambigua	Oncocalyx_sulfureus)	Agelanthus_sansibarensis))	((Oedina_pendens	(((Plicosepalus_sagittifolius	Bakerella_sp_Nickrent_4161)	(((Dendrophthoe_curvata	Tolypanthus_involucratus)	(Helixanthera_coccinea	((Dendrophthoe_longituba	Dendrophthoe_vitellina)	Dendrophthoe_constricta)))	(Phragmanthera_regularis	(Septulina_glauca	(((Helixanthera_cylindrica	((Scurrula_ferruginea	(Scurrula_parasitica	Scurrula_pulverulenta))	(Helixanthera_parasitica	Taxillus_chinensis)))	(((((Nuytsia_floribunda	Tupeia_antarctica)	((Atkinsonia_ligustrina	((Desmaria_mutabilis	((Psittacanthus_schiedeanus	((Phthirusa_inorna	(((Tripodanthus_flagellaris	Tripodanthus_acutifolius)	((((Cladocolea_cupulata	Cladocolea_mcvaughii)	Cladocolea_gracilis)	Struthanthus_sp_RE_5128_1)	((Tripodanthus_belmirensis	Struthanthus_woodsonii)	(Struthanthus_orbicularis	Struthanthus_oerstedii))))	(Passovia_pyrifolia	(Oryctanthus_occidentalis	Dendropemon_bicolor))))	Psittacanthus_calyculatus))	((Ligaria_cuneifolia	((Tristerix_grandiflorus	Tristerix_penduliflorus)	((Tristerix_peruvianus	Tristerix_chodatianus)	((Tristerix_pubescens
(Berhautia_senegalensis	((Tapinanthus_constrictiflorus	(Oncocalyx_schimperi	Englerina_ramulosa))	(((Oncella_ambigua	Oncocalyx_sulfureus)	Agelanthus_sansibarensis)	((Oedina_pendens	((((((Helixanthera_cylindrica	((Phragmanthera_regularis	(Scurrula_ferruginea	(Scurrula_parasitica	Scurrula_pulverulenta)))	((Septulina_glauca	Plicosepalus_curviflorus)	(Helixanthera_parasitica	Taxillus_chinensis))))	((((Tupeia_antarctica	(Amylotheca_subumbellata	((Desmaria_mutabilis	((((Psittacanthus_calyculatus	(((Cladocolea_gracilis	(Struthanthus_orbicularis	Struthanthus_oerstedii))	(Psittacanthus_schiedeanus	(Struthanthus_woodsonii	Struthanthus_sp_RE_5128_1)))	(Cladocolea_cupulata	Cladocolea_mcvaughii)))	((Phthirusa_inorna	Passovia_pyrifolia)	(Oryctanthus_occidentalis	Dendropemon_bicolor)))	(Tripodanthus_belmirensis	(Tripodanthus_flagellaris	Tripodanthus_acutifolius)))	(Ligaria_cuneifolia	(Notanthera_heterophylla	((((((Tristerix_grandiflorus	(Tristerix_verticillatus	(Tristerix_penduliflorus	(Tristerix_aphyllus	Tristerix_corymbosus))))	Tristerix_pubescens)	Tristerix_chodatianus)	Tristerix_longebracteatus)	Tristerix_peytonii)	Tristerix_peruvianus)))))	((Lepidaria_oviceps	(Alepis_flavida
((Oedina_pendens	(((((Helixanthera_cylindrica	((Scurrula_pulverulenta	(Scurrula_ferruginea	Scurrula_parasitica))	((Septulina_glauca	Plicosepalus_curviflorus)	(Helixanthera_parasitica	Taxillus_chinensis))))	((((Tupeia_antarctica	((((Alepis_flavida	Peraxilla_tetrapetala)	(((Loxanthera_speciosa	(Lysiana_maritima	Lysiana_filifolia))	(Amylotheca_duthieana	(((Macrosolen_melintangensis	Macrosolen_cochinchinensis)	Lepidaria_sp_Nickrent_4044)	(((Decaisnina_signata	Decaisnina_congesta)	Decaisnina_brittenii)	Decaisnina_triflora))))	Lepidaria_oviceps))	(Desmaria_mutabilis	((((Phthirusa_inorna	Tripodanthus_acutifolius)	((((Struthanthus_woodsonii	(Struthanthus_sp_RE_5128_1	(Struthanthus_orbicularis	Struthanthus_oerstedii)))	Cladocolea_gracilis)	((Psittacanthus_schiedeanus	(Cladocolea_cupulata	Cladocolea_mcvaughii))	Passovia_pyrifolia))	((Tripodanthus_flagellaris	(Oryctanthus_occidentalis	Dendropemon_bicolor))	Tripodanthus_belmirensis)))	Psittacanthus_calyculatus)	(Ligaria_cuneifolia	(Notanthera_heterophylla	((Tristerix_pubescens	(Tristerix_longebracteatus	(Tristerix_peytonii	((Tristerix_chodatianus	Tristerix_peruvianus)	(Tristerix_verticillatus	(Tristerix_corymbosus
((Oedina_pendens	((((((Baratranthus_axanthus	(((Tupeia_antarctica	((((Oryctanthus_occidentalis	Dendropemon_bicolor)	(((Tripodanthus_flagellaris	Tripodanthus_acutifolius)	((((Cladocolea_cupulata	Struthanthus_woodsonii)	(Struthanthus_sp_RE_5128_1	(Struthanthus_orbicularis	(Psittacanthus_schiedeanus	(Cladocolea_mcvaughii	Struthanthus_oerstedii)))))	Cladocolea_gracilis)	(Phthirusa_inorna	Passovia_pyrifolia)))	Tripodanthus_belmirensis))	Psittacanthus_calyculatus)	(Ligaria_cuneifolia	(Notanthera_heterophylla	((Tristerix_verticillatus	(Tristerix_corymbosus	Tristerix_aphyllus))	(((Tristerix_pubescens	Tristerix_longebracteatus)	(Tristerix_chodatianus	Tristerix_peruvianus))	(Tristerix_peytonii	(Tristerix_penduliflorus	Tristerix_grandiflorus))))))))	((((Nuytsia_floribunda	Atkinsonia_ligustrina)	Gaiadendron_punctatum)	((Alepis_flavida	Peraxilla_tetrapetala)	(Lepidaria_oviceps	((Amylotheca_subumbellata	(Lysiana_maritima	Lysiana_filifolia))	(Loxanthera_speciosa	(Amylotheca_duthieana	(((Macrosolen_melintangensis	Macrosolen_cochinchinensis)	Lepidaria_sp_Nickrent_4044)	(((Decaisnina_brittenii	Decaisnina_triflora)	Decaisnina_congesta)	Decaisnina_signata))))))))	Desmaria_mutabilis))
((Oedina_pendens	(((((Benthamina_alyxifolia	(((Amyema_cambagei	(Diplatia_furcata	(Diplatia_grandibractea	Amyema_glabra)))	Dactyliophora_novaeguineae)	(Helicanthes_elastica	Amyema_queenslandica)))	(Septulina_glauca	Sogerianthe_sessiflora))	((Phragmanthera_regularis	(Scurrula_pulverulenta	(Scurrula_ferruginea	Scurrula_parasitica)))	Taxillus_chinensis))	(((Cecarria_obtusifolia	((Loranthus_europaeus	Loranthus_grewingkii)	Loranthus_odoratus))	((Dendrophthoe_constricta	((Tupeia_antarctica	((Tripodanthus_acutifolius	((Tripodanthus_belmirensis	(((Struthanthus_sp_RE_5128_1	(((Cladocolea_cupulata	Cladocolea_mcvaughii)	Struthanthus_woodsonii)	(Cladocolea_gracilis	(Struthanthus_orbicularis	(Psittacanthus_schiedeanus	Struthanthus_oerstedii)))))	Psittacanthus_calyculatus)	Tripodanthus_flagellaris))	((Oryctanthus_occidentalis	Dendropemon_bicolor)	(Phthirusa_inorna	Passovia_pyrifolia))))	(Ligaria_cuneifolia	(Notanthera_heterophylla	((Tristerix_peytonii	(Tristerix_corymbosus	((Tristerix_penduliflorus	Tristerix_verticillatus)	Tristerix_aphyllus)))	((Tristerix_pubescens	Tristerix_longebracteatus)	((Tristerix_chodatianus	Tristerix_peruvianus)	Tristerix_grandiflorus)))))))
(((Oedina_pendens	((Socratina_bemarivensis	Vanwykia_remota)	(((((((Amyema_cambagei	(((Helicanthes_elastica	Amyema_queenslandica)	(Benthamina_alyxifolia	((Diplatia_furcata	Amyema_glabra)	Dactyliophora_novaeguineae)))	Diplatia_grandibractea))	(Septulina_glauca	Sogerianthe_sessiflora))	((((((Nuytsia_floribunda	Atkinsonia_ligustrina)	Gaiadendron_punctatum)	((((Phthirusa_inorna	(Tripodanthus_acutifolius	Tripodanthus_flagellaris))	Tripodanthus_belmirensis)	(((((Struthanthus_sp_RE_5128_1	(Struthanthus_orbicularis	Struthanthus_oerstedii))	Struthanthus_woodsonii)	Psittacanthus_schiedeanus)	Cladocolea_gracilis)	(((((Cladocolea_cupulata	Cladocolea_mcvaughii)	Oryctanthus_occidentalis)	Dendropemon_bicolor)	Passovia_pyrifolia)	Psittacanthus_calyculatus)))	(((Alepis_flavida	Peraxilla_tetrapetala)	(Loxanthera_speciosa	((Amylotheca_duthieana	(((Macrosolen_melintangensis	Macrosolen_cochinchinensis)	Lepidaria_sp_Nickrent_4044)	(Lepidaria_oviceps	Decaisnina_triflora)))	(Amylotheca_subumbellata	(Lysiana_maritima	Lysiana_filifolia)))))	Notanthera_heterophylla)))	((Ligaria_cuneifolia	((Decaisnina_brittenii	(Decaisnina_congesta	Decaisnina_signata))	Desmaria_mutabilis))
((((Agelanthus_sansibarensis	(Oncella_ambigua	Oncocalyx_sulfureus))	(Oncocalyx_schimperi	(Tapinanthus_constrictiflorus	Englerina_ramulosa)))	Berhautia_senegalensis)	(Oedina_pendens	(Socratina_bemarivensis	(Vanwykia_remota	(((Tolypanthus_involucratus	(Dendrophthoe_curvata	(Helixanthera_coccinea	(Dendrophthoe_constricta	(Dendrophthoe_vitellina	Dendrophthoe_longituba)))))	(Plicosepalus_curviflorus	((Phragmanthera_regularis	((Septulina_glauca	(Helixanthera_cylindrica	(((((Gaiadendron_punctatum	(Nuytsia_floribunda	Atkinsonia_ligustrina))	((((Amylotheca_subumbellata	(Lysiana_maritima	Lysiana_filifolia))	(Loxanthera_speciosa	(Amylotheca_duthieana	(Decaisnina_triflora	(((Macrosolen_melintangensis	Macrosolen_cochinchinensis)	Lepidaria_sp_Nickrent_4044)	((Decaisnina_signata	Decaisnina_congesta)	Decaisnina_brittenii))))))	(Lepidaria_oviceps	(Peraxilla_tetrapetala	Alepis_flavida)))	((((Notanthera_heterophylla	Desmaria_mutabilis)	Ligaria_cuneifolia)	(Tupeia_antarctica	((Tristerix_chodatianus	(Tristerix_grandiflorus	(Tristerix_peytonii	(((Tristerix_corymbosus	Tristerix_aphyllus)	Tristerix_verticillatus)	Tristerix_penduliflorus))))	(Tristerix_peruvianus
(((Agelanthus_sansibarensis	(Oncella_ambigua	(Oncocalyx_schimperi	Oncocalyx_sulfureus)))	(Berhautia_senegalensis	(Tapinanthus_constrictiflorus	Englerina_ramulosa)))	((((Helixanthera_parasitica	Socratina_bemarivensis)	Vanwykia_remota)	((Plicosepalus_sagittifolius	(Tolypanthus_involucratus	(Dendrophthoe_curvata	(Helixanthera_coccinea	(Dendrophthoe_constricta	(Dendrophthoe_vitellina	Dendrophthoe_longituba))))))	(((Helixanthera_cylindrica	((Sogerianthe_sessiflora	((Amyema_queenslandica	Helicanthes_elastica)	(Benthamina_alyxifolia	((Amyema_cambagei	Diplatia_grandibractea)	(Dactyliophora_novaeguineae	(Diplatia_furcata	Amyema_glabra))))))	((Phragmanthera_regularis	((((((Psittacanthus_calyculatus	((Cladocolea_mcvaughii	Cladocolea_cupulata)	((Struthanthus_woodsonii	(Cladocolea_gracilis	(Struthanthus_orbicularis	Struthanthus_oerstedii)))	(Psittacanthus_schiedeanus	Struthanthus_sp_RE_5128_1))))	((Tripodanthus_flagellaris	Tripodanthus_acutifolius)	((Passovia_pyrifolia	Phthirusa_inorna)	(Oryctanthus_occidentalis	Dendropemon_bicolor))))	Tripodanthus_belmirensis)	(Tupeia_antarctica	(((Gaiadendron_punctatum	(Nuytsia_floribunda	Atkinsonia_ligustrina))	((Notanthera_heterophylla	((Amylotheca_subumbellata
((Baratranthus_axanthus	(((Agelanthus_sansibarensis	(Oncella_ambigua	Oncocalyx_sulfureus))	(Berhautia_senegalensis	(Tapinanthus_constrictiflorus	Englerina_ramulosa)))	Oncocalyx_schimperi))	((((Helixanthera_parasitica	Socratina_bemarivensis)	Vanwykia_remota)	((((Amyema_cambagei	((Bakerella_sp_Nickrent_4161	Plicosepalus_sagittifolius)	((((Globimetula_dinklagei	Emelianthe_panganensis)	(Plicosepalus_curviflorus	((Spragueanella_rhamnifolia	Erianthemum_dregei)	(Tapinanthus_sp_OM825	Oliverella_rubroviridis))))	Phragmanthera_crassicaulis)	Moquiniella_rubra)))	((Sogerianthe_sessiflora	((Dactyliophora_novaeguineae	(Diplatia_furcata	Amyema_glabra))	((Amyema_queenslandica	Helicanthes_elastica)	Benthamina_alyxifolia)))	(Helixanthera_cylindrica	(((((((Cladocolea_cupulata	(((Cladocolea_mcvaughii	Passovia_pyrifolia)	(Oryctanthus_occidentalis	Dendropemon_bicolor))	(Phthirusa_inorna	(Tripodanthus_flagellaris	(Tripodanthus_acutifolius	Tripodanthus_belmirensis)))))	(((Struthanthus_sp_RE_5128_1	(Struthanthus_orbicularis	Struthanthus_oerstedii))	Struthanthus_woodsonii)	Cladocolea_gracilis))	Psittacanthus_calyculatus)	Psittacanthus_schiedeanus)	((Desmaria_mutabilis	((Notanthera_heterophylla	(Ligaria_cuneifolia
(Berhautia_senegalensis	((Oncocalyx_schimperi	(Tapinanthus_constrictiflorus	Englerina_ramulosa))	((((Socratina_bemarivensis	(Baratranthus_axanthus	Vanwykia_remota))	((((((((((Spragueanella_rhamnifolia	Erianthemum_dregei)	Tapinanthus_sp_OM825)	Plicosepalus_curviflorus)	Oliverella_rubroviridis)	(Globimetula_dinklagei	Emelianthe_panganensis))	Phragmanthera_crassicaulis)	Moquiniella_rubra)	(((Scurrula_pulverulenta	(Scurrula_parasitica	Scurrula_ferruginea))	(Helixanthera_parasitica	Taxillus_chinensis))	((Amyema_cambagei	((Septulina_glauca	Sogerianthe_sessiflora)	((Amyema_queenslandica	Helicanthes_elastica)	(Benthamina_alyxifolia	(Dactyliophora_novaeguineae	(Diplatia_furcata	(Amyema_glabra	Diplatia_grandibractea)))))))	(Helixanthera_cylindrica	(((Gaiadendron_punctatum	(Amylotheca_subumbellata	(Nuytsia_floribunda	Atkinsonia_ligustrina)))	(((((Lysiana_maritima	Lysiana_filifolia)	(Loxanthera_speciosa	(Psittacanthus_schiedeanus	(Amylotheca_duthieana	(((Macrosolen_melintangensis	Macrosolen_cochinchinensis)	Lepidaria_sp_Nickrent_4044)	((Decaisnina_triflora	Decaisnina_brittenii)	(Decaisnina_signata	Decaisnina_congesta)))))))	((Lepidaria_oviceps	Peraxilla_tetrapetala)
((((Tapinanthus_constrictiflorus	Englerina_ramulosa)	Berhautia_senegalensis)	(Agelanthus_sansibarensis	((Oncocalyx_schimperi	Oncella_ambigua)	Oncocalyx_sulfureus)))	(((Socratina_bemarivensis	(Baratranthus_axanthus	Vanwykia_remota))	((((Plicosepalus_sagittifolius	Bakerella_sp_Nickrent_4161)	(((Globimetula_dinklagei	Phragmanthera_crassicaulis)	(Emelianthe_panganensis	(((Spragueanella_rhamnifolia	Erianthemum_dregei)	Plicosepalus_curviflorus)	(Tapinanthus_sp_OM825	Oliverella_rubroviridis))))	Moquiniella_rubra))	(Phragmanthera_regularis	(((Scurrula_pulverulenta	(Scurrula_parasitica	Scurrula_ferruginea))	(Helixanthera_parasitica	Taxillus_chinensis))	(((Septulina_glauca	Sogerianthe_sessiflora)	((Amyema_queenslandica	Helicanthes_elastica)	(Benthamina_alyxifolia	(Dactyliophora_novaeguineae	(Amyema_cambagei	(Diplatia_furcata	(Amyema_glabra	Diplatia_grandibractea)))))))	(Helixanthera_cylindrica	((((((Tripodanthus_flagellaris	Tripodanthus_acutifolius)	(((Phthirusa_inorna	Oryctanthus_occidentalis)	Dendropemon_bicolor)	(Psittacanthus_calyculatus	(Passovia_pyrifolia	((((Struthanthus_woodsonii	(Cladocolea_gracilis	(Struthanthus_orbicularis	Struthanthus_oerstedii)))	Struthanthus_sp_RE_5128_1)
((Agelanthus_sansibarensis	(Oncella_ambigua	Oncocalyx_sulfureus))	((Oedina_pendens	(Oncocalyx_schimperi	(Tapinanthus_constrictiflorus	Englerina_ramulosa)))	((((Socratina_bemarivensis	Vanwykia_remota)	((((Plicosepalus_sagittifolius	Bakerella_sp_Nickrent_4161)	((Phragmanthera_crassicaulis	((((Spragueanella_rhamnifolia	Erianthemum_dregei)	Plicosepalus_curviflorus)	(Tapinanthus_sp_OM825	Oliverella_rubroviridis))	(Emelianthe_panganensis	Globimetula_dinklagei)))	Moquiniella_rubra))	((Septulina_glauca	((((Sogerianthe_sessiflora	Diplatia_grandibractea)	(Amyema_queenslandica	Helicanthes_elastica))	(Amyema_cambagei	(Benthamina_alyxifolia	(Dactyliophora_novaeguineae	(Diplatia_furcata	Amyema_glabra)))))	(((((Decaisnina_brittenii	(Tupeia_antarctica	((Notanthera_heterophylla	(((((Tristerix_verticillatus	Tristerix_penduliflorus)	Tristerix_aphyllus)	Tristerix_corymbosus)	((Tristerix_pubescens	Tristerix_peytonii)	((Tristerix_grandiflorus	(Tristerix_peruvianus	Tristerix_chodatianus))	Tristerix_longebracteatus)))	((Decaisnina_signata	Decaisnina_congesta)	Ligaria_cuneifolia)))	Desmaria_mutabilis)))	((Loxanthera_speciosa	((Amylotheca_duthieana	((Lepidaria_oviceps
((Berhautia_senegalensis	((Tapinanthus_constrictiflorus	Englerina_ramulosa)	((Agelanthus_sansibarensis	(Oncella_ambigua	Oncocalyx_sulfureus))	(Oedina_pendens	(((((((Dendrophthoe_vitellina	Dendrophthoe_longituba)	Dendrophthoe_constricta)	Helixanthera_coccinea)	Dendrophthoe_curvata)	Tolypanthus_involucratus)	(((((((Tapinanthus_sp_OM825	((Plicosepalus_curviflorus	Spragueanella_rhamnifolia)	Erianthemum_dregei))	Oliverella_rubroviridis)	(Emelianthe_panganensis	Globimetula_dinklagei))	Phragmanthera_crassicaulis)	Moquiniella_rubra)	((Plicosepalus_sagittifolius	(Baratranthus_axanthus	Vanwykia_remota))	Bakerella_sp_Nickrent_4161))	(((((((Benthamina_alyxifolia	(Amyema_queenslandica	Helicanthes_elastica))	((Diplatia_furcata	(Diplatia_grandibractea	Amyema_glabra))	(Amyema_cambagei	Dactyliophora_novaeguineae)))	Sogerianthe_sessiflora)	(((Gaiadendron_punctatum	Tupeia_antarctica)	((((((((((Struthanthus_orbicularis	Struthanthus_oerstedii)	((Cladocolea_gracilis	Tripodanthus_belmirensis)	Struthanthus_sp_RE_5128_1))	(Cladocolea_cupulata	(Cladocolea_mcvaughii	Struthanthus_woodsonii)))	Psittacanthus_calyculatus)	((Oryctanthus_occidentalis	Dendropemon_bicolor)	(Phthirusa_inorna	Passovia_pyrifolia)))
((Berhautia_senegalensis	((Tapinanthus_constrictiflorus	Englerina_ramulosa)	((Agelanthus_sansibarensis	(Oncella_ambigua	Oncocalyx_sulfureus))	(Oedina_pendens	((((((((((Tapinanthus_sp_OM825	(Spragueanella_rhamnifolia	Erianthemum_dregei))	Oliverella_rubroviridis)	(Emelianthe_panganensis	Globimetula_dinklagei))	Phragmanthera_crassicaulis)	Moquiniella_rubra)	(Plicosepalus_sagittifolius	Bakerella_sp_Nickrent_4161))	Plicosepalus_curviflorus)	(((((Dendrophthoe_vitellina	Dendrophthoe_longituba)	Dendrophthoe_constricta)	(Septulina_glauca	Helixanthera_coccinea))	Dendrophthoe_curvata)	Tolypanthus_involucratus))	(((((Amyema_queenslandica	Helicanthes_elastica)	(((Amyema_cambagei	(Diplatia_grandibractea	(Diplatia_furcata	Amyema_glabra)))	Dactyliophora_novaeguineae)	Benthamina_alyxifolia))	Sogerianthe_sessiflora)	((Baratranthus_axanthus	((Gaiadendron_punctatum	Tupeia_antarctica)	((((((Tripodanthus_belmirensis	(Cladocolea_cupulata	(Tripodanthus_acutifolius	Cladocolea_mcvaughii)))	((((Tripodanthus_flagellaris	Oryctanthus_occidentalis)	Dendropemon_bicolor)	(Phthirusa_inorna	Passovia_pyrifolia))	((Cladocolea_gracilis	Struthanthus_sp_RE_5128_1)	(Struthanthus_woodsonii	(Struthanthus_orbicularis
(((Oedina_pendens	((((((((((((((Oryctanthus_occidentalis	Dendropemon_bicolor)	(Phthirusa_inorna	Passovia_pyrifolia))	((Tripodanthus_belmirensis	(Tripodanthus_flagellaris	Tripodanthus_acutifolius))	(((Psittacanthus_schiedeanus	((Struthanthus_orbicularis	Struthanthus_oerstedii)	(Struthanthus_sp_RE_5128_1	Struthanthus_woodsonii)))	Cladocolea_gracilis)	(Cladocolea_mcvaughii	Cladocolea_cupulata))))	Psittacanthus_calyculatus)	(Desmaria_mutabilis	((Ligaria_cuneifolia	(Notanthera_heterophylla	(Tristerix_longebracteatus	(Tristerix_pubescens	((((Tristerix_grandiflorus	Tristerix_penduliflorus)	((Tristerix_aphyllus	Tristerix_corymbosus)	Tristerix_verticillatus))	(Tristerix_chodatianus	Tristerix_peruvianus))	Tristerix_peytonii)))))	Tupeia_antarctica)))	(((Lepidaria_oviceps	((Loxanthera_speciosa	(Amylotheca_duthieana	((((Decaisnina_signata	Decaisnina_congesta)	Decaisnina_brittenii)	Decaisnina_triflora)	((Macrosolen_cochinchinensis	Macrosolen_melintangensis)	Lepidaria_sp_Nickrent_4044))))	(Amylotheca_subumbellata	(Lysiana_maritima	Lysiana_filifolia))))	(Peraxilla_tetrapetala	Alepis_flavida))	((Nuytsia_floribunda	Atkinsonia_ligustrina)	Gaiadendron_punctatum)))	((Ileostylus_micranthus
(Berhautia_senegalensis	(((Agelanthus_sansibarensis	(Oncella_ambigua	Oncocalyx_sulfureus))	(Oncocalyx_schimperi	(Tapinanthus_constrictiflorus	Englerina_ramulosa)))	((Oedina_pendens	(Socratina_bemarivensis	(Amylotheca_subumbellata	(((Vanwykia_remota	(Plicosepalus_sagittifolius	Bakerella_sp_Nickrent_4161))	((((Dendrophthoe_curvata	(Dendrophthoe_constricta	Dendrophthoe_longituba))	(Plicosepalus_curviflorus	Helixanthera_coccinea))	Tolypanthus_involucratus)	(((((Gaiadendron_punctatum	(((((((Loxanthera_speciosa	(Amylotheca_duthieana	((Decaisnina_brittenii	Decaisnina_triflora)	(Macrosolen_cochinchinensis	Lepidaria_sp_Nickrent_4044))))	(Lysiana_maritima	Lysiana_filifolia))	(Peraxilla_tetrapetala	Alepis_flavida))	(Septulina_glauca	(Dendrophthoe_vitellina	Atkinsonia_ligustrina)))	(((((Tripodanthus_belmirensis	((Oryctanthus_occidentalis	Dendropemon_bicolor)	(Phthirusa_inorna	Passovia_pyrifolia)))	(((((Struthanthus_orbicularis	(Psittacanthus_schiedeanus	(Cladocolea_mcvaughii	Struthanthus_oerstedii)))	Struthanthus_sp_RE_5128_1)	Struthanthus_woodsonii)	Cladocolea_cupulata)	Cladocolea_gracilis))	(Tripodanthus_flagellaris	Tripodanthus_acutifolius))	Psittacanthus_calyculatus)	(Desmaria_mutabilis
(((((((Helixanthera_cylindrica	((Scurrula_pulverulenta	(Scurrula_parasitica	Scurrula_ferruginea))	((Septulina_glauca	Plicosepalus_curviflorus)	Taxillus_chinensis)))	((((((((Amylotheca_subumbellata	(Lysiana_maritima	Lysiana_filifolia))	(Loxanthera_speciosa	(Psittacanthus_schiedeanus	((((Decaisnina_brittenii	(Decaisnina_congesta	Decaisnina_signata))	Decaisnina_triflora)	(Lepidaria_sp_Nickrent_4044	(Macrosolen_melintangensis	Macrosolen_cochinchinensis)))	Amylotheca_duthieana))))	(Lepidaria_oviceps	(Peraxilla_tetrapetala	Alepis_flavida)))	((Gaiadendron_punctatum	Atkinsonia_ligustrina)	(Desmaria_mutabilis	Nuytsia_floribunda)))	(Tupeia_antarctica	(((((Tripodanthus_flagellaris	((Dendropemon_bicolor	Oryctanthus_occidentalis)	(Passovia_pyrifolia	Phthirusa_inorna)))	((((Tripodanthus_belmirensis	Struthanthus_woodsonii)	(Struthanthus_orbicularis	((Cladocolea_cupulata	Cladocolea_mcvaughii)	Struthanthus_oerstedii)))	Struthanthus_sp_RE_5128_1)	Cladocolea_gracilis))	Tripodanthus_acutifolius)	Psittacanthus_calyculatus)	(Ligaria_cuneifolia	((((Tristerix_grandiflorus	(Tristerix_peytonii	(Tristerix_penduliflorus	((Tristerix_verticillatus	Tristerix_corymbosus)	Tristerix_aphyllus))))
(Berhautia_senegalensis	(((((Tolypanthus_involucratus	(Dendrophthoe_curvata	(Helixanthera_coccinea	(Dendrophthoe_constricta	(Dendrophthoe_longituba	Dendrophthoe_vitellina)))))	(((Moquiniella_rubra	(Phragmanthera_crassicaulis	((Oliverella_rubroviridis	(Tapinanthus_sp_OM825	(Spragueanella_rhamnifolia	Erianthemum_dregei)))	(Emelianthe_panganensis	Globimetula_dinklagei))))	(Bakerella_sp_Nickrent_4161	Plicosepalus_sagittifolius))	(((((Amyema_glabra	Diplatia_furcata)	(Lepidaria_oviceps	Dactyliophora_novaeguineae))	((Helicanthes_elastica	Amyema_queenslandica)	Benthamina_alyxifolia))	Sogerianthe_sessiflora)	(((Scurrula_pulverulenta	(Scurrula_parasitica	Scurrula_ferruginea))	(Helixanthera_parasitica	Taxillus_chinensis))	(Helixanthera_cylindrica	((((Amyema_cambagei	(Amylotheca_subumbellata	(Diplatia_grandibractea	(Gaiadendron_punctatum	((Septulina_glauca	Atkinsonia_ligustrina)	Nuytsia_floribunda)))))	Phragmanthera_regularis)	(Tupeia_antarctica	(((Decaisnina_signata	(Decaisnina_brittenii	Decaisnina_congesta))	Desmaria_mutabilis)	(((Psittacanthus_schiedeanus	((((Dendropemon_bicolor	Oryctanthus_occidentalis)	Passovia_pyrifolia)	((Cladocolea_gracilis	(Struthanthus_woodsonii
(((((Plicosepalus_sagittifolius	(Tolypanthus_involucratus	(((Dendrophthoe_curvata	(Dendrophthoe_longituba	Dendrophthoe_vitellina))	Dendrophthoe_constricta)	Helixanthera_coccinea)))	(Bakerella_sp_Nickrent_4161	(((Moquiniella_rubra	(Phragmanthera_crassicaulis	((Oliverella_rubroviridis	(Tapinanthus_sp_OM825	(Spragueanella_rhamnifolia	Erianthemum_dregei)))	(Emelianthe_panganensis	Globimetula_dinklagei))))	(((((((((Dendropemon_bicolor	Oryctanthus_occidentalis)	(Phthirusa_inorna	Passovia_pyrifolia))	(Cladocolea_gracilis	(Struthanthus_woodsonii	(Tripodanthus_belmirensis	(Struthanthus_sp_RE_5128_1	(Struthanthus_orbicularis	((Cladocolea_cupulata	Cladocolea_mcvaughii)	Struthanthus_oerstedii)))))))	(Tripodanthus_flagellaris	Tripodanthus_acutifolius))	(Psittacanthus_calyculatus	Psittacanthus_schiedeanus))	((Nuytsia_floribunda	(Gaiadendron_punctatum	Atkinsonia_ligustrina))	(((Tupeia_antarctica	(Ligaria_cuneifolia	(Notanthera_heterophylla	((((Tristerix_longebracteatus	(((Tristerix_peytonii	Tristerix_verticillatus)	Tristerix_corymbosus)	Tristerix_aphyllus))	Tristerix_pubescens)	(Tristerix_peruvianus	Tristerix_chodatianus))	(Tristerix_grandiflorus	Tristerix_penduliflorus)))))	Desmaria_mutabilis)	(((((((Decaisnina_signata
((((((Tolypanthus_involucratus	(((Dendrophthoe_longituba	Dendrophthoe_vitellina)	(Dendrophthoe_constricta	Helixanthera_coccinea))	Dendrophthoe_curvata))	((Phragmanthera_regularis	((Sogerianthe_sessiflora	((Helicanthes_elastica	Amyema_queenslandica)	(Benthamina_alyxifolia	((Amyema_cambagei	((Diplatia_grandibractea	Amyema_glabra)	Diplatia_furcata))	Dactyliophora_novaeguineae))))	(((((((Atkinsonia_ligustrina	(((((Phthirusa_inorna	Tripodanthus_belmirensis)	(Tripodanthus_flagellaris	Tripodanthus_acutifolius))	(((Dendropemon_bicolor	((Cladocolea_cupulata	Cladocolea_mcvaughii)	Oryctanthus_occidentalis))	Passovia_pyrifolia)	(Psittacanthus_calyculatus	(Cladocolea_gracilis	(((Struthanthus_sp_RE_5128_1	Struthanthus_woodsonii)	(Struthanthus_orbicularis	Struthanthus_oerstedii))	Psittacanthus_schiedeanus)))))	(Ligaria_cuneifolia	(Notanthera_heterophylla	((Tristerix_pubescens	(Tristerix_chodatianus	((Tristerix_peruvianus	((Tristerix_penduliflorus	(Tristerix_verticillatus	(Tristerix_corymbosus	Tristerix_aphyllus)))	Tristerix_peytonii))	Tristerix_longebracteatus)))	Tristerix_grandiflorus))))	(((((Lepidaria_sp_Nickrent_4044	((Amylotheca_duthieana	(Macrosolen_melintangensis	Macrosolen_cochinchinensis))	(((Decaisnina_signata
(((Englerina_ramulosa	Tapinanthus_constrictiflorus)	(((Oncella_ambigua	Oncocalyx_sulfureus)	Agelanthus_sansibarensis)	((((Tolypanthus_involucratus	(((Dendrophthoe_longituba	Dendrophthoe_vitellina)	(Dendrophthoe_constricta	Helixanthera_coccinea))	Dendrophthoe_curvata))	((Bakerella_sp_Nickrent_4161	Plicosepalus_sagittifolius)	((((Sogerianthe_sessiflora	((Helicanthes_elastica	Amyema_queenslandica)	(Benthamina_alyxifolia	(((Diplatia_grandibractea	Amyema_cambagei)	(Amyema_glabra	Diplatia_furcata))	Dactyliophora_novaeguineae))))	(((((Psittacanthus_calyculatus	((Dendropemon_bicolor	(Cladocolea_cupulata	(Cladocolea_mcvaughii	Oryctanthus_occidentalis)))	(Passovia_pyrifolia	((Cladocolea_gracilis	Psittacanthus_schiedeanus)	((Struthanthus_sp_RE_5128_1	(Struthanthus_orbicularis	Struthanthus_oerstedii))	Struthanthus_woodsonii)))))	(Phthirusa_inorna	(Tripodanthus_flagellaris	Tripodanthus_acutifolius)))	Tripodanthus_belmirensis)	((Ligaria_cuneifolia	(Tupeia_antarctica	(((((Tristerix_chodatianus	Tristerix_peruvianus)	Tristerix_pubescens)	((Tristerix_aphyllus	Tristerix_corymbosus)	Tristerix_verticillatus))	(Tristerix_peytonii	Tristerix_longebracteatus))	(Tristerix_grandiflorus	Tristerix_penduliflorus))))
(((((((Tolypanthus_involucratus	(((Dendrophthoe_constricta	(Dendrophthoe_longituba	Dendrophthoe_vitellina))	Dendrophthoe_curvata)	(Plicosepalus_curviflorus	Helixanthera_coccinea)))	((Septulina_glauca	(Moquiniella_rubra	(Phragmanthera_crassicaulis	((Oliverella_rubroviridis	(Tapinanthus_sp_OM825	(Spragueanella_rhamnifolia	Erianthemum_dregei)))	(Emelianthe_panganensis	Globimetula_dinklagei)))))	(((Phragmanthera_regularis	(Scurrula_pulverulenta	(Scurrula_parasitica	Scurrula_ferruginea)))	(Helixanthera_parasitica	Taxillus_chinensis))	(Helixanthera_cylindrica	((Sogerianthe_sessiflora	((Helicanthes_elastica	Amyema_queenslandica)	(Benthamina_alyxifolia	((Amyema_cambagei	((Diplatia_grandibractea	Amyema_glabra)	Diplatia_furcata))	Dactyliophora_novaeguineae))))	((((((((Tripodanthus_belmirensis	(Tripodanthus_flagellaris	Tripodanthus_acutifolius))	(((Phthirusa_inorna	Passovia_pyrifolia)	((Cladocolea_cupulata	(Cladocolea_mcvaughii	Oryctanthus_occidentalis))	Dendropemon_bicolor))	((Cladocolea_gracilis	Struthanthus_sp_RE_5128_1)	((Psittacanthus_schiedeanus	(Struthanthus_orbicularis	Struthanthus_oerstedii))	Struthanthus_woodsonii))))	Psittacanthus_calyculatus)	((((Decaisnina_signata	Decaisnina_congesta)
((((Englerina_ramulosa	Tapinanthus_constrictiflorus)	(((Oncella_ambigua	Oncocalyx_sulfureus)	Agelanthus_sansibarensis)	Oncocalyx_schimperi))	((((Baratranthus_axanthus	(Phragmanthera_regularis	((Bakerella_sp_Nickrent_4161	Plicosepalus_sagittifolius)	(Moquiniella_rubra	(Phragmanthera_crassicaulis	((Oliverella_rubroviridis	(Tapinanthus_sp_OM825	(Plicosepalus_curviflorus	(Spragueanella_rhamnifolia	Erianthemum_dregei))))	(Emelianthe_panganensis	Globimetula_dinklagei)))))))	((Tolypanthus_involucratus	((Helixanthera_coccinea	(Dendrophthoe_constricta	(Dendrophthoe_longituba	Dendrophthoe_vitellina)))	Dendrophthoe_curvata))	(((Septulina_glauca	Sogerianthe_sessiflora)	(((Amyema_glabra	Diplatia_furcata)	(Amyema_cambagei	(Diplatia_grandibractea	Dactyliophora_novaeguineae)))	((Helicanthes_elastica	Amyema_queenslandica)	Benthamina_alyxifolia)))	(Helixanthera_cylindrica	(((((Gaiadendron_punctatum	(Atkinsonia_ligustrina	Nuytsia_floribunda))	(Tupeia_antarctica	((Lepidaria_oviceps	(Loxanthera_speciosa	((Amylotheca_duthieana	((Lepidaria_sp_Nickrent_4044	(Psittacanthus_schiedeanus	(Macrosolen_melintangensis	Macrosolen_cochinchinensis)))	(Decaisnina_triflora	(Decaisnina_brittenii	(Decaisnina_congesta
(((((Oncella_ambigua	Oncocalyx_sulfureus)	Agelanthus_sansibarensis)	(Englerina_ramulosa	Tapinanthus_constrictiflorus))	(((((Bakerella_sp_Nickrent_4161	Plicosepalus_sagittifolius)	(Tolypanthus_involucratus	((Septulina_glauca	Helixanthera_coccinea)	((Dendrophthoe_longituba	Dendrophthoe_vitellina)	Dendrophthoe_curvata))))	((Moquiniella_rubra	((Phragmanthera_crassicaulis	(Oliverella_rubroviridis	(Tapinanthus_sp_OM825	(Spragueanella_rhamnifolia	Erianthemum_dregei))))	(Emelianthe_panganensis	Globimetula_dinklagei)))	((Helixanthera_cylindrica	(((Gaiadendron_punctatum	(Tupeia_antarctica	((((((Tripodanthus_flagellaris	Tripodanthus_acutifolius)	(((Phthirusa_inorna	Passovia_pyrifolia)	(Dendropemon_bicolor	Oryctanthus_occidentalis))	(Tripodanthus_belmirensis	((Cladocolea_cupulata	Cladocolea_mcvaughii)	(((Cladocolea_gracilis	Struthanthus_sp_RE_5128_1)	((Struthanthus_orbicularis	Struthanthus_oerstedii)	Struthanthus_woodsonii))	Psittacanthus_schiedeanus)))))	Psittacanthus_calyculatus)	(Ligaria_cuneifolia	(Notanthera_heterophylla	((((Tristerix_chodatianus	((Tristerix_peytonii	(Tristerix_penduliflorus	((Tristerix_verticillatus	Tristerix_corymbosus)	Tristerix_aphyllus)))	Tristerix_peruvianus))	Tristerix_pubescens)
(((((Oncella_ambigua	Oncocalyx_sulfureus)	Agelanthus_sansibarensis)	(Tapinanthus_constrictiflorus	(Oncocalyx_schimperi	Englerina_ramulosa)))	((((((((Phragmanthera_crassicaulis	Moquiniella_rubra)	((Oliverella_rubroviridis	(Tapinanthus_sp_OM825	(Spragueanella_rhamnifolia	Erianthemum_dregei)))	(Emelianthe_panganensis	Globimetula_dinklagei)))	(Bakerella_sp_Nickrent_4161	Plicosepalus_sagittifolius))	((((Scurrula_pulverulenta	(Scurrula_ferruginea	Scurrula_parasitica))	(Dendrophthoe_constricta	(Helixanthera_parasitica	Taxillus_chinensis)))	Helixanthera_cylindrica)	((((Baratranthus_axanthus	((Loranthus_europaeus	Loranthus_grewingkii)	(Cecarria_obtusifolia	Loranthus_odoratus)))	((((Gaiadendron_punctatum	(Atkinsonia_ligustrina	Nuytsia_floribunda))	(((Notanthera_heterophylla	(Lepidaria_oviceps	(Loxanthera_speciosa	((((Decaisnina_triflora	(Decaisnina_brittenii	(Decaisnina_congesta	Decaisnina_signata)))	Lepidaria_sp_Nickrent_4044)	(Amylotheca_duthieana	(Macrosolen_melintangensis	Macrosolen_cochinchinensis)))	(Amylotheca_subumbellata	(Lysiana_maritima	Lysiana_filifolia))))))	(Tristerix_penduliflorus	(Peraxilla_tetrapetala	Alepis_flavida)))	((Tupeia_antarctica	((((Tristerix_pubescens
(((Socratina_bemarivensis	((Bakerella_sp_Nickrent_4161	((((Amyema_cambagei	((Phragmanthera_crassicaulis	(((Plicosepalus_curviflorus	(Spragueanella_rhamnifolia	Erianthemum_dregei))	(Oliverella_rubroviridis	Tapinanthus_sp_OM825))	(Emelianthe_panganensis	Globimetula_dinklagei)))	Moquiniella_rubra))	((((Scurrula_ferruginea	(Scurrula_parasitica	Scurrula_pulverulenta))	Taxillus_chinensis)	((Helixanthera_cylindrica	(((((((Tripodanthus_acutifolius	Tripodanthus_flagellaris)	Tripodanthus_belmirensis)	(((Phthirusa_inorna	Passovia_pyrifolia)	(Dendropemon_bicolor	Oryctanthus_occidentalis))	(Psittacanthus_calyculatus	((Psittacanthus_schiedeanus	Struthanthus_woodsonii)	(Cladocolea_gracilis	((Struthanthus_orbicularis	((Cladocolea_cupulata	Cladocolea_mcvaughii)	Struthanthus_oerstedii))	Struthanthus_sp_RE_5128_1))))))	((Notanthera_heterophylla	((Loxanthera_speciosa	((((Decaisnina_triflora	Decaisnina_brittenii)	(Lepidaria_oviceps	Lepidaria_sp_Nickrent_4044))	(Amylotheca_duthieana	(Macrosolen_melintangensis	Macrosolen_cochinchinensis)))	(Amylotheca_subumbellata	(Lysiana_maritima	Lysiana_filifolia))))	(Decaisnina_congesta	Decaisnina_signata)))	(Peraxilla_tetrapetala	Alepis_flavida)))	(((Tupeia_antarctica
(((((Socratina_bemarivensis	(Baratranthus_axanthus	Vanwykia_remota))	((Bakerella_sp_Nickrent_4161	Plicosepalus_sagittifolius)	(((Tolypanthus_involucratus	((Dendrophthoe_curvata	Helixanthera_coccinea)	(Dendrophthoe_vitellina	Dendrophthoe_longituba)))	(Moquiniella_rubra	(Phragmanthera_crassicaulis	((Oliverella_rubroviridis	(Tapinanthus_sp_OM825	(Spragueanella_rhamnifolia	Erianthemum_dregei)))	(Emelianthe_panganensis	Globimetula_dinklagei)))))	((((Dendrophthoe_constricta	(Helixanthera_parasitica	Taxillus_chinensis))	(Phragmanthera_regularis	(Scurrula_ferruginea	(Scurrula_parasitica	Scurrula_pulverulenta))))	((Sogerianthe_sessiflora	((Benthamina_alyxifolia	((Diplatia_furcata	(Diplatia_grandibractea	Amyema_glabra))	(Amyema_cambagei	Dactyliophora_novaeguineae)))	(Amyema_queenslandica	Helicanthes_elastica)))	(((((Loranthus_europaeus	Loranthus_grewingkii)	Loranthus_odoratus)	Cecarria_obtusifolia)	((Plicosepalus_curviflorus	(Septulina_glauca	Ileostylus_micranthus))	(Muellerina_celastroides	Muellerina_eucalyptoides)))	(((Tupeia_antarctica	((Desmaria_mutabilis	(((Tripodanthus_acutifolius	(((Phthirusa_inorna	Passovia_pyrifolia)	((Tripodanthus_flagellaris	Oryctanthus_occidentalis)
(Berhautia_senegalensis	((Agelanthus_sansibarensis	(Oncocalyx_sulfureus	Oncella_ambigua))	(((Helixanthera_parasitica	Oedina_pendens)	(Englerina_ramulosa	(Oncocalyx_schimperi	Tapinanthus_constrictiflorus)))	((Socratina_bemarivensis	Vanwykia_remota)	(((Bakerella_sp_Nickrent_4161	Plicosepalus_sagittifolius)	((Moquiniella_rubra	(Phragmanthera_crassicaulis	((Oliverella_rubroviridis	(Tapinanthus_sp_OM825	(Spragueanella_rhamnifolia	Erianthemum_dregei)))	(Emelianthe_panganensis	Globimetula_dinklagei))))	((((Helixanthera_cylindrica	((Plicosepalus_curviflorus	(Taxillus_chinensis	Septulina_glauca))	(Scurrula_pulverulenta	(Scurrula_ferruginea	Scurrula_parasitica))))	((Sogerianthe_sessiflora	(((Diplatia_furcata	(Diplatia_grandibractea	Amyema_glabra))	Dactyliophora_novaeguineae)	((Amyema_queenslandica	Helicanthes_elastica)	Benthamina_alyxifolia)))	(((((Loranthus_europaeus	Loranthus_grewingkii)	Loranthus_odoratus)	Cecarria_obtusifolia)	(Ileostylus_micranthus	(Muellerina_celastroides	Muellerina_eucalyptoides)))	(((((Tristerix_chodatianus	((Tristerix_penduliflorus	((Tristerix_verticillatus	Tristerix_corymbosus)	Tristerix_aphyllus))	Tristerix_grandiflorus))	Tristerix_peytonii)
((((Agelanthus_sansibarensis	(Oncocalyx_sulfureus	Oncella_ambigua))	(Berhautia_senegalensis	(Englerina_ramulosa	Tapinanthus_constrictiflorus)))	Oncocalyx_schimperi)	(((((Socratina_bemarivensis	(Baratranthus_axanthus	Vanwykia_remota))	((Bakerella_sp_Nickrent_4161	Plicosepalus_sagittifolius)	(((Moquiniella_rubra	(Phragmanthera_crassicaulis	((Oliverella_rubroviridis	(Plicosepalus_curviflorus	(Tapinanthus_sp_OM825	(Spragueanella_rhamnifolia	Erianthemum_dregei))))	(Emelianthe_panganensis	Globimetula_dinklagei))))	(Helixanthera_cylindrica	((Sogerianthe_sessiflora	(((Diplatia_furcata	(Diplatia_grandibractea	Amyema_glabra))	(Amyema_cambagei	Dactyliophora_novaeguineae))	((Amyema_queenslandica	Helicanthes_elastica)	Benthamina_alyxifolia)))	(((Helixanthera_parasitica	Taxillus_chinensis)	(Scurrula_pulverulenta	(Scurrula_ferruginea	Scurrula_parasitica)))	(((((Loranthus_europaeus	Loranthus_grewingkii)	Loranthus_odoratus)	Cecarria_obtusifolia)	(Ileostylus_micranthus	(Muellerina_celastroides	Muellerina_eucalyptoides)))	(((Desmaria_mutabilis	((((Tripodanthus_flagellaris	Tripodanthus_acutifolius)	Tripodanthus_belmirensis)	(((Phthirusa_inorna	Passovia_pyrifolia)	(Oryctanthus_occidentalis
((Englerina_ramulosa	Berhautia_senegalensis)	((((Socratina_bemarivensis	Vanwykia_remota)	((((Helixanthera_cylindrica	((((((Diplatia_furcata	Amyema_glabra)	Dactyliophora_novaeguineae)	((Amyema_queenslandica	Helicanthes_elastica)	Benthamina_alyxifolia))	(Amyema_cambagei	Sogerianthe_sessiflora))	Diplatia_grandibractea)	((((Tupeia_antarctica	Amylotheca_subumbellata)	((((Amylotheca_duthieana	((Lepidaria_sp_Nickrent_4044	(Macrosolen_cochinchinensis	Macrosolen_melintangensis))	Decaisnina_triflora))	(Loxanthera_speciosa	(Lysiana_maritima	Lysiana_filifolia)))	(Alepis_flavida	Peraxilla_tetrapetala))	((((((Phthirusa_inorna	Passovia_pyrifolia)	((Cladocolea_cupulata	(Oryctanthus_occidentalis	Cladocolea_mcvaughii))	Dendropemon_bicolor))	((Cladocolea_gracilis	(Struthanthus_sp_RE_5128_1	(Struthanthus_woodsonii	(Struthanthus_oerstedii	Struthanthus_orbicularis))))	(Tripodanthus_belmirensis	((Lepidaria_oviceps	Tripodanthus_flagellaris)	Tripodanthus_acutifolius))))	Psittacanthus_calyculatus)	(Notanthera_heterophylla	(((Tristerix_longebracteatus	Tristerix_pubescens)	(((Tristerix_chodatianus	Tristerix_peruvianus)	((Tristerix_aphyllus	Tristerix_corymbosus)	Tristerix_verticillatus))
(((((Helixanthera_parasitica	Socratina_bemarivensis)	Vanwykia_remota)	(((Bakerella_sp_Nickrent_4161	Plicosepalus_sagittifolius)	(Moquiniella_rubra	(Phragmanthera_crassicaulis	((Oliverella_rubroviridis	((Plicosepalus_curviflorus	(Erianthemum_dregei	Spragueanella_rhamnifolia))	Tapinanthus_sp_OM825))	(Emelianthe_panganensis	Globimetula_dinklagei)))))	(((Dendrophthoe_constricta	(Helixanthera_coccinea	(Dendrophthoe_vitellina	Dendrophthoe_longituba)))	(Dendrophthoe_curvata	Tolypanthus_involucratus))	((Septulina_glauca	(((((Amyema_queenslandica	Helicanthes_elastica)	Benthamina_alyxifolia)	(Dactyliophora_novaeguineae	(Amyema_cambagei	(Diplatia_grandibractea	(Diplatia_furcata	Amyema_glabra)))))	Sogerianthe_sessiflora)	((((Gaiadendron_punctatum	(((Lepidaria_oviceps	((Amylotheca_duthieana	(Decaisnina_triflora	(Decaisnina_brittenii	(Lepidaria_sp_Nickrent_4044	(Macrosolen_cochinchinensis	Macrosolen_melintangensis)))))	((Tristerix_penduliflorus	Loxanthera_speciosa)	((Amylotheca_subumbellata	Lysiana_filifolia)	Lysiana_maritima))))	(Alepis_flavida	Peraxilla_tetrapetala))	(Atkinsonia_ligustrina	Nuytsia_floribunda)))	Desmaria_mutabilis)	(Tupeia_antarctica	((((Phthirusa_inorna
(((Socratina_bemarivensis	(Vanwykia_remota	(((Amyema_cambagei	((Bakerella_sp_Nickrent_4161	Plicosepalus_sagittifolius)	(Moquiniella_rubra	(Phragmanthera_crassicaulis	((Oliverella_rubroviridis	((Plicosepalus_curviflorus	(Erianthemum_dregei	Spragueanella_rhamnifolia))	Tapinanthus_sp_OM825))	(Emelianthe_panganensis	Globimetula_dinklagei))))))	(((Helixanthera_parasitica	Taxillus_chinensis)	(Phragmanthera_regularis	(Scurrula_pulverulenta	(Scurrula_ferruginea	Scurrula_parasitica))))	((((Benthamina_alyxifolia	(Dactyliophora_novaeguineae	(Diplatia_furcata	(Amyema_glabra	Diplatia_grandibractea))))	(Amyema_queenslandica	Helicanthes_elastica))	(Sogerianthe_sessiflora	Septulina_glauca))	(Helixanthera_cylindrica	((((Lepidaria_oviceps	Gaiadendron_punctatum)	Tupeia_antarctica)	((Desmaria_mutabilis	(((((Tripodanthus_acutifolius	Tripodanthus_flagellaris)	((Passovia_pyrifolia	((Oryctanthus_occidentalis	(Cladocolea_cupulata	Cladocolea_mcvaughii))	Dendropemon_bicolor))	(((((Psittacanthus_schiedeanus	Struthanthus_oerstedii)	Struthanthus_orbicularis)	(Struthanthus_woodsonii	Tripodanthus_belmirensis))	(Cladocolea_gracilis	Struthanthus_sp_RE_5128_1))	Phthirusa_inorna)))	Psittacanthus_calyculatus)
(Berhautia_senegalensis	((Plicosepalus_curviflorus	(Agelanthus_sansibarensis	(Oncocalyx_sulfureus	Oncella_ambigua)))	((((((Dendrophthoe_curvata	(Dendrophthoe_vitellina	Dendrophthoe_longituba))	Dendrophthoe_constricta)	(Tolypanthus_involucratus	Helixanthera_coccinea))	((Bakerella_sp_Nickrent_4161	Plicosepalus_sagittifolius)	((Septulina_glauca	(Moquiniella_rubra	(Phragmanthera_crassicaulis	(((Erianthemum_dregei	Spragueanella_rhamnifolia)	(Tapinanthus_sp_OM825	Oliverella_rubroviridis))	(Emelianthe_panganensis	Globimetula_dinklagei)))))	((((((Desmaria_mutabilis	((Decaisnina_congesta	Decaisnina_signata)	((((((Phthirusa_inorna	Passovia_pyrifolia)	((Tripodanthus_flagellaris	Oryctanthus_occidentalis)	Dendropemon_bicolor))	(((Cladocolea_cupulata	Cladocolea_mcvaughii)	Tripodanthus_acutifolius)	(((Tripodanthus_belmirensis	(Struthanthus_sp_RE_5128_1	(Struthanthus_oerstedii	Struthanthus_orbicularis)))	Struthanthus_woodsonii)	Cladocolea_gracilis)))	Psittacanthus_calyculatus)	Psittacanthus_schiedeanus)	((Notanthera_heterophylla	(((((Tristerix_chodatianus	Tristerix_peruvianus)	(Tristerix_peytonii	(((Tristerix_corymbosus	Tristerix_aphyllus)	Tristerix_penduliflorus)	Tristerix_verticillatus)))	Tristerix_longebracteatus)
(Berhautia_senegalensis	((Lepidaria_oviceps	(Oncocalyx_schimperi	(Agelanthus_sansibarensis	(Oncocalyx_sulfureus	Oncella_ambigua))))	((Tapinanthus_constrictiflorus	Englerina_ramulosa)	(Oedina_pendens	((Socratina_bemarivensis	(Baratranthus_axanthus	Vanwykia_remota))	((Tolypanthus_involucratus	(Helixanthera_coccinea	(Dendrophthoe_curvata	((Dendrophthoe_vitellina	Dendrophthoe_longituba)	Dendrophthoe_constricta))))	((((Taxillus_chinensis	(Scurrula_pulverulenta	(Scurrula_ferruginea	Scurrula_parasitica)))	Helixanthera_cylindrica)	(((Amyema_cambagei	(Phragmanthera_regularis	((((Ligaria_cuneifolia	Gaiadendron_punctatum)	(Atkinsonia_ligustrina	Nuytsia_floribunda))	((((((((Tristerix_longebracteatus	Tristerix_pubescens)	(Tristerix_aphyllus	Tristerix_corymbosus))	Tristerix_peytonii)	(Tristerix_chodatianus	Tristerix_peruvianus))	Tristerix_verticillatus)	(Tristerix_grandiflorus	Tristerix_penduliflorus))	Tupeia_antarctica)	(((Psittacanthus_schiedeanus	Desmaria_mutabilis)	((Decaisnina_congesta	Decaisnina_signata)	Decaisnina_brittenii))	((Notanthera_heterophylla	(((((Decaisnina_triflora	(((Helixanthera_parasitica	Plicosepalus_curviflorus)	Lepidaria_sp_Nickrent_4044)
(((Oedina_pendens	((Socratina_bemarivensis	Vanwykia_remota)	(((Tolypanthus_involucratus	(Helixanthera_coccinea	(Dendrophthoe_curvata	((Dendrophthoe_vitellina	Dendrophthoe_longituba)	Dendrophthoe_constricta))))	Diplatia_grandibractea)	((((Taxillus_chinensis	(Scurrula_pulverulenta	(Scurrula_ferruginea	Scurrula_parasitica)))	((Phragmanthera_crassicaulis	((Moquiniella_rubra	(Emelianthe_panganensis	Globimetula_dinklagei))	(((Erianthemum_dregei	Spragueanella_rhamnifolia)	Tapinanthus_sp_OM825)	Oliverella_rubroviridis)))	Amyema_cambagei))	(Baratranthus_axanthus	Helixanthera_cylindrica))	(Plicosepalus_sagittifolius	(Bakerella_sp_Nickrent_4161	(((((Amyema_queenslandica	Helicanthes_elastica)	(Dactyliophora_novaeguineae	((Diplatia_furcata	Amyema_glabra)	Benthamina_alyxifolia)))	Sogerianthe_sessiflora)	Septulina_glauca)	((((Tupeia_antarctica	((((((Cladocolea_cupulata	Cladocolea_mcvaughii)	(Tripodanthus_flagellaris	Tripodanthus_acutifolius))	(((Phthirusa_inorna	Passovia_pyrifolia)	(Oryctanthus_occidentalis	Dendropemon_bicolor))	(Psittacanthus_calyculatus	((Struthanthus_woodsonii	((Struthanthus_oerstedii	Struthanthus_orbicularis)	(Tripodanthus_belmirensis	Struthanthus_sp_RE_5128_1)))
(Berhautia_senegalensis	((Agelanthus_sansibarensis	(Oncocalyx_sulfureus	Oncella_ambigua))	((Oncocalyx_schimperi	(Tapinanthus_constrictiflorus	Englerina_ramulosa))	((Oedina_pendens	(Socratina_bemarivensis	(Vanwykia_remota	(((((((Emelianthe_panganensis	Globimetula_dinklagei)	(((Plicosepalus_curviflorus	(Erianthemum_dregei	Spragueanella_rhamnifolia))	Tapinanthus_sp_OM825)	Oliverella_rubroviridis))	Phragmanthera_crassicaulis)	Moquiniella_rubra)	((Helixanthera_cylindrica	(Taxillus_chinensis	(Phragmanthera_regularis	(Scurrula_pulverulenta	(Scurrula_ferruginea	Scurrula_parasitica)))))	((((Ileostylus_micranthus	(Muellerina_celastroides	Muellerina_eucalyptoides))	(Cecarria_obtusifolia	(Loranthus_odoratus	(Loranthus_grewingkii	Loranthus_europaeus))))	(Lepidaria_oviceps	(Ligaria_cuneifolia	((Tupeia_antarctica	(((Tripodanthus_flagellaris	Tripodanthus_acutifolius)	((((Tripodanthus_belmirensis	((Cladocolea_cupulata	Cladocolea_mcvaughii)	Struthanthus_woodsonii))	((Struthanthus_oerstedii	Struthanthus_orbicularis)	Struthanthus_sp_RE_5128_1))	Cladocolea_gracilis)	((Phthirusa_inorna	Passovia_pyrifolia)	(Oryctanthus_occidentalis	Dendropemon_bicolor))))	Psittacanthus_calyculatus))
((Berhautia_senegalensis	(Tapinanthus_constrictiflorus	Englerina_ramulosa))	((((((Dendrophthoe_constricta	(Dendrophthoe_vitellina	Dendrophthoe_longituba))	((((((Helixanthera_parasitica	Taxillus_chinensis)	(Phragmanthera_regularis	(Scurrula_ferruginea	(Scurrula_parasitica	Scurrula_pulverulenta))))	(Septulina_glauca	Helixanthera_cylindrica))	((((Cecarria_obtusifolia	(Loranthus_grewingkii	Loranthus_europaeus))	Loranthus_odoratus)	((Ileostylus_micranthus	(Muellerina_celastroides	Muellerina_eucalyptoides))	((((Loxanthera_speciosa	((Amylotheca_subumbellata	(Lysiana_maritima	Lysiana_filifolia))	(Amylotheca_duthieana	((Lepidaria_sp_Nickrent_4044	(Macrosolen_melintangensis	Macrosolen_cochinchinensis))	(((Decaisnina_signata	Decaisnina_congesta)	Decaisnina_brittenii)	Decaisnina_triflora)))))	(Alepis_flavida	Peraxilla_tetrapetala))	((Nuytsia_floribunda	Atkinsonia_ligustrina)	Gaiadendron_punctatum))	(((Desmaria_mutabilis	(((Psittacanthus_calyculatus	(Struthanthus_sp_RE_5128_1	((Tripodanthus_belmirensis	((Struthanthus_orbicularis	(Psittacanthus_schiedeanus	Struthanthus_oerstedii))	Cladocolea_gracilis))	Struthanthus_woodsonii)))	((Cladocolea_mcvaughii	Cladocolea_cupulata)	(Tripodanthus_flagellaris
(((Berhautia_senegalensis	(Tapinanthus_constrictiflorus	Englerina_ramulosa))	(((((((((((Helixanthera_parasitica	Taxillus_chinensis)	((Scurrula_pulverulenta	(Scurrula_ferruginea	Scurrula_parasitica))	Lepidaria_oviceps))	Helixanthera_cylindrica)	(((((Tupeia_antarctica	(Notanthera_heterophylla	((Loxanthera_speciosa	((Amylotheca_subumbellata	(Lysiana_maritima	Lysiana_filifolia))	(Amylotheca_duthieana	((Lepidaria_sp_Nickrent_4044	(Macrosolen_melintangensis	Macrosolen_cochinchinensis))	((Decaisnina_triflora	Decaisnina_brittenii)	(Decaisnina_signata	Decaisnina_congesta))))))	(Alepis_flavida	Peraxilla_tetrapetala))))	((Nuytsia_floribunda	Atkinsonia_ligustrina)	Gaiadendron_punctatum))	(((((Tripodanthus_belmirensis	((((Struthanthus_sp_RE_5128_1	(Struthanthus_orbicularis	(Psittacanthus_schiedeanus	Struthanthus_oerstedii)))	Struthanthus_woodsonii)	Cladocolea_gracilis)	(Cladocolea_mcvaughii	Cladocolea_cupulata)))	(Tripodanthus_flagellaris	Tripodanthus_acutifolius))	((Oryctanthus_occidentalis	Dendropemon_bicolor)	(Passovia_pyrifolia	Phthirusa_inorna)))	Psittacanthus_calyculatus)	((Ligaria_cuneifolia	((Tristerix_pubescens	(Tristerix_peruvianus	Tristerix_longebracteatus))	((((((Tristerix_corymbosus
((((Oedina_pendens	(Oncocalyx_schimperi	(Tapinanthus_constrictiflorus	Englerina_ramulosa)))	Berhautia_senegalensis)	((((Bakerella_sp_Nickrent_4161	Plicosepalus_sagittifolius)	((Amyema_cambagei	(Moquiniella_rubra	((Globimetula_dinklagei	Emelianthe_panganensis)	(Phragmanthera_crassicaulis	(Septulina_glauca	((Plicosepalus_curviflorus	(Tapinanthus_sp_OM825	(Erianthemum_dregei	Spragueanella_rhamnifolia)))	Oliverella_rubroviridis))))))	((((Helixanthera_parasitica	Taxillus_chinensis)	(Phragmanthera_regularis	(Scurrula_ferruginea	(Scurrula_parasitica	Scurrula_pulverulenta))))	Helixanthera_cylindrica)	((((Gaiadendron_punctatum	((((Cladocolea_mcvaughii	Cladocolea_cupulata)	Atkinsonia_ligustrina)	(((Baratranthus_axanthus	((Loxanthera_speciosa	((Amylotheca_subumbellata	(Lysiana_maritima	Lysiana_filifolia))	(Amylotheca_duthieana	(Psittacanthus_schiedeanus	((Lepidaria_sp_Nickrent_4044	(Macrosolen_melintangensis	Macrosolen_cochinchinensis))	((Decaisnina_congesta	(Decaisnina_triflora	Decaisnina_brittenii))	Decaisnina_signata))))))	(Alepis_flavida	Peraxilla_tetrapetala)))	(Tripodanthus_flagellaris	Desmaria_mutabilis))	((((Tripodanthus_acutifolius	((Oryctanthus_occidentalis	Dendropemon_bicolor)
(Berhautia_senegalensis	((Agelanthus_sansibarensis	(Oncocalyx_sulfureus	Oncella_ambigua))	((Oedina_pendens	((((((Dendrophthoe_constricta	(Helixanthera_parasitica	Taxillus_chinensis))	(Scurrula_ferruginea	(Scurrula_parasitica	Scurrula_pulverulenta)))	Helixanthera_cylindrica)	(((((Nuytsia_floribunda	Atkinsonia_ligustrina)	(Lepidaria_oviceps	Gaiadendron_punctatum))	(Tupeia_antarctica	((((Ligaria_cuneifolia	((((Tristerix_chodatianus	(Tristerix_longebracteatus	(Tristerix_peytonii	((Tristerix_verticillatus	(Tristerix_aphyllus	Tristerix_corymbosus))	Tristerix_penduliflorus))))	Tristerix_pubescens)	Tristerix_peruvianus)	Tristerix_grandiflorus))	Notanthera_heterophylla)	(((Tripodanthus_belmirensis	(((Psittacanthus_schiedeanus	Oryctanthus_occidentalis)	Dendropemon_bicolor)	((Tripodanthus_flagellaris	Tripodanthus_acutifolius)	(Passovia_pyrifolia	(((Struthanthus_sp_RE_5128_1	(Struthanthus_orbicularis	Struthanthus_oerstedii))	((Cladocolea_mcvaughii	Cladocolea_cupulata)	Struthanthus_woodsonii))	Cladocolea_gracilis)))))	Psittacanthus_calyculatus)	Phthirusa_inorna))	((((Amylotheca_subumbellata	(Lysiana_maritima	Lysiana_filifolia))	((Amylotheca_duthieana	((Decaisnina_triflora
(Berhautia_senegalensis	((Agelanthus_sansibarensis	(Oncocalyx_sulfureus	Oncella_ambigua))	((Oedina_pendens	(((((Baratranthus_axanthus	Vanwykia_remota)	(Helixanthera_parasitica	Socratina_bemarivensis))	(((Moquiniella_rubra	((Emelianthe_panganensis	((Oliverella_rubroviridis	Tapinanthus_sp_OM825)	(Erianthemum_dregei	Spragueanella_rhamnifolia)))	(Globimetula_dinklagei	(Plicosepalus_curviflorus	Phragmanthera_crassicaulis))))	(Bakerella_sp_Nickrent_4161	Plicosepalus_sagittifolius))	((Tolypanthus_involucratus	(Dendrophthoe_curvata	(Helixanthera_coccinea	(Dendrophthoe_vitellina	Dendrophthoe_longituba))))	(Amyema_cambagei	(((Taxillus_chinensis	(Phragmanthera_regularis	(Scurrula_pulverulenta	(Scurrula_ferruginea	Scurrula_parasitica))))	Helixanthera_cylindrica)	((((((((Amylotheca_subumbellata	(Lysiana_maritima	Lysiana_filifolia))	((Amylotheca_duthieana	((Lepidaria_sp_Nickrent_4044	(Macrosolen_melintangensis	Macrosolen_cochinchinensis))	((Decaisnina_brittenii	(Decaisnina_congesta	Decaisnina_signata))	Decaisnina_triflora)))	Loxanthera_speciosa))	(Alepis_flavida	Peraxilla_tetrapetala))	Gaiadendron_punctatum)	((Nuytsia_floribunda	Desmaria_mutabilis)	Atkinsonia_ligustrina))
((Oedina_pendens	((Helixanthera_parasitica	Socratina_bemarivensis)	(((Septulina_glauca	((Bakerella_sp_Nickrent_4161	Plicosepalus_sagittifolius)	(((Moquiniella_rubra	(Phragmanthera_crassicaulis	(((((Erianthemum_dregei	Spragueanella_rhamnifolia)	Tapinanthus_sp_OM825)	Plicosepalus_curviflorus)	Oliverella_rubroviridis)	(Emelianthe_panganensis	Globimetula_dinklagei))))	(((Taxillus_chinensis	(Scurrula_pulverulenta	(Scurrula_ferruginea	Scurrula_parasitica)))	(((((((Amylotheca_subumbellata	(Lysiana_maritima	Lysiana_filifolia))	(((Lepidaria_sp_Nickrent_4044	(Macrosolen_melintangensis	Macrosolen_cochinchinensis))	Decaisnina_triflora)	(Loxanthera_speciosa	Amylotheca_duthieana)))	((Alepis_flavida	Peraxilla_tetrapetala)	Lepidaria_oviceps))	(Gaiadendron_punctatum	(Atkinsonia_ligustrina	Nuytsia_floribunda)))	(Tupeia_antarctica	((Decaisnina_brittenii	(Decaisnina_congesta	(Decaisnina_signata	Desmaria_mutabilis)))	(((Ligaria_cuneifolia	((((Tristerix_penduliflorus	(Tristerix_verticillatus	Tristerix_peytonii))	Tristerix_aphyllus)	Tristerix_corymbosus)	((Tristerix_peruvianus	Tristerix_pubescens)	(Tristerix_longebracteatus	(Tristerix_chodatianus	Tristerix_grandiflorus)))))
((Oedina_pendens	((((Helixanthera_coccinea	((Dendrophthoe_vitellina	Dendrophthoe_longituba)	Dendrophthoe_constricta))	(Tolypanthus_involucratus	Dendrophthoe_curvata))	(((Phragmanthera_crassicaulis	(((Moquiniella_rubra	Emelianthe_panganensis)	Globimetula_dinklagei)	(((Erianthemum_dregei	Spragueanella_rhamnifolia)	(Tapinanthus_sp_OM825	Oliverella_rubroviridis))	Plicosepalus_curviflorus)))	(Bakerella_sp_Nickrent_4161	Plicosepalus_sagittifolius))	((((Helixanthera_parasitica	Taxillus_chinensis)	(Phragmanthera_regularis	(Scurrula_pulverulenta	(Scurrula_ferruginea	Scurrula_parasitica))))	(((((Atkinsonia_ligustrina	Nuytsia_floribunda)	Gaiadendron_punctatum)	(Amylotheca_subumbellata	((Desmaria_mutabilis	(((Ligaria_cuneifolia	((Tristerix_chodatianus	((Tristerix_peytonii	(((Tristerix_corymbosus	Tristerix_aphyllus)	Tristerix_verticillatus)	Tristerix_penduliflorus))	Tristerix_grandiflorus))	(Tristerix_pubescens	(Tristerix_peruvianus	Tristerix_longebracteatus))))	Notanthera_heterophylla)	((((Tripodanthus_belmirensis	(Tripodanthus_flagellaris	Tripodanthus_acutifolius))	(Struthanthus_sp_RE_5128_1	((Psittacanthus_schiedeanus	((Cladocolea_mcvaughii	Cladocolea_cupulata)	Struthanthus_woodsonii))	((Struthanthus_orbicularis
((Oedina_pendens	(Socratina_bemarivensis	((((((Dendrophthoe_curvata	Helixanthera_coccinea)	((Dendrophthoe_vitellina	Dendrophthoe_longituba)	Dendrophthoe_constricta))	Tolypanthus_involucratus)	(((Phragmanthera_crassicaulis	((Oliverella_rubroviridis	((Erianthemum_dregei	Spragueanella_rhamnifolia)	Tapinanthus_sp_OM825))	(Globimetula_dinklagei	Emelianthe_panganensis)))	Moquiniella_rubra)	(Bakerella_sp_Nickrent_4161	Plicosepalus_sagittifolius)))	((Helixanthera_cylindrica	(((Plicosepalus_curviflorus	Septulina_glauca)	(Helixanthera_parasitica	Taxillus_chinensis))	(Phragmanthera_regularis	(Scurrula_ferruginea	(Scurrula_parasitica	Scurrula_pulverulenta)))))	(((((Tripodanthus_belmirensis	(Tripodanthus_flagellaris	Tripodanthus_acutifolius))	(((Oryctanthus_occidentalis	Dendropemon_bicolor)	(Phthirusa_inorna	Passovia_pyrifolia))	(Psittacanthus_calyculatus	(((Struthanthus_orbicularis	Struthanthus_oerstedii)	((Psittacanthus_schiedeanus	Struthanthus_sp_RE_5128_1)	((Cladocolea_mcvaughii	Cladocolea_cupulata)	Struthanthus_woodsonii)))	Cladocolea_gracilis))))	((((((Ligaria_cuneifolia	((Tristerix_chodatianus	((Tristerix_pubescens	(Tristerix_peruvianus	Tristerix_longebracteatus))	Tristerix_grandiflorus))	(Tristerix_peytonii
((Oedina_pendens	(((((Dendrophthoe_curvata	((Dendrophthoe_constricta	(Dendrophthoe_vitellina	Dendrophthoe_longituba))	Helixanthera_coccinea))	Tolypanthus_involucratus)	(Bakerella_sp_Nickrent_4161	Plicosepalus_sagittifolius))	(((Phragmanthera_crassicaulis	((Oliverella_rubroviridis	((Erianthemum_dregei	Spragueanella_rhamnifolia)	Tapinanthus_sp_OM825))	((Plicosepalus_curviflorus	Globimetula_dinklagei)	Emelianthe_panganensis)))	Moquiniella_rubra)	((Helixanthera_cylindrica	((Helixanthera_parasitica	Taxillus_chinensis)	(Phragmanthera_regularis	(Scurrula_ferruginea	(Scurrula_parasitica	Scurrula_pulverulenta)))))	((((((Tripodanthus_flagellaris	Tripodanthus_acutifolius)	(Tripodanthus_belmirensis	Phthirusa_inorna))	((Psittacanthus_calyculatus	((((Cladocolea_mcvaughii	Cladocolea_cupulata)	Oryctanthus_occidentalis)	Dendropemon_bicolor)	Passovia_pyrifolia))	((Struthanthus_woodsonii	(Psittacanthus_schiedeanus	(Struthanthus_orbicularis	Struthanthus_oerstedii)))	(Cladocolea_gracilis	Struthanthus_sp_RE_5128_1))))	((Tupeia_antarctica	((((Decaisnina_signata	Decaisnina_congesta)	Decaisnina_brittenii)	Desmaria_mutabilis)	(Ligaria_cuneifolia	(((Tristerix_chodatianus	Tristerix_peruvianus)	(Tristerix_grandiflorus
((Oedina_pendens	(Socratina_bemarivensis	((((((Dendrophthoe_vitellina	Dendrophthoe_longituba)	Helixanthera_coccinea)	(Tolypanthus_involucratus	Dendrophthoe_curvata))	(Bakerella_sp_Nickrent_4161	Plicosepalus_sagittifolius))	((((Phragmanthera_crassicaulis	((Oliverella_rubroviridis	((Erianthemum_dregei	Spragueanella_rhamnifolia)	Tapinanthus_sp_OM825))	(Globimetula_dinklagei	Emelianthe_panganensis)))	Moquiniella_rubra)	((Helixanthera_cylindrica	(((Dendrophthoe_constricta	Helixanthera_parasitica)	Taxillus_chinensis)	(Phragmanthera_regularis	(Scurrula_ferruginea	(Scurrula_parasitica	Scurrula_pulverulenta)))))	(((((((Phthirusa_inorna	(Tripodanthus_flagellaris	(Tripodanthus_acutifolius	Tripodanthus_belmirensis)))	(((((Cladocolea_mcvaughii	Cladocolea_cupulata)	Oryctanthus_occidentalis)	Dendropemon_bicolor)	Passovia_pyrifolia)	((Struthanthus_woodsonii	(Psittacanthus_schiedeanus	(Cladocolea_gracilis	(Struthanthus_orbicularis	Struthanthus_oerstedii))))	Struthanthus_sp_RE_5128_1)))	Psittacanthus_calyculatus)	((((Notanthera_heterophylla	((((Loxanthera_speciosa	(Amylotheca_subumbellata	(Lysiana_maritima	Lysiana_filifolia)))	(Amylotheca_duthieana	((((Decaisnina_signata	Decaisnina_congesta)	Decaisnina_brittenii)
((((Oncocalyx_schimperi	(Agelanthus_sansibarensis	(Oncella_ambigua	Oncocalyx_sulfureus)))	(Oedina_pendens	(Tapinanthus_constrictiflorus	Englerina_ramulosa)))	Berhautia_senegalensis)	(((Tolypanthus_involucratus	(Helixanthera_coccinea	((Dendrophthoe_constricta	(Dendrophthoe_vitellina	Dendrophthoe_longituba))	Dendrophthoe_curvata)))	(((Phragmanthera_regularis	((Phragmanthera_crassicaulis	(Moquiniella_rubra	(Emelianthe_panganensis	(Globimetula_dinklagei	(Oliverella_rubroviridis	(Tapinanthus_sp_OM825	(Erianthemum_dregei	Spragueanella_rhamnifolia)))))))	(Bakerella_sp_Nickrent_4161	Plicosepalus_sagittifolius)))	Amylotheca_subumbellata)	(((Sogerianthe_sessiflora	((Benthamina_alyxifolia	((Diplatia_furcata	(Amyema_glabra	Diplatia_grandibractea))	(Dactyliophora_novaeguineae	Amyema_cambagei)))	(Helicanthes_elastica	Amyema_queenslandica)))	(Taxillus_chinensis	(Scurrula_pulverulenta	(Scurrula_ferruginea	Scurrula_parasitica))))	(Helixanthera_cylindrica	((((Tupeia_antarctica	(Desmaria_mutabilis	((Notanthera_heterophylla	(Ligaria_cuneifolia	((((((Tristerix_verticillatus	(Tristerix_corymbosus	Tristerix_aphyllus))	Tristerix_penduliflorus)	Tristerix_peytonii)	Tristerix_grandiflorus)
((Oedina_pendens	((Vanwykia_remota	(((((Helixanthera_parasitica	Taxillus_chinensis)	(Phragmanthera_regularis	(Scurrula_pulverulenta	(Scurrula_ferruginea	Scurrula_parasitica))))	(Helixanthera_cylindrica	(((Baratranthus_axanthus	((Nuytsia_floribunda	(Gaiadendron_punctatum	Atkinsonia_ligustrina))	(((Psittacanthus_calyculatus	(((((Tripodanthus_belmirensis	Struthanthus_woodsonii)	(Struthanthus_sp_RE_5128_1	(Struthanthus_orbicularis	(Psittacanthus_schiedeanus	Struthanthus_oerstedii))))	Cladocolea_gracilis)	((Dendropemon_bicolor	((Cladocolea_cupulata	Cladocolea_mcvaughii)	Oryctanthus_occidentalis))	Passovia_pyrifolia))	(Phthirusa_inorna	(Tripodanthus_acutifolius	Tripodanthus_flagellaris))))	(Notanthera_heterophylla	((Alepis_flavida	Peraxilla_tetrapetala)	(Lepidaria_oviceps	((Amylotheca_subumbellata	(Lysiana_maritima	Lysiana_filifolia))	(Loxanthera_speciosa	(((((Decaisnina_signata	Decaisnina_congesta)	Decaisnina_brittenii)	Decaisnina_triflora)	((Macrosolen_melintangensis	Macrosolen_cochinchinensis)	Lepidaria_sp_Nickrent_4044))	Amylotheca_duthieana)))))))	(Tupeia_antarctica	((Ligaria_cuneifolia	(((Tristerix_chodatianus	Tristerix_peruvianus)	((Tristerix_longebracteatus
(((Oedina_pendens	(((Helixanthera_parasitica	Socratina_bemarivensis)	Vanwykia_remota)	((((((((Sogerianthe_sessiflora	((Benthamina_alyxifolia	((Amyema_glabra	Diplatia_furcata)	Dactyliophora_novaeguineae))	(Helicanthes_elastica	Amyema_queenslandica)))	((((((((((Lepidaria_oviceps	((Lysiana_maritima	Lysiana_filifolia)	(Loxanthera_speciosa	(((((Decaisnina_triflora	Decaisnina_brittenii)	Decaisnina_signata)	Decaisnina_congesta)	((Macrosolen_melintangensis	Macrosolen_cochinchinensis)	Lepidaria_sp_Nickrent_4044))	Amylotheca_duthieana))))	(Alepis_flavida	Peraxilla_tetrapetala))	Notanthera_heterophylla)	Amylotheca_subumbellata)	((((Tristerix_pubescens	Tristerix_longebracteatus)	(Tristerix_peytonii	((Tristerix_penduliflorus	Tristerix_grandiflorus)	(Tristerix_verticillatus	(Tristerix_corymbosus	Tristerix_aphyllus)))))	(Tristerix_chodatianus	Tristerix_peruvianus))	Desmaria_mutabilis))	Tupeia_antarctica)	(Gaiadendron_punctatum	(Nuytsia_floribunda	Atkinsonia_ligustrina)))	(Psittacanthus_calyculatus	((((Passovia_pyrifolia	(Phthirusa_inorna	Tripodanthus_flagellaris))	((Cladocolea_gracilis	(Struthanthus_woodsonii	(Struthanthus_sp_RE_5128_1	(Struthanthus_orbicularis
((Oedina_pendens	(Socratina_bemarivensis	((Baratranthus_axanthus	Vanwykia_remota)	(((Plicosepalus_sagittifolius	(Tolypanthus_involucratus	(Helixanthera_coccinea	(((Dendrophthoe_vitellina	Dendrophthoe_longituba)	Dendrophthoe_constricta)	Dendrophthoe_curvata))))	(((Helixanthera_cylindrica	(((Loranthus_odoratus	(Loranthus_europaeus	Loranthus_grewingkii))	Cecarria_obtusifolia)	((Ileostylus_micranthus	(Muellerina_celastroides	Muellerina_eucalyptoides))	(((((((Lysiana_maritima	Lysiana_filifolia)	(Loxanthera_speciosa	((((Decaisnina_brittenii	(Decaisnina_signata	Decaisnina_congesta))	Decaisnina_triflora)	((Macrosolen_melintangensis	Macrosolen_cochinchinensis)	Lepidaria_sp_Nickrent_4044))	Amylotheca_duthieana)))	(Alepis_flavida	Peraxilla_tetrapetala))	Notanthera_heterophylla)	Desmaria_mutabilis)	(Lepidaria_oviceps	(Amylotheca_subumbellata	(Gaiadendron_punctatum	(Nuytsia_floribunda	Atkinsonia_ligustrina)))))	((((Psittacanthus_calyculatus	((((Passovia_pyrifolia	((Dendropemon_bicolor	(Oryctanthus_occidentalis	Psittacanthus_schiedeanus))	(Cladocolea_cupulata	Cladocolea_mcvaughii)))	(Cladocolea_gracilis	(Struthanthus_woodsonii	(Struthanthus_sp_RE_5128_1	(Struthanthus_orbicularis
((Oedina_pendens	(Socratina_bemarivensis	(Vanwykia_remota	((Tolypanthus_involucratus	(Helixanthera_coccinea	(((Dendrophthoe_vitellina	Dendrophthoe_longituba)	Dendrophthoe_constricta)	Dendrophthoe_curvata)))	(((((((Dactyliophora_novaeguineae	(((Diplatia_furcata	Amyema_glabra)	Diplatia_grandibractea)	Amyema_cambagei))	((Helicanthes_elastica	Amyema_queenslandica)	Benthamina_alyxifolia))	Sogerianthe_sessiflora)	Septulina_glauca)	(Phragmanthera_regularis	(Helixanthera_cylindrica	((Amylotheca_subumbellata	((((Alepis_flavida	Peraxilla_tetrapetala)	(Notanthera_heterophylla	((Lepidaria_oviceps	((Lysiana_maritima	Lysiana_filifolia)	Loxanthera_speciosa))	(((Decaisnina_brittenii	(Decaisnina_signata	Decaisnina_congesta))	(Decaisnina_triflora	Lepidaria_sp_Nickrent_4044))	((Macrosolen_melintangensis	Macrosolen_cochinchinensis)	Amylotheca_duthieana)))))	(Psittacanthus_calyculatus	(((((Cladocolea_gracilis	(Struthanthus_woodsonii	(Struthanthus_sp_RE_5128_1	(Struthanthus_orbicularis	Struthanthus_oerstedii))))	(Passovia_pyrifolia	(Dendropemon_bicolor	((Cladocolea_cupulata	Cladocolea_mcvaughii)	Oryctanthus_occidentalis))))	Psittacanthus_schiedeanus)	(Tripodanthus_flagellaris
(((Oedina_pendens	(Socratina_bemarivensis	(((Tolypanthus_involucratus	((Helixanthera_coccinea	((Dendrophthoe_vitellina	Dendrophthoe_longituba)	Dendrophthoe_constricta))	Dendrophthoe_curvata))	((((Amyema_cambagei	(Moquiniella_rubra	((Emelianthe_panganensis	Globimetula_dinklagei)	(Phragmanthera_crassicaulis	(Oliverella_rubroviridis	(Plicosepalus_curviflorus	(Tapinanthus_sp_OM825	(Erianthemum_dregei	Spragueanella_rhamnifolia))))))))	((((((Helicanthes_elastica	Amyema_queenslandica)	(Benthamina_alyxifolia	(Dactyliophora_novaeguineae	(Diplatia_furcata	Amyema_glabra))))	Sogerianthe_sessiflora)	((((Nuytsia_floribunda	Tupeia_antarctica)	Gaiadendron_punctatum)	(((Notanthera_heterophylla	((((Amylotheca_duthieana	((Decaisnina_triflora	(Decaisnina_brittenii	(Decaisnina_signata	Decaisnina_congesta)))	(Lepidaria_sp_Nickrent_4044	(Macrosolen_melintangensis	Macrosolen_cochinchinensis))))	Loxanthera_speciosa)	(Amylotheca_subumbellata	(Lysiana_maritima	Lysiana_filifolia)))	((Lepidaria_oviceps	Alepis_flavida)	Peraxilla_tetrapetala)))	((Desmaria_mutabilis	(((Tristerix_corymbosus	((((Tristerix_pubescens	Tristerix_longebracteatus)	Tristerix_peytonii)	(((Tristerix_chodatianus
(Berhautia_senegalensis	((Tapinanthus_constrictiflorus	Englerina_ramulosa)	((Socratina_bemarivensis	((Plicosepalus_sagittifolius	((Bakerella_sp_Nickrent_4161	Oedina_pendens)	Vanwykia_remota))	((Tolypanthus_involucratus	((Helixanthera_coccinea	((Dendrophthoe_vitellina	Dendrophthoe_longituba)	Dendrophthoe_constricta))	Dendrophthoe_curvata))	((Moquiniella_rubra	(Phragmanthera_crassicaulis	((Globimetula_dinklagei	(Oliverella_rubroviridis	(Tapinanthus_sp_OM825	(Erianthemum_dregei	(Plicosepalus_curviflorus	Spragueanella_rhamnifolia)))))	Emelianthe_panganensis)))	(((((Helicanthes_elastica	Amyema_queenslandica)	(Benthamina_alyxifolia	((Amyema_cambagei	((Diplatia_furcata	Amyema_glabra)	Diplatia_grandibractea))	Dactyliophora_novaeguineae)))	Sogerianthe_sessiflora)	(((((Nuytsia_floribunda	Gaiadendron_punctatum)	(Tupeia_antarctica	(((Desmaria_mutabilis	(((Notanthera_heterophylla	(((Tristerix_pubescens	Tristerix_longebracteatus)	(((Tristerix_chodatianus	Tristerix_peruvianus)	(Tristerix_verticillatus	(Tristerix_corymbosus	Tristerix_aphyllus)))	Tristerix_peytonii))	(Tristerix_penduliflorus	Tristerix_grandiflorus)))	Ligaria_cuneifolia)	((((Cladocolea_gracilis	(Struthanthus_woodsonii
(((((((Tolypanthus_involucratus	(Helixanthera_coccinea	(((Dendrophthoe_vitellina	Dendrophthoe_longituba)	Dendrophthoe_constricta)	Dendrophthoe_curvata)))	((((((Helicanthes_elastica	Amyema_queenslandica)	(Benthamina_alyxifolia	((Diplatia_furcata	(Amyema_glabra	Diplatia_grandibractea))	Dactyliophora_novaeguineae)))	((((((((((((Tristerix_verticillatus	Tristerix_aphyllus)	Tristerix_corymbosus)	Tristerix_penduliflorus)	Tristerix_peytonii)	(Tristerix_chodatianus	(Tristerix_grandiflorus	(Tristerix_pubescens	(Tristerix_longebracteatus	Tristerix_peruvianus)))))	Ligaria_cuneifolia)	((Tripodanthus_belmirensis	(Tripodanthus_flagellaris	(Tripodanthus_acutifolius	Phthirusa_inorna)))	((Psittacanthus_calyculatus	(Psittacanthus_schiedeanus	(Cladocolea_gracilis	(Struthanthus_woodsonii	(Struthanthus_sp_RE_5128_1	(Struthanthus_orbicularis	Struthanthus_oerstedii))))))	(Passovia_pyrifolia	(Dendropemon_bicolor	((Cladocolea_mcvaughii	Oryctanthus_occidentalis)	Cladocolea_cupulata))))))	(Tupeia_antarctica	((((Notanthera_heterophylla	(Lepidaria_oviceps	(((Amylotheca_duthieana	(((Decaisnina_triflora	Decaisnina_brittenii)	(Decaisnina_signata	Decaisnina_congesta))	(Lepidaria_sp_Nickrent_4044	(Macrosolen_melintangensis
(Berhautia_senegalensis	((((((((Plicosepalus_sagittifolius	Bakerella_sp_Nickrent_4161)	((Moquiniella_rubra	((Oliverella_rubroviridis	(Tapinanthus_sp_OM825	(Erianthemum_dregei	Spragueanella_rhamnifolia)))	(Emelianthe_panganensis	Globimetula_dinklagei)))	Phragmanthera_crassicaulis))	((Tolypanthus_involucratus	(((Amyema_cambagei	Dactyliophora_novaeguineae)	((Sogerianthe_sessiflora	((Amyema_glabra	Diplatia_grandibractea)	Diplatia_furcata))	((Helicanthes_elastica	Amyema_queenslandica)	Benthamina_alyxifolia)))	(((((((Tupeia_antarctica	((((Tristerix_peytonii	(((Tristerix_verticillatus	Tristerix_corymbosus)	Tristerix_aphyllus)	Tristerix_penduliflorus))	Tristerix_grandiflorus)	(Tristerix_pubescens	Tristerix_longebracteatus))	(Tristerix_chodatianus	Tristerix_peruvianus)))	(Amylotheca_subumbellata	((((Notanthera_heterophylla	(((Amylotheca_duthieana	(Decaisnina_triflora	(Lepidaria_sp_Nickrent_4044	(Macrosolen_melintangensis	Macrosolen_cochinchinensis))))	Loxanthera_speciosa)	(Lysiana_maritima	Lysiana_filifolia)))	(Lepidaria_oviceps	(Alepis_flavida	Peraxilla_tetrapetala)))	((Decaisnina_signata	Decaisnina_congesta)	(Desmaria_mutabilis	Decaisnina_brittenii)))	((Atkinsonia_ligustrina
((((((Moquiniella_rubra	(((Oliverella_rubroviridis	(Tapinanthus_sp_OM825	(Erianthemum_dregei	Spragueanella_rhamnifolia)))	Phragmanthera_crassicaulis)	(Emelianthe_panganensis	Globimetula_dinklagei)))	(Bakerella_sp_Nickrent_4161	(Tolypanthus_involucratus	(Sogerianthe_sessiflora	((((Ligaria_cuneifolia	(((((((((Cladocolea_cupulata	(Passovia_pyrifolia	Phthirusa_inorna))	(Dendropemon_bicolor	(Psittacanthus_schiedeanus	Oryctanthus_occidentalis)))	(Tripodanthus_belmirensis	(Tripodanthus_flagellaris	Tripodanthus_acutifolius)))	((Cladocolea_mcvaughii	Cladocolea_gracilis)	(Struthanthus_woodsonii	(Struthanthus_sp_RE_5128_1	(Struthanthus_orbicularis	Struthanthus_oerstedii)))))	Psittacanthus_calyculatus)	(Atkinsonia_ligustrina	((Decaisnina_brittenii	Desmaria_mutabilis)	(Decaisnina_signata	Decaisnina_congesta))))	((Notanthera_heterophylla	((((Lepidaria_oviceps	Amylotheca_duthieana)	(Decaisnina_triflora	(Lepidaria_sp_Nickrent_4044	(Macrosolen_melintangensis	Macrosolen_cochinchinensis))))	Loxanthera_speciosa)	(Amylotheca_subumbellata	(Lysiana_maritima	Lysiana_filifolia))))	(Alepis_flavida	Peraxilla_tetrapetala)))	((Tupeia_antarctica	((Tristerix_chodatianus	(Tristerix_pubescens	((Tristerix_peruvianus
(Berhautia_senegalensis	((((((Oncocalyx_schimperi	Septulina_glauca)	Plicosepalus_curviflorus)	(Oncella_ambigua	Oncocalyx_sulfureus))	Agelanthus_sansibarensis)	((((((Dendrophthoe_curvata	(Dendrophthoe_longituba	Dendrophthoe_vitellina))	Helixanthera_coccinea)	Tolypanthus_involucratus)	((Amyema_cambagei	((Plicosepalus_sagittifolius	Bakerella_sp_Nickrent_4161)	(Moquiniella_rubra	((Globimetula_dinklagei	Phragmanthera_crassicaulis)	((Oliverella_rubroviridis	(Tapinanthus_sp_OM825	(Erianthemum_dregei	Spragueanella_rhamnifolia)))	Emelianthe_panganensis)))))	(Helixanthera_cylindrica	((Sogerianthe_sessiflora	((Dactyliophora_novaeguineae	((Diplatia_furcata	(Diplatia_grandibractea	Amyema_glabra))	Benthamina_alyxifolia))	(Amyema_queenslandica	Helicanthes_elastica)))	(((Phragmanthera_regularis	(Scurrula_pulverulenta	(Scurrula_ferruginea	Scurrula_parasitica)))	((Helixanthera_parasitica	Taxillus_chinensis)	Dendrophthoe_constricta))	((((Psittacanthus_calyculatus	(((Cladocolea_gracilis	((Struthanthus_sp_RE_5128_1	(Struthanthus_orbicularis	Struthanthus_oerstedii))	(Tripodanthus_belmirensis	Struthanthus_woodsonii)))	((Dendropemon_bicolor	Oryctanthus_occidentalis)	Passovia_pyrifolia))	(Phthirusa_inorna
((((Oncella_ambigua	Oncocalyx_sulfureus)	Agelanthus_sansibarensis)	(((Englerina_ramulosa	Tapinanthus_constrictiflorus)	Oncocalyx_schimperi)	Berhautia_senegalensis))	(Oedina_pendens	((((Septulina_glauca	(((((((Psittacanthus_calyculatus	((((Struthanthus_sp_RE_5128_1	Tripodanthus_belmirensis)	(Struthanthus_woodsonii	(Cladocolea_gracilis	(Struthanthus_oerstedii	Struthanthus_orbicularis))))	((Dendropemon_bicolor	(Tripodanthus_flagellaris	Oryctanthus_occidentalis))	(Phthirusa_inorna	Passovia_pyrifolia)))	(Tripodanthus_acutifolius	(Cladocolea_mcvaughii	Cladocolea_cupulata))))	Psittacanthus_schiedeanus)	((Gaiadendron_punctatum	((Atkinsonia_ligustrina	Nuytsia_floribunda)	(Desmaria_mutabilis	((Peraxilla_tetrapetala	Alepis_flavida)	(Notanthera_heterophylla	(Lepidaria_oviceps	((Amylotheca_subumbellata	(Lysiana_maritima	Lysiana_filifolia))	((Amylotheca_duthieana	((Decaisnina_triflora	((Decaisnina_signata	Decaisnina_congesta)	Decaisnina_brittenii))	((Macrosolen_melintangensis	Macrosolen_cochinchinensis)	Lepidaria_sp_Nickrent_4044)))	Loxanthera_speciosa))))))))	(Tupeia_antarctica	(Tristerix_peruvianus	((Tristerix_chodatianus	(((Tristerix_peytonii	(((Tristerix_corymbosus
(Berhautia_senegalensis	((Oedina_pendens	((((Tolypanthus_involucratus	((Helixanthera_coccinea	((Dendrophthoe_longituba	Dendrophthoe_vitellina)	Dendrophthoe_constricta))	Dendrophthoe_curvata))	((Amyema_cambagei	((Septulina_glauca	Helixanthera_cylindrica)	(((((Phragmanthera_regularis	(Scurrula_pulverulenta	(Scurrula_ferruginea	Scurrula_parasitica)))	(Helixanthera_parasitica	Taxillus_chinensis))	(((((((Gaiadendron_punctatum	(Atkinsonia_ligustrina	Nuytsia_floribunda))	((Peraxilla_tetrapetala	Alepis_flavida)	((Lysiana_maritima	Lysiana_filifolia)	((Amylotheca_duthieana	(Decaisnina_congesta	((((Macrosolen_melintangensis	Macrosolen_cochinchinensis)	Lepidaria_sp_Nickrent_4044)	Psittacanthus_schiedeanus)	((Decaisnina_triflora	Decaisnina_brittenii)	Decaisnina_signata))))	Loxanthera_speciosa))))	Amylotheca_subumbellata)	(((Desmaria_mutabilis	(((Tristerix_peruvianus	((Tristerix_chodatianus	((((Tristerix_corymbosus	Tristerix_aphyllus)	Tristerix_penduliflorus)	Tristerix_verticillatus)	Tristerix_grandiflorus))	Tristerix_pubescens))	Tristerix_peytonii)	Tristerix_longebracteatus))	((((Tripodanthus_flagellaris	Tripodanthus_acutifolius)	((Psittacanthus_calyculatus	((Struthanthus_woodsonii
((Lepidaria_oviceps	(((Oncella_ambigua	Oncocalyx_sulfureus)	Agelanthus_sansibarensis)	(Berhautia_senegalensis	((Englerina_ramulosa	Tapinanthus_constrictiflorus)	Oncocalyx_schimperi))))	(Oedina_pendens	(((Tolypanthus_involucratus	((Helixanthera_coccinea	((Dendrophthoe_longituba	Dendrophthoe_vitellina)	Dendrophthoe_constricta))	Dendrophthoe_curvata))	((Plicosepalus_sagittifolius	Bakerella_sp_Nickrent_4161)	((((Oliverella_rubroviridis	(Tapinanthus_sp_OM825	(Erianthemum_dregei	(Spragueanella_rhamnifolia	Plicosepalus_curviflorus))))	(Moquiniella_rubra	(Emelianthe_panganensis	Globimetula_dinklagei)))	Phragmanthera_crassicaulis)	((((((Gaiadendron_punctatum	(Atkinsonia_ligustrina	Nuytsia_floribunda))	(((Desmaria_mutabilis	(((((Notanthera_heterophylla	Ligaria_cuneifolia)	(((((Tristerix_peytonii	(Tristerix_penduliflorus	(Tristerix_verticillatus	(Tristerix_corymbosus	Tristerix_aphyllus))))	Tristerix_longebracteatus)	Tristerix_grandiflorus)	Tristerix_pubescens)	(Tristerix_chodatianus	Tristerix_peruvianus)))	(((Psittacanthus_calyculatus	(((Struthanthus_sp_RE_5128_1	((Psittacanthus_schiedeanus	((Cladocolea_mcvaughii	Cladocolea_cupulata)	Struthanthus_oerstedii))	Struthanthus_orbicularis))	Cladocolea_gracilis)
((((Oncella_ambigua	Oncocalyx_sulfureus)	Agelanthus_sansibarensis)	(Berhautia_senegalensis	((Oncocalyx_schimperi	Englerina_ramulosa)	Tapinanthus_constrictiflorus)))	((Oedina_pendens	(((Tolypanthus_involucratus	((Helixanthera_coccinea	((Dendrophthoe_longituba	Dendrophthoe_vitellina)	Dendrophthoe_constricta))	Dendrophthoe_curvata))	((Plicosepalus_sagittifolius	Bakerella_sp_Nickrent_4161)	((((Oliverella_rubroviridis	((Tapinanthus_sp_OM825	(Erianthemum_dregei	Spragueanella_rhamnifolia))	Plicosepalus_curviflorus))	(Moquiniella_rubra	(Emelianthe_panganensis	Globimetula_dinklagei)))	Phragmanthera_crassicaulis)	((Helixanthera_cylindrica	(((Phragmanthera_regularis	(Scurrula_pulverulenta	(Scurrula_ferruginea	Scurrula_parasitica)))	(Helixanthera_parasitica	Taxillus_chinensis))	(((Gaiadendron_punctatum	(((Cladocolea_mcvaughii	Cladocolea_cupulata)	Atkinsonia_ligustrina)	Nuytsia_floribunda))	(((((Notanthera_heterophylla	Ligaria_cuneifolia)	((((Tristerix_verticillatus	Tristerix_aphyllus)	Tristerix_corymbosus)	Tristerix_penduliflorus)	(Tristerix_peytonii	((Tristerix_chodatianus	Tristerix_peruvianus)	(Tristerix_longebracteatus	(Tristerix_grandiflorus	Tristerix_pubescens))))))	(Desmaria_mutabilis
((((Oncella_ambigua	Oncocalyx_sulfureus)	Agelanthus_sansibarensis)	(Berhautia_senegalensis	((Oncocalyx_schimperi	Englerina_ramulosa)	Tapinanthus_constrictiflorus)))	((Helixanthera_parasitica	Oedina_pendens)	((((Tolypanthus_involucratus	(((Septulina_glauca	Helixanthera_coccinea)	((Dendrophthoe_longituba	Dendrophthoe_vitellina)	Dendrophthoe_constricta))	Dendrophthoe_curvata))	((Helixanthera_cylindrica	((Phragmanthera_regularis	(Scurrula_pulverulenta	(Scurrula_ferruginea	Scurrula_parasitica)))	Taxillus_chinensis))	((((Gaiadendron_punctatum	(Atkinsonia_ligustrina	Nuytsia_floribunda))	(((((Notanthera_heterophylla	Ligaria_cuneifolia)	((((Tristerix_penduliflorus	Tristerix_verticillatus)	Tristerix_aphyllus)	Tristerix_corymbosus)	((Tristerix_longebracteatus	(Tristerix_grandiflorus	(Tristerix_chodatianus	Tristerix_pubescens)))	(Tristerix_peytonii	Tristerix_peruvianus))))	(Desmaria_mutabilis	(((((Dendropemon_bicolor	Oryctanthus_occidentalis)	(Phthirusa_inorna	Passovia_pyrifolia))	Psittacanthus_calyculatus)	((Cladocolea_mcvaughii	Cladocolea_cupulata)	(Tripodanthus_flagellaris	Tripodanthus_acutifolius)))	((Struthanthus_sp_RE_5128_1	(Tripodanthus_belmirensis	Struthanthus_woodsonii))
(Berhautia_senegalensis	((Oedina_pendens	((((Plicosepalus_sagittifolius	Bakerella_sp_Nickrent_4161)	(((Oliverella_rubroviridis	(Tapinanthus_sp_OM825	(Plicosepalus_curviflorus	(Erianthemum_dregei	Spragueanella_rhamnifolia))))	(Moquiniella_rubra	(Emelianthe_panganensis	Globimetula_dinklagei)))	Phragmanthera_crassicaulis))	((Dendrophthoe_curvata	(Helixanthera_coccinea	((Dendrophthoe_longituba	Dendrophthoe_vitellina)	Dendrophthoe_constricta)))	(((Helixanthera_cylindrica	((Phragmanthera_regularis	(Scurrula_pulverulenta	(Scurrula_ferruginea	Scurrula_parasitica)))	(Helixanthera_parasitica	Taxillus_chinensis)))	((((Gaiadendron_punctatum	(Atkinsonia_ligustrina	Nuytsia_floribunda))	((((Ligaria_cuneifolia	(((((Tristerix_longebracteatus	(Tristerix_peytonii	(Tristerix_peruvianus	(((Tristerix_corymbosus	Tristerix_aphyllus)	Tristerix_verticillatus)	Tristerix_penduliflorus))))	Tristerix_chodatianus)	Tristerix_pubescens)	Tristerix_grandiflorus)	Notanthera_heterophylla))	((((((Psittacanthus_schiedeanus	(Dendropemon_bicolor	Oryctanthus_occidentalis))	Passovia_pyrifolia)	Tripodanthus_belmirensis)	(Cladocolea_gracilis	(((Cladocolea_mcvaughii	Cladocolea_cupulata)	Struthanthus_woodsonii)	((Phthirusa_inorna
((((Oncella_ambigua	Oncocalyx_sulfureus)	Agelanthus_sansibarensis)	(Berhautia_senegalensis	(Englerina_ramulosa	(Tapinanthus_constrictiflorus	Oncocalyx_schimperi))))	((Oedina_pendens	(((((Amyema_cambagei	((Sogerianthe_sessiflora	(((Lepidaria_oviceps	Dactyliophora_novaeguineae)	((Amyema_glabra	Diplatia_grandibractea)	Diplatia_furcata))	((Amyema_queenslandica	Helicanthes_elastica)	Benthamina_alyxifolia)))	(((((((((((Tripodanthus_belmirensis	((Dendropemon_bicolor	Oryctanthus_occidentalis)	(Phthirusa_inorna	Passovia_pyrifolia)))	(((Struthanthus_sp_RE_5128_1	(Struthanthus_woodsonii	(Struthanthus_oerstedii	Struthanthus_orbicularis)))	Cladocolea_gracilis)	Psittacanthus_calyculatus))	(Tripodanthus_flagellaris	Tripodanthus_acutifolius))	(Cladocolea_mcvaughii	Cladocolea_cupulata))	Psittacanthus_schiedeanus)	(Tupeia_antarctica	((Ligaria_cuneifolia	((Tristerix_chodatianus	(((Tristerix_longebracteatus	(Tristerix_peruvianus	(Tristerix_peytonii	(((Tristerix_corymbosus	Tristerix_verticillatus)	Tristerix_aphyllus)	Tristerix_penduliflorus))))	Tristerix_grandiflorus)	Tristerix_pubescens))	Notanthera_heterophylla))	((((Peraxilla_tetrapetala	Alepis_flavida)	((Loxanthera_speciosa
((((Oncella_ambigua	Oncocalyx_sulfureus)	Agelanthus_sansibarensis)	((Berhautia_senegalensis	(Englerina_ramulosa	Tapinanthus_constrictiflorus))	Oncocalyx_schimperi))	((Oedina_pendens	((((Tolypanthus_involucratus	(Dendrophthoe_curvata	(Helixanthera_coccinea	(Dendrophthoe_longituba	Dendrophthoe_vitellina))))	((((Phragmanthera_regularis	(Scurrula_pulverulenta	(Scurrula_ferruginea	Scurrula_parasitica)))	(Dendrophthoe_constricta	(Helixanthera_parasitica	Taxillus_chinensis)))	Helixanthera_cylindrica)	((Sogerianthe_sessiflora	((Amyema_queenslandica	Helicanthes_elastica)	((Septulina_glauca	Plicosepalus_curviflorus)	((Dactyliophora_novaeguineae	((Diplatia_grandibractea	(Amyema_glabra	Diplatia_furcata))	Amyema_cambagei))	Benthamina_alyxifolia))))	(((((Gaiadendron_punctatum	(((Cladocolea_mcvaughii	Cladocolea_cupulata)	Atkinsonia_ligustrina)	Nuytsia_floribunda))	(Tupeia_antarctica	((Peraxilla_tetrapetala	Alepis_flavida)	((Loxanthera_speciosa	(Amylotheca_subumbellata	(Lysiana_maritima	Lysiana_filifolia)))	(((Macrosolen_melintangensis	Macrosolen_cochinchinensis)	Amylotheca_duthieana)	(Decaisnina_brittenii	(Decaisnina_congesta	(Lepidaria_sp_Nickrent_4044
((((Oncella_ambigua	Oncocalyx_sulfureus)	Agelanthus_sansibarensis)	(Baratranthus_axanthus	(Berhautia_senegalensis	((Oncocalyx_schimperi	Englerina_ramulosa)	Tapinanthus_constrictiflorus))))	(Oedina_pendens	((Septulina_glauca	((((Tolypanthus_involucratus	((Dendrophthoe_longituba	Dendrophthoe_vitellina)	((Plicosepalus_curviflorus	Helixanthera_coccinea)	Dendrophthoe_curvata)))	((Vanwykia_remota	Plicosepalus_sagittifolius)	Bakerella_sp_Nickrent_4161))	(((((Phragmanthera_regularis	(Scurrula_ferruginea	(Scurrula_parasitica	Scurrula_pulverulenta)))	(Dendrophthoe_constricta	(Helixanthera_parasitica	Taxillus_chinensis)))	Helixanthera_cylindrica)	((Sogerianthe_sessiflora	((Amyema_queenslandica	Helicanthes_elastica)	((Dactyliophora_novaeguineae	(Amyema_glabra	(Diplatia_furcata	Diplatia_grandibractea)))	Benthamina_alyxifolia)))	((((((((Tripodanthus_flagellaris	(Tripodanthus_belmirensis	Tripodanthus_acutifolius))	((Psittacanthus_calyculatus	((Cladocolea_mcvaughii	Cladocolea_cupulata)	(Cladocolea_gracilis	(Psittacanthus_schiedeanus	((Struthanthus_sp_RE_5128_1	Struthanthus_woodsonii)	(Struthanthus_oerstedii	Struthanthus_orbicularis))))))	((Dendropemon_bicolor	Oryctanthus_occidentalis)	(Phthirusa_inorna
((Oedina_pendens	(((((Moquiniella_rubra	(((((Decaisnina_brittenii	(Decaisnina_congesta	Decaisnina_signata))	Emelianthe_panganensis)	Globimetula_dinklagei)	Phragmanthera_crassicaulis)	(Plicosepalus_curviflorus	((Tapinanthus_sp_OM825	(Erianthemum_dregei	Spragueanella_rhamnifolia))	Oliverella_rubroviridis))))	(Bakerella_sp_Nickrent_4161	Plicosepalus_sagittifolius))	(Baratranthus_axanthus	Vanwykia_remota))	(((((Phragmanthera_regularis	((Scurrula_ferruginea	Scurrula_parasitica)	Scurrula_pulverulenta))	(Lepidaria_oviceps	(Helixanthera_parasitica	Taxillus_chinensis)))	Helixanthera_cylindrica)	(((((Muellerina_celastroides	Muellerina_eucalyptoides)	Ileostylus_micranthus)	(Cecarria_obtusifolia	((Loranthus_europaeus	Loranthus_grewingkii)	Loranthus_odoratus)))	((Gaiadendron_punctatum	((Septulina_glauca	Atkinsonia_ligustrina)	Nuytsia_floribunda))	((Tupeia_antarctica	(((Loxanthera_speciosa	Lepidaria_sp_Nickrent_4044)	(((Amylotheca_subumbellata	(Lysiana_filifolia	Lysiana_maritima))	Decaisnina_triflora)	(Amylotheca_duthieana	(Macrosolen_melintangensis	Macrosolen_cochinchinensis))))	(Peraxilla_tetrapetala	Alepis_flavida)))	(Desmaria_mutabilis	((Psittacanthus_calyculatus
((Oedina_pendens	(((((Helixanthera_coccinea	(Dendrophthoe_vitellina	Dendrophthoe_longituba))	(Dendrophthoe_curvata	Tolypanthus_involucratus))	((Plicosepalus_sagittifolius	((((((Helicanthes_elastica	Amyema_queenslandica)	(((Diplatia_furcata	Amyema_glabra)	Dactyliophora_novaeguineae)	(Amyema_cambagei	Benthamina_alyxifolia)))	Sogerianthe_sessiflora)	(((Diplatia_grandibractea	((Muellerina_celastroides	Muellerina_eucalyptoides)	(Dendrophthoe_constricta	(Septulina_glauca	Ileostylus_micranthus))))	(Cecarria_obtusifolia	((Loranthus_europaeus	Loranthus_grewingkii)	Loranthus_odoratus)))	((((((((Lepidaria_sp_Nickrent_4044	(Macrosolen_melintangensis	Macrosolen_cochinchinensis))	Decaisnina_triflora)	Amylotheca_duthieana)	(Loxanthera_speciosa	(Lepidaria_oviceps	(Lysiana_filifolia	Lysiana_maritima))))	(Peraxilla_tetrapetala	Alepis_flavida))	Gaiadendron_punctatum)	((Atkinsonia_ligustrina	Nuytsia_floribunda)	((Amylotheca_subumbellata	((Desmaria_mutabilis	Notanthera_heterophylla)	((Psittacanthus_calyculatus	((((Phthirusa_inorna	Passovia_pyrifolia)	((Tripodanthus_flagellaris	Oryctanthus_occidentalis)	Dendropemon_bicolor))	(Psittacanthus_schiedeanus	(Cladocolea_gracilis
(Oedina_pendens	((((Helixanthera_coccinea	(Dendrophthoe_constricta	(Dendrophthoe_vitellina	Dendrophthoe_longituba)))	(Dendrophthoe_curvata	Tolypanthus_involucratus))	(((Septulina_glauca	Plicosepalus_sagittifolius)	(Moquiniella_rubra	((Emelianthe_panganensis	Globimetula_dinklagei)	(Phragmanthera_crassicaulis	((Tapinanthus_sp_OM825	(Erianthemum_dregei	(Plicosepalus_curviflorus	Spragueanella_rhamnifolia)))	Oliverella_rubroviridis)))))	((((((Helicanthes_elastica	Amyema_queenslandica)	(Benthamina_alyxifolia	((Amyema_cambagei	(Diplatia_furcata	(Amyema_glabra	Diplatia_grandibractea)))	Dactyliophora_novaeguineae)))	Sogerianthe_sessiflora)	((((Muellerina_celastroides	Muellerina_eucalyptoides)	Ileostylus_micranthus)	(Cecarria_obtusifolia	((Loranthus_grewingkii	Loranthus_europaeus)	Loranthus_odoratus)))	(Gaiadendron_punctatum	(((((((((((Decaisnina_congesta	Decaisnina_signata)	(Decaisnina_brittenii	Lepidaria_sp_Nickrent_4044))	(Macrosolen_melintangensis	Macrosolen_cochinchinensis))	Decaisnina_triflora)	Amylotheca_duthieana)	(Loxanthera_speciosa	(Lepidaria_oviceps	(Lysiana_filifolia	Lysiana_maritima))))	(Peraxilla_tetrapetala	Alepis_flavida))	Amylotheca_subumbellata)
((((Oedina_pendens	(Tapinanthus_constrictiflorus	Englerina_ramulosa))	((Vanwykia_remota	Socratina_bemarivensis)	(((Plicosepalus_sagittifolius	Bakerella_sp_Nickrent_4161)	((Helixanthera_coccinea	(Dendrophthoe_constricta	(Dendrophthoe_vitellina	Dendrophthoe_longituba)))	(Dendrophthoe_curvata	Tolypanthus_involucratus)))	((Moquiniella_rubra	((Emelianthe_panganensis	((Tapinanthus_sp_OM825	(Erianthemum_dregei	Spragueanella_rhamnifolia))	Oliverella_rubroviridis))	(Phragmanthera_crassicaulis	Globimetula_dinklagei)))	(Septulina_glauca	(((((Helicanthes_elastica	Amyema_queenslandica)	(Benthamina_alyxifolia	(((Amyema_glabra	Diplatia_furcata)	(Amyema_cambagei	Diplatia_grandibractea))	Dactyliophora_novaeguineae)))	Sogerianthe_sessiflora)	((Baratranthus_axanthus	(((Muellerina_celastroides	Muellerina_eucalyptoides)	Ileostylus_micranthus)	(Cecarria_obtusifolia	((Loranthus_europaeus	Loranthus_grewingkii)	Loranthus_odoratus))))	(((((((Psittacanthus_schiedeanus	Passovia_pyrifolia)	((Oryctanthus_occidentalis	Dendropemon_bicolor)	Cladocolea_mcvaughii))	(Cladocolea_cupulata	(Psittacanthus_calyculatus	(Cladocolea_gracilis	(((Struthanthus_orbicularis	Struthanthus_oerstedii)	Struthanthus_sp_RE_5128_1)
(((Berhautia_senegalensis	((Agelanthus_sansibarensis	(Oncocalyx_sulfureus	Oncella_ambigua))	Oncocalyx_schimperi))	(Tapinanthus_constrictiflorus	Englerina_ramulosa))	((((Vanwykia_remota	Socratina_bemarivensis)	((((Dendrophthoe_curvata	((Dendrophthoe_vitellina	Dendrophthoe_longituba)	(Dendrophthoe_constricta	Helixanthera_coccinea)))	Lepidaria_oviceps)	(Tripodanthus_flagellaris	Tolypanthus_involucratus))	(((Bakerella_sp_Nickrent_4161	((Decaisnina_congesta	Decaisnina_signata)	Plicosepalus_sagittifolius))	(Moquiniella_rubra	(((Tapinanthus_sp_OM825	(Plicosepalus_curviflorus	(Erianthemum_dregei	Spragueanella_rhamnifolia)))	Oliverella_rubroviridis)	(Phragmanthera_crassicaulis	(Emelianthe_panganensis	Globimetula_dinklagei)))))	((((Phragmanthera_regularis	(Scurrula_pulverulenta	(Scurrula_ferruginea	Scurrula_parasitica)))	(Helixanthera_parasitica	Taxillus_chinensis))	((((Helicanthes_elastica	Amyema_queenslandica)	(Benthamina_alyxifolia	((Diplatia_furcata	(Diplatia_grandibractea	Amyema_glabra))	Dactyliophora_novaeguineae)))	(Sogerianthe_sessiflora	((((Muellerina_celastroides	Muellerina_eucalyptoides)	(Phthirusa_inorna	Ileostylus_micranthus))	(Cecarria_obtusifolia	((Loranthus_europaeus
((Berhautia_senegalensis	((Oncocalyx_schimperi	(Agelanthus_sansibarensis	(Oncocalyx_sulfureus	Oncella_ambigua)))	(Tapinanthus_constrictiflorus	Englerina_ramulosa)))	((((Vanwykia_remota	Socratina_bemarivensis)	(((Dendrophthoe_curvata	(Helixanthera_coccinea	((Dendrophthoe_vitellina	Dendrophthoe_longituba)	Dendrophthoe_constricta)))	Tolypanthus_involucratus)	((Plicosepalus_sagittifolius	Bakerella_sp_Nickrent_4161)	((Baratranthus_axanthus	(Moquiniella_rubra	((((Tapinanthus_sp_OM825	(Plicosepalus_curviflorus	(Erianthemum_dregei	Spragueanella_rhamnifolia)))	Oliverella_rubroviridis)	Phragmanthera_crassicaulis)	(Emelianthe_panganensis	Globimetula_dinklagei))))	(((((((Muellerina_celastroides	Muellerina_eucalyptoides)	Ileostylus_micranthus)	(Cecarria_obtusifolia	((Loranthus_europaeus	Loranthus_grewingkii)	Loranthus_odoratus)))	((((Tupeia_antarctica	Amylotheca_subumbellata)	((((Tristerix_chodatianus	(((Tristerix_peytonii	(Tristerix_aphyllus	Tristerix_corymbosus))	Tristerix_verticillatus)	((Tristerix_pubescens	Tristerix_longebracteatus)	Tristerix_peruvianus)))	(Tristerix_grandiflorus	Tristerix_penduliflorus))	Psittacanthus_schiedeanus)	((Tripodanthus_flagellaris	Phthirusa_inorna)	((((((Cladocolea_gracilis
(((Oncocalyx_schimperi	(Agelanthus_sansibarensis	(Oncocalyx_sulfureus	Oncella_ambigua)))	((Tapinanthus_constrictiflorus	Englerina_ramulosa)	Berhautia_senegalensis))	(((Vanwykia_remota	Socratina_bemarivensis)	((((Plicosepalus_curviflorus	Septulina_glauca)	(Amyema_cambagei	((Moquiniella_rubra	(Phragmanthera_crassicaulis	((Emelianthe_panganensis	Globimetula_dinklagei)	((Tapinanthus_sp_OM825	(Erianthemum_dregei	Spragueanella_rhamnifolia))	Oliverella_rubroviridis))))	(Bakerella_sp_Nickrent_4161	Plicosepalus_sagittifolius))))	(((((((((((Amylotheca_subumbellata	(Lysiana_filifolia	Lysiana_maritima))	Lepidaria_oviceps)	((Amylotheca_duthieana	((Decaisnina_triflora	(Decaisnina_brittenii	(Decaisnina_congesta	Decaisnina_signata)))	(Lepidaria_sp_Nickrent_4044	(Macrosolen_melintangensis	Macrosolen_cochinchinensis))))	Loxanthera_speciosa))	(Peraxilla_tetrapetala	Alepis_flavida))	(Desmaria_mutabilis	(((Tripodanthus_acutifolius	((Psittacanthus_calyculatus	((((Struthanthus_orbicularis	Struthanthus_oerstedii)	Struthanthus_sp_RE_5128_1)	Struthanthus_woodsonii)	Cladocolea_gracilis))	Tripodanthus_belmirensis))	((Tripodanthus_flagellaris	(Passovia_pyrifolia	Phthirusa_inorna))	((Psittacanthus_schiedeanus
(Berhautia_senegalensis	((((((Baratranthus_axanthus	Vanwykia_remota)	(Bakerella_sp_Nickrent_4161	Plicosepalus_sagittifolius))	((Socratina_bemarivensis	(((Globimetula_dinklagei	(((Tapinanthus_sp_OM825	Oliverella_rubroviridis)	(Erianthemum_dregei	Spragueanella_rhamnifolia))	Emelianthe_panganensis))	(Moquiniella_rubra	Phragmanthera_crassicaulis))	((Helixanthera_cylindrica	(((((Helicanthes_elastica	Amyema_queenslandica)	(Benthamina_alyxifolia	(Dactyliophora_novaeguineae	(Amyema_cambagei	(Diplatia_furcata	(Amyema_glabra	Diplatia_grandibractea))))))	Sogerianthe_sessiflora)	(Septulina_glauca	Plicosepalus_curviflorus))	((((Tupeia_antarctica	(((((Tripodanthus_belmirensis	Phthirusa_inorna)	Tripodanthus_flagellaris)	Tripodanthus_acutifolius)	((Passovia_pyrifolia	((Psittacanthus_schiedeanus	Oryctanthus_occidentalis)	Dendropemon_bicolor))	(Psittacanthus_calyculatus	(Struthanthus_sp_RE_5128_1	(Struthanthus_woodsonii	(Cladocolea_gracilis	(Struthanthus_orbicularis	((Cladocolea_cupulata	Cladocolea_mcvaughii)	Struthanthus_oerstedii))))))))	((Ligaria_cuneifolia	(Tristerix_grandiflorus	(((Tristerix_chodatianus	Tristerix_peruvianus)	((Tristerix_penduliflorus	((Tristerix_verticillatus	Tristerix_corymbosus)
(Berhautia_senegalensis	(((Socratina_bemarivensis	(((((Dendrophthoe_curvata	(Helixanthera_coccinea	((Dendrophthoe_vitellina	Dendrophthoe_longituba)	Dendrophthoe_constricta)))	Tolypanthus_involucratus)	(Phragmanthera_regularis	((((Globimetula_dinklagei	Emelianthe_panganensis)	(Phragmanthera_crassicaulis	(Septulina_glauca	(Oliverella_rubroviridis	((Plicosepalus_curviflorus	(Erianthemum_dregei	Spragueanella_rhamnifolia))	Tapinanthus_sp_OM825)))))	Moquiniella_rubra)	((Helixanthera_cylindrica	((((Helicanthes_elastica	Amyema_queenslandica)	(Benthamina_alyxifolia	(Dactyliophora_novaeguineae	((Amyema_glabra	Diplatia_furcata)	(Amyema_cambagei	Diplatia_grandibractea)))))	Sogerianthe_sessiflora)	(((Gaiadendron_punctatum	(Decaisnina_brittenii	(((Decaisnina_congesta	Decaisnina_signata)	Nuytsia_floribunda)	(((Desmaria_mutabilis	(((((Cladocolea_cupulata	Cladocolea_mcvaughii)	(Tripodanthus_flagellaris	Tripodanthus_acutifolius))	(((Phthirusa_inorna	Passovia_pyrifolia)	(Oryctanthus_occidentalis	Dendropemon_bicolor))	((Cladocolea_gracilis	Struthanthus_sp_RE_5128_1)	((Psittacanthus_schiedeanus	(Struthanthus_orbicularis	Struthanthus_oerstedii))	(Tripodanthus_belmirensis	Struthanthus_woodsonii)))))
((((Tapinanthus_constrictiflorus	Englerina_ramulosa)	((Agelanthus_sansibarensis	(Oncocalyx_sulfureus	Oncella_ambigua))	(((Helixanthera_parasitica	Socratina_bemarivensis)	(((((((Dendrophthoe_vitellina	Dendrophthoe_longituba)	Dendrophthoe_constricta)	(Dendrophthoe_curvata	Helixanthera_coccinea))	Tolypanthus_involucratus)	((((Globimetula_dinklagei	Emelianthe_panganensis)	(Phragmanthera_crassicaulis	(Oliverella_rubroviridis	((Plicosepalus_curviflorus	(Erianthemum_dregei	Spragueanella_rhamnifolia))	Tapinanthus_sp_OM825))))	Moquiniella_rubra)	((Baratranthus_axanthus	((Helicanthes_elastica	Amyema_queenslandica)	(Benthamina_alyxifolia	(Dactyliophora_novaeguineae	(Amyema_cambagei	((Amyema_glabra	Diplatia_furcata)	Diplatia_grandibractea))))))	(((Septulina_glauca	Sogerianthe_sessiflora)	((Phragmanthera_regularis	(Scurrula_pulverulenta	(Scurrula_ferruginea	Scurrula_parasitica)))	Taxillus_chinensis))	(((((((Decaisnina_congesta	Decaisnina_signata)	(Gaiadendron_punctatum	Nuytsia_floribunda))	Atkinsonia_ligustrina)	(Tupeia_antarctica	(Desmaria_mutabilis	(((((Amylotheca_duthieana	(((Lepidaria_oviceps	Lepidaria_sp_Nickrent_4044)	(Macrosolen_melintangensis	Macrosolen_cochinchinensis))
((((((Amyema_cambagei	((Diplatia_grandibractea	((Bakerella_sp_Nickrent_4161	Plicosepalus_sagittifolius)	(((Globimetula_dinklagei	(Oliverella_rubroviridis	(Tapinanthus_sp_OM825	(Spragueanella_rhamnifolia	Erianthemum_dregei))))	(Emelianthe_panganensis	Moquiniella_rubra))	Phragmanthera_crassicaulis)))	Septulina_glauca))	(Helixanthera_cylindrica	(((Helixanthera_parasitica	Taxillus_chinensis)	(Phragmanthera_regularis	((Scurrula_ferruginea	Scurrula_parasitica)	Scurrula_pulverulenta)))	((Sogerianthe_sessiflora	((((Diplatia_furcata	Amyema_glabra)	Dactyliophora_novaeguineae)	(Benthamina_alyxifolia	(Helicanthes_elastica	Amyema_queenslandica)))	Plicosepalus_curviflorus))	(((((((Notanthera_heterophylla	((((((Lepidaria_sp_Nickrent_4044	(Lepidaria_oviceps	Macrosolen_cochinchinensis))	(Decaisnina_triflora	(Decaisnina_brittenii	(Decaisnina_congesta	Decaisnina_signata))))	Amylotheca_duthieana)	(Amylotheca_subumbellata	(Lysiana_maritima	Lysiana_filifolia)))	Loxanthera_speciosa)	(Alepis_flavida	Peraxilla_tetrapetala)))	Macrosolen_melintangensis)	Desmaria_mutabilis)	(Gaiadendron_punctatum	(Nuytsia_floribunda	Atkinsonia_ligustrina)))	(Tupeia_antarctica	((((((((Tristerix_aphyllus
(((((((((((Emelianthe_panganensis	Globimetula_dinklagei)	Phragmanthera_crassicaulis)	(Plicosepalus_curviflorus	(Oliverella_rubroviridis	(Tapinanthus_sp_OM825	(Spragueanella_rhamnifolia	Erianthemum_dregei)))))	Moquiniella_rubra)	(((Sogerianthe_sessiflora	((Helicanthes_elastica	Amyema_queenslandica)	((((Diplatia_furcata	(Amyema_glabra	Diplatia_grandibractea))	(Amyema_cambagei	Dactyliophora_novaeguineae))	Benthamina_alyxifolia)	Septulina_glauca)))	((((((Tripodanthus_flagellaris	Tripodanthus_acutifolius)	((Phthirusa_inorna	(Tripodanthus_belmirensis	((Cladocolea_gracilis	Struthanthus_sp_RE_5128_1)	((Struthanthus_orbicularis	Struthanthus_oerstedii)	((Cladocolea_cupulata	Cladocolea_mcvaughii)	Struthanthus_woodsonii)))))	(((Psittacanthus_schiedeanus	Oryctanthus_occidentalis)	Dendropemon_bicolor)	Passovia_pyrifolia)))	Psittacanthus_calyculatus)	Ligaria_cuneifolia)	(((Desmaria_mutabilis	(Notanthera_heterophylla	((((((((Decaisnina_brittenii	((Decaisnina_congesta	Decaisnina_signata)	Lepidaria_sp_Nickrent_4044))	(Macrosolen_cochinchinensis	Macrosolen_melintangensis))	Decaisnina_triflora)	Amylotheca_duthieana)	(Amylotheca_subumbellata	(Lysiana_maritima	Lysiana_filifolia)))	Loxanthera_speciosa)
(((((Amyema_cambagei	(Tolypanthus_involucratus	((Helixanthera_coccinea	((Dendrophthoe_longituba	Dendrophthoe_vitellina)	Dendrophthoe_constricta))	Dendrophthoe_curvata)))	((Bakerella_sp_Nickrent_4161	Plicosepalus_sagittifolius)	(Septulina_glauca	((((Phragmanthera_crassicaulis	(((Plicosepalus_curviflorus	(Spragueanella_rhamnifolia	Erianthemum_dregei))	Tapinanthus_sp_OM825)	(Oliverella_rubroviridis	(Emelianthe_panganensis	Globimetula_dinklagei))))	Moquiniella_rubra)	((((Gaiadendron_punctatum	(Tupeia_antarctica	((((((((Lepidaria_oviceps	Loxanthera_speciosa)	(Lysiana_maritima	Lysiana_filifolia))	(((Lepidaria_sp_Nickrent_4044	(Macrosolen_cochinchinensis	Macrosolen_melintangensis))	(((Decaisnina_congesta	Decaisnina_signata)	Decaisnina_brittenii)	Decaisnina_triflora))	Amylotheca_duthieana))	(Alepis_flavida	Peraxilla_tetrapetala))	Atkinsonia_ligustrina)	(((Ligaria_cuneifolia	(Notanthera_heterophylla	(((Tristerix_pubescens	(Tristerix_peruvianus	Tristerix_longebracteatus))	(Tristerix_chodatianus	(Tristerix_peytonii	(((Tristerix_corymbosus	Tristerix_verticillatus)	Tristerix_aphyllus)	Tristerix_penduliflorus))))	Tristerix_grandiflorus)))	((((Tripodanthus_flagellaris	Tripodanthus_acutifolius)
(((Oncocalyx_schimperi	Tapinanthus_constrictiflorus)	(Agelanthus_sansibarensis	(Oncella_ambigua	Oncocalyx_sulfureus)))	((Berhautia_senegalensis	Englerina_ramulosa)	((((((Helixanthera_cylindrica	(((Helixanthera_parasitica	Taxillus_chinensis)	(Phragmanthera_regularis	((Scurrula_ferruginea	Scurrula_parasitica)	Scurrula_pulverulenta)))	((((((Phthirusa_inorna	(Tripodanthus_belmirensis	((((Cladocolea_cupulata	Cladocolea_mcvaughii)	Oryctanthus_occidentalis)	Dendropemon_bicolor)	Passovia_pyrifolia)))	(Cladocolea_gracilis	((Struthanthus_sp_RE_5128_1	(Struthanthus_orbicularis	Struthanthus_oerstedii))	Struthanthus_woodsonii)))	(Tripodanthus_flagellaris	Tripodanthus_acutifolius))	Psittacanthus_calyculatus)	(((((Loxanthera_speciosa	(Amylotheca_subumbellata	(Lysiana_maritima	Lysiana_filifolia)))	(((Lepidaria_sp_Nickrent_4044	(Macrosolen_cochinchinensis	Macrosolen_melintangensis))	((Psittacanthus_schiedeanus	((Decaisnina_congesta	Decaisnina_signata)	Decaisnina_brittenii))	Decaisnina_triflora))	Amylotheca_duthieana))	(Lepidaria_oviceps	(Alepis_flavida	Peraxilla_tetrapetala)))	(Gaiadendron_punctatum	(Atkinsonia_ligustrina	Nuytsia_floribunda)))	(Desmaria_mutabilis	((Ligaria_cuneifolia
((((Agelanthus_sansibarensis	(Oncella_ambigua	Oncocalyx_sulfureus))	(Socratina_bemarivensis	(((Helixanthera_parasitica	Oedina_pendens)	Vanwykia_remota)	((((((Taxillus_chinensis	(Phragmanthera_regularis	((Scurrula_ferruginea	Scurrula_parasitica)	Scurrula_pulverulenta)))	((((Gaiadendron_punctatum	((Nuytsia_floribunda	((((Ligaria_cuneifolia	(Notanthera_heterophylla	((((Tristerix_longebracteatus	(Tristerix_chodatianus	(Tristerix_verticillatus	(Tristerix_aphyllus	Tristerix_corymbosus))))	Tristerix_pubescens)	(Tristerix_peytonii	Tristerix_peruvianus))	(Tristerix_grandiflorus	Tristerix_penduliflorus))))	(((Oryctanthus_occidentalis	Dendropemon_bicolor)	(Phthirusa_inorna	Passovia_pyrifolia))	((Tripodanthus_flagellaris	(Tripodanthus_belmirensis	Tripodanthus_acutifolius))	(Psittacanthus_calyculatus	((Cladocolea_cupulata	Cladocolea_mcvaughii)	(Cladocolea_gracilis	((Psittacanthus_schiedeanus	(Struthanthus_sp_RE_5128_1	(Struthanthus_orbicularis	Struthanthus_oerstedii)))	Struthanthus_woodsonii)))))))	((((((((Lepidaria_sp_Nickrent_4044	(Macrosolen_cochinchinensis	Macrosolen_melintangensis))	(Decaisnina_triflora	((Decaisnina_congesta	Decaisnina_signata)	Decaisnina_brittenii)))	Amylotheca_duthieana)
((((Oedina_pendens	((Englerina_ramulosa	Tapinanthus_constrictiflorus)	Oncocalyx_schimperi))	(Socratina_bemarivensis	((Baratranthus_axanthus	Vanwykia_remota)	((Tolypanthus_involucratus	(((Septulina_glauca	Helixanthera_coccinea)	Dendrophthoe_curvata)	((Dendrophthoe_longituba	Dendrophthoe_vitellina)	Dendrophthoe_constricta)))	(((((Helixanthera_parasitica	Taxillus_chinensis)	(Phragmanthera_regularis	((Scurrula_ferruginea	Scurrula_parasitica)	Scurrula_pulverulenta)))	Helixanthera_cylindrica)	(((Gaiadendron_punctatum	((Nuytsia_floribunda	(((((((((((Decaisnina_congesta	Decaisnina_signata)	(Lepidaria_sp_Nickrent_4044	(Macrosolen_cochinchinensis	Macrosolen_melintangensis)))	Decaisnina_brittenii)	Decaisnina_triflora)	Amylotheca_duthieana)	Loxanthera_speciosa)	(Amylotheca_subumbellata	(Lysiana_maritima	Lysiana_filifolia)))	Lepidaria_oviceps)	(Alepis_flavida	Peraxilla_tetrapetala))	(Desmaria_mutabilis	((Ligaria_cuneifolia	(Notanthera_heterophylla	(Tristerix_grandiflorus	((Tristerix_longebracteatus	Tristerix_pubescens)	((Tristerix_peytonii	(Tristerix_penduliflorus	(Tristerix_verticillatus	(Tristerix_aphyllus	Tristerix_corymbosus))))	(Tristerix_chodatianus
((((Oedina_pendens	((Englerina_ramulosa	Tapinanthus_constrictiflorus)	Baratranthus_axanthus))	(((Septulina_glauca	((((((Bakerella_sp_Nickrent_4161	Plicosepalus_sagittifolius)	(((Emelianthe_panganensis	(Globimetula_dinklagei	((Spragueanella_rhamnifolia	Erianthemum_dregei)	(Tapinanthus_sp_OM825	Oliverella_rubroviridis))))	Phragmanthera_crassicaulis)	Moquiniella_rubra))	Amylotheca_subumbellata)	Amyema_cambagei)	((((Helixanthera_parasitica	Taxillus_chinensis)	(Phragmanthera_regularis	(Scurrula_ferruginea	(Scurrula_parasitica	Scurrula_pulverulenta))))	Helixanthera_cylindrica)	((((((((((Lepidaria_sp_Nickrent_4044	(Macrosolen_cochinchinensis	Macrosolen_melintangensis))	(Decaisnina_triflora	(Decaisnina_brittenii	(Decaisnina_signata	Decaisnina_congesta))))	Amylotheca_duthieana)	(Loxanthera_speciosa	(Lysiana_maritima	Lysiana_filifolia)))	(Alepis_flavida	Peraxilla_tetrapetala))	(Desmaria_mutabilis	((Ligaria_cuneifolia	(Notanthera_heterophylla	(Tristerix_grandiflorus	(Tristerix_pubescens	(((Tristerix_chodatianus	Tristerix_peruvianus)	(Tristerix_peytonii	(Tristerix_penduliflorus	(Tristerix_verticillatus	(Tristerix_aphyllus	Tristerix_corymbosus)))))	Tristerix_longebracteatus)))))
((Agelanthus_sansibarensis	(Oncella_ambigua	Oncocalyx_sulfureus))	(((Oedina_pendens	(((Septulina_glauca	((((Bakerella_sp_Nickrent_4161	Plicosepalus_sagittifolius)	(Phragmanthera_crassicaulis	((Globimetula_dinklagei	(Emelianthe_panganensis	Moquiniella_rubra))	(Oliverella_rubroviridis	((Spragueanella_rhamnifolia	Erianthemum_dregei)	Tapinanthus_sp_OM825)))))	(((((((Desmaria_mutabilis	(((Plicosepalus_curviflorus	Nuytsia_floribunda)	(Atkinsonia_ligustrina	Gaiadendron_punctatum))	(((((Lepidaria_sp_Nickrent_4044	(Macrosolen_cochinchinensis	Macrosolen_melintangensis))	(Helixanthera_parasitica	(Decaisnina_triflora	(Decaisnina_brittenii	(Decaisnina_signata	Decaisnina_congesta)))))	Amylotheca_duthieana)	(Loxanthera_speciosa	(Lysiana_maritima	Lysiana_filifolia)))	(Alepis_flavida	Peraxilla_tetrapetala))))	((Ligaria_cuneifolia	(Notanthera_heterophylla	((((Tristerix_peytonii	((Tristerix_longebracteatus	Tristerix_pubescens)	(Tristerix_verticillatus	(Tristerix_corymbosus	Tristerix_aphyllus))))	Tristerix_grandiflorus)	(Tristerix_chodatianus	Tristerix_peruvianus))	Tristerix_penduliflorus)))	(((Phthirusa_inorna	(Tripodanthus_flagellaris	Tripodanthus_acutifolius))	Tripodanthus_belmirensis)
((((Oedina_pendens	((Oncocalyx_schimperi	Englerina_ramulosa)	Tapinanthus_constrictiflorus))	(((((Helixanthera_coccinea	((Dendrophthoe_longituba	Dendrophthoe_vitellina)	Dendrophthoe_curvata))	Dendrophthoe_constricta)	Tolypanthus_involucratus)	(Septulina_glauca	(((Bakerella_sp_Nickrent_4161	Plicosepalus_sagittifolius)	((Phragmanthera_crassicaulis	(((Plicosepalus_curviflorus	Globimetula_dinklagei)	Emelianthe_panganensis)	(Oliverella_rubroviridis	((Spragueanella_rhamnifolia	Erianthemum_dregei)	Tapinanthus_sp_OM825))))	Moquiniella_rubra))	(((Phragmanthera_regularis	(Taxillus_chinensis	(Baratranthus_axanthus	(Scurrula_pulverulenta	(Scurrula_ferruginea	Scurrula_parasitica)))))	Helixanthera_cylindrica)	(((Cecarria_obtusifolia	((Loranthus_europaeus	Loranthus_grewingkii)	Loranthus_odoratus))	((Ileostylus_micranthus	(Muellerina_eucalyptoides	Muellerina_celastroides))	((Gaiadendron_punctatum	((Tupeia_antarctica	((Decaisnina_signata	Decaisnina_congesta)	(Atkinsonia_ligustrina	(Ligaria_cuneifolia	((((Tripodanthus_belmirensis	(((((Cladocolea_mcvaughii	Cladocolea_cupulata)	Oryctanthus_occidentalis)	Dendropemon_bicolor)	Passovia_pyrifolia)	(Psittacanthus_calyculatus	((((Struthanthus_sp_RE_5128_1
((Oedina_pendens	((((Bakerella_sp_Nickrent_4161	(Amyema_cambagei	Plicosepalus_sagittifolius))	(((Septulina_glauca	(Phragmanthera_crassicaulis	((Globimetula_dinklagei	Emelianthe_panganensis)	(Oliverella_rubroviridis	((Plicosepalus_curviflorus	(Spragueanella_rhamnifolia	Erianthemum_dregei))	Tapinanthus_sp_OM825)))))	Moquiniella_rubra)	(((Taxillus_chinensis	(Baratranthus_axanthus	(Scurrula_pulverulenta	(Scurrula_ferruginea	Scurrula_parasitica))))	Helixanthera_cylindrica)	(((Cecarria_obtusifolia	((Loranthus_europaeus	Loranthus_grewingkii)	Loranthus_odoratus))	((Ileostylus_micranthus	(Muellerina_eucalyptoides	Muellerina_celastroides))	((((Tristerix_pubescens	Tristerix_longebracteatus)	(((Tristerix_penduliflorus	((Tristerix_verticillatus	Tristerix_corymbosus)	Tristerix_aphyllus))	Tristerix_peytonii)	(Tristerix_peruvianus	Tristerix_chodatianus)))	Tristerix_grandiflorus)	(Gaiadendron_punctatum	(Tupeia_antarctica	(((((((((Tripodanthus_flagellaris	Tripodanthus_acutifolius)	(Psittacanthus_calyculatus	(((Struthanthus_orbicularis	Struthanthus_oerstedii)	((((Cladocolea_mcvaughii	Cladocolea_cupulata)	Struthanthus_woodsonii)	Struthanthus_sp_RE_5128_1)	Tripodanthus_belmirensis))	Cladocolea_gracilis)))
(Berhautia_senegalensis	(((Oedina_pendens	(Tapinanthus_constrictiflorus	Englerina_ramulosa))	((((Tolypanthus_involucratus	(Dendrophthoe_curvata	((Dendrophthoe_constricta	(Dendrophthoe_vitellina	Dendrophthoe_longituba))	Helixanthera_coccinea)))	((((Phragmanthera_crassicaulis	(((Tapinanthus_sp_OM825	(Erianthemum_dregei	Spragueanella_rhamnifolia))	Oliverella_rubroviridis)	(Globimetula_dinklagei	Emelianthe_panganensis)))	Moquiniella_rubra)	(Bakerella_sp_Nickrent_4161	Plicosepalus_sagittifolius))	((((Helicanthes_elastica	Amyema_queenslandica)	(Benthamina_alyxifolia	((Amyema_cambagei	((Amyema_glabra	Diplatia_furcata)	Diplatia_grandibractea))	Dactyliophora_novaeguineae)))	Sogerianthe_sessiflora)	((((Helixanthera_parasitica	Taxillus_chinensis)	(Phragmanthera_regularis	(Scurrula_pulverulenta	(Scurrula_parasitica	Scurrula_ferruginea))))	Helixanthera_cylindrica)	((Loranthus_odoratus	(Cecarria_obtusifolia	(Loranthus_grewingkii	Loranthus_europaeus)))	((Ileostylus_micranthus	(Muellerina_celastroides	Muellerina_eucalyptoides))	((((((Gaiadendron_punctatum	(Nuytsia_floribunda	Atkinsonia_ligustrina))	(((((Lysiana_filifolia	Lysiana_maritima)	(Decaisnina_triflora	((Decaisnina_signata
(Berhautia_senegalensis	(((Oedina_pendens	(Tapinanthus_constrictiflorus	Englerina_ramulosa))	(((((Phragmanthera_regularis	(((Helicanthes_elastica	Amyema_queenslandica)	(Benthamina_alyxifolia	((Diplatia_furcata	(Diplatia_grandibractea	Amyema_glabra))	Dactyliophora_novaeguineae)))	Amyema_cambagei))	(Sogerianthe_sessiflora	(((Septulina_glauca	Plicosepalus_curviflorus)	(Helixanthera_parasitica	Taxillus_chinensis))	(Scurrula_pulverulenta	(Scurrula_parasitica	Scurrula_ferruginea)))))	((((Loranthus_grewingkii	Loranthus_europaeus)	(Loranthus_odoratus	Cecarria_obtusifolia))	((Ileostylus_micranthus	(Muellerina_celastroides	Muellerina_eucalyptoides))	((Baratranthus_axanthus	(Gaiadendron_punctatum	Atkinsonia_ligustrina))	(((Nuytsia_floribunda	((((Amylotheca_subumbellata	(Lysiana_filifolia	Lysiana_maritima))	Loxanthera_speciosa)	(((Decaisnina_triflora	((Decaisnina_signata	Decaisnina_congesta)	Decaisnina_brittenii))	(Lepidaria_sp_Nickrent_4044	(Macrosolen_cochinchinensis	Macrosolen_melintangensis)))	Amylotheca_duthieana))	(Peraxilla_tetrapetala	Alepis_flavida)))	(Desmaria_mutabilis	((((Passovia_pyrifolia	(Oryctanthus_occidentalis	Dendropemon_bicolor))
((Berhautia_senegalensis	(((Baratranthus_axanthus	Tapinanthus_constrictiflorus)	Englerina_ramulosa)	(Agelanthus_sansibarensis	(Oncocalyx_sulfureus	Oncella_ambigua))))	(((((Bakerella_sp_Nickrent_4161	(Vanwykia_remota	Plicosepalus_sagittifolius))	Socratina_bemarivensis)	(((Dendrophthoe_constricta	(Dendrophthoe_vitellina	Dendrophthoe_longituba))	Helixanthera_coccinea)	(Tolypanthus_involucratus	Dendrophthoe_curvata)))	((((Sogerianthe_sessiflora	((Helicanthes_elastica	Amyema_queenslandica)	(Benthamina_alyxifolia	((Amyema_cambagei	Dactyliophora_novaeguineae)	(Diplatia_furcata	(Diplatia_grandibractea	Amyema_glabra))))))	((((Desmaria_mutabilis	((((Tripodanthus_belmirensis	Tripodanthus_acutifolius)	(((Phthirusa_inorna	Passovia_pyrifolia)	((Tripodanthus_flagellaris	Oryctanthus_occidentalis)	Dendropemon_bicolor))	((Cladocolea_gracilis	(Struthanthus_woodsonii	(Struthanthus_sp_RE_5128_1	(Struthanthus_oerstedii	Struthanthus_orbicularis))))	((Psittacanthus_schiedeanus	Cladocolea_mcvaughii)	Cladocolea_cupulata))))	Psittacanthus_calyculatus)	(Ligaria_cuneifolia	((((Tristerix_longebracteatus	Tristerix_pubescens)	(Tristerix_grandiflorus	(Tristerix_peytonii	((Tristerix_penduliflorus	(Tristerix_aphyllus
((Oncocalyx_schimperi	(Agelanthus_sansibarensis	(Oncocalyx_sulfureus	Oncella_ambigua)))	(((((Baratranthus_axanthus	Vanwykia_remota)	(((((Helixanthera_parasitica	Taxillus_chinensis)	(Lepidaria_oviceps	(Scurrula_pulverulenta	(Scurrula_parasitica	Scurrula_ferruginea))))	(((Sogerianthe_sessiflora	((Helicanthes_elastica	Amyema_queenslandica)	(Benthamina_alyxifolia	((Amyema_cambagei	Dactyliophora_novaeguineae)	(Diplatia_furcata	(Diplatia_grandibractea	Amyema_glabra))))))	((((Desmaria_mutabilis	((((Tripodanthus_belmirensis	Cladocolea_cupulata)	Cladocolea_mcvaughii)	((Tripodanthus_flagellaris	Tripodanthus_acutifolius)	((Psittacanthus_calyculatus	((((Cladocolea_gracilis	Struthanthus_sp_RE_5128_1)	(Struthanthus_oerstedii	Struthanthus_orbicularis))	Struthanthus_woodsonii)	Psittacanthus_schiedeanus))	(Passovia_pyrifolia	(Oryctanthus_occidentalis	Dendropemon_bicolor)))))	(Ligaria_cuneifolia	(((Tristerix_peytonii	(Tristerix_corymbosus	(Tristerix_aphyllus	(Tristerix_penduliflorus	Tristerix_verticillatus))))	(Tristerix_chodatianus	(((Tristerix_longebracteatus	Tristerix_pubescens)	Tristerix_peruvianus)	Tristerix_grandiflorus)))	Notanthera_heterophylla))))	(Tupeia_antarctica
(Berhautia_senegalensis	(((Oedina_pendens	(Tapinanthus_constrictiflorus	Englerina_ramulosa))	((Vanwykia_remota	((((((Helixanthera_parasitica	Taxillus_chinensis)	(Scurrula_pulverulenta	(Scurrula_parasitica	Scurrula_ferruginea)))	(((Sogerianthe_sessiflora	(((Dactyliophora_novaeguineae	(Diplatia_grandibractea	Amyema_cambagei))	(Diplatia_furcata	Amyema_glabra))	((Helicanthes_elastica	Amyema_queenslandica)	Benthamina_alyxifolia)))	(((((Tripodanthus_flagellaris	Tripodanthus_belmirensis)	(((Psittacanthus_calyculatus	((Passovia_pyrifolia	(Cladocolea_mcvaughii	Cladocolea_cupulata))	(Cladocolea_gracilis	(Struthanthus_woodsonii	(Struthanthus_sp_RE_5128_1	((Psittacanthus_schiedeanus	Struthanthus_orbicularis)	Struthanthus_oerstedii))))))	(Oryctanthus_occidentalis	Dendropemon_bicolor))	(Phthirusa_inorna	Tripodanthus_acutifolius)))	(Tupeia_antarctica	(Ligaria_cuneifolia	(((((Tristerix_verticillatus	(Tristerix_penduliflorus	Tristerix_corymbosus))	Tristerix_aphyllus)	(Tristerix_grandiflorus	(Tristerix_peytonii	(Tristerix_chodatianus	Tristerix_peruvianus))))	(Tristerix_longebracteatus	Tristerix_pubescens))	(Loranthus_grewingkii	Notanthera_heterophylla)))))	(((((Decaisnina_signata
(Socratina_bemarivensis	(((Oedina_pendens	(Baratranthus_axanthus	Vanwykia_remota))	((Plicosepalus_sagittifolius	Bakerella_sp_Nickrent_4161)	(((((Dendrophthoe_vitellina	Dendrophthoe_longituba)	(Septulina_glauca	Helixanthera_coccinea))	(Tolypanthus_involucratus	Dendrophthoe_curvata))	(((Moquiniella_rubra	Phragmanthera_crassicaulis)	(Plicosepalus_curviflorus	((Tapinanthus_sp_OM825	(Erianthemum_dregei	Spragueanella_rhamnifolia))	Oliverella_rubroviridis)))	(Globimetula_dinklagei	Emelianthe_panganensis)))	(((((((Dactyliophora_novaeguineae	Amyema_cambagei)	(Diplatia_furcata	(Amyema_glabra	Diplatia_grandibractea)))	((Helicanthes_elastica	Amyema_queenslandica)	Benthamina_alyxifolia))	((Ileostylus_micranthus	(Muellerina_celastroides	Muellerina_eucalyptoides))	(((((Desmaria_mutabilis	(((Ligaria_cuneifolia	((Tristerix_grandiflorus	Tristerix_penduliflorus)	(((Tristerix_longebracteatus	Tristerix_pubescens)	((Tristerix_corymbosus	Tristerix_aphyllus)	(Tristerix_peytonii	Tristerix_verticillatus)))	(Tristerix_chodatianus	Tristerix_peruvianus))))	Notanthera_heterophylla)	((((Tripodanthus_acutifolius	Tripodanthus_flagellaris)	Phthirusa_inorna)	Tripodanthus_belmirensis)	((((Cladocolea_mcvaughii
(((Tapinanthus_constrictiflorus	(Englerina_ramulosa	Oncocalyx_schimperi))	(((Dendrophthoe_constricta	((((Plicosepalus_sagittifolius	Bakerella_sp_Nickrent_4161)	((((Dendrophthoe_curvata	(Dendrophthoe_vitellina	Dendrophthoe_longituba))	Helixanthera_coccinea)	Tolypanthus_involucratus)	(((Phragmanthera_crassicaulis	(((Tapinanthus_sp_OM825	(Plicosepalus_curviflorus	(Erianthemum_dregei	Spragueanella_rhamnifolia)))	Oliverella_rubroviridis)	(Globimetula_dinklagei	Emelianthe_panganensis)))	Moquiniella_rubra)	(Phragmanthera_regularis	(((Sogerianthe_sessiflora	(((Helicanthes_elastica	Amyema_queenslandica)	(Benthamina_alyxifolia	((Dactyliophora_novaeguineae	Amyema_cambagei)	(Diplatia_furcata	(Amyema_glabra	Diplatia_grandibractea)))))	((((Atkinsonia_ligustrina	Nuytsia_floribunda)	((((Loxanthera_speciosa	(Lysiana_filifolia	Lysiana_maritima))	(Amylotheca_duthieana	(((Macrosolen_cochinchinensis	Macrosolen_melintangensis)	Lepidaria_sp_Nickrent_4044)	(((Decaisnina_signata	Decaisnina_congesta)	Decaisnina_brittenii)	Decaisnina_triflora))))	(Peraxilla_tetrapetala	Alepis_flavida))	Gaiadendron_punctatum))	(Tupeia_antarctica	(Amylotheca_subumbellata	(Desmaria_mutabilis	(((((Tristerix_longebracteatus
((((((((Helixanthera_parasitica	Taxillus_chinensis)	(Phragmanthera_regularis	(Scurrula_pulverulenta	(Scurrula_parasitica	Scurrula_ferruginea))))	(((Dendrophthoe_curvata	Tolypanthus_involucratus)	(Dendrophthoe_constricta	((Dendrophthoe_vitellina	Dendrophthoe_longituba)	Helixanthera_coccinea)))	Helixanthera_cylindrica))	((Sogerianthe_sessiflora	(((Helicanthes_elastica	Amyema_queenslandica)	((Dactyliophora_novaeguineae	Amyema_cambagei)	(Diplatia_furcata	(Amyema_glabra	Diplatia_grandibractea))))	Benthamina_alyxifolia))	(((((Atkinsonia_ligustrina	(Gaiadendron_punctatum	(Tripodanthus_flagellaris	Lepidaria_oviceps)))	((((Notanthera_heterophylla	((Loxanthera_speciosa	((Amylotheca_subumbellata	(Lysiana_filifolia	Lysiana_maritima))	((Lepidaria_sp_Nickrent_4044	(((Decaisnina_signata	Decaisnina_congesta)	Decaisnina_brittenii)	Decaisnina_triflora))	(Amylotheca_duthieana	(Macrosolen_cochinchinensis	Macrosolen_melintangensis)))))	(Peraxilla_tetrapetala	Alepis_flavida)))	Tripodanthus_belmirensis)	(Tupeia_antarctica	((Tristerix_grandiflorus	((Tristerix_peytonii	(Tristerix_penduliflorus	((Tristerix_verticillatus	Tristerix_corymbosus)	Tristerix_aphyllus)))	(Tristerix_longebracteatus
(((Oncocalyx_schimperi	Englerina_ramulosa)	Berhautia_senegalensis)	(((((((Tolypanthus_involucratus	((Dendrophthoe_constricta	((Dendrophthoe_vitellina	Dendrophthoe_longituba)	Helixanthera_coccinea))	Dendrophthoe_curvata))	((((Helixanthera_parasitica	Taxillus_chinensis)	(Scurrula_pulverulenta	(Scurrula_parasitica	Scurrula_ferruginea)))	((((Lepidaria_oviceps	(Septulina_glauca	(Globimetula_dinklagei	((Plicosepalus_curviflorus	((Erianthemum_dregei	Spragueanella_rhamnifolia)	Tapinanthus_sp_OM825))	Oliverella_rubroviridis))))	(Emelianthe_panganensis	Moquiniella_rubra))	Phragmanthera_crassicaulis)	(Helixanthera_cylindrica	(((Tupeia_antarctica	(((Atkinsonia_ligustrina	((((Phthirusa_inorna	((Tripodanthus_belmirensis	Tripodanthus_acutifolius)	Tripodanthus_flagellaris))	(((Dendropemon_bicolor	((Cladocolea_mcvaughii	Cladocolea_cupulata)	Oryctanthus_occidentalis))	(Psittacanthus_schiedeanus	Passovia_pyrifolia))	(Psittacanthus_calyculatus	((Cladocolea_gracilis	Struthanthus_sp_RE_5128_1)	(Struthanthus_woodsonii	(Struthanthus_orbicularis	Struthanthus_oerstedii))))))	(Notanthera_heterophylla	((Ligaria_cuneifolia	(((Lysiana_filifolia	Lysiana_maritima)	(Amylotheca_duthieana	((Decaisnina_brittenii
(((((((((((Erianthemum_dregei	Spragueanella_rhamnifolia)	Tapinanthus_sp_OM825)	Oliverella_rubroviridis)	(Emelianthe_panganensis	Globimetula_dinklagei))	Phragmanthera_crassicaulis)	Moquiniella_rubra)	(((Amyema_cambagei	(Phragmanthera_regularis	(((((((((Cladocolea_mcvaughii	Cladocolea_cupulata)	(Cladocolea_gracilis	(Struthanthus_woodsonii	(Struthanthus_sp_RE_5128_1	(Struthanthus_orbicularis	Struthanthus_oerstedii)))))	(Dendropemon_bicolor	(Psittacanthus_schiedeanus	Oryctanthus_occidentalis)))	Passovia_pyrifolia)	(Tripodanthus_belmirensis	(Phthirusa_inorna	(Tripodanthus_acutifolius	Tripodanthus_flagellaris))))	Psittacanthus_calyculatus)	(((((Gaiadendron_punctatum	(Atkinsonia_ligustrina	Nuytsia_floribunda))	Decaisnina_congesta)	Decaisnina_brittenii)	(Decaisnina_signata	((((Amylotheca_subumbellata	(Lysiana_filifolia	Lysiana_maritima))	(Amylotheca_duthieana	(Decaisnina_triflora	(Lepidaria_sp_Nickrent_4044	(Macrosolen_cochinchinensis	Macrosolen_melintangensis)))))	Loxanthera_speciosa)	(Peraxilla_tetrapetala	Alepis_flavida))))	((Notanthera_heterophylla	Tupeia_antarctica)	(((((Tristerix_grandiflorus	Tristerix_penduliflorus)	((Tristerix_pubescens	Tristerix_longebracteatus)	(((Tristerix_verticillatus
(((((((((((Helixanthera_parasitica	Taxillus_chinensis)	(Phragmanthera_regularis	(Scurrula_pulverulenta	(Scurrula_parasitica	Scurrula_ferruginea))))	Helixanthera_cylindrica)	(Loranthus_grewingkii	(((Baratranthus_axanthus	(((Muellerina_celastroides	Muellerina_eucalyptoides)	Ileostylus_micranthus)	(Cecarria_obtusifolia	(Loranthus_europaeus	Loranthus_odoratus))))	((((Desmaria_mutabilis	((Nuytsia_floribunda	Atkinsonia_ligustrina)	Gaiadendron_punctatum))	(Notanthera_heterophylla	((Alepis_flavida	Peraxilla_tetrapetala)	(Ligaria_cuneifolia	(Lepidaria_oviceps	((Amylotheca_subumbellata	(Lysiana_maritima	Lysiana_filifolia))	(Loxanthera_speciosa	((((Decaisnina_congesta	Decaisnina_signata)	Decaisnina_brittenii)	(Decaisnina_triflora	((Macrosolen_melintangensis	Macrosolen_cochinchinensis)	Lepidaria_sp_Nickrent_4044)))	Amylotheca_duthieana))))))))	(Tupeia_antarctica	((((((Tristerix_peruvianus	(Tristerix_verticillatus	(Tristerix_corymbosus	Tristerix_aphyllus)))	Tristerix_longebracteatus)	Tristerix_peytonii)	Tristerix_pubescens)	Tristerix_chodatianus)	(Tristerix_grandiflorus	Tristerix_penduliflorus))))	((Tripodanthus_belmirensis	(Phthirusa_inorna	(Tripodanthus_flagellaris
((((((Dendrophthoe_longituba	Dendrophthoe_vitellina)	(Dendrophthoe_constricta	Dendrophthoe_curvata))	(Helixanthera_coccinea	Tolypanthus_involucratus))	(((Plicosepalus_sagittifolius	Bakerella_sp_Nickrent_4161)	(Vanwykia_remota	Oedina_pendens))	(((((Helixanthera_parasitica	Taxillus_chinensis)	(Phragmanthera_regularis	(Scurrula_pulverulenta	(Scurrula_parasitica	Scurrula_ferruginea))))	(Septulina_glauca	Helixanthera_cylindrica))	(((Baratranthus_axanthus	(((Muellerina_celastroides	Muellerina_eucalyptoides)	Ileostylus_micranthus)	(Cecarria_obtusifolia	((Loranthus_grewingkii	Loranthus_europaeus)	Loranthus_odoratus))))	((((((Lepidaria_oviceps	((Nuytsia_floribunda	Atkinsonia_ligustrina)	Gaiadendron_punctatum))	Amylotheca_subumbellata)	((Notanthera_heterophylla	((Alepis_flavida	Peraxilla_tetrapetala)	((Lysiana_maritima	Lysiana_filifolia)	(Loxanthera_speciosa	((((Macrosolen_melintangensis	Macrosolen_cochinchinensis)	Lepidaria_sp_Nickrent_4044)	(((Decaisnina_congesta	Decaisnina_signata)	Decaisnina_brittenii)	Decaisnina_triflora))	Amylotheca_duthieana)))))	Desmaria_mutabilis))	(Tupeia_antarctica	(((Tristerix_pubescens	(Tristerix_chodatianus	(Tristerix_peruvianus
(Berhautia_senegalensis	((Agelanthus_sansibarensis	(Oncella_ambigua	Oncocalyx_sulfureus))	((Oedina_pendens	(Englerina_ramulosa	(Oncocalyx_schimperi	Tapinanthus_constrictiflorus)))	(((Baratranthus_axanthus	Vanwykia_remota)	((((Amyema_cambagei	((((Phragmanthera_regularis	(((((Muellerina_celastroides	Muellerina_eucalyptoides)	Ileostylus_micranthus)	(Cecarria_obtusifolia	((Loranthus_europaeus	Loranthus_grewingkii)	Loranthus_odoratus)))	((((((Nuytsia_floribunda	Atkinsonia_ligustrina)	Gaiadendron_punctatum)	(((Alepis_flavida	Peraxilla_tetrapetala)	(Notanthera_heterophylla	((Amylotheca_duthieana	Loxanthera_speciosa)	((Amylotheca_subumbellata	(Lysiana_maritima	Lysiana_filifolia))	(((Decaisnina_congesta	Decaisnina_signata)	(((Macrosolen_melintangensis	Macrosolen_cochinchinensis)	(Lepidaria_oviceps	Lepidaria_sp_Nickrent_4044))	Decaisnina_triflora))	Decaisnina_brittenii)))))	Desmaria_mutabilis))	(Tupeia_antarctica	((Tristerix_pubescens	(((Tristerix_peytonii	((Tristerix_verticillatus	(Tristerix_corymbosus	Tristerix_aphyllus))	Tristerix_penduliflorus))	(Tristerix_chodatianus	Tristerix_peruvianus))	Tristerix_longebracteatus))	Tristerix_grandiflorus)))
((Agelanthus_sansibarensis	(Oncella_ambigua	Oncocalyx_sulfureus))	((Berhautia_senegalensis	((Oncocalyx_schimperi	Englerina_ramulosa)	Tapinanthus_constrictiflorus))	(Oedina_pendens	((((Septulina_glauca	(((((Helixanthera_parasitica	Taxillus_chinensis)	(Phragmanthera_regularis	(Scurrula_pulverulenta	(Scurrula_parasitica	Scurrula_ferruginea))))	Helixanthera_cylindrica)	(((((Muellerina_celastroides	Muellerina_eucalyptoides)	Ileostylus_micranthus)	(Cecarria_obtusifolia	((Loranthus_europaeus	Loranthus_grewingkii)	Loranthus_odoratus)))	(((((Gaiadendron_punctatum	(Atkinsonia_ligustrina	(Notanthera_heterophylla	((Alepis_flavida	Peraxilla_tetrapetala)	(Lepidaria_oviceps	((Amylotheca_subumbellata	(Lysiana_maritima	Lysiana_filifolia))	(Loxanthera_speciosa	(Amylotheca_duthieana	(((Macrosolen_melintangensis	Macrosolen_cochinchinensis)	Lepidaria_sp_Nickrent_4044)	(((Decaisnina_congesta	Decaisnina_signata)	Decaisnina_brittenii)	Decaisnina_triflora))))))))))	(Nuytsia_floribunda	Desmaria_mutabilis))	(Tupeia_antarctica	(Tristerix_pubescens	(((Tristerix_chodatianus	Tristerix_peruvianus)	(Tristerix_grandiflorus	(Tristerix_peytonii	((Tristerix_penduliflorus
(Berhautia_senegalensis	((Agelanthus_sansibarensis	(Oncella_ambigua	Oncocalyx_sulfureus))	((Oncocalyx_schimperi	(Englerina_ramulosa	Tapinanthus_constrictiflorus))	((Oedina_pendens	((((Septulina_glauca	((Dendrophthoe_curvata	(Dendrophthoe_longituba	Dendrophthoe_vitellina))	Helixanthera_coccinea))	Tolypanthus_involucratus)	((((((Helixanthera_parasitica	Taxillus_chinensis)	(Phragmanthera_regularis	(Scurrula_pulverulenta	(Scurrula_parasitica	Scurrula_ferruginea))))	Helixanthera_cylindrica)	(((((Muellerina_celastroides	Muellerina_eucalyptoides)	Ileostylus_micranthus)	(Cecarria_obtusifolia	((Loranthus_europaeus	Loranthus_grewingkii)	Loranthus_odoratus)))	((Tupeia_antarctica	(Desmaria_mutabilis	((Ligaria_cuneifolia	(Notanthera_heterophylla	(Tristerix_grandiflorus	(Tristerix_longebracteatus	((Tristerix_chodatianus	Tristerix_peruvianus)	((Tristerix_peytonii	((Tristerix_verticillatus	(Tristerix_aphyllus	Tristerix_corymbosus))	Tristerix_penduliflorus))	Tristerix_pubescens))))))	(((((Phthirusa_inorna	Passovia_pyrifolia)	(Oryctanthus_occidentalis	Dendropemon_bicolor))	((((Psittacanthus_schiedeanus	Struthanthus_sp_RE_5128_1)	(Struthanthus_oerstedii	Struthanthus_orbicularis))
(Berhautia_senegalensis	(((Oedina_pendens	(((((((Dendrophthoe_longituba	Dendrophthoe_vitellina)	Helixanthera_coccinea)	Dendrophthoe_curvata)	Tolypanthus_involucratus)	Dendrophthoe_constricta)	(((((Dactyliophora_novaeguineae	(Benthamina_alyxifolia	(Diplatia_furcata	(Diplatia_grandibractea	Amyema_glabra))))	(Amyema_queenslandica	Helicanthes_elastica))	Sogerianthe_sessiflora)	((((((Muellerina_celastroides	Muellerina_eucalyptoides)	(Septulina_glauca	Ileostylus_micranthus))	(Cecarria_obtusifolia	((Loranthus_europaeus	Loranthus_grewingkii)	Loranthus_odoratus)))	(((((Desmaria_mutabilis	(Nuytsia_floribunda	(Notanthera_heterophylla	(((Lepidaria_oviceps	Alepis_flavida)	Peraxilla_tetrapetala)	((Loxanthera_speciosa	(Amylotheca_duthieana	(((Macrosolen_melintangensis	Macrosolen_cochinchinensis)	Lepidaria_sp_Nickrent_4044)	(Decaisnina_triflora	(Decaisnina_brittenii	(Decaisnina_congesta	Decaisnina_signata))))))	(Amylotheca_subumbellata	(Lysiana_maritima	Lysiana_filifolia)))))))	(Gaiadendron_punctatum	Atkinsonia_ligustrina))	(((Phthirusa_inorna	Passovia_pyrifolia)	((Tripodanthus_flagellaris	Oryctanthus_occidentalis)	Dendropemon_bicolor))	((Psittacanthus_calyculatus
((Oedina_pendens	((((((Dendrophthoe_constricta	(Dendrophthoe_longituba	Dendrophthoe_vitellina))	Helixanthera_coccinea)	Dendrophthoe_curvata)	Tolypanthus_involucratus)	(((((Phragmanthera_regularis	(((Septulina_glauca	Plicosepalus_curviflorus)	Taxillus_chinensis)	(Scurrula_pulverulenta	(Scurrula_parasitica	Scurrula_ferruginea))))	(Moquiniella_rubra	(Phragmanthera_crassicaulis	((Oliverella_rubroviridis	((Erianthemum_dregei	Spragueanella_rhamnifolia)	Tapinanthus_sp_OM825))	(Emelianthe_panganensis	Globimetula_dinklagei)))))	(((((((((Phthirusa_inorna	Passovia_pyrifolia)	(((Cladocolea_cupulata	Cladocolea_mcvaughii)	Oryctanthus_occidentalis)	Dendropemon_bicolor))	(((((Struthanthus_woodsonii	Struthanthus_sp_RE_5128_1)	(Struthanthus_oerstedii	Struthanthus_orbicularis))	Tripodanthus_belmirensis)	Cladocolea_gracilis)	(Tripodanthus_flagellaris	Tripodanthus_acutifolius)))	Psittacanthus_calyculatus)	Psittacanthus_schiedeanus)	((((Tristerix_pubescens	(Tristerix_grandiflorus	(Tristerix_longebracteatus	(Tristerix_peytonii	(((Tristerix_corymbosus	Tristerix_verticillatus)	Tristerix_aphyllus)	Tristerix_penduliflorus)))))	(Tristerix_chodatianus	Tristerix_peruvianus))	Tupeia_antarctica)	(((Atkinsonia_ligustrina
((Oedina_pendens	((((((Moquiniella_rubra	(Phragmanthera_crassicaulis	((Oliverella_rubroviridis	((Plicosepalus_curviflorus	(Erianthemum_dregei	Spragueanella_rhamnifolia))	Tapinanthus_sp_OM825))	(Emelianthe_panganensis	Globimetula_dinklagei))))	((((Sogerianthe_sessiflora	((Amyema_queenslandica	Helicanthes_elastica)	((Dactyliophora_novaeguineae	(Amyema_cambagei	(Diplatia_grandibractea	(Amyema_glabra	Diplatia_furcata))))	Benthamina_alyxifolia)))	((((Muellerina_celastroides	Muellerina_eucalyptoides)	Ileostylus_micranthus)	((Cecarria_obtusifolia	((Loranthus_europaeus	Loranthus_grewingkii)	Loranthus_odoratus))	(Gaiadendron_punctatum	((Nuytsia_floribunda	(((((Tristerix_peytonii	((Tristerix_chodatianus	Tristerix_peruvianus)	((Tristerix_grandiflorus	Tristerix_penduliflorus)	((Tristerix_corymbosus	(Tristerix_pubescens	Tristerix_longebracteatus))	Tristerix_aphyllus))))	Tristerix_verticillatus)	Ligaria_cuneifolia)	((((Tripodanthus_belmirensis	Phthirusa_inorna)	((Tripodanthus_acutifolius	Tripodanthus_flagellaris)	((Passovia_pyrifolia	((Psittacanthus_schiedeanus	Oryctanthus_occidentalis)	Dendropemon_bicolor))	(((Cladocolea_gracilis	Struthanthus_sp_RE_5128_1)	(((Cladocolea_cupulata
((Oedina_pendens	(Socratina_bemarivensis	((Baratranthus_axanthus	Vanwykia_remota)	((((((Dactyliophora_novaeguineae	(Diplatia_furcata	(Diplatia_grandibractea	Amyema_glabra)))	Benthamina_alyxifolia)	(((Sogerianthe_sessiflora	Lepidaria_oviceps)	(Amyema_queenslandica	Helicanthes_elastica))	(((Muellerina_celastroides	Muellerina_eucalyptoides)	Ileostylus_micranthus)	((Cecarria_obtusifolia	((Loranthus_europaeus	Loranthus_grewingkii)	Loranthus_odoratus))	(((((((((((Struthanthus_sp_RE_5128_1	Struthanthus_woodsonii)	(Struthanthus_oerstedii	Struthanthus_orbicularis))	Cladocolea_gracilis)	((Cladocolea_mcvaughii	Passovia_pyrifolia)	((Psittacanthus_schiedeanus	Oryctanthus_occidentalis)	Dendropemon_bicolor)))	Cladocolea_cupulata)	(Tripodanthus_belmirensis	(Tripodanthus_acutifolius	Tripodanthus_flagellaris)))	Psittacanthus_calyculatus)	(Desmaria_mutabilis	((Tristerix_peytonii	(((Tristerix_chodatianus	Tristerix_peruvianus)	((Tristerix_corymbosus	Tristerix_aphyllus)	Tristerix_verticillatus))	(Tristerix_pubescens	Tristerix_longebracteatus)))	(Tristerix_grandiflorus	Tristerix_penduliflorus))))	(Tupeia_antarctica	(Amylotheca_subumbellata	((Notanthera_heterophylla	((Lysiana_maritima
((Oedina_pendens	((((((((((((Tripodanthus_belmirensis	(Tripodanthus_flagellaris	(Phthirusa_inorna	Tripodanthus_acutifolius)))	((Cladocolea_gracilis	(Struthanthus_woodsonii	((Struthanthus_sp_RE_5128_1	(Struthanthus_oerstedii	Struthanthus_orbicularis))	Psittacanthus_schiedeanus)))	(Passovia_pyrifolia	((Cladocolea_cupulata	(Oryctanthus_occidentalis	Cladocolea_mcvaughii))	Dendropemon_bicolor))))	Psittacanthus_calyculatus)	((((Desmaria_mutabilis	(((Tristerix_grandiflorus	Tristerix_penduliflorus)	(Tristerix_chodatianus	(Tristerix_longebracteatus	(Tristerix_pubescens	(Tristerix_peytonii	((Tristerix_corymbosus	Tristerix_aphyllus)	Tristerix_verticillatus))))))	Tristerix_peruvianus))	Amylotheca_subumbellata)	((((Loxanthera_speciosa	((Lysiana_maritima	Lysiana_filifolia)	(Amylotheca_duthieana	((Decaisnina_brittenii	((Decaisnina_congesta	Decaisnina_signata)	Decaisnina_triflora))	((Macrosolen_melintangensis	Macrosolen_cochinchinensis)	Lepidaria_sp_Nickrent_4044)))))	(Lepidaria_oviceps	(Alepis_flavida	Peraxilla_tetrapetala)))	Notanthera_heterophylla)	(Gaiadendron_punctatum	(Atkinsonia_ligustrina	Nuytsia_floribunda))))	Tupeia_antarctica))	Ligaria_cuneifolia)	(((Muellerina_celastroides
(((((Vanwykia_remota	Socratina_bemarivensis)	(Diplatia_grandibractea	((((Dendrophthoe_curvata	(Dendrophthoe_vitellina	Dendrophthoe_longituba))	(Dendrophthoe_constricta	(Helixanthera_coccinea	Tolypanthus_involucratus)))	(((Bakerella_sp_Nickrent_4161	Plicosepalus_sagittifolius)	(Moquiniella_rubra	(Phragmanthera_crassicaulis	((Emelianthe_panganensis	Globimetula_dinklagei)	((Tapinanthus_sp_OM825	((Spragueanella_rhamnifolia	Erianthemum_dregei)	Plicosepalus_curviflorus))	Oliverella_rubroviridis)))))	((((Cecarria_obtusifolia	((Loranthus_grewingkii	Loranthus_europaeus)	Loranthus_odoratus))	(((((Psittacanthus_calyculatus	(Tripodanthus_acutifolius	(((Dendropemon_bicolor	(Tripodanthus_flagellaris	Oryctanthus_occidentalis))	(Phthirusa_inorna	Passovia_pyrifolia))	(((Struthanthus_sp_RE_5128_1	(Struthanthus_orbicularis	((Cladocolea_mcvaughii	Cladocolea_cupulata)	Struthanthus_oerstedii)))	Cladocolea_gracilis)	(Tripodanthus_belmirensis	Struthanthus_woodsonii)))))	Psittacanthus_schiedeanus)	(Ligaria_cuneifolia	(Tristerix_peruvianus	((Tristerix_longebracteatus	Tristerix_pubescens)	((Tristerix_grandiflorus	((((Tristerix_corymbosus	Tristerix_aphyllus)	Tristerix_penduliflorus)	Tristerix_verticillatus)	Tristerix_peytonii))
(((((Vanwykia_remota	Socratina_bemarivensis)	(((Dendrophthoe_curvata	(Dendrophthoe_vitellina	Dendrophthoe_longituba))	(((Septulina_glauca	Helixanthera_coccinea)	Tolypanthus_involucratus)	((Moquiniella_rubra	((Plicosepalus_curviflorus	Phragmanthera_crassicaulis)	((Emelianthe_panganensis	Globimetula_dinklagei)	((Spragueanella_rhamnifolia	Erianthemum_dregei)	(Oliverella_rubroviridis	Tapinanthus_sp_OM825)))))	(((Dendrophthoe_constricta	(Helixanthera_parasitica	Taxillus_chinensis))	(Phragmanthera_regularis	(Scurrula_pulverulenta	(Scurrula_parasitica	Scurrula_ferruginea))))	((((((Tripodanthus_belmirensis	((Psittacanthus_calyculatus	(((Struthanthus_sp_RE_5128_1	(Struthanthus_orbicularis	(((Cladocolea_mcvaughii	Cladocolea_cupulata)	Struthanthus_oerstedii)	Psittacanthus_schiedeanus)))	Cladocolea_gracilis)	Struthanthus_woodsonii))	(Dendropemon_bicolor	Oryctanthus_occidentalis)))	((Tripodanthus_flagellaris	Tripodanthus_acutifolius)	(Phthirusa_inorna	Passovia_pyrifolia)))	((((Notanthera_heterophylla	((Peraxilla_tetrapetala	Alepis_flavida)	(Loxanthera_speciosa	((Amylotheca_subumbellata	(Lysiana_maritima	Lysiana_filifolia))	((((Macrosolen_melintangensis	Macrosolen_cochinchinensis)	Lepidaria_sp_Nickrent_4044)
(Berhautia_senegalensis	(((Vanwykia_remota	Socratina_bemarivensis)	((Bakerella_sp_Nickrent_4161	(Septulina_glauca	(((Plicosepalus_curviflorus	Helixanthera_coccinea)	Tolypanthus_involucratus)	((Dendrophthoe_constricta	(Dendrophthoe_vitellina	Dendrophthoe_longituba))	Dendrophthoe_curvata))))	(((Moquiniella_rubra	(Phragmanthera_crassicaulis	((Emelianthe_panganensis	Globimetula_dinklagei)	(Oliverella_rubroviridis	(Tapinanthus_sp_OM825	(Spragueanella_rhamnifolia	Erianthemum_dregei))))))	(((((((((((Struthanthus_woodsonii	(Struthanthus_orbicularis	((Cladocolea_mcvaughii	Cladocolea_cupulata)	Struthanthus_oerstedii)))	(Struthanthus_sp_RE_5128_1	Cladocolea_gracilis))	(Passovia_pyrifolia	(Dendropemon_bicolor	(Psittacanthus_schiedeanus	Oryctanthus_occidentalis))))	(Phthirusa_inorna	(Tripodanthus_belmirensis	(Tripodanthus_flagellaris	Tripodanthus_acutifolius))))	Psittacanthus_calyculatus)	((((((Tristerix_corymbosus	(Tristerix_aphyllus	(Tristerix_peytonii	(((Tristerix_chodatianus	Tristerix_peruvianus)	(Tristerix_grandiflorus	Tristerix_penduliflorus))	(Tristerix_longebracteatus	Tristerix_pubescens)))))	Tristerix_verticillatus)	Tupeia_antarctica)	((Decaisnina_brittenii	(Decaisnina_congesta	Decaisnina_signata))
(((Vanwykia_remota	Socratina_bemarivensis)	(((Tolypanthus_involucratus	(Helixanthera_coccinea	((Dendrophthoe_longituba	(Dendrophthoe_constricta	Dendrophthoe_vitellina))	Dendrophthoe_curvata)))	(((((((Nuytsia_floribunda	Atkinsonia_ligustrina)	Gaiadendron_punctatum)	((((Peraxilla_tetrapetala	Alepis_flavida)	(Loxanthera_speciosa	((Lysiana_maritima	Lysiana_filifolia)	((((Macrosolen_melintangensis	Macrosolen_cochinchinensis)	Lepidaria_sp_Nickrent_4044)	Decaisnina_triflora)	Amylotheca_duthieana))))	((((((Tristerix_longebracteatus	(((Tristerix_chodatianus	Tristerix_peruvianus)	(Tristerix_verticillatus	(Tristerix_aphyllus	Tristerix_corymbosus)))	Tristerix_peytonii))	Tristerix_pubescens)	(Tristerix_grandiflorus	Tristerix_penduliflorus))	Notanthera_heterophylla)	((((Cladocolea_gracilis	((Struthanthus_sp_RE_5128_1	(Struthanthus_orbicularis	Struthanthus_oerstedii))	Struthanthus_woodsonii))	((Phthirusa_inorna	Passovia_pyrifolia)	(Dendropemon_bicolor	Oryctanthus_occidentalis)))	(((Tripodanthus_acutifolius	(Cladocolea_mcvaughii	Cladocolea_cupulata))	(Lepidaria_oviceps	Tripodanthus_flagellaris))	Tripodanthus_belmirensis))	Psittacanthus_calyculatus))	(Desmaria_mutabilis	((Ligaria_cuneifolia
(((((Oncella_ambigua	Oncocalyx_sulfureus)	Agelanthus_sansibarensis)	Oncocalyx_schimperi)	((Oedina_pendens	((Vanwykia_remota	Socratina_bemarivensis)	((Tolypanthus_involucratus	(Helixanthera_coccinea	(((Dendrophthoe_longituba	Dendrophthoe_vitellina)	Dendrophthoe_curvata)	Dendrophthoe_constricta)))	((Bakerella_sp_Nickrent_4161	Plicosepalus_sagittifolius)	((Diplatia_grandibractea	(Amyema_cambagei	((((((Tupeia_antarctica	(((Desmaria_mutabilis	((Tristerix_peytonii	(Tristerix_grandiflorus	((Tristerix_longebracteatus	Tristerix_pubescens)	(((Tristerix_penduliflorus	Tristerix_corymbosus)	Tristerix_aphyllus)	Tristerix_verticillatus))))	(Tristerix_chodatianus	Tristerix_peruvianus)))	((Phthirusa_inorna	((Tripodanthus_flagellaris	Tripodanthus_acutifolius)	Tripodanthus_belmirensis))	((((Cladocolea_gracilis	Struthanthus_sp_RE_5128_1)	((Struthanthus_orbicularis	Struthanthus_oerstedii)	Struthanthus_woodsonii))	(Passovia_pyrifolia	(Dendropemon_bicolor	((Cladocolea_mcvaughii	Cladocolea_cupulata)	Oryctanthus_occidentalis))))	Psittacanthus_calyculatus)))	(Psittacanthus_schiedeanus	Ligaria_cuneifolia)))	(((Nuytsia_floribunda	(Atkinsonia_ligustrina	Gaiadendron_punctatum))	Amylotheca_subumbellata)
(((((Baratranthus_axanthus	Vanwykia_remota)	Socratina_bemarivensis)	((Tolypanthus_involucratus	(Helixanthera_coccinea	(((Dendrophthoe_longituba	Dendrophthoe_vitellina)	Dendrophthoe_curvata)	Dendrophthoe_constricta)))	((Bakerella_sp_Nickrent_4161	Plicosepalus_sagittifolius)	((((Septulina_glauca	((((Psittacanthus_calyculatus	((Tripodanthus_flagellaris	Tripodanthus_acutifolius)	((((Struthanthus_sp_RE_5128_1	(Struthanthus_orbicularis	Struthanthus_oerstedii))	(Psittacanthus_schiedeanus	(Tripodanthus_belmirensis	Struthanthus_woodsonii)))	Cladocolea_gracilis)	((Phthirusa_inorna	Passovia_pyrifolia)	(Dendropemon_bicolor	Oryctanthus_occidentalis)))))	((((Nuytsia_floribunda	(Notanthera_heterophylla	((Peraxilla_tetrapetala	Alepis_flavida)	(((((Macrosolen_melintangensis	Macrosolen_cochinchinensis)	(Lepidaria_oviceps	Lepidaria_sp_Nickrent_4044))	((Lysiana_maritima	Lysiana_filifolia)	((Decaisnina_brittenii	(Decaisnina_congesta	Decaisnina_signata))	Decaisnina_triflora)))	Amylotheca_duthieana)	Loxanthera_speciosa))))	Desmaria_mutabilis)	(Amylotheca_subumbellata	(((Cladocolea_mcvaughii	Cladocolea_cupulata)	Atkinsonia_ligustrina)	Gaiadendron_punctatum)))	(Tupeia_antarctica	(((Tristerix_peytonii
((((Vanwykia_remota	Socratina_bemarivensis)	(Plicosepalus_curviflorus	(((((Dendrophthoe_longituba	Dendrophthoe_vitellina)	Dendrophthoe_curvata)	Dendrophthoe_constricta)	(Tolypanthus_involucratus	Helixanthera_coccinea))	((((Taxillus_chinensis	(Scurrula_ferruginea	(Scurrula_pulverulenta	Scurrula_parasitica)))	(Helixanthera_cylindrica	((Cecarria_obtusifolia	((Loranthus_europaeus	Loranthus_grewingkii)	Loranthus_odoratus))	((Gaiadendron_punctatum	(((Tupeia_antarctica	(Amylotheca_subumbellata	((Tristerix_chodatianus	(Tristerix_grandiflorus	(Tristerix_longebracteatus	(Tristerix_pubescens	(((Tristerix_corymbosus	Tristerix_aphyllus)	Tristerix_penduliflorus)	Tristerix_verticillatus)))))	(Tristerix_peytonii	Tristerix_peruvianus))))	Nuytsia_floribunda)	((Atkinsonia_ligustrina	(Ligaria_cuneifolia	(((((Lysiana_maritima	Lysiana_filifolia)	((Decaisnina_brittenii	(Decaisnina_congesta	Decaisnina_signata))	Decaisnina_triflora))	(Amylotheca_duthieana	((Macrosolen_melintangensis	Macrosolen_cochinchinensis)	Lepidaria_sp_Nickrent_4044)))	Loxanthera_speciosa)	((Desmaria_mutabilis	Notanthera_heterophylla)	(Lepidaria_oviceps	(Peraxilla_tetrapetala	Alepis_flavida))))))
(Socratina_bemarivensis	(((((Tolypanthus_involucratus	(Dendrophthoe_curvata	(((Dendrophthoe_longituba	Dendrophthoe_vitellina)	Dendrophthoe_constricta)	Helixanthera_coccinea)))	(Bakerella_sp_Nickrent_4161	(((((Helixanthera_parasitica	Taxillus_chinensis)	(Phragmanthera_regularis	(Scurrula_pulverulenta	(Scurrula_parasitica	Scurrula_ferruginea))))	Helixanthera_cylindrica)	((((Tupeia_antarctica	(((Nuytsia_floribunda	(Atkinsonia_ligustrina	Gaiadendron_punctatum))	((Peraxilla_tetrapetala	Alepis_flavida)	(((Lysiana_maritima	Lysiana_filifolia)	(Amylotheca_duthieana	(Decaisnina_triflora	((Macrosolen_melintangensis	Macrosolen_cochinchinensis)	(Lepidaria_oviceps	Lepidaria_sp_Nickrent_4044)))))	Loxanthera_speciosa)))	(((Psittacanthus_calyculatus	(((Cladocolea_gracilis	Struthanthus_sp_RE_5128_1)	((Tripodanthus_belmirensis	((Cladocolea_cupulata	Cladocolea_mcvaughii)	(Struthanthus_orbicularis	Struthanthus_oerstedii)))	Struthanthus_woodsonii))	(((Phthirusa_inorna	Passovia_pyrifolia)	(Dendropemon_bicolor	(Psittacanthus_schiedeanus	Oryctanthus_occidentalis)))	(Tripodanthus_flagellaris	Tripodanthus_acutifolius))))	(Ligaria_cuneifolia	(Notanthera_heterophylla	((Tristerix_pubescens	(((((Tristerix_corymbosus
(Berhautia_senegalensis	(((Oncella_ambigua	Oncocalyx_sulfureus)	Agelanthus_sansibarensis)	((Oedina_pendens	(Tapinanthus_constrictiflorus	(Oncocalyx_schimperi	Englerina_ramulosa)))	((((((Dendrophthoe_longituba	Dendrophthoe_vitellina)	Dendrophthoe_constricta)	Helixanthera_coccinea)	(Tolypanthus_involucratus	Dendrophthoe_curvata))	((Socratina_bemarivensis	((((Emelianthe_panganensis	Globimetula_dinklagei)	(Oliverella_rubroviridis	(Tapinanthus_sp_OM825	(Spragueanella_rhamnifolia	Erianthemum_dregei))))	Phragmanthera_crassicaulis)	Moquiniella_rubra))	((((Helixanthera_parasitica	Taxillus_chinensis)	(Phragmanthera_regularis	(Scurrula_pulverulenta	(Scurrula_parasitica	Scurrula_ferruginea))))	Helixanthera_cylindrica)	((((((Psittacanthus_calyculatus	(Tripodanthus_acutifolius	(((Cladocolea_gracilis	(Struthanthus_woodsonii	(Struthanthus_sp_RE_5128_1	(((Cladocolea_cupulata	Cladocolea_mcvaughii)	Struthanthus_oerstedii)	Struthanthus_orbicularis))))	Psittacanthus_schiedeanus)	((Tripodanthus_belmirensis	((Phthirusa_inorna	Passovia_pyrifolia)	(Dendropemon_bicolor	Oryctanthus_occidentalis)))	Tripodanthus_flagellaris))))	(Ligaria_cuneifolia	(Notanthera_heterophylla	(Tristerix_penduliflorus	((Tristerix_pubescens
(Berhautia_senegalensis	(((Oncella_ambigua	Oncocalyx_sulfureus)	Agelanthus_sansibarensis)	((((((((Dendrophthoe_constricta	((Dendrophthoe_curvata	(Dendrophthoe_longituba	Dendrophthoe_vitellina))	Helixanthera_coccinea))	Tolypanthus_involucratus)	(((Taxillus_chinensis	(Phragmanthera_regularis	(Scurrula_pulverulenta	(Scurrula_parasitica	Scurrula_ferruginea))))	Helixanthera_cylindrica)	((((((Psittacanthus_calyculatus	(Tripodanthus_acutifolius	((Cladocolea_gracilis	((Tripodanthus_belmirensis	(Cladocolea_mcvaughii	(Struthanthus_woodsonii	Cladocolea_cupulata)))	((Struthanthus_oerstedii	Struthanthus_orbicularis)	Struthanthus_sp_RE_5128_1)))	((Phthirusa_inorna	Passovia_pyrifolia)	(Dendropemon_bicolor	Oryctanthus_occidentalis)))))	(Ligaria_cuneifolia	(Notanthera_heterophylla	((Tristerix_penduliflorus	(Tristerix_peytonii	((Tristerix_pubescens	Tristerix_longebracteatus)	(Tristerix_aphyllus	((Tristerix_corymbosus	Tristerix_verticillatus)	Tristerix_grandiflorus)))))	(Tristerix_chodatianus	Tristerix_peruvianus)))))	Tupeia_antarctica)	(((Gaiadendron_punctatum	(Nuytsia_floribunda	(Septulina_glauca	Atkinsonia_ligustrina)))	(((Peraxilla_tetrapetala	(Lepidaria_oviceps	(Tripodanthus_flagellaris
(((Agelanthus_sansibarensis	(Oncocalyx_sulfureus	Oncella_ambigua))	(Berhautia_senegalensis	(Tapinanthus_constrictiflorus	(Oncocalyx_schimperi	Englerina_ramulosa))))	((((Tolypanthus_involucratus	(Dendrophthoe_curvata	((Dendrophthoe_constricta	(Dendrophthoe_vitellina	Dendrophthoe_longituba))	Helixanthera_coccinea)))	(((Phragmanthera_regularis	(Septulina_glauca	(Moquiniella_rubra	(Phragmanthera_crassicaulis	((Globimetula_dinklagei	Emelianthe_panganensis)	(Oliverella_rubroviridis	(Tapinanthus_sp_OM825	(Spragueanella_rhamnifolia	Erianthemum_dregei))))))))	(Plicosepalus_sagittifolius	Bakerella_sp_Nickrent_4161))	(((((Loranthus_odoratus	Cecarria_obtusifolia)	(Loranthus_grewingkii	Loranthus_europaeus))	(((Muellerina_celastroides	Muellerina_eucalyptoides)	Ileostylus_micranthus)	((((Psittacanthus_calyculatus	(((((Cladocolea_cupulata	Cladocolea_mcvaughii)	Oryctanthus_occidentalis)	Dendropemon_bicolor)	Passovia_pyrifolia)	((Cladocolea_gracilis	Struthanthus_sp_RE_5128_1)	(Psittacanthus_schiedeanus	((Struthanthus_orbicularis	Struthanthus_oerstedii)	Struthanthus_woodsonii)))))	((Tripodanthus_flagellaris	(Tripodanthus_acutifolius	Phthirusa_inorna))	Tripodanthus_belmirensis))	((Tupeia_antarctica	((((Nuytsia_floribunda
(((Agelanthus_sansibarensis	(Oncocalyx_sulfureus	Oncella_ambigua))	((Berhautia_senegalensis	(Tapinanthus_constrictiflorus	Englerina_ramulosa))	Oncocalyx_schimperi))	((Socratina_bemarivensis	((((((((Dendrophthoe_vitellina	Dendrophthoe_longituba)	(Septulina_glauca	Helixanthera_coccinea))	Dendrophthoe_curvata)	Plicosepalus_sagittifolius)	Bakerella_sp_Nickrent_4161)	((Phragmanthera_regularis	(((((Scurrula_parasitica	Scurrula_ferruginea)	Scurrula_pulverulenta)	(Dendrophthoe_constricta	(Helixanthera_parasitica	Taxillus_chinensis)))	Helixanthera_cylindrica)	((((Loranthus_odoratus	Cecarria_obtusifolia)	(Loranthus_grewingkii	Loranthus_europaeus))	(((Muellerina_celastroides	Muellerina_eucalyptoides)	Ileostylus_micranthus)	(Baratranthus_axanthus	(((Psittacanthus_calyculatus	((Tripodanthus_belmirensis	(((Psittacanthus_schiedeanus	Oryctanthus_occidentalis)	Dendropemon_bicolor)	(Phthirusa_inorna	Passovia_pyrifolia)))	(((Cladocolea_gracilis	Struthanthus_sp_RE_5128_1)	(Struthanthus_woodsonii	(Struthanthus_orbicularis	((Cladocolea_cupulata	Cladocolea_mcvaughii)	Struthanthus_oerstedii))))	(Tripodanthus_flagellaris	Tripodanthus_acutifolius))))	((Peraxilla_tetrapetala	Alepis_flavida)	(Ligaria_cuneifolia
(Berhautia_senegalensis	(((Oncocalyx_schimperi	Tapinanthus_constrictiflorus)	Englerina_ramulosa)	(((Socratina_bemarivensis	(((Tolypanthus_involucratus	((((Phragmanthera_regularis	((Scurrula_parasitica	Scurrula_ferruginea)	Scurrula_pulverulenta))	(Helixanthera_parasitica	Taxillus_chinensis))	Helixanthera_cylindrica)	((((Tupeia_antarctica	((Desmaria_mutabilis	((Lepidaria_oviceps	(Ligaria_cuneifolia	((((((Tristerix_peytonii	(Tristerix_peruvianus	Tristerix_chodatianus))	Tristerix_pubescens)	Tristerix_longebracteatus)	((Tristerix_corymbosus	Tristerix_aphyllus)	Tristerix_verticillatus))	(Tristerix_grandiflorus	Tristerix_penduliflorus))	Notanthera_heterophylla)))	(Psittacanthus_calyculatus	(((Tripodanthus_acutifolius	(Cladocolea_cupulata	Cladocolea_mcvaughii))	Psittacanthus_schiedeanus)	((Cladocolea_gracilis	(Struthanthus_sp_RE_5128_1	(Struthanthus_woodsonii	(Struthanthus_orbicularis	Struthanthus_oerstedii))))	((((Phthirusa_inorna	Passovia_pyrifolia)	(Oryctanthus_occidentalis	Dendropemon_bicolor))	Tripodanthus_flagellaris)	Tripodanthus_belmirensis))))))	((Peraxilla_tetrapetala	Alepis_flavida)	((Loxanthera_speciosa	(Amylotheca_duthieana	(((Decaisnina_brittenii	(Decaisnina_signata
(((Socratina_bemarivensis	((((Dendrophthoe_curvata	((Dendrophthoe_longituba	Dendrophthoe_vitellina)	Dendrophthoe_constricta))	(Tolypanthus_involucratus	(Septulina_glauca	Helixanthera_coccinea)))	((((((Scurrula_parasitica	Scurrula_ferruginea)	Scurrula_pulverulenta)	(Helixanthera_parasitica	Taxillus_chinensis))	Helixanthera_cylindrica)	((((((Nuytsia_floribunda	Atkinsonia_ligustrina)	Gaiadendron_punctatum)	((Peraxilla_tetrapetala	Alepis_flavida)	((Loxanthera_speciosa	(Amylotheca_duthieana	(((Decaisnina_brittenii	(Decaisnina_signata	Decaisnina_congesta))	Decaisnina_triflora)	((Macrosolen_melintangensis	Macrosolen_cochinchinensis)	(Lepidaria_oviceps	Lepidaria_sp_Nickrent_4044)))))	(Amylotheca_subumbellata	(Lysiana_maritima	Lysiana_filifolia)))))	(Tupeia_antarctica	(Desmaria_mutabilis	((Ligaria_cuneifolia	(((Tristerix_peruvianus	Tristerix_chodatianus)	((Tristerix_longebracteatus	Tristerix_pubescens)	((Tristerix_peytonii	(Tristerix_penduliflorus	(Tristerix_verticillatus	(Tristerix_corymbosus	Tristerix_aphyllus))))	Tristerix_grandiflorus)))	Notanthera_heterophylla))	(((Psittacanthus_calyculatus	((Cladocolea_cupulata	Cladocolea_mcvaughii)	((Struthanthus_woodsonii
(((((Baratranthus_axanthus	Vanwykia_remota)	((((((Plicosepalus_curviflorus	(Oliverella_rubroviridis	(Spragueanella_rhamnifolia	Erianthemum_dregei)))	((Tapinanthus_sp_OM825	Globimetula_dinklagei)	Emelianthe_panganensis))	Phragmanthera_crassicaulis)	Moquiniella_rubra)	((((Phragmanthera_regularis	(Scurrula_ferruginea	(Scurrula_pulverulenta	Scurrula_parasitica)))	(Helixanthera_parasitica	Taxillus_chinensis))	Helixanthera_cylindrica)	((Amyema_cambagei	(((((Desmaria_mutabilis	((Peraxilla_tetrapetala	Alepis_flavida)	((Loxanthera_speciosa	(Amylotheca_duthieana	(Decaisnina_triflora	((Decaisnina_brittenii	(Decaisnina_congesta	((Macrosolen_melintangensis	Macrosolen_cochinchinensis)	Lepidaria_sp_Nickrent_4044)))	Decaisnina_signata))))	((Lysiana_maritima	Lysiana_filifolia)	Lepidaria_oviceps))))	(Amylotheca_subumbellata	((Nuytsia_floribunda	Atkinsonia_ligustrina)	Gaiadendron_punctatum)))	(((((Tristerix_grandiflorus	((Tristerix_peytonii	((Tristerix_penduliflorus	(Tristerix_aphyllus	Tristerix_corymbosus))	Tristerix_verticillatus))	(Tristerix_longebracteatus	Tristerix_pubescens)))	(Tristerix_peruvianus	Tristerix_chodatianus))	Notanthera_heterophylla)	(((Tripodanthus_belmirensis
((((Socratina_bemarivensis	((Bakerella_sp_Nickrent_4161	(((Amyema_cambagei	(((Emelianthe_panganensis	Globimetula_dinklagei)	(Plicosepalus_curviflorus	((Tapinanthus_sp_OM825	(Spragueanella_rhamnifolia	Erianthemum_dregei))	Oliverella_rubroviridis)))	(Moquiniella_rubra	Phragmanthera_crassicaulis)))	((((Scurrula_pulverulenta	(Scurrula_parasitica	Scurrula_ferruginea))	(Helixanthera_parasitica	Taxillus_chinensis))	Helixanthera_cylindrica)	(((Tupeia_antarctica	((((Peraxilla_tetrapetala	Alepis_flavida)	((((Lysiana_maritima	Lysiana_filifolia)	(((Decaisnina_signata	Decaisnina_congesta)	Decaisnina_brittenii)	Decaisnina_triflora))	(((Macrosolen_melintangensis	Macrosolen_cochinchinensis)	Lepidaria_sp_Nickrent_4044)	Amylotheca_duthieana))	Loxanthera_speciosa))	(Desmaria_mutabilis	((Ligaria_cuneifolia	(((((((Tristerix_peruvianus	Tristerix_longebracteatus)	Tristerix_pubescens)	(Tristerix_verticillatus	(Tristerix_aphyllus	Tristerix_corymbosus)))	Tristerix_chodatianus)	Tristerix_peytonii)	(Tristerix_penduliflorus	Tristerix_grandiflorus))	Notanthera_heterophylla))	(((Tripodanthus_belmirensis	(Tripodanthus_flagellaris	Tripodanthus_acutifolius))	Phthirusa_inorna)	((Psittacanthus_calyculatus
(((Socratina_bemarivensis	(Phragmanthera_regularis	((((((Septulina_glauca	Sogerianthe_sessiflora)	((((Tapinanthus_sp_OM825	(Spragueanella_rhamnifolia	Erianthemum_dregei))	Oliverella_rubroviridis)	(Amyema_cambagei	(Emelianthe_panganensis	Globimetula_dinklagei)))	Phragmanthera_crassicaulis))	((((Scurrula_pulverulenta	(Scurrula_parasitica	Scurrula_ferruginea))	Taxillus_chinensis)	Helixanthera_cylindrica)	(((Lepidaria_oviceps	Dactyliophora_novaeguineae)	(Diplatia_furcata	(Amyema_glabra	Diplatia_grandibractea)))	(((Helicanthes_elastica	Amyema_queenslandica)	Benthamina_alyxifolia)	((((Loranthus_grewingkii	Loranthus_europaeus)	Loranthus_odoratus)	Cecarria_obtusifolia)	((((Gaiadendron_punctatum	(Tupeia_antarctica	Nuytsia_floribunda))	(Atkinsonia_ligustrina	(((Peraxilla_tetrapetala	Alepis_flavida)	(Notanthera_heterophylla	((Loxanthera_speciosa	(Amylotheca_subumbellata	(Lysiana_maritima	Lysiana_filifolia)))	(Amylotheca_duthieana	((Decaisnina_triflora	((Helixanthera_parasitica	Plicosepalus_curviflorus)	(Macrosolen_cochinchinensis	Lepidaria_sp_Nickrent_4044)))	(Macrosolen_melintangensis	((Decaisnina_signata	Decaisnina_congesta)	Decaisnina_brittenii)))))))
(((Socratina_bemarivensis	(((Dendrophthoe_constricta	((Dendrophthoe_vitellina	Dendrophthoe_longituba)	(Tolypanthus_involucratus	(Helixanthera_coccinea	Dendrophthoe_curvata))))	(((((Phragmanthera_regularis	(Scurrula_ferruginea	(Scurrula_pulverulenta	Scurrula_parasitica)))	(Helixanthera_parasitica	Taxillus_chinensis))	Helixanthera_cylindrica)	(((((Muellerina_celastroides	Muellerina_eucalyptoides)	Ileostylus_micranthus)	((Cecarria_obtusifolia	(Loranthus_grewingkii	Loranthus_europaeus))	Loranthus_odoratus))	(Baratranthus_axanthus	((Gaiadendron_punctatum	((Tupeia_antarctica	Nuytsia_floribunda)	((((Peraxilla_tetrapetala	Alepis_flavida)	((((((Decaisnina_signata	Decaisnina_congesta)	Decaisnina_brittenii)	Decaisnina_triflora)	(((Lepidaria_oviceps	Amylotheca_duthieana)	(Macrosolen_melintangensis	Macrosolen_cochinchinensis))	Lepidaria_sp_Nickrent_4044))	Loxanthera_speciosa)	(Amylotheca_subumbellata	(Lysiana_maritima	Lysiana_filifolia))))	(Desmaria_mutabilis	(Notanthera_heterophylla	(Ligaria_cuneifolia	(((Tripodanthus_flagellaris	Tripodanthus_acutifolius)	(((((Cladocolea_gracilis	Struthanthus_sp_RE_5128_1)	(Psittacanthus_schiedeanus	(Struthanthus_orbicularis	Struthanthus_oerstedii)))
(Berhautia_senegalensis	((Agelanthus_sansibarensis	(Oncocalyx_sulfureus	Oncella_ambigua))	((Oedina_pendens	(Tapinanthus_constrictiflorus	(Oncocalyx_schimperi	Englerina_ramulosa)))	(((((((Dendrophthoe_constricta	Helixanthera_coccinea)	(Dendrophthoe_vitellina	Dendrophthoe_longituba))	Dendrophthoe_curvata)	Tolypanthus_involucratus)	((((Phragmanthera_regularis	(Scurrula_pulverulenta	(Scurrula_parasitica	Scurrula_ferruginea)))	(Helixanthera_parasitica	Taxillus_chinensis))	Helixanthera_cylindrica)	(((((Muellerina_celastroides	Muellerina_eucalyptoides)	Ileostylus_micranthus)	(Cecarria_obtusifolia	(Loranthus_odoratus	(Loranthus_europaeus	Loranthus_grewingkii))))	(Tupeia_antarctica	(((Desmaria_mutabilis	(((((Tristerix_chodatianus	(Tristerix_verticillatus	(Tristerix_corymbosus	Tristerix_aphyllus)))	Tristerix_peytonii)	(Tristerix_pubescens	(Tristerix_longebracteatus	Tristerix_peruvianus)))	(Tristerix_penduliflorus	Tristerix_grandiflorus))	(Notanthera_heterophylla	(Ligaria_cuneifolia	((((Psittacanthus_calyculatus	(((Struthanthus_sp_RE_5128_1	(Struthanthus_woodsonii	(Cladocolea_gracilis	(Struthanthus_orbicularis	Struthanthus_oerstedii))))	Tripodanthus_belmirensis)	Psittacanthus_schiedeanus))
(Berhautia_senegalensis	((((((Plicosepalus_sagittifolius	(Vanwykia_remota	Bakerella_sp_Nickrent_4161))	((Moquiniella_rubra	(((Emelianthe_panganensis	Globimetula_dinklagei)	((Tapinanthus_sp_OM825	(Spragueanella_rhamnifolia	Erianthemum_dregei))	Oliverella_rubroviridis))	Phragmanthera_crassicaulis))	Amyema_cambagei))	((Dendrophthoe_curvata	(Helixanthera_coccinea	(Dendrophthoe_constricta	(Dendrophthoe_vitellina	Dendrophthoe_longituba))))	Tolypanthus_involucratus))	((((Phragmanthera_regularis	(Scurrula_pulverulenta	(Scurrula_parasitica	Scurrula_ferruginea)))	(Helixanthera_parasitica	Taxillus_chinensis))	Helixanthera_cylindrica)	(((Plicosepalus_curviflorus	Septulina_glauca)	((Benthamina_alyxifolia	((Dactyliophora_novaeguineae	(Amyema_glabra	Diplatia_furcata))	(Sogerianthe_sessiflora	(Helicanthes_elastica	Amyema_queenslandica))))	((Baratranthus_axanthus	(((Muellerina_celastroides	Muellerina_eucalyptoides)	Ileostylus_micranthus)	(Cecarria_obtusifolia	(Loranthus_odoratus	(Loranthus_europaeus	Loranthus_grewingkii)))))	(((Tupeia_antarctica	(Desmaria_mutabilis	((Ligaria_cuneifolia	(Notanthera_heterophylla	(((Tristerix_peytonii	((Tristerix_pubescens	(Tristerix_longebracteatus
(((((((((((Muellerina_celastroides	Muellerina_eucalyptoides)	(Plicosepalus_curviflorus	(Septulina_glauca	Ileostylus_micranthus)))	((Cecarria_obtusifolia	((Loranthus_grewingkii	Loranthus_europaeus)	Loranthus_odoratus))	((((Tupeia_antarctica	(Desmaria_mutabilis	(Notanthera_heterophylla	(Ligaria_cuneifolia	(((Tristerix_longebracteatus	Tristerix_pubescens)	((Tristerix_chodatianus	Tristerix_peruvianus)	((((Tristerix_aphyllus	Tristerix_corymbosus)	Tristerix_penduliflorus)	Tristerix_verticillatus)	Tristerix_peytonii)))	Tristerix_grandiflorus)))))	((Peraxilla_tetrapetala	Alepis_flavida)	(Lepidaria_oviceps	(Loxanthera_speciosa	((((Decaisnina_brittenii	((Decaisnina_congesta	Decaisnina_signata)	Decaisnina_triflora))	(Lepidaria_sp_Nickrent_4044	(Macrosolen_melintangensis	Macrosolen_cochinchinensis)))	Amylotheca_duthieana)	(Amylotheca_subumbellata	(Lysiana_maritima	Lysiana_filifolia)))))))	(Psittacanthus_schiedeanus	((((Phthirusa_inorna	((Cladocolea_gracilis	(Struthanthus_oerstedii	Struthanthus_orbicularis))	(Struthanthus_sp_RE_5128_1	(Tripodanthus_belmirensis	Struthanthus_woodsonii))))	(Tripodanthus_acutifolius	(Cladocolea_cupulata	Cladocolea_mcvaughii)))	(((Tripodanthus_flagellaris
((((((((((((Psittacanthus_schiedeanus	(((Phthirusa_inorna	(Tripodanthus_flagellaris	(Tripodanthus_acutifolius	(Cladocolea_cupulata	Cladocolea_mcvaughii))))	((((Oryctanthus_occidentalis	Dendropemon_bicolor)	Passovia_pyrifolia)	Tripodanthus_belmirensis)	((((Struthanthus_oerstedii	Struthanthus_orbicularis)	Struthanthus_sp_RE_5128_1)	Struthanthus_woodsonii)	Cladocolea_gracilis)))	Psittacanthus_calyculatus))	((Ligaria_cuneifolia	(((Tristerix_chodatianus	(Tristerix_grandiflorus	(Tristerix_peytonii	(((Tristerix_corymbosus	Tristerix_verticillatus)	Tristerix_aphyllus)	Tristerix_penduliflorus))))	(Tristerix_pubescens	(Tristerix_longebracteatus	Tristerix_peruvianus)))	Tupeia_antarctica))	((Desmaria_mutabilis	(Notanthera_heterophylla	((Peraxilla_tetrapetala	Alepis_flavida)	(Loxanthera_speciosa	((((((Decaisnina_congesta	Decaisnina_signata)	Decaisnina_brittenii)	Decaisnina_triflora)	(Lepidaria_sp_Nickrent_4044	(Macrosolen_melintangensis	Macrosolen_cochinchinensis)))	Amylotheca_duthieana)	(Amylotheca_subumbellata	(Lysiana_maritima	Lysiana_filifolia)))))))	(Nuytsia_floribunda	((Septulina_glauca	Atkinsonia_ligustrina)	Gaiadendron_punctatum)))))	((Cecarria_obtusifolia	((Loranthus_europaeus
(Oncocalyx_schimperi	(((Agelanthus_sansibarensis	(Oncella_ambigua	Oncocalyx_sulfureus))	((((((((((((Amyema_cambagei	(Diplatia_grandibractea	(Diplatia_furcata	Amyema_glabra)))	Dactyliophora_novaeguineae)	Benthamina_alyxifolia)	(Helicanthes_elastica	Amyema_queenslandica))	(Sogerianthe_sessiflora	((Cecarria_obtusifolia	((Loranthus_europaeus	Loranthus_grewingkii)	Loranthus_odoratus))	((Ileostylus_micranthus	(Muellerina_celastroides	Muellerina_eucalyptoides))	(Plicosepalus_curviflorus	(((((Lepidaria_oviceps	Notanthera_heterophylla)	((Tristerix_chodatianus	Tristerix_peytonii)	(((Tristerix_penduliflorus	((Tristerix_aphyllus	Tristerix_corymbosus)	Tristerix_verticillatus))	Tristerix_grandiflorus)	((Tristerix_longebracteatus	Tristerix_peruvianus)	Tristerix_pubescens))))	(Lysiana_maritima	Ligaria_cuneifolia))	(((((((((Cladocolea_cupulata	Cladocolea_mcvaughii)	Struthanthus_oerstedii)	Struthanthus_orbicularis)	Struthanthus_sp_RE_5128_1)	Struthanthus_woodsonii)	Cladocolea_gracilis)	(((Tripodanthus_flagellaris	Oryctanthus_occidentalis)	Dendropemon_bicolor)	(Phthirusa_inorna	Passovia_pyrifolia)))	(Tripodanthus_belmirensis	Tripodanthus_acutifolius))	Psittacanthus_calyculatus))
(((Oncocalyx_schimperi	(Agelanthus_sansibarensis	(Oncella_ambigua	Oncocalyx_sulfureus)))	((((((Scurrula_pulverulenta	(Scurrula_ferruginea	Scurrula_parasitica))	(Dendrophthoe_constricta	(Helixanthera_parasitica	Taxillus_chinensis)))	(Helixanthera_cylindrica	(((((((Psittacanthus_calyculatus	((((Struthanthus_oerstedii	Struthanthus_orbicularis)	Struthanthus_sp_RE_5128_1)	Struthanthus_woodsonii)	Cladocolea_gracilis))	(((Tripodanthus_flagellaris	(Phthirusa_inorna	Passovia_pyrifolia))	Dendropemon_bicolor)	(Psittacanthus_schiedeanus	Oryctanthus_occidentalis)))	(((Cladocolea_cupulata	Cladocolea_mcvaughii)	Tripodanthus_acutifolius)	Tripodanthus_belmirensis))	((Amylotheca_subumbellata	(Decaisnina_brittenii	(Decaisnina_congesta	(Decaisnina_signata	Desmaria_mutabilis))))	((Notanthera_heterophylla	((Tristerix_pubescens	((Tristerix_longebracteatus	(Tristerix_peytonii	(Tristerix_penduliflorus	((Tristerix_corymbosus	Tristerix_aphyllus)	Tristerix_verticillatus))))	Tristerix_grandiflorus))	(Tristerix_chodatianus	Tristerix_peruvianus)))	(Lysiana_maritima	Ligaria_cuneifolia))))	((Tupeia_antarctica	(Atkinsonia_ligustrina	Nuytsia_floribunda))	((Peraxilla_tetrapetala	Alepis_flavida)
((((((Plicosepalus_sagittifolius	Bakerella_sp_Nickrent_4161)	((Septulina_glauca	(((((Phragmanthera_regularis	(Scurrula_pulverulenta	(Scurrula_ferruginea	Scurrula_parasitica)))	(Helixanthera_parasitica	Taxillus_chinensis))	Helixanthera_cylindrica)	((((Tupeia_antarctica	(((((Passovia_pyrifolia	(Dendropemon_bicolor	(Tripodanthus_flagellaris	Oryctanthus_occidentalis)))	Phthirusa_inorna)	(Psittacanthus_calyculatus	((Cladocolea_cupulata	Cladocolea_mcvaughii)	(((((Psittacanthus_schiedeanus	Struthanthus_oerstedii)	Struthanthus_orbicularis)	Struthanthus_sp_RE_5128_1)	Struthanthus_woodsonii)	Cladocolea_gracilis))))	(Tripodanthus_belmirensis	Tripodanthus_acutifolius))	((Tristerix_grandiflorus	((Tristerix_pubescens	Tristerix_longebracteatus)	((Tristerix_chodatianus	Tristerix_peruvianus)	(Tristerix_peytonii	(Tristerix_penduliflorus	((Tristerix_verticillatus	Tristerix_corymbosus)	Tristerix_aphyllus))))))	(Ligaria_cuneifolia	Notanthera_heterophylla))))	(((Gaiadendron_punctatum	Atkinsonia_ligustrina)	((Peraxilla_tetrapetala	Alepis_flavida)	((Decaisnina_brittenii	(Amylotheca_subumbellata	(Lysiana_maritima	Lysiana_filifolia)))	(Loxanthera_speciosa	(Amylotheca_duthieana	(((Macrosolen_melintangensis
(((((((((Septulina_glauca	Helixanthera_coccinea)	(Dendrophthoe_constricta	(Dendrophthoe_vitellina	Dendrophthoe_longituba)))	(Dendrophthoe_curvata	Tolypanthus_involucratus))	((Diplatia_grandibractea	(Amyema_cambagei	(((Phragmanthera_crassicaulis	(Phragmanthera_regularis	(Emelianthe_panganensis	(((((Erianthemum_dregei	Spragueanella_rhamnifolia)	Tapinanthus_sp_OM825)	Plicosepalus_curviflorus)	Oliverella_rubroviridis)	Globimetula_dinklagei))))	Moquiniella_rubra)	((((Scurrula_pulverulenta	(Scurrula_ferruginea	Scurrula_parasitica))	(Helixanthera_parasitica	Taxillus_chinensis))	Helixanthera_cylindrica)	((((Gaiadendron_punctatum	Atkinsonia_ligustrina)	(((((Decaisnina_brittenii	(Decaisnina_congesta	Decaisnina_signata))	Desmaria_mutabilis)	(((((Dendropemon_bicolor	Oryctanthus_occidentalis)	(Phthirusa_inorna	Passovia_pyrifolia))	((Tripodanthus_belmirensis	(Tripodanthus_flagellaris	Tripodanthus_acutifolius))	((((Cladocolea_cupulata	Cladocolea_mcvaughii)	Cladocolea_gracilis)	(Struthanthus_oerstedii	Struthanthus_orbicularis))	(Struthanthus_sp_RE_5128_1	(Struthanthus_woodsonii	Psittacanthus_schiedeanus)))))	Psittacanthus_calyculatus)	((Tristerix_grandiflorus	((Tristerix_pubescens	Tristerix_longebracteatus)
(((((Plicosepalus_sagittifolius	(((Amyema_cambagei	(Diplatia_grandibractea	(((((Plicosepalus_curviflorus	(((Erianthemum_dregei	Spragueanella_rhamnifolia)	Tapinanthus_sp_OM825)	Oliverella_rubroviridis))	Phragmanthera_crassicaulis)	(Globimetula_dinklagei	Emelianthe_panganensis))	Moquiniella_rubra)	((((Phragmanthera_regularis	(Scurrula_pulverulenta	(Scurrula_ferruginea	Scurrula_parasitica)))	(Helixanthera_parasitica	Taxillus_chinensis))	Helixanthera_cylindrica)	((((Baratranthus_axanthus	(Loranthus_odoratus	(Cecarria_obtusifolia	(Loranthus_europaeus	Loranthus_grewingkii))))	(Ileostylus_micranthus	(Muellerina_celastroides	Muellerina_eucalyptoides)))	(Tupeia_antarctica	((((Decaisnina_brittenii	Decaisnina_signata)	(Decaisnina_congesta	Desmaria_mutabilis))	(((((Dendropemon_bicolor	(Psittacanthus_schiedeanus	Oryctanthus_occidentalis))	(Cladocolea_mcvaughii	Passovia_pyrifolia))	((Tripodanthus_flagellaris	Tripodanthus_acutifolius)	((((Tripodanthus_belmirensis	(Cladocolea_gracilis	((Struthanthus_oerstedii	Struthanthus_orbicularis)	Cladocolea_cupulata)))	Struthanthus_woodsonii)	Struthanthus_sp_RE_5128_1)	Phthirusa_inorna)))	Psittacanthus_calyculatus)	(((((Tristerix_peruvianus	(((Tristerix_chodatianus
(((Agelanthus_sansibarensis	(Oncella_ambigua	Oncocalyx_sulfureus))	(((Socratina_bemarivensis	(((Tolypanthus_involucratus	((Helixanthera_coccinea	(Dendrophthoe_constricta	(Dendrophthoe_vitellina	Dendrophthoe_longituba)))	Dendrophthoe_curvata))	((Amyema_cambagei	((((Phragmanthera_regularis	(Scurrula_pulverulenta	(Scurrula_ferruginea	Scurrula_parasitica)))	(Helixanthera_parasitica	Taxillus_chinensis))	Helixanthera_cylindrica)	(((Baratranthus_axanthus	(((Loranthus_odoratus	(Loranthus_europaeus	Loranthus_grewingkii))	Cecarria_obtusifolia)	(Ileostylus_micranthus	(Muellerina_celastroides	Muellerina_eucalyptoides))))	((Tupeia_antarctica	((Gaiadendron_punctatum	(Atkinsonia_ligustrina	Nuytsia_floribunda))	(((((Decaisnina_brittenii	(Decaisnina_congesta	Decaisnina_signata))	Desmaria_mutabilis)	Notanthera_heterophylla)	(((((Struthanthus_woodsonii	(Psittacanthus_schiedeanus	(Struthanthus_oerstedii	Struthanthus_orbicularis)))	(Cladocolea_gracilis	Struthanthus_sp_RE_5128_1))	((Phthirusa_inorna	Passovia_pyrifolia)	((Dendropemon_bicolor	Oryctanthus_occidentalis)	(Cladocolea_cupulata	Cladocolea_mcvaughii))))	((Tripodanthus_flagellaris	Tripodanthus_acutifolius)	Tripodanthus_belmirensis))
(((Socratina_bemarivensis	(((Tolypanthus_involucratus	((Helixanthera_coccinea	(Dendrophthoe_constricta	(Dendrophthoe_vitellina	Dendrophthoe_longituba)))	Dendrophthoe_curvata))	(((((Phragmanthera_regularis	(Scurrula_pulverulenta	(Scurrula_ferruginea	Scurrula_parasitica)))	(Helixanthera_parasitica	Taxillus_chinensis))	Helixanthera_cylindrica)	(((Baratranthus_axanthus	(((Loranthus_odoratus	(Loranthus_europaeus	Loranthus_grewingkii))	Cecarria_obtusifolia)	(Ileostylus_micranthus	(Muellerina_celastroides	Muellerina_eucalyptoides))))	((Gaiadendron_punctatum	(Atkinsonia_ligustrina	Nuytsia_floribunda))	(Decaisnina_congesta	(((Desmaria_mutabilis	((((((Cladocolea_gracilis	(Struthanthus_sp_RE_5128_1	(Struthanthus_oerstedii	Struthanthus_orbicularis)))	(Psittacanthus_schiedeanus	Struthanthus_woodsonii))	(Passovia_pyrifolia	((Dendropemon_bicolor	Oryctanthus_occidentalis)	(Cladocolea_cupulata	Cladocolea_mcvaughii))))	(Phthirusa_inorna	(Tripodanthus_belmirensis	(Tripodanthus_flagellaris	Tripodanthus_acutifolius))))	Psittacanthus_calyculatus)	((Amylotheca_subumbellata	(Notanthera_heterophylla	((Tristerix_grandiflorus	Tristerix_penduliflorus)	((Tristerix_longebracteatus	Tristerix_pubescens)	((Tristerix_chodatianus
((((((Plicosepalus_sagittifolius	Bakerella_sp_Nickrent_4161)	(Tolypanthus_involucratus	(Helixanthera_coccinea	((Dendrophthoe_constricta	(Dendrophthoe_vitellina	Dendrophthoe_longituba))	Dendrophthoe_curvata))))	((((Phragmanthera_crassicaulis	(((Plicosepalus_curviflorus	Globimetula_dinklagei)	Emelianthe_panganensis)	(((Erianthemum_dregei	Spragueanella_rhamnifolia)	Tapinanthus_sp_OM825)	Oliverella_rubroviridis)))	Moquiniella_rubra)	((Phragmanthera_regularis	((Baratranthus_axanthus	(((Loranthus_odoratus	(Loranthus_europaeus	Loranthus_grewingkii))	Cecarria_obtusifolia)	(Ileostylus_micranthus	(Muellerina_celastroides	Muellerina_eucalyptoides))))	(((Gaiadendron_punctatum	Nuytsia_floribunda)	(Atkinsonia_ligustrina	((((((((Cladocolea_cupulata	Cladocolea_mcvaughii)	((Struthanthus_woodsonii	((Struthanthus_oerstedii	Struthanthus_orbicularis)	Cladocolea_gracilis))	Struthanthus_sp_RE_5128_1))	(Passovia_pyrifolia	(Psittacanthus_schiedeanus	(Dendropemon_bicolor	Oryctanthus_occidentalis))))	((Tripodanthus_belmirensis	(Tripodanthus_flagellaris	Tripodanthus_acutifolius))	Phthirusa_inorna))	Psittacanthus_calyculatus)	((Notanthera_heterophylla	(((Tristerix_longebracteatus	(Tristerix_pubescens	((Tristerix_chodatianus	Tristerix_peruvianus)
((((Agelanthus_sansibarensis	(Oncella_ambigua	(Oncocalyx_schimperi	Oncocalyx_sulfureus)))	(Socratina_bemarivensis	(((Tolypanthus_involucratus	(Dendrophthoe_curvata	(Helixanthera_coccinea	(Dendrophthoe_constricta	(Dendrophthoe_vitellina	Dendrophthoe_longituba)))))	((Plicosepalus_sagittifolius	(((Oliverella_rubroviridis	(Tapinanthus_sp_OM825	(Spragueanella_rhamnifolia	Erianthemum_dregei)))	(Globimetula_dinklagei	Emelianthe_panganensis))	(Moquiniella_rubra	Phragmanthera_crassicaulis)))	((Helixanthera_cylindrica	(Taxillus_chinensis	(Phragmanthera_regularis	(Scurrula_pulverulenta	(Scurrula_ferruginea	Scurrula_parasitica)))))	(((((Muellerina_celastroides	Muellerina_eucalyptoides)	Ileostylus_micranthus)	((Loranthus_grewingkii	Loranthus_europaeus)	(Loranthus_odoratus	Cecarria_obtusifolia)))	((((Lepidaria_oviceps	Gaiadendron_punctatum)	(Atkinsonia_ligustrina	Nuytsia_floribunda))	((Desmaria_mutabilis	(((Peraxilla_tetrapetala	Alepis_flavida)	((Amylotheca_subumbellata	(Lysiana_maritima	Lysiana_filifolia))	(((((Macrosolen_melintangensis	Macrosolen_cochinchinensis)	Lepidaria_sp_Nickrent_4044)	(((Decaisnina_congesta	Decaisnina_signata)	Decaisnina_brittenii)	Decaisnina_triflora))
(((((((((Emelianthe_panganensis	((Oliverella_rubroviridis	(Tapinanthus_sp_OM825	(Plicosepalus_curviflorus	(Spragueanella_rhamnifolia	Erianthemum_dregei))))	Globimetula_dinklagei))	Phragmanthera_crassicaulis)	Moquiniella_rubra)	Plicosepalus_sagittifolius)	Bakerella_sp_Nickrent_4161)	(((Helixanthera_cylindrica	((Helixanthera_parasitica	Taxillus_chinensis)	(Phragmanthera_regularis	(Scurrula_pulverulenta	(Scurrula_ferruginea	Scurrula_parasitica)))))	(((((Loranthus_grewingkii	Loranthus_europaeus)	Loranthus_odoratus)	Cecarria_obtusifolia)	(((Ligaria_cuneifolia	((((Tripodanthus_acutifolius	Tripodanthus_flagellaris)	((Phthirusa_inorna	(Tripodanthus_belmirensis	((Struthanthus_woodsonii	(Struthanthus_sp_RE_5128_1	(Struthanthus_oerstedii	Struthanthus_orbicularis)))	Cladocolea_gracilis)))	(Passovia_pyrifolia	(Dendropemon_bicolor	((Cladocolea_cupulata	Cladocolea_mcvaughii)	Oryctanthus_occidentalis)))))	Psittacanthus_calyculatus)	Psittacanthus_schiedeanus))	((Amylotheca_subumbellata	(((Gaiadendron_punctatum	(Atkinsonia_ligustrina	Nuytsia_floribunda))	(Notanthera_heterophylla	((Peraxilla_tetrapetala	Alepis_flavida)	(((Lysiana_maritima	Lysiana_filifolia)	(((((Macrosolen_melintangensis	Macrosolen_cochinchinensis)
(((((((((((Helixanthera_parasitica	Taxillus_chinensis)	(Phragmanthera_regularis	(Scurrula_pulverulenta	(Scurrula_ferruginea	Scurrula_parasitica))))	Helixanthera_cylindrica)	(((((Tupeia_antarctica	(((((Tristerix_peytonii	(Tristerix_penduliflorus	(Tristerix_verticillatus	(Tristerix_aphyllus	Tristerix_corymbosus))))	(Tristerix_pubescens	(Tristerix_peruvianus	Tristerix_longebracteatus)))	Tristerix_chodatianus)	Tristerix_grandiflorus)	((Ligaria_cuneifolia	(Decaisnina_brittenii	(Decaisnina_congesta	Decaisnina_signata)))	Desmaria_mutabilis)))	(Gaiadendron_punctatum	(Atkinsonia_ligustrina	Nuytsia_floribunda)))	(((Tripodanthus_acutifolius	Tripodanthus_flagellaris)	(((Struthanthus_woodsonii	(((Cladocolea_cupulata	Cladocolea_mcvaughii)	Cladocolea_gracilis)	(Tripodanthus_belmirensis	(Struthanthus_oerstedii	Struthanthus_orbicularis))))	Struthanthus_sp_RE_5128_1)	(((Phthirusa_inorna	Passovia_pyrifolia)	(Dendropemon_bicolor	(Psittacanthus_schiedeanus	Oryctanthus_occidentalis)))	Psittacanthus_calyculatus)))	((Peraxilla_tetrapetala	Alepis_flavida)	((((Amylotheca_subumbellata	(Lysiana_maritima	Lysiana_filifolia))	(((Macrosolen_melintangensis	Macrosolen_cochinchinensis)	(Lepidaria_oviceps
(Berhautia_senegalensis	((((((((((Helixanthera_parasitica	Taxillus_chinensis)	(Scurrula_pulverulenta	(Scurrula_ferruginea	Scurrula_parasitica)))	Helixanthera_cylindrica)	(((((Gaiadendron_punctatum	(Atkinsonia_ligustrina	Nuytsia_floribunda))	(Tupeia_antarctica	((Ligaria_cuneifolia	(((((Tristerix_penduliflorus	(Tristerix_verticillatus	(Tristerix_aphyllus	Tristerix_corymbosus)))	Tristerix_grandiflorus)	Tristerix_peytonii)	(Tristerix_longebracteatus	Tristerix_pubescens))	(Tristerix_chodatianus	Tristerix_peruvianus)))	Desmaria_mutabilis)))	(((((Phthirusa_inorna	(Tripodanthus_flagellaris	Tripodanthus_acutifolius))	Tripodanthus_belmirensis)	(((Struthanthus_woodsonii	(Psittacanthus_schiedeanus	(Struthanthus_sp_RE_5128_1	(Struthanthus_oerstedii	Struthanthus_orbicularis))))	Cladocolea_gracilis)	(Passovia_pyrifolia	(Dendropemon_bicolor	(Cladocolea_cupulata	(Cladocolea_mcvaughii	Oryctanthus_occidentalis))))))	Psittacanthus_calyculatus)	(((((Amylotheca_subumbellata	(Lysiana_maritima	Lysiana_filifolia))	((Amylotheca_duthieana	(Macrosolen_melintangensis	Macrosolen_cochinchinensis))	((Decaisnina_brittenii	(Decaisnina_triflora	(Decaisnina_congesta	Decaisnina_signata)))	Lepidaria_sp_Nickrent_4044)))
(Oncocalyx_schimperi	(((((((((Dendrophthoe_curvata	(Dendrophthoe_vitellina	Dendrophthoe_longituba))	Dendrophthoe_constricta)	Helixanthera_coccinea)	Tolypanthus_involucratus)	(((((Globimetula_dinklagei	Emelianthe_panganensis)	(((Erianthemum_dregei	Spragueanella_rhamnifolia)	Tapinanthus_sp_OM825)	Oliverella_rubroviridis))	Moquiniella_rubra)	Phragmanthera_crassicaulis)	((((Septulina_glauca	Plicosepalus_curviflorus)	((Helixanthera_parasitica	Taxillus_chinensis)	(Phragmanthera_regularis	(Scurrula_ferruginea	(Scurrula_parasitica	Scurrula_pulverulenta)))))	Helixanthera_cylindrica)	(((((((Tripodanthus_belmirensis	(Phthirusa_inorna	(Tripodanthus_flagellaris	Tripodanthus_acutifolius)))	(((Psittacanthus_calyculatus	(Cladocolea_gracilis	((Struthanthus_sp_RE_5128_1	Struthanthus_woodsonii)	(Struthanthus_oerstedii	Struthanthus_orbicularis))))	(Passovia_pyrifolia	(Dendropemon_bicolor	(Oryctanthus_occidentalis	(Cladocolea_cupulata	Cladocolea_mcvaughii)))))	Psittacanthus_schiedeanus))	(Amylotheca_subumbellata	(Ligaria_cuneifolia	((Decaisnina_congesta	Decaisnina_signata)	Tupeia_antarctica))))	((((((Decaisnina_brittenii	Lysiana_filifolia)	(Loxanthera_speciosa	(Amylotheca_duthieana	((Lepidaria_sp_Nickrent_4044
(Berhautia_senegalensis	((Agelanthus_sansibarensis	(Oncella_ambigua	Oncocalyx_sulfureus))	(((Oncocalyx_schimperi	Tapinanthus_constrictiflorus)	Englerina_ramulosa)	(((((Baratranthus_axanthus	Vanwykia_remota)	Plicosepalus_sagittifolius)	Bakerella_sp_Nickrent_4161)	((Socratina_bemarivensis	((((((Globimetula_dinklagei	Emelianthe_panganensis)	(((Plicosepalus_curviflorus	(Erianthemum_dregei	Spragueanella_rhamnifolia))	Tapinanthus_sp_OM825)	Oliverella_rubroviridis))	Moquiniella_rubra)	Phragmanthera_crassicaulis)	((Helixanthera_cylindrica	((Helixanthera_parasitica	Taxillus_chinensis)	(Phragmanthera_regularis	(Scurrula_pulverulenta	(Scurrula_ferruginea	Scurrula_parasitica)))))	((((((((Desmaria_mutabilis	Amylotheca_subumbellata)	((((Lysiana_maritima	Lysiana_filifolia)	(Loxanthera_speciosa	(Amylotheca_duthieana	((Lepidaria_sp_Nickrent_4044	(Macrosolen_melintangensis	Macrosolen_cochinchinensis))	(Decaisnina_signata	(Decaisnina_triflora	(Decaisnina_congesta	Decaisnina_brittenii)))))))	(Peraxilla_tetrapetala	Alepis_flavida))	Notanthera_heterophylla))	((Lepidaria_oviceps	Gaiadendron_punctatum)	(Atkinsonia_ligustrina	Nuytsia_floribunda)))	(Tupeia_antarctica	(((Tristerix_pubescens
(Berhautia_senegalensis	((Agelanthus_sansibarensis	(Oncella_ambigua	Oncocalyx_sulfureus))	((Tapinanthus_constrictiflorus	(Englerina_ramulosa	Oncocalyx_schimperi))	(((((Septulina_glauca	((((((Dendrophthoe_curvata	(Dendrophthoe_vitellina	Dendrophthoe_longituba))	Dendrophthoe_constricta)	Helixanthera_coccinea)	Tolypanthus_involucratus)	((((Globimetula_dinklagei	Emelianthe_panganensis)	(((Erianthemum_dregei	Spragueanella_rhamnifolia)	Tapinanthus_sp_OM825)	Oliverella_rubroviridis))	(Moquiniella_rubra	Phragmanthera_crassicaulis))	((Helixanthera_cylindrica	((Helixanthera_parasitica	Taxillus_chinensis)	(Phragmanthera_regularis	(Scurrula_pulverulenta	(Scurrula_ferruginea	Scurrula_parasitica)))))	((((Loranthus_grewingkii	Loranthus_europaeus)	(Loranthus_odoratus	Cecarria_obtusifolia))	((((((Tupeia_antarctica	(Nuytsia_floribunda	((((Amylotheca_subumbellata	(Lysiana_maritima	Lysiana_filifolia))	(Loxanthera_speciosa	(Amylotheca_duthieana	((Lepidaria_sp_Nickrent_4044	(Macrosolen_melintangensis	Macrosolen_cochinchinensis))	((Decaisnina_brittenii	(Decaisnina_congesta	Decaisnina_signata))	Decaisnina_triflora)))))	(Lepidaria_oviceps	(Peraxilla_tetrapetala	Alepis_flavida)))
(((Amyema_cambagei	((Vanwykia_remota	Socratina_bemarivensis)	(((((Dendrophthoe_vitellina	Dendrophthoe_longituba)	(Septulina_glauca	Helixanthera_coccinea))	Dendrophthoe_curvata)	Tolypanthus_involucratus)	(((Helixanthera_cylindrica	((Helixanthera_parasitica	Taxillus_chinensis)	(Scurrula_ferruginea	(Scurrula_parasitica	Scurrula_pulverulenta))))	(((((Gaiadendron_punctatum	(Nuytsia_floribunda	Atkinsonia_ligustrina))	((Desmaria_mutabilis	(Tupeia_antarctica	(((Amylotheca_subumbellata	(Lysiana_maritima	Lysiana_filifolia))	(Loxanthera_speciosa	(Amylotheca_duthieana	(Decaisnina_triflora	((Macrosolen_melintangensis	Macrosolen_cochinchinensis)	((Decaisnina_brittenii	(Decaisnina_congesta	Decaisnina_signata))	Lepidaria_sp_Nickrent_4044))))))	(Lepidaria_oviceps	(Peraxilla_tetrapetala	Alepis_flavida)))))	((((Psittacanthus_calyculatus	(Cladocolea_gracilis	(Struthanthus_woodsonii	(Struthanthus_sp_RE_5128_1	((Cladocolea_cupulata	Cladocolea_mcvaughii)	(Struthanthus_oerstedii	Struthanthus_orbicularis))))))	(Passovia_pyrifolia	(Dendropemon_bicolor	(Psittacanthus_schiedeanus	Oryctanthus_occidentalis))))	(Tripodanthus_belmirensis	(Tripodanthus_flagellaris	(Phthirusa_inorna
((((Oncocalyx_schimperi	(Agelanthus_sansibarensis	(Oncella_ambigua	Oncocalyx_sulfureus)))	(Tapinanthus_constrictiflorus	Englerina_ramulosa))	Berhautia_senegalensis)	(((((Plicosepalus_sagittifolius	(Vanwykia_remota	Socratina_bemarivensis))	Bakerella_sp_Nickrent_4161)	(((((Dendrophthoe_vitellina	Dendrophthoe_longituba)	Dendrophthoe_constricta)	Helixanthera_coccinea)	(Dendrophthoe_curvata	Tolypanthus_involucratus))	(((Phragmanthera_crassicaulis	((Globimetula_dinklagei	Emelianthe_panganensis)	((Plicosepalus_curviflorus	((Erianthemum_dregei	Spragueanella_rhamnifolia)	Tapinanthus_sp_OM825))	Oliverella_rubroviridis)))	Moquiniella_rubra)	((Helixanthera_cylindrica	(((Tupeia_antarctica	(((((Cladocolea_gracilis	(Struthanthus_woodsonii	(Struthanthus_sp_RE_5128_1	(Struthanthus_oerstedii	Struthanthus_orbicularis))))	(Cladocolea_cupulata	(Psittacanthus_calyculatus	Cladocolea_mcvaughii)))	(Passovia_pyrifolia	(Dendropemon_bicolor	(Psittacanthus_schiedeanus	Oryctanthus_occidentalis))))	(Tripodanthus_belmirensis	(Tripodanthus_flagellaris	Tripodanthus_acutifolius)))	((Notanthera_heterophylla	((((Tristerix_pubescens	(Tristerix_longebracteatus	Tristerix_peruvianus))	(Tristerix_peytonii	(Tristerix_penduliflorus	(Tristerix_verticillatus
(Berhautia_senegalensis	(Oncocalyx_schimperi	(((((((((((Erianthemum_dregei	Spragueanella_rhamnifolia)	Tapinanthus_sp_OM825)	Oliverella_rubroviridis)	(Phragmanthera_crassicaulis	(Globimetula_dinklagei	Emelianthe_panganensis)))	Moquiniella_rubra)	(Bakerella_sp_Nickrent_4161	Plicosepalus_sagittifolius))	((((((((Tripodanthus_acutifolius	(Cladocolea_cupulata	Cladocolea_mcvaughii))	(((Phthirusa_inorna	Passovia_pyrifolia)	(Dendropemon_bicolor	(Tripodanthus_flagellaris	Oryctanthus_occidentalis)))	(Cladocolea_gracilis	(Struthanthus_woodsonii	(Struthanthus_sp_RE_5128_1	(Struthanthus_oerstedii	Struthanthus_orbicularis))))))	Tripodanthus_belmirensis)	Psittacanthus_calyculatus)	((Gaiadendron_punctatum	(Nuytsia_floribunda	Atkinsonia_ligustrina))	(((Desmaria_mutabilis	Tupeia_antarctica)	((Notanthera_heterophylla	(((Tristerix_grandiflorus	(Tristerix_peytonii	((Tristerix_penduliflorus	(Tristerix_corymbosus	Tristerix_aphyllus))	Tristerix_verticillatus)))	(Tristerix_longebracteatus	Tristerix_pubescens))	(Tristerix_chodatianus	Tristerix_peruvianus)))	Ligaria_cuneifolia))	(((Amylotheca_subumbellata	(Lysiana_maritima	Lysiana_filifolia))	(Loxanthera_speciosa	(Psittacanthus_schiedeanus	((((Macrosolen_melintangensis
((((Socratina_bemarivensis	Vanwykia_remota)	(((Dendrophthoe_vitellina	Dendrophthoe_longituba)	(Tolypanthus_involucratus	(Dendrophthoe_curvata	(Plicosepalus_curviflorus	Helixanthera_coccinea))))	((Plicosepalus_sagittifolius	(((Phragmanthera_regularis	(Moquiniella_rubra	((Emelianthe_panganensis	((Tapinanthus_sp_OM825	(Erianthemum_dregei	Spragueanella_rhamnifolia))	Oliverella_rubroviridis))	(Globimetula_dinklagei	Phragmanthera_crassicaulis))))	Amyema_cambagei)	((((((Helicanthes_elastica	Amyema_queenslandica)	(Benthamina_alyxifolia	((Diplatia_furcata	(Diplatia_grandibractea	Amyema_glabra))	Dactyliophora_novaeguineae)))	Sogerianthe_sessiflora)	(((((Cladocolea_cupulata	Cladocolea_mcvaughii)	Atkinsonia_ligustrina)	((Ligaria_cuneifolia	Gaiadendron_punctatum)	(Amylotheca_subumbellata	(((Nuytsia_floribunda	(Notanthera_heterophylla	((Alepis_flavida	Peraxilla_tetrapetala)	(Macrosolen_melintangensis	(((Amylotheca_duthieana	Macrosolen_cochinchinensis)	(((Decaisnina_brittenii	(Decaisnina_congesta	Decaisnina_signata))	Decaisnina_triflora)	(Lysiana_maritima	Lysiana_filifolia)))	((Lepidaria_oviceps	Lepidaria_sp_Nickrent_4044)	Loxanthera_speciosa))))))	(((Passovia_pyrifolia
((((Agelanthus_sansibarensis	(Oncocalyx_schimperi	(Oncella_ambigua	Oncocalyx_sulfureus)))	(Oedina_pendens	(Tapinanthus_constrictiflorus	Englerina_ramulosa)))	Berhautia_senegalensis)	((Vanwykia_remota	(((((Plicosepalus_curviflorus	Helixanthera_coccinea)	(Dendrophthoe_curvata	(Dendrophthoe_vitellina	Dendrophthoe_longituba)))	Tolypanthus_involucratus)	(Bakerella_sp_Nickrent_4161	(Plicosepalus_sagittifolius	((Emelianthe_panganensis	Globimetula_dinklagei)	((Phragmanthera_crassicaulis	Moquiniella_rubra)	((Tapinanthus_sp_OM825	(Erianthemum_dregei	Spragueanella_rhamnifolia))	Oliverella_rubroviridis))))))	((((((Amyema_cambagei	(Amyema_glabra	Diplatia_furcata))	Diplatia_grandibractea)	Dactyliophora_novaeguineae)	((Helicanthes_elastica	Amyema_queenslandica)	Benthamina_alyxifolia))	Sogerianthe_sessiflora)	(((Septulina_glauca	((((Tupeia_antarctica	Amylotheca_subumbellata)	((((Notanthera_heterophylla	((((((Tristerix_peruvianus	Tristerix_chodatianus)	((Tristerix_penduliflorus	(Tristerix_aphyllus	Tristerix_corymbosus))	Tristerix_verticillatus))	Tristerix_grandiflorus)	Tristerix_peytonii)	Tristerix_pubescens)	Tristerix_longebracteatus))	(((Tripodanthus_flagellaris	Tripodanthus_acutifolius)
(((((Phragmanthera_regularis	((((((Cecarria_obtusifolia	((Loranthus_europaeus	Loranthus_grewingkii)	Loranthus_odoratus))	(Ileostylus_micranthus	(Muellerina_celastroides	Muellerina_eucalyptoides)))	(Baratranthus_axanthus	(((((Alepis_flavida	Peraxilla_tetrapetala)	((Amylotheca_subumbellata	(Lysiana_maritima	Lysiana_filifolia))	((((Decaisnina_congesta	Decaisnina_triflora)	(Decaisnina_brittenii	((Macrosolen_melintangensis	Macrosolen_cochinchinensis)	(Decaisnina_signata	Lepidaria_sp_Nickrent_4044))))	Amylotheca_duthieana)	Loxanthera_speciosa)))	Desmaria_mutabilis)	(Tupeia_antarctica	((Ligaria_cuneifolia	(Notanthera_heterophylla	(((((Tristerix_longebracteatus	Tristerix_pubescens)	(((Tristerix_corymbosus	Tristerix_verticillatus)	Tristerix_aphyllus)	Tristerix_penduliflorus))	Tristerix_grandiflorus)	Tristerix_peytonii)	(Tristerix_peruvianus	Tristerix_chodatianus))))	(((((Phthirusa_inorna	Passovia_pyrifolia)	(Dendropemon_bicolor	Oryctanthus_occidentalis))	((Tripodanthus_flagellaris	Tripodanthus_acutifolius)	((((((Cladocolea_cupulata	Cladocolea_mcvaughii)	(Struthanthus_orbicularis	Struthanthus_oerstedii))	Struthanthus_sp_RE_5128_1)	Struthanthus_woodsonii)	Cladocolea_gracilis)
((((Tolypanthus_involucratus	((Helixanthera_coccinea	((Dendrophthoe_vitellina	Dendrophthoe_longituba)	Dendrophthoe_constricta))	Dendrophthoe_curvata))	((Bakerella_sp_Nickrent_4161	((Amyema_cambagei	(((((Helicanthes_elastica	Amyema_queenslandica)	(Benthamina_alyxifolia	((Lepidaria_oviceps	Dactyliophora_novaeguineae)	(Diplatia_furcata	(Diplatia_grandibractea	Amyema_glabra)))))	Sogerianthe_sessiflora)	(((((Phthirusa_inorna	(Tripodanthus_belmirensis	(Atkinsonia_ligustrina	(Desmaria_mutabilis	Nuytsia_floribunda))))	Gaiadendron_punctatum)	((Tripodanthus_flagellaris	(Alepis_flavida	Peraxilla_tetrapetala))	((Lysiana_maritima	Lysiana_filifolia)	((((Amylotheca_duthieana	(Macrosolen_melintangensis	Macrosolen_cochinchinensis))	Lepidaria_sp_Nickrent_4044)	(((Decaisnina_congesta	Decaisnina_signata)	Decaisnina_triflora)	Decaisnina_brittenii))	Loxanthera_speciosa))))	(Tupeia_antarctica	((Ligaria_cuneifolia	(Notanthera_heterophylla	((Tristerix_chodatianus	((Tristerix_grandiflorus	((Tristerix_verticillatus	(Tristerix_aphyllus	Tristerix_corymbosus))	Tristerix_penduliflorus))	Tristerix_peytonii))	(Tristerix_peruvianus	(Tristerix_longebracteatus	Tristerix_pubescens)))))
(((Berhautia_senegalensis	(Tapinanthus_constrictiflorus	Englerina_ramulosa))	(Agelanthus_sansibarensis	(Oncella_ambigua	(Oncocalyx_schimperi	Oncocalyx_sulfureus))))	((((((Tolypanthus_involucratus	(Helixanthera_coccinea	((Dendrophthoe_vitellina	Dendrophthoe_longituba)	Dendrophthoe_curvata)))	((((((Dactyliophora_novaeguineae	((Diplatia_furcata	(Diplatia_grandibractea	Amyema_glabra))	Amyema_cambagei))	((Helicanthes_elastica	Amyema_queenslandica)	Benthamina_alyxifolia))	(Septulina_glauca	Sogerianthe_sessiflora))	(((((Tripodanthus_acutifolius	Tripodanthus_flagellaris)	((Passovia_pyrifolia	(Dendropemon_bicolor	(Cladocolea_cupulata	(Cladocolea_mcvaughii	Oryctanthus_occidentalis))))	(Phthirusa_inorna	((Tripodanthus_belmirensis	(Psittacanthus_calyculatus	((Struthanthus_sp_RE_5128_1	Struthanthus_woodsonii)	(Cladocolea_gracilis	(Struthanthus_orbicularis	Struthanthus_oerstedii)))))	Psittacanthus_schiedeanus))))	((((Notanthera_heterophylla	((Alepis_flavida	Peraxilla_tetrapetala)	((Amylotheca_subumbellata	(Lysiana_maritima	Lysiana_filifolia))	((((((Decaisnina_signata	Lepidaria_sp_Nickrent_4044)	(Macrosolen_melintangensis	Macrosolen_cochinchinensis))	Decaisnina_congesta)	(Decaisnina_triflora
(Berhautia_senegalensis	(Oncocalyx_schimperi	((((((Tolypanthus_involucratus	(Helixanthera_coccinea	((Dendrophthoe_constricta	(Dendrophthoe_vitellina	Dendrophthoe_longituba))	Dendrophthoe_curvata)))	((Bakerella_sp_Nickrent_4161	Plicosepalus_sagittifolius)	(Amyema_cambagei	(((((Dactyliophora_novaeguineae	(Benthamina_alyxifolia	(Diplatia_furcata	(Diplatia_grandibractea	Amyema_glabra))))	(Helicanthes_elastica	Amyema_queenslandica))	Sogerianthe_sessiflora)	(Helixanthera_cylindrica	(((((Tristerix_pubescens	(Tristerix_longebracteatus	(Tristerix_grandiflorus	(Tristerix_peytonii	(Tristerix_penduliflorus	(Tristerix_aphyllus	(Tristerix_verticillatus	Tristerix_corymbosus)))))))	(Tristerix_chodatianus	Tristerix_peruvianus))	(Tupeia_antarctica	(((((((Lepidaria_oviceps	Alepis_flavida)	Peraxilla_tetrapetala)	((((((Decaisnina_brittenii	((Lepidaria_sp_Nickrent_4044	(Macrosolen_melintangensis	Macrosolen_cochinchinensis))	Decaisnina_congesta))	Decaisnina_signata)	Decaisnina_triflora)	Amylotheca_duthieana)	(Loxanthera_speciosa	(Lysiana_maritima	Lysiana_filifolia)))	Notanthera_heterophylla))	Amylotheca_subumbellata)	Desmaria_mutabilis)	(Gaiadendron_punctatum	((Septulina_glauca
(((Berhautia_senegalensis	(Tapinanthus_constrictiflorus	Englerina_ramulosa))	(Agelanthus_sansibarensis	(Oncella_ambigua	Oncocalyx_sulfureus)))	((Socratina_bemarivensis	(Vanwykia_remota	((Tolypanthus_involucratus	((Helixanthera_coccinea	((Dendrophthoe_vitellina	Dendrophthoe_longituba)	Dendrophthoe_curvata))	Dendrophthoe_constricta))	((Baratranthus_axanthus	(((((Helixanthera_parasitica	Taxillus_chinensis)	(Scurrula_pulverulenta	(Scurrula_parasitica	Scurrula_ferruginea)))	(Helixanthera_cylindrica	((((Benthamina_alyxifolia	((((Amyema_glabra	Diplatia_grandibractea)	Amyema_cambagei)	Diplatia_furcata)	Dactyliophora_novaeguineae))	(Helicanthes_elastica	Amyema_queenslandica))	Sogerianthe_sessiflora)	(((Cecarria_obtusifolia	((Loranthus_grewingkii	Loranthus_europaeus)	Loranthus_odoratus))	(((Septulina_glauca	Plicosepalus_curviflorus)	Ileostylus_micranthus)	(Muellerina_celastroides	Muellerina_eucalyptoides)))	(((Amylotheca_subumbellata	((Oncocalyx_schimperi	Gaiadendron_punctatum)	(Atkinsonia_ligustrina	Nuytsia_floribunda)))	(((Lepidaria_oviceps	(Alepis_flavida	Peraxilla_tetrapetala))	(((((Lepidaria_sp_Nickrent_4044	(Macrosolen_melintangensis	Macrosolen_cochinchinensis))
((((Oncocalyx_schimperi	(Agelanthus_sansibarensis	(Oncella_ambigua	Oncocalyx_sulfureus)))	(Tapinanthus_constrictiflorus	Englerina_ramulosa))	Berhautia_senegalensis)	(((Amyema_cambagei	(Socratina_bemarivensis	Vanwykia_remota))	((((Dendrophthoe_constricta	(Dendrophthoe_vitellina	Dendrophthoe_longituba))	Dendrophthoe_curvata)	(Tolypanthus_involucratus	Helixanthera_coccinea))	((((Phragmanthera_crassicaulis	((Plicosepalus_curviflorus	((Erianthemum_dregei	Spragueanella_rhamnifolia)	(Oliverella_rubroviridis	Tapinanthus_sp_OM825)))	(Emelianthe_panganensis	Globimetula_dinklagei)))	Moquiniella_rubra)	((((Sogerianthe_sessiflora	Bakerella_sp_Nickrent_4161)	(Septulina_glauca	((Benthamina_alyxifolia	(((Amyema_glabra	Diplatia_grandibractea)	Diplatia_furcata)	(Lepidaria_oviceps	Dactyliophora_novaeguineae)))	(Helicanthes_elastica	Amyema_queenslandica))))	((((Loranthus_odoratus	Cecarria_obtusifolia)	(Loranthus_europaeus	Loranthus_grewingkii))	(Ileostylus_micranthus	(Muellerina_celastroides	Muellerina_eucalyptoides)))	((Gaiadendron_punctatum	(Atkinsonia_ligustrina	Nuytsia_floribunda))	((((Alepis_flavida	Peraxilla_tetrapetala)	((((Decaisnina_triflora	((Lepidaria_sp_Nickrent_4044
(Berhautia_senegalensis	(((((((((((((Loranthus_odoratus	Cecarria_obtusifolia)	(Loranthus_europaeus	Loranthus_grewingkii))	(Ileostylus_micranthus	(Muellerina_celastroides	Muellerina_eucalyptoides)))	(((((((Tripodanthus_belmirensis	Tripodanthus_acutifolius)	Tripodanthus_flagellaris)	((Cladocolea_gracilis	(Struthanthus_woodsonii	(Struthanthus_sp_RE_5128_1	(Struthanthus_orbicularis	(Psittacanthus_schiedeanus	Struthanthus_oerstedii)))))	(Cladocolea_cupulata	Cladocolea_mcvaughii)))	((Phthirusa_inorna	Passovia_pyrifolia)	(Dendropemon_bicolor	Oryctanthus_occidentalis)))	Psittacanthus_calyculatus)	(Tupeia_antarctica	((Gaiadendron_punctatum	(Atkinsonia_ligustrina	Nuytsia_floribunda))	((((((Tristerix_grandiflorus	Tristerix_peytonii)	Tristerix_longebracteatus)	Tristerix_pubescens)	((Tristerix_chodatianus	Tristerix_peruvianus)	((Tristerix_penduliflorus	(Tristerix_corymbosus	Tristerix_aphyllus))	Tristerix_verticillatus)))	Desmaria_mutabilis)	(Amylotheca_subumbellata	(Notanthera_heterophylla	((Alepis_flavida	Peraxilla_tetrapetala)	(((((Lepidaria_sp_Nickrent_4044	(Macrosolen_melintangensis	Macrosolen_cochinchinensis))	((Decaisnina_signata	Decaisnina_congesta)	Decaisnina_brittenii))	Decaisnina_triflora)
(Berhautia_senegalensis	(((((((Dendrophthoe_constricta	(Helixanthera_parasitica	Taxillus_chinensis))	((Scurrula_pulverulenta	(Scurrula_parasitica	Scurrula_ferruginea))	Phragmanthera_regularis))	((Moquiniella_rubra	(Plicosepalus_sagittifolius	(Amyema_glabra	Diplatia_furcata)))	(((((Loranthus_odoratus	Cecarria_obtusifolia)	(Loranthus_europaeus	Loranthus_grewingkii))	(((Ileostylus_micranthus	(Muellerina_celastroides	Muellerina_eucalyptoides))	Baratranthus_axanthus)	((Tupeia_antarctica	((((Tristerix_chodatianus	Tristerix_peruvianus)	(Tristerix_peytonii	(Tristerix_verticillatus	(Tristerix_aphyllus	Tristerix_corymbosus))))	(Tristerix_pubescens	Tristerix_longebracteatus))	(Tristerix_penduliflorus	Tristerix_grandiflorus)))	((Gaiadendron_punctatum	(Atkinsonia_ligustrina	Nuytsia_floribunda))	((Notanthera_heterophylla	((Alepis_flavida	Peraxilla_tetrapetala)	(((Amylotheca_subumbellata	(Lysiana_maritima	Lysiana_filifolia))	(((Lepidaria_oviceps	Lepidaria_sp_Nickrent_4044)	(Macrosolen_melintangensis	Macrosolen_cochinchinensis))	Decaisnina_triflora))	(Amylotheca_duthieana	Loxanthera_speciosa))))	(((((Decaisnina_signata	Decaisnina_congesta)	Decaisnina_brittenii)
(((Oncocalyx_schimperi	(Englerina_ramulosa	Tapinanthus_constrictiflorus))	((Agelanthus_sansibarensis	(Oncella_ambigua	Oncocalyx_sulfureus))	(((((Septulina_glauca	((Sogerianthe_sessiflora	(((((Diplatia_furcata	(Amyema_glabra	Diplatia_grandibractea))	Amyema_cambagei)	Dactyliophora_novaeguineae)	Benthamina_alyxifolia)	(Helicanthes_elastica	Amyema_queenslandica)))	((Helixanthera_cylindrica	((((Muellerina_eucalyptoides	Muellerina_celastroides)	Ileostylus_micranthus)	(Cecarria_obtusifolia	(Loranthus_odoratus	(Loranthus_grewingkii	Loranthus_europaeus))))	((((Amylotheca_subumbellata	Lepidaria_oviceps)	((Tupeia_antarctica	(Desmaria_mutabilis	((((Tristerix_peytonii	((Tristerix_aphyllus	(Tristerix_verticillatus	Tristerix_penduliflorus))	Tristerix_corymbosus))	(Tristerix_peruvianus	(Tristerix_longebracteatus	((Tristerix_chodatianus	Tristerix_pubescens)	Tristerix_grandiflorus))))	Notanthera_heterophylla)	Ligaria_cuneifolia)))	((Nuytsia_floribunda	Atkinsonia_ligustrina)	Gaiadendron_punctatum)))	((((Lepidaria_sp_Nickrent_4044	(Amylotheca_duthieana	(Macrosolen_melintangensis	Macrosolen_cochinchinensis)))	((Lysiana_maritima	Lysiana_filifolia)	(Decaisnina_triflora
((((((((Dendrophthoe_constricta	(Dendrophthoe_vitellina	Dendrophthoe_longituba))	Helixanthera_coccinea)	Dendrophthoe_curvata)	(((Moquiniella_rubra	(Phragmanthera_crassicaulis	(Emelianthe_panganensis	(Globimetula_dinklagei	(Oliverella_rubroviridis	(Tapinanthus_sp_OM825	(Plicosepalus_curviflorus	(Erianthemum_dregei	Spragueanella_rhamnifolia))))))))	((((Septulina_glauca	Sogerianthe_sessiflora)	(((Dactyliophora_novaeguineae	((Amyema_cambagei	(Diplatia_furcata	Amyema_glabra))	Diplatia_grandibractea))	Benthamina_alyxifolia)	(Helicanthes_elastica	Amyema_queenslandica)))	(Helixanthera_cylindrica	((((Muellerina_eucalyptoides	Muellerina_celastroides)	Ileostylus_micranthus)	(Cecarria_obtusifolia	(Loranthus_odoratus	(Loranthus_grewingkii	Loranthus_europaeus))))	(Ligaria_cuneifolia	((((Psittacanthus_calyculatus	(Psittacanthus_schiedeanus	(((Phthirusa_inorna	Passovia_pyrifolia)	(Dendropemon_bicolor	Oryctanthus_occidentalis))	((Cladocolea_gracilis	(Struthanthus_woodsonii	(Struthanthus_sp_RE_5128_1	(Struthanthus_oerstedii	Struthanthus_orbicularis))))	(Tripodanthus_flagellaris	Tripodanthus_acutifolius)))))	Tripodanthus_belmirensis)	(Cladocolea_mcvaughii	Cladocolea_cupulata))	(((Amylotheca_subumbellata
((((Socratina_bemarivensis	Vanwykia_remota)	(((Tolypanthus_involucratus	(((Dendrophthoe_constricta	(Dendrophthoe_vitellina	Dendrophthoe_longituba))	Helixanthera_coccinea)	Dendrophthoe_curvata))	Phragmanthera_regularis)	(((Plicosepalus_sagittifolius	Bakerella_sp_Nickrent_4161)	(((Phragmanthera_crassicaulis	Globimetula_dinklagei)	(Emelianthe_panganensis	Moquiniella_rubra))	(Oliverella_rubroviridis	(Tapinanthus_sp_OM825	(Plicosepalus_curviflorus	(Erianthemum_dregei	Spragueanella_rhamnifolia))))))	((Helixanthera_cylindrica	(((((Muellerina_eucalyptoides	Muellerina_celastroides)	Ileostylus_micranthus)	(Cecarria_obtusifolia	(Loranthus_odoratus	(Loranthus_grewingkii	Loranthus_europaeus))))	((((Tupeia_antarctica	(Ligaria_cuneifolia	((Tristerix_grandiflorus	((Tristerix_longebracteatus	(Tristerix_peytonii	((Tristerix_penduliflorus	(Tristerix_aphyllus	Tristerix_corymbosus))	Tristerix_verticillatus)))	Tristerix_pubescens))	(Tristerix_chodatianus	Tristerix_peruvianus))))	(((((((Phthirusa_inorna	Passovia_pyrifolia)	(Dendropemon_bicolor	Oryctanthus_occidentalis))	((Struthanthus_woodsonii	((Cladocolea_gracilis	Struthanthus_sp_RE_5128_1)	((Psittacanthus_schiedeanus	Struthanthus_oerstedii)	Struthanthus_orbicularis)))
(((Berhautia_senegalensis	(Tapinanthus_constrictiflorus	(Oncocalyx_schimperi	Englerina_ramulosa)))	(Agelanthus_sansibarensis	(Oncella_ambigua	Oncocalyx_sulfureus)))	(((Socratina_bemarivensis	(Baratranthus_axanthus	Vanwykia_remota))	((Tolypanthus_involucratus	(((Dendrophthoe_constricta	(Dendrophthoe_vitellina	Dendrophthoe_longituba))	Helixanthera_coccinea)	Dendrophthoe_curvata))	((((Helixanthera_cylindrica	(((((Muellerina_eucalyptoides	Muellerina_celastroides)	Ileostylus_micranthus)	(Cecarria_obtusifolia	((Loranthus_europaeus	Loranthus_grewingkii)	Loranthus_odoratus)))	(Lepidaria_oviceps	((((Peraxilla_tetrapetala	Alepis_flavida)	(Loxanthera_speciosa	((Lysiana_maritima	Lysiana_filifolia)	(Amylotheca_duthieana	((Lepidaria_sp_Nickrent_4044	Macrosolen_cochinchinensis)	(Decaisnina_brittenii	Decaisnina_triflora))))))	((Nuytsia_floribunda	Atkinsonia_ligustrina)	Gaiadendron_punctatum))	((Desmaria_mutabilis	(Tupeia_antarctica	(Amylotheca_subumbellata	(Macrosolen_melintangensis	(Notanthera_heterophylla	(((Decaisnina_signata	Decaisnina_congesta)	Ligaria_cuneifolia)	(((((Tristerix_peruvianus	((Tristerix_aphyllus	Tristerix_pubescens)	Tristerix_chodatianus))
(Berhautia_senegalensis	((((Bakerella_sp_Nickrent_4161	(Plicosepalus_sagittifolius	(Baratranthus_axanthus	Vanwykia_remota)))	(((((((Emelianthe_panganensis	Globimetula_dinklagei)	(Oliverella_rubroviridis	(Tapinanthus_sp_OM825	(Erianthemum_dregei	Spragueanella_rhamnifolia))))	Phragmanthera_crassicaulis)	Moquiniella_rubra)	(Helixanthera_parasitica	Socratina_bemarivensis))	(((Phragmanthera_regularis	((((Dactyliophora_novaeguineae	(Diplatia_furcata	(Amyema_glabra	Diplatia_grandibractea)))	Benthamina_alyxifolia)	(Helicanthes_elastica	Amyema_queenslandica))	((((((Muellerina_eucalyptoides	Muellerina_celastroides)	Ileostylus_micranthus)	(Cecarria_obtusifolia	((Loranthus_europaeus	Loranthus_grewingkii)	Loranthus_odoratus)))	((Nuytsia_floribunda	(Atkinsonia_ligustrina	Gaiadendron_punctatum))	(Tupeia_antarctica	((Desmaria_mutabilis	((((((Decaisnina_signata	Decaisnina_congesta)	(Psittacanthus_schiedeanus	Ligaria_cuneifolia))	Macrosolen_melintangensis)	(Amylotheca_subumbellata	((Tristerix_peytonii	((Tristerix_longebracteatus	(Tristerix_pubescens	(Tristerix_penduliflorus	((Tristerix_corymbosus	Tristerix_aphyllus)	Tristerix_verticillatus))))	(Tristerix_peruvianus	Tristerix_chodatianus)))
(Berhautia_senegalensis	(((((((Bakerella_sp_Nickrent_4161	Plicosepalus_sagittifolius)	((((Emelianthe_panganensis	Globimetula_dinklagei)	(Oliverella_rubroviridis	(Plicosepalus_curviflorus	(Tapinanthus_sp_OM825	(Erianthemum_dregei	Spragueanella_rhamnifolia)))))	Phragmanthera_crassicaulis)	Moquiniella_rubra))	(((((((Muellerina_eucalyptoides	Muellerina_celastroides)	Ileostylus_micranthus)	(Cecarria_obtusifolia	((Loranthus_europaeus	Loranthus_grewingkii)	Loranthus_odoratus)))	((Gaiadendron_punctatum	(((Decaisnina_signata	Decaisnina_congesta)	(Atkinsonia_ligustrina	((((((Cladocolea_mcvaughii	Cladocolea_cupulata)	(Tripodanthus_flagellaris	Tripodanthus_acutifolius))	((Phthirusa_inorna	(Struthanthus_woodsonii	((Cladocolea_gracilis	Struthanthus_sp_RE_5128_1)	(Struthanthus_oerstedii	Struthanthus_orbicularis))))	(Tripodanthus_belmirensis	(Passovia_pyrifolia	(Dendropemon_bicolor	(Psittacanthus_schiedeanus	Oryctanthus_occidentalis))))))	Psittacanthus_calyculatus)	((Peraxilla_tetrapetala	Alepis_flavida)	(Loxanthera_speciosa	((Amylotheca_subumbellata	(Lysiana_maritima	Lysiana_filifolia))	(((Decaisnina_brittenii	Decaisnina_triflora)	Lepidaria_sp_Nickrent_4044)	(Amylotheca_duthieana	(Macrosolen_melintangensis
(((Oedina_pendens	((Dendrophthoe_constricta	Tapinanthus_constrictiflorus)	(Oncocalyx_schimperi	Englerina_ramulosa)))	((((((Bakerella_sp_Nickrent_4161	Plicosepalus_sagittifolius)	(Tolypanthus_involucratus	((Helixanthera_coccinea	(Dendrophthoe_vitellina	Dendrophthoe_longituba))	Dendrophthoe_curvata)))	((((Emelianthe_panganensis	Globimetula_dinklagei)	(Oliverella_rubroviridis	(Tapinanthus_sp_OM825	(Erianthemum_dregei	Spragueanella_rhamnifolia))))	Phragmanthera_crassicaulis)	Moquiniella_rubra))	(((Helixanthera_cylindrica	((((Muellerina_eucalyptoides	Muellerina_celastroides)	Ileostylus_micranthus)	(Cecarria_obtusifolia	((Loranthus_europaeus	Loranthus_grewingkii)	Loranthus_odoratus)))	(((Nuytsia_floribunda	Atkinsonia_ligustrina)	Gaiadendron_punctatum)	((Tupeia_antarctica	((Peraxilla_tetrapetala	Alepis_flavida)	(Lepidaria_oviceps	(((Amylotheca_duthieana	((Lepidaria_sp_Nickrent_4044	((Decaisnina_brittenii	(Decaisnina_signata	Decaisnina_congesta))	(Macrosolen_melintangensis	Macrosolen_cochinchinensis)))	Decaisnina_triflora))	(Amylotheca_subumbellata	(Lysiana_maritima	Lysiana_filifolia)))	Loxanthera_speciosa))))	(Desmaria_mutabilis	(((Tripodanthus_belmirensis	(Tripodanthus_flagellaris
(Berhautia_senegalensis	((Agelanthus_sansibarensis	(Oncella_ambigua	Oncocalyx_sulfureus))	(((Tapinanthus_constrictiflorus	Englerina_ramulosa)	Oncocalyx_schimperi)	(Baratranthus_axanthus	(Oedina_pendens	(((Vanwykia_remota	(Bakerella_sp_Nickrent_4161	Plicosepalus_sagittifolius))	((Tolypanthus_involucratus	((Helixanthera_coccinea	(Dendrophthoe_vitellina	Dendrophthoe_longituba))	Dendrophthoe_curvata))	(((((Emelianthe_panganensis	Globimetula_dinklagei)	(Oliverella_rubroviridis	(Tapinanthus_sp_OM825	(Erianthemum_dregei	Spragueanella_rhamnifolia))))	Phragmanthera_crassicaulis)	Moquiniella_rubra)	(((Plicosepalus_curviflorus	Septulina_glauca)	(Helixanthera_cylindrica	((((Muellerina_eucalyptoides	Muellerina_celastroides)	Ileostylus_micranthus)	(Cecarria_obtusifolia	((Loranthus_europaeus	Loranthus_grewingkii)	Loranthus_odoratus)))	(((Nuytsia_floribunda	Atkinsonia_ligustrina)	Gaiadendron_punctatum)	((Tupeia_antarctica	((Peraxilla_tetrapetala	Alepis_flavida)	(((Amylotheca_duthieana	((Decaisnina_congesta	((((Lepidaria_sp_Nickrent_4044	(Macrosolen_melintangensis	Macrosolen_cochinchinensis))	(Lepidaria_oviceps	Decaisnina_triflora))	Amylotheca_subumbellata)	Decaisnina_brittenii))
(Berhautia_senegalensis	((Baratranthus_axanthus	(Oedina_pendens	((((Bakerella_sp_Nickrent_4161	(Plicosepalus_sagittifolius	Vanwykia_remota))	((((Emelianthe_panganensis	Globimetula_dinklagei)	(Oliverella_rubroviridis	(Tapinanthus_sp_OM825	(Erianthemum_dregei	Spragueanella_rhamnifolia))))	Phragmanthera_crassicaulis)	Moquiniella_rubra))	((((((Helicanthes_elastica	Amyema_queenslandica)	((((Amyema_cambagei	Diplatia_grandibractea)	(Amyema_glabra	Diplatia_furcata))	Dactyliophora_novaeguineae)	Benthamina_alyxifolia))	((((Muellerina_eucalyptoides	Muellerina_celastroides)	Ileostylus_micranthus)	(Phragmanthera_regularis	(Cecarria_obtusifolia	((Loranthus_europaeus	Loranthus_grewingkii)	Loranthus_odoratus))))	(Septulina_glauca	(Plicosepalus_curviflorus	(((((Desmaria_mutabilis	((Peraxilla_tetrapetala	Alepis_flavida)	(((Amylotheca_duthieana	(((Lepidaria_oviceps	Lepidaria_sp_Nickrent_4044)	(Macrosolen_melintangensis	Macrosolen_cochinchinensis))	(Decaisnina_triflora	((Decaisnina_signata	Decaisnina_congesta)	Decaisnina_brittenii))))	(Amylotheca_subumbellata	(Lysiana_maritima	Lysiana_filifolia)))	Loxanthera_speciosa)))	Nuytsia_floribunda)	(Atkinsonia_ligustrina
((Oedina_pendens	(((Tolypanthus_involucratus	(((Dendrophthoe_constricta	(Dendrophthoe_vitellina	Dendrophthoe_longituba))	Dendrophthoe_curvata)	Helixanthera_coccinea))	(((((Phragmanthera_crassicaulis	(Oliverella_rubroviridis	(Plicosepalus_curviflorus	(Tapinanthus_sp_OM825	(Erianthemum_dregei	Spragueanella_rhamnifolia)))))	(Emelianthe_panganensis	Globimetula_dinklagei))	Moquiniella_rubra)	(Plicosepalus_sagittifolius	Bakerella_sp_Nickrent_4161))	(((Helixanthera_parasitica	Taxillus_chinensis)	(Phragmanthera_regularis	(Scurrula_pulverulenta	(Scurrula_ferruginea	Scurrula_parasitica))))	(Helixanthera_cylindrica	(((Cecarria_obtusifolia	((Loranthus_europaeus	Loranthus_grewingkii)	Loranthus_odoratus))	((Gaiadendron_punctatum	(((Amylotheca_subumbellata	(Amyema_cambagei	((Peraxilla_tetrapetala	Alepis_flavida)	(((Amylotheca_duthieana	((Lepidaria_sp_Nickrent_4044	(Macrosolen_melintangensis	Macrosolen_cochinchinensis))	(Decaisnina_triflora	((Decaisnina_signata	Decaisnina_congesta)	Decaisnina_brittenii))))	(Lysiana_maritima	Lysiana_filifolia))	Loxanthera_speciosa))))	((Atkinsonia_ligustrina	Nuytsia_floribunda)	Tupeia_antarctica))	(Desmaria_mutabilis	((((Tripodanthus_flagellaris
(((((((Amyema_cambagei	(((Phragmanthera_regularis	(((Diplatia_furcata	(Amyema_glabra	Diplatia_grandibractea))	(Lepidaria_oviceps	Dactyliophora_novaeguineae))	(((Helicanthes_elastica	Amyema_queenslandica)	Benthamina_alyxifolia)	Sogerianthe_sessiflora)))	((Helixanthera_parasitica	Taxillus_chinensis)	(Scurrula_ferruginea	(Scurrula_parasitica	Scurrula_pulverulenta))))	(Helixanthera_cylindrica	((Baratranthus_axanthus	(Tupeia_antarctica	((Atkinsonia_ligustrina	((((((Cladocolea_gracilis	((Psittacanthus_schiedeanus	(Struthanthus_orbicularis	Struthanthus_oerstedii))	(((Cladocolea_mcvaughii	Cladocolea_cupulata)	Struthanthus_woodsonii)	Struthanthus_sp_RE_5128_1)))	(Passovia_pyrifolia	(Dendropemon_bicolor	Oryctanthus_occidentalis)))	(Tripodanthus_belmirensis	(Tripodanthus_flagellaris	(Phthirusa_inorna	Tripodanthus_acutifolius))))	Psittacanthus_calyculatus)	(Notanthera_heterophylla	((Alepis_flavida	Peraxilla_tetrapetala)	(((Amylotheca_subumbellata	(Lysiana_maritima	Lysiana_filifolia))	(Amylotheca_duthieana	(((Decaisnina_brittenii	((Lepidaria_sp_Nickrent_4044	Macrosolen_cochinchinensis)	Macrosolen_melintangensis))	(Decaisnina_signata	Decaisnina_congesta))	Decaisnina_triflora)))
(((((Tolypanthus_involucratus	((Dendrophthoe_vitellina	Dendrophthoe_longituba)	(Dendrophthoe_curvata	(Septulina_glauca	Helixanthera_coccinea))))	((((Phragmanthera_crassicaulis	Moquiniella_rubra)	((Globimetula_dinklagei	Emelianthe_panganensis)	(Oliverella_rubroviridis	(Tapinanthus_sp_OM825	(Erianthemum_dregei	Spragueanella_rhamnifolia)))))	(Plicosepalus_sagittifolius	Bakerella_sp_Nickrent_4161))	((((((Diplatia_furcata	(Amyema_glabra	Diplatia_grandibractea))	(Lepidaria_oviceps	Dactyliophora_novaeguineae))	((Helicanthes_elastica	Amyema_queenslandica)	Benthamina_alyxifolia))	Baratranthus_axanthus)	((Amyema_cambagei	((Dendrophthoe_constricta	(Helixanthera_parasitica	Taxillus_chinensis))	(Phragmanthera_regularis	(Scurrula_pulverulenta	(Scurrula_ferruginea	Scurrula_parasitica)))))	(Helixanthera_cylindrica	(((Gaiadendron_punctatum	(Nuytsia_floribunda	Atkinsonia_ligustrina))	(Tupeia_antarctica	(((((((Tristerix_pubescens	Tristerix_longebracteatus)	((Tristerix_peytonii	((Tristerix_corymbosus	Tristerix_aphyllus)	Tristerix_verticillatus))	(Tristerix_peruvianus	Tristerix_chodatianus)))	(Tristerix_penduliflorus	Tristerix_grandiflorus))	Ligaria_cuneifolia)	((Decaisnina_signata
(Berhautia_senegalensis	(((((Moquiniella_rubra	(((Globimetula_dinklagei	Emelianthe_panganensis)	(Oliverella_rubroviridis	(Plicosepalus_curviflorus	(Tapinanthus_sp_OM825	(Erianthemum_dregei	Spragueanella_rhamnifolia)))))	Phragmanthera_crassicaulis))	((Tolypanthus_involucratus	(((Helixanthera_coccinea	(Dendrophthoe_vitellina	Dendrophthoe_longituba))	Dendrophthoe_curvata)	Dendrophthoe_constricta))	((((Vanwykia_remota	Plicosepalus_sagittifolius)	Bakerella_sp_Nickrent_4161)	Septulina_glauca)	(((((Helixanthera_parasitica	Taxillus_chinensis)	(Scurrula_pulverulenta	(Scurrula_ferruginea	Scurrula_parasitica)))	Helixanthera_cylindrica)	(Phragmanthera_regularis	((((((((Alepis_flavida	Peraxilla_tetrapetala)	(((Lepidaria_oviceps	(Lysiana_maritima	Lysiana_filifolia))	(Amylotheca_duthieana	(((Macrosolen_cochinchinensis	Macrosolen_melintangensis)	Lepidaria_sp_Nickrent_4044)	Decaisnina_triflora)))	Loxanthera_speciosa))	Amylotheca_subumbellata)	((((((Cladocolea_gracilis	((Struthanthus_woodsonii	((Struthanthus_orbicularis	Struthanthus_oerstedii)	Struthanthus_sp_RE_5128_1))	Tripodanthus_belmirensis))	((Cladocolea_mcvaughii	Cladocolea_cupulata)	(Tripodanthus_flagellaris	Tripodanthus_acutifolius)))	((Phthirusa_inorna
((((Agelanthus_sansibarensis	(Oncella_ambigua	Oncocalyx_sulfureus))	(Berhautia_senegalensis	(Tapinanthus_constrictiflorus	Englerina_ramulosa)))	Oncocalyx_schimperi)	((((((((Septulina_glauca	(Helixanthera_parasitica	Taxillus_chinensis))	(Phragmanthera_regularis	(Scurrula_ferruginea	(Scurrula_parasitica	Scurrula_pulverulenta))))	Helixanthera_cylindrica)	(((((Gaiadendron_punctatum	(Atkinsonia_ligustrina	Nuytsia_floribunda))	(((((((Tripodanthus_flagellaris	(Phthirusa_inorna	Tripodanthus_acutifolius))	((Cladocolea_gracilis	(Struthanthus_woodsonii	((Struthanthus_orbicularis	((Cladocolea_mcvaughii	Cladocolea_cupulata)	Struthanthus_oerstedii))	Struthanthus_sp_RE_5128_1)))	(Passovia_pyrifolia	(Dendropemon_bicolor	(Psittacanthus_schiedeanus	Oryctanthus_occidentalis)))))	Tripodanthus_belmirensis)	Psittacanthus_calyculatus)	(Notanthera_heterophylla	((Tristerix_grandiflorus	(((Tristerix_peytonii	(Tristerix_penduliflorus	(Tristerix_verticillatus	(Tristerix_corymbosus	Tristerix_aphyllus))))	(Tristerix_peruvianus	Tristerix_chodatianus))	(Tristerix_longebracteatus	Tristerix_pubescens)))	(Decaisnina_brittenii	(Ligaria_cuneifolia	(Decaisnina_congesta	Decaisnina_signata))))))	Desmaria_mutabilis)
(((Agelanthus_sansibarensis	(Oncella_ambigua	Oncocalyx_sulfureus))	(Berhautia_senegalensis	(Oedina_pendens	(Tapinanthus_constrictiflorus	(Oncocalyx_schimperi	Englerina_ramulosa)))))	(((((Moquiniella_rubra	((Globimetula_dinklagei	(Oliverella_rubroviridis	(Tapinanthus_sp_OM825	(Erianthemum_dregei	(Spragueanella_rhamnifolia	Plicosepalus_curviflorus)))))	(Emelianthe_panganensis	Phragmanthera_crassicaulis)))	(Plicosepalus_sagittifolius	Bakerella_sp_Nickrent_4161))	(((Dendrophthoe_vitellina	Dendrophthoe_longituba)	Dendrophthoe_curvata)	(Tolypanthus_involucratus	Helixanthera_coccinea)))	((((Dendrophthoe_constricta	(Helixanthera_parasitica	Taxillus_chinensis))	(Phragmanthera_regularis	((Scurrula_ferruginea	Scurrula_parasitica)	Scurrula_pulverulenta)))	Helixanthera_cylindrica)	((((Gaiadendron_punctatum	(Atkinsonia_ligustrina	Nuytsia_floribunda))	(((((((((Tripodanthus_belmirensis	Tripodanthus_acutifolius)	Phthirusa_inorna)	Tripodanthus_flagellaris)	(((((Cladocolea_mcvaughii	Cladocolea_cupulata)	Cladocolea_gracilis)	Struthanthus_sp_RE_5128_1)	(Struthanthus_woodsonii	(Struthanthus_orbicularis	Struthanthus_oerstedii)))	(Passovia_pyrifolia	(Dendropemon_bicolor	(Psittacanthus_schiedeanus	Oryctanthus_occidentalis)))))
(((Agelanthus_sansibarensis	(Oncella_ambigua	Oncocalyx_sulfureus))	((Baratranthus_axanthus	(Tapinanthus_constrictiflorus	(Oncocalyx_schimperi	Englerina_ramulosa)))	Berhautia_senegalensis))	(Oedina_pendens	(Socratina_bemarivensis	((((Dendrophthoe_curvata	Tolypanthus_involucratus)	((Dendrophthoe_vitellina	Dendrophthoe_longituba)	Helixanthera_coccinea))	(Phragmanthera_regularis	((Plicosepalus_sagittifolius	Vanwykia_remota)	Bakerella_sp_Nickrent_4161)))	(((((Taxillus_chinensis	(Dendrophthoe_constricta	Helixanthera_parasitica))	((Scurrula_ferruginea	Scurrula_parasitica)	Scurrula_pulverulenta))	Helixanthera_cylindrica)	(((Gaiadendron_punctatum	((Atkinsonia_ligustrina	Nuytsia_floribunda)	((Tupeia_antarctica	(Desmaria_mutabilis	((((Phthirusa_inorna	(Tripodanthus_acutifolius	Tripodanthus_belmirensis))	Tripodanthus_flagellaris)	((Psittacanthus_calyculatus	((Struthanthus_sp_RE_5128_1	((Cladocolea_gracilis	(Struthanthus_orbicularis	Struthanthus_oerstedii))	Struthanthus_woodsonii))	Psittacanthus_schiedeanus))	(Passovia_pyrifolia	(Dendropemon_bicolor	((Cladocolea_mcvaughii	Cladocolea_cupulata)	Oryctanthus_occidentalis)))))	((Notanthera_heterophylla	(Lepidaria_oviceps	(Amylotheca_subumbellata
((((Agelanthus_sansibarensis	(Oncella_ambigua	Oncocalyx_sulfureus))	(((Oncocalyx_schimperi	Tapinanthus_constrictiflorus)	Englerina_ramulosa)	Berhautia_senegalensis))	(Oedina_pendens	(((Plicosepalus_sagittifolius	Bakerella_sp_Nickrent_4161)	((Amyema_cambagei	(Moquiniella_rubra	(((Oliverella_rubroviridis	(Tapinanthus_sp_OM825	(Erianthemum_dregei	Spragueanella_rhamnifolia)))	Plicosepalus_curviflorus)	(Phragmanthera_crassicaulis	(Emelianthe_panganensis	Globimetula_dinklagei)))))	(((Dendrophthoe_curvata	Tolypanthus_involucratus)	((Dendrophthoe_vitellina	Dendrophthoe_longituba)	(Septulina_glauca	Helixanthera_coccinea)))	(((((((((Notanthera_heterophylla	(((Lysiana_filifolia	Lepidaria_oviceps)	((Lepidaria_sp_Nickrent_4044	(Decaisnina_triflora	(Amylotheca_duthieana	(Macrosolen_cochinchinensis	Macrosolen_melintangensis))))	Loxanthera_speciosa))	(Alepis_flavida	Peraxilla_tetrapetala)))	Lysiana_maritima)	((Amylotheca_subumbellata	(((Tripodanthus_acutifolius	Tripodanthus_flagellaris)	((Phthirusa_inorna	((Struthanthus_sp_RE_5128_1	Struthanthus_woodsonii)	(Cladocolea_gracilis	(Tripodanthus_belmirensis	(Struthanthus_orbicularis	(Psittacanthus_schiedeanus	Struthanthus_oerstedii))))))	(Passovia_pyrifolia
(((Berhautia_senegalensis	(Tapinanthus_constrictiflorus	Englerina_ramulosa))	(Agelanthus_sansibarensis	(Oncella_ambigua	(Oncocalyx_schimperi	Oncocalyx_sulfureus))))	(Oedina_pendens	(Socratina_bemarivensis	(((Moquiniella_rubra	(Phragmanthera_crassicaulis	((((Oliverella_rubroviridis	(Tapinanthus_sp_OM825	(Erianthemum_dregei	Spragueanella_rhamnifolia)))	Plicosepalus_curviflorus)	Phragmanthera_regularis)	(Emelianthe_panganensis	(Baratranthus_axanthus	Globimetula_dinklagei)))))	Septulina_glauca)	(((Plicosepalus_sagittifolius	Vanwykia_remota)	(Diplatia_grandibractea	(((Tolypanthus_involucratus	(((((Notanthera_heterophylla	((((Amylotheca_subumbellata	(Lysiana_maritima	Lysiana_filifolia))	((Amylotheca_duthieana	(((Macrosolen_cochinchinensis	Macrosolen_melintangensis)	Lepidaria_sp_Nickrent_4044)	Decaisnina_triflora))	Loxanthera_speciosa))	Lepidaria_oviceps)	(Alepis_flavida	Peraxilla_tetrapetala)))	(Gaiadendron_punctatum	(Atkinsonia_ligustrina	Nuytsia_floribunda)))	(Tupeia_antarctica	((((Phthirusa_inorna	(((Passovia_pyrifolia	(Cladocolea_gracilis	((Struthanthus_orbicularis	(Psittacanthus_schiedeanus	((Cladocolea_mcvaughii	Cladocolea_cupulata)	Struthanthus_oerstedii)))
(Berhautia_senegalensis	((Plicosepalus_curviflorus	(Agelanthus_sansibarensis	(Oncella_ambigua	Oncocalyx_sulfureus)))	((Oedina_pendens	(Tapinanthus_constrictiflorus	(Oncocalyx_schimperi	Englerina_ramulosa)))	((Socratina_bemarivensis	Vanwykia_remota)	(((Tolypanthus_involucratus	(Dendrophthoe_curvata	(Dendrophthoe_constricta	((Dendrophthoe_vitellina	Dendrophthoe_longituba)	Helixanthera_coccinea))))	(((Helixanthera_cylindrica	((((((Nuytsia_floribunda	Tupeia_antarctica)	(Atkinsonia_ligustrina	((Desmaria_mutabilis	((((((Struthanthus_sp_RE_5128_1	Struthanthus_woodsonii)	(Cladocolea_gracilis	(Struthanthus_orbicularis	(Psittacanthus_schiedeanus	((Cladocolea_mcvaughii	Cladocolea_cupulata)	Struthanthus_oerstedii)))))	((Dendropemon_bicolor	Oryctanthus_occidentalis)	Passovia_pyrifolia))	(Tripodanthus_belmirensis	((Phthirusa_inorna	Tripodanthus_acutifolius)	Tripodanthus_flagellaris)))	Psittacanthus_calyculatus)	((Decaisnina_brittenii	(Ligaria_cuneifolia	(Decaisnina_congesta	Decaisnina_signata)))	(Notanthera_heterophylla	(((Tristerix_longebracteatus	(((Tristerix_chodatianus	Tristerix_peruvianus)	(Tristerix_penduliflorus	(Tristerix_verticillatus	(Tristerix_corymbosus	Tristerix_aphyllus))))
(Berhautia_senegalensis	((((Socratina_bemarivensis	Vanwykia_remota)	(((Helixanthera_cylindrica	(((Taxillus_chinensis	Helixanthera_parasitica)	(Phragmanthera_regularis	(Scurrula_pulverulenta	(Scurrula_ferruginea	Scurrula_parasitica))))	((Sogerianthe_sessiflora	((Benthamina_alyxifolia	(Helicanthes_elastica	Amyema_queenslandica))	(Dactyliophora_novaeguineae	(Amyema_cambagei	(Diplatia_grandibractea	(Diplatia_furcata	Amyema_glabra))))))	((((Tupeia_antarctica	(((((Tripodanthus_flagellaris	(Phthirusa_inorna	Tripodanthus_acutifolius))	Tripodanthus_belmirensis)	((Psittacanthus_calyculatus	(Cladocolea_gracilis	(Struthanthus_woodsonii	(Struthanthus_sp_RE_5128_1	(Struthanthus_orbicularis	(Psittacanthus_schiedeanus	((Cladocolea_mcvaughii	Cladocolea_cupulata)	Struthanthus_oerstedii)))))))	((Dendropemon_bicolor	Oryctanthus_occidentalis)	Passovia_pyrifolia)))	(((Desmaria_mutabilis	(Ligaria_cuneifolia	((Decaisnina_congesta	Decaisnina_signata)	Decaisnina_brittenii)))	(((Tristerix_pubescens	Tristerix_longebracteatus)	((Tristerix_peytonii	(Tristerix_penduliflorus	(Tristerix_verticillatus	(Tristerix_corymbosus	Tristerix_aphyllus))))	(Tristerix_chodatianus	Tristerix_peruvianus)))
((((Oncocalyx_schimperi	Oncocalyx_sulfureus)	Oncella_ambigua)	(Agelanthus_sansibarensis	((Socratina_bemarivensis	((Baratranthus_axanthus	Vanwykia_remota)	(((((((Ileostylus_micranthus	(Muellerina_celastroides	Muellerina_eucalyptoides))	(((((Tripodanthus_belmirensis	(Phthirusa_inorna	Tripodanthus_acutifolius))	((Psittacanthus_calyculatus	((Psittacanthus_schiedeanus	((Cladocolea_cupulata	Cladocolea_mcvaughii)	Struthanthus_woodsonii))	((Cladocolea_gracilis	(Struthanthus_oerstedii	Struthanthus_orbicularis))	Struthanthus_sp_RE_5128_1)))	((Oryctanthus_occidentalis	Dendropemon_bicolor)	Passovia_pyrifolia)))	((((((((((Decaisnina_brittenii	(Decaisnina_signata	Decaisnina_congesta))	Decaisnina_triflora)	Lepidaria_sp_Nickrent_4044)	(Amylotheca_duthieana	(Macrosolen_melintangensis	Macrosolen_cochinchinensis)))	Loxanthera_speciosa)	(Amylotheca_subumbellata	(Lysiana_maritima	Lysiana_filifolia)))	(Peraxilla_tetrapetala	(Tripodanthus_flagellaris	Alepis_flavida)))	(Gaiadendron_punctatum	(Nuytsia_floribunda	Atkinsonia_ligustrina)))	(Notanthera_heterophylla	Desmaria_mutabilis))	(((Tristerix_chodatianus	Tristerix_peruvianus)	(Tristerix_grandiflorus	(Tristerix_longebracteatus	(Tristerix_peytonii
(Berhautia_senegalensis	((((Socratina_bemarivensis	((Baratranthus_axanthus	Vanwykia_remota)	(Amyema_cambagei	((Helixanthera_cylindrica	(Tolypanthus_involucratus	((((Dendrophthoe_vitellina	Dendrophthoe_longituba)	Helixanthera_coccinea)	Dendrophthoe_curvata)	Dendrophthoe_constricta)))	((Plicosepalus_sagittifolius	(Bakerella_sp_Nickrent_4161	((((Dactyliophora_novaeguineae	(Amyema_glabra	(Diplatia_grandibractea	Diplatia_furcata)))	Benthamina_alyxifolia)	(Helicanthes_elastica	Amyema_queenslandica))	Sogerianthe_sessiflora)))	((Phragmanthera_regularis	(((Scurrula_pulverulenta	(Scurrula_ferruginea	Scurrula_parasitica))	((Helixanthera_parasitica	Taxillus_chinensis)	Plicosepalus_curviflorus))	(((((Tripodanthus_acutifolius	(((Cladocolea_gracilis	((Psittacanthus_schiedeanus	Struthanthus_oerstedii)	Struthanthus_orbicularis))	((Struthanthus_sp_RE_5128_1	Struthanthus_woodsonii)	Tripodanthus_belmirensis))	((Oryctanthus_occidentalis	Dendropemon_bicolor)	(Phthirusa_inorna	Passovia_pyrifolia))))	Psittacanthus_calyculatus)	(Lepidaria_oviceps	(((Gaiadendron_punctatum	((Nuytsia_floribunda	Desmaria_mutabilis)	((Cladocolea_cupulata	Cladocolea_mcvaughii)	Atkinsonia_ligustrina)))	(Notanthera_heterophylla
(Berhautia_senegalensis	((((((Helixanthera_coccinea	Tolypanthus_involucratus)	(Dendrophthoe_constricta	(Dendrophthoe_curvata	(Dendrophthoe_vitellina	Dendrophthoe_longituba))))	(((((Globimetula_dinklagei	Emelianthe_panganensis)	(((Plicosepalus_curviflorus	((Erianthemum_dregei	Spragueanella_rhamnifolia)	Tapinanthus_sp_OM825))	Oliverella_rubroviridis)	Phragmanthera_crassicaulis))	Moquiniella_rubra)	(Plicosepalus_sagittifolius	Bakerella_sp_Nickrent_4161))	(Helixanthera_cylindrica	(((Scurrula_ferruginea	(Scurrula_parasitica	Scurrula_pulverulenta))	(Helixanthera_parasitica	Taxillus_chinensis))	(((((((Dactyliophora_novaeguineae	(Amyema_cambagei	(Diplatia_grandibractea	(Amyema_glabra	Diplatia_furcata))))	Benthamina_alyxifolia)	Phragmanthera_regularis)	Septulina_glauca)	(Helicanthes_elastica	Amyema_queenslandica))	Sogerianthe_sessiflora)	((Baratranthus_axanthus	((((Loranthus_grewingkii	Loranthus_europaeus)	Loranthus_odoratus)	Cecarria_obtusifolia)	(Ileostylus_micranthus	(Muellerina_celastroides	Muellerina_eucalyptoides))))	((Tupeia_antarctica	((((Peraxilla_tetrapetala	Alepis_flavida)	((Loxanthera_speciosa	(Amylotheca_duthieana	((Decaisnina_brittenii	Decaisnina_triflora)
(Berhautia_senegalensis	(((Tapinanthus_constrictiflorus	(Oncocalyx_schimperi	Englerina_ramulosa))	((Oncocalyx_sulfureus	Oncella_ambigua)	Agelanthus_sansibarensis))	((((Tolypanthus_involucratus	(((Dendrophthoe_vitellina	Dendrophthoe_longituba)	Dendrophthoe_constricta)	(Helixanthera_coccinea	Dendrophthoe_curvata)))	(((((Plicosepalus_curviflorus	Globimetula_dinklagei)	Emelianthe_panganensis)	(((Erianthemum_dregei	Spragueanella_rhamnifolia)	(Oliverella_rubroviridis	Tapinanthus_sp_OM825))	Phragmanthera_crassicaulis))	Moquiniella_rubra)	((Phragmanthera_regularis	(((Vanwykia_remota	Oedina_pendens)	Bakerella_sp_Nickrent_4161)	Plicosepalus_sagittifolius))	Septulina_glauca)))	(((Amyema_cambagei	((Benthamina_alyxifolia	(Helicanthes_elastica	Amyema_queenslandica))	(Dactyliophora_novaeguineae	(Diplatia_furcata	(Diplatia_grandibractea	Amyema_glabra)))))	Sogerianthe_sessiflora)	(Helixanthera_cylindrica	(((Baratranthus_axanthus	(Scurrula_ferruginea	(Scurrula_parasitica	Scurrula_pulverulenta)))	(Helixanthera_parasitica	Taxillus_chinensis))	((((Loranthus_grewingkii	Loranthus_europaeus)	Loranthus_odoratus)	Cecarria_obtusifolia)	((Ileostylus_micranthus	(Muellerina_celastroides
(Berhautia_senegalensis	(((Oncocalyx_sulfureus	Oncella_ambigua)	Agelanthus_sansibarensis)	(((((((((Helicanthes_elastica	Amyema_queenslandica)	(((Amyema_cambagei	Dactyliophora_novaeguineae)	(Diplatia_furcata	(Diplatia_grandibractea	Amyema_glabra)))	Benthamina_alyxifolia))	Sogerianthe_sessiflora)	(Helixanthera_cylindrica	(Phragmanthera_regularis	(((Scurrula_ferruginea	(Scurrula_parasitica	Scurrula_pulverulenta))	(Helixanthera_parasitica	Taxillus_chinensis))	((Tupeia_antarctica	((Desmaria_mutabilis	(((Notanthera_heterophylla	(((Tristerix_chodatianus	((((Tristerix_corymbosus	Tristerix_aphyllus)	Tristerix_verticillatus)	Tristerix_penduliflorus)	Tristerix_peytonii))	((Tristerix_longebracteatus	Tristerix_peruvianus)	Tristerix_pubescens))	Tristerix_grandiflorus))	Ligaria_cuneifolia)	((((Tripodanthus_flagellaris	Tripodanthus_acutifolius)	(((Tripodanthus_belmirensis	(Cladocolea_gracilis	((Psittacanthus_schiedeanus	Struthanthus_oerstedii)	Struthanthus_orbicularis)))	Struthanthus_woodsonii)	Struthanthus_sp_RE_5128_1))	((Phthirusa_inorna	Passovia_pyrifolia)	(((Cladocolea_mcvaughii	Oryctanthus_occidentalis)	Dendropemon_bicolor)	Cladocolea_cupulata)))	Psittacanthus_calyculatus)))
(Berhautia_senegalensis	((((Plicosepalus_curviflorus	(Oncocalyx_sulfureus	Oncella_ambigua))	Agelanthus_sansibarensis)	((Tapinanthus_constrictiflorus	Englerina_ramulosa)	Oncocalyx_schimperi))	((Socratina_bemarivensis	(((Tolypanthus_involucratus	((((Dendrophthoe_vitellina	Dendrophthoe_longituba)	Dendrophthoe_constricta)	Helixanthera_coccinea)	Dendrophthoe_curvata))	((Bakerella_sp_Nickrent_4161	Plicosepalus_sagittifolius)	(((Helixanthera_cylindrica	((((Helicanthes_elastica	Amyema_queenslandica)	(Amyema_cambagei	(((Lepidaria_oviceps	Dactyliophora_novaeguineae)	(Diplatia_furcata	(Diplatia_grandibractea	Amyema_glabra)))	Benthamina_alyxifolia)))	Sogerianthe_sessiflora)	((((((Desmaria_mutabilis	(((Tristerix_penduliflorus	Tristerix_grandiflorus)	(((Tristerix_pubescens	Tristerix_longebracteatus)	(Tristerix_peytonii	(Tristerix_verticillatus	(Tristerix_aphyllus	Tristerix_corymbosus))))	(Tristerix_chodatianus	Tristerix_peruvianus)))	Ligaria_cuneifolia))	(((Tripodanthus_belmirensis	(Tripodanthus_flagellaris	Tripodanthus_acutifolius))	((Psittacanthus_calyculatus	((Cladocolea_cupulata	Cladocolea_mcvaughii)	((Psittacanthus_schiedeanus	((Struthanthus_sp_RE_5128_1	(Struthanthus_oerstedii	Struthanthus_orbicularis))
(((((((Plicosepalus_curviflorus	Bakerella_sp_Nickrent_4161)	Diplatia_grandibractea)	((Tolypanthus_involucratus	((((Dendrophthoe_vitellina	Dendrophthoe_longituba)	(Septulina_glauca	Helixanthera_coccinea))	Phragmanthera_regularis)	Dendrophthoe_curvata))	Plicosepalus_sagittifolius))	(Amyema_cambagei	(((Helixanthera_cylindrica	((((Helicanthes_elastica	Amyema_queenslandica)	((Dactyliophora_novaeguineae	(Diplatia_furcata	Amyema_glabra))	Benthamina_alyxifolia))	Sogerianthe_sessiflora)	(((Tupeia_antarctica	(((Atkinsonia_ligustrina	(Desmaria_mutabilis	(Tripodanthus_belmirensis	(((Ligaria_cuneifolia	(Tristerix_penduliflorus	(((Tristerix_verticillatus	Tristerix_corymbosus)	Tristerix_aphyllus)	(((Tristerix_grandiflorus	(Tristerix_pubescens	Tristerix_longebracteatus))	(Tristerix_chodatianus	Tristerix_peruvianus))	Tristerix_peytonii))))	Notanthera_heterophylla)	((Tripodanthus_acutifolius	((((Psittacanthus_schiedeanus	(Struthanthus_sp_RE_5128_1	(Struthanthus_oerstedii	Struthanthus_orbicularis)))	((Cladocolea_cupulata	Cladocolea_mcvaughii)	Struthanthus_woodsonii))	Cladocolea_gracilis)	((Phthirusa_inorna	Passovia_pyrifolia)	(Oryctanthus_occidentalis	Dendropemon_bicolor))))	Psittacanthus_calyculatus)))))
((((((((Plicosepalus_curviflorus	Helixanthera_coccinea)	Tolypanthus_involucratus)	(Dendrophthoe_curvata	(Dendrophthoe_vitellina	Dendrophthoe_longituba)))	Phragmanthera_regularis)	((Amyema_cambagei	(((((Oliverella_rubroviridis	(Tapinanthus_sp_OM825	(Erianthemum_dregei	Spragueanella_rhamnifolia)))	(Phragmanthera_crassicaulis	Globimetula_dinklagei))	(Emelianthe_panganensis	Moquiniella_rubra))	Diplatia_grandibractea)	(Bakerella_sp_Nickrent_4161	Plicosepalus_sagittifolius)))	(((Scurrula_pulverulenta	(Scurrula_ferruginea	Scurrula_parasitica))	(Dendrophthoe_constricta	(Helixanthera_parasitica	Taxillus_chinensis)))	((((Helicanthes_elastica	Amyema_queenslandica)	((Dactyliophora_novaeguineae	(Diplatia_furcata	Amyema_glabra))	Benthamina_alyxifolia))	(Septulina_glauca	Sogerianthe_sessiflora))	((((Amylotheca_subumbellata	(((Gaiadendron_punctatum	Atkinsonia_ligustrina)	Nuytsia_floribunda)	((Peraxilla_tetrapetala	Alepis_flavida)	(Notanthera_heterophylla	(Lepidaria_oviceps	((Amylotheca_duthieana	((((Decaisnina_signata	Decaisnina_congesta)	Decaisnina_brittenii)	Decaisnina_triflora)	(Lepidaria_sp_Nickrent_4044	(Macrosolen_melintangensis	Macrosolen_cochinchinensis))))	((Lysiana_maritima
((((((Bakerella_sp_Nickrent_4161	Plicosepalus_sagittifolius)	(Amyema_cambagei	(((Septulina_glauca	Helixanthera_coccinea)	Tolypanthus_involucratus)	(Dendrophthoe_curvata	(Dendrophthoe_vitellina	Dendrophthoe_longituba)))))	(((Phragmanthera_crassicaulis	((Emelianthe_panganensis	Globimetula_dinklagei)	(Plicosepalus_curviflorus	(Oliverella_rubroviridis	(Tapinanthus_sp_OM825	(Erianthemum_dregei	Spragueanella_rhamnifolia))))))	Moquiniella_rubra)	(((((Helicanthes_elastica	Amyema_queenslandica)	(((Lepidaria_oviceps	Dactyliophora_novaeguineae)	(Diplatia_furcata	(Amyema_glabra	Diplatia_grandibractea)))	Benthamina_alyxifolia))	Sogerianthe_sessiflora)	(((((((Gaiadendron_punctatum	Atkinsonia_ligustrina)	Nuytsia_floribunda)	((Peraxilla_tetrapetala	Alepis_flavida)	((Amylotheca_duthieana	(Decaisnina_triflora	((((Lepidaria_sp_Nickrent_4044	(Macrosolen_melintangensis	Macrosolen_cochinchinensis))	Decaisnina_signata)	Decaisnina_brittenii)	Decaisnina_congesta)))	((Lysiana_maritima	Lysiana_filifolia)	Loxanthera_speciosa))))	(((Amylotheca_subumbellata	Desmaria_mutabilis)	((((Oryctanthus_occidentalis	(Dendropemon_bicolor	(Phthirusa_inorna	Passovia_pyrifolia)))	((Tripodanthus_belmirensis
(((((((((Phragmanthera_regularis	(Scurrula_ferruginea	(Scurrula_parasitica	Scurrula_pulverulenta)))	(Helixanthera_parasitica	Taxillus_chinensis))	(Diplatia_grandibractea	((Baratranthus_axanthus	(Amyema_cambagei	(Sogerianthe_sessiflora	((Helicanthes_elastica	Amyema_queenslandica)	(((Lepidaria_oviceps	Dactyliophora_novaeguineae)	(Diplatia_furcata	Amyema_glabra))	Benthamina_alyxifolia)))))	(((((((Desmaria_mutabilis	Nuytsia_floribunda)	Atkinsonia_ligustrina)	(Tupeia_antarctica	(((Tristerix_chodatianus	(Tristerix_peytonii	((Tristerix_corymbosus	Tristerix_aphyllus)	Tristerix_verticillatus)))	((Tristerix_peruvianus	Tristerix_longebracteatus)	Tristerix_pubescens))	(Tristerix_grandiflorus	Tristerix_penduliflorus))))	Amylotheca_subumbellata)	(Gaiadendron_punctatum	(((Peraxilla_tetrapetala	Alepis_flavida)	(Notanthera_heterophylla	((Amylotheca_duthieana	(Decaisnina_triflora	((Lepidaria_sp_Nickrent_4044	(Macrosolen_melintangensis	Macrosolen_cochinchinensis))	((Decaisnina_signata	Decaisnina_congesta)	Decaisnina_brittenii))))	((Lysiana_maritima	Lysiana_filifolia)	Loxanthera_speciosa))))	((Psittacanthus_schiedeanus	(Tripodanthus_flagellaris	((Cladocolea_cupulata
(((Socratina_bemarivensis	(((((Tolypanthus_involucratus	(Dendrophthoe_curvata	(Lepidaria_oviceps	((Dendrophthoe_longituba	Dendrophthoe_vitellina)	Dendrophthoe_constricta))))	(Helixanthera_coccinea	Plicosepalus_curviflorus))	((Moquiniella_rubra	(Phragmanthera_crassicaulis	(Diplatia_grandibractea	(Emelianthe_panganensis	((Globimetula_dinklagei	((Spragueanella_rhamnifolia	Erianthemum_dregei)	(Oliverella_rubroviridis	Tapinanthus_sp_OM825)))	Septulina_glauca)))))	(((Sogerianthe_sessiflora	((((Amyema_glabra	Diplatia_furcata)	Dactyliophora_novaeguineae)	Benthamina_alyxifolia)	(Amyema_queenslandica	Helicanthes_elastica)))	(((Muellerina_eucalyptoides	Muellerina_celastroides)	Ileostylus_micranthus)	((Loranthus_odoratus	((Loranthus_europaeus	Loranthus_grewingkii)	Cecarria_obtusifolia))	(Psittacanthus_schiedeanus	((((Ligaria_cuneifolia	((((Oryctanthus_occidentalis	(Dendropemon_bicolor	Passovia_pyrifolia))	(((Phthirusa_inorna	Tripodanthus_belmirensis)	Tripodanthus_acutifolius)	(Cladocolea_cupulata	Cladocolea_mcvaughii)))	(Psittacanthus_calyculatus	((Cladocolea_gracilis	(Struthanthus_sp_RE_5128_1	(Struthanthus_orbicularis	Struthanthus_oerstedii)))	Struthanthus_woodsonii)))	Tripodanthus_flagellaris))
(Berhautia_senegalensis	((Socratina_bemarivensis	(Oedina_pendens	((Baratranthus_axanthus	Vanwykia_remota)	(((Moquiniella_rubra	(Phragmanthera_crassicaulis	((((Spragueanella_rhamnifolia	Erianthemum_dregei)	Tapinanthus_sp_OM825)	Oliverella_rubroviridis)	(Emelianthe_panganensis	Globimetula_dinklagei))))	((Taxillus_chinensis	(Phragmanthera_regularis	((Scurrula_ferruginea	Scurrula_parasitica)	Scurrula_pulverulenta)))	(((Sogerianthe_sessiflora	((((Amyema_cambagei	((Diplatia_grandibractea	Diplatia_furcata)	Amyema_glabra))	Dactyliophora_novaeguineae)	Benthamina_alyxifolia)	(Amyema_queenslandica	Helicanthes_elastica)))	(Septulina_glauca	((Gaiadendron_punctatum	((Atkinsonia_ligustrina	(((Peraxilla_tetrapetala	Alepis_flavida)	(((Decaisnina_triflora	((Macrosolen_melintangensis	Macrosolen_cochinchinensis)	Lepidaria_sp_Nickrent_4044))	(Amylotheca_subumbellata	(Lysiana_maritima	Lysiana_filifolia)))	(Amylotheca_duthieana	Loxanthera_speciosa)))	((Lepidaria_oviceps	((Ligaria_cuneifolia	(Psittacanthus_calyculatus	(((Passovia_pyrifolia	(Cladocolea_gracilis	((Struthanthus_woodsonii	Struthanthus_sp_RE_5128_1)	(Struthanthus_orbicularis	(Psittacanthus_schiedeanus
(Berhautia_senegalensis	((Tapinanthus_constrictiflorus	Englerina_ramulosa)	(((((((Helixanthera_coccinea	Tolypanthus_involucratus)	(Dendrophthoe_curvata	(Dendrophthoe_constricta	(Dendrophthoe_longituba	Dendrophthoe_vitellina))))	(((Moquiniella_rubra	(Phragmanthera_crassicaulis	((((Spragueanella_rhamnifolia	Erianthemum_dregei)	Tapinanthus_sp_OM825)	Oliverella_rubroviridis)	(Emelianthe_panganensis	Globimetula_dinklagei))))	(Plicosepalus_sagittifolius	Bakerella_sp_Nickrent_4161))	(Septulina_glauca	(((Sogerianthe_sessiflora	((((Amyema_cambagei	((Diplatia_grandibractea	Diplatia_furcata)	Amyema_glabra))	Dactyliophora_novaeguineae)	Benthamina_alyxifolia)	(Amyema_queenslandica	Helicanthes_elastica)))	((Oncocalyx_schimperi	(((Nuytsia_floribunda	Atkinsonia_ligustrina)	Gaiadendron_punctatum)	((((Peraxilla_tetrapetala	Alepis_flavida)	((Amylotheca_subumbellata	(Lysiana_maritima	Lysiana_filifolia))	((Amylotheca_duthieana	Loxanthera_speciosa)	(Decaisnina_triflora	((Macrosolen_melintangensis	Macrosolen_cochinchinensis)	(Lepidaria_oviceps	Lepidaria_sp_Nickrent_4044))))))	Tupeia_antarctica)	(Decaisnina_brittenii	(((Psittacanthus_calyculatus	(((Cladocolea_gracilis	(Struthanthus_woodsonii
(((((((Plicosepalus_sagittifolius	(Septulina_glauca	Bakerella_sp_Nickrent_4161))	(((Moquiniella_rubra	(Phragmanthera_crassicaulis	((((Spragueanella_rhamnifolia	Erianthemum_dregei)	Tapinanthus_sp_OM825)	Oliverella_rubroviridis)	(Emelianthe_panganensis	Globimetula_dinklagei))))	(Amyema_cambagei	(((Plicosepalus_curviflorus	(Sogerianthe_sessiflora	(((((Diplatia_grandibractea	Diplatia_furcata)	Amyema_glabra)	Dactyliophora_novaeguineae)	Benthamina_alyxifolia)	(Amyema_queenslandica	Helicanthes_elastica))))	(((Loranthus_europaeus	Loranthus_grewingkii)	(Cecarria_obtusifolia	Loranthus_odoratus))	((Ligaria_cuneifolia	((((Tripodanthus_acutifolius	Tripodanthus_flagellaris)	((Psittacanthus_calyculatus	(Cladocolea_gracilis	((Struthanthus_woodsonii	(Struthanthus_sp_RE_5128_1	(Struthanthus_orbicularis	Struthanthus_oerstedii)))	Tripodanthus_belmirensis)))	((((Cladocolea_cupulata	Cladocolea_mcvaughii)	Oryctanthus_occidentalis)	Dendropemon_bicolor)	Passovia_pyrifolia)))	Phthirusa_inorna)	(((Desmaria_mutabilis	Lepidaria_oviceps)	(((Peraxilla_tetrapetala	Alepis_flavida)	(Notanthera_heterophylla	((Loxanthera_speciosa	(Amylotheca_subumbellata	(Lysiana_maritima	Lysiana_filifolia)))
(((Vanwykia_remota	Socratina_bemarivensis)	((Plicosepalus_curviflorus	Oedina_pendens)	(((Tolypanthus_involucratus	(Dendrophthoe_curvata	(Helixanthera_coccinea	(Dendrophthoe_constricta	(Dendrophthoe_longituba	Dendrophthoe_vitellina)))))	((Phragmanthera_regularis	((Moquiniella_rubra	(Phragmanthera_crassicaulis	((((Spragueanella_rhamnifolia	Erianthemum_dregei)	Tapinanthus_sp_OM825)	Oliverella_rubroviridis)	(Emelianthe_panganensis	Globimetula_dinklagei))))	(Plicosepalus_sagittifolius	Bakerella_sp_Nickrent_4161)))	((((((((Peraxilla_tetrapetala	Alepis_flavida)	((Loxanthera_speciosa	(Amylotheca_subumbellata	(Lysiana_maritima	Lysiana_filifolia)))	((((Macrosolen_melintangensis	Macrosolen_cochinchinensis)	(Lepidaria_oviceps	Lepidaria_sp_Nickrent_4044))	(Decaisnina_brittenii	Decaisnina_triflora))	Amylotheca_duthieana)))	Psittacanthus_schiedeanus)	(Nuytsia_floribunda	(Atkinsonia_ligustrina	Gaiadendron_punctatum)))	(((Decaisnina_congesta	Decaisnina_signata)	(((((Tristerix_pubescens	((Tristerix_grandiflorus	(Tristerix_peytonii	((Tristerix_verticillatus	(Tristerix_aphyllus	Tristerix_corymbosus))	Tristerix_penduliflorus)))	Tristerix_longebracteatus))	(Tristerix_chodatianus	Tristerix_peruvianus))
(((Vanwykia_remota	Socratina_bemarivensis)	((Tolypanthus_involucratus	(Dendrophthoe_curvata	(Dendrophthoe_longituba	Dendrophthoe_vitellina)))	(((Plicosepalus_curviflorus	Helixanthera_coccinea)	((Moquiniella_rubra	(Phragmanthera_crassicaulis	((((Spragueanella_rhamnifolia	Erianthemum_dregei)	Tapinanthus_sp_OM825)	Oliverella_rubroviridis)	(Emelianthe_panganensis	Globimetula_dinklagei))))	(Plicosepalus_sagittifolius	Bakerella_sp_Nickrent_4161)))	(((((Amyema_cambagei	(Diplatia_furcata	(Amyema_glabra	Diplatia_grandibractea)))	Dactyliophora_novaeguineae)	(Benthamina_alyxifolia	(Amyema_queenslandica	Helicanthes_elastica)))	(Septulina_glauca	Sogerianthe_sessiflora))	(((((Gaiadendron_punctatum	(Nuytsia_floribunda	Atkinsonia_ligustrina))	(Tupeia_antarctica	(((Desmaria_mutabilis	(Decaisnina_congesta	Decaisnina_signata))	((Psittacanthus_schiedeanus	((((Tripodanthus_acutifolius	(Cladocolea_cupulata	Cladocolea_mcvaughii))	(((Struthanthus_woodsonii	(Struthanthus_sp_RE_5128_1	Tripodanthus_belmirensis))	(Struthanthus_orbicularis	Struthanthus_oerstedii))	Cladocolea_gracilis))	(((Tripodanthus_flagellaris	Oryctanthus_occidentalis)	Dendropemon_bicolor)	(Phthirusa_inorna	Passovia_pyrifolia)))
(Berhautia_senegalensis	(((Oncocalyx_sulfureus	Oncella_ambigua)	Agelanthus_sansibarensis)	((Tapinanthus_constrictiflorus	Englerina_ramulosa)	(Oedina_pendens	((Vanwykia_remota	Socratina_bemarivensis)	((Moquiniella_rubra	(Phragmanthera_crassicaulis	((((Spragueanella_rhamnifolia	Erianthemum_dregei)	Tapinanthus_sp_OM825)	Oliverella_rubroviridis)	(Emelianthe_panganensis	Globimetula_dinklagei))))	(((Amyema_cambagei	(Diplatia_grandibractea	(Phragmanthera_regularis	(((Helixanthera_parasitica	Taxillus_chinensis)	((Scurrula_ferruginea	Scurrula_parasitica)	Scurrula_pulverulenta))	((Sogerianthe_sessiflora	(((Diplatia_furcata	((Plicosepalus_curviflorus	(Oncocalyx_schimperi	Septulina_glauca))	Amyema_glabra))	Dactyliophora_novaeguineae)	(Benthamina_alyxifolia	(Amyema_queenslandica	Helicanthes_elastica))))	(((((Muellerina_eucalyptoides	Muellerina_celastroides)	Ileostylus_micranthus)	(Loranthus_odoratus	((Loranthus_grewingkii	Loranthus_europaeus)	Cecarria_obtusifolia)))	Baratranthus_axanthus)	(((Amylotheca_subumbellata	Tupeia_antarctica)	(((Cladocolea_cupulata	Cladocolea_mcvaughii)	Atkinsonia_ligustrina)	(((((((((Tripodanthus_flagellaris	Oryctanthus_occidentalis)
(Berhautia_senegalensis	(((Oncocalyx_sulfureus	Oncella_ambigua)	Agelanthus_sansibarensis)	((Tapinanthus_constrictiflorus	Englerina_ramulosa)	((Oedina_pendens	((Vanwykia_remota	(Helixanthera_parasitica	Socratina_bemarivensis))	((Tolypanthus_involucratus	(Dendrophthoe_curvata	((Septulina_glauca	Helixanthera_coccinea)	(Dendrophthoe_longituba	Dendrophthoe_vitellina))))	((((Helixanthera_cylindrica	((Taxillus_chinensis	(Phragmanthera_regularis	((Scurrula_ferruginea	Scurrula_parasitica)	Scurrula_pulverulenta)))	(((((Muellerina_eucalyptoides	Muellerina_celastroides)	Ileostylus_micranthus)	((Loranthus_odoratus	(Loranthus_europaeus	Loranthus_grewingkii))	Cecarria_obtusifolia))	((((((((((Oryctanthus_occidentalis	Dendropemon_bicolor)	(Phthirusa_inorna	Passovia_pyrifolia))	((Struthanthus_woodsonii	(Struthanthus_sp_RE_5128_1	(Psittacanthus_schiedeanus	((Cladocolea_cupulata	Cladocolea_mcvaughii)	(Struthanthus_orbicularis	Struthanthus_oerstedii)))))	Cladocolea_gracilis))	(Tripodanthus_flagellaris	(Tripodanthus_belmirensis	Tripodanthus_acutifolius)))	Psittacanthus_calyculatus)	(Ligaria_cuneifolia	(Oncocalyx_schimperi	((Tristerix_peruvianus	((Tristerix_peytonii	Tristerix_verticillatus)
(Berhautia_senegalensis	(((Helixanthera_parasitica	Oedina_pendens)	((((Dendrophthoe_curvata	(Dendrophthoe_constricta	(Dendrophthoe_longituba	Dendrophthoe_vitellina)))	((Vanwykia_remota	Socratina_bemarivensis)	(((Taxillus_chinensis	(Phragmanthera_regularis	((Scurrula_ferruginea	Scurrula_parasitica)	Scurrula_pulverulenta)))	(Helixanthera_cylindrica	((Baratranthus_axanthus	(((Muellerina_eucalyptoides	Muellerina_celastroides)	Ileostylus_micranthus)	((Loranthus_odoratus	(Loranthus_europaeus	Loranthus_grewingkii))	Cecarria_obtusifolia)))	(((((Nuytsia_floribunda	Atkinsonia_ligustrina)	(Lepidaria_oviceps	Gaiadendron_punctatum))	((((Peraxilla_tetrapetala	Alepis_flavida)	((Loxanthera_speciosa	((Lepidaria_sp_Nickrent_4044	(Amylotheca_duthieana	(Macrosolen_melintangensis	Macrosolen_cochinchinensis)))	Decaisnina_triflora))	(Amylotheca_subumbellata	(Lysiana_maritima	Lysiana_filifolia))))	(((Decaisnina_brittenii	(Decaisnina_congesta	Decaisnina_signata))	Desmaria_mutabilis)	(((((((Psittacanthus_schiedeanus	Oryctanthus_occidentalis)	Dendropemon_bicolor)	Passovia_pyrifolia)	(((Struthanthus_woodsonii	(Struthanthus_sp_RE_5128_1	(Struthanthus_orbicularis	Struthanthus_oerstedii)))
(Berhautia_senegalensis	(((((Helixanthera_coccinea	Tolypanthus_involucratus)	(Dendrophthoe_curvata	(Dendrophthoe_constricta	(Dendrophthoe_longituba	Dendrophthoe_vitellina))))	((Plicosepalus_sagittifolius	(Bakerella_sp_Nickrent_4161	(Oedina_pendens	Vanwykia_remota)))	((Moquiniella_rubra	(Phragmanthera_crassicaulis	(((Erianthemum_dregei	(Plicosepalus_curviflorus	Spragueanella_rhamnifolia))	(Tapinanthus_sp_OM825	Oliverella_rubroviridis))	(Emelianthe_panganensis	Globimetula_dinklagei))))	((((Helixanthera_parasitica	Taxillus_chinensis)	(Phragmanthera_regularis	((Scurrula_ferruginea	Scurrula_parasitica)	Scurrula_pulverulenta)))	Helixanthera_cylindrica)	(((((Muellerina_eucalyptoides	Muellerina_celastroides)	Ileostylus_micranthus)	((Loranthus_odoratus	(Loranthus_europaeus	Loranthus_grewingkii))	Cecarria_obtusifolia))	(((((Tristerix_verticillatus	((Tristerix_aphyllus	Tristerix_corymbosus)	Tristerix_penduliflorus))	(Tristerix_peytonii	((Tristerix_chodatianus	Tristerix_peruvianus)	(Tristerix_longebracteatus	(Tristerix_grandiflorus	Tristerix_pubescens)))))	((Desmaria_mutabilis	((Amylotheca_subumbellata	Baratranthus_axanthus)	((((Psittacanthus_schiedeanus	(Tripodanthus_acutifolius	(Cladocolea_cupulata
((((((Helixanthera_parasitica	Socratina_bemarivensis)	Vanwykia_remota)	((Tolypanthus_involucratus	(((Dendrophthoe_constricta	(Dendrophthoe_vitellina	Dendrophthoe_longituba))	Helixanthera_coccinea)	Dendrophthoe_curvata))	((((Septulina_glauca	Bakerella_sp_Nickrent_4161)	Plicosepalus_sagittifolius)	(Moquiniella_rubra	(Phragmanthera_crassicaulis	((Emelianthe_panganensis	Globimetula_dinklagei)	(Plicosepalus_curviflorus	(Oliverella_rubroviridis	(Tapinanthus_sp_OM825	(Erianthemum_dregei	Spragueanella_rhamnifolia))))))))	((Taxillus_chinensis	(Scurrula_ferruginea	(Scurrula_parasitica	Scurrula_pulverulenta)))	(((Amyema_cambagei	Diplatia_grandibractea)	(Sogerianthe_sessiflora	((Helicanthes_elastica	Amyema_queenslandica)	((Lepidaria_oviceps	Dactyliophora_novaeguineae)	(Benthamina_alyxifolia	(Diplatia_furcata	Amyema_glabra))))))	(Phragmanthera_regularis	((Baratranthus_axanthus	((((((((Passovia_pyrifolia	Phthirusa_inorna)	(((Cladocolea_mcvaughii	Cladocolea_cupulata)	Oryctanthus_occidentalis)	Dendropemon_bicolor))	(Tripodanthus_belmirensis	(Psittacanthus_calyculatus	(Psittacanthus_schiedeanus	((Struthanthus_sp_RE_5128_1	(Struthanthus_woodsonii	(Struthanthus_oerstedii	Struthanthus_orbicularis)))
((((Englerina_ramulosa	Tapinanthus_constrictiflorus)	((Oncocalyx_schimperi	(Oncocalyx_sulfureus	Oncella_ambigua))	Agelanthus_sansibarensis))	((Socratina_bemarivensis	(Vanwykia_remota	((((((Baratranthus_axanthus	(((Muellerina_celastroides	Muellerina_eucalyptoides)	Ileostylus_micranthus)	((Tupeia_antarctica	(((((Oryctanthus_occidentalis	((Passovia_pyrifolia	Phthirusa_inorna)	Dendropemon_bicolor))	(Struthanthus_sp_RE_5128_1	(Struthanthus_woodsonii	(Tripodanthus_belmirensis	(Cladocolea_gracilis	(((Cladocolea_mcvaughii	Cladocolea_cupulata)	Struthanthus_oerstedii)	Struthanthus_orbicularis))))))	(Tripodanthus_flagellaris	Tripodanthus_acutifolius))	Psittacanthus_calyculatus)	((((Tristerix_corymbosus	(Tristerix_aphyllus	(Tristerix_penduliflorus	Tristerix_verticillatus)))	(((Tristerix_pubescens	Tristerix_longebracteatus)	(Tristerix_grandiflorus	(Tristerix_chodatianus	Tristerix_peruvianus)))	Tristerix_peytonii))	Ligaria_cuneifolia)	Notanthera_heterophylla)))	((Gaiadendron_punctatum	((Desmaria_mutabilis	((Alepis_flavida	Peraxilla_tetrapetala)	(Lepidaria_oviceps	((Lysiana_maritima	Lysiana_filifolia)	(((((Decaisnina_brittenii	(Decaisnina_signata	Decaisnina_congesta))
((((Oncocalyx_sulfureus	Oncella_ambigua)	Agelanthus_sansibarensis)	((Oncocalyx_schimperi	(((((Tolypanthus_involucratus	(((Dendrophthoe_constricta	(Dendrophthoe_vitellina	Dendrophthoe_longituba))	Dendrophthoe_curvata)	Helixanthera_coccinea))	((((Moquiniella_rubra	(Phragmanthera_crassicaulis	((Emelianthe_panganensis	Globimetula_dinklagei)	(Oliverella_rubroviridis	(Tapinanthus_sp_OM825	(Erianthemum_dregei	Spragueanella_rhamnifolia))))))	(Bakerella_sp_Nickrent_4161	Plicosepalus_sagittifolius))	Phragmanthera_regularis)	(((((((Muellerina_celastroides	Muellerina_eucalyptoides)	Ileostylus_micranthus)	(((((Desmaria_mutabilis	((Lepidaria_oviceps	(Alepis_flavida	Peraxilla_tetrapetala))	((Lysiana_maritima	Lysiana_filifolia)	((((Decaisnina_brittenii	Decaisnina_triflora)	((Macrosolen_melintangensis	Macrosolen_cochinchinensis)	Lepidaria_sp_Nickrent_4044))	Amylotheca_duthieana)	Loxanthera_speciosa))))	((Gaiadendron_punctatum	(Atkinsonia_ligustrina	Nuytsia_floribunda))	Amylotheca_subumbellata))	(Decaisnina_congesta	Decaisnina_signata))	Tupeia_antarctica)	((((((Phthirusa_inorna	Passovia_pyrifolia)	(Oryctanthus_occidentalis	Dendropemon_bicolor))	(Psittacanthus_calyculatus	(((Struthanthus_woodsonii
((((((((Moquiniella_rubra	((Phragmanthera_crassicaulis	(Globimetula_dinklagei	(Oliverella_rubroviridis	(Tapinanthus_sp_OM825	(Erianthemum_dregei	(Spragueanella_rhamnifolia	Plicosepalus_curviflorus))))))	Emelianthe_panganensis))	(((((Baratranthus_axanthus	((Muellerina_celastroides	Muellerina_eucalyptoides)	Ileostylus_micranthus))	(((Loranthus_odoratus	(Loranthus_europaeus	Loranthus_grewingkii))	Cecarria_obtusifolia)	(Ligaria_cuneifolia	(((((((Tristerix_peytonii	((Tristerix_chodatianus	Tristerix_grandiflorus)	((Tristerix_longebracteatus	Tristerix_peruvianus)	Tristerix_pubescens)))	(Tristerix_verticillatus	(Tristerix_corymbosus	Tristerix_aphyllus)))	Tristerix_penduliflorus)	Notanthera_heterophylla)	Desmaria_mutabilis)	((Tupeia_antarctica	((Alepis_flavida	Peraxilla_tetrapetala)	(((Amylotheca_subumbellata	(Lysiana_maritima	Lysiana_filifolia))	((((Decaisnina_brittenii	((Decaisnina_congesta	Decaisnina_signata)	Decaisnina_triflora))	((Macrosolen_melintangensis	Macrosolen_cochinchinensis)	Lepidaria_sp_Nickrent_4044))	Amylotheca_duthieana)	Loxanthera_speciosa))	Lepidaria_oviceps)))	(Gaiadendron_punctatum	(Atkinsonia_ligustrina	Nuytsia_floribunda))))	((((Tripodanthus_flagellaris
(Berhautia_senegalensis	((((Oncocalyx_sulfureus	Oncella_ambigua)	Agelanthus_sansibarensis)	Oncocalyx_schimperi)	(((((Moquiniella_rubra	(Phragmanthera_crassicaulis	((Emelianthe_panganensis	Globimetula_dinklagei)	(((Erianthemum_dregei	Spragueanella_rhamnifolia)	(Oliverella_rubroviridis	Tapinanthus_sp_OM825))	Plicosepalus_curviflorus))))	((Phragmanthera_regularis	((((((Loranthus_grewingkii	Loranthus_europaeus)	Loranthus_odoratus)	Cecarria_obtusifolia)	((Ligaria_cuneifolia	((Gaiadendron_punctatum	((Atkinsonia_ligustrina	Nuytsia_floribunda)	((Alepis_flavida	Peraxilla_tetrapetala)	(Notanthera_heterophylla	((Lysiana_maritima	Lysiana_filifolia)	((((Decaisnina_brittenii	((Decaisnina_congesta	Decaisnina_signata)	Decaisnina_triflora))	((Macrosolen_melintangensis	Macrosolen_cochinchinensis)	Lepidaria_sp_Nickrent_4044))	Amylotheca_duthieana)	Loxanthera_speciosa))))))	(Tupeia_antarctica	((((((Cladocolea_mcvaughii	Cladocolea_cupulata)	(Oryctanthus_occidentalis	(Dendropemon_bicolor	Passovia_pyrifolia)))	((Struthanthus_woodsonii	((Psittacanthus_schiedeanus	Struthanthus_oerstedii)	Struthanthus_orbicularis))	(Cladocolea_gracilis	Struthanthus_sp_RE_5128_1)))	(Tripodanthus_belmirensis
((Oedina_pendens	((((((Plicosepalus_sagittifolius	Bakerella_sp_Nickrent_4161)	(Moquiniella_rubra	(Phragmanthera_crassicaulis	((Emelianthe_panganensis	Globimetula_dinklagei)	((Erianthemum_dregei	Spragueanella_rhamnifolia)	(Oliverella_rubroviridis	Tapinanthus_sp_OM825))))))	(Phragmanthera_regularis	((((Gaiadendron_punctatum	((Nuytsia_floribunda	((((Alepis_flavida	Peraxilla_tetrapetala)	(Loxanthera_speciosa	((Lepidaria_oviceps	Lysiana_filifolia)	((Decaisnina_triflora	((Macrosolen_melintangensis	Macrosolen_cochinchinensis)	Lepidaria_sp_Nickrent_4044))	Amylotheca_duthieana))))	((Amylotheca_subumbellata	Atkinsonia_ligustrina)	Lysiana_maritima))	((((Cladocolea_cupulata	(((Psittacanthus_schiedeanus	Oryctanthus_occidentalis)	Dendropemon_bicolor)	(Cladocolea_mcvaughii	Passovia_pyrifolia)))	(((Cladocolea_gracilis	(Struthanthus_oerstedii	Struthanthus_orbicularis))	(Struthanthus_sp_RE_5128_1	Struthanthus_woodsonii))	Psittacanthus_calyculatus))	((Phthirusa_inorna	(Tripodanthus_flagellaris	Tripodanthus_acutifolius))	Tripodanthus_belmirensis))	((Ligaria_cuneifolia	(((((((Tristerix_penduliflorus	Tristerix_verticillatus)	Tristerix_aphyllus)	Tristerix_corymbosus)	Tristerix_peytonii)	((Tristerix_chodatianus
(((((Oncocalyx_sulfureus	Oncella_ambigua)	Agelanthus_sansibarensis)	Oncocalyx_schimperi)	(Berhautia_senegalensis	(Englerina_ramulosa	Tapinanthus_constrictiflorus)))	(Oedina_pendens	(Socratina_bemarivensis	(Vanwykia_remota	(((((Septulina_glauca	Plicosepalus_curviflorus)	(Phragmanthera_regularis	((Plicosepalus_sagittifolius	Bakerella_sp_Nickrent_4161)	(Moquiniella_rubra	(Phragmanthera_crassicaulis	(Emelianthe_panganensis	(Globimetula_dinklagei	((Erianthemum_dregei	Spragueanella_rhamnifolia)	(Oliverella_rubroviridis	Tapinanthus_sp_OM825)))))))))	(((Amyema_cambagei	((((((((Psittacanthus_schiedeanus	Oryctanthus_occidentalis)	Dendropemon_bicolor)	(Cladocolea_mcvaughii	Passovia_pyrifolia))	((((Cladocolea_gracilis	(Struthanthus_oerstedii	Struthanthus_orbicularis))	(Struthanthus_sp_RE_5128_1	Struthanthus_woodsonii))	Psittacanthus_calyculatus)	Cladocolea_cupulata))	(Phthirusa_inorna	(Tripodanthus_belmirensis	(Tripodanthus_flagellaris	Tripodanthus_acutifolius))))	((Alepis_flavida	Peraxilla_tetrapetala)	((Loxanthera_speciosa	((Lysiana_maritima	Lysiana_filifolia)	((((Decaisnina_brittenii	(Decaisnina_congesta	Decaisnina_signata))	Decaisnina_triflora)	((Macrosolen_melintangensis
(Berhautia_senegalensis	(((Oncocalyx_schimperi	(Englerina_ramulosa	Tapinanthus_constrictiflorus))	((Oncocalyx_sulfureus	Oncella_ambigua)	Agelanthus_sansibarensis))	(Oedina_pendens	((((((Plicosepalus_sagittifolius	(Helixanthera_coccinea	Dendrophthoe_curvata))	Dendrophthoe_constricta)	(Dendrophthoe_vitellina	Dendrophthoe_longituba))	Tolypanthus_involucratus)	(((Moquiniella_rubra	(((Septulina_glauca	Plicosepalus_curviflorus)	Phragmanthera_crassicaulis)	(((Oliverella_rubroviridis	(Tapinanthus_sp_OM825	(Erianthemum_dregei	Spragueanella_rhamnifolia)))	Phragmanthera_regularis)	(Emelianthe_panganensis	Globimetula_dinklagei))))	(Diplatia_grandibractea	((((((((Phthirusa_inorna	Tripodanthus_acutifolius)	Tripodanthus_belmirensis)	((((Psittacanthus_schiedeanus	Oryctanthus_occidentalis)	Dendropemon_bicolor)	Passovia_pyrifolia)	(((Cladocolea_cupulata	Cladocolea_mcvaughii)	((Cladocolea_gracilis	(Struthanthus_oerstedii	Struthanthus_orbicularis))	(Struthanthus_sp_RE_5128_1	Struthanthus_woodsonii)))	Psittacanthus_calyculatus)))	Tripodanthus_flagellaris)	((((Alepis_flavida	Peraxilla_tetrapetala)	(Loxanthera_speciosa	((Amylotheca_subumbellata	(Lysiana_maritima	Lysiana_filifolia))	((((Decaisnina_brittenii
(((Oncocalyx_sulfureus	Oncella_ambigua)	Agelanthus_sansibarensis)	((Oedina_pendens	(((((Helixanthera_coccinea	(Dendrophthoe_curvata	(Dendrophthoe_constricta	(Dendrophthoe_vitellina	Dendrophthoe_longituba))))	Tolypanthus_involucratus)	(((Diplatia_grandibractea	(Moquiniella_rubra	(((Oliverella_rubroviridis	(Tapinanthus_sp_OM825	(Erianthemum_dregei	Spragueanella_rhamnifolia)))	Phragmanthera_crassicaulis)	(Emelianthe_panganensis	Globimetula_dinklagei))))	((Helixanthera_cylindrica	(((Helixanthera_parasitica	Taxillus_chinensis)	(Scurrula_pulverulenta	(Scurrula_ferruginea	Scurrula_parasitica)))	(Septulina_glauca	Plicosepalus_curviflorus)))	((((((((((Tripodanthus_acutifolius	Tripodanthus_flagellaris)	((((((Psittacanthus_schiedeanus	Oryctanthus_occidentalis)	Dendropemon_bicolor)	Passovia_pyrifolia)	Tripodanthus_belmirensis)	Phthirusa_inorna)	((((Struthanthus_oerstedii	Struthanthus_orbicularis)	Struthanthus_sp_RE_5128_1)	Struthanthus_woodsonii)	Cladocolea_gracilis)))	(Psittacanthus_calyculatus	(Cladocolea_cupulata	Cladocolea_mcvaughii)))	((((Alepis_flavida	Peraxilla_tetrapetala)	(Notanthera_heterophylla	(Lepidaria_oviceps	((Loxanthera_speciosa	((((Decaisnina_brittenii	(Decaisnina_congesta
(((Socratina_bemarivensis	(((Bakerella_sp_Nickrent_4161	(Plicosepalus_sagittifolius	Vanwykia_remota))	(Moquiniella_rubra	((Emelianthe_panganensis	(Oliverella_rubroviridis	(Tapinanthus_sp_OM825	(Erianthemum_dregei	Spragueanella_rhamnifolia))))	(Phragmanthera_crassicaulis	(Plicosepalus_curviflorus	Globimetula_dinklagei)))))	(((Dendrophthoe_curvata	((Dendrophthoe_constricta	(Dendrophthoe_vitellina	Dendrophthoe_longituba))	Helixanthera_coccinea))	Tolypanthus_involucratus)	(Phragmanthera_regularis	(((Helixanthera_cylindrica	((Helixanthera_parasitica	Taxillus_chinensis)	(Scurrula_pulverulenta	(Scurrula_ferruginea	Scurrula_parasitica))))	((Baratranthus_axanthus	(((((Nuytsia_floribunda	Atkinsonia_ligustrina)	(Gaiadendron_punctatum	((Lepidaria_oviceps	(Alepis_flavida	Peraxilla_tetrapetala))	((Loxanthera_speciosa	((Decaisnina_triflora	((Macrosolen_melintangensis	Macrosolen_cochinchinensis)	Lepidaria_sp_Nickrent_4044))	(Lysiana_maritima	Amylotheca_duthieana)))	Lysiana_filifolia))))	((Tupeia_antarctica	(Ligaria_cuneifolia	(Notanthera_heterophylla	(((Tristerix_longebracteatus	((((Tristerix_verticillatus	(Tristerix_aphyllus	Tristerix_corymbosus))	Tristerix_penduliflorus)	Tristerix_peytonii)
((((((Bakerella_sp_Nickrent_4161	Plicosepalus_sagittifolius)	(((((Dendrophthoe_constricta	(Dendrophthoe_longituba	Dendrophthoe_vitellina))	Helixanthera_coccinea)	Dendrophthoe_curvata)	Tolypanthus_involucratus)	((Moquiniella_rubra	(Phragmanthera_crassicaulis	((Globimetula_dinklagei	Emelianthe_panganensis)	(Plicosepalus_curviflorus	(Oliverella_rubroviridis	((Erianthemum_dregei	Spragueanella_rhamnifolia)	Tapinanthus_sp_OM825))))))	((((Helixanthera_cylindrica	((((Muellerina_eucalyptoides	Muellerina_celastroides)	Ileostylus_micranthus)	(Cecarria_obtusifolia	((Loranthus_europaeus	Loranthus_grewingkii)	Loranthus_odoratus)))	(((Gaiadendron_punctatum	((Septulina_glauca	Atkinsonia_ligustrina)	Nuytsia_floribunda))	((Loxanthera_speciosa	(((Helixanthera_parasitica	Amylotheca_duthieana)	(Decaisnina_triflora	((Macrosolen_melintangensis	Macrosolen_cochinchinensis)	Lepidaria_sp_Nickrent_4044)))	(Lysiana_maritima	Lysiana_filifolia)))	(Alepis_flavida	Peraxilla_tetrapetala)))	((((((Struthanthus_woodsonii	(Struthanthus_sp_RE_5128_1	((Psittacanthus_schiedeanus	((Cladocolea_mcvaughii	Cladocolea_cupulata)	Struthanthus_oerstedii))	Struthanthus_orbicularis)))	Cladocolea_gracilis)	((Dendropemon_bicolor	Oryctanthus_occidentalis)
(Berhautia_senegalensis	((((((Plicosepalus_sagittifolius	Bakerella_sp_Nickrent_4161)	(((((Dendrophthoe_constricta	(Dendrophthoe_longituba	Dendrophthoe_vitellina))	Helixanthera_coccinea)	Dendrophthoe_curvata)	Tolypanthus_involucratus)	((Moquiniella_rubra	(Phragmanthera_crassicaulis	((Globimetula_dinklagei	Emelianthe_panganensis)	(Plicosepalus_curviflorus	(Oliverella_rubroviridis	((Erianthemum_dregei	Spragueanella_rhamnifolia)	Tapinanthus_sp_OM825))))))	(Phragmanthera_regularis	(((Helixanthera_cylindrica	((((Muellerina_eucalyptoides	Muellerina_celastroides)	Ileostylus_micranthus)	(Cecarria_obtusifolia	((Loranthus_europaeus	Loranthus_grewingkii)	Loranthus_odoratus)))	(((((Amylotheca_duthieana	((Helixanthera_parasitica	Decaisnina_triflora)	((Macrosolen_melintangensis	Macrosolen_cochinchinensis)	Lepidaria_sp_Nickrent_4044)))	(Loxanthera_speciosa	(Lepidaria_oviceps	(Amylotheca_subumbellata	(Lysiana_maritima	Lysiana_filifolia)))))	(Alepis_flavida	Peraxilla_tetrapetala))	(Tupeia_antarctica	(Gaiadendron_punctatum	((Septulina_glauca	Atkinsonia_ligustrina)	Nuytsia_floribunda))))	((((Psittacanthus_calyculatus	((Cladocolea_gracilis	Struthanthus_sp_RE_5128_1)	((Tripodanthus_belmirensis	(((Struthanthus_oerstedii
((Oncocalyx_schimperi	(((((Vanwykia_remota	((Plicosepalus_sagittifolius	Bakerella_sp_Nickrent_4161)	(Moquiniella_rubra	((Plicosepalus_curviflorus	Phragmanthera_crassicaulis)	((Globimetula_dinklagei	Emelianthe_panganensis)	(Oliverella_rubroviridis	((Erianthemum_dregei	Spragueanella_rhamnifolia)	Tapinanthus_sp_OM825)))))))	((Baratranthus_axanthus	((Diplatia_grandibractea	(((((Tupeia_antarctica	(Desmaria_mutabilis	((Psittacanthus_schiedeanus	((((Dendropemon_bicolor	Oryctanthus_occidentalis)	Passovia_pyrifolia)	((Tripodanthus_acutifolius	((Tripodanthus_flagellaris	Tripodanthus_belmirensis)	Phthirusa_inorna))	(Cladocolea_gracilis	(((Struthanthus_sp_RE_5128_1	(Struthanthus_oerstedii	Struthanthus_orbicularis))	Struthanthus_woodsonii)	(Cladocolea_cupulata	Cladocolea_mcvaughii)))))	Psittacanthus_calyculatus))	(Ligaria_cuneifolia	(Notanthera_heterophylla	((Tristerix_grandiflorus	(((Tristerix_peytonii	(((Tristerix_aphyllus	Tristerix_corymbosus)	Tristerix_penduliflorus)	Tristerix_verticillatus))	Tristerix_longebracteatus)	Tristerix_pubescens))	(Tristerix_chodatianus	Tristerix_peruvianus)))))))	(((Amylotheca_duthieana	(Decaisnina_triflora	((Macrosolen_melintangensis	Macrosolen_cochinchinensis)	Lepidaria_sp_Nickrent_4044)))
(((Agelanthus_sansibarensis	(Oncocalyx_sulfureus	Oncella_ambigua))	(((Oncocalyx_schimperi	Englerina_ramulosa)	Tapinanthus_constrictiflorus)	Berhautia_senegalensis))	((((((Plicosepalus_sagittifolius	Bakerella_sp_Nickrent_4161)	(((Moquiniella_rubra	(Phragmanthera_crassicaulis	((Globimetula_dinklagei	Emelianthe_panganensis)	(Plicosepalus_curviflorus	(Oliverella_rubroviridis	((Erianthemum_dregei	Spragueanella_rhamnifolia)	Tapinanthus_sp_OM825))))))	(((Helixanthera_parasitica	Taxillus_chinensis)	(Scurrula_pulverulenta	(Scurrula_parasitica	Scurrula_ferruginea)))	(((Sogerianthe_sessiflora	(((Amyema_glabra	Diplatia_furcata)	(Diplatia_grandibractea	(Amyema_cambagei	Dactyliophora_novaeguineae)))	(Benthamina_alyxifolia	(Helicanthes_elastica	Amyema_queenslandica))))	Phragmanthera_regularis)	(Helixanthera_cylindrica	((Ligaria_cuneifolia	((((((Notanthera_heterophylla	(((Amylotheca_duthieana	(Decaisnina_triflora	((Macrosolen_melintangensis	Macrosolen_cochinchinensis)	(Lepidaria_oviceps	Lepidaria_sp_Nickrent_4044))))	(Amylotheca_subumbellata	(Lysiana_maritima	Lysiana_filifolia)))	Loxanthera_speciosa))	(Alepis_flavida	Peraxilla_tetrapetala))	Desmaria_mutabilis)	(Decaisnina_brittenii
(((Agelanthus_sansibarensis	((Oncocalyx_schimperi	Oncocalyx_sulfureus)	Oncella_ambigua))	((Englerina_ramulosa	Tapinanthus_constrictiflorus)	Berhautia_senegalensis))	(((Septulina_glauca	(((((Socratina_bemarivensis	Moquiniella_rubra)	(((Plicosepalus_curviflorus	Globimetula_dinklagei)	Emelianthe_panganensis)	(Phragmanthera_crassicaulis	(Oliverella_rubroviridis	((Erianthemum_dregei	Spragueanella_rhamnifolia)	Tapinanthus_sp_OM825)))))	((Helixanthera_cylindrica	(Taxillus_chinensis	(Phragmanthera_regularis	(Scurrula_ferruginea	(Scurrula_pulverulenta	Scurrula_parasitica)))))	((Sogerianthe_sessiflora	((Benthamina_alyxifolia	((Amyema_glabra	(Diplatia_grandibractea	Diplatia_furcata))	(Amyema_cambagei	Dactyliophora_novaeguineae)))	(Helicanthes_elastica	Amyema_queenslandica)))	((Gaiadendron_punctatum	((((((Tripodanthus_acutifolius	(((Dendropemon_bicolor	Oryctanthus_occidentalis)	(Phthirusa_inorna	(Tripodanthus_flagellaris	Passovia_pyrifolia)))	(Tripodanthus_belmirensis	(Psittacanthus_calyculatus	((Cladocolea_cupulata	Cladocolea_mcvaughii)	((((Cladocolea_gracilis	(Struthanthus_oerstedii	Struthanthus_orbicularis))	Psittacanthus_schiedeanus)	Struthanthus_woodsonii)	Struthanthus_sp_RE_5128_1))))))
(((((((Dendrophthoe_longituba	Dendrophthoe_vitellina)	(Dendrophthoe_curvata	(Septulina_glauca	Helixanthera_coccinea)))	Tolypanthus_involucratus)	(((Plicosepalus_sagittifolius	Bakerella_sp_Nickrent_4161)	(Moquiniella_rubra	(Phragmanthera_crassicaulis	((Oliverella_rubroviridis	((Erianthemum_dregei	(Plicosepalus_curviflorus	Spragueanella_rhamnifolia))	Tapinanthus_sp_OM825))	(Globimetula_dinklagei	Emelianthe_panganensis)))))	((Helixanthera_cylindrica	((Helixanthera_parasitica	Taxillus_chinensis)	(Phragmanthera_regularis	(Scurrula_ferruginea	(Scurrula_pulverulenta	Scurrula_parasitica)))))	((Sogerianthe_sessiflora	((Benthamina_alyxifolia	((Amyema_glabra	(Diplatia_grandibractea	Diplatia_furcata))	(Amyema_cambagei	Dactyliophora_novaeguineae)))	(Helicanthes_elastica	Amyema_queenslandica)))	(((((Decaisnina_signata	Decaisnina_congesta)	Nuytsia_floribunda)	(Lepidaria_oviceps	Gaiadendron_punctatum))	((Decaisnina_brittenii	(((((((Tristerix_longebracteatus	((Tristerix_grandiflorus	(Tristerix_penduliflorus	(Tristerix_verticillatus	(Tristerix_corymbosus	Tristerix_aphyllus))))	Tristerix_pubescens))	Tristerix_peytonii)	(Tristerix_chodatianus	Tristerix_peruvianus))	(Notanthera_heterophylla
(Berhautia_senegalensis	((((((Dendrophthoe_curvata	((Septulina_glauca	Helixanthera_coccinea)	(Lepidaria_oviceps	(Dendrophthoe_constricta	(Dendrophthoe_longituba	Dendrophthoe_vitellina)))))	Tolypanthus_involucratus)	((Plicosepalus_sagittifolius	Bakerella_sp_Nickrent_4161)	(((Oliverella_rubroviridis	((Erianthemum_dregei	Spragueanella_rhamnifolia)	Tapinanthus_sp_OM825))	((Globimetula_dinklagei	Emelianthe_panganensis)	(Phragmanthera_crassicaulis	Moquiniella_rubra)))	((Helixanthera_cylindrica	((Helixanthera_parasitica	Taxillus_chinensis)	(Plicosepalus_curviflorus	(Phragmanthera_regularis	(Scurrula_pulverulenta	(Scurrula_parasitica	Scurrula_ferruginea))))))	((Sogerianthe_sessiflora	((Benthamina_alyxifolia	(Dactyliophora_novaeguineae	(Amyema_cambagei	((Amyema_glabra	Diplatia_furcata)	Diplatia_grandibractea))))	(Helicanthes_elastica	Amyema_queenslandica)))	((Gaiadendron_punctatum	((Amylotheca_subumbellata	((((((((Tristerix_chodatianus	(Tristerix_peytonii	((Tristerix_penduliflorus	(Tristerix_corymbosus	Tristerix_aphyllus))	Tristerix_verticillatus)))	(Tristerix_pubescens	(Tristerix_longebracteatus	Tristerix_peruvianus)))	Tristerix_grandiflorus)	(Notanthera_heterophylla	Ligaria_cuneifolia))
((((((Helixanthera_cylindrica	((Phragmanthera_regularis	(Scurrula_pulverulenta	(Scurrula_parasitica	Scurrula_ferruginea)))	((Plicosepalus_curviflorus	Septulina_glauca)	Taxillus_chinensis)))	(((Helixanthera_parasitica	Sogerianthe_sessiflora)	((Benthamina_alyxifolia	(Dactyliophora_novaeguineae	((Diplatia_grandibractea	(Amyema_glabra	Diplatia_furcata))	Amyema_cambagei)))	(Helicanthes_elastica	Amyema_queenslandica)))	(((((((((((Tristerix_verticillatus	Tristerix_corymbosus)	Tristerix_aphyllus)	Tristerix_penduliflorus)	Tristerix_peytonii)	(Tristerix_chodatianus	Tristerix_peruvianus))	(Tristerix_pubescens	Tristerix_longebracteatus))	Tristerix_grandiflorus)	(Tupeia_antarctica	((((((Struthanthus_oerstedii	Struthanthus_orbicularis)	Struthanthus_woodsonii)	(Cladocolea_gracilis	Struthanthus_sp_RE_5128_1))	(Passovia_pyrifolia	(Dendropemon_bicolor	((Cladocolea_cupulata	Cladocolea_mcvaughii)	Oryctanthus_occidentalis))))	((Tripodanthus_belmirensis	(Tripodanthus_flagellaris	Tripodanthus_acutifolius))	Phthirusa_inorna))	(Psittacanthus_calyculatus	Psittacanthus_schiedeanus))))	((Desmaria_mutabilis	(Notanthera_heterophylla	(((Amylotheca_subumbellata	(Lysiana_maritima	Lysiana_filifolia))
(Berhautia_senegalensis	((((((Decaisnina_congesta	((((Phragmanthera_regularis	(Scurrula_ferruginea	(Scurrula_pulverulenta	Scurrula_parasitica)))	Taxillus_chinensis)	((((Septulina_glauca	Sogerianthe_sessiflora)	((Benthamina_alyxifolia	(Dactyliophora_novaeguineae	((Diplatia_furcata	(Diplatia_grandibractea	Amyema_glabra))	Amyema_cambagei)))	(Helicanthes_elastica	Amyema_queenslandica)))	(((Gaiadendron_punctatum	(Atkinsonia_ligustrina	Nuytsia_floribunda))	(((Psittacanthus_schiedeanus	((((((Struthanthus_oerstedii	Struthanthus_orbicularis)	(Tripodanthus_belmirensis	Struthanthus_woodsonii))	(Cladocolea_gracilis	Struthanthus_sp_RE_5128_1))	((Phthirusa_inorna	Passovia_pyrifolia)	(Dendropemon_bicolor	Oryctanthus_occidentalis)))	(Tripodanthus_flagellaris	((Cladocolea_cupulata	Cladocolea_mcvaughii)	Tripodanthus_acutifolius)))	Psittacanthus_calyculatus))	(Decaisnina_signata	(Desmaria_mutabilis	(Tupeia_antarctica	(Ligaria_cuneifolia	(Notanthera_heterophylla	((Tristerix_chodatianus	Tristerix_peruvianus)	((Tristerix_pubescens	Tristerix_longebracteatus)	((Tristerix_penduliflorus	Tristerix_grandiflorus)	((Tristerix_peytonii	(Tristerix_corymbosus	Tristerix_aphyllus))
(Berhautia_senegalensis	((((Socratina_bemarivensis	(Baratranthus_axanthus	Vanwykia_remota))	((((Dendrophthoe_constricta	(Dendrophthoe_longituba	Dendrophthoe_vitellina))	Dendrophthoe_curvata)	(Tolypanthus_involucratus	Helixanthera_coccinea))	((Plicosepalus_sagittifolius	Bakerella_sp_Nickrent_4161)	((Phragmanthera_regularis	(((Scurrula_pulverulenta	(Scurrula_parasitica	Scurrula_ferruginea))	Taxillus_chinensis)	((((Septulina_glauca	Sogerianthe_sessiflora)	((Benthamina_alyxifolia	(Dactyliophora_novaeguineae	((Diplatia_furcata	(Diplatia_grandibractea	Amyema_glabra))	Amyema_cambagei)))	(Helicanthes_elastica	Amyema_queenslandica)))	(((Gaiadendron_punctatum	Tupeia_antarctica)	((((Lepidaria_oviceps	((Amylotheca_subumbellata	(Lysiana_maritima	Lysiana_filifolia))	(Loxanthera_speciosa	((((Decaisnina_congesta	(Decaisnina_triflora	Decaisnina_brittenii))	Decaisnina_signata)	Lepidaria_sp_Nickrent_4044)	((Macrosolen_melintangensis	Macrosolen_cochinchinensis)	Amylotheca_duthieana)))))	(Alepis_flavida	Peraxilla_tetrapetala))	(Desmaria_mutabilis	((((((Tristerix_chodatianus	(Tristerix_peytonii	((Tristerix_aphyllus	Tristerix_corymbosus)	Tristerix_verticillatus)))
(((((Socratina_bemarivensis	(Baratranthus_axanthus	Vanwykia_remota))	((((Decaisnina_brittenii	(Moquiniella_rubra	(Phragmanthera_crassicaulis	((Oliverella_rubroviridis	(Tapinanthus_sp_OM825	(Erianthemum_dregei	Spragueanella_rhamnifolia)))	(Emelianthe_panganensis	(Plicosepalus_curviflorus	Globimetula_dinklagei))))))	((((Helixanthera_parasitica	Taxillus_chinensis)	(Phragmanthera_regularis	(Scurrula_pulverulenta	(Scurrula_parasitica	Scurrula_ferruginea))))	Helixanthera_cylindrica)	((((Cecarria_obtusifolia	((Loranthus_grewingkii	Loranthus_europaeus)	Loranthus_odoratus))	(Ileostylus_micranthus	(Muellerina_celastroides	Muellerina_eucalyptoides)))	(Gaiadendron_punctatum	((Nuytsia_floribunda	(((Notanthera_heterophylla	((Peraxilla_tetrapetala	Alepis_flavida)	((Amylotheca_subumbellata	(Lysiana_maritima	Lysiana_filifolia))	((Amylotheca_duthieana	((Lepidaria_sp_Nickrent_4044	(Macrosolen_melintangensis	Macrosolen_cochinchinensis))	Decaisnina_triflora))	Loxanthera_speciosa))))	(((Decaisnina_congesta	Decaisnina_signata)	Ligaria_cuneifolia)	(Desmaria_mutabilis	((((Cladocolea_gracilis	((Struthanthus_woodsonii	(((Cladocolea_cupulata	Cladocolea_mcvaughii)	(Struthanthus_oerstedii
((((Agelanthus_sansibarensis	(Oncocalyx_schimperi	(Oncocalyx_sulfureus	Oncella_ambigua)))	(((Socratina_bemarivensis	Vanwykia_remota)	((Tolypanthus_involucratus	(Dendrophthoe_curvata	(Dendrophthoe_constricta	(Helixanthera_coccinea	(Dendrophthoe_vitellina	Dendrophthoe_longituba)))))	(((Moquiniella_rubra	((Globimetula_dinklagei	(Plicosepalus_curviflorus	Phragmanthera_crassicaulis))	((Oliverella_rubroviridis	(Tapinanthus_sp_OM825	(Erianthemum_dregei	Spragueanella_rhamnifolia)))	Emelianthe_panganensis)))	(Plicosepalus_sagittifolius	Bakerella_sp_Nickrent_4161))	(Diplatia_grandibractea	(((Septulina_glauca	Sogerianthe_sessiflora)	((Lepidaria_oviceps	(Helicanthes_elastica	Amyema_queenslandica))	(((Diplatia_furcata	Amyema_glabra)	Dactyliophora_novaeguineae)	Benthamina_alyxifolia)))	((Amyema_cambagei	(((Cecarria_obtusifolia	((Loranthus_europaeus	Loranthus_grewingkii)	Loranthus_odoratus))	((Ileostylus_micranthus	(Muellerina_celastroides	Muellerina_eucalyptoides))	(((Tupeia_antarctica	(((((((Tristerix_longebracteatus	Tristerix_peytonii)	Tristerix_pubescens)	((Tristerix_chodatianus	Tristerix_peruvianus)	Tristerix_grandiflorus))	(Tristerix_aphyllus	(Tristerix_corymbosus
(((((Socratina_bemarivensis	Vanwykia_remota)	(((((((Emelianthe_panganensis	Globimetula_dinklagei)	(Oliverella_rubroviridis	(Plicosepalus_curviflorus	(Tapinanthus_sp_OM825	(Erianthemum_dregei	Spragueanella_rhamnifolia)))))	Phragmanthera_crassicaulis)	Moquiniella_rubra)	Amyema_cambagei)	((Helixanthera_cylindrica	(((Septulina_glauca	Sogerianthe_sessiflora)	((Helicanthes_elastica	Amyema_queenslandica)	(((Diplatia_furcata	(Amyema_glabra	Diplatia_grandibractea))	(Lepidaria_oviceps	Dactyliophora_novaeguineae))	Benthamina_alyxifolia)))	((((Nuytsia_floribunda	Gaiadendron_punctatum)	(Tupeia_antarctica	(((Atkinsonia_ligustrina	(((Psittacanthus_calyculatus	(((Dendropemon_bicolor	Oryctanthus_occidentalis)	((((Cladocolea_gracilis	Struthanthus_sp_RE_5128_1)	(Psittacanthus_schiedeanus	(Struthanthus_woodsonii	(Struthanthus_oerstedii	Struthanthus_orbicularis))))	(Cladocolea_cupulata	Cladocolea_mcvaughii))	(Passovia_pyrifolia	Phthirusa_inorna)))	(Tripodanthus_belmirensis	(Tripodanthus_flagellaris	Tripodanthus_acutifolius))))	(Desmaria_mutabilis	Ligaria_cuneifolia))	(((Peraxilla_tetrapetala	Alepis_flavida)	(((Lysiana_maritima	Lysiana_filifolia)	((Lepidaria_sp_Nickrent_4044
((((Agelanthus_sansibarensis	(Oncocalyx_schimperi	(Oncocalyx_sulfureus	Oncella_ambigua)))	(Tapinanthus_constrictiflorus	Englerina_ramulosa))	(((Socratina_bemarivensis	(Baratranthus_axanthus	Vanwykia_remota))	((Plicosepalus_sagittifolius	((((Emelianthe_panganensis	Globimetula_dinklagei)	(Oliverella_rubroviridis	(Tapinanthus_sp_OM825	(Erianthemum_dregei	Spragueanella_rhamnifolia))))	Phragmanthera_crassicaulis)	Moquiniella_rubra))	((Tolypanthus_involucratus	((Dendrophthoe_curvata	(Dendrophthoe_vitellina	Dendrophthoe_longituba))	Helixanthera_coccinea))	(((((Plicosepalus_curviflorus	Septulina_glauca)	(Gaiadendron_punctatum	(((Atkinsonia_ligustrina	(((((Decaisnina_congesta	Decaisnina_signata)	Decaisnina_brittenii)	Desmaria_mutabilis)	((((Tristerix_chodatianus	(Tristerix_peytonii	(Tristerix_aphyllus	((Tristerix_verticillatus	Tristerix_corymbosus)	Tristerix_grandiflorus))))	(Tristerix_pubescens	(Tristerix_peruvianus	Tristerix_longebracteatus)))	Tristerix_penduliflorus)	(Ligaria_cuneifolia	(Psittacanthus_calyculatus	(((Cladocolea_gracilis	((Struthanthus_woodsonii	(Struthanthus_sp_RE_5128_1	(((Cladocolea_cupulata	Cladocolea_mcvaughii)	Struthanthus_oerstedii)	Struthanthus_orbicularis)))
((((Agelanthus_sansibarensis	(Oncocalyx_sulfureus	Oncella_ambigua))	Oncocalyx_schimperi)	((((Helixanthera_parasitica	Socratina_bemarivensis)	(Baratranthus_axanthus	Vanwykia_remota))	(((Dendrophthoe_curvata	(Dendrophthoe_constricta	(Dendrophthoe_vitellina	Dendrophthoe_longituba)))	(Helixanthera_coccinea	Tolypanthus_involucratus))	((((((Helicanthes_elastica	Amyema_queenslandica)	(((Diplatia_furcata	(Amyema_glabra	Diplatia_grandibractea))	(Dactyliophora_novaeguineae	Amyema_cambagei))	Benthamina_alyxifolia))	Sogerianthe_sessiflora)	(((((Phthirusa_inorna	((Psittacanthus_calyculatus	(Cladocolea_gracilis	(Struthanthus_woodsonii	(Psittacanthus_schiedeanus	(Struthanthus_sp_RE_5128_1	(Struthanthus_oerstedii	Struthanthus_orbicularis))))))	(Passovia_pyrifolia	(Dendropemon_bicolor	((Cladocolea_cupulata	Cladocolea_mcvaughii)	Oryctanthus_occidentalis)))))	((Tripodanthus_acutifolius	Tripodanthus_flagellaris)	Tripodanthus_belmirensis))	(((Peraxilla_tetrapetala	Alepis_flavida)	(Decaisnina_congesta	(Amylotheca_subumbellata	(((Lysiana_maritima	Lysiana_filifolia)	((((Lepidaria_oviceps	Lepidaria_sp_Nickrent_4044)	(Macrosolen_melintangensis	Macrosolen_cochinchinensis))	(Decaisnina_brittenii
((((Helixanthera_parasitica	Oedina_pendens)	((Socratina_bemarivensis	Vanwykia_remota)	((((Dendrophthoe_curvata	(Dendrophthoe_vitellina	Dendrophthoe_longituba))	(Septulina_glauca	(Helixanthera_coccinea	Tolypanthus_involucratus)))	(((((Helicanthes_elastica	Amyema_queenslandica)	((Dactyliophora_novaeguineae	(Amyema_cambagei	((Diplatia_furcata	Amyema_glabra)	Diplatia_grandibractea)))	Benthamina_alyxifolia))	Sogerianthe_sessiflora)	(((((Atkinsonia_ligustrina	(((Lepidaria_oviceps	(Peraxilla_tetrapetala	Alepis_flavida))	(Notanthera_heterophylla	(((Amylotheca_subumbellata	(Lysiana_maritima	Lysiana_filifolia))	(Amylotheca_duthieana	(Decaisnina_triflora	((Decaisnina_brittenii	(Decaisnina_congesta	Decaisnina_signata))	(Lepidaria_sp_Nickrent_4044	(Macrosolen_melintangensis	Macrosolen_cochinchinensis))))))	Loxanthera_speciosa)))	(Desmaria_mutabilis	((((Phthirusa_inorna	Tripodanthus_acutifolius)	Tripodanthus_flagellaris)	((Psittacanthus_calyculatus	(Cladocolea_gracilis	(Struthanthus_woodsonii	(Psittacanthus_schiedeanus	(Struthanthus_sp_RE_5128_1	(Struthanthus_oerstedii	Struthanthus_orbicularis))))))	(Passovia_pyrifolia	(Dendropemon_bicolor	(Cladocolea_cupulata
(((Oedina_pendens	Dendrophthoe_constricta)	((Socratina_bemarivensis	(Lepidaria_oviceps	Vanwykia_remota))	((((Bakerella_sp_Nickrent_4161	Plicosepalus_sagittifolius)	((Phragmanthera_crassicaulis	((Emelianthe_panganensis	Globimetula_dinklagei)	(Oliverella_rubroviridis	(Plicosepalus_curviflorus	(Tapinanthus_sp_OM825	(Erianthemum_dregei	Spragueanella_rhamnifolia))))))	Moquiniella_rubra))	(Tolypanthus_involucratus	((Phragmanthera_regularis	((Septulina_glauca	Helixanthera_coccinea)	(Dendrophthoe_vitellina	Dendrophthoe_longituba)))	Dendrophthoe_curvata)))	((((Helixanthera_parasitica	Taxillus_chinensis)	(Scurrula_pulverulenta	(Scurrula_parasitica	Scurrula_ferruginea)))	Helixanthera_cylindrica)	((((Dactyliophora_novaeguineae	(Amyema_cambagei	((Diplatia_furcata	Amyema_glabra)	Diplatia_grandibractea)))	(Benthamina_alyxifolia	(Helicanthes_elastica	Amyema_queenslandica)))	Sogerianthe_sessiflora)	(((((Desmaria_mutabilis	((((Psittacanthus_calyculatus	(Cladocolea_gracilis	(Struthanthus_woodsonii	(Struthanthus_sp_RE_5128_1	((Psittacanthus_schiedeanus	((Cladocolea_cupulata	Cladocolea_mcvaughii)	Struthanthus_oerstedii))	Struthanthus_orbicularis)))))	(Passovia_pyrifolia	(Dendropemon_bicolor
((Oedina_pendens	((Socratina_bemarivensis	(Baratranthus_axanthus	Vanwykia_remota))	(((Amyema_cambagei	(Bakerella_sp_Nickrent_4161	(Sogerianthe_sessiflora	((Dactyliophora_novaeguineae	(Diplatia_furcata	(Amyema_glabra	Diplatia_grandibractea)))	(Benthamina_alyxifolia	(Helicanthes_elastica	Amyema_queenslandica))))))	(Plicosepalus_sagittifolius	(Helixanthera_cylindrica	(((Helixanthera_coccinea	Dendrophthoe_constricta)	(Dendrophthoe_vitellina	Dendrophthoe_longituba))	(Dendrophthoe_curvata	Tolypanthus_involucratus)))))	(((Phragmanthera_crassicaulis	((Emelianthe_panganensis	Globimetula_dinklagei)	(Oliverella_rubroviridis	(Tapinanthus_sp_OM825	(Erianthemum_dregei	Spragueanella_rhamnifolia)))))	Moquiniella_rubra)	(((Plicosepalus_curviflorus	(Helixanthera_parasitica	Taxillus_chinensis))	(Phragmanthera_regularis	(Scurrula_pulverulenta	(Scurrula_parasitica	Scurrula_ferruginea))))	(((Tupeia_antarctica	(((((((Cladocolea_gracilis	(Struthanthus_woodsonii	(Struthanthus_sp_RE_5128_1	(Struthanthus_orbicularis	(Struthanthus_oerstedii	Cladocolea_mcvaughii)))))	(Passovia_pyrifolia	(Dendropemon_bicolor	(Psittacanthus_schiedeanus	Oryctanthus_occidentalis))))	Cladocolea_cupulata)	(Tripodanthus_belmirensis
((Oedina_pendens	(((Baratranthus_axanthus	Vanwykia_remota)	(((((Helixanthera_coccinea	((Dendrophthoe_longituba	Dendrophthoe_vitellina)	Dendrophthoe_constricta))	Dendrophthoe_curvata)	Plicosepalus_sagittifolius)	(((Phragmanthera_crassicaulis	((Emelianthe_panganensis	Globimetula_dinklagei)	((Erianthemum_dregei	Spragueanella_rhamnifolia)	(Oliverella_rubroviridis	Tapinanthus_sp_OM825))))	Moquiniella_rubra)	(((Helixanthera_parasitica	Taxillus_chinensis)	(Phragmanthera_regularis	(Scurrula_ferruginea	(Scurrula_pulverulenta	Scurrula_parasitica))))	(Helixanthera_cylindrica	(((((Tripodanthus_acutifolius	Tripodanthus_flagellaris)	(Psittacanthus_calyculatus	(((Cladocolea_gracilis	((Struthanthus_oerstedii	Struthanthus_orbicularis)	(Cladocolea_cupulata	Cladocolea_mcvaughii)))	((Tripodanthus_belmirensis	Struthanthus_woodsonii)	Struthanthus_sp_RE_5128_1))	((Phthirusa_inorna	Passovia_pyrifolia)	(Dendropemon_bicolor	Oryctanthus_occidentalis)))))	Psittacanthus_schiedeanus)	(((((Gaiadendron_punctatum	((Plicosepalus_curviflorus	Nuytsia_floribunda)	(Septulina_glauca	Atkinsonia_ligustrina)))	(((Peraxilla_tetrapetala	(Lepidaria_oviceps	Alepis_flavida))	(Notanthera_heterophylla	((Amylotheca_subumbellata
(Berhautia_senegalensis	(((Tapinanthus_constrictiflorus	Englerina_ramulosa)	(Agelanthus_sansibarensis	(Oncocalyx_schimperi	(Oncocalyx_sulfureus	Oncella_ambigua))))	((Helixanthera_parasitica	Oedina_pendens)	(((((((Dendrophthoe_longituba	Dendrophthoe_vitellina)	Dendrophthoe_constricta)	Dendrophthoe_curvata)	(Tolypanthus_involucratus	Helixanthera_coccinea))	((Phragmanthera_regularis	(((Taxillus_chinensis	((Scurrula_ferruginea	Scurrula_parasitica)	Scurrula_pulverulenta))	Helixanthera_cylindrica)	((Sogerianthe_sessiflora	((Helicanthes_elastica	Amyema_queenslandica)	((Dactyliophora_novaeguineae	(Amyema_cambagei	(Diplatia_furcata	(Amyema_glabra	Diplatia_grandibractea))))	Benthamina_alyxifolia)))	((((Cecarria_obtusifolia	((Loranthus_europaeus	Loranthus_grewingkii)	Loranthus_odoratus))	(Ileostylus_micranthus	(Muellerina_celastroides	Muellerina_eucalyptoides)))	(((Decaisnina_congesta	Decaisnina_signata)	Ligaria_cuneifolia)	((Gaiadendron_punctatum	(Nuytsia_floribunda	Atkinsonia_ligustrina))	((Desmaria_mutabilis	(Tupeia_antarctica	(Tristerix_penduliflorus	((Tristerix_verticillatus	(Tristerix_corymbosus	Tristerix_aphyllus))	(Tristerix_peytonii
(((((((Dendrophthoe_vitellina	Dendrophthoe_longituba)	(Dendrophthoe_curvata	(Septulina_glauca	Helixanthera_coccinea)))	Tolypanthus_involucratus)	((Bakerella_sp_Nickrent_4161	(Plicosepalus_sagittifolius	(Baratranthus_axanthus	Vanwykia_remota)))	((((((Muellerina_celastroides	Muellerina_eucalyptoides)	Ileostylus_micranthus)	((((Loranthus_grewingkii	Loranthus_europaeus)	Loranthus_odoratus)	Cecarria_obtusifolia)	((((((Amylotheca_subumbellata	(Lysiana_filifolia	Lysiana_maritima))	((((((Decaisnina_signata	Decaisnina_congesta)	Decaisnina_brittenii)	Decaisnina_triflora)	((Macrosolen_melintangensis	Macrosolen_cochinchinensis)	Lepidaria_sp_Nickrent_4044))	Amylotheca_duthieana)	Loxanthera_speciosa))	(Peraxilla_tetrapetala	Alepis_flavida))	Desmaria_mutabilis)	((((Cladocolea_mcvaughii	Cladocolea_cupulata)	Atkinsonia_ligustrina)	Nuytsia_floribunda)	((Tripodanthus_flagellaris	Lepidaria_oviceps)	Gaiadendron_punctatum)))	((((Ligaria_cuneifolia	Psittacanthus_schiedeanus)	((((Tristerix_peytonii	((Tristerix_chodatianus	Tristerix_peruvianus)	((Tristerix_penduliflorus	(Tristerix_corymbosus	Tristerix_aphyllus))	Tristerix_verticillatus)))	(Tristerix_longebracteatus	Tristerix_pubescens))
(Berhautia_senegalensis	(((((Bakerella_sp_Nickrent_4161	(Plicosepalus_sagittifolius	(Baratranthus_axanthus	Vanwykia_remota)))	(((((Helixanthera_parasitica	Taxillus_chinensis)	(Scurrula_pulverulenta	(Scurrula_parasitica	Scurrula_ferruginea)))	(Helixanthera_cylindrica	(Phragmanthera_regularis	((Sogerianthe_sessiflora	((Benthamina_alyxifolia	(Dactyliophora_novaeguineae	(Amyema_cambagei	(Diplatia_furcata	(Diplatia_grandibractea	Amyema_glabra)))))	(Helicanthes_elastica	Amyema_queenslandica)))	((((Oncocalyx_schimperi	(((((Lysiana_filifolia	Lysiana_maritima)	((((((Decaisnina_signata	Decaisnina_congesta)	Decaisnina_brittenii)	Decaisnina_triflora)	((Macrosolen_melintangensis	Macrosolen_cochinchinensis)	Lepidaria_sp_Nickrent_4044))	Amylotheca_duthieana)	(Lepidaria_oviceps	Loxanthera_speciosa)))	(Peraxilla_tetrapetala	Alepis_flavida))	Desmaria_mutabilis)	(Gaiadendron_punctatum	(Atkinsonia_ligustrina	Nuytsia_floribunda))))	Amylotheca_subumbellata)	(((Ligaria_cuneifolia	(((((Tristerix_longebracteatus	Tristerix_pubescens)	(((Tristerix_aphyllus	Tristerix_corymbosus)	Tristerix_verticillatus)	Tristerix_peytonii))	(Tristerix_penduliflorus	Tristerix_grandiflorus))
(Berhautia_senegalensis	((((Englerina_ramulosa	Tapinanthus_constrictiflorus)	Oncocalyx_schimperi)	(Agelanthus_sansibarensis	(Oncocalyx_sulfureus	Oncella_ambigua)))	(((((Taxillus_chinensis	Dendrophthoe_constricta)	(Phragmanthera_regularis	(Scurrula_pulverulenta	(Scurrula_parasitica	Scurrula_ferruginea))))	(Helixanthera_cylindrica	((Sogerianthe_sessiflora	(((Amyema_cambagei	(Diplatia_grandibractea	Dactyliophora_novaeguineae))	(Amyema_glabra	Diplatia_furcata))	((Helicanthes_elastica	Amyema_queenslandica)	Benthamina_alyxifolia)))	((Baratranthus_axanthus	(Tupeia_antarctica	(((((Psittacanthus_schiedeanus	(Tristerix_penduliflorus	(Tristerix_corymbosus	(Tristerix_aphyllus	((Tristerix_peytonii	((Tristerix_chodatianus	Tristerix_peruvianus)	(Tristerix_grandiflorus	(Tristerix_longebracteatus	Tristerix_pubescens))))	Tristerix_verticillatus)))))	((((Decaisnina_signata	Decaisnina_congesta)	Ligaria_cuneifolia)	Decaisnina_brittenii)	Desmaria_mutabilis))	(((((Cladocolea_gracilis	Struthanthus_sp_RE_5128_1)	((Tripodanthus_belmirensis	(Struthanthus_oerstedii	Struthanthus_orbicularis))	Struthanthus_woodsonii))	((Dendropemon_bicolor	(Tripodanthus_flagellaris	Oryctanthus_occidentalis))
(Berhautia_senegalensis	((Agelanthus_sansibarensis	(Oncocalyx_sulfureus	Oncella_ambigua))	((((((Baratranthus_axanthus	Vanwykia_remota)	(Bakerella_sp_Nickrent_4161	(Plicosepalus_sagittifolius	(((((Tapinanthus_sp_OM825	(Spragueanella_rhamnifolia	Erianthemum_dregei))	Oliverella_rubroviridis)	(Globimetula_dinklagei	Emelianthe_panganensis))	Moquiniella_rubra)	Phragmanthera_crassicaulis))))	(((Dendrophthoe_curvata	(Dendrophthoe_constricta	(Dendrophthoe_vitellina	Dendrophthoe_longituba)))	Helixanthera_coccinea)	Tolypanthus_involucratus))	(((Helixanthera_cylindrica	((Helixanthera_parasitica	Taxillus_chinensis)	(Phragmanthera_regularis	(Scurrula_pulverulenta	(Scurrula_parasitica	Scurrula_ferruginea)))))	(Septulina_glauca	((Sogerianthe_sessiflora	(((Amyema_cambagei	((Diplatia_grandibractea	Diplatia_furcata)	Amyema_glabra))	Dactyliophora_novaeguineae)	((Helicanthes_elastica	Amyema_queenslandica)	Benthamina_alyxifolia)))	(((Tupeia_antarctica	((Desmaria_mutabilis	(((Notanthera_heterophylla	(((Amylotheca_duthieana	((Lepidaria_sp_Nickrent_4044	(Macrosolen_melintangensis	Macrosolen_cochinchinensis))	(((Decaisnina_signata	Decaisnina_congesta)	Decaisnina_brittenii)	Decaisnina_triflora)))
(Berhautia_senegalensis	((((((((((Plicosepalus_curviflorus	((Tapinanthus_sp_OM825	(Spragueanella_rhamnifolia	Erianthemum_dregei))	Oliverella_rubroviridis))	Phragmanthera_crassicaulis)	(Globimetula_dinklagei	Emelianthe_panganensis))	Moquiniella_rubra)	(Bakerella_sp_Nickrent_4161	Plicosepalus_sagittifolius))	Amyema_cambagei)	(Phragmanthera_regularis	((Helixanthera_cylindrica	((Helixanthera_parasitica	Taxillus_chinensis)	(Scurrula_pulverulenta	(Scurrula_parasitica	Scurrula_ferruginea))))	((Sogerianthe_sessiflora	((Benthamina_alyxifolia	((Diplatia_furcata	(Diplatia_grandibractea	Amyema_glabra))	Dactyliophora_novaeguineae))	(Helicanthes_elastica	Amyema_queenslandica)))	(((Tupeia_antarctica	(Atkinsonia_ligustrina	((Desmaria_mutabilis	(((Notanthera_heterophylla	(((((Tristerix_peytonii	Tristerix_verticillatus)	(Tristerix_corymbosus	Tristerix_aphyllus))	Tristerix_chodatianus)	(Tristerix_pubescens	(Tristerix_peruvianus	Tristerix_longebracteatus)))	(Tristerix_penduliflorus	Tristerix_grandiflorus)))	Ligaria_cuneifolia)	(((((Tripodanthus_acutifolius	(Cladocolea_mcvaughii	Cladocolea_cupulata))	((Passovia_pyrifolia	Phthirusa_inorna)	(Cladocolea_gracilis	((Struthanthus_sp_RE_5128_1
(((Berhautia_senegalensis	((Oncocalyx_schimperi	Englerina_ramulosa)	Tapinanthus_constrictiflorus))	(Agelanthus_sansibarensis	(Oncocalyx_sulfureus	Oncella_ambigua)))	(((((Bakerella_sp_Nickrent_4161	Plicosepalus_sagittifolius)	(((((((((Tripodanthus_flagellaris	Tripodanthus_acutifolius)	((((Cladocolea_mcvaughii	(Struthanthus_woodsonii	((Cladocolea_cupulata	Struthanthus_oerstedii)	Struthanthus_orbicularis)))	(Cladocolea_gracilis	Struthanthus_sp_RE_5128_1))	Tripodanthus_belmirensis)	(((Phthirusa_inorna	Passovia_pyrifolia)	Dendropemon_bicolor)	Oryctanthus_occidentalis)))	Psittacanthus_calyculatus)	Psittacanthus_schiedeanus)	((((Desmaria_mutabilis	(Atkinsonia_ligustrina	(Gaiadendron_punctatum	Nuytsia_floribunda)))	(Notanthera_heterophylla	((((Amylotheca_duthieana	(((Decaisnina_brittenii	((Lepidaria_sp_Nickrent_4044	(Macrosolen_melintangensis	Macrosolen_cochinchinensis))	Decaisnina_congesta))	Decaisnina_signata)	Decaisnina_triflora))	(Amylotheca_subumbellata	(Lysiana_filifolia	Lysiana_maritima)))	(Tristerix_penduliflorus	Loxanthera_speciosa))	(Peraxilla_tetrapetala	Alepis_flavida))))	((Lepidaria_oviceps	Tupeia_antarctica)	((Tristerix_peytonii	((Tristerix_grandiflorus	(Tristerix_verticillatus
(Berhautia_senegalensis	(((((((Dendrophthoe_curvata	((Dendrophthoe_constricta	(Dendrophthoe_vitellina	Dendrophthoe_longituba))	Helixanthera_coccinea))	Tolypanthus_involucratus)	(((Helixanthera_parasitica	Taxillus_chinensis)	(Scurrula_ferruginea	(Scurrula_pulverulenta	Scurrula_parasitica)))	(Helixanthera_cylindrica	(((Sogerianthe_sessiflora	((((Diplatia_furcata	(Amyema_glabra	Diplatia_grandibractea))	Benthamina_alyxifolia)	Dactyliophora_novaeguineae)	(Helicanthes_elastica	Amyema_queenslandica)))	(((((Notanthera_heterophylla	(((Loxanthera_speciosa	(Lysiana_filifolia	Lysiana_maritima))	(Amylotheca_duthieana	((((Macrosolen_melintangensis	Macrosolen_cochinchinensis)	Lepidaria_sp_Nickrent_4044)	Decaisnina_triflora)	((Decaisnina_congesta	Decaisnina_signata)	Decaisnina_brittenii))))	Lepidaria_oviceps))	(Nuytsia_floribunda	(Peraxilla_tetrapetala	Alepis_flavida)))	(((Phthirusa_inorna	(((Tripodanthus_flagellaris	Tripodanthus_acutifolius)	((Cladocolea_gracilis	(Struthanthus_oerstedii	Struthanthus_orbicularis))	(Struthanthus_sp_RE_5128_1	(Tripodanthus_belmirensis	Struthanthus_woodsonii))))	((Dendropemon_bicolor	(Psittacanthus_schiedeanus	Oryctanthus_occidentalis))	Passovia_pyrifolia)))
(Berhautia_senegalensis	((Oedina_pendens	(Septulina_glauca	(((((Dendrophthoe_curvata	((Dendrophthoe_constricta	(Dendrophthoe_vitellina	Dendrophthoe_longituba))	Helixanthera_coccinea))	Tolypanthus_involucratus)	((Phragmanthera_regularis	((((Plicosepalus_curviflorus	Sogerianthe_sessiflora)	((Helicanthes_elastica	Amyema_queenslandica)	(((Diplatia_furcata	(Amyema_glabra	Diplatia_grandibractea))	Dactyliophora_novaeguineae)	Benthamina_alyxifolia)))	((((Tripodanthus_belmirensis	Phthirusa_inorna)	((Tripodanthus_flagellaris	Tripodanthus_acutifolius)	(((Dendropemon_bicolor	(Cladocolea_mcvaughii	(Oryctanthus_occidentalis	Cladocolea_cupulata)))	Passovia_pyrifolia)	(Psittacanthus_calyculatus	(Cladocolea_gracilis	((((Struthanthus_oerstedii	Struthanthus_orbicularis)	Struthanthus_sp_RE_5128_1)	Struthanthus_woodsonii)	Psittacanthus_schiedeanus))))))	((Gaiadendron_punctatum	((((Desmaria_mutabilis	Ligaria_cuneifolia)	((((Tristerix_grandiflorus	((Tristerix_aphyllus	(Tristerix_corymbosus	(Tristerix_peytonii	Tristerix_verticillatus)))	Tristerix_penduliflorus))	Tristerix_longebracteatus)	Tristerix_pubescens)	(Tristerix_chodatianus	Tristerix_peruvianus)))	Tupeia_antarctica)	(Notanthera_heterophylla
((Oedina_pendens	((((((Dendrophthoe_curvata	((Dendrophthoe_constricta	(Dendrophthoe_vitellina	Dendrophthoe_longituba))	Helixanthera_coccinea))	Tolypanthus_involucratus)	((Bakerella_sp_Nickrent_4161	Plicosepalus_sagittifolius)	((Moquiniella_rubra	((((Tapinanthus_sp_OM825	(Spragueanella_rhamnifolia	Erianthemum_dregei))	Oliverella_rubroviridis)	(Emelianthe_panganensis	Globimetula_dinklagei))	Phragmanthera_crassicaulis))	(((Helixanthera_parasitica	Taxillus_chinensis)	(Plicosepalus_curviflorus	(Scurrula_pulverulenta	(Scurrula_parasitica	Scurrula_ferruginea))))	(Helixanthera_cylindrica	(((Decaisnina_congesta	((((Atkinsonia_ligustrina	Gaiadendron_punctatum)	(((Amylotheca_duthieana	(Loxanthera_speciosa	((Decaisnina_signata	(((Macrosolen_melintangensis	Macrosolen_cochinchinensis)	Lepidaria_sp_Nickrent_4044)	Decaisnina_triflora))	(Amylotheca_subumbellata	(Lysiana_filifolia	Lysiana_maritima)))))	(Lepidaria_oviceps	(Peraxilla_tetrapetala	Alepis_flavida)))	Nuytsia_floribunda))	(Tupeia_antarctica	((Desmaria_mutabilis	((((((Dendropemon_bicolor	Oryctanthus_occidentalis)	Passovia_pyrifolia)	(Psittacanthus_calyculatus	(Psittacanthus_schiedeanus	(Cladocolea_gracilis	(((((Cladocolea_mcvaughii
((Oedina_pendens	(Socratina_bemarivensis	((((Helixanthera_coccinea	(Dendrophthoe_curvata	(Dendrophthoe_constricta	(Dendrophthoe_vitellina	Dendrophthoe_longituba))))	Tolypanthus_involucratus)	(((((Cecarria_obtusifolia	(Loranthus_odoratus	(Loranthus_europaeus	Loranthus_grewingkii)))	((((Nuytsia_floribunda	(Atkinsonia_ligustrina	Gaiadendron_punctatum))	((((((Amylotheca_subumbellata	(Lysiana_filifolia	Lysiana_maritima))	((Amylotheca_duthieana	(Macrosolen_melintangensis	Macrosolen_cochinchinensis))	(Lepidaria_sp_Nickrent_4044	(Decaisnina_triflora	Lepidaria_oviceps))))	Loxanthera_speciosa)	(Peraxilla_tetrapetala	Alepis_flavida))	(((Decaisnina_brittenii	(Decaisnina_congesta	Decaisnina_signata))	Desmaria_mutabilis)	(((((Dendropemon_bicolor	Oryctanthus_occidentalis)	(Phthirusa_inorna	Passovia_pyrifolia))	(((((Psittacanthus_schiedeanus	Struthanthus_woodsonii)	Struthanthus_sp_RE_5128_1)	(Cladocolea_gracilis	(Struthanthus_oerstedii	Struthanthus_orbicularis)))	(Cladocolea_mcvaughii	Cladocolea_cupulata))	(Tripodanthus_belmirensis	(Tripodanthus_flagellaris	Tripodanthus_acutifolius))))	Psittacanthus_calyculatus)	((Notanthera_heterophylla	((Tristerix_longebracteatus	Tristerix_pubescens)
(Berhautia_senegalensis	((((((Bakerella_sp_Nickrent_4161	Plicosepalus_sagittifolius)	(((Moquiniella_rubra	((((Emelianthe_panganensis	(Plicosepalus_curviflorus	Globimetula_dinklagei))	Septulina_glauca)	Phragmanthera_crassicaulis)	(Oliverella_rubroviridis	(Tapinanthus_sp_OM825	(Erianthemum_dregei	Spragueanella_rhamnifolia)))))	(((Helixanthera_cylindrica	(((Muellerina_celastroides	Muellerina_eucalyptoides)	Ileostylus_micranthus)	(((Gaiadendron_punctatum	(Nuytsia_floribunda	Atkinsonia_ligustrina))	((((((Lysiana_maritima	Lysiana_filifolia)	Amylotheca_subumbellata)	((Amylotheca_duthieana	(Decaisnina_triflora	((Decaisnina_brittenii	((Macrosolen_melintangensis	Macrosolen_cochinchinensis)	Lepidaria_sp_Nickrent_4044))	(Decaisnina_signata	Decaisnina_congesta))))	Loxanthera_speciosa))	Lepidaria_oviceps)	(Alepis_flavida	Peraxilla_tetrapetala))	((Desmaria_mutabilis	((((Tripodanthus_flagellaris	Tripodanthus_acutifolius)	((Psittacanthus_calyculatus	(Struthanthus_woodsonii	(Struthanthus_sp_RE_5128_1	(Cladocolea_gracilis	((Struthanthus_oerstedii	Struthanthus_orbicularis)	Tripodanthus_belmirensis)))))	((Passovia_pyrifolia	Phthirusa_inorna)	(Dendropemon_bicolor	((Cladocolea_cupulata	Cladocolea_mcvaughii)
((Baratranthus_axanthus	(((Oncocalyx_sulfureus	Oncella_ambigua)	Agelanthus_sansibarensis)	(Berhautia_senegalensis	(Oncocalyx_schimperi	(Tapinanthus_constrictiflorus	Englerina_ramulosa)))))	((((((Plicosepalus_sagittifolius	Bakerella_sp_Nickrent_4161)	(Moquiniella_rubra	(Phragmanthera_crassicaulis	((((Plicosepalus_curviflorus	Septulina_glauca)	(Oliverella_rubroviridis	(Tapinanthus_sp_OM825	(Erianthemum_dregei	Spragueanella_rhamnifolia))))	Globimetula_dinklagei)	Emelianthe_panganensis))))	((((Sogerianthe_sessiflora	((Benthamina_alyxifolia	(Dactyliophora_novaeguineae	(Amyema_cambagei	(Diplatia_furcata	(Diplatia_grandibractea	Amyema_glabra)))))	(Helicanthes_elastica	Amyema_queenslandica)))	(Phragmanthera_regularis	(((((Gaiadendron_punctatum	(Nuytsia_floribunda	Atkinsonia_ligustrina))	(((((Lysiana_maritima	Lysiana_filifolia)	((Amylotheca_duthieana	(((Macrosolen_melintangensis	Macrosolen_cochinchinensis)	Lepidaria_sp_Nickrent_4044)	(Decaisnina_brittenii	(Decaisnina_triflora	(Decaisnina_signata	Decaisnina_congesta)))))	Loxanthera_speciosa))	(Alepis_flavida	(Lepidaria_oviceps	Peraxilla_tetrapetala)))	Amylotheca_subumbellata)	(((Ligaria_cuneifolia	(((Tripodanthus_flagellaris
(((((Oncocalyx_sulfureus	Oncella_ambigua)	Agelanthus_sansibarensis)	(Berhautia_senegalensis	(Tapinanthus_constrictiflorus	Englerina_ramulosa)))	Oncocalyx_schimperi)	(((((((Plicosepalus_sagittifolius	Bakerella_sp_Nickrent_4161)	(Moquiniella_rubra	(Phragmanthera_crassicaulis	((Oliverella_rubroviridis	(Plicosepalus_curviflorus	(Tapinanthus_sp_OM825	(Erianthemum_dregei	Spragueanella_rhamnifolia))))	(Globimetula_dinklagei	Emelianthe_panganensis)))))	(((Baratranthus_axanthus	((((((Atkinsonia_ligustrina	Gaiadendron_punctatum)	(((((Lysiana_filifolia	Lysiana_maritima)	(((Macrosolen_melintangensis	Macrosolen_cochinchinensis)	Lepidaria_sp_Nickrent_4044)	((Decaisnina_brittenii	(Decaisnina_congesta	Decaisnina_signata))	Decaisnina_triflora)))	(Loxanthera_speciosa	Amylotheca_duthieana))	(Peraxilla_tetrapetala	(Alepis_flavida	Lepidaria_oviceps)))	(Desmaria_mutabilis	Nuytsia_floribunda)))	Amylotheca_subumbellata)	(((((Tripodanthus_flagellaris	Tripodanthus_acutifolius)	((Psittacanthus_schiedeanus	(((Tripodanthus_belmirensis	(Struthanthus_orbicularis	Struthanthus_oerstedii))	(Cladocolea_gracilis	Struthanthus_sp_RE_5128_1))	((Cladocolea_cupulata	Cladocolea_mcvaughii)	Struthanthus_woodsonii)))	((Passovia_pyrifolia
((((Oncocalyx_sulfureus	Oncella_ambigua)	Agelanthus_sansibarensis)	(Berhautia_senegalensis	(Tapinanthus_constrictiflorus	(Oncocalyx_schimperi	Englerina_ramulosa))))	((((((Plicosepalus_sagittifolius	Bakerella_sp_Nickrent_4161)	(Moquiniella_rubra	(Phragmanthera_crassicaulis	(((Tapinanthus_sp_OM825	(Erianthemum_dregei	Spragueanella_rhamnifolia))	Oliverella_rubroviridis)	(((Septulina_glauca	Plicosepalus_curviflorus)	Globimetula_dinklagei)	Emelianthe_panganensis)))))	((((((((((Dendropemon_bicolor	(Psittacanthus_schiedeanus	Oryctanthus_occidentalis))	Passovia_pyrifolia)	((Struthanthus_woodsonii	(Cladocolea_gracilis	(Struthanthus_orbicularis	((Cladocolea_cupulata	Cladocolea_mcvaughii)	Struthanthus_oerstedii))))	Struthanthus_sp_RE_5128_1))	Psittacanthus_calyculatus)	((Tripodanthus_belmirensis	(Tripodanthus_acutifolius	Phthirusa_inorna))	Tripodanthus_flagellaris))	(((((Amylotheca_subumbellata	(Lysiana_filifolia	Lysiana_maritima))	((Amylotheca_duthieana	(((Macrosolen_melintangensis	Macrosolen_cochinchinensis)	(Lepidaria_oviceps	Lepidaria_sp_Nickrent_4044))	(Decaisnina_brittenii	Decaisnina_triflora)))	Loxanthera_speciosa))	((Tristerix_penduliflorus	Peraxilla_tetrapetala)	Alepis_flavida))	Notanthera_heterophylla)
((Baratranthus_axanthus	(((Oncocalyx_schimperi	(Oncocalyx_sulfureus	Oncella_ambigua))	Agelanthus_sansibarensis)	(Berhautia_senegalensis	(Tapinanthus_constrictiflorus	Englerina_ramulosa))))	((((((Plicosepalus_sagittifolius	Bakerella_sp_Nickrent_4161)	(Moquiniella_rubra	((Plicosepalus_curviflorus	Phragmanthera_crassicaulis)	(((Tapinanthus_sp_OM825	(Erianthemum_dregei	Spragueanella_rhamnifolia))	Oliverella_rubroviridis)	(Globimetula_dinklagei	Emelianthe_panganensis)))))	(Phragmanthera_regularis	((((Scurrula_ferruginea	Scurrula_parasitica)	Scurrula_pulverulenta)	(Helixanthera_parasitica	Taxillus_chinensis))	((((((((((Cladocolea_cupulata	Cladocolea_mcvaughii)	(Dendropemon_bicolor	Oryctanthus_occidentalis))	(Psittacanthus_calyculatus	(((Struthanthus_woodsonii	((Struthanthus_orbicularis	Struthanthus_oerstedii)	Struthanthus_sp_RE_5128_1))	Tripodanthus_belmirensis)	Cladocolea_gracilis)))	((Tripodanthus_flagellaris	Tripodanthus_acutifolius)	(Phthirusa_inorna	Passovia_pyrifolia)))	Psittacanthus_schiedeanus)	(((((Lepidaria_oviceps	((Amylotheca_subumbellata	(Lysiana_filifolia	Lysiana_maritima))	(((Decaisnina_brittenii	(Decaisnina_triflora	(Decaisnina_signata	Decaisnina_congesta)))	((Amylotheca_duthieana
(Berhautia_senegalensis	(((Oncocalyx_schimperi	(Tapinanthus_constrictiflorus	Englerina_ramulosa))	((Oncocalyx_sulfureus	Oncella_ambigua)	Agelanthus_sansibarensis))	((((Baratranthus_axanthus	Vanwykia_remota)	((Oedina_pendens	Plicosepalus_sagittifolius)	Bakerella_sp_Nickrent_4161))	(((Moquiniella_rubra	(Phragmanthera_crassicaulis	(((Erianthemum_dregei	Spragueanella_rhamnifolia)	(Tapinanthus_sp_OM825	Oliverella_rubroviridis))	(Globimetula_dinklagei	Emelianthe_panganensis))))	((((Phragmanthera_regularis	((Scurrula_ferruginea	Scurrula_parasitica)	Scurrula_pulverulenta))	(Dendrophthoe_constricta	(Helixanthera_parasitica	Taxillus_chinensis)))	(Helixanthera_cylindrica	((((Atkinsonia_ligustrina	Gaiadendron_punctatum)	((Desmaria_mutabilis	((Notanthera_heterophylla	(((Tristerix_chodatianus	(((Tristerix_penduliflorus	Tristerix_grandiflorus)	((Tristerix_aphyllus	Tristerix_corymbosus)	Tristerix_verticillatus))	(Tristerix_pubescens	(Tristerix_longebracteatus	Tristerix_peruvianus))))	Tristerix_peytonii)	Ligaria_cuneifolia))	Tupeia_antarctica))	(Nuytsia_floribunda	((((Tripodanthus_belmirensis	(Tripodanthus_flagellaris	Tripodanthus_acutifolius))	(((Dendropemon_bicolor	(Psittacanthus_schiedeanus
(((((Tapinanthus_constrictiflorus	Englerina_ramulosa)	Oncocalyx_schimperi)	((Oncocalyx_sulfureus	Oncella_ambigua)	Agelanthus_sansibarensis))	Berhautia_senegalensis)	((((((((Scurrula_ferruginea	(Scurrula_parasitica	Scurrula_pulverulenta))	(Helixanthera_parasitica	Taxillus_chinensis))	(Plicosepalus_curviflorus	Septulina_glauca))	(Helixanthera_cylindrica	((Baratranthus_axanthus	(((((Phthirusa_inorna	(Tripodanthus_acutifolius	Tripodanthus_flagellaris))	(Tripodanthus_belmirensis	((((Oryctanthus_occidentalis	Cladocolea_mcvaughii)	Dendropemon_bicolor)	(Passovia_pyrifolia	(Psittacanthus_schiedeanus	((((Struthanthus_oerstedii	Struthanthus_orbicularis)	Cladocolea_gracilis)	Struthanthus_woodsonii)	Struthanthus_sp_RE_5128_1))))	Cladocolea_cupulata)))	Psittacanthus_calyculatus)	(((((((Lysiana_filifolia	Lysiana_maritima)	(Amylotheca_duthieana	((Decaisnina_brittenii	(Decaisnina_signata	Decaisnina_congesta))	(Decaisnina_triflora	((Macrosolen_melintangensis	Macrosolen_cochinchinensis)	Lepidaria_sp_Nickrent_4044)))))	Loxanthera_speciosa)	Lepidaria_oviceps)	(Peraxilla_tetrapetala	Alepis_flavida))	(Desmaria_mutabilis	(Nuytsia_floribunda	(Atkinsonia_ligustrina	Gaiadendron_punctatum))))
(Berhautia_senegalensis	((Socratina_bemarivensis	(Oedina_pendens	((Baratranthus_axanthus	Vanwykia_remota)	((((((((Sogerianthe_sessiflora	((Helicanthes_elastica	Amyema_queenslandica)	(Septulina_glauca	(((Dactyliophora_novaeguineae	Amyema_cambagei)	(Amyema_glabra	(Diplatia_furcata	Diplatia_grandibractea)))	Benthamina_alyxifolia))))	Plicosepalus_curviflorus)	((((Nuytsia_floribunda	((((((Lysiana_filifolia	Lysiana_maritima)	(Amylotheca_duthieana	(((Macrosolen_cochinchinensis	Lepidaria_sp_Nickrent_4044)	Macrosolen_melintangensis)	((Decaisnina_brittenii	Decaisnina_triflora)	(Decaisnina_signata	Decaisnina_congesta)))))	Loxanthera_speciosa)	(Peraxilla_tetrapetala	Alepis_flavida))	(Atkinsonia_ligustrina	(Desmaria_mutabilis	((((Passovia_pyrifolia	((Psittacanthus_schiedeanus	Oryctanthus_occidentalis)	Dendropemon_bicolor))	(((((Tripodanthus_belmirensis	(Struthanthus_oerstedii	Struthanthus_orbicularis))	(Cladocolea_gracilis	(Cladocolea_cupulata	Cladocolea_mcvaughii)))	(Struthanthus_woodsonii	Struthanthus_sp_RE_5128_1))	Phthirusa_inorna)	(Tripodanthus_acutifolius	Tripodanthus_flagellaris)))	Psittacanthus_calyculatus)	(Notanthera_heterophylla	((Amylotheca_subumbellata
((Oedina_pendens	(Tolypanthus_involucratus	((((Vanwykia_remota	Plicosepalus_sagittifolius)	Bakerella_sp_Nickrent_4161)	((Septulina_glauca	Plicosepalus_curviflorus)	(Phragmanthera_regularis	(((((Helicanthes_elastica	Amyema_queenslandica)	(((Dactyliophora_novaeguineae	Amyema_cambagei)	(Amyema_glabra	(Diplatia_furcata	Diplatia_grandibractea)))	Benthamina_alyxifolia))	Sogerianthe_sessiflora)	((((Nuytsia_floribunda	(((((((Phthirusa_inorna	Passovia_pyrifolia)	(Oryctanthus_occidentalis	Dendropemon_bicolor))	((((Struthanthus_sp_RE_5128_1	(Psittacanthus_schiedeanus	(((Cladocolea_cupulata	Cladocolea_mcvaughii)	Struthanthus_oerstedii)	Struthanthus_orbicularis)))	Struthanthus_woodsonii)	Cladocolea_gracilis)	(Tripodanthus_belmirensis	(Tripodanthus_acutifolius	Tripodanthus_flagellaris))))	Psittacanthus_calyculatus)	(Desmaria_mutabilis	(Notanthera_heterophylla	((((Lysiana_filifolia	Lysiana_maritima)	(Amylotheca_duthieana	((Decaisnina_brittenii	(Decaisnina_congesta	(Decaisnina_signata	(Lepidaria_sp_Nickrent_4044	(Macrosolen_melintangensis	Macrosolen_cochinchinensis)))))	Decaisnina_triflora)))	Loxanthera_speciosa)	(Peraxilla_tetrapetala	Alepis_flavida)))))	Atkinsonia_ligustrina)
((Oedina_pendens	(Socratina_bemarivensis	(((((Dendrophthoe_longituba	Dendrophthoe_vitellina)	Dendrophthoe_constricta)	((Helixanthera_coccinea	Dendrophthoe_curvata)	Tolypanthus_involucratus))	((Plicosepalus_sagittifolius	(Bakerella_sp_Nickrent_4161	(((Phragmanthera_crassicaulis	((((Erianthemum_dregei	Spragueanella_rhamnifolia)	Oliverella_rubroviridis)	Tapinanthus_sp_OM825)	(Globimetula_dinklagei	Emelianthe_panganensis)))	Moquiniella_rubra)	(Septulina_glauca	Plicosepalus_curviflorus))))	((Diplatia_grandibractea	((((((Atkinsonia_ligustrina	Gaiadendron_punctatum)	(Tupeia_antarctica	(((Desmaria_mutabilis	Nuytsia_floribunda)	((Notanthera_heterophylla	(Ligaria_cuneifolia	(Tristerix_longebracteatus	(Tristerix_pubescens	((((Tristerix_peytonii	((Tristerix_verticillatus	(Tristerix_corymbosus	Tristerix_aphyllus))	Tristerix_penduliflorus))	Tristerix_peruvianus)	Tristerix_chodatianus)	Tristerix_grandiflorus)))))	((((((Phthirusa_inorna	Passovia_pyrifolia)	((Cladocolea_gracilis	Struthanthus_sp_RE_5128_1)	((Struthanthus_oerstedii	Struthanthus_orbicularis)	(Tripodanthus_belmirensis	Struthanthus_woodsonii))))	(((Cladocolea_cupulata	Cladocolea_mcvaughii)	Oryctanthus_occidentalis)	Dendropemon_bicolor))
(((Berhautia_senegalensis	(Agelanthus_sansibarensis	(Oncocalyx_sulfureus	Oncella_ambigua)))	((Oncocalyx_schimperi	Tapinanthus_constrictiflorus)	Englerina_ramulosa))	(Oedina_pendens	((Helixanthera_parasitica	Socratina_bemarivensis)	((Phragmanthera_regularis	((((Dendrophthoe_constricta	(Dendrophthoe_vitellina	Dendrophthoe_longituba))	Tolypanthus_involucratus)	(Dendrophthoe_curvata	(Septulina_glauca	Helixanthera_coccinea)))	(Bakerella_sp_Nickrent_4161	(Plicosepalus_sagittifolius	(((Taxillus_chinensis	(Scurrula_pulverulenta	(Scurrula_ferruginea	Scurrula_parasitica)))	((Plicosepalus_curviflorus	(((Amyema_queenslandica	Helicanthes_elastica)	(Benthamina_alyxifolia	((Diplatia_furcata	(Amyema_glabra	Diplatia_grandibractea))	(Amyema_cambagei	Dactyliophora_novaeguineae))))	Sogerianthe_sessiflora))	(Helixanthera_cylindrica	((Baratranthus_axanthus	((Loranthus_odoratus	((Loranthus_grewingkii	Loranthus_europaeus)	Cecarria_obtusifolia))	((Muellerina_celastroides	Muellerina_eucalyptoides)	Ileostylus_micranthus)))	(((Gaiadendron_punctatum	(Atkinsonia_ligustrina	Nuytsia_floribunda))	(((Lysiana_maritima	((((Tripodanthus_belmirensis	((Tripodanthus_acutifolius	Tripodanthus_flagellaris)
(Berhautia_senegalensis	((Agelanthus_sansibarensis	(Oncocalyx_sulfureus	Oncella_ambigua))	((Tapinanthus_constrictiflorus	Englerina_ramulosa)	(Oncocalyx_schimperi	((Oedina_pendens	(Socratina_bemarivensis	(((((Dendrophthoe_curvata	(Dendrophthoe_vitellina	Dendrophthoe_longituba))	Tolypanthus_involucratus)	Helixanthera_coccinea)	((((((Cecarria_obtusifolia	(Loranthus_odoratus	(Loranthus_grewingkii	Loranthus_europaeus)))	((Muellerina_celastroides	Muellerina_eucalyptoides)	Ileostylus_micranthus))	(((((Tripodanthus_belmirensis	(Tripodanthus_flagellaris	(Phthirusa_inorna	Tripodanthus_acutifolius)))	(((Struthanthus_woodsonii	(Struthanthus_sp_RE_5128_1	(Struthanthus_orbicularis	Struthanthus_oerstedii)))	Cladocolea_gracilis)	((Dendropemon_bicolor	(Psittacanthus_schiedeanus	Oryctanthus_occidentalis))	((Passovia_pyrifolia	Cladocolea_mcvaughii)	Cladocolea_cupulata))))	Psittacanthus_calyculatus)	((Tupeia_antarctica	(Tristerix_longebracteatus	((Tristerix_pubescens	((Tristerix_peytonii	((Tristerix_corymbosus	Tristerix_aphyllus)	Tristerix_verticillatus))	(Tristerix_grandiflorus	Tristerix_penduliflorus)))	(Tristerix_peruvianus	Tristerix_chodatianus))))	((Gaiadendron_punctatum	(Atkinsonia_ligustrina
((Oedina_pendens	((((((Dendrophthoe_curvata	(Helixanthera_coccinea	(Dendrophthoe_vitellina	Dendrophthoe_longituba)))	Tolypanthus_involucratus)	((Baratranthus_axanthus	((((Dactyliophora_novaeguineae	(Diplatia_furcata	Amyema_glabra))	((Amyema_queenslandica	Helicanthes_elastica)	Benthamina_alyxifolia))	Sogerianthe_sessiflora)	(((((Cecarria_obtusifolia	(Loranthus_odoratus	(Loranthus_grewingkii	Loranthus_europaeus)))	((Muellerina_celastroides	Muellerina_eucalyptoides)	((Septulina_glauca	Plicosepalus_curviflorus)	Ileostylus_micranthus)))	(((((Tripodanthus_belmirensis	(Tripodanthus_flagellaris	Tripodanthus_acutifolius))	(((Psittacanthus_calyculatus	(Psittacanthus_schiedeanus	((Struthanthus_woodsonii	(Struthanthus_sp_RE_5128_1	(Struthanthus_orbicularis	Struthanthus_oerstedii)))	Cladocolea_gracilis)))	((Dendropemon_bicolor	Oryctanthus_occidentalis)	(Phthirusa_inorna	Passovia_pyrifolia)))	(Cladocolea_mcvaughii	Cladocolea_cupulata)))	(((Decaisnina_brittenii	Desmaria_mutabilis)	(Decaisnina_signata	Decaisnina_congesta))	(Ligaria_cuneifolia	(((((Tristerix_grandiflorus	(Tristerix_peytonii	(Tristerix_penduliflorus	((Tristerix_corymbosus	Tristerix_aphyllus)	Tristerix_verticillatus))))
((((Oedina_pendens	((((Dendrophthoe_curvata	(Dendrophthoe_vitellina	Dendrophthoe_longituba))	(Helixanthera_coccinea	Tolypanthus_involucratus))	((((((Dactyliophora_novaeguineae	(Amyema_cambagei	(Diplatia_grandibractea	(Diplatia_furcata	Amyema_glabra))))	((Amyema_queenslandica	Helicanthes_elastica)	Benthamina_alyxifolia))	Sogerianthe_sessiflora)	(((Cecarria_obtusifolia	(Loranthus_odoratus	(Loranthus_grewingkii	Loranthus_europaeus)))	((Muellerina_celastroides	Muellerina_eucalyptoides)	(Plicosepalus_curviflorus	(Ileostylus_micranthus	Septulina_glauca))))	((((((((((Tripodanthus_belmirensis	(Struthanthus_orbicularis	Struthanthus_oerstedii))	Struthanthus_woodsonii)	(Struthanthus_sp_RE_5128_1	Cladocolea_gracilis))	((Dendropemon_bicolor	(Psittacanthus_schiedeanus	Oryctanthus_occidentalis))	(Phthirusa_inorna	Passovia_pyrifolia)))	(Tripodanthus_flagellaris	(Tripodanthus_acutifolius	(Cladocolea_mcvaughii	Cladocolea_cupulata))))	Psittacanthus_calyculatus)	((Notanthera_heterophylla	((((Tristerix_peruvianus	Tristerix_peytonii)	(Tristerix_penduliflorus	Tristerix_grandiflorus))	((Tristerix_pubescens	Tristerix_chodatianus)	Tristerix_longebracteatus))	(Tristerix_verticillatus	(Tristerix_aphyllus
((Oedina_pendens	((((Moquiniella_rubra	(((Emelianthe_panganensis	Globimetula_dinklagei)	(Oliverella_rubroviridis	(Plicosepalus_curviflorus	(Tapinanthus_sp_OM825	(Spragueanella_rhamnifolia	Erianthemum_dregei)))))	Phragmanthera_crassicaulis))	((((((Amyema_queenslandica	Helicanthes_elastica)	(Benthamina_alyxifolia	(Dactyliophora_novaeguineae	(Amyema_cambagei	(Diplatia_furcata	(Amyema_glabra	Diplatia_grandibractea))))))	Sogerianthe_sessiflora)	(Helixanthera_cylindrica	(((Cecarria_obtusifolia	(Loranthus_odoratus	(Loranthus_grewingkii	Loranthus_europaeus)))	(Ileostylus_micranthus	(Muellerina_celastroides	Muellerina_eucalyptoides)))	(Ligaria_cuneifolia	((((Psittacanthus_schiedeanus	((Tristerix_chodatianus	Tristerix_peruvianus)	(Tristerix_longebracteatus	(((Tristerix_peytonii	(Tristerix_penduliflorus	(Tristerix_verticillatus	(Tristerix_aphyllus	Tristerix_corymbosus))))	Tristerix_grandiflorus)	Tristerix_pubescens))))	Tupeia_antarctica)	(((Peraxilla_tetrapetala	Alepis_flavida)	(Notanthera_heterophylla	(Lepidaria_oviceps	((Amylotheca_subumbellata	(Lysiana_maritima	Lysiana_filifolia))	(((Decaisnina_triflora	(Lepidaria_sp_Nickrent_4044	(Macrosolen_melintangensis
((Oedina_pendens	(((((((((Helixanthera_parasitica	Taxillus_chinensis)	(Scurrula_pulverulenta	(Scurrula_ferruginea	Scurrula_parasitica)))	Helixanthera_cylindrica)	(((Sogerianthe_sessiflora	((Amyema_queenslandica	Helicanthes_elastica)	(Benthamina_alyxifolia	(Dactyliophora_novaeguineae	(Amyema_cambagei	((Diplatia_furcata	Amyema_glabra)	Diplatia_grandibractea))))))	(Septulina_glauca	((((Loranthus_odoratus	Cecarria_obtusifolia)	(Loranthus_europaeus	Loranthus_grewingkii))	(Ileostylus_micranthus	(Muellerina_celastroides	Muellerina_eucalyptoides)))	((((Lepidaria_oviceps	(Peraxilla_tetrapetala	Alepis_flavida))	((Amylotheca_subumbellata	(Lysiana_maritima	Lysiana_filifolia))	((((Psittacanthus_schiedeanus	(Decaisnina_brittenii	(Decaisnina_signata	Decaisnina_congesta)))	(Decaisnina_triflora	(Lepidaria_sp_Nickrent_4044	(Macrosolen_melintangensis	Macrosolen_cochinchinensis))))	Amylotheca_duthieana)	Loxanthera_speciosa)))	(Desmaria_mutabilis	(Nuytsia_floribunda	(Gaiadendron_punctatum	Atkinsonia_ligustrina))))	((Notanthera_heterophylla	((((Tripodanthus_flagellaris	((Cladocolea_mcvaughii	Cladocolea_cupulata)	Tripodanthus_acutifolius))	(((Dendropemon_bicolor
(Berhautia_senegalensis	(((Oedina_pendens	((((((((Helixanthera_parasitica	Taxillus_chinensis)	(Scurrula_pulverulenta	(Scurrula_ferruginea	Scurrula_parasitica)))	Helixanthera_cylindrica)	(Phragmanthera_regularis	(((Septulina_glauca	((Sogerianthe_sessiflora	((Amyema_queenslandica	Helicanthes_elastica)	(Benthamina_alyxifolia	(Dactyliophora_novaeguineae	(Diplatia_furcata	Amyema_glabra)))))	(((Cecarria_obtusifolia	(Loranthus_odoratus	(Loranthus_europaeus	Loranthus_grewingkii)))	(Ileostylus_micranthus	(Muellerina_celastroides	Muellerina_eucalyptoides)))	((((Notanthera_heterophylla	((Peraxilla_tetrapetala	Alepis_flavida)	(Loxanthera_speciosa	((Amylotheca_subumbellata	(Lysiana_maritima	Lysiana_filifolia))	(((Decaisnina_brittenii	Decaisnina_triflora)	((Lepidaria_oviceps	Lepidaria_sp_Nickrent_4044)	(Macrosolen_melintangensis	Macrosolen_cochinchinensis)))	Amylotheca_duthieana)))))	Nuytsia_floribunda)	((((Ligaria_cuneifolia	(Psittacanthus_schiedeanus	(((Tristerix_grandiflorus	((Tristerix_penduliflorus	((Tristerix_verticillatus	Tristerix_corymbosus)	Tristerix_aphyllus))	Tristerix_peytonii))	(Tristerix_chodatianus	Tristerix_peruvianus))	(Tristerix_longebracteatus
((Berhautia_senegalensis	(Tapinanthus_constrictiflorus	Englerina_ramulosa))	((Agelanthus_sansibarensis	((Oncella_ambigua	Oncocalyx_sulfureus)	Oncocalyx_schimperi))	(Oedina_pendens	(((((Sogerianthe_sessiflora	((Amyema_queenslandica	Helicanthes_elastica)	(Benthamina_alyxifolia	(Dactyliophora_novaeguineae	(((Diplatia_furcata	Amyema_glabra)	Diplatia_grandibractea)	Amyema_cambagei)))))	(((Septulina_glauca	((Helixanthera_parasitica	Taxillus_chinensis)	(Scurrula_pulverulenta	(Scurrula_ferruginea	Scurrula_parasitica))))	(((Cecarria_obtusifolia	(Loranthus_odoratus	(Loranthus_europaeus	Loranthus_grewingkii)))	(Ileostylus_micranthus	(Muellerina_celastroides	Muellerina_eucalyptoides)))	(((((Ligaria_cuneifolia	(Decaisnina_signata	Decaisnina_congesta))	Desmaria_mutabilis)	(Tupeia_antarctica	((Tristerix_corymbosus	(Tristerix_aphyllus	(((Tristerix_chodatianus	Tristerix_peruvianus)	(Tristerix_grandiflorus	Tristerix_penduliflorus))	((Tristerix_longebracteatus	Tristerix_pubescens)	Tristerix_peytonii))))	Tristerix_verticillatus)))	(Gaiadendron_punctatum	Atkinsonia_ligustrina))	((((Phthirusa_inorna	((Tripodanthus_belmirensis	(Tripodanthus_flagellaris
((Socratina_bemarivensis	(((Bakerella_sp_Nickrent_4161	(((Plicosepalus_sagittifolius	((Helixanthera_coccinea	((Dendrophthoe_vitellina	Dendrophthoe_longituba)	Dendrophthoe_curvata))	Dendrophthoe_constricta))	Tolypanthus_involucratus)	(((((Helixanthera_parasitica	Taxillus_chinensis)	(Phragmanthera_regularis	(Scurrula_pulverulenta	(Scurrula_ferruginea	Scurrula_parasitica))))	Helixanthera_cylindrica)	((Sogerianthe_sessiflora	((Amyema_queenslandica	Helicanthes_elastica)	(Benthamina_alyxifolia	(Dactyliophora_novaeguineae	(Diplatia_furcata	(Amyema_glabra	Diplatia_grandibractea))))))	(((((Loranthus_europaeus	(Loranthus_odoratus	Cecarria_obtusifolia))	Loranthus_grewingkii)	(Ileostylus_micranthus	(Muellerina_celastroides	Muellerina_eucalyptoides)))	((((((((((Passovia_pyrifolia	(Dendropemon_bicolor	(Psittacanthus_schiedeanus	Oryctanthus_occidentalis)))	(Psittacanthus_calyculatus	((Struthanthus_woodsonii	(Struthanthus_oerstedii	(((Cladocolea_mcvaughii	Cladocolea_cupulata)	Struthanthus_sp_RE_5128_1)	Struthanthus_orbicularis)))	Cladocolea_gracilis)))	(Tripodanthus_belmirensis	(Tripodanthus_flagellaris	Tripodanthus_acutifolius)))	Phthirusa_inorna)	((Ligaria_cuneifolia	Desmaria_mutabilis)	((((Tristerix_peytonii
(Berhautia_senegalensis	((Agelanthus_sansibarensis	(Oncella_ambigua	Oncocalyx_sulfureus))	(((Tapinanthus_constrictiflorus	Englerina_ramulosa)	Oncocalyx_schimperi)	(Oedina_pendens	((((((((Dendrophthoe_constricta	(Helixanthera_parasitica	Taxillus_chinensis))	(Lepidaria_oviceps	(Scurrula_ferruginea	(Scurrula_parasitica	Scurrula_pulverulenta))))	Helixanthera_cylindrica)	((Sogerianthe_sessiflora	((Diplatia_furcata	(Amyema_glabra	Diplatia_grandibractea))	((Dactyliophora_novaeguineae	(Amyema_queenslandica	Helicanthes_elastica))	((Septulina_glauca	Plicosepalus_curviflorus)	Benthamina_alyxifolia))))	(Amyema_cambagei	(((Ileostylus_micranthus	(Muellerina_celastroides	Muellerina_eucalyptoides))	((Cecarria_obtusifolia	(Loranthus_grewingkii	Loranthus_europaeus))	Loranthus_odoratus))	(Tupeia_antarctica	(((((Tripodanthus_flagellaris	Tripodanthus_acutifolius)	Tripodanthus_belmirensis)	((Psittacanthus_calyculatus	(((Struthanthus_woodsonii	((Struthanthus_oerstedii	Struthanthus_orbicularis)	(Psittacanthus_schiedeanus	Struthanthus_sp_RE_5128_1)))	Cladocolea_gracilis)	(Cladocolea_mcvaughii	Cladocolea_cupulata)))	((Passovia_pyrifolia	Phthirusa_inorna)	(Dendropemon_bicolor
((((Oncella_ambigua	Oncocalyx_sulfureus)	Agelanthus_sansibarensis)	((Englerina_ramulosa	(Oncocalyx_schimperi	Tapinanthus_constrictiflorus))	(((Vanwykia_remota	(Helixanthera_parasitica	Socratina_bemarivensis))	(((((Dendrophthoe_curvata	(Dendrophthoe_constricta	(Dendrophthoe_longituba	Dendrophthoe_vitellina)))	(Tolypanthus_involucratus	(Septulina_glauca	Helixanthera_coccinea)))	(((Taxillus_chinensis	(Phragmanthera_regularis	(Scurrula_pulverulenta	(Scurrula_ferruginea	Scurrula_parasitica))))	Helixanthera_cylindrica)	(((((((Alepis_flavida	Peraxilla_tetrapetala)	(((Decaisnina_brittenii	(Lysiana_filifolia	Lysiana_maritima))	Amylotheca_subumbellata)	(((Loxanthera_speciosa	Lepidaria_oviceps)	Macrosolen_melintangensis)	(Amylotheca_duthieana	((Lepidaria_sp_Nickrent_4044	Macrosolen_cochinchinensis)	Decaisnina_triflora)))))	((Desmaria_mutabilis	((Psittacanthus_calyculatus	(((Oryctanthus_occidentalis	Dendropemon_bicolor)	(Phthirusa_inorna	Passovia_pyrifolia))	(((Tripodanthus_flagellaris	Tripodanthus_acutifolius)	Tripodanthus_belmirensis)	(((Psittacanthus_schiedeanus	Struthanthus_woodsonii)	(((Cladocolea_mcvaughii	Cladocolea_cupulata)	Struthanthus_oerstedii)	Struthanthus_orbicularis))
(((Vanwykia_remota	Socratina_bemarivensis)	(((Bakerella_sp_Nickrent_4161	(Oedina_pendens	Plicosepalus_sagittifolius))	(Phragmanthera_regularis	((Moquiniella_rubra	(((Globimetula_dinklagei	Emelianthe_panganensis)	((Plicosepalus_curviflorus	(Tapinanthus_sp_OM825	(Spragueanella_rhamnifolia	Erianthemum_dregei)))	Oliverella_rubroviridis))	Phragmanthera_crassicaulis))	(Septulina_glauca	((Helixanthera_cylindrica	((((Lepidaria_oviceps	Tupeia_antarctica)	(Gaiadendron_punctatum	(((Desmaria_mutabilis	(((Tripodanthus_flagellaris	Tripodanthus_acutifolius)	((Tripodanthus_belmirensis	(Psittacanthus_calyculatus	((Struthanthus_woodsonii	((Psittacanthus_schiedeanus	((Cladocolea_mcvaughii	Cladocolea_cupulata)	(Struthanthus_oerstedii	Struthanthus_orbicularis)))	Struthanthus_sp_RE_5128_1))	Cladocolea_gracilis)))	((Oryctanthus_occidentalis	Dendropemon_bicolor)	(Phthirusa_inorna	Passovia_pyrifolia))))	(((((Tristerix_grandiflorus	(Tristerix_longebracteatus	((Tristerix_penduliflorus	(Tristerix_verticillatus	(Tristerix_corymbosus	Tristerix_aphyllus)))	(Tristerix_chodatianus	Tristerix_peruvianus))))	Tristerix_peytonii)	Tristerix_pubescens)	Notanthera_heterophylla)	((Decaisnina_signata	Decaisnina_congesta)
(((Socratina_bemarivensis	((((Moquiniella_rubra	(((Globimetula_dinklagei	Emelianthe_panganensis)	((Tapinanthus_sp_OM825	(Spragueanella_rhamnifolia	Erianthemum_dregei))	Oliverella_rubroviridis))	(Plicosepalus_curviflorus	Phragmanthera_crassicaulis)))	((Helixanthera_cylindrica	((((Tupeia_antarctica	(((((Tripodanthus_flagellaris	Tripodanthus_acutifolius)	Phthirusa_inorna)	((Psittacanthus_calyculatus	(Cladocolea_gracilis	(Psittacanthus_schiedeanus	(Struthanthus_woodsonii	((Struthanthus_oerstedii	Struthanthus_orbicularis)	Struthanthus_sp_RE_5128_1)))))	((((Cladocolea_mcvaughii	Cladocolea_cupulata)	Oryctanthus_occidentalis)	Dendropemon_bicolor)	Passovia_pyrifolia)))	Tripodanthus_belmirensis)	(((((((Tristerix_penduliflorus	(((Tristerix_peytonii	Tristerix_verticillatus)	Tristerix_corymbosus)	Tristerix_aphyllus))	(Tristerix_longebracteatus	Tristerix_pubescens))	Tristerix_grandiflorus)	(Tristerix_chodatianus	Tristerix_peruvianus))	Notanthera_heterophylla)	Ligaria_cuneifolia)	Desmaria_mutabilis)))	((((Alepis_flavida	Peraxilla_tetrapetala)	((Decaisnina_signata	(((Lepidaria_oviceps	Lepidaria_sp_Nickrent_4044)	(Macrosolen_melintangensis	Macrosolen_cochinchinensis))	(Decaisnina_brittenii	Decaisnina_triflora)))
(((((Phragmanthera_regularis	((((Bakerella_sp_Nickrent_4161	Plicosepalus_sagittifolius)	(((Phragmanthera_crassicaulis	Moquiniella_rubra)	((Tapinanthus_sp_OM825	(Spragueanella_rhamnifolia	Erianthemum_dregei))	Oliverella_rubroviridis))	(Globimetula_dinklagei	Emelianthe_panganensis)))	(((((Septulina_glauca	Plicosepalus_curviflorus)	(Helixanthera_parasitica	Taxillus_chinensis))	(Scurrula_pulverulenta	(Scurrula_ferruginea	Scurrula_parasitica)))	(Helixanthera_cylindrica	((((Tupeia_antarctica	Nuytsia_floribunda)	Gaiadendron_punctatum)	(Amylotheca_subumbellata	((Atkinsonia_ligustrina	(((Lepidaria_oviceps	(Alepis_flavida	Peraxilla_tetrapetala))	(((Psittacanthus_schiedeanus	(Amylotheca_duthieana	(Decaisnina_brittenii	(((Lepidaria_sp_Nickrent_4044	(Macrosolen_melintangensis	Macrosolen_cochinchinensis))	Decaisnina_triflora)	(Decaisnina_congesta	Decaisnina_signata)))))	Loxanthera_speciosa)	Lysiana_filifolia))	(Desmaria_mutabilis	((((((Cladocolea_mcvaughii	Cladocolea_cupulata)	(Cladocolea_gracilis	(Struthanthus_woodsonii	((Struthanthus_oerstedii	Struthanthus_orbicularis)	Struthanthus_sp_RE_5128_1))))	((Oryctanthus_occidentalis	Dendropemon_bicolor)	(Phthirusa_inorna	Passovia_pyrifolia)))
(((((((((((Phragmanthera_crassicaulis	((Plicosepalus_curviflorus	(Spragueanella_rhamnifolia	Erianthemum_dregei))	(Oliverella_rubroviridis	Tapinanthus_sp_OM825)))	(Globimetula_dinklagei	Emelianthe_panganensis))	Moquiniella_rubra)	(((Benthamina_alyxifolia	(((Amyema_cambagei	Diplatia_grandibractea)	(Amyema_glabra	Diplatia_furcata))	Dactyliophora_novaeguineae))	((((Tupeia_antarctica	((Atkinsonia_ligustrina	(((Alepis_flavida	Peraxilla_tetrapetala)	(((Amylotheca_duthieana	(Decaisnina_triflora	((Decaisnina_brittenii	(Decaisnina_congesta	Decaisnina_signata))	(Lepidaria_sp_Nickrent_4044	(Macrosolen_melintangensis	Macrosolen_cochinchinensis)))))	(Lepidaria_oviceps	Loxanthera_speciosa))	(Amylotheca_subumbellata	(Lysiana_maritima	Lysiana_filifolia))))	(Desmaria_mutabilis	(((Phthirusa_inorna	(Tripodanthus_belmirensis	(Tripodanthus_flagellaris	Tripodanthus_acutifolius)))	(((Psittacanthus_calyculatus	(Cladocolea_gracilis	(Struthanthus_woodsonii	((Struthanthus_oerstedii	Struthanthus_orbicularis)	Struthanthus_sp_RE_5128_1))))	(((Psittacanthus_schiedeanus	Oryctanthus_occidentalis)	Dendropemon_bicolor)	Passovia_pyrifolia))	(Cladocolea_mcvaughii	Cladocolea_cupulata)))	(((((Tristerix_longebracteatus
((((Oncella_ambigua	Oncocalyx_sulfureus)	Agelanthus_sansibarensis)	(((Englerina_ramulosa	Tapinanthus_constrictiflorus)	Oncocalyx_schimperi)	(((((Dendrophthoe_curvata	Helixanthera_coccinea)	Dendrophthoe_constricta)	(Dendrophthoe_vitellina	Dendrophthoe_longituba))	Tolypanthus_involucratus)	(((Helixanthera_parasitica	Socratina_bemarivensis)	(((Phragmanthera_crassicaulis	(Plicosepalus_curviflorus	(Oliverella_rubroviridis	(Tapinanthus_sp_OM825	(Spragueanella_rhamnifolia	Erianthemum_dregei)))))	(Globimetula_dinklagei	Emelianthe_panganensis))	Moquiniella_rubra))	(((Oedina_pendens	(Baratranthus_axanthus	Vanwykia_remota))	(Bakerella_sp_Nickrent_4161	Plicosepalus_sagittifolius))	((((((Benthamina_alyxifolia	(Amyema_queenslandica	Helicanthes_elastica))	((Amyema_cambagei	((Diplatia_grandibractea	Diplatia_furcata)	Amyema_glabra))	Dactyliophora_novaeguineae))	Sogerianthe_sessiflora)	((((Gaiadendron_punctatum	((Septulina_glauca	Atkinsonia_ligustrina)	Nuytsia_floribunda))	(((Lepidaria_oviceps	(Alepis_flavida	Peraxilla_tetrapetala))	((Amylotheca_duthieana	Loxanthera_speciosa)	((Lysiana_maritima	Lysiana_filifolia)	((Lepidaria_sp_Nickrent_4044	(Macrosolen_melintangensis
((((Socratina_bemarivensis	(Baratranthus_axanthus	Vanwykia_remota))	((((((Benthamina_alyxifolia	(Amyema_queenslandica	Helicanthes_elastica))	(((Diplatia_grandibractea	Diplatia_furcata)	Amyema_glabra)	(Dactyliophora_novaeguineae	Amyema_cambagei)))	Sogerianthe_sessiflora)	Bakerella_sp_Nickrent_4161)	Plicosepalus_sagittifolius)	((((Septulina_glauca	Helixanthera_coccinea)	(Dendrophthoe_curvata	(Lepidaria_oviceps	((Dendrophthoe_constricta	Dendrophthoe_longituba)	Dendrophthoe_vitellina))))	Tolypanthus_involucratus)	((((Helixanthera_parasitica	Taxillus_chinensis)	(Phragmanthera_regularis	((Scurrula_parasitica	Scurrula_ferruginea)	Scurrula_pulverulenta)))	(Helixanthera_cylindrica	((Gaiadendron_punctatum	(((Atkinsonia_ligustrina	(((Alepis_flavida	Peraxilla_tetrapetala)	((Amylotheca_subumbellata	(Lysiana_maritima	Lysiana_filifolia))	(((Lepidaria_sp_Nickrent_4044	(Macrosolen_melintangensis	Macrosolen_cochinchinensis))	(((Decaisnina_congesta	Decaisnina_signata)	Decaisnina_brittenii)	Decaisnina_triflora))	(Amylotheca_duthieana	Loxanthera_speciosa))))	((((((Tripodanthus_acutifolius	Tripodanthus_flagellaris)	Tripodanthus_belmirensis)	((((Struthanthus_woodsonii	(Cladocolea_gracilis
(((Oncella_ambigua	Oncocalyx_sulfureus)	Agelanthus_sansibarensis)	((((Tapinanthus_constrictiflorus	Englerina_ramulosa)	Oedina_pendens)	Berhautia_senegalensis)	((Socratina_bemarivensis	(Baratranthus_axanthus	Vanwykia_remota))	(((((Dendrophthoe_constricta	Helixanthera_coccinea)	(Dendrophthoe_curvata	(Dendrophthoe_longituba	Dendrophthoe_vitellina)))	Tolypanthus_involucratus)	(Bakerella_sp_Nickrent_4161	Plicosepalus_sagittifolius))	((((Helixanthera_cylindrica	(((Amyema_cambagei	(((((Diplatia_grandibractea	Diplatia_furcata)	Amyema_glabra)	(Lepidaria_oviceps	Dactyliophora_novaeguineae))	Benthamina_alyxifolia)	(Amyema_queenslandica	Helicanthes_elastica)))	Sogerianthe_sessiflora)	((((((Alepis_flavida	Peraxilla_tetrapetala)	((Amylotheca_duthieana	((Lepidaria_sp_Nickrent_4044	(Macrosolen_melintangensis	Macrosolen_cochinchinensis))	(Decaisnina_brittenii	((Decaisnina_congesta	Decaisnina_signata)	Decaisnina_triflora))))	(Loxanthera_speciosa	(Lysiana_maritima	Lysiana_filifolia))))	(((((Tripodanthus_acutifolius	Tripodanthus_flagellaris)	Tripodanthus_belmirensis)	((Psittacanthus_calyculatus	((Struthanthus_woodsonii	(Cladocolea_gracilis	Struthanthus_sp_RE_5128_1))	((Psittacanthus_schiedeanus
((Oedina_pendens	(Socratina_bemarivensis	(Vanwykia_remota	(((Dendrophthoe_curvata	(Dendrophthoe_constricta	(Dendrophthoe_longituba	Dendrophthoe_vitellina)))	(Tolypanthus_involucratus	(Septulina_glauca	Helixanthera_coccinea)))	((Bakerella_sp_Nickrent_4161	Plicosepalus_sagittifolius)	(Amyema_cambagei	(((((((((Diplatia_furcata	Amyema_glabra)	Dactyliophora_novaeguineae)	Benthamina_alyxifolia)	(Amyema_queenslandica	Helicanthes_elastica))	Sogerianthe_sessiflora)	((Cecarria_obtusifolia	(Loranthus_odoratus	(Loranthus_europaeus	Loranthus_grewingkii)))	((Baratranthus_axanthus	(Ileostylus_micranthus	(Muellerina_celastroides	Muellerina_eucalyptoides)))	(((((Oryctanthus_occidentalis	Dendropemon_bicolor)	(Phthirusa_inorna	Passovia_pyrifolia))	((Psittacanthus_calyculatus	(((Struthanthus_sp_RE_5128_1	((Cladocolea_gracilis	(Struthanthus_oerstedii	Struthanthus_orbicularis))	Struthanthus_woodsonii))	Psittacanthus_schiedeanus)	(Cladocolea_mcvaughii	Cladocolea_cupulata)))	Tripodanthus_belmirensis))	(Tripodanthus_acutifolius	Tripodanthus_flagellaris))	((Tupeia_antarctica	(Ligaria_cuneifolia	(((Tristerix_pubescens	(Tristerix_longebracteatus	(Tristerix_peytonii	((Tristerix_verticillatus
((Oedina_pendens	(((((Dendrophthoe_curvata	(Dendrophthoe_longituba	Dendrophthoe_vitellina))	(Plicosepalus_curviflorus	Helixanthera_coccinea))	Tolypanthus_involucratus)	(((((Dendrophthoe_constricta	(Helixanthera_parasitica	Taxillus_chinensis))	(Phragmanthera_regularis	((Scurrula_ferruginea	Scurrula_parasitica)	Scurrula_pulverulenta)))	Helixanthera_cylindrica)	((((((Amyema_cambagei	(Diplatia_grandibractea	(Diplatia_furcata	Amyema_glabra)))	Dactyliophora_novaeguineae)	Benthamina_alyxifolia)	(Amyema_queenslandica	Helicanthes_elastica))	Sogerianthe_sessiflora)	((Tupeia_antarctica	(((Nuytsia_floribunda	Atkinsonia_ligustrina)	(Lepidaria_oviceps	Gaiadendron_punctatum))	((((Amylotheca_duthieana	((Lepidaria_sp_Nickrent_4044	(Macrosolen_melintangensis	Macrosolen_cochinchinensis))	(Decaisnina_signata	(Decaisnina_congesta	(Decaisnina_brittenii	Decaisnina_triflora)))))	(Loxanthera_speciosa	(Amylotheca_subumbellata	(Lysiana_maritima	Lysiana_filifolia))))	(Alepis_flavida	Peraxilla_tetrapetala))	(((Ligaria_cuneifolia	(((((Oryctanthus_occidentalis	Dendropemon_bicolor)	(Phthirusa_inorna	Passovia_pyrifolia))	((((Cladocolea_gracilis	((Psittacanthus_schiedeanus
(Berhautia_senegalensis	((((Tolypanthus_involucratus	(Dendrophthoe_curvata	((Dendrophthoe_constricta	(Dendrophthoe_vitellina	Dendrophthoe_longituba))	Helixanthera_coccinea)))	((Phragmanthera_regularis	(((((Septulina_glauca	Sogerianthe_sessiflora)	((Amyema_queenslandica	Helicanthes_elastica)	(Dactyliophora_novaeguineae	(((Diplatia_grandibractea	Amyema_glabra)	Diplatia_furcata)	Benthamina_alyxifolia))))	(((Cecarria_obtusifolia	((Loranthus_grewingkii	Loranthus_europaeus)	Loranthus_odoratus))	((Muellerina_eucalyptoides	Muellerina_celastroides)	Ileostylus_micranthus))	(((((((((Macrosolen_melintangensis	Macrosolen_cochinchinensis)	Lepidaria_sp_Nickrent_4044)	(((Lysiana_maritima	Lysiana_filifolia)	((Decaisnina_signata	Decaisnina_triflora)	Decaisnina_brittenii))	Decaisnina_congesta))	Amylotheca_duthieana)	(Loxanthera_speciosa	Lepidaria_oviceps))	(Alepis_flavida	Peraxilla_tetrapetala))	(Tupeia_antarctica	((((Notanthera_heterophylla	((((((Tristerix_peruvianus	Tristerix_chodatianus)	Tristerix_grandiflorus)	Tristerix_pubescens)	Tristerix_peytonii)	Tristerix_longebracteatus)	(Tristerix_aphyllus	(Tristerix_penduliflorus	(Tristerix_verticillatus	Tristerix_corymbosus)))))
((((Tapinanthus_constrictiflorus	Oncocalyx_schimperi)	((Oncella_ambigua	Oncocalyx_sulfureus)	Agelanthus_sansibarensis))	((((Vanwykia_remota	Socratina_bemarivensis)	((((((Sogerianthe_sessiflora	((Amyema_queenslandica	Helicanthes_elastica)	(Dactyliophora_novaeguineae	(((Diplatia_grandibractea	Amyema_glabra)	Diplatia_furcata)	Benthamina_alyxifolia))))	(((Cecarria_obtusifolia	((Loranthus_grewingkii	Loranthus_europaeus)	Loranthus_odoratus))	((Muellerina_eucalyptoides	Muellerina_celastroides)	Ileostylus_micranthus))	(Gaiadendron_punctatum	(((((((((Macrosolen_melintangensis	Macrosolen_cochinchinensis)	(Lepidaria_oviceps	Lepidaria_sp_Nickrent_4044))	(((Amylotheca_subumbellata	Lysiana_maritima)	Lysiana_filifolia)	(((Decaisnina_congesta	Decaisnina_signata)	Decaisnina_triflora)	Decaisnina_brittenii)))	Amylotheca_duthieana)	Loxanthera_speciosa)	(Alepis_flavida	Peraxilla_tetrapetala))	(((Tripodanthus_acutifolius	(((Psittacanthus_calyculatus	((Struthanthus_woodsonii	(Struthanthus_sp_RE_5128_1	(Struthanthus_orbicularis	(Psittacanthus_schiedeanus	Struthanthus_oerstedii))))	Cladocolea_gracilis))	((Phthirusa_inorna	Passovia_pyrifolia)	(Dendropemon_bicolor	(Tripodanthus_flagellaris
(Oedina_pendens	(((Berhautia_senegalensis	Englerina_ramulosa)	((Tapinanthus_constrictiflorus	Oncocalyx_schimperi)	((Oncella_ambigua	Oncocalyx_sulfureus)	Agelanthus_sansibarensis)))	((Vanwykia_remota	Socratina_bemarivensis)	(((((Sogerianthe_sessiflora	((Amyema_queenslandica	Helicanthes_elastica)	(Amyema_cambagei	((Dactyliophora_novaeguineae	(Amyema_glabra	Diplatia_furcata))	Benthamina_alyxifolia))))	(Helixanthera_cylindrica	(((((Muellerina_eucalyptoides	Muellerina_celastroides)	Ileostylus_micranthus)	((Loranthus_grewingkii	Loranthus_europaeus)	(Loranthus_odoratus	Cecarria_obtusifolia)))	((((Tristerix_peruvianus	(Tristerix_longebracteatus	Tristerix_pubescens))	(Tristerix_chodatianus	((Tristerix_peytonii	(((Tristerix_aphyllus	Tristerix_corymbosus)	Tristerix_penduliflorus)	Tristerix_verticillatus))	Tristerix_grandiflorus)))	((((Amylotheca_subumbellata	(Notanthera_heterophylla	(((Lysiana_maritima	Lysiana_filifolia)	(((Decaisnina_triflora	((Lepidaria_sp_Nickrent_4044	(Macrosolen_melintangensis	Macrosolen_cochinchinensis))	((Decaisnina_congesta	Decaisnina_signata)	Decaisnina_brittenii)))	Amylotheca_duthieana)	Loxanthera_speciosa))	(Alepis_flavida
((((Oncella_ambigua	(Oncocalyx_schimperi	Oncocalyx_sulfureus))	Agelanthus_sansibarensis)	(Berhautia_senegalensis	(Englerina_ramulosa	Tapinanthus_constrictiflorus)))	((((Baratranthus_axanthus	Vanwykia_remota)	Socratina_bemarivensis)	(((Amyema_cambagei	((((((Helixanthera_parasitica	Taxillus_chinensis)	((Tripodanthus_flagellaris	Lepidaria_oviceps)	((Scurrula_parasitica	Scurrula_ferruginea)	Scurrula_pulverulenta)))	(Septulina_glauca	Sogerianthe_sessiflora))	((Amyema_queenslandica	Helicanthes_elastica)	(Benthamina_alyxifolia	(((Diplatia_grandibractea	Amyema_glabra)	Diplatia_furcata)	Dactyliophora_novaeguineae))))	(Helixanthera_cylindrica	((((Muellerina_eucalyptoides	Muellerina_celastroides)	Ileostylus_micranthus)	((Loranthus_grewingkii	Loranthus_europaeus)	(Loranthus_odoratus	Cecarria_obtusifolia)))	(((((((Phthirusa_inorna	Passovia_pyrifolia)	(Dendropemon_bicolor	Oryctanthus_occidentalis))	((Struthanthus_woodsonii	(Struthanthus_orbicularis	(Psittacanthus_schiedeanus	Struthanthus_oerstedii)))	(Cladocolea_gracilis	Struthanthus_sp_RE_5128_1)))	(Tripodanthus_belmirensis	Tripodanthus_acutifolius))	Psittacanthus_calyculatus)	((Tupeia_antarctica	((Tristerix_penduliflorus
((((Oncella_ambigua	Oncocalyx_sulfureus)	Agelanthus_sansibarensis)	(Oncocalyx_schimperi	(Berhautia_senegalensis	(Englerina_ramulosa	Tapinanthus_constrictiflorus))))	((((Baratranthus_axanthus	Vanwykia_remota)	(Helixanthera_parasitica	Socratina_bemarivensis))	(((Phragmanthera_regularis	((Taxillus_chinensis	((Scurrula_parasitica	Scurrula_ferruginea)	Scurrula_pulverulenta))	(((Sogerianthe_sessiflora	(Amyema_queenslandica	Helicanthes_elastica))	(Benthamina_alyxifolia	(((Diplatia_grandibractea	Amyema_glabra)	Diplatia_furcata)	Dactyliophora_novaeguineae)))	(Helixanthera_cylindrica	((((Muellerina_eucalyptoides	Muellerina_celastroides)	Ileostylus_micranthus)	((Loranthus_grewingkii	Loranthus_europaeus)	(Loranthus_odoratus	Cecarria_obtusifolia)))	((((Nuytsia_floribunda	(((((Tristerix_peytonii	(Tristerix_pubescens	((((Tristerix_chodatianus	Tristerix_peruvianus)	(((Tristerix_penduliflorus	Tristerix_corymbosus)	Tristerix_aphyllus)	Tristerix_verticillatus))	Tristerix_grandiflorus)	Tristerix_longebracteatus)))	Ligaria_cuneifolia)	(Notanthera_heterophylla	Tupeia_antarctica))	Desmaria_mutabilis)	((((Tripodanthus_flagellaris	Tripodanthus_acutifolius)	(((Phthirusa_inorna
((((Oncocalyx_schimperi	(Oncella_ambigua	Oncocalyx_sulfureus))	Agelanthus_sansibarensis)	(Berhautia_senegalensis	(Englerina_ramulosa	Tapinanthus_constrictiflorus)))	((((Baratranthus_axanthus	Vanwykia_remota)	(((((Dendrophthoe_curvata	(Dendrophthoe_vitellina	Dendrophthoe_longituba))	(Septulina_glauca	Helixanthera_coccinea))	Tolypanthus_involucratus)	(((((Dendrophthoe_constricta	(Helixanthera_parasitica	Taxillus_chinensis))	((Scurrula_parasitica	Scurrula_ferruginea)	Scurrula_pulverulenta))	Helixanthera_cylindrica)	(((((Muellerina_eucalyptoides	Muellerina_celastroides)	Ileostylus_micranthus)	(((Loranthus_grewingkii	Loranthus_europaeus)	Loranthus_odoratus)	Cecarria_obtusifolia))	(Gaiadendron_punctatum	(((Atkinsonia_ligustrina	((((Loxanthera_speciosa	((Decaisnina_triflora	((((Decaisnina_signata	Lepidaria_sp_Nickrent_4044)	(Macrosolen_melintangensis	Macrosolen_cochinchinensis))	Decaisnina_brittenii)	Decaisnina_congesta))	Amylotheca_duthieana))	(Amylotheca_subumbellata	(Lysiana_maritima	Lysiana_filifolia)))	(Lepidaria_oviceps	(Alepis_flavida	Peraxilla_tetrapetala)))	(Desmaria_mutabilis	((((((Tristerix_penduliflorus	Tristerix_aphyllus)	Tristerix_verticillatus)
((Oedina_pendens	(((Dendrophthoe_constricta	(((Dendrophthoe_vitellina	Dendrophthoe_longituba)	(Dendrophthoe_curvata	Helixanthera_coccinea))	Tolypanthus_involucratus))	(((Moquiniella_rubra	(((Tapinanthus_sp_OM825	(Erianthemum_dregei	Spragueanella_rhamnifolia))	Oliverella_rubroviridis)	((Globimetula_dinklagei	Emelianthe_panganensis)	Phragmanthera_crassicaulis)))	(((Lepidaria_oviceps	Bakerella_sp_Nickrent_4161)	(Plicosepalus_curviflorus	Septulina_glauca))	Plicosepalus_sagittifolius))	(Amylotheca_subumbellata	((((((Muellerina_eucalyptoides	Muellerina_celastroides)	Ileostylus_micranthus)	(((Loranthus_grewingkii	Loranthus_europaeus)	Loranthus_odoratus)	Cecarria_obtusifolia))	(Tupeia_antarctica	(((Gaiadendron_punctatum	(Atkinsonia_ligustrina	Nuytsia_floribunda))	(((Loxanthera_speciosa	((Decaisnina_triflora	(Decaisnina_brittenii	((Decaisnina_signata	(Lepidaria_sp_Nickrent_4044	(Macrosolen_melintangensis	Macrosolen_cochinchinensis)))	Decaisnina_congesta)))	Amylotheca_duthieana))	Lysiana_filifolia)	(Alepis_flavida	Peraxilla_tetrapetala)))	(Desmaria_mutabilis	(((((Tristerix_pubescens	Tristerix_longebracteatus)	(Tristerix_peytonii	((Tristerix_penduliflorus	Tristerix_grandiflorus)
((Oedina_pendens	((Phragmanthera_regularis	(((Helixanthera_coccinea	(((Dendrophthoe_vitellina	Dendrophthoe_longituba)	Dendrophthoe_curvata)	Dendrophthoe_constricta))	Tolypanthus_involucratus)	(((Moquiniella_rubra	(Phragmanthera_crassicaulis	(((Tapinanthus_sp_OM825	(Erianthemum_dregei	Spragueanella_rhamnifolia))	Oliverella_rubroviridis)	(Globimetula_dinklagei	Emelianthe_panganensis))))	(Bakerella_sp_Nickrent_4161	Plicosepalus_sagittifolius))	((((Baratranthus_axanthus	(((Muellerina_eucalyptoides	Muellerina_celastroides)	Ileostylus_micranthus)	(((Loranthus_grewingkii	Loranthus_europaeus)	Loranthus_odoratus)	Cecarria_obtusifolia)))	((((Nuytsia_floribunda	Tupeia_antarctica)	(Atkinsonia_ligustrina	(((Decaisnina_signata	Decaisnina_congesta)	Ligaria_cuneifolia)	(((Loxanthera_speciosa	((Decaisnina_triflora	Lepidaria_sp_Nickrent_4044)	((Macrosolen_melintangensis	Macrosolen_cochinchinensis)	Amylotheca_duthieana)))	((Lysiana_maritima	Amylotheca_subumbellata)	Lysiana_filifolia))	((Lepidaria_oviceps	Alepis_flavida)	Peraxilla_tetrapetala)))))	(Decaisnina_brittenii	((Desmaria_mutabilis	((((((((Tristerix_corymbosus	Tristerix_verticillatus)	Tristerix_grandiflorus)	Tristerix_aphyllus)
((Oedina_pendens	((Baratranthus_axanthus	Vanwykia_remota)	((Bakerella_sp_Nickrent_4161	Socratina_bemarivensis)	((Plicosepalus_sagittifolius	((Moquiniella_rubra	((Globimetula_dinklagei	Phragmanthera_crassicaulis)	((Plicosepalus_curviflorus	((Tapinanthus_sp_OM825	(Erianthemum_dregei	Spragueanella_rhamnifolia))	Oliverella_rubroviridis))	Emelianthe_panganensis)))	((Helixanthera_cylindrica	((Helixanthera_parasitica	Taxillus_chinensis)	(Phragmanthera_regularis	((Scurrula_parasitica	Scurrula_ferruginea)	Scurrula_pulverulenta))))	(((((Muellerina_eucalyptoides	Muellerina_celastroides)	Ileostylus_micranthus)	(((Loranthus_grewingkii	Loranthus_europaeus)	Loranthus_odoratus)	Cecarria_obtusifolia))	(Gaiadendron_punctatum	((((Septulina_glauca	Atkinsonia_ligustrina)	(((Amylotheca_duthieana	((Decaisnina_triflora	((Decaisnina_brittenii	(Decaisnina_congesta	Decaisnina_signata))	Psittacanthus_schiedeanus))	(Lepidaria_sp_Nickrent_4044	(Macrosolen_melintangensis	Macrosolen_cochinchinensis))))	((Amylotheca_subumbellata	(Lysiana_maritima	Lysiana_filifolia))	Loxanthera_speciosa))	(Alepis_flavida	Peraxilla_tetrapetala)))	(Desmaria_mutabilis	(((Tripodanthus_flagellaris	Tripodanthus_acutifolius)
((Oedina_pendens	((((Phragmanthera_regularis	((Helixanthera_cylindrica	((Helixanthera_parasitica	Taxillus_chinensis)	((Scurrula_parasitica	Scurrula_ferruginea)	Scurrula_pulverulenta)))	(((((Muellerina_eucalyptoides	Muellerina_celastroides)	Ileostylus_micranthus)	(Loranthus_grewingkii	(Loranthus_odoratus	(Loranthus_europaeus	Cecarria_obtusifolia))))	((((Tripodanthus_flagellaris	Tripodanthus_acutifolius)	(((Psittacanthus_calyculatus	((Struthanthus_woodsonii	((Struthanthus_oerstedii	Struthanthus_orbicularis)	Struthanthus_sp_RE_5128_1))	Cladocolea_gracilis))	(((Cladocolea_cupulata	Cladocolea_mcvaughii)	(Passovia_pyrifolia	Phthirusa_inorna))	(Dendropemon_bicolor	(Psittacanthus_schiedeanus	Oryctanthus_occidentalis))))	Tripodanthus_belmirensis))	((Desmaria_mutabilis	(((Tupeia_antarctica	(((Amylotheca_duthieana	(Decaisnina_triflora	((Macrosolen_melintangensis	Macrosolen_cochinchinensis)	((Decaisnina_brittenii	(Decaisnina_congesta	Decaisnina_signata))	Lepidaria_sp_Nickrent_4044))))	((Amylotheca_subumbellata	(Lysiana_maritima	Lysiana_filifolia))	Loxanthera_speciosa))	(Alepis_flavida	Peraxilla_tetrapetala)))	(Gaiadendron_punctatum	(Atkinsonia_ligustrina	Nuytsia_floribunda)))
((((((Oncella_ambigua	Oncocalyx_sulfureus)	Agelanthus_sansibarensis)	Oncocalyx_schimperi)	(Tapinanthus_constrictiflorus	Englerina_ramulosa))	(Oedina_pendens	((Vanwykia_remota	Socratina_bemarivensis)	((((Dendrophthoe_constricta	(Dendrophthoe_vitellina	Dendrophthoe_longituba))	Helixanthera_coccinea)	(Tolypanthus_involucratus	Dendrophthoe_curvata))	(((((Phragmanthera_regularis	(((Amyema_queenslandica	Helicanthes_elastica)	Benthamina_alyxifolia)	((Diplatia_furcata	Amyema_glabra)	Dactyliophora_novaeguineae)))	Sogerianthe_sessiflora)	((Lepidaria_oviceps	(((Nuytsia_floribunda	(Atkinsonia_ligustrina	((((Lysiana_maritima	Lysiana_filifolia)	((Amylotheca_duthieana	(Decaisnina_triflora	((Macrosolen_cochinchinensis	Macrosolen_melintangensis)	Lepidaria_sp_Nickrent_4044)))	Loxanthera_speciosa))	(Alepis_flavida	Peraxilla_tetrapetala))	((((((Tristerix_peytonii	((Tristerix_peruvianus	Tristerix_chodatianus)	(Tristerix_verticillatus	(Tristerix_aphyllus	Tristerix_corymbosus))))	(Tristerix_longebracteatus	Tristerix_pubescens))	(Tristerix_penduliflorus	Tristerix_grandiflorus))	(Psittacanthus_calyculatus	((Tripodanthus_acutifolius	Tripodanthus_flagellaris)	(((Oryctanthus_occidentalis
((Oedina_pendens	(((Baratranthus_axanthus	Vanwykia_remota)	(Helixanthera_parasitica	Socratina_bemarivensis))	((((Helixanthera_coccinea	(Dendrophthoe_constricta	(Dendrophthoe_vitellina	Dendrophthoe_longituba)))	Dendrophthoe_curvata)	Tolypanthus_involucratus)	((Phragmanthera_regularis	(((((Amyema_queenslandica	Helicanthes_elastica)	Benthamina_alyxifolia)	(Dactyliophora_novaeguineae	((Diplatia_grandibractea	(Diplatia_furcata	Amyema_glabra))	Amyema_cambagei)))	(Septulina_glauca	Sogerianthe_sessiflora))	(((((Tupeia_antarctica	(((Notanthera_heterophylla	((((((Tristerix_verticillatus	(Tristerix_aphyllus	Tristerix_corymbosus))	Tristerix_penduliflorus)	Tristerix_peytonii)	(Tristerix_longebracteatus	Tristerix_pubescens))	Tristerix_grandiflorus)	(Tristerix_peruvianus	Tristerix_chodatianus)))	(Psittacanthus_calyculatus	((Tripodanthus_acutifolius	Tripodanthus_flagellaris)	(((Oryctanthus_occidentalis	Dendropemon_bicolor)	(Passovia_pyrifolia	Phthirusa_inorna))	(Cladocolea_gracilis	(Struthanthus_sp_RE_5128_1	((Tripodanthus_belmirensis	Struthanthus_woodsonii)	((Cladocolea_mcvaughii	Cladocolea_cupulata)	(Struthanthus_orbicularis	Struthanthus_oerstedii)))))))))	(Desmaria_mutabilis
(((Oedina_pendens	((Vanwykia_remota	(Bakerella_sp_Nickrent_4161	Socratina_bemarivensis))	((((Helixanthera_coccinea	(Dendrophthoe_constricta	(Dendrophthoe_vitellina	Dendrophthoe_longituba)))	Dendrophthoe_curvata)	Tolypanthus_involucratus)	((((Septulina_glauca	((Amyema_queenslandica	Helicanthes_elastica)	(Benthamina_alyxifolia	(Dactyliophora_novaeguineae	(Amyema_cambagei	(Diplatia_grandibractea	(Diplatia_furcata	Amyema_glabra)))))))	Sogerianthe_sessiflora)	(((Phragmanthera_regularis	((Scurrula_ferruginea	Scurrula_parasitica)	Scurrula_pulverulenta))	(Helixanthera_parasitica	Taxillus_chinensis))	(Helixanthera_cylindrica	((Cecarria_obtusifolia	((Loranthus_europaeus	Loranthus_grewingkii)	Loranthus_odoratus))	(((Muellerina_eucalyptoides	Muellerina_celastroides)	Ileostylus_micranthus)	((Amylotheca_subumbellata	Gaiadendron_punctatum)	(Nuytsia_floribunda	(Atkinsonia_ligustrina	(((((Cladocolea_mcvaughii	Cladocolea_cupulata)	Tripodanthus_acutifolius)	(((Psittacanthus_schiedeanus	(Oryctanthus_occidentalis	Dendropemon_bicolor))	(Tripodanthus_flagellaris	(Passovia_pyrifolia	Phthirusa_inorna)))	(Psittacanthus_calyculatus	(((Struthanthus_woodsonii	Struthanthus_sp_RE_5128_1)
(Berhautia_senegalensis	(((Oncella_ambigua	(Oncocalyx_schimperi	Oncocalyx_sulfureus))	Agelanthus_sansibarensis)	((Tapinanthus_constrictiflorus	Englerina_ramulosa)	(Socratina_bemarivensis	((((((((Helixanthera_coccinea	(Dendrophthoe_constricta	Dendrophthoe_longituba))	Dendrophthoe_vitellina)	Dendrophthoe_curvata)	Tolypanthus_involucratus)	(((Sogerianthe_sessiflora	((Lepidaria_oviceps	Dactyliophora_novaeguineae)	(Amyema_queenslandica	Helicanthes_elastica)))	(Benthamina_alyxifolia	(Amyema_glabra	(Diplatia_grandibractea	Diplatia_furcata))))	(((Phragmanthera_regularis	((Baratranthus_axanthus	(Scurrula_ferruginea	Scurrula_parasitica))	Scurrula_pulverulenta))	(Helixanthera_parasitica	Taxillus_chinensis))	(Helixanthera_cylindrica	(((((Nuytsia_floribunda	(Septulina_glauca	Atkinsonia_ligustrina))	Gaiadendron_punctatum)	((((Plicosepalus_curviflorus	(Amylotheca_duthieana	(((Decaisnina_brittenii	(Decaisnina_signata	Decaisnina_congesta))	Decaisnina_triflora)	((Macrosolen_cochinchinensis	Macrosolen_melintangensis)	Lepidaria_sp_Nickrent_4044))))	(Loxanthera_speciosa	(Amylotheca_subumbellata	(Lysiana_maritima	Lysiana_filifolia))))	(Alepis_flavida	Peraxilla_tetrapetala))
((((((Septulina_glauca	((((Dendrophthoe_constricta	(Dendrophthoe_longituba	Dendrophthoe_vitellina))	Helixanthera_coccinea)	(Dendrophthoe_curvata	Tolypanthus_involucratus))	((Moquiniella_rubra	((Globimetula_dinklagei	Phragmanthera_crassicaulis)	(Emelianthe_panganensis	(Oliverella_rubroviridis	((Erianthemum_dregei	Spragueanella_rhamnifolia)	Tapinanthus_sp_OM825)))))	(((Sogerianthe_sessiflora	((Benthamina_alyxifolia	((Amyema_glabra	(Diplatia_grandibractea	Diplatia_furcata))	(Amyema_cambagei	Dactyliophora_novaeguineae)))	((Plicosepalus_curviflorus	Amyema_queenslandica)	Helicanthes_elastica)))	(((((Atkinsonia_ligustrina	((Notanthera_heterophylla	((Lepidaria_oviceps	((Loxanthera_speciosa	(Amylotheca_duthieana	(Decaisnina_triflora	(((Macrosolen_cochinchinensis	Macrosolen_melintangensis)	Lepidaria_sp_Nickrent_4044)	(Decaisnina_brittenii	(Decaisnina_signata	Decaisnina_congesta))))))	(Lysiana_maritima	(Lysiana_filifolia	Amylotheca_subumbellata))))	(Alepis_flavida	Peraxilla_tetrapetala)))	(((((Tripodanthus_belmirensis	((Oryctanthus_occidentalis	Dendropemon_bicolor)	(Passovia_pyrifolia	Phthirusa_inorna)))	(Psittacanthus_calyculatus	(Cladocolea_gracilis	((Struthanthus_sp_RE_5128_1
((((Oncella_ambigua	Oncocalyx_sulfureus)	Agelanthus_sansibarensis)	(((((((Helixanthera_cylindrica	((Dendrophthoe_curvata	(Dendrophthoe_constricta	(Dendrophthoe_longituba	Dendrophthoe_vitellina)))	Helixanthera_coccinea))	Tolypanthus_involucratus)	(Plicosepalus_sagittifolius	(Bakerella_sp_Nickrent_4161	((((Amyema_glabra	Diplatia_furcata)	(Diplatia_grandibractea	(Dactyliophora_novaeguineae	Amyema_cambagei)))	((Amyema_queenslandica	Helicanthes_elastica)	Benthamina_alyxifolia))	Sogerianthe_sessiflora))))	(((((((((Oryctanthus_occidentalis	(Dendropemon_bicolor	(Passovia_pyrifolia	Phthirusa_inorna)))	Tripodanthus_belmirensis)	(Psittacanthus_calyculatus	((((Struthanthus_orbicularis	Psittacanthus_schiedeanus)	((Cladocolea_mcvaughii	Cladocolea_cupulata)	Struthanthus_oerstedii))	Struthanthus_woodsonii)	(Cladocolea_gracilis	Struthanthus_sp_RE_5128_1))))	(Tripodanthus_flagellaris	Tripodanthus_acutifolius))	((((Lepidaria_oviceps	Gaiadendron_punctatum)	(Atkinsonia_ligustrina	Nuytsia_floribunda))	(((((Amylotheca_subumbellata	(Lysiana_maritima	Lysiana_filifolia))	Loxanthera_speciosa)	(Amylotheca_duthieana	(((Macrosolen_cochinchinensis	Macrosolen_melintangensis)	Lepidaria_sp_Nickrent_4044)	(((Decaisnina_signata
(((((((Dendrophthoe_curvata	(Dendrophthoe_constricta	(Dendrophthoe_longituba	Dendrophthoe_vitellina)))	(Helixanthera_coccinea	Tolypanthus_involucratus))	(Plicosepalus_sagittifolius	(Bakerella_sp_Nickrent_4161	(((Amyema_queenslandica	Helicanthes_elastica)	(Benthamina_alyxifolia	(((Diplatia_grandibractea	Amyema_glabra)	Diplatia_furcata)	Dactyliophora_novaeguineae)))	Sogerianthe_sessiflora))))	((Amyema_cambagei	((Helixanthera_cylindrica	((Plicosepalus_curviflorus	Septulina_glauca)	(((Tupeia_antarctica	(((((Lepidaria_oviceps	(Alepis_flavida	Peraxilla_tetrapetala))	(Notanthera_heterophylla	(((Lysiana_maritima	Lysiana_filifolia)	Loxanthera_speciosa)	(Amylotheca_duthieana	(((Macrosolen_cochinchinensis	Macrosolen_melintangensis)	Lepidaria_sp_Nickrent_4044)	(((Decaisnina_signata	Decaisnina_congesta)	Decaisnina_brittenii)	Decaisnina_triflora))))))	(Atkinsonia_ligustrina	(Nuytsia_floribunda	Desmaria_mutabilis)))	Gaiadendron_punctatum)	((Ligaria_cuneifolia	(((((Tristerix_peytonii	((Tristerix_grandiflorus	Tristerix_penduliflorus)	(Tristerix_aphyllus	Tristerix_corymbosus)))	(Tristerix_chodatianus	Tristerix_peruvianus))	Tristerix_longebracteatus)	Tristerix_pubescens)
(Berhautia_senegalensis	((((Oncocalyx_schimperi	Englerina_ramulosa)	Tapinanthus_constrictiflorus)	((((Bakerella_sp_Nickrent_4161	Plicosepalus_sagittifolius)	((((Septulina_glauca	Helixanthera_coccinea)	(Dendrophthoe_longituba	Dendrophthoe_vitellina))	(Tolypanthus_involucratus	Dendrophthoe_curvata))	(((((Phragmanthera_regularis	((Scurrula_ferruginea	Scurrula_parasitica)	Scurrula_pulverulenta))	((Dendrophthoe_constricta	Helixanthera_parasitica)	Taxillus_chinensis))	(((((Ligaria_cuneifolia	(Desmaria_mutabilis	((((((Tristerix_longebracteatus	Tristerix_peruvianus)	Tristerix_pubescens)	(Tristerix_verticillatus	(Tristerix_penduliflorus	(Tristerix_aphyllus	Tristerix_corymbosus))))	Tristerix_peytonii)	Tristerix_chodatianus)	Tristerix_grandiflorus)))	((((Psittacanthus_schiedeanus	Oryctanthus_occidentalis)	Dendropemon_bicolor)	Passovia_pyrifolia)	(((Cladocolea_mcvaughii	Cladocolea_cupulata)	Tripodanthus_acutifolius)	(Psittacanthus_calyculatus	(Phthirusa_inorna	(Tripodanthus_flagellaris	(Struthanthus_sp_RE_5128_1	((Cladocolea_gracilis	(Struthanthus_oerstedii	Struthanthus_orbicularis))	(Tripodanthus_belmirensis	Struthanthus_woodsonii)))))))))	(Tupeia_antarctica	(((((Alepis_flavida	Peraxilla_tetrapetala)
((((((Helixanthera_cylindrica	((Phragmanthera_regularis	(Scurrula_ferruginea	(Scurrula_parasitica	Scurrula_pulverulenta)))	((Plicosepalus_curviflorus	Septulina_glauca)	(Helixanthera_parasitica	Taxillus_chinensis))))	((((Nuytsia_floribunda	(Atkinsonia_ligustrina	Gaiadendron_punctatum))	(((((Tripodanthus_belmirensis	(Tripodanthus_flagellaris	Tripodanthus_acutifolius))	((Psittacanthus_calyculatus	((Cladocolea_mcvaughii	Cladocolea_cupulata)	((Cladocolea_gracilis	Struthanthus_sp_RE_5128_1)	(((Psittacanthus_schiedeanus	Struthanthus_oerstedii)	Struthanthus_orbicularis)	Struthanthus_woodsonii))))	((Oryctanthus_occidentalis	Dendropemon_bicolor)	(Phthirusa_inorna	Passovia_pyrifolia))))	(Notanthera_heterophylla	(Ligaria_cuneifolia	(Desmaria_mutabilis	(((((Tristerix_chodatianus	Tristerix_peruvianus)	(Tristerix_verticillatus	(Tristerix_corymbosus	Tristerix_aphyllus)))	(Tristerix_pubescens	Tristerix_longebracteatus))	Tristerix_peytonii)	(Tristerix_penduliflorus	Tristerix_grandiflorus))))))	Amylotheca_subumbellata)	(((Alepis_flavida	Peraxilla_tetrapetala)	(Lepidaria_oviceps	((Loxanthera_speciosa	(Amylotheca_duthieana	(((Macrosolen_cochinchinensis	Macrosolen_melintangensis)	Lepidaria_sp_Nickrent_4044)
(Berhautia_senegalensis	((((((Helixanthera_cylindrica	((((((Tristerix_grandiflorus	(Tristerix_chodatianus	((Tristerix_pubescens	(Tristerix_peruvianus	Tristerix_longebracteatus))	Tristerix_peytonii)))	(((Tristerix_verticillatus	Tristerix_aphyllus)	Tristerix_corymbosus)	Tristerix_penduliflorus))	((((Desmaria_mutabilis	((Alepis_flavida	Peraxilla_tetrapetala)	(Notanthera_heterophylla	((Loxanthera_speciosa	(Amylotheca_duthieana	(((Macrosolen_cochinchinensis	Macrosolen_melintangensis)	Lepidaria_sp_Nickrent_4044)	(Psittacanthus_schiedeanus	(((Decaisnina_signata	Decaisnina_congesta)	Decaisnina_brittenii)	Decaisnina_triflora)))))	(Lysiana_maritima	Lysiana_filifolia)))))	((Gaiadendron_punctatum	(Nuytsia_floribunda	Atkinsonia_ligustrina))	Baratranthus_axanthus))	(Tupeia_antarctica	(((Tripodanthus_flagellaris	Tripodanthus_acutifolius)	(((((Struthanthus_sp_RE_5128_1	(((Cladocolea_mcvaughii	Cladocolea_cupulata)	Struthanthus_oerstedii)	Struthanthus_orbicularis))	Struthanthus_woodsonii)	Tripodanthus_belmirensis)	Cladocolea_gracilis)	((Oryctanthus_occidentalis	Dendropemon_bicolor)	(Phthirusa_inorna	Passovia_pyrifolia))))	Psittacanthus_calyculatus)))	Ligaria_cuneifolia))	((((Loranthus_europaeus
((Oedina_pendens	((((Dendrophthoe_curvata	(Helixanthera_coccinea	((Dendrophthoe_longituba	Dendrophthoe_vitellina)	Dendrophthoe_constricta)))	Tolypanthus_involucratus)	(((Moquiniella_rubra	(Phragmanthera_crassicaulis	((Globimetula_dinklagei	Emelianthe_panganensis)	((Erianthemum_dregei	Spragueanella_rhamnifolia)	(Oliverella_rubroviridis	Tapinanthus_sp_OM825)))))	(Bakerella_sp_Nickrent_4161	Plicosepalus_sagittifolius))	((((Septulina_glauca	((Helixanthera_parasitica	Plicosepalus_curviflorus)	Taxillus_chinensis))	(Phragmanthera_regularis	(Scurrula_ferruginea	(Scurrula_parasitica	Scurrula_pulverulenta))))	((((Helicanthes_elastica	Amyema_queenslandica)	(Benthamina_alyxifolia	((Diplatia_furcata	(Amyema_glabra	Diplatia_grandibractea))	(Dactyliophora_novaeguineae	Amyema_cambagei))))	Sogerianthe_sessiflora)	(((Loranthus_grewingkii	Loranthus_europaeus)	(Loranthus_odoratus	Cecarria_obtusifolia))	((((Lepidaria_oviceps	(Amylotheca_subumbellata	Gaiadendron_punctatum))	(Nuytsia_floribunda	Atkinsonia_ligustrina))	(((Peraxilla_tetrapetala	Alepis_flavida)	(((((Decaisnina_brittenii	(Decaisnina_signata	Decaisnina_congesta))	Decaisnina_triflora)	(Lysiana_maritima
(((((Oedina_pendens	(Bakerella_sp_Nickrent_4161	Plicosepalus_sagittifolius))	((Septulina_glauca	((Moquiniella_rubra	(Phragmanthera_crassicaulis	(((Plicosepalus_curviflorus	Globimetula_dinklagei)	Emelianthe_panganensis)	(Oliverella_rubroviridis	(Tapinanthus_sp_OM825	(Erianthemum_dregei	Spragueanella_rhamnifolia))))))	(((((Helicanthes_elastica	Amyema_queenslandica)	(Benthamina_alyxifolia	(((Amyema_cambagei	(Amyema_glabra	Diplatia_furcata))	Diplatia_grandibractea)	Dactyliophora_novaeguineae)))	Sogerianthe_sessiflora)	((((((Amylotheca_subumbellata	(Tristerix_peruvianus	(Tristerix_grandiflorus	(Tristerix_chodatianus	((Tristerix_pubescens	((((Tristerix_verticillatus	Tristerix_corymbosus)	Tristerix_aphyllus)	Tristerix_penduliflorus)	Tristerix_peytonii))	Tristerix_longebracteatus)))))	((((((Dendropemon_bicolor	(Psittacanthus_schiedeanus	Oryctanthus_occidentalis))	Passovia_pyrifolia)	((Struthanthus_sp_RE_5128_1	Cladocolea_gracilis)	((Struthanthus_orbicularis	Struthanthus_oerstedii)	Struthanthus_woodsonii)))	(Phthirusa_inorna	Psittacanthus_calyculatus))	((Tripodanthus_acutifolius	Tripodanthus_flagellaris)	Tripodanthus_belmirensis))	(Cladocolea_mcvaughii	Cladocolea_cupulata)))	((Desmaria_mutabilis
(Berhautia_senegalensis	((Tapinanthus_constrictiflorus	Englerina_ramulosa)	((((((((Phragmanthera_regularis	(Scurrula_ferruginea	(Scurrula_parasitica	Scurrula_pulverulenta)))	Taxillus_chinensis)	(((((Helicanthes_elastica	Amyema_queenslandica)	(((Diplatia_furcata	(Diplatia_grandibractea	Amyema_glabra))	(Amyema_cambagei	(Lepidaria_oviceps	Dactyliophora_novaeguineae)))	Benthamina_alyxifolia))	Sogerianthe_sessiflora)	(((((Ligaria_cuneifolia	(Notanthera_heterophylla	(Amylotheca_subumbellata	((((((Tristerix_peytonii	Tristerix_peruvianus)	(Tristerix_penduliflorus	((Tristerix_corymbosus	Tristerix_aphyllus)	Tristerix_verticillatus)))	Tristerix_longebracteatus)	Tristerix_pubescens)	Tristerix_chodatianus)	Tristerix_grandiflorus))))	(Phthirusa_inorna	((Tripodanthus_belmirensis	(Tripodanthus_acutifolius	Tripodanthus_flagellaris))	((Psittacanthus_calyculatus	((Dendropemon_bicolor	Oryctanthus_occidentalis)	Passovia_pyrifolia))	((Psittacanthus_schiedeanus	Cladocolea_gracilis)	(((Struthanthus_sp_RE_5128_1	Struthanthus_orbicularis)	Struthanthus_oerstedii)	Struthanthus_woodsonii))))))	Tupeia_antarctica)	(Septulina_glauca	((Desmaria_mutabilis	Nuytsia_floribunda)	(((Peraxilla_tetrapetala
[truncated: 367 more rows]
[truncated: 51 more columns]
