# Supplementary material for: Eocene Loranthaceae pollen pushes back divergence ages for major splits in the family
Source: PeerJ. 2017 Jun 7;5:e3373. doi: 10.7717/peerj.3373 (PMC5466002; doi:10.7717/peerj.3373)
Supplement: Supplemental Information 8 — This archive includes all data and analysis files referred to in the main text and supplementary files that are needed to reproduce the shown results. See GuideToFiles.txt for naming schemes and contents of each subfolder included in this archive, and File S1 for analysis set-ups and further background information. [file peerj-05-3373-s008.zip › Step3_speciestrees/ML/RAxML_bootstrap.exLF.noq]

(((Oncocalyx_sulfureus	Oncella_ambigua)	Agelanthus_sansibarensis)	(Berhautia_senegalensis	((((Socratina_bemarivensis	Vanwykia_remota)	(((Plicosepalus_sagittifolius	((Helixanthera_parasitica	((Taxillus_chinensis	(Scurrula_ferruginea	(Scurrula_pulverulenta	Scurrula_parasitica)))	(((Phragmanthera_regularis	(((Ileostylus_micranthus	(Muellerina_celastroides	Muellerina_eucalyptoides))	((Cecarria_obtusifolia	(((Loranthus_delavayi	Loranthus_kaoi)	Loranthus_odoratus)	(Loranthus_grewingkii	Loranthus_europaeus)))	((Gaiadendron_punctatum	((Decaisnina_congesta	Decaisnina_signata)	Nuytsia_floribunda))	(((Atkinsonia_ligustrina	(((Notanthera_heterophylla	(Aetanthus_nodosus	Desmaria_mutabilis))	(((Tripodanthus_belmirensis	(Psittacanthus_calyculatus	((Tripodanthus_acutifolius	Phthirusa_inorna)	Tripodanthus_flagellaris)))	((Dendropemon_bicolor	Oryctanthus_occidentalis)	(Passovia_pyrifolia	((Cladocolea_cupulata	Cladocolea_mcvaughii)	((Psittacanthus_angustifolius	(((Struthanthus_sp_RE_5128_1	(Struthanthus_orbicularis	Struthanthus_oerstedii))	Struthanthus_woodsonii)	Cladocolea_gracilis))	Psittacanthus_schiedeanus)))))	(Tupeia_antarctica	((((Tristerix_pubescens	Tristerix_longebracteatus)
(((Oncocalyx_sulfureus	Oncella_ambigua)	Agelanthus_sansibarensis)	(Berhautia_senegalensis	(((Socratina_bemarivensis	Vanwykia_remota)	(((Plicosepalus_sagittifolius	((((Helixanthera_parasitica	Taxillus_chinensis)	(Phragmanthera_regularis	(Scurrula_pulverulenta	(Scurrula_parasitica	Scurrula_ferruginea))))	((((Gaiadendron_punctatum	(((((Tripodanthus_acutifolius	Tripodanthus_flagellaris)	(Psittacanthus_calyculatus	(((Psittacanthus_angustifolius	((((Struthanthus_sp_RE_5128_1	Tripodanthus_belmirensis)	(Struthanthus_orbicularis	Struthanthus_oerstedii))	(Cladocolea_mcvaughii	Struthanthus_woodsonii))	Cladocolea_gracilis))	Cladocolea_cupulata)	((Dendropemon_bicolor	Oryctanthus_occidentalis)	(Phthirusa_inorna	Passovia_pyrifolia)))))	Psittacanthus_schiedeanus)	((Notanthera_heterophylla	((Peraxilla_tetrapetala	(Lepidaria_oviceps	Alepis_flavida))	((Loxanthera_speciosa	Amylotheca_duthieana)	(Lepeostegeres_lancifolia	((Lysiana_maritima	(Lysiana_exocarpi	Lysiana_filifolia))	(Decaisnina_triflora	((Macrosolen_cochinchinensis	Macrosolen_melintangensis)	Lepidaria_sp_Nickrent_4044)))))))	(Atkinsonia_ligustrina	((Aetanthus_nodosus	Desmaria_mutabilis)	((Decaisnina_brittenii	(Decaisnina_congesta
(((Oncocalyx_schimperi	(Oncocalyx_sulfureus	Oncella_ambigua))	Agelanthus_sansibarensis)	(((Oedina_pendens	(Socratina_bemarivensis	Vanwykia_remota))	(((Plicosepalus_sagittifolius	((((Helixanthera_parasitica	Taxillus_chinensis)	(Scurrula_pulverulenta	(Scurrula_parasitica	Scurrula_ferruginea)))	((((Ileostylus_micranthus	(Muellerina_celastroides	Muellerina_eucalyptoides))	((Cecarria_obtusifolia	(((Loranthus_kaoi	Loranthus_delavayi)	Loranthus_odoratus)	(Loranthus_grewingkii	Loranthus_europaeus)))	(((Tupeia_antarctica	(((((Tristerix_verticillatus	(Tristerix_corymbosus	Tristerix_aphyllus))	(Tristerix_pubescens	(Tristerix_longebracteatus	Tristerix_peruvianus)))	Tristerix_chodatianus)	Tristerix_peytonii)	Tristerix_grandiflorus))	Nuytsia_floribunda)	(Gaiadendron_punctatum	((Atkinsonia_ligustrina	(((Decaisnina_brittenii	(Notanthera_heterophylla	((Tristerix_penduliflorus	(Peraxilla_tetrapetala	Alepis_flavida))	((Loxanthera_speciosa	Amylotheca_duthieana)	((Lepeostegeres_lancifolia	(Amylotheca_subumbellata	((Lysiana_filifolia	Lysiana_exocarpi)	Lysiana_maritima)))	(Decaisnina_triflora	((Macrosolen_cochinchinensis	Macrosolen_melintangensis)
((Oedina_pendens	((Socratina_bemarivensis	Vanwykia_remota)	((((((Helixanthera_parasitica	Taxillus_chinensis)	(Scurrula_ferruginea	(Scurrula_pulverulenta	Scurrula_parasitica)))	((((Cecarria_obtusifolia	((Loranthus_delavayi	(Loranthus_odoratus	Loranthus_kaoi))	(Loranthus_grewingkii	Loranthus_europaeus)))	(((Gaiadendron_punctatum	Nuytsia_floribunda)	((Atkinsonia_ligustrina	((((Peraxilla_tetrapetala	Alepis_flavida)	(((Amylotheca_subumbellata	((Lysiana_filifolia	Lysiana_exocarpi)	Lysiana_maritima))	(((Amylotheca_duthieana	Loxanthera_speciosa)	((((Decaisnina_brittenii	(Decaisnina_signata	Decaisnina_congesta))	Decaisnina_triflora)	((Macrosolen_cochinchinensis	Macrosolen_melintangensis)	Lepidaria_sp_Nickrent_4044))	Lepeostegeres_lancifolia))	Lepidaria_oviceps))	Notanthera_heterophylla))	Ligaria_cuneifolia)	(Desmaria_mutabilis	(((Phthirusa_inorna	(Tripodanthus_flagellaris	Tripodanthus_acutifolius))	Tripodanthus_belmirensis)	(((Struthanthus_orbicularis	Struthanthus_oerstedii)	(Struthanthus_woodsonii	(Struthanthus_sp_RE_5128_1	(Psittacanthus_calyculatus	Cladocolea_gracilis))))	((Cladocolea_cupulata	Cladocolea_mcvaughii)	(Psittacanthus_angustifolius
((Berhautia_senegalensis	((Oncocalyx_sulfureus	Oncella_ambigua)	Agelanthus_sansibarensis))	((Oedina_pendens	((Phragmanthera_crassicaulis	(Moquiniella_rubra	((Englerina_woodfordioides	(((Erianthemum_dregei	Spragueanella_rhamnifolia)	Tapinanthus_sp_OM825)	(Helixanthera_kirkii	(Tapinanthus_quinquangulus	Oliverella_rubroviridis))))	(Emelianthe_panganensis	Globimetula_dinklagei))))	((((((((((Sogerianthe_sessiflora	(((Amyema_glabra	Diplatia_grandibractea)	Diplatia_furcata)	((Benthamina_alyxifolia	(Helicanthes_elastica	Amyema_queenslandica))	Dactyliophora_novaeguineae)))	Baratranthus_axanthus)	((Cecarria_obtusifolia	((Loranthus_odoratus	(Loranthus_kaoi	Loranthus_delavayi))	(Loranthus_grewingkii	Loranthus_europaeus)))	((((((((Tristerix_chodatianus	Tristerix_peruvianus)	(Tristerix_longebracteatus	((Tristerix_peytonii	(((Tristerix_corymbosus	Tristerix_verticillatus)	Tristerix_aphyllus)	Tristerix_penduliflorus))	Tristerix_pubescens)))	Tristerix_grandiflorus)	(Ligaria_cuneifolia	(Aetanthus_nodosus	Desmaria_mutabilis)))	(((((Psittacanthus_angustifolius	Struthanthus_sp_RE_5128_1)	Cladocolea_gracilis)	(((Cladocolea_cupulata	Cladocolea_mcvaughii)	Struthanthus_woodsonii)
(((Oncocalyx_sulfureus	Oncella_ambigua)	Agelanthus_sansibarensis)	((((Helixanthera_parasitica	Oedina_pendens)	(((((((Sogerianthe_sessiflora	((Benthamina_alyxifolia	(Helicanthes_elastica	Amyema_queenslandica))	(Dactyliophora_novaeguineae	((Amyema_glabra	Diplatia_grandibractea)	Diplatia_furcata))))	Baratranthus_axanthus)	((Cecarria_obtusifolia	((Loranthus_delavayi	(Loranthus_odoratus	Loranthus_kaoi))	(Loranthus_grewingkii	Loranthus_europaeus)))	((((Tupeia_antarctica	((Ligaria_cuneifolia	(Tristerix_grandiflorus	((Tristerix_pubescens	(((Tristerix_peruvianus	Tristerix_longebracteatus)	Tristerix_peytonii)	(Tristerix_verticillatus	((Tristerix_aphyllus	Tristerix_penduliflorus)	Tristerix_corymbosus))))	Tristerix_chodatianus)))	((((Phthirusa_inorna	Passovia_pyrifolia)	((Cladocolea_gracilis	Psittacanthus_angustifolius)	((Tripodanthus_belmirensis	Struthanthus_woodsonii)	((Struthanthus_orbicularis	Struthanthus_oerstedii)	Struthanthus_sp_RE_5128_1))))	(Psittacanthus_calyculatus	(Dendropemon_bicolor	Oryctanthus_occidentalis)))	(Tripodanthus_flagellaris	Tripodanthus_acutifolius))))	(((Cladocolea_cupulata	Cladocolea_mcvaughii)	Atkinsonia_ligustrina)	((Notanthera_heterophylla
((Englerina_ramulosa	Tapinanthus_constrictiflorus)	((Berhautia_senegalensis	(Bakerella_sp_Nickrent_4161	(((((Englerina_woodfordioides	(Tapinanthus_quinquangulus	Oliverella_rubroviridis))	(Taxillus_chinensis	(Phragmanthera_regularis	(Scurrula_ferruginea	(Scurrula_pulverulenta	Scurrula_parasitica)))))	((((Helixanthera_parasitica	Socratina_bemarivensis)	Vanwykia_remota)	((Tolypanthus_involucratus	((Helixanthera_coccinea	((Dendrophthoe_vitellina	Dendrophthoe_longituba)	Dendrophthoe_curvata))	Dendrophthoe_constricta))	Plicosepalus_sagittifolius))	((((Sogerianthe_sessiflora	((Benthamina_alyxifolia	(Helicanthes_elastica	Amyema_queenslandica))	(Amyema_cambagei	((Diplatia_grandibractea	(Amyema_glabra	Diplatia_furcata))	Dactyliophora_novaeguineae))))	Baratranthus_axanthus)	(((Cecarria_obtusifolia	((Loranthus_delavayi	(Loranthus_odoratus	Loranthus_kaoi))	(Loranthus_grewingkii	Loranthus_europaeus)))	(Ileostylus_micranthus	(Muellerina_celastroides	Muellerina_eucalyptoides)))	((Tupeia_antarctica	(((((Notanthera_heterophylla	((Peraxilla_tetrapetala	Alepis_flavida)	((Decaisnina_triflora	(Lepidaria_sp_Nickrent_4044	(Macrosolen_melintangensis	Macrosolen_cochinchinensis)))	((Lepeostegeres_lancifolia
(((Oncocalyx_sulfureus	Oncella_ambigua)	Agelanthus_sansibarensis)	(Berhautia_senegalensis	((Englerina_ramulosa	Tapinanthus_constrictiflorus)	(Bakerella_sp_Nickrent_4161	(((Socratina_bemarivensis	Vanwykia_remota)	Plicosepalus_sagittifolius)	((Diplatia_grandibractea	(Amyema_cambagei	(((Oedina_pendens	((((Sogerianthe_sessiflora	((Benthamina_alyxifolia	(Helicanthes_elastica	Amyema_queenslandica))	((Amyema_glabra	Diplatia_furcata)	Dactyliophora_novaeguineae)))	Baratranthus_axanthus)	((Cecarria_obtusifolia	((Loranthus_odoratus	(Loranthus_kaoi	Loranthus_delavayi))	(Loranthus_europaeus	Loranthus_grewingkii)))	((Ileostylus_micranthus	(Muellerina_celastroides	Muellerina_eucalyptoides))	((Tupeia_antarctica	(Oncocalyx_schimperi	(((((Notanthera_heterophylla	((Lepidaria_oviceps	(Peraxilla_tetrapetala	Alepis_flavida))	((Amylotheca_subumbellata	((Lysiana_filifolia	Lysiana_exocarpi)	Lysiana_maritima))	((Amylotheca_duthieana	Loxanthera_speciosa)	((Decaisnina_triflora	Lepeostegeres_lancifolia)	(Lepidaria_sp_Nickrent_4044	(Macrosolen_melintangensis	Macrosolen_cochinchinensis)))))))	((Psittacanthus_schiedeanus	((Decaisnina_signata	(Decaisnina_brittenii
((Tapinanthus_quinquangulus	(((Socratina_bemarivensis	Vanwykia_remota)	((Plicosepalus_sagittifolius	((Oedina_pendens	(((Helixanthera_kirkii	Phragmanthera_crassicaulis)	((Emelianthe_panganensis	Globimetula_dinklagei)	((Erianthemum_dregei	Spragueanella_rhamnifolia)	(Tapinanthus_sp_OM825	Oliverella_rubroviridis))))	Moquiniella_rubra))	((((((Baratranthus_axanthus	(Benthamina_alyxifolia	(Helicanthes_elastica	Amyema_queenslandica)))	(((Amyema_cambagei	((Diplatia_grandibractea	Amyema_glabra)	Diplatia_furcata))	Dactyliophora_novaeguineae)	Sogerianthe_sessiflora))	((Ileostylus_micranthus	((Oncocalyx_schimperi	Muellerina_celastroides)	Muellerina_eucalyptoides))	((Ligaria_cuneifolia	((((Desmaria_mutabilis	Aetanthus_nodosus)	((((Psittacanthus_calyculatus	(((Psittacanthus_angustifolius	Passovia_pyrifolia)	(Dendropemon_bicolor	((Cladocolea_mcvaughii	Oryctanthus_occidentalis)	Cladocolea_cupulata)))	(Cladocolea_gracilis	((Struthanthus_sp_RE_5128_1	Struthanthus_woodsonii)	(Struthanthus_orbicularis	(Psittacanthus_schiedeanus	Struthanthus_oerstedii))))))	(Tripodanthus_flagellaris	(Phthirusa_inorna	Tripodanthus_acutifolius)))	Tripodanthus_belmirensis)	(Notanthera_heterophylla	((Peraxilla_tetrapetala
((((Socratina_bemarivensis	(((Moquiniella_rubra	((Emelianthe_panganensis	(Plicosepalus_curviflorus	Globimetula_dinklagei))	((Helixanthera_kirkii	((Erianthemum_dregei	Spragueanella_rhamnifolia)	Tapinanthus_sp_OM825))	Oliverella_rubroviridis)))	(Septulina_glauca	Phragmanthera_crassicaulis))	((Plicosepalus_sagittifolius	(Vanwykia_remota	((((Dendrophthoe_vitellina	(Dendrophthoe_constricta	Dendrophthoe_longituba))	Dendrophthoe_curvata)	(Tolypanthus_involucratus	Helixanthera_coccinea))	(((((Helicanthes_elastica	Amyema_queenslandica)	(((Dactyliophora_novaeguineae	(Amyema_glabra	Diplatia_furcata))	(Amyema_cambagei	Diplatia_grandibractea))	(Baratranthus_axanthus	(Benthamina_alyxifolia	Sogerianthe_sessiflora))))	((Ileostylus_micranthus	(Muellerina_celastroides	Muellerina_eucalyptoides))	(((Ligaria_cuneifolia	(((Psittacanthus_calyculatus	((((Psittacanthus_angustifolius	Passovia_pyrifolia)	(Dendropemon_bicolor	(Oryctanthus_occidentalis	(Cladocolea_cupulata	Cladocolea_mcvaughii))))	(Cladocolea_gracilis	((Struthanthus_sp_RE_5128_1	Struthanthus_woodsonii)	(Struthanthus_orbicularis	Struthanthus_oerstedii))))	Psittacanthus_schiedeanus))	((Tripodanthus_acutifolius	Tripodanthus_flagellaris)	Tripodanthus_belmirensis))
(((Oncocalyx_sulfureus	Oncella_ambigua)	Agelanthus_sansibarensis)	(((Tapinanthus_constrictiflorus	(Oncocalyx_schimperi	Englerina_ramulosa))	(Oedina_pendens	(((Moquiniella_rubra	(((Plicosepalus_curviflorus	Septulina_glauca)	Phragmanthera_crassicaulis)	((Emelianthe_panganensis	Globimetula_dinklagei)	(Oliverella_rubroviridis	(Tapinanthus_sp_OM825	(Spragueanella_rhamnifolia	Erianthemum_dregei))))))	(((Bakerella_sp_Nickrent_4161	Plicosepalus_sagittifolius)	((((Helixanthera_parasitica	Taxillus_chinensis)	(Phragmanthera_regularis	(Scurrula_ferruginea	(Scurrula_parasitica	Scurrula_pulverulenta))))	((((((Dactyliophora_novaeguineae	(Amyema_cambagei	(Diplatia_furcata	(Diplatia_grandibractea	Amyema_glabra))))	((Amyema_queenslandica	Helicanthes_elastica)	Benthamina_alyxifolia))	Sogerianthe_sessiflora)	Baratranthus_axanthus)	((((Loranthus_grewingkii	Loranthus_europaeus)	(Loranthus_odoratus	(Loranthus_kaoi	Loranthus_delavayi)))	Cecarria_obtusifolia)	(((Atkinsonia_ligustrina	((Notanthera_heterophylla	((Lepidaria_oviceps	(Peraxilla_tetrapetala	Alepis_flavida))	((Amylotheca_duthieana	Loxanthera_speciosa)	((Decaisnina_triflora	(Lepidaria_sp_Nickrent_4044
(((Oedina_pendens	(((Septulina_glauca	Phragmanthera_crassicaulis)	((Emelianthe_panganensis	(Moquiniella_rubra	Globimetula_dinklagei))	((Tapinanthus_sp_OM825	(Plicosepalus_curviflorus	(Spragueanella_rhamnifolia	Erianthemum_dregei)))	(Helixanthera_kirkii	((Englerina_woodfordioides	Tapinanthus_quinquangulus)	Oliverella_rubroviridis)))))	(Bakerella_sp_Nickrent_4161	(Plicosepalus_sagittifolius	((((Helixanthera_parasitica	Taxillus_chinensis)	(Phragmanthera_regularis	(Scurrula_pulverulenta	(Scurrula_ferruginea	Scurrula_parasitica))))	((((((Benthamina_alyxifolia	(Dactyliophora_novaeguineae	(Amyema_cambagei	(Diplatia_furcata	(Diplatia_grandibractea	Amyema_glabra)))))	(Amyema_queenslandica	Helicanthes_elastica))	Sogerianthe_sessiflora)	Baratranthus_axanthus)	((Ileostylus_micranthus	(Muellerina_celastroides	Muellerina_eucalyptoides))	((((Loranthus_grewingkii	Loranthus_europaeus)	(Loranthus_delavayi	(Loranthus_odoratus	Loranthus_kaoi)))	Cecarria_obtusifolia)	(((((Aetanthus_nodosus	Desmaria_mutabilis)	(Notanthera_heterophylla	((Lepidaria_oviceps	(Peraxilla_tetrapetala	Alepis_flavida))	((((Lepeostegeres_lancifolia	Amylotheca_duthieana)	Loxanthera_speciosa)
((((((Plicosepalus_sagittifolius	((((Helixanthera_parasitica	Taxillus_chinensis)	(Phragmanthera_regularis	(Scurrula_pulverulenta	(Scurrula_ferruginea	Scurrula_parasitica))))	((Phthirusa_inorna	((Ileostylus_micranthus	(Muellerina_celastroides	Muellerina_eucalyptoides))	((((Loranthus_grewingkii	Loranthus_europaeus)	(Loranthus_odoratus	(Loranthus_kaoi	Loranthus_delavayi)))	Cecarria_obtusifolia)	(((Nuytsia_floribunda	Gaiadendron_punctatum)	(Lepidaria_oviceps	(((((((Tripodanthus_belmirensis	(((Dendropemon_bicolor	(Cladocolea_mcvaughii	Oryctanthus_occidentalis))	Cladocolea_cupulata)	Passovia_pyrifolia))	((Struthanthus_woodsonii	Struthanthus_sp_RE_5128_1)	((Psittacanthus_angustifolius	Cladocolea_gracilis)	(Struthanthus_oerstedii	Struthanthus_orbicularis))))	Psittacanthus_calyculatus)	((Tripodanthus_flagellaris	Tripodanthus_acutifolius)	Psittacanthus_schiedeanus))	(((Ligaria_cuneifolia	(Notanthera_heterophylla	((Peraxilla_tetrapetala	Alepis_flavida)	((Loxanthera_speciosa	Amylotheca_duthieana)	(((((Lysiana_filifolia	Lysiana_exocarpi)	Lysiana_maritima)	(Lepeostegeres_lancifolia	Decaisnina_triflora))	(Decaisnina_brittenii	(Decaisnina_congesta	Decaisnina_signata)))
(((Oncocalyx_sulfureus	Oncella_ambigua)	Agelanthus_sansibarensis)	(Berhautia_senegalensis	(((((Plicosepalus_curviflorus	Septulina_glauca)	Phragmanthera_crassicaulis)	(Phragmanthera_regularis	(((((Spragueanella_rhamnifolia	Erianthemum_dregei)	Helixanthera_kirkii)	(Oliverella_rubroviridis	(Englerina_woodfordioides	Tapinanthus_quinquangulus)))	Emelianthe_panganensis)	(Globimetula_dinklagei	(Tapinanthus_sp_OM825	Moquiniella_rubra)))))	((Bakerella_sp_Nickrent_4161	((Socratina_bemarivensis	Vanwykia_remota)	(Oedina_pendens	Plicosepalus_sagittifolius)))	((((Helixanthera_parasitica	Taxillus_chinensis)	(Scurrula_ferruginea	(Scurrula_parasitica	Scurrula_pulverulenta)))	(Helixanthera_cylindrica	((((Amyema_cambagei	(Dactyliophora_novaeguineae	(Diplatia_furcata	(Diplatia_grandibractea	Amyema_glabra))))	((Amyema_queenslandica	Helicanthes_elastica)	Benthamina_alyxifolia))	Sogerianthe_sessiflora)	(Baratranthus_axanthus	(((Nuytsia_floribunda	Gaiadendron_punctatum)	(((Peraxilla_tetrapetala	(Lepidaria_oviceps	Alepis_flavida))	((Loxanthera_speciosa	Amylotheca_duthieana)	((Amylotheca_subumbellata	((Lysiana_filifolia	Lysiana_exocarpi)	Lysiana_maritima))
(((Oncocalyx_sulfureus	Oncella_ambigua)	Agelanthus_sansibarensis)	(Berhautia_senegalensis	(((((Socratina_bemarivensis	Vanwykia_remota)	(((Septulina_glauca	Phragmanthera_crassicaulis)	((((Tapinanthus_sp_OM825	(Spragueanella_rhamnifolia	Erianthemum_dregei))	(Oliverella_rubroviridis	(Englerina_woodfordioides	Tapinanthus_quinquangulus)))	(Emelianthe_panganensis	Globimetula_dinklagei))	(Helixanthera_kirkii	Moquiniella_rubra)))	((Bakerella_sp_Nickrent_4161	Plicosepalus_sagittifolius)	((((Dendrophthoe_constricta	(Helixanthera_parasitica	Taxillus_chinensis))	(Phragmanthera_regularis	(Scurrula_ferruginea	(Scurrula_parasitica	Scurrula_pulverulenta))))	(((((Diplatia_furcata	Amyema_glabra)	(Diplatia_grandibractea	(Amyema_cambagei	Dactyliophora_novaeguineae)))	((Amyema_queenslandica	Helicanthes_elastica)	Benthamina_alyxifolia))	Sogerianthe_sessiflora)	((Baratranthus_axanthus	((Ileostylus_micranthus	(Muellerina_celastroides	Muellerina_eucalyptoides))	((((Loranthus_grewingkii	Loranthus_europaeus)	(Loranthus_odoratus	(Loranthus_kaoi	Loranthus_delavayi)))	Cecarria_obtusifolia)	(((((((Peraxilla_tetrapetala	(Lepidaria_oviceps	Alepis_flavida))	(((Lysiana_filifolia
(((Englerina_woodfordioides	(Oncocalyx_schimperi	(Oncocalyx_sulfureus	Oncella_ambigua)))	Agelanthus_sansibarensis)	(Berhautia_senegalensis	(((((Helixanthera_kirkii	Moquiniella_rubra)	(((Spragueanella_rhamnifolia	Erianthemum_dregei)	((Plicosepalus_curviflorus	Septulina_glauca)	Phragmanthera_crassicaulis))	(((Tapinanthus_sp_OM825	Oliverella_rubroviridis)	Tapinanthus_quinquangulus)	(Emelianthe_panganensis	Globimetula_dinklagei))))	(((((Helixanthera_parasitica	Taxillus_chinensis)	(Phragmanthera_regularis	(Scurrula_ferruginea	(Scurrula_parasitica	Scurrula_pulverulenta))))	(Helixanthera_cylindrica	((Baratranthus_axanthus	(((Benthamina_alyxifolia	(Dactyliophora_novaeguineae	(Amyema_cambagei	(Diplatia_furcata	(Diplatia_grandibractea	Amyema_glabra)))))	(Amyema_queenslandica	Helicanthes_elastica))	Sogerianthe_sessiflora))	(((Atkinsonia_ligustrina	(((((Tripodanthus_flagellaris	Lepidaria_oviceps)	Gaiadendron_punctatum)	(((((Tristerix_aphyllus	((Tristerix_corymbosus	(Tristerix_peytonii	Tristerix_verticillatus))	Tristerix_pubescens))	Tristerix_longebracteatus)	(Tristerix_chodatianus	Tristerix_peruvianus))	(Tristerix_grandiflorus	Tristerix_penduliflorus))	Nuytsia_floribunda))
(((((Helixanthera_kirkii	Moquiniella_rubra)	((((Plicosepalus_curviflorus	Septulina_glauca)	(Englerina_woodfordioides	Phragmanthera_crassicaulis))	((Oliverella_rubroviridis	Tapinanthus_quinquangulus)	(Tapinanthus_sp_OM825	(Spragueanella_rhamnifolia	Erianthemum_dregei))))	(Emelianthe_panganensis	Globimetula_dinklagei)))	((((Helixanthera_parasitica	Taxillus_chinensis)	(Phragmanthera_regularis	(Scurrula_pulverulenta	(Scurrula_ferruginea	Scurrula_parasitica))))	(Helixanthera_cylindrica	((Baratranthus_axanthus	((((Lepidaria_oviceps	Dactyliophora_novaeguineae)	(Diplatia_furcata	(Diplatia_grandibractea	Amyema_glabra)))	(((Amyema_queenslandica	Helicanthes_elastica)	Benthamina_alyxifolia)	Amyema_cambagei))	Sogerianthe_sessiflora))	((((Nuytsia_floribunda	Tupeia_antarctica)	(Gaiadendron_punctatum	(Atkinsonia_ligustrina	(((Decaisnina_brittenii	(Ligaria_cuneifolia	(Decaisnina_congesta	Decaisnina_signata)))	(Aetanthus_nodosus	Desmaria_mutabilis))	((((Peraxilla_tetrapetala	Alepis_flavida)	((Loxanthera_speciosa	Amylotheca_duthieana)	((Lepeostegeres_lancifolia	((Lysiana_maritima	(Lysiana_exocarpi	Lysiana_filifolia))	Amylotheca_subumbellata))
((Englerina_ramulosa	Tapinanthus_constrictiflorus)	((Oncocalyx_schimperi	(Berhautia_senegalensis	(((Socratina_bemarivensis	Vanwykia_remota)	(((((Helixanthera_coccinea	((Dendrophthoe_vitellina	Dendrophthoe_longituba)	Dendrophthoe_constricta))	(Tolypanthus_involucratus	Dendrophthoe_curvata))	(Plicosepalus_sagittifolius	(((Helixanthera_parasitica	Taxillus_chinensis)	(((Scurrula_pulverulenta	Scurrula_parasitica)	Scurrula_ferruginea)	Phragmanthera_regularis))	(Helixanthera_cylindrica	((Amyema_cambagei	((Ileostylus_micranthus	(Muellerina_celastroides	Muellerina_eucalyptoides))	((((Loranthus_grewingkii	Loranthus_europaeus)	(Loranthus_odoratus	(Loranthus_kaoi	Loranthus_delavayi)))	Cecarria_obtusifolia)	((Gaiadendron_punctatum	Nuytsia_floribunda)	((Atkinsonia_ligustrina	(((((Decaisnina_congesta	Decaisnina_signata)	Decaisnina_brittenii)	Ligaria_cuneifolia)	(Aetanthus_nodosus	Desmaria_mutabilis))	((((Peraxilla_tetrapetala	Alepis_flavida)	(((Lepidaria_oviceps	Loxanthera_speciosa)	Amylotheca_duthieana)	(((Lysiana_maritima	(Lysiana_exocarpi	Lysiana_filifolia))	Amylotheca_subumbellata)	((Lepeostegeres_lancifolia	Decaisnina_triflora)
(((Oncocalyx_sulfureus	Oncella_ambigua)	Agelanthus_sansibarensis)	((((Oncocalyx_schimperi	Englerina_ramulosa)	Tapinanthus_constrictiflorus)	Berhautia_senegalensis)	((((Bakerella_sp_Nickrent_4161	((Vanwykia_remota	(((Helixanthera_coccinea	(Dendrophthoe_curvata	((Dendrophthoe_vitellina	Dendrophthoe_longituba)	Dendrophthoe_constricta)))	Tolypanthus_involucratus)	(Amyema_cambagei	(Phragmanthera_regularis	(((Helixanthera_parasitica	Taxillus_chinensis)	(Scurrula_pulverulenta	(Scurrula_parasitica	Scurrula_ferruginea)))	(Helixanthera_cylindrica	(((((Lepidaria_oviceps	Gaiadendron_punctatum)	Nuytsia_floribunda)	((Atkinsonia_ligustrina	((((Psittacanthus_calyculatus	(((Psittacanthus_angustifolius	Cladocolea_gracilis)	(Struthanthus_woodsonii	(Tripodanthus_belmirensis	((Struthanthus_oerstedii	Struthanthus_orbicularis)	Struthanthus_sp_RE_5128_1))))	((Phthirusa_inorna	Passovia_pyrifolia)	(Dendropemon_bicolor	(Cladocolea_cupulata	(Cladocolea_mcvaughii	Oryctanthus_occidentalis))))))	Psittacanthus_schiedeanus)	(Tripodanthus_flagellaris	Tripodanthus_acutifolius))	(((Tristerix_peytonii	((Tristerix_chodatianus	((Tristerix_aphyllus	(Tristerix_verticillatus	Tristerix_corymbosus))	Tristerix_penduliflorus))
(Agelanthus_sansibarensis	(((((Englerina_ramulosa	Tapinanthus_constrictiflorus)	Berhautia_senegalensis)	((Bakerella_sp_Nickrent_4161	(((Socratina_bemarivensis	Vanwykia_remota)	((((Dendrophthoe_curvata	((Dendrophthoe_vitellina	Dendrophthoe_longituba)	Dendrophthoe_constricta))	(Tolypanthus_involucratus	Helixanthera_coccinea))	(((Helixanthera_parasitica	Taxillus_chinensis)	((Scurrula_ferruginea	(Scurrula_pulverulenta	Scurrula_parasitica))	Phragmanthera_regularis))	(Helixanthera_cylindrica	((((((((Psittacanthus_schiedeanus	Ligaria_cuneifolia)	(Decaisnina_signata	Decaisnina_congesta))	Desmaria_mutabilis)	(Aetanthus_nodosus	((Tupeia_antarctica	(((((((Psittacanthus_angustifolius	Cladocolea_gracilis)	(Struthanthus_oerstedii	Struthanthus_orbicularis))	(Struthanthus_woodsonii	Struthanthus_sp_RE_5128_1))	Tripodanthus_belmirensis)	(Passovia_pyrifolia	(Cladocolea_cupulata	((Cladocolea_mcvaughii	Oryctanthus_occidentalis)	Dendropemon_bicolor))))	Phthirusa_inorna)	(Psittacanthus_calyculatus	(Tripodanthus_flagellaris	Tripodanthus_acutifolius))))	(((((Tristerix_grandiflorus	(Tristerix_peytonii	((Tristerix_verticillatus	(Tristerix_corymbosus	Tristerix_aphyllus))	Tristerix_penduliflorus)))	Tristerix_chodatianus)
((Tapinanthus_constrictiflorus	Englerina_ramulosa)	((((((((((Phragmanthera_regularis	(Scurrula_ferruginea	(Scurrula_parasitica	Scurrula_pulverulenta)))	(Helixanthera_parasitica	Taxillus_chinensis))	(((Sogerianthe_sessiflora	((Benthamina_alyxifolia	((Amyema_glabra	Diplatia_furcata)	(Diplatia_grandibractea	(Amyema_cambagei	Dactyliophora_novaeguineae))))	(Amyema_queenslandica	Helicanthes_elastica)))	(((Ileostylus_micranthus	(Muellerina_celastroides	Muellerina_eucalyptoides))	((((Gaiadendron_punctatum	Nuytsia_floribunda)	((((((((((Tristerix_corymbosus	(Tristerix_peytonii	Tristerix_verticillatus))	Tristerix_aphyllus)	Tristerix_longebracteatus)	Tristerix_pubescens)	(Tristerix_peruvianus	Tristerix_chodatianus))	(Tristerix_grandiflorus	Tristerix_penduliflorus))	Ligaria_cuneifolia)	((Tripodanthus_acutifolius	Tripodanthus_flagellaris)	((Passovia_pyrifolia	(Psittacanthus_schiedeanus	(Dendropemon_bicolor	Oryctanthus_occidentalis)))	(Psittacanthus_calyculatus	((Tripodanthus_belmirensis	((Cladocolea_gracilis	(Struthanthus_oerstedii	Struthanthus_orbicularis))	(Struthanthus_sp_RE_5128_1	Psittacanthus_angustifolius)))	Struthanthus_woodsonii)))))	((Decaisnina_congesta	((Tupeia_antarctica	(Aetanthus_nodosus
((((Berhautia_senegalensis	(Tapinanthus_constrictiflorus	Englerina_ramulosa))	Oncocalyx_schimperi)	((((Plicosepalus_sagittifolius	((((Phragmanthera_regularis	(Scurrula_pulverulenta	(Scurrula_ferruginea	Scurrula_parasitica)))	Taxillus_chinensis)	((((Ileostylus_micranthus	(Muellerina_celastroides	Muellerina_eucalyptoides))	(((Notanthera_heterophylla	Nuytsia_floribunda)	(((((Peraxilla_tetrapetala	Alepis_flavida)	((((Lepidaria_oviceps	Loxanthera_speciosa)	Amylotheca_duthieana)	((Decaisnina_brittenii	Decaisnina_triflora)	((Macrosolen_melintangensis	Macrosolen_cochinchinensis)	Lepidaria_sp_Nickrent_4044)))	((Lepeostegeres_lancifolia	(Lysiana_maritima	(Lysiana_exocarpi	Lysiana_filifolia)))	Amylotheca_subumbellata)))	Gaiadendron_punctatum)	Decaisnina_signata)	((Atkinsonia_ligustrina	Decaisnina_congesta)	(((((Phthirusa_inorna	Tripodanthus_belmirensis)	(Psittacanthus_calyculatus	((((((Struthanthus_oerstedii	Struthanthus_orbicularis)	Cladocolea_cupulata)	(Cladocolea_mcvaughii	Cladocolea_gracilis))	Psittacanthus_angustifolius)	(Struthanthus_sp_RE_5128_1	Struthanthus_woodsonii))	(Passovia_pyrifolia	(Dendropemon_bicolor	(Oryctanthus_occidentalis	Psittacanthus_schiedeanus))))))	(Tripodanthus_acutifolius
((Oedina_pendens	((((Globimetula_dinklagei	Emelianthe_panganensis)	((Spragueanella_rhamnifolia	Erianthemum_dregei)	((Tapinanthus_sp_OM825	Helixanthera_kirkii)	(Englerina_woodfordioides	(Tapinanthus_quinquangulus	Oliverella_rubroviridis)))))	(Phragmanthera_crassicaulis	Moquiniella_rubra))	(((((Plicosepalus_curviflorus	Septulina_glauca)	Bakerella_sp_Nickrent_4161)	Plicosepalus_sagittifolius)	((((Scurrula_pulverulenta	((Scurrula_ferruginea	Scurrula_parasitica)	Phragmanthera_regularis))	((Dendrophthoe_constricta	Taxillus_chinensis)	Helixanthera_parasitica))	((Helixanthera_cylindrica	(Baratranthus_axanthus	(Sogerianthe_sessiflora	((Dactyliophora_novaeguineae	(((Amyema_glabra	Diplatia_furcata)	Diplatia_grandibractea)	Amyema_cambagei))	((Amyema_queenslandica	Helicanthes_elastica)	Benthamina_alyxifolia)))))	((Ileostylus_micranthus	(Muellerina_celastroides	Muellerina_eucalyptoides))	((((Ligaria_cuneifolia	((((Tripodanthus_belmirensis	Tripodanthus_flagellaris)	((Cladocolea_mcvaughii	(Cladocolea_cupulata	Tripodanthus_acutifolius))	Psittacanthus_calyculatus))	(((Cladocolea_gracilis	Psittacanthus_angustifolius)	(Struthanthus_woodsonii	((Struthanthus_oerstedii	Struthanthus_orbicularis)	Struthanthus_sp_RE_5128_1)))
((Oedina_pendens	((Socratina_bemarivensis	Vanwykia_remota)	(((((Globimetula_dinklagei	Emelianthe_panganensis)	(Tapinanthus_sp_OM825	((Spragueanella_rhamnifolia	Erianthemum_dregei)	Plicosepalus_curviflorus)))	(Moquiniella_rubra	(Englerina_woodfordioides	(Tapinanthus_quinquangulus	Oliverella_rubroviridis))))	((Helixanthera_kirkii	Phragmanthera_crassicaulis)	Phragmanthera_regularis))	(((Septulina_glauca	Bakerella_sp_Nickrent_4161)	Plicosepalus_sagittifolius)	((((Scurrula_pulverulenta	(Scurrula_ferruginea	Scurrula_parasitica))	(Taxillus_chinensis	Helixanthera_parasitica))	(Helixanthera_cylindrica	(((Sogerianthe_sessiflora	((Baratranthus_axanthus	((Amyema_queenslandica	Helicanthes_elastica)	Benthamina_alyxifolia))	(Dactyliophora_novaeguineae	((Diplatia_grandibractea	Amyema_glabra)	Diplatia_furcata))))	Amyema_cambagei)	((((Ligaria_cuneifolia	((Psittacanthus_calyculatus	((((Struthanthus_woodsonii	((Struthanthus_oerstedii	Struthanthus_orbicularis)	Struthanthus_sp_RE_5128_1))	Cladocolea_gracilis)	Psittacanthus_angustifolius)	((Cladocolea_mcvaughii	Cladocolea_cupulata)	((Dendropemon_bicolor	(Psittacanthus_schiedeanus	Oryctanthus_occidentalis))	Passovia_pyrifolia))))	((Phthirusa_inorna
(((((Oncella_ambigua	Oncocalyx_sulfureus)	Agelanthus_sansibarensis)	(Tapinanthus_constrictiflorus	(Englerina_ramulosa	(Lepidaria_oviceps	Oncocalyx_schimperi))))	Dendrophthoe_constricta)	(Berhautia_senegalensis	(Oedina_pendens	((Socratina_bemarivensis	Vanwykia_remota)	(((((Phragmanthera_regularis	(Scurrula_pulverulenta	(Scurrula_ferruginea	Scurrula_parasitica)))	(Taxillus_chinensis	Helixanthera_parasitica))	(Helixanthera_cylindrica	(((Sogerianthe_sessiflora	(((Dactyliophora_novaeguineae	((Diplatia_grandibractea	Amyema_glabra)	Diplatia_furcata))	((Amyema_queenslandica	Helicanthes_elastica)	Benthamina_alyxifolia))	Amyema_cambagei))	Baratranthus_axanthus)	((((Loranthus_odoratus	(Loranthus_delavayi	Loranthus_kaoi))	(Loranthus_grewingkii	Loranthus_europaeus))	Cecarria_obtusifolia)	((Ileostylus_micranthus	(Muellerina_celastroides	Muellerina_eucalyptoides))	((Gaiadendron_punctatum	((Amylotheca_subumbellata	(Atkinsonia_ligustrina	((Notanthera_heterophylla	((Peraxilla_tetrapetala	Alepis_flavida)	(((Loxanthera_speciosa	Amylotheca_duthieana)	(((Macrosolen_melintangensis	Macrosolen_cochinchinensis)	(Lepeostegeres_lancifolia	(((Decaisnina_congesta
((Tapinanthus_constrictiflorus	Englerina_ramulosa)	((Berhautia_senegalensis	(Oedina_pendens	((((Plicosepalus_curviflorus	Septulina_glauca)	Phragmanthera_crassicaulis)	((Helixanthera_kirkii	Moquiniella_rubra)	((Globimetula_dinklagei	Emelianthe_panganensis)	(((Oliverella_rubroviridis	Tapinanthus_quinquangulus)	Englerina_woodfordioides)	(Tapinanthus_sp_OM825	(Spragueanella_rhamnifolia	Erianthemum_dregei))))))	((Socratina_bemarivensis	Vanwykia_remota)	(Bakerella_sp_Nickrent_4161	(Plicosepalus_sagittifolius	((((Taxillus_chinensis	Helixanthera_parasitica)	(((Scurrula_pulverulenta	Scurrula_parasitica)	Scurrula_ferruginea)	Phragmanthera_regularis))	((((Amyema_queenslandica	Helicanthes_elastica)	((Baratranthus_axanthus	Benthamina_alyxifolia)	(((Amyema_glabra	Diplatia_furcata)	(Amyema_cambagei	Dactyliophora_novaeguineae))	Diplatia_grandibractea)))	(Helixanthera_cylindrica	Sogerianthe_sessiflora))	(((((Loranthus_kaoi	Loranthus_odoratus)	Loranthus_delavayi)	(Loranthus_grewingkii	Loranthus_europaeus))	Cecarria_obtusifolia)	((Ileostylus_micranthus	(Muellerina_celastroides	Muellerina_eucalyptoides))	((Tupeia_antarctica	(Tristerix_penduliflorus	((Tristerix_peytonii
(((Oncella_ambigua	(Plicosepalus_curviflorus	Oncocalyx_sulfureus))	Agelanthus_sansibarensis)	(Berhautia_senegalensis	((Tapinanthus_constrictiflorus	Englerina_ramulosa)	((Oedina_pendens	((Socratina_bemarivensis	Vanwykia_remota)	((((((Taxillus_chinensis	Helixanthera_parasitica)	(Scurrula_pulverulenta	(Scurrula_parasitica	Scurrula_ferruginea)))	(((Phragmanthera_regularis	(Baratranthus_axanthus	(Amylotheca_subumbellata	(Sogerianthe_sessiflora	((Amyema_glabra	Diplatia_furcata)	((Amyema_queenslandica	Helicanthes_elastica)	((Diplatia_grandibractea	(Dactyliophora_novaeguineae	Amyema_cambagei))	Benthamina_alyxifolia)))))))	(((((Loranthus_odoratus	(Loranthus_delavayi	Loranthus_kaoi))	(Loranthus_grewingkii	Loranthus_europaeus))	Cecarria_obtusifolia)	(Ileostylus_micranthus	(Muellerina_celastroides	Muellerina_eucalyptoides)))	((Tupeia_antarctica	(Tristerix_grandiflorus	(((Tristerix_peytonii	((Tristerix_penduliflorus	(Tristerix_corymbosus	Tristerix_aphyllus))	Tristerix_verticillatus))	Tristerix_chodatianus)	(Tristerix_pubescens	(Tristerix_peruvianus	Tristerix_longebracteatus)))))	((((Notanthera_heterophylla	((Peraxilla_tetrapetala	Alepis_flavida)
(((Oncocalyx_sulfureus	(Oncella_ambigua	Oncocalyx_schimperi))	Agelanthus_sansibarensis)	(Berhautia_senegalensis	((Tapinanthus_constrictiflorus	Englerina_ramulosa)	(Oedina_pendens	(((Helixanthera_parasitica	Socratina_bemarivensis)	Vanwykia_remota)	((Plicosepalus_sagittifolius	(((Taxillus_chinensis	(Phragmanthera_regularis	(Scurrula_pulverulenta	(Scurrula_parasitica	Scurrula_ferruginea))))	(((Baratranthus_axanthus	((((Amyema_glabra	Diplatia_furcata)	(Diplatia_grandibractea	(Dactyliophora_novaeguineae	Amyema_cambagei)))	((Amyema_queenslandica	Helicanthes_elastica)	Benthamina_alyxifolia))	Sogerianthe_sessiflora))	(((((Loranthus_odoratus	(Loranthus_delavayi	Loranthus_kaoi))	(Loranthus_grewingkii	Loranthus_europaeus))	Cecarria_obtusifolia)	(Ileostylus_micranthus	(Muellerina_celastroides	Muellerina_eucalyptoides)))	((Gaiadendron_punctatum	(((((Tristerix_longebracteatus	Tristerix_pubescens)	Tristerix_peytonii)	Tristerix_grandiflorus)	((Tristerix_chodatianus	Tristerix_peruvianus)	(((Tristerix_corymbosus	Tristerix_aphyllus)	Tristerix_penduliflorus)	Tristerix_verticillatus)))	Nuytsia_floribunda))	(((Atkinsonia_ligustrina	(((Decaisnina_signata
(((((Oedina_pendens	(Amyema_cambagei	((((((Helixanthera_parasitica	Plicosepalus_curviflorus)	Taxillus_chinensis)	(Phragmanthera_regularis	(Scurrula_ferruginea	(Scurrula_pulverulenta	Scurrula_parasitica))))	(((Baratranthus_axanthus	(((((Diplatia_grandibractea	Amyema_glabra)	Diplatia_furcata)	(Benthamina_alyxifolia	Dactyliophora_novaeguineae))	(Amyema_queenslandica	Helicanthes_elastica))	Sogerianthe_sessiflora))	((((Loranthus_odoratus	(Loranthus_delavayi	Loranthus_kaoi))	(Loranthus_grewingkii	Loranthus_europaeus))	Cecarria_obtusifolia)	((Ileostylus_micranthus	(Muellerina_celastroides	Muellerina_eucalyptoides))	((((Phthirusa_inorna	Gaiadendron_punctatum)	((Atkinsonia_ligustrina	(((Aetanthus_nodosus	Desmaria_mutabilis)	((Decaisnina_brittenii	(Decaisnina_signata	Decaisnina_congesta))	Ligaria_cuneifolia))	(Notanthera_heterophylla	(((Peraxilla_tetrapetala	Alepis_flavida)	(Lepidaria_oviceps	Tripodanthus_flagellaris))	((Decaisnina_triflora	(Lepidaria_sp_Nickrent_4044	(Macrosolen_melintangensis	Macrosolen_cochinchinensis)))	((Lepeostegeres_lancifolia	((Lysiana_filifolia	Lysiana_exocarpi)	Lysiana_maritima))	(Loxanthera_speciosa
((((((((Helixanthera_parasitica	Plicosepalus_curviflorus)	((Taxillus_chinensis	(Scurrula_pulverulenta	(Scurrula_parasitica	Scurrula_ferruginea)))	(((Baratranthus_axanthus	(((Sogerianthe_sessiflora	Dendrophthoe_constricta)	Phragmanthera_regularis)	(((Amyema_cambagei	((Amyema_glabra	Diplatia_grandibractea)	Diplatia_furcata))	Dactyliophora_novaeguineae)	(Benthamina_alyxifolia	(Amyema_queenslandica	Helicanthes_elastica)))))	((((Loranthus_odoratus	(Loranthus_delavayi	Loranthus_kaoi))	(Loranthus_grewingkii	Loranthus_europaeus))	Cecarria_obtusifolia)	((Ileostylus_micranthus	(Muellerina_celastroides	Muellerina_eucalyptoides))	((((((((Tupeia_antarctica	((Decaisnina_signata	Desmaria_mutabilis)	Decaisnina_congesta))	((Peraxilla_tetrapetala	Alepis_flavida)	(Notanthera_heterophylla	((Loxanthera_speciosa	Amylotheca_duthieana)	(((Lepidaria_oviceps	Lepidaria_sp_Nickrent_4044)	((Macrosolen_melintangensis	Macrosolen_cochinchinensis)	(Decaisnina_brittenii	Decaisnina_triflora)))	(Lepeostegeres_lancifolia	((Lysiana_filifolia	Lysiana_exocarpi)	Lysiana_maritima)))))))	((Cladocolea_cupulata	Cladocolea_mcvaughii)	Atkinsonia_ligustrina))	Aetanthus_nodosus)
((((Bakerella_sp_Nickrent_4161	(Moquiniella_rubra	((Septulina_glauca	((Emelianthe_panganensis	Helixanthera_kirkii)	Globimetula_dinklagei))	(((Englerina_woodfordioides	(Tapinanthus_quinquangulus	Oliverella_rubroviridis))	(((Plicosepalus_curviflorus	Spragueanella_rhamnifolia)	Erianthemum_dregei)	Tapinanthus_sp_OM825))	Phragmanthera_crassicaulis))))	((Socratina_bemarivensis	Vanwykia_remota)	(((((((((Atkinsonia_ligustrina	(Ligaria_cuneifolia	(((((Dendropemon_bicolor	(Cladocolea_cupulata	(Cladocolea_mcvaughii	Oryctanthus_occidentalis)))	((((Struthanthus_orbicularis	Struthanthus_oerstedii)	(Struthanthus_woodsonii	Struthanthus_sp_RE_5128_1))	(Psittacanthus_schiedeanus	Cladocolea_gracilis))	(Psittacanthus_angustifolius	Passovia_pyrifolia)))	Psittacanthus_calyculatus)	((Tripodanthus_flagellaris	Tripodanthus_acutifolius)	Tripodanthus_belmirensis))	((Tristerix_peytonii	(((Tristerix_chodatianus	Tristerix_peruvianus)	(Desmaria_mutabilis	Aetanthus_nodosus))	(((((Lysiana_filifolia	Lysiana_exocarpi)	Lysiana_maritima)	((Amylotheca_duthieana	Loxanthera_speciosa)	(((Lepidaria_sp_Nickrent_4044	Macrosolen_cochinchinensis)	Macrosolen_melintangensis)	((Decaisnina_signata	(Lepeostegeres_lancifolia	(Decaisnina_brittenii
((((Moquiniella_rubra	((Emelianthe_panganensis	(((Plicosepalus_curviflorus	Septulina_glauca)	(Englerina_woodfordioides	(Tapinanthus_sp_OM825	(Tapinanthus_quinquangulus	Oliverella_rubroviridis))))	(Spragueanella_rhamnifolia	Erianthemum_dregei)))	(Globimetula_dinklagei	(Helixanthera_kirkii	Phragmanthera_crassicaulis))))	(Oedina_pendens	(Bakerella_sp_Nickrent_4161	(((((Ileostylus_micranthus	(Muellerina_celastroides	Muellerina_eucalyptoides))	((((Decaisnina_signata	Decaisnina_congesta)	(Nuytsia_floribunda	Gaiadendron_punctatum))	(((Decaisnina_brittenii	(((Notanthera_heterophylla	(((((Phthirusa_inorna	Passovia_pyrifolia)	(((Struthanthus_woodsonii	(Psittacanthus_schiedeanus	((Struthanthus_orbicularis	Struthanthus_oerstedii)	Struthanthus_sp_RE_5128_1)))	Cladocolea_gracilis)	Psittacanthus_angustifolius))	(Dendropemon_bicolor	((Cladocolea_cupulata	Cladocolea_mcvaughii)	Oryctanthus_occidentalis)))	Psittacanthus_calyculatus)	((Tripodanthus_flagellaris	Tripodanthus_acutifolius)	Tripodanthus_belmirensis)))	(Tupeia_antarctica	((Desmaria_mutabilis	Aetanthus_nodosus)	(Ligaria_cuneifolia	(Tristerix_chodatianus	((((Tristerix_peruvianus	((Tristerix_peytonii	Tristerix_verticillatus)	Tristerix_corymbosus))
(((Oncella_ambigua	Oncocalyx_sulfureus)	Agelanthus_sansibarensis)	((((((Helixanthera_kirkii	Moquiniella_rubra)	((((Plicosepalus_curviflorus	Septulina_glauca)	Phragmanthera_crassicaulis)	(Emelianthe_panganensis	Globimetula_dinklagei))	((Englerina_woodfordioides	(Tapinanthus_quinquangulus	Oliverella_rubroviridis))	(Tapinanthus_sp_OM825	(Spragueanella_rhamnifolia	Erianthemum_dregei)))))	(Bakerella_sp_Nickrent_4161	((((Dendrophthoe_constricta	(Dendrophthoe_longituba	Dendrophthoe_vitellina))	Helixanthera_coccinea)	(Dendrophthoe_curvata	Tolypanthus_involucratus))	(Plicosepalus_sagittifolius	((Helixanthera_cylindrica	((Baratranthus_axanthus	(((Ileostylus_micranthus	(Muellerina_celastroides	Muellerina_eucalyptoides))	(Ligaria_cuneifolia	((((((Struthanthus_woodsonii	((Cladocolea_mcvaughii	(Struthanthus_orbicularis	Struthanthus_oerstedii))	Struthanthus_sp_RE_5128_1))	((Cladocolea_cupulata	Cladocolea_gracilis)	Psittacanthus_angustifolius))	(Passovia_pyrifolia	(Dendropemon_bicolor	(Psittacanthus_schiedeanus	Oryctanthus_occidentalis))))	Psittacanthus_calyculatus)	(Tripodanthus_belmirensis	(Tripodanthus_flagellaris	(Phthirusa_inorna	Tripodanthus_acutifolius))))	((Amylotheca_subumbellata	(Tupeia_antarctica	(Nuytsia_floribunda
(((Oncella_ambigua	(Oncocalyx_schimperi	Oncocalyx_sulfureus))	Agelanthus_sansibarensis)	(Berhautia_senegalensis	((Englerina_ramulosa	Tapinanthus_constrictiflorus)	((((((Moquiniella_rubra	((Plicosepalus_curviflorus	Septulina_glauca)	Phragmanthera_crassicaulis))	(Emelianthe_panganensis	Globimetula_dinklagei))	(Helixanthera_kirkii	((Englerina_woodfordioides	(Tapinanthus_quinquangulus	Oliverella_rubroviridis))	(Tapinanthus_sp_OM825	(Spragueanella_rhamnifolia	Erianthemum_dregei)))))	(((((Dendrophthoe_curvata	(Dendrophthoe_constricta	(Dendrophthoe_longituba	Dendrophthoe_vitellina)))	Helixanthera_coccinea)	Tolypanthus_involucratus)	((Helixanthera_cylindrica	((Baratranthus_axanthus	(((((Notanthera_heterophylla	((Loxanthera_speciosa	(Amylotheca_duthieana	Lepeostegeres_lancifolia))	((Amylotheca_subumbellata	((Lysiana_filifolia	Lysiana_exocarpi)	Lysiana_maritima))	(Decaisnina_triflora	(Lepidaria_sp_Nickrent_4044	(Macrosolen_cochinchinensis	Macrosolen_melintangensis))))))	(Peraxilla_tetrapetala	Alepis_flavida))	((Desmaria_mutabilis	Aetanthus_nodosus)	((((Tristerix_pubescens	Tristerix_longebracteatus)	(Tristerix_peytonii	((Tristerix_chodatianus	Tristerix_peruvianus)	Tristerix_grandiflorus)))
(((Oncocalyx_sulfureus	Oncella_ambigua)	Agelanthus_sansibarensis)	(Berhautia_senegalensis	((((Englerina_ramulosa	Oncocalyx_schimperi)	Lepidaria_oviceps)	Tapinanthus_constrictiflorus)	(Oedina_pendens	(((Moquiniella_rubra	(Septulina_glauca	(Englerina_woodfordioides	Phragmanthera_crassicaulis)))	((Emelianthe_panganensis	Globimetula_dinklagei)	((Helixanthera_kirkii	((Tapinanthus_quinquangulus	Oliverella_rubroviridis)	(Tapinanthus_sp_OM825	(Spragueanella_rhamnifolia	Erianthemum_dregei))))	Plicosepalus_curviflorus)))	(((Vanwykia_remota	Socratina_bemarivensis)	((((Dendrophthoe_curvata	(Dendrophthoe_constricta	(Dendrophthoe_longituba	Dendrophthoe_vitellina)))	Helixanthera_coccinea)	Tolypanthus_involucratus)	(((((Ileostylus_micranthus	(Muellerina_celastroides	Muellerina_eucalyptoides))	(((((Phthirusa_inorna	(Tripodanthus_belmirensis	(Tripodanthus_flagellaris	Tripodanthus_acutifolius)))	(((((Struthanthus_sp_RE_5128_1	Struthanthus_woodsonii)	(Struthanthus_orbicularis	Struthanthus_oerstedii))	Psittacanthus_schiedeanus)	Cladocolea_gracilis)	(Psittacanthus_calyculatus	(Psittacanthus_angustifolius	(Passovia_pyrifolia	(Dendropemon_bicolor	(Cladocolea_cupulata	(Cladocolea_mcvaughii	Oryctanthus_occidentalis))))))))
((((Englerina_ramulosa	Oncocalyx_schimperi)	Tapinanthus_constrictiflorus)	(Lepidaria_oviceps	((Socratina_bemarivensis	(Helixanthera_parasitica	Oedina_pendens))	((((Plicosepalus_curviflorus	Septulina_glauca)	Bakerella_sp_Nickrent_4161)	(Phragmanthera_crassicaulis	(Moquiniella_rubra	((Emelianthe_panganensis	Globimetula_dinklagei)	(((Spragueanella_rhamnifolia	Erianthemum_dregei)	(Tapinanthus_sp_OM825	(Englerina_woodfordioides	(Tapinanthus_quinquangulus	Oliverella_rubroviridis))))	Helixanthera_kirkii)))))	((((Dendrophthoe_curvata	(Dendrophthoe_constricta	(Dendrophthoe_longituba	Dendrophthoe_vitellina)))	(Helixanthera_coccinea	Tolypanthus_involucratus))	(((((((Loranthus_odoratus	(Loranthus_delavayi	Loranthus_kaoi))	(Loranthus_europaeus	Loranthus_grewingkii))	Cecarria_obtusifolia)	((Ileostylus_micranthus	(Muellerina_celastroides	Muellerina_eucalyptoides))	((((((Notanthera_heterophylla	(((Lepeostegeres_lancifolia	(Loxanthera_speciosa	Amylotheca_duthieana))	((Amylotheca_subumbellata	(Lysiana_filifolia	(Lysiana_exocarpi	Lysiana_maritima)))	(Decaisnina_triflora	(Lepidaria_sp_Nickrent_4044	(Macrosolen_cochinchinensis	Macrosolen_melintangensis)))))	(Peraxilla_tetrapetala	Alepis_flavida)))
(((Socratina_bemarivensis	((Phragmanthera_crassicaulis	(Moquiniella_rubra	((Septulina_glauca	(Emelianthe_panganensis	Globimetula_dinklagei))	((Spragueanella_rhamnifolia	Erianthemum_dregei)	((Tapinanthus_sp_OM825	Helixanthera_kirkii)	(Englerina_woodfordioides	(Tapinanthus_quinquangulus	Oliverella_rubroviridis)))))))	(Oedina_pendens	(Bakerella_sp_Nickrent_4161	((((((Baratranthus_axanthus	(((Amyema_queenslandica	Helicanthes_elastica)	(((Diplatia_grandibractea	(Amyema_cambagei	Dactyliophora_novaeguineae))	(Diplatia_furcata	Amyema_glabra))	Benthamina_alyxifolia))	Sogerianthe_sessiflora))	(Helixanthera_cylindrica	(((((Loranthus_delavayi	Loranthus_kaoi)	Loranthus_odoratus)	(Loranthus_europaeus	Loranthus_grewingkii))	Cecarria_obtusifolia)	((Ileostylus_micranthus	(Muellerina_celastroides	Muellerina_eucalyptoides))	(Tupeia_antarctica	((((Peraxilla_tetrapetala	Alepis_flavida)	(Notanthera_heterophylla	((((Loxanthera_speciosa	Amylotheca_duthieana)	Lepeostegeres_lancifolia)	((Amylotheca_subumbellata	((Lysiana_filifolia	Lysiana_exocarpi)	Lysiana_maritima))	(Decaisnina_congesta	Decaisnina_brittenii)))	(Decaisnina_triflora	(Lepidaria_oviceps
(((Vanwykia_remota	Socratina_bemarivensis)	((Moquiniella_rubra	(((Emelianthe_panganensis	Globimetula_dinklagei)	((((Plicosepalus_curviflorus	(Spragueanella_rhamnifolia	Erianthemum_dregei))	Tapinanthus_sp_OM825)	Helixanthera_kirkii)	(Englerina_woodfordioides	(Tapinanthus_quinquangulus	Oliverella_rubroviridis))))	(Phragmanthera_crassicaulis	Septulina_glauca)))	((Tolypanthus_involucratus	Bakerella_sp_Nickrent_4161)	(Oedina_pendens	((((Helixanthera_parasitica	Taxillus_chinensis)	(Scurrula_ferruginea	(Scurrula_pulverulenta	Scurrula_parasitica)))	(Phragmanthera_regularis	(((Baratranthus_axanthus	(((Dactyliophora_novaeguineae	(Amyema_cambagei	(Diplatia_grandibractea	(Diplatia_furcata	Amyema_glabra))))	(Benthamina_alyxifolia	(Amyema_queenslandica	Helicanthes_elastica)))	Sogerianthe_sessiflora))	(((((Loranthus_delavayi	Loranthus_kaoi)	Loranthus_odoratus)	(Loranthus_europaeus	Loranthus_grewingkii))	Cecarria_obtusifolia)	((Ileostylus_micranthus	(Muellerina_celastroides	Muellerina_eucalyptoides))	(Tupeia_antarctica	(((((Peraxilla_tetrapetala	Alepis_flavida)	(Notanthera_heterophylla	(((((((Decaisnina_signata	Decaisnina_congesta)	Decaisnina_brittenii)
(((((((Emelianthe_panganensis	Globimetula_dinklagei)	((Spragueanella_rhamnifolia	Erianthemum_dregei)	(Tapinanthus_sp_OM825	(Englerina_woodfordioides	(Tapinanthus_quinquangulus	Oliverella_rubroviridis)))))	((Plicosepalus_curviflorus	Phragmanthera_crassicaulis)	(Helixanthera_kirkii	Moquiniella_rubra)))	(((Septulina_glauca	Bakerella_sp_Nickrent_4161)	(Plicosepalus_sagittifolius	((((Dendrophthoe_constricta	Dendrophthoe_curvata)	(Dendrophthoe_longituba	Dendrophthoe_vitellina))	(Tolypanthus_involucratus	Helixanthera_coccinea))	((((Helixanthera_parasitica	Taxillus_chinensis)	(Scurrula_pulverulenta	(Scurrula_parasitica	Scurrula_ferruginea)))	((((((Amyema_queenslandica	Helicanthes_elastica)	((Dactyliophora_novaeguineae	(Amyema_cambagei	(Diplatia_furcata	(Amyema_glabra	Diplatia_grandibractea))))	Benthamina_alyxifolia))	Sogerianthe_sessiflora)	Baratranthus_axanthus)	((Ileostylus_micranthus	(Muellerina_celastroides	Muellerina_eucalyptoides))	((Gaiadendron_punctatum	((((Lepidaria_oviceps	(Peraxilla_tetrapetala	Alepis_flavida))	(((Amylotheca_subumbellata	((Amylotheca_duthieana	Loxanthera_speciosa)	((Decaisnina_signata	Decaisnina_congesta)	((Decaisnina_triflora	Lepeostegeres_lancifolia)
((((Oncocalyx_schimperi	Oncocalyx_sulfureus)	Oncella_ambigua)	Agelanthus_sansibarensis)	((((((((Tapinanthus_sp_OM825	((Spragueanella_rhamnifolia	Erianthemum_dregei)	Plicosepalus_curviflorus))	(Emelianthe_panganensis	Globimetula_dinklagei))	(Phragmanthera_crassicaulis	(Helixanthera_kirkii	Moquiniella_rubra)))	(Englerina_woodfordioides	(Tapinanthus_quinquangulus	Oliverella_rubroviridis)))	((Tolypanthus_involucratus	(Septulina_glauca	Bakerella_sp_Nickrent_4161))	(((Vanwykia_remota	Socratina_bemarivensis)	(Plicosepalus_sagittifolius	((Helixanthera_coccinea	Dendrophthoe_constricta)	(Dendrophthoe_curvata	(Dendrophthoe_longituba	Dendrophthoe_vitellina)))))	(Phragmanthera_regularis	(((((Amyema_queenslandica	Helicanthes_elastica)	((Dactyliophora_novaeguineae	(Amyema_cambagei	(Diplatia_furcata	(Amyema_glabra	Diplatia_grandibractea))))	(Baratranthus_axanthus	Benthamina_alyxifolia)))	Sogerianthe_sessiflora)	(((Psittacanthus_angustifolius	Gaiadendron_punctatum)	(((((Tristerix_chodatianus	((((Tristerix_verticillatus	(Tristerix_aphyllus	Tristerix_corymbosus))	Tristerix_penduliflorus)	Tristerix_peytonii)	((Tristerix_longebracteatus	Tristerix_pubescens)	Tristerix_peruvianus)))	Tristerix_grandiflorus)
((Berhautia_senegalensis	((Tapinanthus_constrictiflorus	Englerina_ramulosa)	(((((Plicosepalus_sagittifolius	((Dendrophthoe_curvata	(Dendrophthoe_vitellina	Dendrophthoe_longituba))	((Tolypanthus_involucratus	Helixanthera_coccinea)	Dendrophthoe_constricta)))	((((((((((((Amylotheca_duthieana	(Lepidaria_oviceps	(Oncocalyx_schimperi	Loxanthera_speciosa)))	(((Amylotheca_subumbellata	(Lysiana_maritima	(Lysiana_exocarpi	Lysiana_filifolia)))	Lepeostegeres_lancifolia)	((((Decaisnina_signata	Decaisnina_congesta)	Decaisnina_brittenii)	Decaisnina_triflora)	(Lepidaria_sp_Nickrent_4044	(Macrosolen_melintangensis	Macrosolen_cochinchinensis)))))	(Alepis_flavida	Peraxilla_tetrapetala))	(Nuytsia_floribunda	Gaiadendron_punctatum))	Atkinsonia_ligustrina)	(Tupeia_antarctica	(((Tristerix_chodatianus	Tristerix_peruvianus)	(((((Tristerix_penduliflorus	((Tristerix_aphyllus	Tristerix_corymbosus)	Tristerix_verticillatus))	Tristerix_peytonii)	Tristerix_longebracteatus)	Tristerix_pubescens)	Tristerix_grandiflorus))	(Aetanthus_nodosus	Desmaria_mutabilis))))	(Notanthera_heterophylla	(((Psittacanthus_calyculatus	(Dendropemon_bicolor	Oryctanthus_occidentalis))	(Passovia_pyrifolia	((Cladocolea_gracilis
(Agelanthus_sansibarensis	(((Oncella_ambigua	Oncocalyx_sulfureus)	Berhautia_senegalensis)	((Oedina_pendens	(((Vanwykia_remota	Socratina_bemarivensis)	((Plicosepalus_sagittifolius	(((Dendrophthoe_curvata	(Dendrophthoe_vitellina	Dendrophthoe_longituba))	((Tolypanthus_involucratus	Helixanthera_coccinea)	Dendrophthoe_constricta))	(((((((Tupeia_antarctica	((((((Lepeostegeres_lancifolia	(Amylotheca_duthieana	Loxanthera_speciosa))	((Lysiana_maritima	(Lysiana_exocarpi	Lysiana_filifolia))	((((Decaisnina_signata	Decaisnina_congesta)	Decaisnina_brittenii)	Decaisnina_triflora)	(Lepidaria_sp_Nickrent_4044	(Macrosolen_melintangensis	Macrosolen_cochinchinensis)))))	(Lepidaria_oviceps	(Alepis_flavida	Peraxilla_tetrapetala)))	(Amylotheca_subumbellata	(Nuytsia_floribunda	Gaiadendron_punctatum)))	((Cladocolea_mcvaughii	Cladocolea_cupulata)	Atkinsonia_ligustrina))	((Notanthera_heterophylla	((((Tristerix_grandiflorus	(Tristerix_aphyllus	((Tristerix_peytonii	Tristerix_corymbosus)	Tristerix_chodatianus)))	Tristerix_verticillatus)	Tristerix_penduliflorus)	(Tristerix_pubescens	(Tristerix_longebracteatus	Tristerix_peruvianus))))	(Aetanthus_nodosus	Desmaria_mutabilis))))
((Oncocalyx_schimperi	(Agelanthus_sansibarensis	(Oncella_ambigua	Oncocalyx_sulfureus)))	((Oedina_pendens	((Vanwykia_remota	Socratina_bemarivensis)	(((((Dendrophthoe_curvata	(Dendrophthoe_constricta	(Dendrophthoe_vitellina	Dendrophthoe_longituba)))	(Tolypanthus_involucratus	Helixanthera_coccinea))	(((((Cecarria_obtusifolia	((Loranthus_grewingkii	Loranthus_europaeus)	((Loranthus_kaoi	Loranthus_delavayi)	Loranthus_odoratus)))	((((((Nuytsia_floribunda	Gaiadendron_punctatum)	Atkinsonia_ligustrina)	((Notanthera_heterophylla	(((Lysiana_maritima	(Lysiana_exocarpi	Lysiana_filifolia))	(((Lepeostegeres_lancifolia	(((Decaisnina_signata	Decaisnina_congesta)	Decaisnina_brittenii)	Decaisnina_triflora))	(Lepidaria_sp_Nickrent_4044	(Macrosolen_melintangensis	Macrosolen_cochinchinensis)))	(Amylotheca_duthieana	Loxanthera_speciosa)))	(Lepidaria_oviceps	(Alepis_flavida	Peraxilla_tetrapetala))))	((Tupeia_antarctica	((Aetanthus_nodosus	Desmaria_mutabilis)	(((Tristerix_longebracteatus	((Tristerix_grandiflorus	(Tristerix_chodatianus	Tristerix_peruvianus))	Tristerix_pubescens))	Tristerix_peytonii)	(((Tristerix_verticillatus	Tristerix_penduliflorus)
(((((Plicosepalus_sagittifolius	((Tolypanthus_involucratus	(Dendrophthoe_curvata	Helixanthera_coccinea))	(Dendrophthoe_constricta	(Dendrophthoe_vitellina	Dendrophthoe_longituba))))	(((((Cecarria_obtusifolia	((Loranthus_grewingkii	Loranthus_europaeus)	((Loranthus_kaoi	Loranthus_delavayi)	Loranthus_odoratus)))	(((((((Tripodanthus_belmirensis	(Tripodanthus_acutifolius	Tripodanthus_flagellaris))	(Psittacanthus_calyculatus	(((Phthirusa_inorna	Passovia_pyrifolia)	(Dendropemon_bicolor	((Cladocolea_mcvaughii	Cladocolea_cupulata)	Oryctanthus_occidentalis)))	((Struthanthus_woodsonii	(Struthanthus_orbicularis	(Psittacanthus_schiedeanus	Struthanthus_oerstedii)))	(Struthanthus_sp_RE_5128_1	(Psittacanthus_angustifolius	Cladocolea_gracilis))))))	(Notanthera_heterophylla	((((Lysiana_maritima	(Lysiana_exocarpi	Lysiana_filifolia))	Lepidaria_oviceps)	((((((Decaisnina_signata	Decaisnina_congesta)	Decaisnina_brittenii)	Decaisnina_triflora)	(Lepidaria_sp_Nickrent_4044	(Macrosolen_melintangensis	Macrosolen_cochinchinensis)))	(Amylotheca_duthieana	Loxanthera_speciosa))	Lepeostegeres_lancifolia))	(Alepis_flavida	Peraxilla_tetrapetala))))	(Amylotheca_subumbellata	((Aetanthus_nodosus	Desmaria_mutabilis)
((Englerina_woodfordioides	(Agelanthus_sansibarensis	(Oncella_ambigua	Oncocalyx_sulfureus)))	(((Oedina_pendens	((((Moquiniella_rubra	Phragmanthera_crassicaulis)	((Emelianthe_panganensis	Globimetula_dinklagei)	((Tapinanthus_sp_OM825	(Spragueanella_rhamnifolia	Erianthemum_dregei))	(Helixanthera_kirkii	(Tapinanthus_quinquangulus	Oliverella_rubroviridis)))))	((((((Tolypanthus_involucratus	Helixanthera_coccinea)	(Dendrophthoe_curvata	(Dendrophthoe_constricta	(Dendrophthoe_vitellina	Dendrophthoe_longituba))))	((((((Cecarria_obtusifolia	((Loranthus_grewingkii	Loranthus_europaeus)	(Loranthus_delavayi	(Loranthus_odoratus	Loranthus_kaoi))))	(((((Nuytsia_floribunda	Gaiadendron_punctatum)	(Atkinsonia_ligustrina	(Ligaria_cuneifolia	(((Lepeostegeres_lancifolia	(Amylotheca_duthieana	Loxanthera_speciosa))	((Amylotheca_subumbellata	(Lysiana_maritima	(Lysiana_exocarpi	Lysiana_filifolia)))	(((Decaisnina_signata	Decaisnina_congesta)	(Decaisnina_brittenii	Decaisnina_triflora))	(Lepidaria_sp_Nickrent_4044	(Macrosolen_melintangensis	Macrosolen_cochinchinensis)))))	(Alepis_flavida	Peraxilla_tetrapetala)))))	(((Tripodanthus_flagellaris	Tripodanthus_acutifolius)	(((Psittacanthus_angustifolius
((Berhautia_senegalensis	((Oncella_ambigua	Oncocalyx_sulfureus)	(Englerina_woodfordioides	Agelanthus_sansibarensis)))	((Oedina_pendens	(((((Septulina_glauca	Phragmanthera_crassicaulis)	(Moquiniella_rubra	((Emelianthe_panganensis	Globimetula_dinklagei)	((Tapinanthus_sp_OM825	(Spragueanella_rhamnifolia	Erianthemum_dregei))	(Helixanthera_kirkii	(Tapinanthus_quinquangulus	Oliverella_rubroviridis))))))	(((Tolypanthus_involucratus	(Helixanthera_coccinea	(Dendrophthoe_curvata	(Dendrophthoe_constricta	(Dendrophthoe_vitellina	Dendrophthoe_longituba)))))	((Taxillus_chinensis	(Scurrula_ferruginea	(Scurrula_pulverulenta	Scurrula_parasitica)))	(Plicosepalus_curviflorus	(((((Muellerina_celastroides	Muellerina_eucalyptoides)	Ileostylus_micranthus)	((Cecarria_obtusifolia	((Loranthus_odoratus	(Loranthus_kaoi	Loranthus_delavayi))	(Loranthus_europaeus	Loranthus_grewingkii)))	(((((Tripodanthus_belmirensis	(Atkinsonia_ligustrina	(((Aetanthus_nodosus	Desmaria_mutabilis)	Ligaria_cuneifolia)	((Notanthera_heterophylla	((Amylotheca_duthieana	(Phthirusa_inorna	Loxanthera_speciosa))	((Amylotheca_subumbellata	(Lysiana_maritima	(Lysiana_exocarpi	Lysiana_filifolia)))
((Oedina_pendens	(((Phragmanthera_crassicaulis	(Moquiniella_rubra	(Globimetula_dinklagei	(((Tapinanthus_sp_OM825	(Spragueanella_rhamnifolia	Erianthemum_dregei))	(Helixanthera_kirkii	(Tapinanthus_quinquangulus	Oliverella_rubroviridis)))	Emelianthe_panganensis))))	(((((Taxillus_chinensis	(Phragmanthera_regularis	(Scurrula_ferruginea	(Scurrula_pulverulenta	Scurrula_parasitica))))	((Tolypanthus_involucratus	(((Cecarria_obtusifolia	((((Loranthus_delavayi	Loranthus_kaoi)	Loranthus_odoratus)	Loranthus_grewingkii)	Loranthus_europaeus))	(((((Atkinsonia_ligustrina	(((Aetanthus_nodosus	Desmaria_mutabilis)	Ligaria_cuneifolia)	(Amylotheca_subumbellata	(Notanthera_heterophylla	(((Lysiana_maritima	(Lysiana_exocarpi	Lysiana_filifolia))	((((Macrosolen_cochinchinensis	Lepidaria_sp_Nickrent_4044)	Macrosolen_melintangensis)	(Lepeostegeres_lancifolia	(((Decaisnina_signata	Decaisnina_congesta)	Decaisnina_brittenii)	Decaisnina_triflora)))	(Amylotheca_duthieana	Loxanthera_speciosa)))	(Lepidaria_oviceps	(Peraxilla_tetrapetala	Alepis_flavida)))))))	(((((Dendropemon_bicolor	((Cladocolea_mcvaughii	Oryctanthus_occidentalis)	Cladocolea_cupulata))	((Psittacanthus_angustifolius
(((Oncella_ambigua	Oncocalyx_sulfureus)	Agelanthus_sansibarensis)	((((Helixanthera_parasitica	Oedina_pendens)	((Vanwykia_remota	Socratina_bemarivensis)	(Phragmanthera_regularis	((((((Plicosepalus_curviflorus	Spragueanella_rhamnifolia)	Erianthemum_dregei)	((Emelianthe_panganensis	Globimetula_dinklagei)	Helixanthera_kirkii))	(Phragmanthera_crassicaulis	(Englerina_woodfordioides	Moquiniella_rubra)))	(Tapinanthus_sp_OM825	(Tapinanthus_quinquangulus	Oliverella_rubroviridis)))	(((Tolypanthus_involucratus	(Helixanthera_coccinea	(Dendrophthoe_curvata	(Dendrophthoe_constricta	(Dendrophthoe_vitellina	Dendrophthoe_longituba)))))	((Taxillus_chinensis	((Oncocalyx_schimperi	(Lepidaria_oviceps	Scurrula_ferruginea))	(Scurrula_pulverulenta	Scurrula_parasitica)))	(((((((((Tupeia_antarctica	((Nuytsia_floribunda	(Notanthera_heterophylla	(Desmaria_mutabilis	((((Tristerix_pubescens	Tristerix_longebracteatus)	((Tristerix_penduliflorus	(Tristerix_aphyllus	(Tristerix_corymbosus	Tristerix_verticillatus)))	Tristerix_peytonii))	(Tristerix_chodatianus	Tristerix_peruvianus))	Tristerix_grandiflorus))))	Amylotheca_subumbellata))	((((((Struthanthus_orbicularis	(Psittacanthus_angustifolius	Struthanthus_oerstedii))
(((Oncella_ambigua	Oncocalyx_sulfureus)	Agelanthus_sansibarensis)	((((Oedina_pendens	((Phragmanthera_regularis	((Septulina_glauca	Phragmanthera_crassicaulis)	(((Plicosepalus_curviflorus	(Spragueanella_rhamnifolia	Erianthemum_dregei))	(Tapinanthus_sp_OM825	((Tapinanthus_quinquangulus	Oliverella_rubroviridis)	Englerina_woodfordioides)))	(Emelianthe_panganensis	Globimetula_dinklagei))))	(Helixanthera_kirkii	Moquiniella_rubra)))	((((Tolypanthus_involucratus	(Dendrophthoe_curvata	(Helixanthera_coccinea	((Dendrophthoe_vitellina	Dendrophthoe_longituba)	Dendrophthoe_constricta))))	(((Helixanthera_parasitica	Taxillus_chinensis)	((Lepidaria_oviceps	Oncocalyx_schimperi)	(Scurrula_ferruginea	(Scurrula_pulverulenta	Scurrula_parasitica))))	((((Cecarria_obtusifolia	((Loranthus_europaeus	Loranthus_grewingkii)	(Loranthus_delavayi	(Loranthus_kaoi	Loranthus_odoratus))))	(((((Atkinsonia_ligustrina	(((Desmaria_mutabilis	Aetanthus_nodosus)	(Notanthera_heterophylla	((Tristerix_peytonii	(((Tristerix_chodatianus	Tristerix_peruvianus)	(Tristerix_pubescens	Tristerix_longebracteatus))	Tristerix_grandiflorus))	(Tristerix_corymbosus	((Tristerix_penduliflorus	Tristerix_aphyllus)
(((((Lepidaria_oviceps	((((Spragueanella_rhamnifolia	Erianthemum_dregei)	(((Tapinanthus_quinquangulus	Oliverella_rubroviridis)	Englerina_woodfordioides)	Tapinanthus_sp_OM825))	Plicosepalus_curviflorus)	(Emelianthe_panganensis	Globimetula_dinklagei)))	(Phragmanthera_crassicaulis	(Helixanthera_kirkii	Moquiniella_rubra)))	(((Tolypanthus_involucratus	(Dendrophthoe_curvata	(Helixanthera_coccinea	((Dendrophthoe_vitellina	Dendrophthoe_longituba)	Dendrophthoe_constricta))))	(((Helixanthera_parasitica	Taxillus_chinensis)	(Phragmanthera_regularis	(Scurrula_ferruginea	(Scurrula_pulverulenta	Scurrula_parasitica))))	((((Cecarria_obtusifolia	((Loranthus_europaeus	Loranthus_grewingkii)	(Loranthus_odoratus	(Loranthus_delavayi	Loranthus_kaoi))))	((Gaiadendron_punctatum	((Atkinsonia_ligustrina	Nuytsia_floribunda)	(((Decaisnina_signata	((Desmaria_mutabilis	Aetanthus_nodosus)	Tupeia_antarctica))	((Peraxilla_tetrapetala	Alepis_flavida)	(Notanthera_heterophylla	((((Decaisnina_triflora	Lepeostegeres_lancifolia)	(Lepidaria_sp_Nickrent_4044	(Macrosolen_melintangensis	Macrosolen_cochinchinensis)))	(Amylotheca_duthieana	Loxanthera_speciosa))	(Amylotheca_subumbellata	(Lysiana_maritima
((Berhautia_senegalensis	((Oedina_pendens	(Tapinanthus_constrictiflorus	Englerina_ramulosa))	((Moquiniella_rubra	((((Bakerella_sp_Nickrent_4161	(Plicosepalus_sagittifolius	((Tolypanthus_involucratus	((Dendrophthoe_curvata	(Dendrophthoe_vitellina	Dendrophthoe_longituba))	(Helixanthera_coccinea	Dendrophthoe_constricta)))	((((Baratranthus_axanthus	((((Amyema_cambagei	Dactyliophora_novaeguineae)	(Amyema_glabra	(Diplatia_grandibractea	Diplatia_furcata)))	Benthamina_alyxifolia)	(Sogerianthe_sessiflora	(Helicanthes_elastica	Amyema_queenslandica))))	((Cecarria_obtusifolia	((Loranthus_delavayi	(Loranthus_kaoi	Loranthus_odoratus))	(Loranthus_grewingkii	Loranthus_europaeus)))	((Ileostylus_micranthus	(Muellerina_celastroides	Muellerina_eucalyptoides))	((((((Psittacanthus_schiedeanus	(Psittacanthus_angustifolius	((Struthanthus_woodsonii	(Struthanthus_orbicularis	Struthanthus_oerstedii))	(Cladocolea_gracilis	Struthanthus_sp_RE_5128_1))))	((Cladocolea_mcvaughii	Cladocolea_cupulata)	Passovia_pyrifolia))	(Psittacanthus_calyculatus	(Dendropemon_bicolor	Oryctanthus_occidentalis)))	((Tripodanthus_acutifolius	Phthirusa_inorna)	Tripodanthus_belmirensis))	(((Notanthera_heterophylla	(((Amylotheca_subumbellata
(((Tapinanthus_constrictiflorus	(Oncocalyx_schimperi	Englerina_ramulosa))	(Plicosepalus_sagittifolius	((Vanwykia_remota	((Tolypanthus_involucratus	((Dendrophthoe_curvata	Helixanthera_coccinea)	(Dendrophthoe_constricta	(Dendrophthoe_vitellina	Dendrophthoe_longituba))))	((((Oedina_pendens	Helixanthera_cylindrica)	(Sogerianthe_sessiflora	((Benthamina_alyxifolia	(Helicanthes_elastica	Amyema_queenslandica))	((Amyema_cambagei	Dactyliophora_novaeguineae)	(Amyema_glabra	(Diplatia_grandibractea	Diplatia_furcata))))))	(Baratranthus_axanthus	((Cecarria_obtusifolia	((Loranthus_delavayi	(Loranthus_kaoi	Loranthus_odoratus))	(Loranthus_grewingkii	Loranthus_europaeus)))	((Ileostylus_micranthus	(Muellerina_celastroides	Muellerina_eucalyptoides))	((Gaiadendron_punctatum	(((((((Phthirusa_inorna	((Dendropemon_bicolor	((Cladocolea_mcvaughii	Cladocolea_cupulata)	Oryctanthus_occidentalis))	Passovia_pyrifolia))	(((Struthanthus_woodsonii	Tripodanthus_belmirensis)	(Struthanthus_orbicularis	Struthanthus_oerstedii))	((Cladocolea_gracilis	Struthanthus_sp_RE_5128_1)	Psittacanthus_angustifolius)))	(Tripodanthus_flagellaris	Tripodanthus_acutifolius))	Psittacanthus_calyculatus)	Psittacanthus_schiedeanus)
((((Tapinanthus_constrictiflorus	Englerina_ramulosa)	((Plicosepalus_sagittifolius	(Vanwykia_remota	((Tolypanthus_involucratus	((Plicosepalus_curviflorus	Helixanthera_coccinea)	(Dendrophthoe_curvata	(Dendrophthoe_vitellina	Dendrophthoe_longituba))))	((((((((Benthamina_alyxifolia	(Helicanthes_elastica	Amyema_queenslandica))	(Dactyliophora_novaeguineae	(Amyema_cambagei	(Diplatia_grandibractea	(Amyema_glabra	Diplatia_furcata)))))	Sogerianthe_sessiflora)	Loranthus_grewingkii)	(Baratranthus_axanthus	((Ileostylus_micranthus	(Muellerina_celastroides	Muellerina_eucalyptoides))	((((((((((Decaisnina_congesta	Decaisnina_signata)	Decaisnina_brittenii)	(Aetanthus_nodosus	Desmaria_mutabilis))	(((((Tristerix_grandiflorus	(Tristerix_peytonii	(Tristerix_penduliflorus	(Tristerix_verticillatus	(Tristerix_corymbosus	Tristerix_aphyllus)))))	Tristerix_longebracteatus)	Tristerix_pubescens)	(Tristerix_chodatianus	Tristerix_peruvianus))	Notanthera_heterophylla))	Tupeia_antarctica)	(((Psittacanthus_angustifolius	(((Dendropemon_bicolor	(Cladocolea_mcvaughii	Oryctanthus_occidentalis))	Cladocolea_cupulata)	Passovia_pyrifolia))	(Psittacanthus_calyculatus	(Cladocolea_gracilis	((Struthanthus_sp_RE_5128_1
((Berhautia_senegalensis	((Tapinanthus_constrictiflorus	Englerina_ramulosa)	((Vanwykia_remota	Socratina_bemarivensis)	((((((Helixanthera_kirkii	Moquiniella_rubra)	(((Tapinanthus_sp_OM825	(Erianthemum_dregei	Spragueanella_rhamnifolia))	(Englerina_woodfordioides	(Oliverella_rubroviridis	Tapinanthus_quinquangulus)))	(Globimetula_dinklagei	Emelianthe_panganensis)))	((Plicosepalus_curviflorus	Septulina_glauca)	Phragmanthera_crassicaulis))	Bakerella_sp_Nickrent_4161)	(Plicosepalus_sagittifolius	((Tolypanthus_involucratus	(Helixanthera_coccinea	(Dendrophthoe_constricta	(Dendrophthoe_curvata	(Dendrophthoe_vitellina	Dendrophthoe_longituba)))))	((((Baratranthus_axanthus	(((Benthamina_alyxifolia	(Helicanthes_elastica	Amyema_queenslandica))	(Dactyliophora_novaeguineae	(Amyema_cambagei	((Amyema_glabra	Diplatia_furcata)	Diplatia_grandibractea))))	Sogerianthe_sessiflora))	((Ileostylus_micranthus	(Muellerina_celastroides	Muellerina_eucalyptoides))	(((((((((Cladocolea_gracilis	((Psittacanthus_schiedeanus	(Struthanthus_orbicularis	Struthanthus_oerstedii))	Struthanthus_sp_RE_5128_1))	Psittacanthus_angustifolius)	Struthanthus_woodsonii)	(((Dendropemon_bicolor	(Cladocolea_mcvaughii	Oryctanthus_occidentalis))	Cladocolea_cupulata)
((((Vanwykia_remota	Socratina_bemarivensis)	(Oedina_pendens	((((Helixanthera_kirkii	Moquiniella_rubra)	((((Tapinanthus_sp_OM825	(Erianthemum_dregei	Spragueanella_rhamnifolia))	(Englerina_woodfordioides	(Oliverella_rubroviridis	Tapinanthus_quinquangulus)))	(Globimetula_dinklagei	Emelianthe_panganensis))	((Plicosepalus_curviflorus	Septulina_glauca)	Phragmanthera_crassicaulis)))	(Bakerella_sp_Nickrent_4161	Plicosepalus_sagittifolius))	((Tolypanthus_involucratus	(Helixanthera_coccinea	(Dendrophthoe_constricta	(Dendrophthoe_curvata	(Dendrophthoe_vitellina	Dendrophthoe_longituba)))))	((((Baratranthus_axanthus	((((Amyema_cambagei	Dactyliophora_novaeguineae)	Benthamina_alyxifolia)	(Helicanthes_elastica	Amyema_queenslandica))	((Diplatia_grandibractea	Amyema_glabra)	Diplatia_furcata)))	Sogerianthe_sessiflora)	(((Ileostylus_micranthus	(Muellerina_celastroides	Muellerina_eucalyptoides))	(((((Tristerix_corymbosus	((Tristerix_penduliflorus	Tristerix_verticillatus)	Tristerix_aphyllus))	Tristerix_peytonii)	((Tristerix_grandiflorus	((Tristerix_longebracteatus	Tristerix_pubescens)	Tristerix_peruvianus))	Tristerix_chodatianus))	((((Decaisnina_brittenii	((((Cladocolea_gracilis	(Psittacanthus_angustifolius
(Agelanthus_sansibarensis	((Berhautia_senegalensis	(((Englerina_ramulosa	Tapinanthus_constrictiflorus)	Oncocalyx_schimperi)	(((Moquiniella_rubra	((Phragmanthera_crassicaulis	((Plicosepalus_curviflorus	Septulina_glauca)	Globimetula_dinklagei))	((((Erianthemum_dregei	Spragueanella_rhamnifolia)	((Englerina_woodfordioides	(Oliverella_rubroviridis	Tapinanthus_quinquangulus))	Tapinanthus_sp_OM825))	Helixanthera_kirkii)	Emelianthe_panganensis)))	((((Dendrophthoe_curvata	(Dendrophthoe_vitellina	Dendrophthoe_longituba))	(Tolypanthus_involucratus	Helixanthera_coccinea))	((Plicosepalus_sagittifolius	Oedina_pendens)	(((((Lepidaria_oviceps	(Helicanthes_elastica	Amyema_queenslandica))	(Benthamina_alyxifolia	(((Amyema_glabra	Diplatia_grandibractea)	Diplatia_furcata)	(Amyema_cambagei	Dactyliophora_novaeguineae))))	Sogerianthe_sessiflora)	(Baratranthus_axanthus	((Tupeia_antarctica	((Atkinsonia_ligustrina	(Gaiadendron_punctatum	(Nuytsia_floribunda	((Alepis_flavida	Peraxilla_tetrapetala)	((Loxanthera_speciosa	(Amylotheca_duthieana	Lepeostegeres_lancifolia))	((Amylotheca_subumbellata	((Lysiana_filifolia	Lysiana_exocarpi)	Lysiana_maritima))	(Decaisnina_triflora
(((Berhautia_senegalensis	((Englerina_ramulosa	Tapinanthus_constrictiflorus)	Oncocalyx_schimperi))	(((Oedina_pendens	(Moquiniella_rubra	((Emelianthe_panganensis	Globimetula_dinklagei)	((((Tapinanthus_sp_OM825	(Erianthemum_dregei	Spragueanella_rhamnifolia))	((Oliverella_rubroviridis	Tapinanthus_quinquangulus)	(Englerina_woodfordioides	Helixanthera_kirkii)))	Plicosepalus_curviflorus)	(Phragmanthera_crassicaulis	Septulina_glauca)))))	(((Vanwykia_remota	Socratina_bemarivensis)	((Tolypanthus_involucratus	(Helixanthera_coccinea	(((Dendrophthoe_vitellina	Dendrophthoe_longituba)	Dendrophthoe_constricta)	Dendrophthoe_curvata)))	(((Helixanthera_cylindrica	(Baratranthus_axanthus	(((((Amyema_glabra	Diplatia_grandibractea)	Diplatia_furcata)	(Amyema_cambagei	Dactyliophora_novaeguineae))	(Benthamina_alyxifolia	(Helicanthes_elastica	Amyema_queenslandica)))	Sogerianthe_sessiflora)))	((Cecarria_obtusifolia	((Loranthus_grewingkii	((Loranthus_kaoi	Loranthus_odoratus)	Loranthus_delavayi))	Loranthus_europaeus))	((Ileostylus_micranthus	(Muellerina_celastroides	Muellerina_eucalyptoides))	((Gaiadendron_punctatum	(Nuytsia_floribunda	((Alepis_flavida	Peraxilla_tetrapetala)
(((Berhautia_senegalensis	(Oedina_pendens	((((Vanwykia_remota	Socratina_bemarivensis)	(((Dendrophthoe_vitellina	Dendrophthoe_longituba)	Dendrophthoe_curvata)	(Tolypanthus_involucratus	Helixanthera_coccinea)))	(Bakerella_sp_Nickrent_4161	Plicosepalus_sagittifolius))	(((Emelianthe_panganensis	((Tapinanthus_sp_OM825	(Erianthemum_dregei	Spragueanella_rhamnifolia))	(Oliverella_rubroviridis	Tapinanthus_quinquangulus)))	((((Helixanthera_kirkii	Moquiniella_rubra)	(Englerina_woodfordioides	Phragmanthera_crassicaulis))	(Septulina_glauca	Plicosepalus_curviflorus))	Globimetula_dinklagei))	(((((Helicanthes_elastica	Amyema_queenslandica)	(((Dactyliophora_novaeguineae	Amyema_cambagei)	(Diplatia_furcata	(Amyema_glabra	Diplatia_grandibractea)))	Benthamina_alyxifolia))	Sogerianthe_sessiflora)	(Baratranthus_axanthus	((Ileostylus_micranthus	(Muellerina_celastroides	Muellerina_eucalyptoides))	(((Nuytsia_floribunda	Gaiadendron_punctatum)	(((Lepidaria_oviceps	(Alepis_flavida	Peraxilla_tetrapetala))	(((Lepeostegeres_lancifolia	(Lepidaria_sp_Nickrent_4044	(Macrosolen_melintangensis	Macrosolen_cochinchinensis)))	((Amylotheca_subumbellata	((Lysiana_filifolia	Lysiana_exocarpi)	Lysiana_maritima))
(((Oncella_ambigua	(Oncocalyx_schimperi	Oncocalyx_sulfureus))	Agelanthus_sansibarensis)	(((((Oedina_pendens	(((((Tapinanthus_sp_OM825	(Plicosepalus_curviflorus	(Erianthemum_dregei	Spragueanella_rhamnifolia)))	(Englerina_woodfordioides	(Oliverella_rubroviridis	Tapinanthus_quinquangulus)))	(Emelianthe_panganensis	Globimetula_dinklagei))	(Phragmanthera_crassicaulis	Septulina_glauca))	(Helixanthera_kirkii	Moquiniella_rubra)))	(((Helixanthera_parasitica	Taxillus_chinensis)	(Scurrula_pulverulenta	(Scurrula_parasitica	Scurrula_ferruginea)))	(((((Gaiadendron_punctatum	(((Tupeia_antarctica	((Aetanthus_nodosus	Desmaria_mutabilis)	((Tristerix_grandiflorus	((Tristerix_peytonii	((Tristerix_verticillatus	(Tristerix_corymbosus	Tristerix_aphyllus))	Tristerix_penduliflorus))	(Tristerix_longebracteatus	Tristerix_pubescens)))	(Tristerix_chodatianus	Tristerix_peruvianus))))	((Lepidaria_oviceps	(Alepis_flavida	Peraxilla_tetrapetala))	(Notanthera_heterophylla	(((Amylotheca_subumbellata	((Lysiana_filifolia	Lysiana_exocarpi)	Lysiana_maritima))	(((Decaisnina_signata	(Decaisnina_brittenii	Decaisnina_triflora))	Decaisnina_congesta)	(Lepidaria_sp_Nickrent_4044
(((Oncella_ambigua	(Oncocalyx_schimperi	Oncocalyx_sulfureus))	Agelanthus_sansibarensis)	(Berhautia_senegalensis	((Oedina_pendens	(((Phragmanthera_crassicaulis	Septulina_glauca)	(Moquiniella_rubra	((Englerina_woodfordioides	(Oliverella_rubroviridis	Tapinanthus_quinquangulus))	(((Helixanthera_kirkii	Emelianthe_panganensis)	(Plicosepalus_curviflorus	Globimetula_dinklagei))	(Tapinanthus_sp_OM825	(Erianthemum_dregei	Spragueanella_rhamnifolia))))))	((((Phragmanthera_regularis	(((Helixanthera_parasitica	Taxillus_chinensis)	(Scurrula_ferruginea	(Scurrula_pulverulenta	Scurrula_parasitica)))	(((((((((Alepis_flavida	Peraxilla_tetrapetala)	(((Lysiana_exocarpi	(Lysiana_maritima	Lysiana_filifolia))	((Lepeostegeres_lancifolia	((Decaisnina_brittenii	(Decaisnina_congesta	Decaisnina_signata))	Decaisnina_triflora))	(Lepidaria_sp_Nickrent_4044	(Macrosolen_melintangensis	Macrosolen_cochinchinensis))))	(Loxanthera_speciosa	Amylotheca_duthieana)))	(Atkinsonia_ligustrina	((Aetanthus_nodosus	Desmaria_mutabilis)	((Ligaria_cuneifolia	(Tupeia_antarctica	((Tripodanthus_acutifolius	Tripodanthus_flagellaris)	(((Psittacanthus_schiedeanus	((Struthanthus_woodsonii	(Struthanthus_sp_RE_5128_1
((Berhautia_senegalensis	((Oncella_ambigua	Oncocalyx_sulfureus)	(Englerina_woodfordioides	Agelanthus_sansibarensis)))	((Oedina_pendens	(((Vanwykia_remota	Socratina_bemarivensis)	(((Plicosepalus_sagittifolius	((((((Cecarria_obtusifolia	((Loranthus_grewingkii	Loranthus_europaeus)	(Loranthus_delavayi	(Loranthus_odoratus	Loranthus_kaoi))))	(Gaiadendron_punctatum	((((Atkinsonia_ligustrina	((Notanthera_heterophylla	((Peraxilla_tetrapetala	Alepis_flavida)	(((((Lepeostegeres_lancifolia	Decaisnina_triflora)	(Lepidaria_sp_Nickrent_4044	(Macrosolen_melintangensis	Macrosolen_cochinchinensis)))	(Loxanthera_speciosa	Amylotheca_duthieana))	(Amylotheca_subumbellata	(Lysiana_maritima	(Lysiana_exocarpi	Lysiana_filifolia))))	Lepidaria_oviceps)))	((Psittacanthus_schiedeanus	(Decaisnina_brittenii	((Ligaria_cuneifolia	Decaisnina_congesta)	Decaisnina_signata)))	(Desmaria_mutabilis	Aetanthus_nodosus))))	((Phthirusa_inorna	(((((Struthanthus_woodsonii	((Struthanthus_oerstedii	Struthanthus_orbicularis)	Struthanthus_sp_RE_5128_1))	Cladocolea_gracilis)	((Psittacanthus_angustifolius	Passovia_pyrifolia)	(Oryctanthus_occidentalis	Dendropemon_bicolor)))	Tripodanthus_belmirensis)
(Berhautia_senegalensis	(((Oncella_ambigua	Oncocalyx_sulfureus)	Agelanthus_sansibarensis)	((((((Plicosepalus_sagittifolius	(Vanwykia_remota	((((Phragmanthera_regularis	(Scurrula_ferruginea	(Scurrula_pulverulenta	((Englerina_woodfordioides	Tapinanthus_quinquangulus)	Scurrula_parasitica))))	(Helixanthera_parasitica	Taxillus_chinensis))	(((((Cecarria_obtusifolia	((Loranthus_grewingkii	Loranthus_europaeus)	(Loranthus_odoratus	(Loranthus_kaoi	Loranthus_delavayi))))	((Amylotheca_subumbellata	(((((Desmaria_mutabilis	Aetanthus_nodosus)	(Decaisnina_brittenii	(Ligaria_cuneifolia	(Decaisnina_congesta	Decaisnina_signata))))	(((((((Tristerix_chodatianus	Tristerix_peruvianus)	Tristerix_grandiflorus)	Tristerix_pubescens)	Tristerix_longebracteatus)	(Tristerix_peytonii	(Tristerix_corymbosus	(Tristerix_aphyllus	(Tristerix_penduliflorus	Tristerix_verticillatus)))))	Notanthera_heterophylla)	((((Cladocolea_gracilis	(((Psittacanthus_schiedeanus	((Cladocolea_mcvaughii	(Struthanthus_oerstedii	Struthanthus_orbicularis))	Cladocolea_cupulata))	Struthanthus_woodsonii)	Struthanthus_sp_RE_5128_1))	((Psittacanthus_angustifolius	Passovia_pyrifolia)	(Oryctanthus_occidentalis	Dendropemon_bicolor)))
(((Oncocalyx_schimperi	(Oncella_ambigua	Oncocalyx_sulfureus))	Agelanthus_sansibarensis)	(Berhautia_senegalensis	((Englerina_ramulosa	Tapinanthus_constrictiflorus)	((((Socratina_bemarivensis	Vanwykia_remota)	((((((Phragmanthera_regularis	(Scurrula_ferruginea	(Scurrula_pulverulenta	Scurrula_parasitica)))	(Dendrophthoe_constricta	(Helixanthera_parasitica	Taxillus_chinensis)))	(((((Decaisnina_brittenii	(Ligaria_cuneifolia	(Decaisnina_congesta	Decaisnina_signata)))	((((((Tristerix_peytonii	(Tristerix_corymbosus	(Tristerix_aphyllus	(Tristerix_penduliflorus	Tristerix_verticillatus))))	((Tristerix_grandiflorus	(Tristerix_chodatianus	Tristerix_peruvianus))	(Tristerix_longebracteatus	Tristerix_pubescens)))	(Nuytsia_floribunda	Gaiadendron_punctatum))	((((((Phthirusa_inorna	Passovia_pyrifolia)	((Cladocolea_gracilis	Psittacanthus_angustifolius)	((Struthanthus_sp_RE_5128_1	(Psittacanthus_schiedeanus	(Struthanthus_oerstedii	Struthanthus_orbicularis)))	Struthanthus_woodsonii)))	((Cladocolea_mcvaughii	Cladocolea_cupulata)	(Oryctanthus_occidentalis	Dendropemon_bicolor)))	Psittacanthus_calyculatus)	((Tripodanthus_flagellaris	Tripodanthus_acutifolius)	Tripodanthus_belmirensis))	Tupeia_antarctica))
(((Oncocalyx_schimperi	Englerina_ramulosa)	Tapinanthus_constrictiflorus)	(((Oncella_ambigua	Oncocalyx_sulfureus)	Agelanthus_sansibarensis)	(Berhautia_senegalensis	(Bakerella_sp_Nickrent_4161	(((((((Tapinanthus_sp_OM825	(Erianthemum_dregei	Spragueanella_rhamnifolia))	(Helixanthera_kirkii	(Englerina_woodfordioides	(Oliverella_rubroviridis	Tapinanthus_quinquangulus))))	(Emelianthe_panganensis	Globimetula_dinklagei))	(Moquiniella_rubra	Phragmanthera_crassicaulis))	Socratina_bemarivensis)	Oedina_pendens)	(((Plicosepalus_sagittifolius	(Vanwykia_remota	Septulina_glauca))	Phragmanthera_regularis)	(((((Lepidaria_oviceps	Scurrula_ferruginea)	(Scurrula_pulverulenta	Scurrula_parasitica))	Taxillus_chinensis)	(Helixanthera_cylindrica	((((Muellerina_eucalyptoides	Muellerina_celastroides)	Ileostylus_micranthus)	((((Tupeia_antarctica	((Decaisnina_brittenii	(Ligaria_cuneifolia	(Decaisnina_congesta	Decaisnina_signata)))	(Aetanthus_nodosus	Desmaria_mutabilis)))	(Notanthera_heterophylla	((Peraxilla_tetrapetala	Alepis_flavida)	((Loxanthera_speciosa	Amylotheca_duthieana)	(((Amylotheca_subumbellata	((Lysiana_filifolia	Lysiana_exocarpi)	Lysiana_maritima))
(((Oncella_ambigua	Oncocalyx_sulfureus)	Agelanthus_sansibarensis)	(Oncocalyx_schimperi	(Berhautia_senegalensis	((Oedina_pendens	(((Plicosepalus_sagittifolius	((Socratina_bemarivensis	Vanwykia_remota)	((((Scurrula_parasitica	(Scurrula_ferruginea	Scurrula_pulverulenta))	((Helixanthera_parasitica	Plicosepalus_curviflorus)	Taxillus_chinensis))	(Phragmanthera_regularis	(Helixanthera_cylindrica	(((Cecarria_obtusifolia	((Loranthus_grewingkii	Loranthus_europaeus)	(Loranthus_odoratus	(Loranthus_kaoi	Loranthus_delavayi))))	(((Muellerina_eucalyptoides	Muellerina_celastroides)	Ileostylus_micranthus)	((((Cladocolea_mcvaughii	Cladocolea_cupulata)	Atkinsonia_ligustrina)	((((Aetanthus_nodosus	Desmaria_mutabilis)	(Tupeia_antarctica	(Gaiadendron_punctatum	((((Tristerix_pubescens	Tristerix_longebracteatus)	(Tristerix_grandiflorus	(Tristerix_peytonii	(Tristerix_penduliflorus	((Tristerix_verticillatus	Tristerix_corymbosus)	Tristerix_aphyllus)))))	(Tristerix_chodatianus	Tristerix_peruvianus))	Nuytsia_floribunda))))	Amylotheca_subumbellata)	((Tripodanthus_belmirensis	((((Psittacanthus_angustifolius	Cladocolea_gracilis)	((Struthanthus_sp_RE_5128_1	((Psittacanthus_schiedeanus
(((Oedina_pendens	((((Plicosepalus_sagittifolius	((Socratina_bemarivensis	Vanwykia_remota)	((((Phragmanthera_regularis	(Scurrula_pulverulenta	(Scurrula_parasitica	Scurrula_ferruginea)))	(Helixanthera_parasitica	Taxillus_chinensis))	(Helixanthera_cylindrica	((((((Nuytsia_floribunda	Gaiadendron_punctatum)	(Tupeia_antarctica	(Tristerix_penduliflorus	(((((Tristerix_pubescens	Tristerix_longebracteatus)	Tristerix_grandiflorus)	(Tristerix_chodatianus	Tristerix_peruvianus))	Tristerix_peytonii)	(Tristerix_corymbosus	(Tristerix_aphyllus	Tristerix_verticillatus))))))	(((((((Cladocolea_mcvaughii	Cladocolea_cupulata)	(Cladocolea_gracilis	((Struthanthus_sp_RE_5128_1	(Struthanthus_oerstedii	Struthanthus_orbicularis))	Struthanthus_woodsonii)))	(((Psittacanthus_angustifolius	Passovia_pyrifolia)	((Psittacanthus_schiedeanus	Oryctanthus_occidentalis)	Dendropemon_bicolor))	Psittacanthus_calyculatus))	((Tripodanthus_flagellaris	(Phthirusa_inorna	Tripodanthus_acutifolius))	Tripodanthus_belmirensis))	(Notanthera_heterophylla	((Peraxilla_tetrapetala	Alepis_flavida)	(((((Lepidaria_oviceps	Lepidaria_sp_Nickrent_4044)	(Macrosolen_melintangensis	Macrosolen_cochinchinensis))	(Decaisnina_triflora	Lepeostegeres_lancifolia))
((((Socratina_bemarivensis	Vanwykia_remota)	((Bakerella_sp_Nickrent_4161	((Helixanthera_parasitica	Oedina_pendens)	Plicosepalus_sagittifolius))	((((Phragmanthera_regularis	(Scurrula_pulverulenta	(Scurrula_parasitica	Scurrula_ferruginea)))	Taxillus_chinensis)	((Baratranthus_axanthus	Helixanthera_cylindrica)	((((Ligaria_cuneifolia	((((Psittacanthus_calyculatus	(((Struthanthus_sp_RE_5128_1	(Struthanthus_oerstedii	Struthanthus_orbicularis))	Struthanthus_woodsonii)	(Cladocolea_gracilis	Psittacanthus_angustifolius)))	(Cladocolea_mcvaughii	Cladocolea_cupulata))	(Passovia_pyrifolia	((Psittacanthus_schiedeanus	Oryctanthus_occidentalis)	Dendropemon_bicolor)))	((Phthirusa_inorna	Tripodanthus_belmirensis)	(Tripodanthus_acutifolius	Tripodanthus_flagellaris))))	((Tupeia_antarctica	(Tristerix_penduliflorus	((Tristerix_chodatianus	((((Tristerix_peruvianus	Tristerix_longebracteatus)	Tristerix_pubescens)	(Tristerix_verticillatus	(Tristerix_corymbosus	Tristerix_aphyllus)))	Tristerix_peytonii))	Tristerix_grandiflorus)))	(((Notanthera_heterophylla	((Lepidaria_oviceps	(Peraxilla_tetrapetala	Alepis_flavida))	((((Lepidaria_sp_Nickrent_4044	(Macrosolen_melintangensis	Macrosolen_cochinchinensis))	(((Decaisnina_congesta
((((Bakerella_sp_Nickrent_4161	(Plicosepalus_sagittifolius	((((Phragmanthera_regularis	((Scurrula_pulverulenta	(Scurrula_parasitica	Scurrula_ferruginea))	(Helixanthera_parasitica	Taxillus_chinensis)))	(Helixanthera_cylindrica	(((((((Phthirusa_inorna	Tripodanthus_acutifolius)	Tripodanthus_flagellaris)	((((Psittacanthus_angustifolius	Passovia_pyrifolia)	(((Struthanthus_sp_RE_5128_1	(Struthanthus_oerstedii	Struthanthus_orbicularis))	(Psittacanthus_schiedeanus	Struthanthus_woodsonii))	Cladocolea_gracilis))	(Cladocolea_mcvaughii	Cladocolea_cupulata))	(Psittacanthus_calyculatus	(Oryctanthus_occidentalis	Dendropemon_bicolor))))	Tripodanthus_belmirensis)	((Tupeia_antarctica	((Tristerix_chodatianus	Tristerix_peruvianus)	(((Tristerix_peytonii	((Tristerix_penduliflorus	(Tristerix_corymbosus	Tristerix_aphyllus))	Tristerix_verticillatus))	Tristerix_grandiflorus)	(Tristerix_pubescens	Tristerix_longebracteatus))))	(((Atkinsonia_ligustrina	Ligaria_cuneifolia)	((Aetanthus_nodosus	Desmaria_mutabilis)	(Notanthera_heterophylla	((Lepidaria_oviceps	(Peraxilla_tetrapetala	Alepis_flavida))	((((Lepidaria_sp_Nickrent_4044	(Macrosolen_melintangensis	Macrosolen_cochinchinensis))	((Decaisnina_congesta	(Decaisnina_brittenii
(((Englerina_ramulosa	Tapinanthus_constrictiflorus)	(((Socratina_bemarivensis	Vanwykia_remota)	(((((Scurrula_pulverulenta	(Scurrula_parasitica	Scurrula_ferruginea))	(Helixanthera_parasitica	Taxillus_chinensis))	(Helixanthera_cylindrica	((((Muellerina_eucalyptoides	Muellerina_celastroides)	Ileostylus_micranthus)	((((((Tripodanthus_flagellaris	(Phthirusa_inorna	Tripodanthus_acutifolius))	(((Cladocolea_cupulata	((Psittacanthus_schiedeanus	((((Struthanthus_oerstedii	Struthanthus_orbicularis)	Struthanthus_woodsonii)	(Struthanthus_sp_RE_5128_1	Cladocolea_gracilis))	Psittacanthus_angustifolius))	Cladocolea_mcvaughii))	Passovia_pyrifolia)	(Psittacanthus_calyculatus	(Oryctanthus_occidentalis	Dendropemon_bicolor))))	Tripodanthus_belmirensis)	(((Atkinsonia_ligustrina	Nuytsia_floribunda)	Gaiadendron_punctatum)	((Tupeia_antarctica	(((((Tristerix_pubescens	(Tristerix_longebracteatus	Tristerix_peruvianus))	(Tristerix_peytonii	(Tristerix_penduliflorus	((Tristerix_verticillatus	Tristerix_corymbosus)	Tristerix_aphyllus))))	Tristerix_chodatianus)	Tristerix_grandiflorus)	(Aetanthus_nodosus	Desmaria_mutabilis)))	(Notanthera_heterophylla	((Peraxilla_tetrapetala	Alepis_flavida)	((Amylotheca_subumbellata
(((Berhautia_senegalensis	(Englerina_ramulosa	Tapinanthus_constrictiflorus))	((Socratina_bemarivensis	Vanwykia_remota)	((((Helixanthera_kirkii	Moquiniella_rubra)	((((Tapinanthus_sp_OM825	(Erianthemum_dregei	Spragueanella_rhamnifolia))	(Englerina_woodfordioides	(Oliverella_rubroviridis	Tapinanthus_quinquangulus)))	((Plicosepalus_curviflorus	Septulina_glauca)	Phragmanthera_crassicaulis))	(Emelianthe_panganensis	Globimetula_dinklagei)))	((((((Dendrophthoe_vitellina	Dendrophthoe_longituba)	Dendrophthoe_curvata)	(Tolypanthus_involucratus	Helixanthera_coccinea))	(((Phragmanthera_regularis	(Scurrula_pulverulenta	(Scurrula_parasitica	Scurrula_ferruginea)))	((Oncocalyx_schimperi	Dendrophthoe_constricta)	(Helixanthera_parasitica	Taxillus_chinensis)))	((((Muellerina_eucalyptoides	Muellerina_celastroides)	Ileostylus_micranthus)	(((Tupeia_antarctica	((Lepidaria_oviceps	((((Tristerix_corymbosus	(Tristerix_aphyllus	(Tristerix_penduliflorus	(Tristerix_peytonii	Tristerix_verticillatus))))	(((Tristerix_chodatianus	Tristerix_peruvianus)	Tristerix_grandiflorus)	Tristerix_pubescens))	Tristerix_longebracteatus)	Gaiadendron_punctatum))	Nuytsia_floribunda))	(Atkinsonia_ligustrina	(((Peraxilla_tetrapetala
((Agelanthus_sansibarensis	(Oncella_ambigua	Oncocalyx_sulfureus))	((((((Septulina_glauca	Bakerella_sp_Nickrent_4161)	(Socratina_bemarivensis	Vanwykia_remota))	((((Dendrophthoe_constricta	(Dendrophthoe_vitellina	Dendrophthoe_longituba))	Dendrophthoe_curvata)	(Helixanthera_coccinea	Tolypanthus_involucratus))	Plicosepalus_sagittifolius))	((Amylotheca_subumbellata	(Amyema_cambagei	(Helixanthera_cylindrica	(((((Decaisnina_brittenii	(Decaisnina_signata	Decaisnina_congesta))	Ligaria_cuneifolia)	(((((Plicosepalus_curviflorus	Nuytsia_floribunda)	Gaiadendron_punctatum)	((Alepis_flavida	Peraxilla_tetrapetala)	(((Lepeostegeres_lancifolia	Amylotheca_duthieana)	Loxanthera_speciosa)	(((Lysiana_filifolia	Lysiana_exocarpi)	Lysiana_maritima)	((Lepidaria_sp_Nickrent_4044	(Macrosolen_melintangensis	Macrosolen_cochinchinensis))	Decaisnina_triflora)))))	(Phragmanthera_regularis	(((((Tripodanthus_flagellaris	Tripodanthus_acutifolius)	(((Dendropemon_bicolor	(Psittacanthus_schiedeanus	Oryctanthus_occidentalis))	Passovia_pyrifolia)	(((((Cladocolea_mcvaughii	Cladocolea_cupulata)	Struthanthus_woodsonii)	(Struthanthus_oerstedii	Struthanthus_orbicularis))	(Struthanthus_sp_RE_5128_1	Cladocolea_gracilis))
(((Berhautia_senegalensis	(Tapinanthus_constrictiflorus	Englerina_ramulosa))	((((((Plicosepalus_sagittifolius	(Septulina_glauca	Bakerella_sp_Nickrent_4161))	(Socratina_bemarivensis	Vanwykia_remota))	(((Dendrophthoe_constricta	(Dendrophthoe_vitellina	Dendrophthoe_longituba))	Dendrophthoe_curvata)	((Plicosepalus_curviflorus	Helixanthera_coccinea)	Tolypanthus_involucratus)))	(Phragmanthera_regularis	(((Baratranthus_axanthus	Helixanthera_cylindrica)	(((Tupeia_antarctica	((Atkinsonia_ligustrina	((Gaiadendron_punctatum	((Alepis_flavida	Peraxilla_tetrapetala)	((Amylotheca_duthieana	Loxanthera_speciosa)	((Amylotheca_subumbellata	((Lysiana_filifolia	Lysiana_exocarpi)	Lysiana_maritima))	((Lepidaria_sp_Nickrent_4044	(Macrosolen_melintangensis	Macrosolen_cochinchinensis))	(Lepeostegeres_lancifolia	((Decaisnina_brittenii	(Decaisnina_signata	Decaisnina_congesta))	Decaisnina_triflora)))))))	Nuytsia_floribunda))	((((((Tristerix_peytonii	(Tristerix_grandiflorus	((Tristerix_pubescens	Tristerix_longebracteatus)	((Tristerix_penduliflorus	(Tristerix_aphyllus	Tristerix_corymbosus))	Tristerix_verticillatus))))	(Tristerix_chodatianus	Tristerix_peruvianus))	Ligaria_cuneifolia)	(Notanthera_heterophylla
((((((Plicosepalus_sagittifolius	(Septulina_glauca	Bakerella_sp_Nickrent_4161))	((Socratina_bemarivensis	Vanwykia_remota)	((((Helixanthera_cylindrica	((((Muellerina_celastroides	Muellerina_eucalyptoides)	Ileostylus_micranthus)	(((Notanthera_heterophylla	(Aetanthus_nodosus	Desmaria_mutabilis))	((((Gaiadendron_punctatum	Nuytsia_floribunda)	((Lepidaria_oviceps	(Alepis_flavida	Peraxilla_tetrapetala))	((Lepeostegeres_lancifolia	(Amylotheca_duthieana	Loxanthera_speciosa))	((Amylotheca_subumbellata	((Lysiana_filifolia	Lysiana_exocarpi)	Lysiana_maritima))	((Lepidaria_sp_Nickrent_4044	(Macrosolen_melintangensis	Macrosolen_cochinchinensis))	((Decaisnina_brittenii	(Decaisnina_signata	Decaisnina_congesta))	Decaisnina_triflora))))))	((((Psittacanthus_calyculatus	((Dendropemon_bicolor	(Psittacanthus_schiedeanus	Oryctanthus_occidentalis))	Passovia_pyrifolia))	((((((Cladocolea_mcvaughii	Cladocolea_cupulata)	Struthanthus_oerstedii)	Struthanthus_orbicularis)	Struthanthus_woodsonii)	(Struthanthus_sp_RE_5128_1	Cladocolea_gracilis))	Psittacanthus_angustifolius))	(Tripodanthus_belmirensis	(Phthirusa_inorna	(Tripodanthus_flagellaris	Tripodanthus_acutifolius))))	(Tupeia_antarctica	(((((Tristerix_pubescens
((Tapinanthus_constrictiflorus	Englerina_ramulosa)	((Berhautia_senegalensis	(Bakerella_sp_Nickrent_4161	(((((Emelianthe_panganensis	(Plicosepalus_curviflorus	Globimetula_dinklagei))	((Spragueanella_rhamnifolia	Erianthemum_dregei)	(Englerina_woodfordioides	(Tapinanthus_sp_OM825	(Oliverella_rubroviridis	Tapinanthus_quinquangulus)))))	(Phragmanthera_crassicaulis	(Helixanthera_kirkii	Moquiniella_rubra)))	Oedina_pendens)	(Septulina_glauca	(((Helixanthera_parasitica	Socratina_bemarivensis)	Vanwykia_remota)	(Plicosepalus_sagittifolius	((((Baratranthus_axanthus	Helixanthera_cylindrica)	((((Muellerina_celastroides	Muellerina_eucalyptoides)	Ileostylus_micranthus)	(((((((((Psittacanthus_calyculatus	((Dendropemon_bicolor	(Psittacanthus_schiedeanus	Oryctanthus_occidentalis))	(Psittacanthus_angustifolius	Passovia_pyrifolia)))	(((Struthanthus_oerstedii	Struthanthus_orbicularis)	(Struthanthus_sp_RE_5128_1	Struthanthus_woodsonii))	Cladocolea_gracilis))	(Cladocolea_mcvaughii	Cladocolea_cupulata))	(((Phthirusa_inorna	Tripodanthus_acutifolius)	Tripodanthus_flagellaris)	Tripodanthus_belmirensis))	(Atkinsonia_ligustrina	Nuytsia_floribunda))	((((Aetanthus_nodosus	Desmaria_mutabilis)	(((Tristerix_chodatianus	((Tristerix_peytonii
((Agelanthus_sansibarensis	(Oncella_ambigua	(Oncocalyx_sulfureus	Oncocalyx_schimperi)))	(((Tapinanthus_constrictiflorus	Englerina_ramulosa)	(Oedina_pendens	((((((Helixanthera_cylindrica	((((Muellerina_celastroides	Muellerina_eucalyptoides)	Ileostylus_micranthus)	(((((((Cladocolea_mcvaughii	Cladocolea_cupulata)	(Psittacanthus_calyculatus	(Dendropemon_bicolor	(Psittacanthus_schiedeanus	Oryctanthus_occidentalis))))	(Passovia_pyrifolia	((Cladocolea_gracilis	(Struthanthus_woodsonii	((Struthanthus_oerstedii	Struthanthus_orbicularis)	Struthanthus_sp_RE_5128_1)))	Psittacanthus_angustifolius)))	(((Tripodanthus_acutifolius	Tripodanthus_flagellaris)	Phthirusa_inorna)	Tripodanthus_belmirensis))	((Gaiadendron_punctatum	(Atkinsonia_ligustrina	(((Nuytsia_floribunda	(Aetanthus_nodosus	Desmaria_mutabilis))	(((Tristerix_longebracteatus	(Tristerix_grandiflorus	((Tristerix_chodatianus	Tristerix_peruvianus)	(Tristerix_penduliflorus	(Tristerix_verticillatus	(Tristerix_aphyllus	Tristerix_corymbosus))))))	Tristerix_peytonii)	Tristerix_pubescens))	Tupeia_antarctica)))	((Alepis_flavida	Peraxilla_tetrapetala)	(Notanthera_heterophylla	((Lepeostegeres_lancifolia	(Lepidaria_oviceps	(Amylotheca_duthieana
((Agelanthus_sansibarensis	(Oncella_ambigua	Oncocalyx_sulfureus))	(((Tapinanthus_constrictiflorus	(Oncocalyx_schimperi	Englerina_ramulosa))	((Socratina_bemarivensis	Vanwykia_remota)	((((Oedina_pendens	((Helixanthera_kirkii	Moquiniella_rubra)	(((Emelianthe_panganensis	((Englerina_woodfordioides	(Oliverella_rubroviridis	Tapinanthus_quinquangulus))	Globimetula_dinklagei))	(Tapinanthus_sp_OM825	(Erianthemum_dregei	Spragueanella_rhamnifolia)))	Phragmanthera_crassicaulis)))	((Helixanthera_cylindrica	((((((Muellerina_celastroides	Muellerina_eucalyptoides)	Ileostylus_micranthus)	((Atkinsonia_ligustrina	(((Alepis_flavida	Peraxilla_tetrapetala)	(Notanthera_heterophylla	(((Decaisnina_triflora	(Lysiana_maritima	(Lysiana_filifolia	Lysiana_exocarpi)))	((Decaisnina_signata	Decaisnina_congesta)	Decaisnina_brittenii))	((Amylotheca_duthieana	Loxanthera_speciosa)	(((Macrosolen_melintangensis	Macrosolen_cochinchinensis)	(Lepidaria_oviceps	Lepidaria_sp_Nickrent_4044))	Lepeostegeres_lancifolia)))))	((Ligaria_cuneifolia	(Aetanthus_nodosus	Desmaria_mutabilis))	(Tripodanthus_belmirensis	(((((Passovia_pyrifolia	Psittacanthus_angustifolius)	(Dendropemon_bicolor	(Cladocolea_cupulata
((Agelanthus_sansibarensis	(Oncella_ambigua	(Oncocalyx_schimperi	Oncocalyx_sulfureus)))	(((Tapinanthus_constrictiflorus	Englerina_ramulosa)	(((Socratina_bemarivensis	Vanwykia_remota)	(((Septulina_glauca	Phragmanthera_crassicaulis)	(((Englerina_woodfordioides	(Oliverella_rubroviridis	Tapinanthus_quinquangulus))	(Helixanthera_kirkii	Moquiniella_rubra))	((Globimetula_dinklagei	Emelianthe_panganensis)	(Plicosepalus_curviflorus	(Tapinanthus_sp_OM825	(Erianthemum_dregei	Spragueanella_rhamnifolia))))))	((((((((((Amyema_glabra	Diplatia_furcata)	Diplatia_grandibractea)	Amyema_cambagei)	Dactyliophora_novaeguineae)	(((Helicanthes_elastica	Amyema_queenslandica)	Benthamina_alyxifolia)	(Sogerianthe_sessiflora	Baratranthus_axanthus)))	((((Tripodanthus_belmirensis	(((Tripodanthus_flagellaris	Tripodanthus_acutifolius)	(((Cladocolea_cupulata	((Oryctanthus_occidentalis	Cladocolea_mcvaughii)	Dendropemon_bicolor))	(Passovia_pyrifolia	(Psittacanthus_angustifolius	((Struthanthus_woodsonii	(((Psittacanthus_schiedeanus	Struthanthus_oerstedii)	Struthanthus_orbicularis)	Struthanthus_sp_RE_5128_1))	Cladocolea_gracilis))))	Psittacanthus_calyculatus))	Phthirusa_inorna))	(((((Tristerix_chodatianus	Tristerix_grandiflorus)
(((Tapinanthus_constrictiflorus	(Oncocalyx_schimperi	Englerina_ramulosa))	(((((Bakerella_sp_Nickrent_4161	((Socratina_bemarivensis	Vanwykia_remota)	(Septulina_glauca	(Plicosepalus_curviflorus	Phragmanthera_crassicaulis))))	(Moquiniella_rubra	((Globimetula_dinklagei	(Emelianthe_panganensis	Helixanthera_kirkii))	((((Tapinanthus_quinquangulus	Oliverella_rubroviridis)	Tapinanthus_sp_OM825)	Englerina_woodfordioides)	(Erianthemum_dregei	Spragueanella_rhamnifolia)))))	((((((Sogerianthe_sessiflora	((Benthamina_alyxifolia	((Diplatia_grandibractea	(Dactyliophora_novaeguineae	Amyema_cambagei))	(Amyema_glabra	Diplatia_furcata)))	(Helicanthes_elastica	Amyema_queenslandica)))	(Baratranthus_axanthus	(((((Loranthus_delavayi	Loranthus_kaoi)	Loranthus_odoratus)	(Loranthus_grewingkii	Loranthus_europaeus))	Cecarria_obtusifolia)	(((Muellerina_celastroides	Muellerina_eucalyptoides)	Ileostylus_micranthus)	((Nuytsia_floribunda	(Gaiadendron_punctatum	(((((Lepeostegeres_lancifolia	(Decaisnina_triflora	((Decaisnina_signata	Decaisnina_congesta)	Decaisnina_brittenii)))	((Macrosolen_melintangensis	Macrosolen_cochinchinensis)	Lepidaria_sp_Nickrent_4044))	(Amylotheca_subumbellata	(Lysiana_exocarpi
(((Tapinanthus_constrictiflorus	Englerina_ramulosa)	(((Socratina_bemarivensis	Vanwykia_remota)	((((Plicosepalus_sagittifolius	Bakerella_sp_Nickrent_4161)	(((((Helixanthera_cylindrica	Sogerianthe_sessiflora)	(((Amyema_glabra	Diplatia_furcata)	(Benthamina_alyxifolia	(Diplatia_grandibractea	(Amyema_cambagei	Dactyliophora_novaeguineae))))	(Helicanthes_elastica	Amyema_queenslandica)))	(Baratranthus_axanthus	(((((Loranthus_delavayi	Loranthus_kaoi)	Loranthus_odoratus)	(Loranthus_grewingkii	Loranthus_europaeus))	Cecarria_obtusifolia)	(((Muellerina_celastroides	Muellerina_eucalyptoides)	Ileostylus_micranthus)	(((((((((Macrosolen_melintangensis	Macrosolen_cochinchinensis)	Lepidaria_sp_Nickrent_4044)	Decaisnina_triflora)	(Lepidaria_oviceps	((Lysiana_filifolia	Lysiana_exocarpi)	Lysiana_maritima)))	(Lepeostegeres_lancifolia	(Loxanthera_speciosa	Amylotheca_duthieana)))	(Alepis_flavida	Peraxilla_tetrapetala))	(((((Cladocolea_cupulata	Cladocolea_mcvaughii)	(((((Psittacanthus_schiedeanus	(Oryctanthus_occidentalis	Dendropemon_bicolor))	Passovia_pyrifolia)	Psittacanthus_calyculatus)	((Tripodanthus_belmirensis	((Struthanthus_woodsonii	(Struthanthus_oerstedii	Struthanthus_orbicularis))
((Agelanthus_sansibarensis	((Oncocalyx_schimperi	Oncocalyx_sulfureus)	Oncella_ambigua))	(((Tapinanthus_constrictiflorus	Englerina_ramulosa)	(((Socratina_bemarivensis	Vanwykia_remota)	(((Plicosepalus_sagittifolius	Bakerella_sp_Nickrent_4161)	(((((((((Loranthus_delavayi	Loranthus_kaoi)	Loranthus_odoratus)	(Loranthus_grewingkii	Loranthus_europaeus))	Cecarria_obtusifolia)	(((Muellerina_celastroides	Muellerina_eucalyptoides)	Ileostylus_micranthus)	((((((Tristerix_peytonii	Tristerix_verticillatus)	Tristerix_aphyllus)	Tristerix_corymbosus)	Tristerix_penduliflorus)	(((Tristerix_peruvianus	(Tristerix_pubescens	Tristerix_longebracteatus))	Tristerix_chodatianus)	Tristerix_grandiflorus))	(Tupeia_antarctica	((Nuytsia_floribunda	Gaiadendron_punctatum)	(((Phthirusa_inorna	(Tripodanthus_belmirensis	(Tripodanthus_flagellaris	Tripodanthus_acutifolius)))	((((Oryctanthus_occidentalis	Dendropemon_bicolor)	Passovia_pyrifolia)	(((((Struthanthus_oerstedii	Struthanthus_orbicularis)	Psittacanthus_schiedeanus)	Psittacanthus_angustifolius)	(((Cladocolea_cupulata	Cladocolea_mcvaughii)	Cladocolea_gracilis)	Struthanthus_sp_RE_5128_1))	Struthanthus_woodsonii))	Psittacanthus_calyculatus))	((Ligaria_cuneifolia
(((Oncocalyx_sulfureus	Oncella_ambigua)	Agelanthus_sansibarensis)	((((((Septulina_glauca	Phragmanthera_crassicaulis)	((Helixanthera_kirkii	Moquiniella_rubra)	(((Tapinanthus_sp_OM825	(Englerina_woodfordioides	(Tapinanthus_quinquangulus	Oliverella_rubroviridis)))	((Spragueanella_rhamnifolia	Erianthemum_dregei)	Plicosepalus_curviflorus))	(Emelianthe_panganensis	Globimetula_dinklagei))))	(((((((((Loranthus_delavayi	(Loranthus_kaoi	Loranthus_odoratus))	(Loranthus_europaeus	Loranthus_grewingkii))	Cecarria_obtusifolia)	((((Atkinsonia_ligustrina	((((((Psittacanthus_calyculatus	(Dendropemon_bicolor	(Psittacanthus_schiedeanus	Oryctanthus_occidentalis)))	(Cladocolea_mcvaughii	Cladocolea_cupulata))	(Passovia_pyrifolia	(Struthanthus_woodsonii	(Struthanthus_sp_RE_5128_1	((Psittacanthus_angustifolius	Cladocolea_gracilis)	(Struthanthus_oerstedii	Struthanthus_orbicularis))))))	(Tripodanthus_acutifolius	(Tripodanthus_belmirensis	(Tripodanthus_flagellaris	Phthirusa_inorna))))	((Ligaria_cuneifolia	((Tristerix_longebracteatus	((Tristerix_pubescens	(Tristerix_peytonii	((Tristerix_verticillatus	(Tristerix_corymbosus	Tristerix_aphyllus))	Tristerix_penduliflorus)))	(Tristerix_chodatianus	Tristerix_peruvianus)))
(Berhautia_senegalensis	(((Oncocalyx_sulfureus	Oncella_ambigua)	Agelanthus_sansibarensis)	(((((((Plicosepalus_curviflorus	Septulina_glauca)	Phragmanthera_crassicaulis)	((Emelianthe_panganensis	Globimetula_dinklagei)	((Tapinanthus_sp_OM825	(Spragueanella_rhamnifolia	Erianthemum_dregei))	(Helixanthera_kirkii	(Englerina_woodfordioides	(Tapinanthus_quinquangulus	Oliverella_rubroviridis))))))	Moquiniella_rubra)	(((((Phragmanthera_regularis	(Scurrula_ferruginea	(Scurrula_pulverulenta	Scurrula_parasitica)))	((Dendrophthoe_constricta	Helixanthera_parasitica)	Taxillus_chinensis))	(Amyema_cambagei	((Oedina_pendens	(((((Loranthus_europaeus	Loranthus_grewingkii)	(Loranthus_kaoi	(Loranthus_odoratus	Loranthus_delavayi)))	Cecarria_obtusifolia)	((((Amylotheca_subumbellata	(Nuytsia_floribunda	((((Tristerix_longebracteatus	Tristerix_pubescens)	(Tristerix_grandiflorus	(Tristerix_peytonii	((Tristerix_penduliflorus	(Tristerix_aphyllus	Tristerix_corymbosus))	Tristerix_verticillatus))))	(Tristerix_chodatianus	Tristerix_peruvianus))	Tupeia_antarctica)))	(((Aetanthus_nodosus	Desmaria_mutabilis)	((Ligaria_cuneifolia	((Lepidaria_oviceps	(Peraxilla_tetrapetala
(((Oncocalyx_sulfureus	Oncella_ambigua)	Agelanthus_sansibarensis)	(Berhautia_senegalensis	((Englerina_ramulosa	Tapinanthus_constrictiflorus)	(((Phragmanthera_crassicaulis	((Moquiniella_rubra	((Tapinanthus_sp_OM825	(Spragueanella_rhamnifolia	Erianthemum_dregei))	(Englerina_woodfordioides	(Tapinanthus_quinquangulus	Oliverella_rubroviridis))))	((Helixanthera_kirkii	Emelianthe_panganensis)	(Plicosepalus_curviflorus	Globimetula_dinklagei))))	(((Amyema_cambagei	(((((Phragmanthera_regularis	(Scurrula_ferruginea	Scurrula_parasitica))	Scurrula_pulverulenta)	(Helixanthera_parasitica	Taxillus_chinensis))	(((((Muellerina_celastroides	Muellerina_eucalyptoides)	Ileostylus_micranthus)	((((Loranthus_europaeus	Loranthus_grewingkii)	(Loranthus_kaoi	(Loranthus_odoratus	Loranthus_delavayi)))	Cecarria_obtusifolia)	(Gaiadendron_punctatum	(((Atkinsonia_ligustrina	(Amylotheca_subumbellata	((Peraxilla_tetrapetala	Alepis_flavida)	((((Lysiana_filifolia	(Lysiana_exocarpi	Lysiana_maritima))	((((Decaisnina_signata	Decaisnina_congesta)	Decaisnina_brittenii)	Decaisnina_triflora)	((Macrosolen_melintangensis	Macrosolen_cochinchinensis)	Lepidaria_sp_Nickrent_4044)))	(Lepeostegeres_lancifolia
(((((Socratina_bemarivensis	(Bakerella_sp_Nickrent_4161	(Plicosepalus_sagittifolius	((((((Phragmanthera_regularis	((Scurrula_ferruginea	Scurrula_parasitica)	Scurrula_pulverulenta))	Taxillus_chinensis)	((Oedina_pendens	Helixanthera_cylindrica)	((((Muellerina_celastroides	Muellerina_eucalyptoides)	Ileostylus_micranthus)	(((Loranthus_kaoi	(Loranthus_odoratus	Loranthus_delavayi))	(Cecarria_obtusifolia	(Loranthus_europaeus	Loranthus_grewingkii)))	((((((((((Phthirusa_inorna	Passovia_pyrifolia)	(Dendropemon_bicolor	(Cladocolea_mcvaughii	Oryctanthus_occidentalis)))	(Cladocolea_cupulata	Tripodanthus_belmirensis))	(((Struthanthus_sp_RE_5128_1	Cladocolea_gracilis)	(Psittacanthus_angustifolius	(Struthanthus_woodsonii	(Struthanthus_oerstedii	Struthanthus_orbicularis))))	Psittacanthus_calyculatus))	(Tripodanthus_flagellaris	Tripodanthus_acutifolius))	Psittacanthus_schiedeanus)	(((((Peraxilla_tetrapetala	Alepis_flavida)	(((Amylotheca_subumbellata	(Lysiana_maritima	(Lysiana_filifolia	Lysiana_exocarpi)))	((Lepeostegeres_lancifolia	Amylotheca_duthieana)	((((Decaisnina_signata	Decaisnina_congesta)	Decaisnina_brittenii)	Decaisnina_triflora)	((Macrosolen_melintangensis	Macrosolen_cochinchinensis)
(((Englerina_ramulosa	Tapinanthus_constrictiflorus)	((Socratina_bemarivensis	Vanwykia_remota)	(((Moquiniella_rubra	((((Oedina_pendens	Plicosepalus_curviflorus)	(Tapinanthus_sp_OM825	(Spragueanella_rhamnifolia	Erianthemum_dregei)))	((Globimetula_dinklagei	(Englerina_woodfordioides	(Tapinanthus_quinquangulus	Oliverella_rubroviridis)))	Emelianthe_panganensis))	(Septulina_glauca	Phragmanthera_crassicaulis)))	(Bakerella_sp_Nickrent_4161	Plicosepalus_sagittifolius))	(((Helixanthera_kirkii	((Phragmanthera_regularis	(Scurrula_ferruginea	(Scurrula_parasitica	Scurrula_pulverulenta)))	(Helixanthera_parasitica	Taxillus_chinensis)))	(((((Loranthus_europaeus	Loranthus_grewingkii)	(Loranthus_odoratus	(Loranthus_delavayi	Loranthus_kaoi)))	Cecarria_obtusifolia)	(((((((Peraxilla_tetrapetala	Alepis_flavida)	((Lepeostegeres_lancifolia	(Amylotheca_subumbellata	((Lysiana_filifolia	Lysiana_exocarpi)	Lysiana_maritima)))	((Decaisnina_triflora	(Lepidaria_sp_Nickrent_4044	((Macrosolen_melintangensis	Macrosolen_cochinchinensis)	((Decaisnina_signata	Decaisnina_congesta)	Decaisnina_brittenii))))	(Amylotheca_duthieana	Loxanthera_speciosa))))	Notanthera_heterophylla)	(((Ligaria_cuneifolia
(((Oncocalyx_sulfureus	Oncella_ambigua)	Agelanthus_sansibarensis)	((Berhautia_senegalensis	((Englerina_ramulosa	Tapinanthus_constrictiflorus)	(((Socratina_bemarivensis	Vanwykia_remota)	(((((Tapinanthus_sp_OM825	(Spragueanella_rhamnifolia	Erianthemum_dregei))	(Englerina_woodfordioides	(Tapinanthus_quinquangulus	Oliverella_rubroviridis)))	(((Helixanthera_kirkii	Moquiniella_rubra)	Phragmanthera_crassicaulis)	(Emelianthe_panganensis	Globimetula_dinklagei)))	((Phragmanthera_regularis	Plicosepalus_sagittifolius)	((Plicosepalus_curviflorus	Septulina_glauca)	Bakerella_sp_Nickrent_4161)))	((((Scurrula_pulverulenta	(Scurrula_ferruginea	Scurrula_parasitica))	(Helixanthera_parasitica	Taxillus_chinensis))	(Helixanthera_cylindrica	((Baratranthus_axanthus	(Sogerianthe_sessiflora	((Amyema_queenslandica	Helicanthes_elastica)	(Benthamina_alyxifolia	(((Amyema_glabra	Diplatia_grandibractea)	Diplatia_furcata)	(Dactyliophora_novaeguineae	Amyema_cambagei))))))	(((Muellerina_celastroides	Muellerina_eucalyptoides)	Ileostylus_micranthus)	((((Loranthus_europaeus	Loranthus_grewingkii)	(Loranthus_delavayi	(Loranthus_kaoi	Loranthus_odoratus)))	Cecarria_obtusifolia)	((Tupeia_antarctica
(((Englerina_ramulosa	Tapinanthus_constrictiflorus)	(Oedina_pendens	((((Tapinanthus_sp_OM825	(Spragueanella_rhamnifolia	Erianthemum_dregei))	(Helixanthera_kirkii	(Tapinanthus_quinquangulus	Oliverella_rubroviridis)))	((Moquiniella_rubra	Phragmanthera_crassicaulis)	(Emelianthe_panganensis	Globimetula_dinklagei)))	(Phragmanthera_regularis	((((((Scurrula_ferruginea	(Scurrula_parasitica	Scurrula_pulverulenta))	(Helixanthera_parasitica	Taxillus_chinensis))	(Helixanthera_cylindrica	((Baratranthus_axanthus	(Sogerianthe_sessiflora	((((Amyema_glabra	Diplatia_grandibractea)	Diplatia_furcata)	Dactyliophora_novaeguineae)	((Amyema_queenslandica	Helicanthes_elastica)	Benthamina_alyxifolia))))	(((Muellerina_celastroides	Muellerina_eucalyptoides)	Ileostylus_micranthus)	((((Loranthus_europaeus	Loranthus_grewingkii)	(Loranthus_delavayi	(Loranthus_kaoi	Loranthus_odoratus)))	Cecarria_obtusifolia)	((Gaiadendron_punctatum	(((((Nuytsia_floribunda	(((Tristerix_grandiflorus	((Tristerix_peytonii	(((Tristerix_corymbosus	Tristerix_verticillatus)	Tristerix_aphyllus)	Tristerix_penduliflorus))	(Tristerix_longebracteatus	Tristerix_pubescens)))	(Tristerix_peruvianus	Tristerix_chodatianus))
((((Englerina_ramulosa	Tapinanthus_constrictiflorus)	(Berhautia_senegalensis	(Oedina_pendens	(((((Septulina_glauca	Phragmanthera_crassicaulis)	((Tapinanthus_sp_OM825	(Spragueanella_rhamnifolia	Erianthemum_dregei))	(Emelianthe_panganensis	(Plicosepalus_curviflorus	Globimetula_dinklagei))))	((Helixanthera_kirkii	Moquiniella_rubra)	(Englerina_woodfordioides	(Tapinanthus_quinquangulus	Oliverella_rubroviridis))))	((Socratina_bemarivensis	Vanwykia_remota)	((Plicosepalus_sagittifolius	Bakerella_sp_Nickrent_4161)	((Dendrophthoe_curvata	(Helixanthera_coccinea	((Dendrophthoe_vitellina	Dendrophthoe_longituba)	Dendrophthoe_constricta)))	(((Phragmanthera_regularis	(Scurrula_ferruginea	(Scurrula_parasitica	Scurrula_pulverulenta)))	(Helixanthera_parasitica	Taxillus_chinensis))	(Helixanthera_cylindrica	((Baratranthus_axanthus	(Sogerianthe_sessiflora	((Dactyliophora_novaeguineae	(Amyema_cambagei	(Diplatia_grandibractea	(Amyema_glabra	Diplatia_furcata))))	((Amyema_queenslandica	Helicanthes_elastica)	Benthamina_alyxifolia))))	((Gaiadendron_punctatum	(((Atkinsonia_ligustrina	((((Psittacanthus_schiedeanus	(((((Phthirusa_inorna	Passovia_pyrifolia)	((((Cladocolea_mcvaughii	Cladocolea_cupulata)
((Englerina_ramulosa	Tapinanthus_constrictiflorus)	((Berhautia_senegalensis	((Oncocalyx_sulfureus	Oncella_ambigua)	(Englerina_woodfordioides	Agelanthus_sansibarensis)))	((Oedina_pendens	((Socratina_bemarivensis	Vanwykia_remota)	(((Septulina_glauca	Phragmanthera_crassicaulis)	(((Tapinanthus_sp_OM825	(Spragueanella_rhamnifolia	Erianthemum_dregei))	(Tapinanthus_quinquangulus	Oliverella_rubroviridis))	((Emelianthe_panganensis	Globimetula_dinklagei)	(Helixanthera_kirkii	Moquiniella_rubra))))	((Helixanthera_parasitica	Plicosepalus_curviflorus)	(Bakerella_sp_Nickrent_4161	(Diplatia_grandibractea	((Plicosepalus_sagittifolius	((Tolypanthus_involucratus	Helixanthera_coccinea)	(Dendrophthoe_curvata	(Dendrophthoe_vitellina	Dendrophthoe_longituba))))	(Amyema_cambagei	(((Phragmanthera_regularis	((Scurrula_ferruginea	Scurrula_parasitica)	Scurrula_pulverulenta))	Taxillus_chinensis)	(Helixanthera_cylindrica	((Sogerianthe_sessiflora	((Amyema_queenslandica	Helicanthes_elastica)	(Benthamina_alyxifolia	(Dactyliophora_novaeguineae	((Dendrophthoe_constricta	Amyema_glabra)	Diplatia_furcata)))))	((((Muellerina_celastroides	Muellerina_eucalyptoides)	Ileostylus_micranthus)	((((Loranthus_europaeus
(((Helixanthera_parasitica	Oedina_pendens)	(((Helixanthera_kirkii	Moquiniella_rubra)	(((Emelianthe_panganensis	Globimetula_dinklagei)	((Tapinanthus_sp_OM825	(Spragueanella_rhamnifolia	Erianthemum_dregei))	(Englerina_woodfordioides	(Tapinanthus_quinquangulus	Oliverella_rubroviridis))))	((Plicosepalus_curviflorus	Septulina_glauca)	Phragmanthera_crassicaulis)))	((Plicosepalus_sagittifolius	Bakerella_sp_Nickrent_4161)	((Socratina_bemarivensis	Vanwykia_remota)	(((Tolypanthus_involucratus	Helixanthera_coccinea)	(Dendrophthoe_curvata	(Dendrophthoe_constricta	(Dendrophthoe_vitellina	Dendrophthoe_longituba))))	((((Scurrula_ferruginea	Scurrula_parasitica)	Scurrula_pulverulenta)	Taxillus_chinensis)	(Helixanthera_cylindrica	((((Phragmanthera_regularis	Sogerianthe_sessiflora)	((Amyema_queenslandica	Helicanthes_elastica)	(Benthamina_alyxifolia	((Amyema_cambagei	(Dactyliophora_novaeguineae	(Amyema_glabra	Diplatia_furcata)))	Diplatia_grandibractea))))	Baratranthus_axanthus)	(((Muellerina_celastroides	Muellerina_eucalyptoides)	Ileostylus_micranthus)	((((Loranthus_europaeus	Loranthus_grewingkii)	((Loranthus_kaoi	Loranthus_delavayi)	Loranthus_odoratus))	Cecarria_obtusifolia)
(((Berhautia_senegalensis	(Tapinanthus_constrictiflorus	(Oncocalyx_schimperi	Englerina_ramulosa)))	((((Phragmanthera_regularis	((Emelianthe_panganensis	Globimetula_dinklagei)	(((Helixanthera_kirkii	(Tapinanthus_sp_OM825	(Englerina_woodfordioides	(Tapinanthus_quinquangulus	Oliverella_rubroviridis))))	(Erianthemum_dregei	Spragueanella_rhamnifolia))	Moquiniella_rubra)))	(Septulina_glauca	Phragmanthera_crassicaulis))	((Oedina_pendens	(Bakerella_sp_Nickrent_4161	(Vanwykia_remota	Socratina_bemarivensis)))	(Plicosepalus_sagittifolius	(((Helixanthera_cylindrica	((Baratranthus_axanthus	(Sogerianthe_sessiflora	((Benthamina_alyxifolia	(Helicanthes_elastica	Amyema_queenslandica))	(Dactyliophora_novaeguineae	(Amyema_cambagei	(Amyema_glabra	(Diplatia_grandibractea	Diplatia_furcata)))))))	((((Tristerix_peytonii	(Tristerix_corymbosus	((Tristerix_verticillatus	Tristerix_penduliflorus)	Tristerix_aphyllus)))	((Tristerix_pubescens	Tristerix_longebracteatus)	((Tristerix_chodatianus	Tristerix_peruvianus)	Tristerix_grandiflorus)))	(((Ligaria_cuneifolia	((((Dendropemon_bicolor	(Cladocolea_mcvaughii	Oryctanthus_occidentalis))	Cladocolea_cupulata)	(Psittacanthus_calyculatus	(((Psittacanthus_angustifolius
((((Vanwykia_remota	Socratina_bemarivensis)	(((Bakerella_sp_Nickrent_4161	(Plicosepalus_sagittifolius	(((Helixanthera_coccinea	(Dendrophthoe_constricta	(Dendrophthoe_vitellina	Dendrophthoe_longituba)))	(Tolypanthus_involucratus	Dendrophthoe_curvata))	((((Cecarria_obtusifolia	(((Loranthus_kaoi	Loranthus_delavayi)	Loranthus_odoratus)	(Loranthus_europaeus	Loranthus_grewingkii)))	((((Tristerix_grandiflorus	Tristerix_penduliflorus)	((Tristerix_pubescens	Tristerix_longebracteatus)	((Tristerix_chodatianus	Tristerix_peruvianus)	(Tristerix_aphyllus	((Tristerix_verticillatus	Tristerix_peytonii)	Tristerix_corymbosus)))))	((Desmaria_mutabilis	((Decaisnina_brittenii	((((Tripodanthus_acutifolius	(((Psittacanthus_calyculatus	Tripodanthus_flagellaris)	((Dendropemon_bicolor	(Cladocolea_cupulata	(Cladocolea_mcvaughii	Oryctanthus_occidentalis)))	(Psittacanthus_angustifolius	(Phthirusa_inorna	Passovia_pyrifolia))))	(((Cladocolea_gracilis	(Struthanthus_oerstedii	Struthanthus_orbicularis))	Struthanthus_woodsonii)	(Struthanthus_sp_RE_5128_1	Tripodanthus_belmirensis))))	Psittacanthus_schiedeanus)	(Gaiadendron_punctatum	(Atkinsonia_ligustrina	(Ligaria_cuneifolia	((Alepis_flavida	Peraxilla_tetrapetala)
(((((((Emelianthe_panganensis	Globimetula_dinklagei)	((Helixanthera_kirkii	(Englerina_woodfordioides	(Tapinanthus_quinquangulus	Oliverella_rubroviridis)))	(Plicosepalus_curviflorus	(Tapinanthus_sp_OM825	(Erianthemum_dregei	Spragueanella_rhamnifolia)))))	(Moquiniella_rubra	Phragmanthera_crassicaulis))	((Bakerella_sp_Nickrent_4161	Socratina_bemarivensis)	(((Plicosepalus_sagittifolius	(Septulina_glauca	Vanwykia_remota))	((Helixanthera_cylindrica	((Baratranthus_axanthus	((Helicanthes_elastica	Amyema_queenslandica)	((Diplatia_furcata	(Diplatia_grandibractea	Amyema_glabra))	((Benthamina_alyxifolia	(Amyema_cambagei	Dactyliophora_novaeguineae))	Sogerianthe_sessiflora))))	((Ileostylus_micranthus	(Muellerina_celastroides	Muellerina_eucalyptoides))	((Cecarria_obtusifolia	((Loranthus_delavayi	(Loranthus_odoratus	Loranthus_kaoi))	(Loranthus_europaeus	Loranthus_grewingkii)))	(Tupeia_antarctica	((((Amylotheca_subumbellata	(Gaiadendron_punctatum	(Nuytsia_floribunda	Atkinsonia_ligustrina)))	((Alepis_flavida	Peraxilla_tetrapetala)	((Decaisnina_triflora	((Lysiana_filifolia	Lysiana_exocarpi)	Lysiana_maritima))	(((Amylotheca_duthieana	Loxanthera_speciosa)
((Agelanthus_sansibarensis	(Oncella_ambigua	Oncocalyx_sulfureus))	((((Tapinanthus_constrictiflorus	Englerina_ramulosa)	Berhautia_senegalensis)	(Lepidaria_oviceps	(((((Helixanthera_cylindrica	(((((Benthamina_alyxifolia	(Helicanthes_elastica	Amyema_queenslandica))	Baratranthus_axanthus)	((Diplatia_grandibractea	(Dactyliophora_novaeguineae	Amyema_cambagei))	(Diplatia_furcata	Amyema_glabra)))	Sogerianthe_sessiflora)	((Cecarria_obtusifolia	((Loranthus_odoratus	(Loranthus_kaoi	Loranthus_delavayi))	(Loranthus_europaeus	Loranthus_grewingkii)))	((Amylotheca_subumbellata	((((Ligaria_cuneifolia	Atkinsonia_ligustrina)	((((Tripodanthus_flagellaris	Tripodanthus_acutifolius)	((((Passovia_pyrifolia	((((Tripodanthus_belmirensis	(Struthanthus_orbicularis	Struthanthus_oerstedii))	Struthanthus_woodsonii)	Psittacanthus_angustifolius)	(Struthanthus_sp_RE_5128_1	Cladocolea_gracilis)))	Psittacanthus_calyculatus)	(Dendropemon_bicolor	((Cladocolea_mcvaughii	Cladocolea_cupulata)	Oryctanthus_occidentalis)))	Phthirusa_inorna))	Psittacanthus_schiedeanus)	((Notanthera_heterophylla	(Aetanthus_nodosus	Desmaria_mutabilis))	((Alepis_flavida	Peraxilla_tetrapetala)	((Amylotheca_duthieana
((Agelanthus_sansibarensis	(Oncella_ambigua	Oncocalyx_sulfureus))	((((Tapinanthus_constrictiflorus	Englerina_ramulosa)	(((((Helixanthera_cylindrica	(((((Helicanthes_elastica	Amyema_queenslandica)	(Benthamina_alyxifolia	((Dactyliophora_novaeguineae	Amyema_cambagei)	((Diplatia_grandibractea	Amyema_glabra)	Diplatia_furcata))))	(Plicosepalus_curviflorus	Sogerianthe_sessiflora))	Baratranthus_axanthus)	(((((((Tripodanthus_flagellaris	(Phthirusa_inorna	Tripodanthus_acutifolius))	(((Psittacanthus_angustifolius	Passovia_pyrifolia)	(((Cladocolea_gracilis	(Struthanthus_orbicularis	Struthanthus_oerstedii))	Struthanthus_woodsonii)	Struthanthus_sp_RE_5128_1))	(Psittacanthus_calyculatus	(Dendropemon_bicolor	((Cladocolea_mcvaughii	Cladocolea_cupulata)	Oryctanthus_occidentalis)))))	Tripodanthus_belmirensis)	(Ligaria_cuneifolia	((Tristerix_corymbosus	((Tristerix_penduliflorus	Tristerix_verticillatus)	Tristerix_aphyllus))	(((Tristerix_pubescens	Tristerix_grandiflorus)	(Tristerix_longebracteatus	Tristerix_peytonii))	(Tristerix_chodatianus	Tristerix_peruvianus)))))	((Atkinsonia_ligustrina	Nuytsia_floribunda)	Gaiadendron_punctatum))	(Amylotheca_subumbellata	(Tupeia_antarctica	((Aetanthus_nodosus
(((Tapinanthus_constrictiflorus	Englerina_ramulosa)	(((Socratina_bemarivensis	Vanwykia_remota)	(((((Tolypanthus_involucratus	Helixanthera_coccinea)	(Dendrophthoe_curvata	((Dendrophthoe_longituba	Dendrophthoe_vitellina)	Dendrophthoe_constricta)))	(((((((((((Lepeostegeres_lancifolia	(Amylotheca_duthieana	Loxanthera_speciosa))	((((Macrosolen_melintangensis	Macrosolen_cochinchinensis)	Lepidaria_sp_Nickrent_4044)	((Decaisnina_brittenii	(Decaisnina_signata	Decaisnina_congesta))	Decaisnina_triflora))	(Amylotheca_subumbellata	(Lysiana_maritima	(Lysiana_filifolia	Lysiana_exocarpi)))))	(Lepidaria_oviceps	(Alepis_flavida	Peraxilla_tetrapetala)))	Notanthera_heterophylla)	Nuytsia_floribunda)	Gaiadendron_punctatum)	((((((Phthirusa_inorna	Tripodanthus_acutifolius)	Tripodanthus_flagellaris)	Tripodanthus_belmirensis)	((Psittacanthus_calyculatus	(Passovia_pyrifolia	(Dendropemon_bicolor	((Cladocolea_cupulata	Cladocolea_mcvaughii)	Oryctanthus_occidentalis))))	((Psittacanthus_angustifolius	(Struthanthus_sp_RE_5128_1	(Struthanthus_woodsonii	(Psittacanthus_schiedeanus	(Struthanthus_orbicularis	Struthanthus_oerstedii)))))	Cladocolea_gracilis)))	(((((Tristerix_grandiflorus	(Tristerix_peytonii	((Tristerix_corymbosus
((((Tapinanthus_constrictiflorus	Englerina_ramulosa)	((((Septulina_glauca	Phragmanthera_crassicaulis)	((((Tapinanthus_sp_OM825	((Tapinanthus_quinquangulus	Oliverella_rubroviridis)	Englerina_woodfordioides))	(Erianthemum_dregei	Spragueanella_rhamnifolia))	(Emelianthe_panganensis	(Plicosepalus_curviflorus	Globimetula_dinklagei)))	(Helixanthera_kirkii	Moquiniella_rubra)))	(((Plicosepalus_sagittifolius	((Tolypanthus_involucratus	(Dendrophthoe_curvata	(((Dendrophthoe_longituba	Dendrophthoe_vitellina)	Dendrophthoe_constricta)	Helixanthera_coccinea)))	((((((Cecarria_obtusifolia	((Loranthus_odoratus	(Loranthus_kaoi	Loranthus_delavayi))	(Loranthus_europaeus	Loranthus_grewingkii)))	Phragmanthera_regularis)	((((Nuytsia_floribunda	Gaiadendron_punctatum)	(((((Phthirusa_inorna	(Tripodanthus_belmirensis	(Tripodanthus_acutifolius	Tripodanthus_flagellaris)))	(Psittacanthus_calyculatus	((Passovia_pyrifolia	(Dendropemon_bicolor	((Cladocolea_cupulata	Cladocolea_mcvaughii)	Oryctanthus_occidentalis)))	(((Struthanthus_woodsonii	((Struthanthus_orbicularis	(Psittacanthus_schiedeanus	Struthanthus_oerstedii))	Struthanthus_sp_RE_5128_1))	Cladocolea_gracilis)	Psittacanthus_angustifolius))))	Ligaria_cuneifolia)	Atkinsonia_ligustrina)
(((((((Septulina_glauca	(((Tapinanthus_quinquangulus	Oliverella_rubroviridis)	Englerina_woodfordioides)	((Erianthemum_dregei	Spragueanella_rhamnifolia)	Tapinanthus_sp_OM825)))	(Emelianthe_panganensis	Globimetula_dinklagei))	((Plicosepalus_curviflorus	Phragmanthera_crassicaulis)	(Helixanthera_kirkii	Moquiniella_rubra)))	((Socratina_bemarivensis	Vanwykia_remota)	(Phragmanthera_regularis	((Bakerella_sp_Nickrent_4161	Plicosepalus_sagittifolius)	((Tolypanthus_involucratus	(Helixanthera_coccinea	(Dendrophthoe_curvata	((Dendrophthoe_longituba	Dendrophthoe_vitellina)	Dendrophthoe_constricta))))	((((Baratranthus_axanthus	((Ileostylus_micranthus	(Muellerina_celastroides	Muellerina_eucalyptoides))	((Cecarria_obtusifolia	((Loranthus_delavayi	(Loranthus_odoratus	Loranthus_kaoi))	(Loranthus_europaeus	Loranthus_grewingkii)))	((((Alepis_flavida	Peraxilla_tetrapetala)	(Notanthera_heterophylla	((((Macrosolen_melintangensis	Macrosolen_cochinchinensis)	Lepidaria_sp_Nickrent_4044)	(Lepidaria_oviceps	Decaisnina_triflora))	(((Amylotheca_duthieana	Loxanthera_speciosa)	Lepeostegeres_lancifolia)	(Amylotheca_subumbellata	((Lysiana_filifolia	Lysiana_exocarpi)	Lysiana_maritima))))))	(Nuytsia_floribunda
((Berhautia_senegalensis	(Agelanthus_sansibarensis	(Oncella_ambigua	Oncocalyx_sulfureus)))	((((Socratina_bemarivensis	Vanwykia_remota)	(((((Helixanthera_parasitica	Taxillus_chinensis)	(Dendrophthoe_constricta	(((Scurrula_parasitica	Scurrula_ferruginea)	Scurrula_pulverulenta)	Lepidaria_oviceps)))	((Helixanthera_coccinea	(Dendrophthoe_curvata	(Dendrophthoe_longituba	Dendrophthoe_vitellina)))	(Tolypanthus_involucratus	(((Cecarria_obtusifolia	((Loranthus_odoratus	(Loranthus_kaoi	Loranthus_delavayi))	(Loranthus_europaeus	Loranthus_grewingkii)))	((((((Tristerix_pubescens	Tristerix_longebracteatus)	((Tristerix_penduliflorus	Tristerix_grandiflorus)	((Tristerix_verticillatus	Tristerix_corymbosus)	Tristerix_aphyllus)))	Tristerix_peytonii)	(Tristerix_chodatianus	Tristerix_peruvianus))	((((((Tripodanthus_belmirensis	(Tripodanthus_acutifolius	Tripodanthus_flagellaris))	(Psittacanthus_calyculatus	((((((Cladocolea_cupulata	Cladocolea_mcvaughii)	Struthanthus_woodsonii)	(Psittacanthus_schiedeanus	Struthanthus_sp_RE_5128_1))	(Struthanthus_orbicularis	Struthanthus_oerstedii))	Cladocolea_gracilis)	((Psittacanthus_angustifolius	(Phthirusa_inorna	Passovia_pyrifolia))	(Dendropemon_bicolor
(Agelanthus_sansibarensis	(((Oncocalyx_schimperi	(Oncella_ambigua	Oncocalyx_sulfureus))	Berhautia_senegalensis)	(((Socratina_bemarivensis	Vanwykia_remota)	((((Plicosepalus_curviflorus	Helixanthera_coccinea)	(Plicosepalus_sagittifolius	(Dendrophthoe_curvata	(Dendrophthoe_longituba	Dendrophthoe_vitellina))))	((Helixanthera_cylindrica	((((Ileostylus_micranthus	(Muellerina_celastroides	Muellerina_eucalyptoides))	((Cecarria_obtusifolia	((Loranthus_delavayi	(Loranthus_odoratus	Loranthus_kaoi))	(Loranthus_europaeus	Loranthus_grewingkii)))	((((Notanthera_heterophylla	(((Amylotheca_duthieana	Loxanthera_speciosa)	((Amylotheca_subumbellata	(Lepeostegeres_lancifolia	((Lysiana_filifolia	Lysiana_exocarpi)	Lysiana_maritima)))	(((Macrosolen_melintangensis	Macrosolen_cochinchinensis)	Lepidaria_sp_Nickrent_4044)	(((Decaisnina_signata	Decaisnina_congesta)	Decaisnina_brittenii)	Decaisnina_triflora))))	(Alepis_flavida	Peraxilla_tetrapetala)))	(((Gaiadendron_punctatum	((Tristerix_peruvianus	(Tristerix_pubescens	((Tristerix_grandiflorus	((((Tristerix_penduliflorus	(Tristerix_corymbosus	Tristerix_aphyllus))	Tristerix_verticillatus)	Tristerix_chodatianus)	Tristerix_longebracteatus))
((((((((Phragmanthera_regularis	((((Tupeia_antarctica	((Ligaria_cuneifolia	(((Phthirusa_inorna	(Tripodanthus_flagellaris	Tripodanthus_acutifolius))	((Psittacanthus_calyculatus	((Psittacanthus_angustifolius	Cladocolea_gracilis)	(Struthanthus_woodsonii	((Psittacanthus_schiedeanus	Struthanthus_sp_RE_5128_1)	(Struthanthus_oerstedii	Struthanthus_orbicularis)))))	(Passovia_pyrifolia	(Dendropemon_bicolor	(Oryctanthus_occidentalis	(Cladocolea_cupulata	Cladocolea_mcvaughii))))))	Tripodanthus_belmirensis))	(Atkinsonia_ligustrina	((Notanthera_heterophylla	((Alepis_flavida	Peraxilla_tetrapetala)	((Loxanthera_speciosa	Amylotheca_duthieana)	((Lepeostegeres_lancifolia	(Amylotheca_subumbellata	((Lysiana_filifolia	Lysiana_exocarpi)	Lysiana_maritima)))	((Lepidaria_sp_Nickrent_4044	(Macrosolen_melintangensis	Macrosolen_cochinchinensis))	Decaisnina_triflora)))))	((((Aetanthus_nodosus	Desmaria_mutabilis)	Decaisnina_brittenii)	Decaisnina_congesta)	Decaisnina_signata)))))	((((Tristerix_pubescens	((((Tristerix_peytonii	Tristerix_verticillatus)	Tristerix_corymbosus)	Tristerix_aphyllus)	Tristerix_longebracteatus))	(Tristerix_chodatianus	Tristerix_peruvianus))	(Tristerix_grandiflorus	Tristerix_penduliflorus))
((Agelanthus_sansibarensis	(Oncella_ambigua	(Oncocalyx_schimperi	Oncocalyx_sulfureus)))	(Berhautia_senegalensis	((((Oedina_pendens	((((((((Loranthus_europaeus	Loranthus_grewingkii)	((Loranthus_kaoi	Loranthus_delavayi)	Loranthus_odoratus))	Cecarria_obtusifolia)	((Ileostylus_micranthus	(Muellerina_celastroides	Muellerina_eucalyptoides))	((Ligaria_cuneifolia	((Psittacanthus_calyculatus	(((Cladocolea_gracilis	((Psittacanthus_schiedeanus	Struthanthus_oerstedii)	Struthanthus_orbicularis))	(Struthanthus_sp_RE_5128_1	Struthanthus_woodsonii))	((Psittacanthus_angustifolius	Passovia_pyrifolia)	((Dendropemon_bicolor	(Oryctanthus_occidentalis	Cladocolea_mcvaughii))	Cladocolea_cupulata))))	((Phthirusa_inorna	(Tripodanthus_flagellaris	Tripodanthus_acutifolius))	Tripodanthus_belmirensis)))	((((Gaiadendron_punctatum	Nuytsia_floribunda)	(((Tristerix_chodatianus	(Tristerix_longebracteatus	(Tristerix_peruvianus	((Tristerix_penduliflorus	(Tristerix_verticillatus	(Tristerix_corymbosus	Tristerix_aphyllus)))	Tristerix_peytonii))))	Tristerix_pubescens)	Tristerix_grandiflorus))	Atkinsonia_ligustrina)	(Amylotheca_subumbellata	(((Notanthera_heterophylla	((Lepeostegeres_lancifolia	(Loxanthera_speciosa
((((Bakerella_sp_Nickrent_4161	((Plicosepalus_sagittifolius	Oedina_pendens)	((((((((Loranthus_europaeus	Loranthus_grewingkii)	((Loranthus_kaoi	Loranthus_delavayi)	Loranthus_odoratus))	Cecarria_obtusifolia)	((Ileostylus_micranthus	(Muellerina_celastroides	Muellerina_eucalyptoides))	((Ligaria_cuneifolia	((((((Tristerix_corymbosus	Tristerix_aphyllus)	Tristerix_grandiflorus)	(Tristerix_pubescens	Tristerix_longebracteatus))	(Tristerix_peytonii	Tristerix_penduliflorus))	(Tristerix_chodatianus	Tristerix_peruvianus))	Tristerix_verticillatus))	(((((Phthirusa_inorna	(Tripodanthus_belmirensis	(Tripodanthus_flagellaris	Tripodanthus_acutifolius)))	((Passovia_pyrifolia	((Psittacanthus_angustifolius	Cladocolea_gracilis)	(Struthanthus_woodsonii	(Struthanthus_sp_RE_5128_1	((Psittacanthus_schiedeanus	Struthanthus_oerstedii)	Struthanthus_orbicularis)))))	(Psittacanthus_calyculatus	((Dendropemon_bicolor	(Oryctanthus_occidentalis	Cladocolea_mcvaughii))	Cladocolea_cupulata))))	(Gaiadendron_punctatum	(((Notanthera_heterophylla	((Loxanthera_speciosa	Amylotheca_duthieana)	(((Lepidaria_sp_Nickrent_4044	(Macrosolen_melintangensis	Macrosolen_cochinchinensis))	Lepidaria_oviceps)	(Decaisnina_brittenii	((Lepeostegeres_lancifolia
(((((((Plicosepalus_curviflorus	Septulina_glauca)	Bakerella_sp_Nickrent_4161)	(Amyema_cambagei	(Diplatia_grandibractea	(Plicosepalus_sagittifolius	((((((((Loranthus_europaeus	Loranthus_grewingkii)	((Loranthus_kaoi	Loranthus_delavayi)	Loranthus_odoratus))	Cecarria_obtusifolia)	((Ileostylus_micranthus	(Muellerina_celastroides	Muellerina_eucalyptoides))	((((Gaiadendron_punctatum	(((((((((Lysiana_exocarpi	Lysiana_filifolia)	Lysiana_maritima)	((Loxanthera_speciosa	Amylotheca_duthieana)	(((Macrosolen_melintangensis	Macrosolen_cochinchinensis)	Lepidaria_sp_Nickrent_4044)	(Lepeostegeres_lancifolia	(((Decaisnina_signata	Decaisnina_triflora)	Decaisnina_brittenii)	Decaisnina_congesta)))))	((Lepidaria_oviceps	Tripodanthus_flagellaris)	(Alepis_flavida	Peraxilla_tetrapetala)))	Notanthera_heterophylla)	(Desmaria_mutabilis	Aetanthus_nodosus))	(((((Struthanthus_woodsonii	((Psittacanthus_schiedeanus	Struthanthus_sp_RE_5128_1)	(Struthanthus_oerstedii	Struthanthus_orbicularis)))	Cladocolea_gracilis)	Psittacanthus_angustifolius)	((Passovia_pyrifolia	((Dendropemon_bicolor	(Oryctanthus_occidentalis	Cladocolea_mcvaughii))	Cladocolea_cupulata))	Psittacanthus_calyculatus))	(Tripodanthus_acutifolius
(((Englerina_woodfordioides	Agelanthus_sansibarensis)	(Oncella_ambigua	Oncocalyx_sulfureus))	(Berhautia_senegalensis	(((((((((((((Loranthus_europaeus	Loranthus_grewingkii)	((Loranthus_kaoi	Loranthus_delavayi)	Loranthus_odoratus))	Cecarria_obtusifolia)	((Ileostylus_micranthus	(Muellerina_celastroides	Muellerina_eucalyptoides))	((Gaiadendron_punctatum	(((((((Alepis_flavida	Peraxilla_tetrapetala)	((Amylotheca_subumbellata	((Lysiana_exocarpi	Lysiana_filifolia)	Lysiana_maritima))	((Loxanthera_speciosa	(Lepidaria_oviceps	Amylotheca_duthieana))	(((Macrosolen_melintangensis	Macrosolen_cochinchinensis)	Lepidaria_sp_Nickrent_4044)	(Lepeostegeres_lancifolia	(Decaisnina_triflora	(Decaisnina_brittenii	(Decaisnina_congesta	Decaisnina_signata))))))))	Notanthera_heterophylla)	(Desmaria_mutabilis	Aetanthus_nodosus))	((Psittacanthus_calyculatus	(((Psittacanthus_schiedeanus	Struthanthus_woodsonii)	((Struthanthus_sp_RE_5128_1	(Struthanthus_oerstedii	Struthanthus_orbicularis))	(Cladocolea_gracilis	Psittacanthus_angustifolius)))	(Passovia_pyrifolia	(Dendropemon_bicolor	(Oryctanthus_occidentalis	(Cladocolea_cupulata	Cladocolea_mcvaughii))))))	((Tripodanthus_flagellaris	(Tripodanthus_acutifolius
((((((((Helixanthera_coccinea	Dendrophthoe_curvata)	((Dendrophthoe_vitellina	Dendrophthoe_longituba)	Dendrophthoe_constricta))	Tolypanthus_involucratus)	Oedina_pendens)	((Phragmanthera_regularis	((Plicosepalus_sagittifolius	((((Plicosepalus_curviflorus	((((Nuytsia_floribunda	((Cladocolea_cupulata	Cladocolea_mcvaughii)	Atkinsonia_ligustrina))	((((Phthirusa_inorna	(Tripodanthus_flagellaris	Tripodanthus_acutifolius))	(((((Tripodanthus_belmirensis	(Struthanthus_oerstedii	Struthanthus_orbicularis))	(Struthanthus_sp_RE_5128_1	Struthanthus_woodsonii))	Cladocolea_gracilis)	(Passovia_pyrifolia	(Dendropemon_bicolor	Oryctanthus_occidentalis)))	Psittacanthus_calyculatus))	Gaiadendron_punctatum)	((((Desmaria_mutabilis	Aetanthus_nodosus)	(((Tristerix_peytonii	((Tristerix_grandiflorus	((Tristerix_penduliflorus	(Tristerix_aphyllus	Tristerix_corymbosus))	Tristerix_verticillatus))	Tristerix_pubescens))	Tristerix_longebracteatus)	(Tristerix_chodatianus	Tristerix_peruvianus)))	(Psittacanthus_angustifolius	Tupeia_antarctica))	((Alepis_flavida	Peraxilla_tetrapetala)	((((Loxanthera_speciosa	Amylotheca_duthieana)	((Lepeostegeres_lancifolia	Decaisnina_triflora)	(((Psittacanthus_schiedeanus	(Decaisnina_brittenii
((((Globimetula_dinklagei	(Emelianthe_panganensis	((Oliverella_rubroviridis	(Englerina_woodfordioides	Tapinanthus_quinquangulus))	(((Spragueanella_rhamnifolia	Erianthemum_dregei)	Tapinanthus_sp_OM825)	Helixanthera_kirkii))))	(Moquiniella_rubra	((Plicosepalus_curviflorus	Septulina_glauca)	Phragmanthera_crassicaulis)))	((Vanwykia_remota	Socratina_bemarivensis)	(Oedina_pendens	(Bakerella_sp_Nickrent_4161	(Plicosepalus_sagittifolius	((((Dendrophthoe_curvata	(Dendrophthoe_vitellina	Dendrophthoe_longituba))	(Tolypanthus_involucratus	Helixanthera_coccinea))	Dendrophthoe_constricta)	(((((Ileostylus_micranthus	(Muellerina_celastroides	Muellerina_eucalyptoides))	(((((((Phthirusa_inorna	Tripodanthus_belmirensis)	((((Dendropemon_bicolor	(Cladocolea_mcvaughii	Oryctanthus_occidentalis))	Cladocolea_cupulata)	(((Struthanthus_woodsonii	(Struthanthus_oerstedii	Struthanthus_orbicularis))	(Cladocolea_gracilis	Struthanthus_sp_RE_5128_1))	Passovia_pyrifolia))	Psittacanthus_calyculatus))	(Tripodanthus_flagellaris	Tripodanthus_acutifolius))	Psittacanthus_schiedeanus)	(((((Desmaria_mutabilis	Aetanthus_nodosus)	((Tristerix_peytonii	(((Tristerix_aphyllus	Tristerix_corymbosus)	Tristerix_verticillatus)	(Tristerix_grandiflorus
((((Vanwykia_remota	Socratina_bemarivensis)	(((((((Dendrophthoe_curvata	(Dendrophthoe_vitellina	Dendrophthoe_longituba))	(Tolypanthus_involucratus	Helixanthera_coccinea))	Dendrophthoe_constricta)	(((((Ileostylus_micranthus	(Muellerina_celastroides	Muellerina_eucalyptoides))	((Tupeia_antarctica	((Tristerix_longebracteatus	(((Tristerix_chodatianus	Tristerix_peruvianus)	((Tristerix_penduliflorus	(Tristerix_aphyllus	(Tristerix_verticillatus	Tristerix_corymbosus)))	Tristerix_peytonii))	Tristerix_grandiflorus))	Tristerix_pubescens))	(Nuytsia_floribunda	(Gaiadendron_punctatum	(Amylotheca_subumbellata	((Atkinsonia_ligustrina	(((Alepis_flavida	Peraxilla_tetrapetala)	((Lepeostegeres_lancifolia	(Amylotheca_duthieana	Loxanthera_speciosa))	((((Macrosolen_melintangensis	Macrosolen_cochinchinensis)	(Lepidaria_oviceps	Lepidaria_sp_Nickrent_4044))	Decaisnina_triflora)	((Decaisnina_brittenii	(Decaisnina_congesta	Decaisnina_signata))	(Lysiana_maritima	(Lysiana_filifolia	Lysiana_exocarpi))))))	Aetanthus_nodosus))	((Ligaria_cuneifolia	((((((Phthirusa_inorna	Passovia_pyrifolia)	((Dendropemon_bicolor	(Cladocolea_mcvaughii	Oryctanthus_occidentalis))	Cladocolea_cupulata))
(((Oncella_ambigua	Oncocalyx_sulfureus)	Agelanthus_sansibarensis)	(Berhautia_senegalensis	(Oncocalyx_schimperi	((((((Globimetula_dinklagei	((((Erianthemum_dregei	Spragueanella_rhamnifolia)	Tapinanthus_sp_OM825)	(((Oliverella_rubroviridis	Tapinanthus_quinquangulus)	Englerina_woodfordioides)	Helixanthera_kirkii))	Emelianthe_panganensis))	((Plicosepalus_curviflorus	Septulina_glauca)	Phragmanthera_crassicaulis))	Moquiniella_rubra)	((Bakerella_sp_Nickrent_4161	(((Vanwykia_remota	Socratina_bemarivensis)	((((((Dendrophthoe_vitellina	Dendrophthoe_longituba)	(Helixanthera_coccinea	Dendrophthoe_curvata))	Dendrophthoe_constricta)	Tolypanthus_involucratus)	(((Scurrula_pulverulenta	(Scurrula_parasitica	Scurrula_ferruginea))	(Helixanthera_parasitica	Taxillus_chinensis))	(((Ileostylus_micranthus	(Muellerina_celastroides	Muellerina_eucalyptoides))	((((((((((Tristerix_peytonii	Tristerix_verticillatus)	Tristerix_corymbosus)	Tristerix_aphyllus)	Tristerix_longebracteatus)	Tristerix_pubescens)	(Tristerix_chodatianus	Tristerix_peruvianus))	(Tristerix_grandiflorus	Tristerix_penduliflorus))	(((Atkinsonia_ligustrina	(((Lepidaria_oviceps	(Alepis_flavida	Peraxilla_tetrapetala))	(Notanthera_heterophylla
((((Septulina_glauca	Phragmanthera_crassicaulis)	((Helixanthera_kirkii	Moquiniella_rubra)	((((Erianthemum_dregei	Spragueanella_rhamnifolia)	Tapinanthus_sp_OM825)	((Oliverella_rubroviridis	Tapinanthus_quinquangulus)	Englerina_woodfordioides))	(Emelianthe_panganensis	Globimetula_dinklagei))))	((Oedina_pendens	(Bakerella_sp_Nickrent_4161	((Lepidaria_oviceps	Vanwykia_remota)	Socratina_bemarivensis)))	((((Tolypanthus_involucratus	(Helixanthera_coccinea	Plicosepalus_curviflorus))	((Dendrophthoe_vitellina	Dendrophthoe_longituba)	Dendrophthoe_curvata))	(((Phragmanthera_regularis	(Scurrula_ferruginea	(Scurrula_pulverulenta	Scurrula_parasitica)))	(Helixanthera_parasitica	Taxillus_chinensis))	((Baratranthus_axanthus	Helixanthera_cylindrica)	(((((((Amyema_glabra	Diplatia_grandibractea)	Diplatia_furcata)	Amyema_cambagei)	Dactyliophora_novaeguineae)	((Helicanthes_elastica	Amyema_queenslandica)	Benthamina_alyxifolia))	(Dendrophthoe_constricta	Sogerianthe_sessiflora))	(((Decaisnina_signata	Tupeia_antarctica)	((((((Tristerix_pubescens	(Tristerix_longebracteatus	Tristerix_peruvianus))	(((Tristerix_penduliflorus	Tristerix_corymbosus)	Tristerix_aphyllus)	(Tristerix_peytonii
((Tapinanthus_constrictiflorus	(Oncocalyx_schimperi	Englerina_ramulosa))	((Berhautia_senegalensis	(Agelanthus_sansibarensis	(Oncella_ambigua	Oncocalyx_sulfureus)))	((((Socratina_bemarivensis	Vanwykia_remota)	((Bakerella_sp_Nickrent_4161	Plicosepalus_sagittifolius)	((((Phragmanthera_regularis	(Scurrula_ferruginea	(Scurrula_parasitica	Scurrula_pulverulenta)))	((Dendrophthoe_constricta	Helixanthera_parasitica)	Taxillus_chinensis))	(Helixanthera_cylindrica	((((Muellerina_celastroides	Muellerina_eucalyptoides)	Ileostylus_micranthus)	(((Decaisnina_signata	(Nuytsia_floribunda	(Psittacanthus_angustifolius	Gaiadendron_punctatum)))	((((Tristerix_peytonii	(Tristerix_peruvianus	Tristerix_chodatianus))	(Tristerix_longebracteatus	Tristerix_pubescens))	Tristerix_grandiflorus)	((Tupeia_antarctica	((((Alepis_flavida	Peraxilla_tetrapetala)	((Loxanthera_speciosa	(Lepidaria_oviceps	Amylotheca_duthieana))	(((Lysiana_maritima	(Lysiana_filifolia	Lysiana_exocarpi))	Amylotheca_subumbellata)	((Lepidaria_sp_Nickrent_4044	(Macrosolen_melintangensis	Macrosolen_cochinchinensis))	(Lepeostegeres_lancifolia	(Decaisnina_brittenii	Decaisnina_triflora))))))	(((Ligaria_cuneifolia	(Notanthera_heterophylla
((Agelanthus_sansibarensis	(Oncella_ambigua	Oncocalyx_sulfureus))	(((((((Socratina_bemarivensis	Vanwykia_remota)	(Plicosepalus_sagittifolius	((((Phragmanthera_regularis	(Scurrula_ferruginea	(Scurrula_parasitica	Scurrula_pulverulenta)))	(Helixanthera_parasitica	Taxillus_chinensis))	(Helixanthera_cylindrica	(((((Muellerina_eucalyptoides	Muellerina_celastroides)	Ileostylus_micranthus)	((((Gaiadendron_punctatum	Nuytsia_floribunda)	(((((Tristerix_peytonii	Tristerix_peruvianus)	Tristerix_longebracteatus)	Tristerix_grandiflorus)	(Tristerix_chodatianus	Tristerix_pubescens))	(Tristerix_corymbosus	((Tristerix_verticillatus	Tristerix_penduliflorus)	Tristerix_aphyllus))))	(((Aetanthus_nodosus	Desmaria_mutabilis)	((((Decaisnina_congesta	Decaisnina_signata)	Ligaria_cuneifolia)	(((Lepidaria_oviceps	Alepis_flavida)	Peraxilla_tetrapetala)	(Notanthera_heterophylla	(((Lysiana_maritima	(Lysiana_filifolia	Lysiana_exocarpi))	Amylotheca_subumbellata)	(((Lepidaria_sp_Nickrent_4044	(Macrosolen_melintangensis	Macrosolen_cochinchinensis))	(Lepeostegeres_lancifolia	(Decaisnina_brittenii	Decaisnina_triflora)))	(Loxanthera_speciosa	Amylotheca_duthieana))))))	Atkinsonia_ligustrina))
((Agelanthus_sansibarensis	(Oncella_ambigua	Oncocalyx_sulfureus))	((((Socratina_bemarivensis	Vanwykia_remota)	(((Plicosepalus_sagittifolius	((((Phragmanthera_regularis	(Scurrula_ferruginea	(Scurrula_parasitica	Scurrula_pulverulenta)))	(Helixanthera_parasitica	Taxillus_chinensis))	((((Muellerina_eucalyptoides	Muellerina_celastroides)	Ileostylus_micranthus)	((((((Aetanthus_nodosus	Desmaria_mutabilis)	((Alepis_flavida	Peraxilla_tetrapetala)	(Notanthera_heterophylla	((Lepidaria_oviceps	((Lysiana_maritima	(Lysiana_filifolia	Lysiana_exocarpi))	Amylotheca_subumbellata))	(Loxanthera_speciosa	(Amylotheca_duthieana	((Lepidaria_sp_Nickrent_4044	(Macrosolen_melintangensis	Macrosolen_cochinchinensis))	(Lepeostegeres_lancifolia	Decaisnina_triflora))))))))	Atkinsonia_ligustrina)	((((Psittacanthus_calyculatus	((Cladocolea_cupulata	(Cladocolea_mcvaughii	Oryctanthus_occidentalis))	Dendropemon_bicolor))	(((Psittacanthus_angustifolius	((Struthanthus_woodsonii	(Struthanthus_sp_RE_5128_1	(Struthanthus_oerstedii	Struthanthus_orbicularis)))	Cladocolea_gracilis))	Tripodanthus_belmirensis)	(Passovia_pyrifolia	Phthirusa_inorna)))	(Tripodanthus_flagellaris	Tripodanthus_acutifolius))	((((Psittacanthus_schiedeanus
((Agelanthus_sansibarensis	(Oncella_ambigua	(Oncocalyx_schimperi	Oncocalyx_sulfureus)))	(((Oedina_pendens	((Socratina_bemarivensis	Vanwykia_remota)	((((((Helixanthera_cylindrica	Plicosepalus_sagittifolius)	(((Dendrophthoe_curvata	((Dendrophthoe_constricta	Helixanthera_coccinea)	(Dendrophthoe_vitellina	Dendrophthoe_longituba)))	((Scurrula_ferruginea	(Scurrula_parasitica	Scurrula_pulverulenta))	(Helixanthera_parasitica	Taxillus_chinensis)))	(Tolypanthus_involucratus	((Baratranthus_axanthus	(((((((Aetanthus_nodosus	Desmaria_mutabilis)	((Alepis_flavida	Peraxilla_tetrapetala)	((Lepeostegeres_lancifolia	(Lepidaria_oviceps	(Loxanthera_speciosa	Amylotheca_duthieana)))	(((Macrosolen_melintangensis	(Lepidaria_sp_Nickrent_4044	Macrosolen_cochinchinensis))	((Decaisnina_brittenii	(Decaisnina_congesta	Decaisnina_signata))	Decaisnina_triflora))	(((Lysiana_filifolia	Lysiana_exocarpi)	Lysiana_maritima)	Amylotheca_subumbellata)))))	Atkinsonia_ligustrina)	((((((((Cladocolea_mcvaughii	Oryctanthus_occidentalis)	Dendropemon_bicolor)	(Passovia_pyrifolia	Psittacanthus_angustifolius))	(((Psittacanthus_schiedeanus	(Cladocolea_cupulata	Struthanthus_woodsonii))	(Struthanthus_oerstedii
((Agelanthus_sansibarensis	(Oncella_ambigua	Oncocalyx_sulfureus))	((Oncocalyx_schimperi	(Oedina_pendens	((Socratina_bemarivensis	Vanwykia_remota)	((((((Dendrophthoe_curvata	(Dendrophthoe_vitellina	Dendrophthoe_longituba))	(Helixanthera_coccinea	Tolypanthus_involucratus))	Dendrophthoe_constricta)	(((Phragmanthera_regularis	(Scurrula_parasitica	(Scurrula_pulverulenta	Scurrula_ferruginea)))	(Helixanthera_parasitica	Taxillus_chinensis))	(Helixanthera_cylindrica	(((((Loranthus_delavayi	(Loranthus_kaoi	Loranthus_odoratus))	(Loranthus_grewingkii	Loranthus_europaeus))	Cecarria_obtusifolia)	(((Muellerina_eucalyptoides	Muellerina_celastroides)	Ileostylus_micranthus)	(Nuytsia_floribunda	(((((((Tripodanthus_flagellaris	Tripodanthus_acutifolius)	Tripodanthus_belmirensis)	((((Cladocolea_cupulata	(Cladocolea_mcvaughii	Oryctanthus_occidentalis))	Dendropemon_bicolor)	((Phthirusa_inorna	Passovia_pyrifolia)	(((Psittacanthus_schiedeanus	(Struthanthus_sp_RE_5128_1	Struthanthus_woodsonii))	(Cladocolea_gracilis	(Struthanthus_oerstedii	Struthanthus_orbicularis)))	Psittacanthus_angustifolius)))	Psittacanthus_calyculatus))	Ligaria_cuneifolia)	(Tupeia_antarctica	(((((Tristerix_grandiflorus
(((Agelanthus_sansibarensis	(Oncella_ambigua	Oncocalyx_sulfureus))	(Berhautia_senegalensis	(Bakerella_sp_Nickrent_4161	((((Englerina_woodfordioides	(Tapinanthus_quinquangulus	Oliverella_rubroviridis))	((Tapinanthus_sp_OM825	((Erianthemum_dregei	Spragueanella_rhamnifolia)	Plicosepalus_curviflorus))	(((Phragmanthera_crassicaulis	Septulina_glauca)	(Helixanthera_kirkii	Moquiniella_rubra))	(Emelianthe_panganensis	Globimetula_dinklagei))))	((((Socratina_bemarivensis	Vanwykia_remota)	((Dendrophthoe_curvata	(Helixanthera_coccinea	(Dendrophthoe_constricta	(Dendrophthoe_vitellina	Dendrophthoe_longituba))))	Tolypanthus_involucratus))	(((Phragmanthera_regularis	((Scurrula_parasitica	Scurrula_ferruginea)	Scurrula_pulverulenta))	(Helixanthera_parasitica	Taxillus_chinensis))	(Helixanthera_cylindrica	(((((Loranthus_delavayi	(Loranthus_kaoi	Loranthus_odoratus))	(Loranthus_grewingkii	Loranthus_europaeus))	Cecarria_obtusifolia)	(((Muellerina_eucalyptoides	Muellerina_celastroides)	Ileostylus_micranthus)	(((Tupeia_antarctica	((Tristerix_chodatianus	((Tristerix_peytonii	(Tristerix_penduliflorus	(Tristerix_verticillatus	(Tristerix_aphyllus	Tristerix_corymbosus))))	Tristerix_grandiflorus))
((((Tapinanthus_constrictiflorus	Englerina_ramulosa)	(Oedina_pendens	((((Plicosepalus_sagittifolius	(((Dendrophthoe_curvata	(Helixanthera_coccinea	(Dendrophthoe_constricta	(Dendrophthoe_vitellina	Dendrophthoe_longituba))))	Tolypanthus_involucratus)	((((Scurrula_parasitica	Scurrula_ferruginea)	Scurrula_pulverulenta)	(Helixanthera_parasitica	Taxillus_chinensis))	(Helixanthera_cylindrica	((Diplatia_furcata	Amyema_glabra)	((((((Loranthus_odoratus	(Loranthus_delavayi	Loranthus_kaoi))	(Loranthus_grewingkii	Loranthus_europaeus))	Cecarria_obtusifolia)	(((Muellerina_eucalyptoides	Muellerina_celastroides)	Ileostylus_micranthus)	(((Tupeia_antarctica	(Psittacanthus_schiedeanus	(Tristerix_penduliflorus	((Tristerix_verticillatus	(Tristerix_aphyllus	Tristerix_corymbosus))	(Tristerix_peytonii	(((Tristerix_chodatianus	Tristerix_peruvianus)	Tristerix_grandiflorus)	(Tristerix_pubescens	Tristerix_longebracteatus)))))))	((Tripodanthus_belmirensis	((Psittacanthus_calyculatus	(Tripodanthus_flagellaris	(Phthirusa_inorna	Tripodanthus_acutifolius)))	(((Struthanthus_sp_RE_5128_1	Struthanthus_woodsonii)	(Cladocolea_gracilis	(Struthanthus_oerstedii	Struthanthus_orbicularis)))	(((((Cladocolea_mcvaughii
((((Tapinanthus_constrictiflorus	Englerina_ramulosa)	(Oedina_pendens	(((Plicosepalus_sagittifolius	((Tolypanthus_involucratus	(Helixanthera_coccinea	(((Dendrophthoe_constricta	Dendrophthoe_longituba)	Dendrophthoe_vitellina)	Dendrophthoe_curvata)))	(((Phragmanthera_regularis	((Scurrula_parasitica	Scurrula_ferruginea)	Scurrula_pulverulenta))	(Helixanthera_parasitica	Taxillus_chinensis))	(((((Sogerianthe_sessiflora	Diplatia_grandibractea)	((((Dactyliophora_novaeguineae	(Diplatia_furcata	Amyema_glabra))	Benthamina_alyxifolia)	Amyema_cambagei)	(Helicanthes_elastica	Amyema_queenslandica)))	Baratranthus_axanthus)	(((((Gaiadendron_punctatum	Nuytsia_floribunda)	(Atkinsonia_ligustrina	((Amylotheca_subumbellata	(Notanthera_heterophylla	((Alepis_flavida	Peraxilla_tetrapetala)	((Loxanthera_speciosa	Amylotheca_duthieana)	((((Macrosolen_melintangensis	Macrosolen_cochinchinensis)	(Lepidaria_oviceps	Lepidaria_sp_Nickrent_4044))	(Decaisnina_triflora	Lepeostegeres_lancifolia))	((Lysiana_filifolia	Lysiana_exocarpi)	Lysiana_maritima))))))	(((Aetanthus_nodosus	Desmaria_mutabilis)	Decaisnina_brittenii)	((Decaisnina_congesta	Decaisnina_signata)	Ligaria_cuneifolia)))))
((((Tapinanthus_constrictiflorus	(Oncocalyx_schimperi	Englerina_ramulosa))	((Oedina_pendens	((((Amyema_cambagei	(Plicosepalus_sagittifolius	(Tolypanthus_involucratus	(Helixanthera_coccinea	((Dendrophthoe_longituba	Dendrophthoe_vitellina)	Dendrophthoe_curvata)))))	((((Scurrula_parasitica	Scurrula_ferruginea)	Scurrula_pulverulenta)	(Helixanthera_parasitica	Taxillus_chinensis))	(Phragmanthera_regularis	((((Sogerianthe_sessiflora	(((Dactyliophora_novaeguineae	(Diplatia_furcata	(Amyema_glabra	Diplatia_grandibractea)))	Benthamina_alyxifolia)	(Helicanthes_elastica	Amyema_queenslandica)))	Baratranthus_axanthus)	(((((Atkinsonia_ligustrina	(Gaiadendron_punctatum	Nuytsia_floribunda))	(((Aetanthus_nodosus	Desmaria_mutabilis)	((Ligaria_cuneifolia	(Decaisnina_signata	Decaisnina_congesta))	(Decaisnina_brittenii	Psittacanthus_schiedeanus)))	((Notanthera_heterophylla	((Alepis_flavida	Peraxilla_tetrapetala)	((Loxanthera_speciosa	Amylotheca_duthieana)	((Lepidaria_oviceps	((Lysiana_filifolia	Lysiana_exocarpi)	Lysiana_maritima))	(Lepeostegeres_lancifolia	(((Macrosolen_melintangensis	Macrosolen_cochinchinensis)	Lepidaria_sp_Nickrent_4044)	Decaisnina_triflora))))))
((((Tapinanthus_constrictiflorus	Englerina_ramulosa)	((Helixanthera_parasitica	Oedina_pendens)	(((((Plicosepalus_curviflorus	Phragmanthera_crassicaulis)	Septulina_glauca)	(((Tapinanthus_quinquangulus	Oliverella_rubroviridis)	((Emelianthe_panganensis	Globimetula_dinklagei)	(Tapinanthus_sp_OM825	(Erianthemum_dregei	Spragueanella_rhamnifolia))))	(Helixanthera_kirkii	Moquiniella_rubra)))	Bakerella_sp_Nickrent_4161)	(((Socratina_bemarivensis	Vanwykia_remota)	((Tolypanthus_involucratus	(Helixanthera_coccinea	((Dendrophthoe_constricta	(Dendrophthoe_longituba	Dendrophthoe_vitellina))	Dendrophthoe_curvata)))	(((Phragmanthera_regularis	(Scurrula_ferruginea	(Scurrula_pulverulenta	Scurrula_parasitica)))	Taxillus_chinensis)	((((Sogerianthe_sessiflora	(((Dactyliophora_novaeguineae	(Amyema_cambagei	(Diplatia_furcata	(Amyema_glabra	Diplatia_grandibractea))))	Benthamina_alyxifolia)	(Helicanthes_elastica	Amyema_queenslandica)))	Baratranthus_axanthus)	((((Loranthus_europaeus	Loranthus_grewingkii)	(Loranthus_odoratus	(Loranthus_kaoi	Loranthus_delavayi)))	Cecarria_obtusifolia)	(((Muellerina_eucalyptoides	Muellerina_celastroides)	Ileostylus_micranthus)	(((Tristerix_chodatianus
((Agelanthus_sansibarensis	(Oncella_ambigua	Oncocalyx_sulfureus))	(((((Englerina_woodfordioides	(Tapinanthus_quinquangulus	Oliverella_rubroviridis))	(Englerina_ramulosa	Tapinanthus_constrictiflorus))	((Bakerella_sp_Nickrent_4161	((Amyema_cambagei	(((((((Muellerina_celastroides	Muellerina_eucalyptoides)	Ileostylus_micranthus)	((((Ligaria_cuneifolia	Atkinsonia_ligustrina)	((((Tripodanthus_acutifolius	Psittacanthus_calyculatus)	(((((Struthanthus_woodsonii	(Struthanthus_orbicularis	Struthanthus_oerstedii))	Tripodanthus_belmirensis)	(Struthanthus_sp_RE_5128_1	Cladocolea_gracilis))	Psittacanthus_angustifolius)	((Tripodanthus_flagellaris	(Phthirusa_inorna	Passovia_pyrifolia))	(Cladocolea_cupulata	(Dendropemon_bicolor	(Cladocolea_mcvaughii	Oryctanthus_occidentalis))))))	Psittacanthus_schiedeanus)	((Aetanthus_nodosus	Desmaria_mutabilis)	(Notanthera_heterophylla	((Peraxilla_tetrapetala	Alepis_flavida)	(((((Macrosolen_melintangensis	Macrosolen_cochinchinensis)	Lepidaria_sp_Nickrent_4044)	(((Decaisnina_congesta	Decaisnina_signata)	Decaisnina_brittenii)	Decaisnina_triflora))	((Lepeostegeres_lancifolia	Amylotheca_subumbellata)	(Lysiana_exocarpi	(Lysiana_maritima	Lysiana_filifolia))))	(Loxanthera_speciosa
((((Englerina_ramulosa	Tapinanthus_constrictiflorus)	((Oedina_pendens	(((Englerina_woodfordioides	(Tapinanthus_quinquangulus	Oliverella_rubroviridis))	((((Spragueanella_rhamnifolia	Erianthemum_dregei)	Tapinanthus_sp_OM825)	((Plicosepalus_curviflorus	Globimetula_dinklagei)	Emelianthe_panganensis))	(Septulina_glauca	((Helixanthera_kirkii	Moquiniella_rubra)	Phragmanthera_crassicaulis))))	(((Plicosepalus_sagittifolius	Bakerella_sp_Nickrent_4161)	(((((((Benthamina_alyxifolia	(Amyema_queenslandica	Helicanthes_elastica))	((Amyema_cambagei	(Amyema_glabra	Diplatia_furcata))	(Dactyliophora_novaeguineae	Diplatia_grandibractea)))	Sogerianthe_sessiflora)	Baratranthus_axanthus)	(Helixanthera_cylindrica	((Cecarria_obtusifolia	((Loranthus_odoratus	(Loranthus_kaoi	Loranthus_delavayi))	(Loranthus_europaeus	Loranthus_grewingkii)))	(((Muellerina_celastroides	Muellerina_eucalyptoides)	Ileostylus_micranthus)	((Gaiadendron_punctatum	(((Peraxilla_tetrapetala	Alepis_flavida)	((((((Macrosolen_melintangensis	Macrosolen_cochinchinensis)	Lepidaria_sp_Nickrent_4044)	(((Decaisnina_congesta	Decaisnina_signata)	Decaisnina_brittenii)	Decaisnina_triflora))	(Lepeostegeres_lancifolia	(Amylotheca_subumbellata
(((Lepidaria_oviceps	(((Vanwykia_remota	Socratina_bemarivensis)	(((Bakerella_sp_Nickrent_4161	Plicosepalus_sagittifolius)	((Septulina_glauca	Phragmanthera_crassicaulis)	(((Englerina_woodfordioides	(Tapinanthus_quinquangulus	Oliverella_rubroviridis))	((Spragueanella_rhamnifolia	(Plicosepalus_curviflorus	Erianthemum_dregei))	Tapinanthus_sp_OM825))	((Globimetula_dinklagei	Emelianthe_panganensis)	(Helixanthera_kirkii	Moquiniella_rubra)))))	((((Baratranthus_axanthus	Helixanthera_cylindrica)	(((Cecarria_obtusifolia	((Loranthus_odoratus	(Loranthus_kaoi	Loranthus_delavayi))	(Loranthus_europaeus	Loranthus_grewingkii)))	(((Muellerina_celastroides	Muellerina_eucalyptoides)	Ileostylus_micranthus)	((Gaiadendron_punctatum	(((Notanthera_heterophylla	((Peraxilla_tetrapetala	Alepis_flavida)	((((Decaisnina_signata	(((Decaisnina_triflora	Lepeostegeres_lancifolia)	(Amylotheca_subumbellata	(Lysiana_maritima	(Lysiana_filifolia	Lysiana_exocarpi))))	((Macrosolen_melintangensis	Macrosolen_cochinchinensis)	Lepidaria_sp_Nickrent_4044)))	(Loxanthera_speciosa	Amylotheca_duthieana))	Decaisnina_congesta)	Decaisnina_brittenii)))	((Atkinsonia_ligustrina	(((((Tripodanthus_flagellaris	Tripodanthus_acutifolius)
((Agelanthus_sansibarensis	(Oncella_ambigua	(Plicosepalus_curviflorus	Oncocalyx_sulfureus)))	(Berhautia_senegalensis	((((Vanwykia_remota	Socratina_bemarivensis)	(((Plicosepalus_sagittifolius	((Dendrophthoe_constricta	(Dendrophthoe_curvata	(Dendrophthoe_vitellina	Dendrophthoe_longituba)))	(Tolypanthus_involucratus	Helixanthera_coccinea)))	(((((Helixanthera_kirkii	(Englerina_woodfordioides	(Tapinanthus_quinquangulus	Oliverella_rubroviridis)))	((Spragueanella_rhamnifolia	Erianthemum_dregei)	Tapinanthus_sp_OM825))	Phragmanthera_regularis)	((Septulina_glauca	(Globimetula_dinklagei	Emelianthe_panganensis))	(Phragmanthera_crassicaulis	Moquiniella_rubra)))	(((((Cecarria_obtusifolia	((Loranthus_odoratus	(Loranthus_kaoi	Loranthus_delavayi))	(Loranthus_europaeus	Loranthus_grewingkii)))	(((Muellerina_celastroides	Muellerina_eucalyptoides)	Ileostylus_micranthus)	((((Tupeia_antarctica	(((Tristerix_longebracteatus	Tristerix_pubescens)	(((Tristerix_penduliflorus	Tristerix_verticillatus)	Tristerix_aphyllus)	Tristerix_corymbosus))	((Tristerix_peytonii	(Tristerix_peruvianus	Tristerix_chodatianus))	Tristerix_grandiflorus)))	(Aetanthus_nodosus	Desmaria_mutabilis))	(Notanthera_heterophylla
((Agelanthus_sansibarensis	((Oncella_ambigua	Oncocalyx_sulfureus)	Oncocalyx_schimperi))	(Berhautia_senegalensis	(((((((Helixanthera_kirkii	(Englerina_woodfordioides	(Tapinanthus_quinquangulus	Oliverella_rubroviridis)))	(Plicosepalus_curviflorus	((Spragueanella_rhamnifolia	Erianthemum_dregei)	Tapinanthus_sp_OM825)))	(Globimetula_dinklagei	Emelianthe_panganensis))	(Phragmanthera_crassicaulis	Moquiniella_rubra))	(((((((Amyema_queenslandica	Helicanthes_elastica)	(Dactyliophora_novaeguineae	((Diplatia_furcata	(Amyema_glabra	Diplatia_grandibractea))	Benthamina_alyxifolia)))	Sogerianthe_sessiflora)	((((((((Psittacanthus_calyculatus	(Dendropemon_bicolor	(Cladocolea_cupulata	(Cladocolea_mcvaughii	Oryctanthus_occidentalis))))	(Passovia_pyrifolia	((((Struthanthus_orbicularis	Struthanthus_oerstedii)	(Struthanthus_woodsonii	Struthanthus_sp_RE_5128_1))	Cladocolea_gracilis)	Psittacanthus_angustifolius)))	((Tripodanthus_acutifolius	Tripodanthus_flagellaris)	(Tripodanthus_belmirensis	Phthirusa_inorna)))	Psittacanthus_schiedeanus)	((((Tupeia_antarctica	((((Tristerix_pubescens	(Tristerix_grandiflorus	(Tristerix_peytonii	((Tristerix_penduliflorus	(Tristerix_corymbosus	Tristerix_aphyllus))	Tristerix_verticillatus))))
((((Bakerella_sp_Nickrent_4161	((Helixanthera_parasitica	Socratina_bemarivensis)	(Moquiniella_rubra	((((Helixanthera_kirkii	(Tapinanthus_sp_OM825	(Englerina_woodfordioides	(Tapinanthus_quinquangulus	Oliverella_rubroviridis))))	((Plicosepalus_curviflorus	Spragueanella_rhamnifolia)	Erianthemum_dregei))	(Globimetula_dinklagei	Emelianthe_panganensis))	(Septulina_glauca	Phragmanthera_crassicaulis)))))	((((((((Amyema_queenslandica	Helicanthes_elastica)	((Benthamina_alyxifolia	((Amyema_cambagei	Dactyliophora_novaeguineae)	(Diplatia_furcata	(Amyema_glabra	Diplatia_grandibractea))))	Sogerianthe_sessiflora))	(((((((Alepis_flavida	Peraxilla_tetrapetala)	(((Decaisnina_triflora	((((Lepidaria_sp_Nickrent_4044	(Macrosolen_melintangensis	Macrosolen_cochinchinensis))	Decaisnina_signata)	Decaisnina_brittenii)	Decaisnina_congesta))	(Amylotheca_subumbellata	(Lysiana_maritima	(Lysiana_filifolia	Lysiana_exocarpi))))	(Lepeostegeres_lancifolia	((Lepidaria_oviceps	Loxanthera_speciosa)	Amylotheca_duthieana))))	Gaiadendron_punctatum)	Nuytsia_floribunda)	(((((Psittacanthus_calyculatus	(Passovia_pyrifolia	(Dendropemon_bicolor	(Cladocolea_cupulata	(Cladocolea_mcvaughii	Oryctanthus_occidentalis)))))
((((Phragmanthera_crassicaulis	(Bakerella_sp_Nickrent_4161	(((((((Baratranthus_axanthus	((Amylotheca_subumbellata	((Benthamina_alyxifolia	((Lysiana_maritima	Amyema_queenslandica)	Helicanthes_elastica))	((Amyema_cambagei	Dactyliophora_novaeguineae)	((Amyema_glabra	Diplatia_grandibractea)	Diplatia_furcata))))	Sogerianthe_sessiflora))	(((Muellerina_celastroides	Muellerina_eucalyptoides)	Ileostylus_micranthus)	((Tupeia_antarctica	(((Gaiadendron_punctatum	(Nuytsia_floribunda	Atkinsonia_ligustrina))	((Alepis_flavida	Peraxilla_tetrapetala)	(((Lepidaria_sp_Nickrent_4044	((Macrosolen_melintangensis	Macrosolen_cochinchinensis)	Helixanthera_parasitica))	(Loxanthera_speciosa	Amylotheca_duthieana))	((Decaisnina_triflora	(Lysiana_filifolia	Lysiana_exocarpi))	Lepeostegeres_lancifolia))))	(((Psittacanthus_calyculatus	(((Phthirusa_inorna	Passovia_pyrifolia)	(Dendropemon_bicolor	Oryctanthus_occidentalis))	((Struthanthus_sp_RE_5128_1	Tripodanthus_belmirensis)	(((Psittacanthus_angustifolius	Cladocolea_gracilis)	(Struthanthus_orbicularis	Struthanthus_oerstedii))	Struthanthus_woodsonii))))	((Cladocolea_cupulata	Cladocolea_mcvaughii)	Tripodanthus_acutifolius))	((((Ligaria_cuneifolia	(Decaisnina_signata
((Agelanthus_sansibarensis	(Oncella_ambigua	Oncocalyx_sulfureus))	((((Englerina_ramulosa	Tapinanthus_constrictiflorus)	Berhautia_senegalensis)	((((((((((Benthamina_alyxifolia	(Dactyliophora_novaeguineae	(Diplatia_grandibractea	(Diplatia_furcata	Amyema_glabra))))	(Amyema_queenslandica	Helicanthes_elastica))	Sogerianthe_sessiflora)	(Baratranthus_axanthus	((((Muellerina_celastroides	Muellerina_eucalyptoides)	Ileostylus_micranthus)	((((Tupeia_antarctica	(((Tristerix_peytonii	((Tristerix_aphyllus	(Tristerix_penduliflorus	Tristerix_verticillatus))	Tristerix_corymbosus))	((Tristerix_chodatianus	Tristerix_peruvianus)	(Tristerix_pubescens	Tristerix_longebracteatus)))	Tristerix_grandiflorus))	(Nuytsia_floribunda	Gaiadendron_punctatum))	Amylotheca_subumbellata)	(((Psittacanthus_calyculatus	(((Cladocolea_gracilis	((Struthanthus_sp_RE_5128_1	(Struthanthus_orbicularis	((Cladocolea_cupulata	Cladocolea_mcvaughii)	Struthanthus_oerstedii)))	Struthanthus_woodsonii))	(Psittacanthus_angustifolius	Passovia_pyrifolia))	(Dendropemon_bicolor	Oryctanthus_occidentalis)))	(Tripodanthus_belmirensis	(Tripodanthus_flagellaris	(Phthirusa_inorna	Tripodanthus_acutifolius))))	(((((Ligaria_cuneifolia	(Decaisnina_signata
(((Moquiniella_rubra	((Phragmanthera_crassicaulis	Septulina_glauca)	((Emelianthe_panganensis	(Lepidaria_oviceps	Globimetula_dinklagei))	((Helixanthera_kirkii	(Englerina_woodfordioides	(Tapinanthus_sp_OM825	(Tapinanthus_quinquangulus	Oliverella_rubroviridis))))	(Plicosepalus_curviflorus	(Spragueanella_rhamnifolia	Erianthemum_dregei))))))	(Socratina_bemarivensis	((((Plicosepalus_sagittifolius	Bakerella_sp_Nickrent_4161)	(Oedina_pendens	Vanwykia_remota))	(((((Dendrophthoe_vitellina	Dendrophthoe_longituba)	Helixanthera_coccinea)	Dendrophthoe_constricta)	Tolypanthus_involucratus)	Dendrophthoe_curvata))	(((((((Amyema_cambagei	(Diplatia_furcata	(Amyema_glabra	Diplatia_grandibractea)))	Dactyliophora_novaeguineae)	((Amyema_queenslandica	Helicanthes_elastica)	Benthamina_alyxifolia))	Sogerianthe_sessiflora)	(Baratranthus_axanthus	(((Atkinsonia_ligustrina	(Ligaria_cuneifolia	((Psittacanthus_schiedeanus	((Psittacanthus_calyculatus	(((Struthanthus_sp_RE_5128_1	(Tripodanthus_belmirensis	(Cladocolea_gracilis	(Struthanthus_orbicularis	(Psittacanthus_angustifolius	Struthanthus_oerstedii)))))	Struthanthus_woodsonii)	((Phthirusa_inorna	Passovia_pyrifolia)	(Dendropemon_bicolor	(Tripodanthus_flagellaris
((Agelanthus_sansibarensis	(Oncella_ambigua	Oncocalyx_sulfureus))	((((Oncocalyx_schimperi	Englerina_ramulosa)	Tapinanthus_constrictiflorus)	Berhautia_senegalensis)	((((Socratina_bemarivensis	Vanwykia_remota)	(((Dendrophthoe_curvata	(Dendrophthoe_constricta	(Dendrophthoe_vitellina	Dendrophthoe_longituba)))	(Helixanthera_coccinea	Tolypanthus_involucratus))	((Taxillus_chinensis	(Phragmanthera_regularis	(Scurrula_ferruginea	(Scurrula_pulverulenta	Scurrula_parasitica))))	(Amyema_cambagei	(((((Amyema_queenslandica	Helicanthes_elastica)	(Benthamina_alyxifolia	((Diplatia_furcata	(Amyema_glabra	Diplatia_grandibractea))	Dactyliophora_novaeguineae)))	Sogerianthe_sessiflora)	(Baratranthus_axanthus	((Cecarria_obtusifolia	((Loranthus_grewingkii	Loranthus_europaeus)	((Loranthus_kaoi	Loranthus_odoratus)	Loranthus_delavayi)))	(((Muellerina_celastroides	Muellerina_eucalyptoides)	Ileostylus_micranthus)	(Gaiadendron_punctatum	((Nuytsia_floribunda	((((Alepis_flavida	Peraxilla_tetrapetala)	(Lepidaria_oviceps	((Loxanthera_speciosa	(Helixanthera_parasitica	Amylotheca_duthieana))	(((Lepeostegeres_lancifolia	(((Decaisnina_signata	Decaisnina_congesta)
(((Englerina_woodfordioides	Berhautia_senegalensis)	((Englerina_ramulosa	Tapinanthus_constrictiflorus)	((((Vanwykia_remota	Socratina_bemarivensis)	((Bakerella_sp_Nickrent_4161	(((Tolypanthus_involucratus	((Helixanthera_coccinea	Dendrophthoe_constricta)	(Dendrophthoe_curvata	(Dendrophthoe_vitellina	Dendrophthoe_longituba))))	((((((Gaiadendron_punctatum	Nuytsia_floribunda)	((((((Tripodanthus_acutifolius	(((((Dendropemon_bicolor	((Cladocolea_mcvaughii	Cladocolea_cupulata)	Oryctanthus_occidentalis))	Passovia_pyrifolia)	((Psittacanthus_schiedeanus	(Psittacanthus_angustifolius	Cladocolea_gracilis))	(Struthanthus_woodsonii	(Tripodanthus_belmirensis	((Struthanthus_orbicularis	Struthanthus_oerstedii)	Struthanthus_sp_RE_5128_1)))))	(Tripodanthus_flagellaris	Psittacanthus_calyculatus))	Phthirusa_inorna))	(((Tristerix_verticillatus	(((Tristerix_grandiflorus	Tristerix_penduliflorus)	((Tristerix_chodatianus	(Tristerix_aphyllus	Tristerix_corymbosus))	(Tristerix_pubescens	(Tristerix_peruvianus	Tristerix_longebracteatus))))	Tristerix_peytonii))	Notanthera_heterophylla)	Ligaria_cuneifolia))	(Aetanthus_nodosus	Desmaria_mutabilis))	Amylotheca_subumbellata)	((Decaisnina_brittenii	((Alepis_flavida	Peraxilla_tetrapetala)
((((((Helixanthera_kirkii	Moquiniella_rubra)	(((Tapinanthus_sp_OM825	(Erianthemum_dregei	Spragueanella_rhamnifolia))	(Englerina_woodfordioides	(Tapinanthus_quinquangulus	Oliverella_rubroviridis)))	((Phragmanthera_crassicaulis	Septulina_glauca)	(Globimetula_dinklagei	Emelianthe_panganensis))))	((Vanwykia_remota	Socratina_bemarivensis)	((((((Dendrophthoe_vitellina	Dendrophthoe_longituba)	Helixanthera_coccinea)	Dendrophthoe_constricta)	Dendrophthoe_curvata)	((((Baratranthus_axanthus	(((Amyema_cambagei	(Benthamina_alyxifolia	(Helicanthes_elastica	Amyema_queenslandica)))	(Dactyliophora_novaeguineae	((Diplatia_furcata	Diplatia_grandibractea)	Amyema_glabra)))	Sogerianthe_sessiflora))	Helixanthera_cylindrica)	(((((((((((((Dendropemon_bicolor	(Cladocolea_cupulata	(Oryctanthus_occidentalis	Cladocolea_mcvaughii)))	Passovia_pyrifolia)	(Struthanthus_woodsonii	((Psittacanthus_angustifolius	Cladocolea_gracilis)	((Struthanthus_orbicularis	Struthanthus_oerstedii)	Struthanthus_sp_RE_5128_1))))	Psittacanthus_calyculatus)	(Phthirusa_inorna	(Tripodanthus_belmirensis	(Tripodanthus_flagellaris	Tripodanthus_acutifolius))))	(Notanthera_heterophylla	((Aetanthus_nodosus	Desmaria_mutabilis)	((Psittacanthus_schiedeanus
(((((Helixanthera_kirkii	Moquiniella_rubra)	(((Tapinanthus_sp_OM825	(Erianthemum_dregei	Spragueanella_rhamnifolia))	(Englerina_woodfordioides	(Tapinanthus_quinquangulus	Oliverella_rubroviridis)))	((Phragmanthera_crassicaulis	(Plicosepalus_curviflorus	Septulina_glauca))	(Globimetula_dinklagei	Emelianthe_panganensis))))	(((Vanwykia_remota	((Tolypanthus_involucratus	((Dendrophthoe_curvata	(Dendrophthoe_constricta	(Dendrophthoe_vitellina	Dendrophthoe_longituba)))	Helixanthera_coccinea))	(((((Benthamina_alyxifolia	(Helicanthes_elastica	Amyema_queenslandica))	((Amyema_glabra	Diplatia_furcata)	(Dactyliophora_novaeguineae	(Diplatia_grandibractea	Amyema_cambagei))))	Sogerianthe_sessiflora)	(Baratranthus_axanthus	(((((((((Tristerix_verticillatus	Tristerix_penduliflorus)	Tristerix_aphyllus)	Tristerix_corymbosus)	((Tristerix_peruvianus	(Tristerix_longebracteatus	Tristerix_pubescens))	(Tristerix_peytonii	(Tristerix_grandiflorus	Tristerix_chodatianus))))	Tupeia_antarctica)	(Atkinsonia_ligustrina	((Lepidaria_oviceps	((((((Dendropemon_bicolor	(Cladocolea_cupulata	(Oryctanthus_occidentalis	Cladocolea_mcvaughii)))	(Psittacanthus_angustifolius	(Phthirusa_inorna	Passovia_pyrifolia)))
(((((Tapinanthus_sp_OM825	(Erianthemum_dregei	Spragueanella_rhamnifolia))	(Englerina_woodfordioides	(Tapinanthus_quinquangulus	Oliverella_rubroviridis)))	(((Helixanthera_kirkii	Moquiniella_rubra)	Phragmanthera_crassicaulis)	(Globimetula_dinklagei	Emelianthe_panganensis)))	(((((Plicosepalus_curviflorus	Septulina_glauca)	Plicosepalus_sagittifolius)	Bakerella_sp_Nickrent_4161)	(((Dendrophthoe_curvata	(Dendrophthoe_constricta	(Dendrophthoe_vitellina	Dendrophthoe_longituba)))	(Helixanthera_coccinea	Tolypanthus_involucratus))	((((Baratranthus_axanthus	(Sogerianthe_sessiflora	((Benthamina_alyxifolia	(Helicanthes_elastica	Amyema_queenslandica))	((Amyema_glabra	(Diplatia_furcata	Diplatia_grandibractea))	(Dactyliophora_novaeguineae	Amyema_cambagei)))))	((Ileostylus_micranthus	(Muellerina_celastroides	Muellerina_eucalyptoides))	((Cecarria_obtusifolia	((Loranthus_odoratus	(Loranthus_delavayi	Loranthus_kaoi))	(Loranthus_grewingkii	Loranthus_europaeus)))	((((((((Tristerix_pubescens	(Tristerix_corymbosus	(Tristerix_peytonii	Tristerix_verticillatus)))	Tristerix_aphyllus)	Tristerix_longebracteatus)	(Tristerix_chodatianus	Tristerix_peruvianus))	(Tristerix_grandiflorus	Tristerix_penduliflorus))
(((Oncella_ambigua	Oncocalyx_sulfureus)	Agelanthus_sansibarensis)	((Oncocalyx_schimperi	((((((Helixanthera_kirkii	Moquiniella_rubra)	Phragmanthera_crassicaulis)	((Globimetula_dinklagei	Emelianthe_panganensis)	((Tapinanthus_sp_OM825	(Erianthemum_dregei	Spragueanella_rhamnifolia))	(Englerina_woodfordioides	(Tapinanthus_quinquangulus	Oliverella_rubroviridis)))))	((((Helixanthera_cylindrica	(Baratranthus_axanthus	(Sogerianthe_sessiflora	((Helicanthes_elastica	Amyema_queenslandica)	(((Amyema_cambagei	(Diplatia_grandibractea	(Amyema_glabra	Diplatia_furcata)))	Dactyliophora_novaeguineae)	Benthamina_alyxifolia)))))	(((((((((((Tristerix_penduliflorus	Tristerix_verticillatus)	Tristerix_aphyllus)	Tristerix_corymbosus)	Tristerix_peytonii)	(Tristerix_chodatianus	((Tristerix_pubescens	(Tristerix_peruvianus	Tristerix_longebracteatus))	Tristerix_grandiflorus)))	Notanthera_heterophylla)	(Aetanthus_nodosus	Desmaria_mutabilis))	Tupeia_antarctica)	((((Gaiadendron_punctatum	Nuytsia_floribunda)	Atkinsonia_ligustrina)	(((Alepis_flavida	Peraxilla_tetrapetala)	((Amylotheca_subumbellata	((Lysiana_filifolia	Lysiana_exocarpi)	Lysiana_maritima))	((Lepeostegeres_lancifolia
(((Oncella_ambigua	Oncocalyx_sulfureus)	Agelanthus_sansibarensis)	(((((((Helixanthera_kirkii	Moquiniella_rubra)	Phragmanthera_crassicaulis)	((Globimetula_dinklagei	Emelianthe_panganensis)	((Helixanthera_parasitica	Plicosepalus_curviflorus)	((Tapinanthus_sp_OM825	(Erianthemum_dregei	Spragueanella_rhamnifolia))	Oliverella_rubroviridis))))	((Englerina_woodfordioides	Tapinanthus_quinquangulus)	(((Helixanthera_cylindrica	(((((((Atkinsonia_ligustrina	Lepidaria_oviceps)	((((Decaisnina_congesta	Decaisnina_signata)	Ligaria_cuneifolia)	((((Psittacanthus_calyculatus	(Struthanthus_sp_RE_5128_1	((Psittacanthus_angustifolius	(Cladocolea_gracilis	(Struthanthus_orbicularis	Struthanthus_oerstedii)))	Struthanthus_woodsonii)))	(((Cladocolea_cupulata	Cladocolea_mcvaughii)	(Oryctanthus_occidentalis	Dendropemon_bicolor))	Passovia_pyrifolia))	(Tripodanthus_flagellaris	((Tripodanthus_acutifolius	Phthirusa_inorna)	Tripodanthus_belmirensis)))	Psittacanthus_schiedeanus))	(Aetanthus_nodosus	Desmaria_mutabilis)))	(Decaisnina_brittenii	((Alepis_flavida	Peraxilla_tetrapetala)	(Notanthera_heterophylla	((Amylotheca_duthieana	Loxanthera_speciosa)	(((Lepidaria_sp_Nickrent_4044	(Macrosolen_melintangensis	Macrosolen_cochinchinensis))
(((Oncella_ambigua	Oncocalyx_sulfureus)	Agelanthus_sansibarensis)	(((((((Helixanthera_cylindrica	((((((Psittacanthus_schiedeanus	Decaisnina_brittenii)	((Decaisnina_congesta	Decaisnina_signata)	Ligaria_cuneifolia))	(((Tristerix_longebracteatus	Tristerix_pubescens)	(Tristerix_grandiflorus	((((Tristerix_corymbosus	Tristerix_verticillatus)	Tristerix_aphyllus)	Tristerix_penduliflorus)	Tristerix_peytonii)))	(Tristerix_chodatianus	Tristerix_peruvianus)))	(Tupeia_antarctica	((((Tripodanthus_belmirensis	(Phthirusa_inorna	(Tripodanthus_flagellaris	Tripodanthus_acutifolius)))	((Psittacanthus_calyculatus	(Passovia_pyrifolia	(Psittacanthus_angustifolius	((Struthanthus_woodsonii	(Struthanthus_sp_RE_5128_1	(Struthanthus_orbicularis	Struthanthus_oerstedii)))	Cladocolea_gracilis))))	((Cladocolea_cupulata	(Oryctanthus_occidentalis	Cladocolea_mcvaughii))	Dendropemon_bicolor)))	(Aetanthus_nodosus	Desmaria_mutabilis))	((Gaiadendron_punctatum	((Plicosepalus_curviflorus	Nuytsia_floribunda)	((Alepis_flavida	Peraxilla_tetrapetala)	(Notanthera_heterophylla	((Decaisnina_triflora	(Amylotheca_subumbellata	((Lysiana_filifolia	Lysiana_exocarpi)	Lysiana_maritima)))	((Lepidaria_sp_Nickrent_4044
(((Oncella_ambigua	Oncocalyx_sulfureus)	Agelanthus_sansibarensis)	(((Socratina_bemarivensis	((Phragmanthera_crassicaulis	(((Emelianthe_panganensis	Globimetula_dinklagei)	(Tapinanthus_sp_OM825	(Erianthemum_dregei	Spragueanella_rhamnifolia)))	(Phragmanthera_regularis	((Helixanthera_kirkii	((Tapinanthus_quinquangulus	Oliverella_rubroviridis)	Englerina_woodfordioides))	Moquiniella_rubra))))	((((Oedina_pendens	Vanwykia_remota)	(Bakerella_sp_Nickrent_4161	(Plicosepalus_curviflorus	Septulina_glauca)))	Plicosepalus_sagittifolius)	(((((Ileostylus_micranthus	(Muellerina_celastroides	Muellerina_eucalyptoides))	((Cecarria_obtusifolia	((Loranthus_odoratus	(Loranthus_delavayi	Loranthus_kaoi))	(Loranthus_grewingkii	Loranthus_europaeus)))	(((((Gaiadendron_punctatum	(Atkinsonia_ligustrina	((Aetanthus_nodosus	Desmaria_mutabilis)	(Notanthera_heterophylla	((((Decaisnina_triflora	((Psittacanthus_schiedeanus	((Decaisnina_congesta	Decaisnina_signata)	Decaisnina_brittenii))	(Lepidaria_sp_Nickrent_4044	(Macrosolen_melintangensis	Macrosolen_cochinchinensis))))	(Amylotheca_duthieana	Loxanthera_speciosa))	(Lepeostegeres_lancifolia	(Lepidaria_oviceps	((Lysiana_filifolia	Lysiana_exocarpi)
(((Vanwykia_remota	Socratina_bemarivensis)	((((((Ileostylus_micranthus	(Muellerina_celastroides	Muellerina_eucalyptoides))	((Cecarria_obtusifolia	((Loranthus_delavayi	(Loranthus_kaoi	Loranthus_odoratus))	(Loranthus_grewingkii	Loranthus_europaeus)))	(((Decaisnina_signata	(Decaisnina_brittenii	((Gaiadendron_punctatum	((((Loxanthera_speciosa	((Lepidaria_oviceps	Decaisnina_triflora)	(Lepidaria_sp_Nickrent_4044	(Macrosolen_melintangensis	Macrosolen_cochinchinensis))))	((Amylotheca_subumbellata	((Lysiana_filifolia	Lysiana_exocarpi)	Lysiana_maritima))	(Amylotheca_duthieana	Lepeostegeres_lancifolia)))	(Alepis_flavida	Peraxilla_tetrapetala))	Nuytsia_floribunda))	(Aetanthus_nodosus	((((Tristerix_longebracteatus	((Tristerix_verticillatus	(Tristerix_aphyllus	Tristerix_corymbosus))	Tristerix_peytonii))	Tristerix_pubescens)	(Tristerix_chodatianus	Tristerix_peruvianus))	(Tristerix_penduliflorus	Tristerix_grandiflorus))))))	((Decaisnina_congesta	Atkinsonia_ligustrina)	((((Psittacanthus_calyculatus	((Passovia_pyrifolia	((Oryctanthus_occidentalis	(Cladocolea_mcvaughii	Cladocolea_cupulata))	Dendropemon_bicolor))	(((Struthanthus_woodsonii	((Struthanthus_orbicularis
((((Vanwykia_remota	Socratina_bemarivensis)	((((((Cecarria_obtusifolia	((Loranthus_delavayi	(Loranthus_kaoi	Loranthus_odoratus))	(Loranthus_grewingkii	Loranthus_europaeus)))	(((Phthirusa_inorna	Gaiadendron_punctatum)	((((((((Psittacanthus_angustifolius	Passovia_pyrifolia)	((Oryctanthus_occidentalis	(Cladocolea_mcvaughii	Cladocolea_cupulata))	Dendropemon_bicolor))	(Psittacanthus_calyculatus	(((Struthanthus_orbicularis	(Psittacanthus_schiedeanus	Struthanthus_oerstedii))	(Cladocolea_gracilis	Struthanthus_sp_RE_5128_1))	Struthanthus_woodsonii)))	(Tripodanthus_belmirensis	(Tripodanthus_flagellaris	Tripodanthus_acutifolius)))	(((((((Tristerix_longebracteatus	Tristerix_grandiflorus)	Tristerix_peytonii)	Tristerix_pubescens)	(Tristerix_chodatianus	Tristerix_peruvianus))	(Tristerix_penduliflorus	(Tristerix_verticillatus	(Tristerix_aphyllus	Tristerix_corymbosus))))	(((Decaisnina_signata	Ligaria_cuneifolia)	(Decaisnina_brittenii	Decaisnina_congesta))	(Aetanthus_nodosus	Desmaria_mutabilis)))	Tupeia_antarctica))	Atkinsonia_ligustrina)	(Notanthera_heterophylla	((((Helixanthera_parasitica	Amylotheca_duthieana)	Loxanthera_speciosa)	(((Lepeostegeres_lancifolia	Decaisnina_triflora)
(((((((Helixanthera_kirkii	(Englerina_woodfordioides	(Oliverella_rubroviridis	Tapinanthus_quinquangulus)))	(Tapinanthus_sp_OM825	(Plicosepalus_curviflorus	(Erianthemum_dregei	Spragueanella_rhamnifolia))))	((Moquiniella_rubra	(Septulina_glauca	Phragmanthera_crassicaulis))	(Globimetula_dinklagei	(Phragmanthera_regularis	Emelianthe_panganensis))))	(((Helixanthera_parasitica	Socratina_bemarivensis)	Vanwykia_remota)	(Bakerella_sp_Nickrent_4161	(((Taxillus_chinensis	(Scurrula_ferruginea	(Scurrula_pulverulenta	Scurrula_parasitica)))	((((Cecarria_obtusifolia	((Loranthus_grewingkii	Loranthus_europaeus)	(Loranthus_kaoi	(Loranthus_delavayi	Loranthus_odoratus))))	((Ileostylus_micranthus	(Muellerina_celastroides	Muellerina_eucalyptoides))	(((((((Notanthera_heterophylla	Amylotheca_subumbellata)	((Peraxilla_tetrapetala	Alepis_flavida)	((Lepeostegeres_lancifolia	(Lysiana_maritima	(Lysiana_filifolia	Lysiana_exocarpi)))	(((Decaisnina_brittenii	Decaisnina_triflora)	(Lepidaria_sp_Nickrent_4044	(Macrosolen_cochinchinensis	Macrosolen_melintangensis)))	(Loxanthera_speciosa	(Lepidaria_oviceps	Amylotheca_duthieana))))))	((Aetanthus_nodosus	Desmaria_mutabilis)	Tupeia_antarctica))
((Agelanthus_sansibarensis	(Oncella_ambigua	Oncocalyx_sulfureus))	((((((Helixanthera_kirkii	Moquiniella_rubra)	Phragmanthera_crassicaulis)	((Globimetula_dinklagei	Emelianthe_panganensis)	((Englerina_woodfordioides	(Oliverella_rubroviridis	Tapinanthus_quinquangulus))	(Tapinanthus_sp_OM825	(Erianthemum_dregei	Spragueanella_rhamnifolia)))))	(((Oedina_pendens	((Septulina_glauca	Bakerella_sp_Nickrent_4161)	(Socratina_bemarivensis	Vanwykia_remota)))	Plicosepalus_sagittifolius)	((((Helixanthera_parasitica	Taxillus_chinensis)	(Phragmanthera_regularis	(Scurrula_ferruginea	(Scurrula_pulverulenta	Scurrula_parasitica))))	((((Cecarria_obtusifolia	((Loranthus_grewingkii	Loranthus_europaeus)	(Loranthus_odoratus	(Loranthus_kaoi	Loranthus_delavayi))))	((Ileostylus_micranthus	(Muellerina_celastroides	Muellerina_eucalyptoides))	(((((((((Psittacanthus_angustifolius	(Cladocolea_gracilis	Struthanthus_sp_RE_5128_1))	((Struthanthus_oerstedii	Struthanthus_orbicularis)	((Cladocolea_mcvaughii	Cladocolea_cupulata)	Struthanthus_woodsonii)))	(Phthirusa_inorna	Passovia_pyrifolia))	Tripodanthus_belmirensis)	(Dendropemon_bicolor	Oryctanthus_occidentalis))	(Psittacanthus_calyculatus	(Tripodanthus_acutifolius
((Agelanthus_sansibarensis	(Oncella_ambigua	(Oncocalyx_schimperi	Oncocalyx_sulfureus)))	(((((((Bakerella_sp_Nickrent_4161	Plicosepalus_sagittifolius)	((((Helixanthera_parasitica	Taxillus_chinensis)	(Phragmanthera_regularis	(Scurrula_ferruginea	(Scurrula_pulverulenta	Scurrula_parasitica))))	((((((Psittacanthus_calyculatus	((Tripodanthus_flagellaris	Tripodanthus_acutifolius)	((Struthanthus_woodsonii	(Tripodanthus_belmirensis	((Psittacanthus_angustifolius	Cladocolea_gracilis)	(Struthanthus_sp_RE_5128_1	(Struthanthus_oerstedii	Struthanthus_orbicularis)))))	((Phthirusa_inorna	Passovia_pyrifolia)	(Dendropemon_bicolor	((Cladocolea_mcvaughii	Cladocolea_cupulata)	Oryctanthus_occidentalis))))))	(((Amylotheca_subumbellata	(((Psittacanthus_schiedeanus	(Decaisnina_brittenii	(Decaisnina_congesta	Decaisnina_signata)))	Desmaria_mutabilis)	((Aetanthus_nodosus	((Tristerix_grandiflorus	((Tristerix_pubescens	Tristerix_longebracteatus)	((Tristerix_penduliflorus	(Tristerix_verticillatus	(Tristerix_aphyllus	Tristerix_corymbosus)))	Tristerix_peytonii)))	(Tristerix_chodatianus	Tristerix_peruvianus)))	Tupeia_antarctica)))	(Notanthera_heterophylla	((Peraxilla_tetrapetala	(Lepidaria_oviceps	Alepis_flavida))
((Agelanthus_sansibarensis	(Oncella_ambigua	(Oncocalyx_schimperi	Oncocalyx_sulfureus)))	(((((((Septulina_glauca	Phragmanthera_crassicaulis)	((((Plicosepalus_curviflorus	Globimetula_dinklagei)	Emelianthe_panganensis)	(Helixanthera_kirkii	Moquiniella_rubra))	((Englerina_woodfordioides	(Oliverella_rubroviridis	Tapinanthus_quinquangulus))	(Tapinanthus_sp_OM825	(Erianthemum_dregei	Spragueanella_rhamnifolia)))))	((Bakerella_sp_Nickrent_4161	Plicosepalus_sagittifolius)	(((Baratranthus_axanthus	(((Amyema_queenslandica	Helicanthes_elastica)	(Benthamina_alyxifolia	(Dactyliophora_novaeguineae	(((Diplatia_grandibractea	Amyema_glabra)	Diplatia_furcata)	Amyema_cambagei))))	Sogerianthe_sessiflora))	((Helixanthera_cylindrica	((Helixanthera_parasitica	Taxillus_chinensis)	(Phragmanthera_regularis	((Scurrula_ferruginea	Scurrula_parasitica)	Scurrula_pulverulenta))))	((Cecarria_obtusifolia	((Loranthus_grewingkii	Loranthus_europaeus)	(Loranthus_odoratus	(Loranthus_kaoi	Loranthus_delavayi))))	((Ileostylus_micranthus	(Muellerina_celastroides	Muellerina_eucalyptoides))	(((Psittacanthus_schiedeanus	((Tripodanthus_flagellaris	Tripodanthus_acutifolius)	(Psittacanthus_calyculatus	(((Passovia_pyrifolia
((((((Oncocalyx_schimperi	Septulina_glauca)	Phragmanthera_crassicaulis)	(Amyema_cambagei	(((Globimetula_dinklagei	Emelianthe_panganensis)	(Helixanthera_kirkii	Moquiniella_rubra))	((Englerina_woodfordioides	(Oliverella_rubroviridis	Tapinanthus_quinquangulus))	(Tapinanthus_sp_OM825	(Erianthemum_dregei	Spragueanella_rhamnifolia))))))	(((Bakerella_sp_Nickrent_4161	Plicosepalus_sagittifolius)	((((Helixanthera_parasitica	Taxillus_chinensis)	(((Scurrula_parasitica	Scurrula_pulverulenta)	Scurrula_ferruginea)	Phragmanthera_regularis))	(((Baratranthus_axanthus	((((Amyema_glabra	Diplatia_grandibractea)	Diplatia_furcata)	(((Amyema_queenslandica	Helicanthes_elastica)	Benthamina_alyxifolia)	Dactyliophora_novaeguineae))	Sogerianthe_sessiflora))	((((Psittacanthus_calyculatus	((Tripodanthus_belmirensis	((Tripodanthus_acutifolius	Phthirusa_inorna)	Tripodanthus_flagellaris))	(((Dendropemon_bicolor	(Psittacanthus_schiedeanus	Oryctanthus_occidentalis))	Passovia_pyrifolia)	((Psittacanthus_angustifolius	(Struthanthus_sp_RE_5128_1	Cladocolea_gracilis))	(Struthanthus_woodsonii	(Struthanthus_oerstedii	Struthanthus_orbicularis))))))	((((((((Tristerix_aphyllus	(Tristerix_penduliflorus	Tristerix_verticillatus))	Tristerix_corymbosus)
((((((Tapinanthus_sp_OM825	(Erianthemum_dregei	Spragueanella_rhamnifolia))	((Septulina_glauca	Phragmanthera_crassicaulis)	(Helixanthera_kirkii	Moquiniella_rubra)))	(Globimetula_dinklagei	Emelianthe_panganensis))	Oedina_pendens)	(((((Helixanthera_parasitica	Plicosepalus_curviflorus)	Taxillus_chinensis)	(((Scurrula_parasitica	Scurrula_pulverulenta)	Scurrula_ferruginea)	Phragmanthera_regularis))	((((((Amyema_queenslandica	Helicanthes_elastica)	Benthamina_alyxifolia)	((Diplatia_furcata	(Amyema_glabra	Diplatia_grandibractea))	(Amyema_cambagei	Dactyliophora_novaeguineae)))	Sogerianthe_sessiflora)	(((Ileostylus_micranthus	(Muellerina_celastroides	Muellerina_eucalyptoides))	(((Gaiadendron_punctatum	(Nuytsia_floribunda	(((Tupeia_antarctica	((Aetanthus_nodosus	Desmaria_mutabilis)	(Notanthera_heterophylla	(((Tristerix_longebracteatus	Tristerix_pubescens)	((Tristerix_chodatianus	Tristerix_peruvianus)	(Tristerix_aphyllus	(Tristerix_peytonii	(Tristerix_verticillatus	Tristerix_corymbosus)))))	(Tristerix_penduliflorus	Tristerix_grandiflorus)))))	((((Amylotheca_subumbellata	(Lysiana_maritima	(Lysiana_filifolia	Lysiana_exocarpi)))	((Decaisnina_brittenii
((Oedina_pendens	(((Phragmanthera_crassicaulis	Moquiniella_rubra)	((Helixanthera_kirkii	((Tapinanthus_sp_OM825	Oliverella_rubroviridis)	(Plicosepalus_curviflorus	(Erianthemum_dregei	Spragueanella_rhamnifolia))))	(Globimetula_dinklagei	Emelianthe_panganensis)))	((((Taxillus_chinensis	(Phragmanthera_regularis	((Scurrula_parasitica	Scurrula_ferruginea)	(Scurrula_pulverulenta	Lepidaria_oviceps))))	(((((((Amyema_queenslandica	Helicanthes_elastica)	Benthamina_alyxifolia)	(((Amyema_glabra	Diplatia_grandibractea)	Diplatia_furcata)	(Amyema_cambagei	Dactyliophora_novaeguineae)))	Sogerianthe_sessiflora)	Baratranthus_axanthus)	((Ileostylus_micranthus	(Muellerina_celastroides	Muellerina_eucalyptoides))	((((((Atkinsonia_ligustrina	((((Tripodanthus_belmirensis	(((Phthirusa_inorna	Passovia_pyrifolia)	(Dendropemon_bicolor	Oryctanthus_occidentalis))	(Psittacanthus_calyculatus	((((Cladocolea_cupulata	Cladocolea_mcvaughii)	Struthanthus_woodsonii)	(Struthanthus_sp_RE_5128_1	(Struthanthus_oerstedii	Struthanthus_orbicularis)))	Cladocolea_gracilis))))	Psittacanthus_schiedeanus)	(Tripodanthus_flagellaris	Tripodanthus_acutifolius))	(Ligaria_cuneifolia	(Aetanthus_nodosus	Desmaria_mutabilis))))
((((Phragmanthera_crassicaulis	Moquiniella_rubra)	(Globimetula_dinklagei	(Emelianthe_panganensis	(((Erianthemum_dregei	Spragueanella_rhamnifolia)	Tapinanthus_sp_OM825)	((Tapinanthus_quinquangulus	Oliverella_rubroviridis)	Helixanthera_kirkii)))))	(((((Helixanthera_parasitica	Taxillus_chinensis)	(Phragmanthera_regularis	((Scurrula_parasitica	Scurrula_ferruginea)	Scurrula_pulverulenta)))	(((((((Amyema_queenslandica	Helicanthes_elastica)	Benthamina_alyxifolia)	(((Amyema_glabra	Diplatia_grandibractea)	Diplatia_furcata)	(Amyema_cambagei	Dactyliophora_novaeguineae)))	Sogerianthe_sessiflora)	Baratranthus_axanthus)	((((Gaiadendron_punctatum	(Nuytsia_floribunda	(((Tristerix_longebracteatus	(((Tristerix_chodatianus	Tristerix_peruvianus)	(Tristerix_penduliflorus	(Tristerix_verticillatus	(Tristerix_aphyllus	Tristerix_corymbosus))))	Tristerix_pubescens))	Tristerix_peytonii)	Tristerix_grandiflorus)))	Tupeia_antarctica)	((Atkinsonia_ligustrina	((((Tripodanthus_belmirensis	(((Dendropemon_bicolor	Oryctanthus_occidentalis)	(Psittacanthus_angustifolius	(Phthirusa_inorna	Passovia_pyrifolia)))	((Struthanthus_woodsonii	(Psittacanthus_schiedeanus	(Struthanthus_oerstedii	Struthanthus_orbicularis)))
(((Oncella_ambigua	Oncocalyx_sulfureus)	(Englerina_woodfordioides	Agelanthus_sansibarensis))	(((Tapinanthus_constrictiflorus	(Englerina_ramulosa	Oncocalyx_schimperi))	Berhautia_senegalensis)	(Oedina_pendens	((Socratina_bemarivensis	Vanwykia_remota)	(((Septulina_glauca	Phragmanthera_crassicaulis)	((Helixanthera_kirkii	Moquiniella_rubra)	(((Plicosepalus_curviflorus	((Erianthemum_dregei	Spragueanella_rhamnifolia)	Tapinanthus_sp_OM825))	(Tapinanthus_quinquangulus	Oliverella_rubroviridis))	(Globimetula_dinklagei	Emelianthe_panganensis))))	(((((Helixanthera_parasitica	Taxillus_chinensis)	(Phragmanthera_regularis	((Scurrula_parasitica	Scurrula_ferruginea)	Scurrula_pulverulenta)))	(((((((Amyema_queenslandica	Helicanthes_elastica)	Benthamina_alyxifolia)	(((Amyema_glabra	Diplatia_grandibractea)	Diplatia_furcata)	(Amyema_cambagei	Dactyliophora_novaeguineae)))	Sogerianthe_sessiflora)	Baratranthus_axanthus)	((Ileostylus_micranthus	(Muellerina_celastroides	Muellerina_eucalyptoides))	((((Nuytsia_floribunda	(((Tristerix_longebracteatus	((Tristerix_pubescens	(Tristerix_chodatianus	Tristerix_peruvianus))	Tristerix_grandiflorus))	Tristerix_peytonii)	(((Tristerix_penduliflorus
((Oedina_pendens	(((Septulina_glauca	Phragmanthera_crassicaulis)	((Helixanthera_kirkii	Moquiniella_rubra)	((((Erianthemum_dregei	Spragueanella_rhamnifolia)	Tapinanthus_sp_OM825)	(Englerina_woodfordioides	(Tapinanthus_quinquangulus	Oliverella_rubroviridis)))	(Globimetula_dinklagei	Emelianthe_panganensis))))	((((Plicosepalus_sagittifolius	((((Helixanthera_parasitica	Taxillus_chinensis)	(Phragmanthera_regularis	(Scurrula_ferruginea	(Scurrula_pulverulenta	Scurrula_parasitica))))	((((((((Plicosepalus_curviflorus	Amyema_queenslandica)	Helicanthes_elastica)	Benthamina_alyxifolia)	((Amyema_glabra	Diplatia_furcata)	(Diplatia_grandibractea	(Dactyliophora_novaeguineae	Amyema_cambagei))))	Sogerianthe_sessiflora)	Baratranthus_axanthus)	((Cecarria_obtusifolia	((Loranthus_grewingkii	Loranthus_europaeus)	(Loranthus_odoratus	(Loranthus_delavayi	Loranthus_kaoi))))	((Ileostylus_micranthus	Muellerina_eucalyptoides)	((((((Notanthera_heterophylla	(((Lepidaria_oviceps	(Lysiana_maritima	(Lysiana_filifolia	Lysiana_exocarpi)))	((Decaisnina_triflora	Lepeostegeres_lancifolia)	(((Muellerina_celastroides	Loxanthera_speciosa)	Amylotheca_duthieana)	(Lepidaria_sp_Nickrent_4044
((Berhautia_senegalensis	(Agelanthus_sansibarensis	(Oncella_ambigua	(Oncocalyx_schimperi	Oncocalyx_sulfureus))))	(((Vanwykia_remota	Socratina_bemarivensis)	(((((Moquiniella_rubra	(((Helixanthera_kirkii	Emelianthe_panganensis)	Globimetula_dinklagei)	((Erianthemum_dregei	Spragueanella_rhamnifolia)	((Englerina_woodfordioides	(Oliverella_rubroviridis	Tapinanthus_quinquangulus))	Tapinanthus_sp_OM825))))	(Phragmanthera_crassicaulis	(Plicosepalus_curviflorus	Septulina_glauca)))	Amyema_cambagei)	Phragmanthera_regularis)	(((((Helixanthera_parasitica	Taxillus_chinensis)	(Scurrula_ferruginea	(Scurrula_parasitica	Scurrula_pulverulenta)))	((((Sogerianthe_sessiflora	((Amyema_queenslandica	Helicanthes_elastica)	(Dactyliophora_novaeguineae	(Benthamina_alyxifolia	(Diplatia_furcata	(Diplatia_grandibractea	Amyema_glabra))))))	Baratranthus_axanthus)	((Ligaria_cuneifolia	(((Tristerix_peytonii	(Tristerix_corymbosus	((Tristerix_verticillatus	Tristerix_penduliflorus)	Tristerix_aphyllus)))	((Tristerix_chodatianus	Tristerix_peruvianus)	(Tristerix_grandiflorus	(Tristerix_longebracteatus	Tristerix_pubescens))))	(((((Decaisnina_brittenii	(Decaisnina_congesta	Decaisnina_signata))
((Agelanthus_sansibarensis	((Oncella_ambigua	Oncocalyx_sulfureus)	Oncocalyx_schimperi))	((((Vanwykia_remota	Socratina_bemarivensis)	(((((((Englerina_woodfordioides	(((Plicosepalus_curviflorus	Tapinanthus_sp_OM825)	(Erianthemum_dregei	Spragueanella_rhamnifolia))	(Oliverella_rubroviridis	Tapinanthus_quinquangulus)))	((Helixanthera_kirkii	Emelianthe_panganensis)	Globimetula_dinklagei))	Moquiniella_rubra)	(Phragmanthera_crassicaulis	Septulina_glauca))	Bakerella_sp_Nickrent_4161)	((((Taxillus_chinensis	(Phragmanthera_regularis	(Scurrula_ferruginea	(Scurrula_parasitica	Scurrula_pulverulenta))))	(((((Sogerianthe_sessiflora	(((Dactyliophora_novaeguineae	(Amyema_cambagei	(Diplatia_grandibractea	(Diplatia_furcata	Amyema_glabra))))	Benthamina_alyxifolia)	(Amyema_queenslandica	Helicanthes_elastica)))	Helixanthera_parasitica)	Baratranthus_axanthus)	((Cecarria_obtusifolia	((Loranthus_kaoi	(Loranthus_odoratus	Loranthus_delavayi))	(Loranthus_grewingkii	Loranthus_europaeus)))	(((Muellerina_celastroides	Muellerina_eucalyptoides)	Ileostylus_micranthus)	(Ligaria_cuneifolia	(((Atkinsonia_ligustrina	(((((Alepis_flavida	Peraxilla_tetrapetala)	((Loxanthera_speciosa
(((Oncocalyx_schimperi	((Vanwykia_remota	Socratina_bemarivensis)	((((((Helixanthera_parasitica	Taxillus_chinensis)	(Phragmanthera_regularis	(Scurrula_pulverulenta	(Scurrula_ferruginea	Scurrula_parasitica))))	((((Sogerianthe_sessiflora	((Dactyliophora_novaeguineae	(Amyema_cambagei	(Diplatia_furcata	(Amyema_glabra	Diplatia_grandibractea))))	(Benthamina_alyxifolia	(Amyema_queenslandica	Helicanthes_elastica))))	Baratranthus_axanthus)	((((((Tripodanthus_belmirensis	(Tripodanthus_flagellaris	Tripodanthus_acutifolius))	(Psittacanthus_calyculatus	((Dendropemon_bicolor	(Cladocolea_cupulata	(Cladocolea_mcvaughii	Oryctanthus_occidentalis)))	((Phthirusa_inorna	Passovia_pyrifolia)	((Psittacanthus_angustifolius	(Cladocolea_gracilis	(Struthanthus_orbicularis	Struthanthus_oerstedii)))	((Psittacanthus_schiedeanus	Struthanthus_sp_RE_5128_1)	Struthanthus_woodsonii))))))	((((Tristerix_longebracteatus	((Tristerix_chodatianus	Tristerix_pubescens)	((Tristerix_peruvianus	Tristerix_peytonii)	(((Tristerix_verticillatus	Tristerix_corymbosus)	Tristerix_aphyllus)	Tristerix_penduliflorus))))	Tristerix_grandiflorus)	((Decaisnina_congesta	Decaisnina_signata)	Ligaria_cuneifolia))	(Aetanthus_nodosus
(((((Vanwykia_remota	Socratina_bemarivensis)	((((((Dendrophthoe_constricta	(Helixanthera_parasitica	Taxillus_chinensis))	(Phragmanthera_regularis	(Scurrula_pulverulenta	(Scurrula_ferruginea	Scurrula_parasitica))))	((((Sogerianthe_sessiflora	((Dactyliophora_novaeguineae	(Amyema_cambagei	(Diplatia_furcata	(Amyema_glabra	Diplatia_grandibractea))))	(Benthamina_alyxifolia	(Amyema_queenslandica	Helicanthes_elastica))))	Baratranthus_axanthus)	((((Tristerix_grandiflorus	(((Tristerix_chodatianus	Tristerix_peruvianus)	(Tristerix_peytonii	(((Tristerix_aphyllus	Tristerix_corymbosus)	Tristerix_verticillatus)	Tristerix_penduliflorus)))	(Tristerix_longebracteatus	Tristerix_pubescens)))	(Gaiadendron_punctatum	Nuytsia_floribunda))	((((Cladocolea_cupulata	Cladocolea_mcvaughii)	Atkinsonia_ligustrina)	((((Tripodanthus_belmirensis	(Tripodanthus_flagellaris	(Phthirusa_inorna	Tripodanthus_acutifolius)))	((Psittacanthus_calyculatus	(Dendropemon_bicolor	Oryctanthus_occidentalis))	((Psittacanthus_angustifolius	((((Struthanthus_orbicularis	Struthanthus_oerstedii)	Struthanthus_sp_RE_5128_1)	Struthanthus_woodsonii)	Cladocolea_gracilis))	Passovia_pyrifolia)))	Ligaria_cuneifolia)	((Aetanthus_nodosus
((Berhautia_senegalensis	((Tapinanthus_constrictiflorus	(Oncocalyx_schimperi	Englerina_ramulosa))	(((Vanwykia_remota	Socratina_bemarivensis)	((Bakerella_sp_Nickrent_4161	(((((Helixanthera_parasitica	Taxillus_chinensis)	(Scurrula_pulverulenta	(Scurrula_ferruginea	Scurrula_parasitica)))	(((Sogerianthe_sessiflora	((Amyema_queenslandica	Helicanthes_elastica)	(((Amyema_cambagei	(Diplatia_grandibractea	(Diplatia_furcata	Amyema_glabra)))	Dactyliophora_novaeguineae)	Benthamina_alyxifolia)))	(Baratranthus_axanthus	(((Muellerina_celastroides	Muellerina_eucalyptoides)	Ileostylus_micranthus)	((((((((Tripodanthus_belmirensis	(Tripodanthus_flagellaris	Tripodanthus_acutifolius))	Phthirusa_inorna)	((((((Struthanthus_orbicularis	(Psittacanthus_schiedeanus	Struthanthus_oerstedii))	Struthanthus_woodsonii)	(Psittacanthus_angustifolius	(Struthanthus_sp_RE_5128_1	Cladocolea_gracilis)))	Passovia_pyrifolia)	((Dendropemon_bicolor	(Cladocolea_mcvaughii	Oryctanthus_occidentalis))	Cladocolea_cupulata))	Psittacanthus_calyculatus))	(Atkinsonia_ligustrina	(Notanthera_heterophylla	(Decaisnina_brittenii	(((Decaisnina_congesta	Decaisnina_signata)	Ligaria_cuneifolia)	(Aetanthus_nodosus	Desmaria_mutabilis))))))
((((Bakerella_sp_Nickrent_4161	(((Emelianthe_panganensis	(Globimetula_dinklagei	(Tapinanthus_sp_OM825	(Erianthemum_dregei	Spragueanella_rhamnifolia))))	((Moquiniella_rubra	Helixanthera_kirkii)	(Englerina_woodfordioides	(Tapinanthus_quinquangulus	Oliverella_rubroviridis))))	(Septulina_glauca	Phragmanthera_crassicaulis)))	((((Taxillus_chinensis	(Phragmanthera_regularis	(Scurrula_pulverulenta	(Scurrula_ferruginea	Scurrula_parasitica))))	((((Muellerina_celastroides	Muellerina_eucalyptoides)	Ileostylus_micranthus)	(((((Tristerix_chodatianus	(Tristerix_peytonii	(Tristerix_penduliflorus	(Tristerix_verticillatus	(Tristerix_aphyllus	Tristerix_corymbosus)))))	Tristerix_grandiflorus)	((Tristerix_peruvianus	Tristerix_longebracteatus)	Tristerix_pubescens))	((Tupeia_antarctica	Nuytsia_floribunda)	(((Atkinsonia_ligustrina	((((Cladocolea_cupulata	((Psittacanthus_calyculatus	((Struthanthus_woodsonii	(Struthanthus_sp_RE_5128_1	(Struthanthus_orbicularis	Struthanthus_oerstedii)))	(Psittacanthus_angustifolius	Cladocolea_gracilis)))	((Cladocolea_mcvaughii	Passovia_pyrifolia)	(Dendropemon_bicolor	Oryctanthus_occidentalis))))	((Phthirusa_inorna	(Tripodanthus_flagellaris	Tripodanthus_acutifolius))	Tripodanthus_belmirensis))
(((((Plicosepalus_sagittifolius	Bakerella_sp_Nickrent_4161)	(Phragmanthera_regularis	(((((((Benthamina_alyxifolia	(Amyema_queenslandica	Helicanthes_elastica))	(Dactyliophora_novaeguineae	(Amyema_cambagei	(Diplatia_grandibractea	(Diplatia_furcata	Amyema_glabra)))))	Sogerianthe_sessiflora)	((((Muellerina_celastroides	Muellerina_eucalyptoides)	Ileostylus_micranthus)	((((((Ligaria_cuneifolia	(Decaisnina_signata	Decaisnina_congesta))	Decaisnina_brittenii)	((Notanthera_heterophylla	((Peraxilla_tetrapetala	Alepis_flavida)	(((Loxanthera_speciosa	Amylotheca_duthieana)	((Decaisnina_triflora	((Lysiana_filifolia	Lysiana_exocarpi)	Lysiana_maritima))	((Macrosolen_melintangensis	Macrosolen_cochinchinensis)	Lepeostegeres_lancifolia)))	Lepidaria_sp_Nickrent_4044)))	(((Struthanthus_woodsonii	(Struthanthus_sp_RE_5128_1	((Struthanthus_orbicularis	Struthanthus_oerstedii)	(Psittacanthus_angustifolius	((Cladocolea_cupulata	Cladocolea_mcvaughii)	Cladocolea_gracilis)))))	((Passovia_pyrifolia	(Dendropemon_bicolor	(Psittacanthus_schiedeanus	Oryctanthus_occidentalis)))	Psittacanthus_calyculatus))	((Tripodanthus_belmirensis	Phthirusa_inorna)	(Tripodanthus_flagellaris	Tripodanthus_acutifolius)))))	Atkinsonia_ligustrina)
((Agelanthus_sansibarensis	(Oncella_ambigua	Oncocalyx_sulfureus))	((((Oedina_pendens	(Vanwykia_remota	Socratina_bemarivensis))	(((Phragmanthera_crassicaulis	((((Emelianthe_panganensis	(Plicosepalus_curviflorus	Globimetula_dinklagei))	((Tapinanthus_sp_OM825	(Erianthemum_dregei	Spragueanella_rhamnifolia))	(Helixanthera_kirkii	(Englerina_woodfordioides	(Tapinanthus_quinquangulus	Oliverella_rubroviridis)))))	Moquiniella_rubra)	Septulina_glauca))	((((Helixanthera_cylindrica	((Baratranthus_axanthus	((Sogerianthe_sessiflora	(Benthamina_alyxifolia	(Amyema_queenslandica	Helicanthes_elastica)))	(Dactyliophora_novaeguineae	(Amyema_cambagei	((Diplatia_grandibractea	Amyema_glabra)	Diplatia_furcata)))))	((Ligaria_cuneifolia	(Atkinsonia_ligustrina	(((Tupeia_antarctica	(Lepidaria_oviceps	(Nuytsia_floribunda	(((Tristerix_peytonii	(Tristerix_pubescens	(Tristerix_longebracteatus	Tristerix_grandiflorus)))	((Tristerix_corymbosus	Tristerix_verticillatus)	(Tristerix_penduliflorus	Tristerix_aphyllus)))	(Tristerix_chodatianus	Tristerix_peruvianus)))))	Gaiadendron_punctatum)	((Notanthera_heterophylla	((Peraxilla_tetrapetala	Alepis_flavida)	((Lepeostegeres_lancifolia
((Agelanthus_sansibarensis	(Oncella_ambigua	Oncocalyx_sulfureus))	(((Berhautia_senegalensis	(Tapinanthus_constrictiflorus	Englerina_ramulosa))	(Oedina_pendens	((Vanwykia_remota	Socratina_bemarivensis)	((((Plicosepalus_curviflorus	Phragmanthera_crassicaulis)	(((Helixanthera_kirkii	Emelianthe_panganensis)	Globimetula_dinklagei)	((Tapinanthus_sp_OM825	(Erianthemum_dregei	Spragueanella_rhamnifolia))	(Oliverella_rubroviridis	(Englerina_woodfordioides	Tapinanthus_quinquangulus)))))	Moquiniella_rubra)	(((Tolypanthus_involucratus	((Helixanthera_coccinea	((Dendrophthoe_constricta	Dendrophthoe_longituba)	Dendrophthoe_vitellina))	Dendrophthoe_curvata))	(((Baratranthus_axanthus	(((Amyema_queenslandica	Helicanthes_elastica)	(Benthamina_alyxifolia	((Amyema_cambagei	Dactyliophora_novaeguineae)	(Diplatia_grandibractea	(Diplatia_furcata	Amyema_glabra)))))	Sogerianthe_sessiflora))	(((Cecarria_obtusifolia	((Loranthus_europaeus	Loranthus_grewingkii)	(Loranthus_delavayi	(Loranthus_kaoi	Loranthus_odoratus))))	(((Muellerina_celastroides	Muellerina_eucalyptoides)	Ileostylus_micranthus)	(Gaiadendron_punctatum	(Nuytsia_floribunda	((((Tristerix_peytonii	(Tristerix_corymbosus
((Agelanthus_sansibarensis	(Oncella_ambigua	(Oncocalyx_schimperi	Oncocalyx_sulfureus)))	(((Tapinanthus_constrictiflorus	Englerina_ramulosa)	(Oedina_pendens	(((Helixanthera_kirkii	Moquiniella_rubra)	((Septulina_glauca	Phragmanthera_crassicaulis)	((Emelianthe_panganensis	Globimetula_dinklagei)	(Plicosepalus_curviflorus	((Tapinanthus_sp_OM825	(Erianthemum_dregei	Spragueanella_rhamnifolia))	(Englerina_woodfordioides	(Tapinanthus_quinquangulus	Oliverella_rubroviridis)))))))	((Amyema_cambagei	((Bakerella_sp_Nickrent_4161	Plicosepalus_sagittifolius)	(((Helixanthera_cylindrica	((Baratranthus_axanthus	(((Amyema_queenslandica	Helicanthes_elastica)	(Benthamina_alyxifolia	(Dactyliophora_novaeguineae	(Diplatia_furcata	Amyema_glabra))))	Sogerianthe_sessiflora))	((Cecarria_obtusifolia	((Loranthus_europaeus	Loranthus_grewingkii)	(Loranthus_delavayi	(Loranthus_kaoi	Loranthus_odoratus))))	(((Muellerina_celastroides	Muellerina_eucalyptoides)	Ileostylus_micranthus)	(((((Tripodanthus_belmirensis	((Tripodanthus_flagellaris	Tripodanthus_acutifolius)	Phthirusa_inorna))	(Psittacanthus_calyculatus	((((Dendropemon_bicolor	(Psittacanthus_schiedeanus	Oryctanthus_occidentalis))	(Psittacanthus_angustifolius
((Berhautia_senegalensis	((Tapinanthus_constrictiflorus	Englerina_ramulosa)	((((Helixanthera_kirkii	((Plicosepalus_curviflorus	(Erianthemum_dregei	Spragueanella_rhamnifolia))	(((Oliverella_rubroviridis	Tapinanthus_quinquangulus)	(Globimetula_dinklagei	Emelianthe_panganensis))	(Septulina_glauca	((Tapinanthus_sp_OM825	Moquiniella_rubra)	(Phragmanthera_crassicaulis	Englerina_woodfordioides))))))	(((Taxillus_chinensis	(Phragmanthera_regularis	(Scurrula_ferruginea	(Scurrula_pulverulenta	Scurrula_parasitica))))	(((Sogerianthe_sessiflora	((Amyema_queenslandica	Helicanthes_elastica)	((Dactyliophora_novaeguineae	(Amyema_glabra	Diplatia_furcata))	Benthamina_alyxifolia)))	(((Ileostylus_micranthus	(Muellerina_celastroides	Muellerina_eucalyptoides))	((Cecarria_obtusifolia	((Loranthus_grewingkii	Loranthus_europaeus)	(Loranthus_odoratus	(Loranthus_delavayi	Loranthus_kaoi))))	((Gaiadendron_punctatum	(((Amylotheca_subumbellata	((Aetanthus_nodosus	Desmaria_mutabilis)	((Decaisnina_congesta	Decaisnina_signata)	Ligaria_cuneifolia)))	((((Cladocolea_mcvaughii	Cladocolea_cupulata)	Tripodanthus_acutifolius)	(Psittacanthus_calyculatus	((Passovia_pyrifolia	(Oryctanthus_occidentalis
(((Berhautia_senegalensis	(((Oncocalyx_schimperi	(Dendrophthoe_constricta	Tapinanthus_constrictiflorus))	Englerina_ramulosa)	((((((Tolypanthus_involucratus	((Dendrophthoe_curvata	(Dendrophthoe_longituba	Dendrophthoe_vitellina))	(Plicosepalus_sagittifolius	Helixanthera_coccinea)))	((((Helixanthera_parasitica	Taxillus_chinensis)	(Scurrula_ferruginea	(Scurrula_pulverulenta	Scurrula_parasitica)))	((((Sogerianthe_sessiflora	((Amyema_queenslandica	Helicanthes_elastica)	(((Amyema_cambagei	(Amyema_glabra	(Diplatia_furcata	Diplatia_grandibractea)))	Dactyliophora_novaeguineae)	Benthamina_alyxifolia)))	Baratranthus_axanthus)	Helixanthera_cylindrica)	((Cecarria_obtusifolia	((Loranthus_grewingkii	Loranthus_europaeus)	((Loranthus_delavayi	Loranthus_kaoi)	Loranthus_odoratus)))	(((((((((Psittacanthus_angustifolius	(Passovia_pyrifolia	Phthirusa_inorna))	(((Cladocolea_gracilis	(Struthanthus_orbicularis	Struthanthus_oerstedii))	Struthanthus_woodsonii)	Tripodanthus_belmirensis))	(((Tripodanthus_flagellaris	Tripodanthus_acutifolius)	((((Cladocolea_mcvaughii	Cladocolea_cupulata)	Oryctanthus_occidentalis)	Dendropemon_bicolor)	Psittacanthus_calyculatus))	Struthanthus_sp_RE_5128_1))	Psittacanthus_schiedeanus)
((((Oncocalyx_sulfureus	Oncella_ambigua)	Agelanthus_sansibarensis)	(((Oncocalyx_schimperi	Tapinanthus_constrictiflorus)	Englerina_ramulosa)	(Dendrophthoe_constricta	(((((Emelianthe_panganensis	(((Englerina_woodfordioides	Tapinanthus_quinquangulus)	Oliverella_rubroviridis)	(Tapinanthus_sp_OM825	(Erianthemum_dregei	Spragueanella_rhamnifolia))))	(Septulina_glauca	(Globimetula_dinklagei	Phragmanthera_crassicaulis)))	(Helixanthera_kirkii	Moquiniella_rubra))	((Socratina_bemarivensis	Vanwykia_remota)	((((Tolypanthus_involucratus	((Dendrophthoe_curvata	(Dendrophthoe_longituba	Dendrophthoe_vitellina))	(Plicosepalus_curviflorus	Helixanthera_coccinea)))	Plicosepalus_sagittifolius)	(((Helixanthera_parasitica	Taxillus_chinensis)	(Phragmanthera_regularis	(Scurrula_ferruginea	(Scurrula_pulverulenta	Scurrula_parasitica))))	(Helixanthera_cylindrica	((((Ileostylus_micranthus	Muellerina_eucalyptoides)	((Cecarria_obtusifolia	((Loranthus_grewingkii	Loranthus_europaeus)	((Loranthus_kaoi	Loranthus_delavayi)	Loranthus_odoratus)))	((((Atkinsonia_ligustrina	(((Alepis_flavida	Peraxilla_tetrapetala)	((((Lepeostegeres_lancifolia	((Lepidaria_oviceps	Lepidaria_sp_Nickrent_4044)	(Macrosolen_melintangensis
((Oncocalyx_sulfureus	Oncella_ambigua)	(Agelanthus_sansibarensis	((((Oncocalyx_schimperi	Tapinanthus_constrictiflorus)	Englerina_ramulosa)	(((((Phragmanthera_crassicaulis	((Tapinanthus_sp_OM825	(Erianthemum_dregei	Spragueanella_rhamnifolia))	((Tapinanthus_quinquangulus	Oliverella_rubroviridis)	Englerina_woodfordioides)))	(Emelianthe_panganensis	Globimetula_dinklagei))	(Helixanthera_kirkii	Moquiniella_rubra))	((Socratina_bemarivensis	Vanwykia_remota)	((((Plicosepalus_curviflorus	Septulina_glauca)	Bakerella_sp_Nickrent_4161)	Plicosepalus_sagittifolius)	(((((Helixanthera_parasitica	Taxillus_chinensis)	(Scurrula_ferruginea	(Scurrula_pulverulenta	Scurrula_parasitica)))	(((((Notanthera_heterophylla	(((Phragmanthera_regularis	Decaisnina_congesta)	Decaisnina_signata)	Psittacanthus_angustifolius))	((((Aetanthus_nodosus	Desmaria_mutabilis)	(Ligaria_cuneifolia	(Psittacanthus_calyculatus	((Tripodanthus_belmirensis	(((Struthanthus_sp_RE_5128_1	Struthanthus_woodsonii)	(Cladocolea_gracilis	(Struthanthus_orbicularis	(Psittacanthus_schiedeanus	Struthanthus_oerstedii))))	((Passovia_pyrifolia	Phthirusa_inorna)	((Cladocolea_cupulata	(Oryctanthus_occidentalis	Cladocolea_mcvaughii))	Dendropemon_bicolor))))
((((((Septulina_glauca	Phragmanthera_crassicaulis)	((Emelianthe_panganensis	(((Erianthemum_dregei	Spragueanella_rhamnifolia)	Tapinanthus_sp_OM825)	(Tapinanthus_quinquangulus	Oliverella_rubroviridis)))	Globimetula_dinklagei))	(Helixanthera_kirkii	Moquiniella_rubra))	((Socratina_bemarivensis	Vanwykia_remota)	((Bakerella_sp_Nickrent_4161	Plicosepalus_sagittifolius)	(((Tolypanthus_involucratus	((Dendrophthoe_constricta	(Helixanthera_parasitica	Taxillus_chinensis))	(Phragmanthera_regularis	(Scurrula_ferruginea	(Scurrula_pulverulenta	Scurrula_parasitica)))))	(((((Tristerix_peruvianus	(((((Tristerix_pubescens	(Tristerix_penduliflorus	(Tristerix_verticillatus	(Tristerix_corymbosus	Tristerix_aphyllus))))	Tristerix_chodatianus)	Tristerix_grandiflorus)	Tristerix_longebracteatus)	Tristerix_peytonii))	(((Tupeia_antarctica	Nuytsia_floribunda)	(Atkinsonia_ligustrina	((((((Cladocolea_cupulata	(Oryctanthus_occidentalis	Cladocolea_mcvaughii))	Dendropemon_bicolor)	(Psittacanthus_calyculatus	((Passovia_pyrifolia	Phthirusa_inorna)	((Psittacanthus_angustifolius	Cladocolea_gracilis)	(Struthanthus_woodsonii	(Struthanthus_sp_RE_5128_1	(Psittacanthus_schiedeanus	(Struthanthus_orbicularis	Struthanthus_oerstedii))))))))
((Tapinanthus_constrictiflorus	(Oncocalyx_schimperi	Englerina_ramulosa))	(((Agelanthus_sansibarensis	(Oncocalyx_sulfureus	Oncella_ambigua))	(Englerina_woodfordioides	Berhautia_senegalensis))	((Socratina_bemarivensis	Vanwykia_remota)	((Oedina_pendens	(Bakerella_sp_Nickrent_4161	((Plicosepalus_sagittifolius	((Dendrophthoe_curvata	(Dendrophthoe_constricta	(Dendrophthoe_vitellina	Dendrophthoe_longituba)))	(Tolypanthus_involucratus	Helixanthera_coccinea)))	(((Helixanthera_parasitica	Taxillus_chinensis)	(Scurrula_ferruginea	(Scurrula_pulverulenta	Scurrula_parasitica)))	((((Cecarria_obtusifolia	((Loranthus_grewingkii	Loranthus_europaeus)	(Loranthus_delavayi	(Loranthus_odoratus	Loranthus_kaoi))))	(((Gaiadendron_punctatum	Nuytsia_floribunda)	(((((Psittacanthus_calyculatus	(((Psittacanthus_schiedeanus	(Struthanthus_woodsonii	(Struthanthus_sp_RE_5128_1	(Struthanthus_orbicularis	Struthanthus_oerstedii))))	Cladocolea_gracilis)	Psittacanthus_angustifolius))	((Phthirusa_inorna	Passovia_pyrifolia)	((Cladocolea_cupulata	(Oryctanthus_occidentalis	Cladocolea_mcvaughii))	Dendropemon_bicolor)))	((Tripodanthus_flagellaris	Tripodanthus_acutifolius)	Tripodanthus_belmirensis))	(Tupeia_antarctica
(((Englerina_woodfordioides	Agelanthus_sansibarensis)	(Oncocalyx_schimperi	(Oncocalyx_sulfureus	Oncella_ambigua)))	((((((Helixanthera_parasitica	Socratina_bemarivensis)	Vanwykia_remota)	(((Phragmanthera_crassicaulis	Septulina_glauca)	(((Plicosepalus_curviflorus	((Tapinanthus_sp_OM825	(Erianthemum_dregei	Spragueanella_rhamnifolia))	(Tapinanthus_quinquangulus	Oliverella_rubroviridis)))	(Globimetula_dinklagei	Emelianthe_panganensis))	(Helixanthera_kirkii	Moquiniella_rubra)))	((((Dendrophthoe_curvata	(Dendrophthoe_constricta	(Dendrophthoe_vitellina	Dendrophthoe_longituba)))	(Tolypanthus_involucratus	Helixanthera_coccinea))	((Taxillus_chinensis	(Phragmanthera_regularis	(Scurrula_pulverulenta	(Scurrula_parasitica	Scurrula_ferruginea))))	((((((((Tristerix_longebracteatus	Tristerix_peruvianus)	Tristerix_pubescens)	(Tristerix_grandiflorus	((Tristerix_penduliflorus	(Tristerix_verticillatus	(Tristerix_corymbosus	Tristerix_aphyllus)))	(Tristerix_peytonii	Tristerix_chodatianus))))	Tupeia_antarctica)	((Gaiadendron_punctatum	Nuytsia_floribunda)	(Atkinsonia_ligustrina	(Ligaria_cuneifolia	((((Tripodanthus_flagellaris	Tripodanthus_acutifolius)	((((Phthirusa_inorna	Passovia_pyrifolia)
((Agelanthus_sansibarensis	(Oncocalyx_sulfureus	Oncella_ambigua))	((((Socratina_bemarivensis	Vanwykia_remota)	(((Phragmanthera_crassicaulis	Septulina_glauca)	((((Tapinanthus_sp_OM825	(Erianthemum_dregei	Spragueanella_rhamnifolia))	(Helixanthera_kirkii	(Englerina_woodfordioides	(Tapinanthus_quinquangulus	Oliverella_rubroviridis))))	(Globimetula_dinklagei	Emelianthe_panganensis))	Moquiniella_rubra))	(((Plicosepalus_sagittifolius	((Dendrophthoe_curvata	(Dendrophthoe_constricta	(Dendrophthoe_vitellina	Dendrophthoe_longituba)))	(Tolypanthus_involucratus	Helixanthera_coccinea)))	(((Helixanthera_parasitica	Taxillus_chinensis)	(Phragmanthera_regularis	(Scurrula_ferruginea	(Scurrula_pulverulenta	Scurrula_parasitica))))	((Helixanthera_cylindrica	(((Plicosepalus_curviflorus	Sogerianthe_sessiflora)	(((Diplatia_furcata	Amyema_glabra)	(Diplatia_grandibractea	(Dactyliophora_novaeguineae	Amyema_cambagei)))	(Benthamina_alyxifolia	(Amyema_queenslandica	Helicanthes_elastica))))	Oedina_pendens))	(Baratranthus_axanthus	((Cecarria_obtusifolia	((Loranthus_europaeus	Loranthus_grewingkii)	(Loranthus_delavayi	(Loranthus_odoratus	Loranthus_kaoi))))	((((Phthirusa_inorna
((Agelanthus_sansibarensis	(Oncocalyx_sulfureus	Oncella_ambigua))	((((Socratina_bemarivensis	Vanwykia_remota)	((Moquiniella_rubra	((Phragmanthera_crassicaulis	Septulina_glauca)	(((Tapinanthus_sp_OM825	(Erianthemum_dregei	Spragueanella_rhamnifolia))	(Helixanthera_kirkii	(Englerina_woodfordioides	(Tapinanthus_quinquangulus	Oliverella_rubroviridis))))	(Globimetula_dinklagei	Emelianthe_panganensis))))	((((((Dendrophthoe_constricta	(Helixanthera_parasitica	Taxillus_chinensis))	(Scurrula_ferruginea	(Scurrula_pulverulenta	Scurrula_parasitica)))	(Oedina_pendens	((Baratranthus_axanthus	Helixanthera_cylindrica)	(((Cecarria_obtusifolia	((Loranthus_europaeus	Loranthus_grewingkii)	(Loranthus_odoratus	(Loranthus_kaoi	Loranthus_delavayi))))	(((((Tupeia_antarctica	((Aetanthus_nodosus	Desmaria_mutabilis)	(Tristerix_grandiflorus	((Tristerix_pubescens	Tristerix_longebracteatus)	((((Tristerix_penduliflorus	(Tristerix_corymbosus	Tristerix_aphyllus))	Tristerix_verticillatus)	Tristerix_peytonii)	(Tristerix_chodatianus	Tristerix_peruvianus))))))	(Notanthera_heterophylla	((Lepidaria_oviceps	((Amylotheca_duthieana	Loxanthera_speciosa)	(((Amylotheca_subumbellata
(((Englerina_woodfordioides	Agelanthus_sansibarensis)	((Oncocalyx_schimperi	Oncocalyx_sulfureus)	Oncella_ambigua))	(((((((Taxillus_chinensis	(Phragmanthera_regularis	(Scurrula_ferruginea	(Scurrula_pulverulenta	Scurrula_parasitica))))	(Helixanthera_cylindrica	(((Ileostylus_micranthus	(Muellerina_celastroides	Muellerina_eucalyptoides))	((Cecarria_obtusifolia	((Loranthus_europaeus	Loranthus_grewingkii)	(Loranthus_delavayi	(Loranthus_odoratus	Loranthus_kaoi))))	(((((Aetanthus_nodosus	Desmaria_mutabilis)	Ligaria_cuneifolia)	(((Decaisnina_signata	Decaisnina_congesta)	(((((Cladocolea_cupulata	((Cladocolea_mcvaughii	Oryctanthus_occidentalis)	Dendropemon_bicolor))	((((Psittacanthus_angustifolius	(Struthanthus_sp_RE_5128_1	((Struthanthus_oerstedii	Struthanthus_orbicularis)	Cladocolea_gracilis)))	Psittacanthus_schiedeanus)	Struthanthus_woodsonii)	Passovia_pyrifolia))	(Phthirusa_inorna	(Tripodanthus_belmirensis	(Tripodanthus_flagellaris	Tripodanthus_acutifolius))))	Psittacanthus_calyculatus)	((Notanthera_heterophylla	(((Decaisnina_triflora	((Lepidaria_oviceps	Lepidaria_sp_Nickrent_4044)	(Macrosolen_melintangensis	Macrosolen_cochinchinensis)))	(Lepeostegeres_lancifolia	((Amylotheca_subumbellata
(((Englerina_woodfordioides	Agelanthus_sansibarensis)	(Oncocalyx_sulfureus	Oncella_ambigua))	(((Englerina_ramulosa	Tapinanthus_constrictiflorus)	((Oedina_pendens	(((((Helixanthera_kirkii	Moquiniella_rubra)	((Tapinanthus_sp_OM825	(Tapinanthus_quinquangulus	Oliverella_rubroviridis))	(Plicosepalus_curviflorus	(Spragueanella_rhamnifolia	Erianthemum_dregei))))	(Globimetula_dinklagei	Emelianthe_panganensis))	(Septulina_glauca	Phragmanthera_crassicaulis))	((((Helixanthera_parasitica	Socratina_bemarivensis)	Vanwykia_remota)	(Plicosepalus_sagittifolius	(((Taxillus_chinensis	(Phragmanthera_regularis	(Scurrula_pulverulenta	(Scurrula_ferruginea	Scurrula_parasitica))))	(Helixanthera_cylindrica	(((Ileostylus_micranthus	(Muellerina_celastroides	Muellerina_eucalyptoides))	((Cecarria_obtusifolia	((Loranthus_kaoi	(Loranthus_odoratus	Loranthus_delavayi))	(Loranthus_grewingkii	Loranthus_europaeus)))	((Nuytsia_floribunda	(((Tristerix_pubescens	(Tristerix_peytonii	(Tristerix_longebracteatus	((Tristerix_chodatianus	Tristerix_peruvianus)	(((Tristerix_corymbosus	Tristerix_aphyllus)	Tristerix_penduliflorus)	Tristerix_verticillatus)))))	Tristerix_grandiflorus)	Tupeia_antarctica))
(((((Lepidaria_oviceps	(Oncocalyx_schimperi	Englerina_ramulosa))	Tapinanthus_constrictiflorus)	(Oedina_pendens	((Socratina_bemarivensis	Vanwykia_remota)	(((((((Helixanthera_kirkii	Moquiniella_rubra)	((Tapinanthus_quinquangulus	Oliverella_rubroviridis)	(Plicosepalus_curviflorus	(Tapinanthus_sp_OM825	(Spragueanella_rhamnifolia	Erianthemum_dregei)))))	(Globimetula_dinklagei	Emelianthe_panganensis))	(Septulina_glauca	Phragmanthera_crassicaulis))	Bakerella_sp_Nickrent_4161)	Plicosepalus_sagittifolius)	((((Scurrula_pulverulenta	(Scurrula_ferruginea	Scurrula_parasitica))	(Helixanthera_parasitica	Taxillus_chinensis))	((Baratranthus_axanthus	Helixanthera_cylindrica)	((((((Gaiadendron_punctatum	((Alepis_flavida	Peraxilla_tetrapetala)	(((((Macrosolen_melintangensis	Macrosolen_cochinchinensis)	Lepidaria_sp_Nickrent_4044)	Decaisnina_triflora)	(Lepeostegeres_lancifolia	(Decaisnina_brittenii	((Lysiana_filifolia	Lysiana_exocarpi)	Lysiana_maritima))))	(Loxanthera_speciosa	Amylotheca_duthieana))))	(((Tristerix_grandiflorus	Tristerix_penduliflorus)	((Tristerix_longebracteatus	Tristerix_pubescens)	((Tristerix_chodatianus	Tristerix_peruvianus)	(Tristerix_peytonii	((Tristerix_corymbosus
(((Oedina_pendens	(((((Moquiniella_rubra	Globimetula_dinklagei)	Emelianthe_panganensis)	((Helixanthera_kirkii	(Englerina_woodfordioides	(Tapinanthus_quinquangulus	Oliverella_rubroviridis)))	(Plicosepalus_curviflorus	(Tapinanthus_sp_OM825	(Spragueanella_rhamnifolia	Erianthemum_dregei)))))	Phragmanthera_crassicaulis)	(Bakerella_sp_Nickrent_4161	((Plicosepalus_sagittifolius	((Amyema_cambagei	(Socratina_bemarivensis	Vanwykia_remota))	(((Tolypanthus_involucratus	((((Dendrophthoe_longituba	Dendrophthoe_vitellina)	Dendrophthoe_constricta)	Dendrophthoe_curvata)	Helixanthera_coccinea))	((Helixanthera_cylindrica	((Phragmanthera_regularis	(Scurrula_ferruginea	(Scurrula_parasitica	Scurrula_pulverulenta)))	(Helixanthera_parasitica	Taxillus_chinensis)))	(((Cecarria_obtusifolia	((Loranthus_delavayi	(Loranthus_kaoi	Loranthus_odoratus))	(Loranthus_grewingkii	Loranthus_europaeus)))	((Gaiadendron_punctatum	(Nuytsia_floribunda	((((Tristerix_pubescens	(Tristerix_longebracteatus	(Tristerix_grandiflorus	(Tristerix_penduliflorus	(Tristerix_aphyllus	((Tristerix_peytonii	Tristerix_verticillatus)	Tristerix_corymbosus))))))	(Tristerix_chodatianus	Tristerix_peruvianus))	Tupeia_antarctica)
(((((Phragmanthera_crassicaulis	((Globimetula_dinklagei	(Helixanthera_kirkii	Emelianthe_panganensis))	(Plicosepalus_curviflorus	((Englerina_woodfordioides	(Tapinanthus_quinquangulus	Oliverella_rubroviridis))	(Tapinanthus_sp_OM825	(Spragueanella_rhamnifolia	Erianthemum_dregei))))))	Moquiniella_rubra)	((Oedina_pendens	(Plicosepalus_sagittifolius	(Septulina_glauca	Bakerella_sp_Nickrent_4161)))	(Vanwykia_remota	((Tolypanthus_involucratus	((((Dendrophthoe_longituba	Dendrophthoe_vitellina)	Dendrophthoe_constricta)	Dendrophthoe_curvata)	Helixanthera_coccinea))	(((Phragmanthera_regularis	(Scurrula_ferruginea	(Scurrula_parasitica	Scurrula_pulverulenta)))	(Helixanthera_parasitica	Taxillus_chinensis))	(Amyema_cambagei	(Helixanthera_cylindrica	(((Ileostylus_micranthus	(Muellerina_celastroides	Muellerina_eucalyptoides))	((Cecarria_obtusifolia	((Loranthus_delavayi	(Loranthus_kaoi	Loranthus_odoratus))	(Loranthus_grewingkii	Loranthus_europaeus)))	((Amylotheca_subumbellata	(((Gaiadendron_punctatum	Nuytsia_floribunda)	((Tristerix_peytonii	Tristerix_peruvianus)	((Tristerix_longebracteatus	((Tristerix_grandiflorus	Tristerix_pubescens)	Tristerix_chodatianus))	((Tristerix_aphyllus
(((((Bakerella_sp_Nickrent_4161	(((Plicosepalus_sagittifolius	(Tolypanthus_involucratus	((((Dendrophthoe_longituba	Dendrophthoe_vitellina)	Dendrophthoe_constricta)	Dendrophthoe_curvata)	Helixanthera_coccinea)))	(((Scurrula_ferruginea	(Scurrula_parasitica	Scurrula_pulverulenta))	(Helixanthera_parasitica	Taxillus_chinensis))	(Helixanthera_cylindrica	(((((Gaiadendron_punctatum	(Nuytsia_floribunda	(Tristerix_grandiflorus	((((((Tristerix_corymbosus	Tristerix_verticillatus)	Tristerix_aphyllus)	Tristerix_penduliflorus)	Tristerix_peytonii)	Tristerix_chodatianus)	((Tristerix_peruvianus	Tristerix_longebracteatus)	Tristerix_pubescens)))))	((((((Psittacanthus_schiedeanus	((Decaisnina_congesta	Decaisnina_signata)	Decaisnina_brittenii))	Ligaria_cuneifolia)	(Aetanthus_nodosus	Desmaria_mutabilis))	(Notanthera_heterophylla	((((Psittacanthus_calyculatus	(Psittacanthus_angustifolius	(Cladocolea_gracilis	(((Struthanthus_orbicularis	Struthanthus_oerstedii)	Struthanthus_woodsonii)	Struthanthus_sp_RE_5128_1))))	(Passovia_pyrifolia	(((Cladocolea_cupulata	Cladocolea_mcvaughii)	Oryctanthus_occidentalis)	Dendropemon_bicolor)))	((Tripodanthus_flagellaris	Tripodanthus_acutifolius)	Phthirusa_inorna))	Tripodanthus_belmirensis)))
(((Oncocalyx_sulfureus	Oncella_ambigua)	Agelanthus_sansibarensis)	(Berhautia_senegalensis	((Oncocalyx_schimperi	(((Socratina_bemarivensis	Vanwykia_remota)	(((((Helixanthera_kirkii	Moquiniella_rubra)	(Phragmanthera_regularis	(((Tapinanthus_sp_OM825	(Englerina_woodfordioides	(Tapinanthus_quinquangulus	Oliverella_rubroviridis)))	(Spragueanella_rhamnifolia	Erianthemum_dregei))	(Emelianthe_panganensis	Globimetula_dinklagei))))	(Phragmanthera_crassicaulis	(Plicosepalus_curviflorus	Septulina_glauca)))	(Amyema_cambagei	(Plicosepalus_sagittifolius	Bakerella_sp_Nickrent_4161)))	(((((Dendrophthoe_longituba	Dendrophthoe_vitellina)	Dendrophthoe_constricta)	Dendrophthoe_curvata)	(Helixanthera_coccinea	Tolypanthus_involucratus))	(((Scurrula_ferruginea	(Scurrula_parasitica	Scurrula_pulverulenta))	(Helixanthera_parasitica	Taxillus_chinensis))	(Helixanthera_cylindrica	(((((Gaiadendron_punctatum	Nuytsia_floribunda)	((Atkinsonia_ligustrina	(((Alepis_flavida	Peraxilla_tetrapetala)	(Notanthera_heterophylla	(((Loxanthera_speciosa	Amylotheca_duthieana)	(((Decaisnina_triflora	Lepeostegeres_lancifolia)	(Amylotheca_subumbellata	((Lysiana_filifolia	Lysiana_exocarpi)	Lysiana_maritima)))
(((Oncocalyx_sulfureus	Oncella_ambigua)	Agelanthus_sansibarensis)	((Berhautia_senegalensis	(((((Amyema_cambagei	Bakerella_sp_Nickrent_4161)	((Plicosepalus_sagittifolius	((((Dendrophthoe_longituba	Dendrophthoe_vitellina)	Dendrophthoe_constricta)	Dendrophthoe_curvata)	(Helixanthera_coccinea	Tolypanthus_involucratus)))	(Socratina_bemarivensis	Vanwykia_remota)))	((((Phragmanthera_regularis	(Scurrula_pulverulenta	(Scurrula_ferruginea	Scurrula_parasitica)))	(Helixanthera_parasitica	Taxillus_chinensis))	(Helixanthera_cylindrica	(((Ileostylus_micranthus	(Muellerina_celastroides	Muellerina_eucalyptoides))	((Cecarria_obtusifolia	((Loranthus_odoratus	(Loranthus_delavayi	Loranthus_kaoi))	(Loranthus_grewingkii	Loranthus_europaeus)))	((Gaiadendron_punctatum	Nuytsia_floribunda)	(((Atkinsonia_ligustrina	(((Decaisnina_brittenii	(((Alepis_flavida	Peraxilla_tetrapetala)	(Notanthera_heterophylla	((Lepeostegeres_lancifolia	(Loxanthera_speciosa	Amylotheca_duthieana))	(((Lysiana_filifolia	Lysiana_exocarpi)	Lysiana_maritima)	(Decaisnina_triflora	((Macrosolen_melintangensis	Macrosolen_cochinchinensis)	(Lepidaria_oviceps	Lepidaria_sp_Nickrent_4044)))))))	((Decaisnina_congesta
((((((((Helixanthera_kirkii	((Oncocalyx_schimperi	Septulina_glauca)	((Englerina_woodfordioides	Tapinanthus_quinquangulus)	Oliverella_rubroviridis)))	(Tapinanthus_sp_OM825	((Spragueanella_rhamnifolia	Erianthemum_dregei)	Plicosepalus_curviflorus)))	(Emelianthe_panganensis	Globimetula_dinklagei))	(Amyema_cambagei	(Phragmanthera_crassicaulis	Moquiniella_rubra)))	((Bakerella_sp_Nickrent_4161	((Diplatia_grandibractea	(((Dendrophthoe_longituba	Dendrophthoe_vitellina)	((Dendrophthoe_curvata	Helixanthera_coccinea)	Dendrophthoe_constricta))	Plicosepalus_sagittifolius))	(Socratina_bemarivensis	Vanwykia_remota)))	(((Phragmanthera_regularis	(Scurrula_pulverulenta	(Scurrula_ferruginea	Scurrula_parasitica)))	(Helixanthera_parasitica	Taxillus_chinensis))	((((((Lepidaria_oviceps	Dactyliophora_novaeguineae)	(Amyema_glabra	Diplatia_furcata))	((Helicanthes_elastica	Amyema_queenslandica)	Benthamina_alyxifolia))	Sogerianthe_sessiflora)	Helixanthera_cylindrica)	(((Ileostylus_micranthus	(Muellerina_celastroides	Muellerina_eucalyptoides))	((Cecarria_obtusifolia	((Loranthus_odoratus	(Loranthus_delavayi	Loranthus_kaoi))	(Loranthus_grewingkii	Loranthus_europaeus)))	((((((Alepis_flavida
((((Oncocalyx_sulfureus	Oncella_ambigua)	Berhautia_senegalensis)	(((((Plicosepalus_sagittifolius	Bakerella_sp_Nickrent_4161)	((((Englerina_woodfordioides	(Plicosepalus_curviflorus	(Tapinanthus_quinquangulus	Oliverella_rubroviridis)))	((Tapinanthus_sp_OM825	(Spragueanella_rhamnifolia	Erianthemum_dregei))	Helixanthera_kirkii))	((Moquiniella_rubra	Globimetula_dinklagei)	Emelianthe_panganensis))	(Septulina_glauca	Phragmanthera_crassicaulis)))	((Socratina_bemarivensis	(Lepidaria_oviceps	Vanwykia_remota))	((Tolypanthus_involucratus	(Dendrophthoe_curvata	((Dendrophthoe_constricta	(Dendrophthoe_longituba	Dendrophthoe_vitellina))	Helixanthera_coccinea)))	(((Phragmanthera_regularis	(Scurrula_ferruginea	(Scurrula_parasitica	Scurrula_pulverulenta)))	(Helixanthera_parasitica	Taxillus_chinensis))	(((((((Diplatia_grandibractea	Amyema_cambagei)	Dactyliophora_novaeguineae)	(Amyema_glabra	Diplatia_furcata))	((Helicanthes_elastica	Amyema_queenslandica)	Benthamina_alyxifolia))	Sogerianthe_sessiflora)	(((Ileostylus_micranthus	(Muellerina_celastroides	Muellerina_eucalyptoides))	((Cecarria_obtusifolia	((Loranthus_delavayi	(Loranthus_kaoi	Loranthus_odoratus))	(Loranthus_grewingkii
((Agelanthus_sansibarensis	(Oncocalyx_schimperi	(Oncocalyx_sulfureus	Oncella_ambigua)))	(Berhautia_senegalensis	(((((Plicosepalus_sagittifolius	(Bakerella_sp_Nickrent_4161	((((Helixanthera_kirkii	Moquiniella_rubra)	(Emelianthe_panganensis	Globimetula_dinklagei))	(((Englerina_woodfordioides	(Tapinanthus_quinquangulus	Oliverella_rubroviridis))	(Tapinanthus_sp_OM825	(Spragueanella_rhamnifolia	Erianthemum_dregei)))	Plicosepalus_curviflorus))	(Septulina_glauca	Phragmanthera_crassicaulis))))	((Socratina_bemarivensis	Vanwykia_remota)	((Tolypanthus_involucratus	((Dendrophthoe_constricta	(Dendrophthoe_longituba	Dendrophthoe_vitellina))	(Helixanthera_coccinea	Dendrophthoe_curvata)))	(((Scurrula_pulverulenta	(Scurrula_ferruginea	Scurrula_parasitica))	(Helixanthera_parasitica	Taxillus_chinensis))	((((Phragmanthera_regularis	(Sogerianthe_sessiflora	(((Helicanthes_elastica	Amyema_queenslandica)	Benthamina_alyxifolia)	((Amyema_cambagei	Dactyliophora_novaeguineae)	((Amyema_glabra	Diplatia_grandibractea)	Diplatia_furcata)))))	Baratranthus_axanthus)	(((Amylotheca_subumbellata	((Gaiadendron_punctatum	(Atkinsonia_ligustrina	(Phthirusa_inorna	Nuytsia_floribunda)))	((Alepis_flavida
((Englerina_ramulosa	Tapinanthus_constrictiflorus)	((((Oncocalyx_sulfureus	Oncella_ambigua)	Agelanthus_sansibarensis)	Berhautia_senegalensis)	((Oedina_pendens	((Bakerella_sp_Nickrent_4161	((Phragmanthera_regularis	(((Septulina_glauca	(((Englerina_woodfordioides	(Oliverella_rubroviridis	Tapinanthus_quinquangulus))	((Erianthemum_dregei	Spragueanella_rhamnifolia)	Tapinanthus_sp_OM825))	Plicosepalus_curviflorus))	(Globimetula_dinklagei	Emelianthe_panganensis))	Phragmanthera_crassicaulis))	(Helixanthera_kirkii	Moquiniella_rubra)))	(Plicosepalus_sagittifolius	((Vanwykia_remota	Socratina_bemarivensis)	((((Helixanthera_parasitica	Taxillus_chinensis)	(Scurrula_ferruginea	(Scurrula_pulverulenta	Scurrula_parasitica)))	(((Sogerianthe_sessiflora	((Benthamina_alyxifolia	(Amyema_queenslandica	Helicanthes_elastica))	((Amyema_cambagei	(Diplatia_furcata	(Amyema_glabra	Diplatia_grandibractea)))	Dactyliophora_novaeguineae)))	(((((Aetanthus_nodosus	((Decaisnina_brittenii	(Decaisnina_congesta	Decaisnina_signata))	Desmaria_mutabilis))	Tupeia_antarctica)	((Atkinsonia_ligustrina	(Gaiadendron_punctatum	(Nuytsia_floribunda	((Peraxilla_tetrapetala	Alepis_flavida)
((((Socratina_bemarivensis	(Oedina_pendens	(((Phragmanthera_crassicaulis	(Plicosepalus_curviflorus	Septulina_glauca))	((((Englerina_woodfordioides	(Oliverella_rubroviridis	Tapinanthus_quinquangulus))	((Erianthemum_dregei	Spragueanella_rhamnifolia)	Tapinanthus_sp_OM825))	(Globimetula_dinklagei	Emelianthe_panganensis))	(Helixanthera_kirkii	Moquiniella_rubra)))	((Plicosepalus_sagittifolius	((Lepidaria_oviceps	Vanwykia_remota)	((((Dendrophthoe_constricta	(Helixanthera_parasitica	Taxillus_chinensis))	(Phragmanthera_regularis	(Scurrula_ferruginea	(Scurrula_pulverulenta	Scurrula_parasitica))))	(((Baratranthus_axanthus	(Sogerianthe_sessiflora	(((Dactyliophora_novaeguineae	Benthamina_alyxifolia)	(Amyema_queenslandica	Helicanthes_elastica))	((Amyema_glabra	Amyema_cambagei)	(Diplatia_grandibractea	Diplatia_furcata)))))	((Ileostylus_micranthus	(Muellerina_celastroides	Muellerina_eucalyptoides))	((Cecarria_obtusifolia	((Loranthus_grewingkii	Loranthus_europaeus)	((Loranthus_delavayi	Loranthus_kaoi)	Loranthus_odoratus)))	(((Gaiadendron_punctatum	(((Aetanthus_nodosus	((Decaisnina_brittenii	(Decaisnina_congesta	Decaisnina_signata))	Desmaria_mutabilis))
((((Oncocalyx_sulfureus	Oncella_ambigua)	Agelanthus_sansibarensis)	(Oncocalyx_schimperi	((Englerina_ramulosa	Tapinanthus_constrictiflorus)	(Socratina_bemarivensis	((Phragmanthera_crassicaulis	(Moquiniella_rubra	(((Helixanthera_kirkii	(Tapinanthus_sp_OM825	(Englerina_woodfordioides	(Oliverella_rubroviridis	Tapinanthus_quinquangulus))))	(Erianthemum_dregei	Spragueanella_rhamnifolia))	(Globimetula_dinklagei	Emelianthe_panganensis))))	(Oedina_pendens	((Plicosepalus_sagittifolius	(Vanwykia_remota	((((Helixanthera_parasitica	Taxillus_chinensis)	(Phragmanthera_regularis	(Scurrula_ferruginea	(Scurrula_pulverulenta	Scurrula_parasitica))))	((Sogerianthe_sessiflora	(((Amyema_queenslandica	Helicanthes_elastica)	Benthamina_alyxifolia)	(Dactyliophora_novaeguineae	(Amyema_cambagei	(Diplatia_furcata	(Diplatia_grandibractea	Amyema_glabra))))))	(((Cecarria_obtusifolia	((Loranthus_grewingkii	Loranthus_europaeus)	(Loranthus_odoratus	(Loranthus_delavayi	Loranthus_kaoi))))	(((((Tristerix_grandiflorus	(((Tristerix_penduliflorus	((Tristerix_verticillatus	Tristerix_corymbosus)	Tristerix_aphyllus))	Tristerix_peytonii)	Tristerix_longebracteatus))	Tristerix_pubescens)
(((Oncocalyx_sulfureus	Oncella_ambigua)	Agelanthus_sansibarensis)	((Berhautia_senegalensis	((Englerina_ramulosa	Tapinanthus_constrictiflorus)	((((((Plicosepalus_sagittifolius	(Socratina_bemarivensis	Vanwykia_remota))	(Helixanthera_coccinea	(Dendrophthoe_curvata	(Dendrophthoe_constricta	(Dendrophthoe_vitellina	Dendrophthoe_longituba)))))	(((Baratranthus_axanthus	(Sogerianthe_sessiflora	(((Amyema_queenslandica	Helicanthes_elastica)	Benthamina_alyxifolia)	(((Amyema_cambagei	Diplatia_grandibractea)	(Diplatia_furcata	Amyema_glabra))	Dactyliophora_novaeguineae))))	((Cecarria_obtusifolia	((Loranthus_grewingkii	Loranthus_europaeus)	(Loranthus_odoratus	(Loranthus_delavayi	Loranthus_kaoi))))	((Gaiadendron_punctatum	(((Tupeia_antarctica	(Tristerix_grandiflorus	((Tristerix_longebracteatus	Tristerix_pubescens)	((Tristerix_chodatianus	Tristerix_peruvianus)	(((Tristerix_aphyllus	(Tristerix_verticillatus	Tristerix_corymbosus))	Tristerix_penduliflorus)	Tristerix_peytonii)))))	(Amylotheca_subumbellata	(((Notanthera_heterophylla	((Peraxilla_tetrapetala	Alepis_flavida)	((Amylotheca_duthieana	((Lepidaria_oviceps	Lysiana_maritima)	Loxanthera_speciosa))
((((((((Tolypanthus_involucratus	Helixanthera_coccinea)	(Dendrophthoe_curvata	(Dendrophthoe_vitellina	Dendrophthoe_longituba)))	Dendrophthoe_constricta)	((Helixanthera_cylindrica	((Baratranthus_axanthus	(Sogerianthe_sessiflora	((Amyema_queenslandica	Helicanthes_elastica)	((Dactyliophora_novaeguineae	(Amyema_cambagei	(Diplatia_grandibractea	(Diplatia_furcata	Amyema_glabra))))	Benthamina_alyxifolia))))	((Cecarria_obtusifolia	((Loranthus_grewingkii	Loranthus_europaeus)	((Loranthus_kaoi	Loranthus_delavayi)	Loranthus_odoratus)))	(((((Nuytsia_floribunda	(Tupeia_antarctica	((Tristerix_penduliflorus	Tristerix_grandiflorus)	((Tristerix_longebracteatus	(((Tristerix_chodatianus	Tristerix_peruvianus)	(Tristerix_verticillatus	(Tristerix_corymbosus	Tristerix_aphyllus)))	Tristerix_peytonii))	Tristerix_pubescens))))	Amylotheca_subumbellata)	((Lepidaria_oviceps	Gaiadendron_punctatum)	(((Notanthera_heterophylla	((Peraxilla_tetrapetala	Alepis_flavida)	(((Lepidaria_sp_Nickrent_4044	(Macrosolen_cochinchinensis	Macrosolen_melintangensis))	((Decaisnina_congesta	(Decaisnina_triflora	Decaisnina_brittenii))	Decaisnina_signata))	(((Lysiana_filifolia	Lysiana_exocarpi)
((Berhautia_senegalensis	(((Tapinanthus_constrictiflorus	Englerina_ramulosa)	Oncocalyx_schimperi)	(((Socratina_bemarivensis	Vanwykia_remota)	(((Septulina_glauca	Phragmanthera_crassicaulis)	(((Helixanthera_kirkii	Moquiniella_rubra)	(Globimetula_dinklagei	Emelianthe_panganensis))	((Englerina_woodfordioides	(Oliverella_rubroviridis	Tapinanthus_quinquangulus))	(Tapinanthus_sp_OM825	(Spragueanella_rhamnifolia	(Plicosepalus_curviflorus	Erianthemum_dregei))))))	(((Bakerella_sp_Nickrent_4161	Plicosepalus_sagittifolius)	(((((Oedina_pendens	((Ileostylus_micranthus	(Muellerina_celastroides	Muellerina_eucalyptoides))	((Cecarria_obtusifolia	((Loranthus_grewingkii	Loranthus_europaeus)	(Loranthus_delavayi	(Loranthus_odoratus	Loranthus_kaoi))))	(Amylotheca_subumbellata	(((((Psittacanthus_calyculatus	(((Dendropemon_bicolor	(Cladocolea_mcvaughii	Oryctanthus_occidentalis))	Cladocolea_cupulata)	((Psittacanthus_angustifolius	Passovia_pyrifolia)	((Struthanthus_woodsonii	(Struthanthus_sp_RE_5128_1	(Struthanthus_orbicularis	(Psittacanthus_schiedeanus	Struthanthus_oerstedii))))	Cladocolea_gracilis))))	(Tripodanthus_belmirensis	(Phthirusa_inorna	(Tripodanthus_flagellaris	Tripodanthus_acutifolius))))	((Ligaria_cuneifolia
((Berhautia_senegalensis	(((Tapinanthus_constrictiflorus	Englerina_ramulosa)	Oncocalyx_schimperi)	(Oedina_pendens	((Phragmanthera_regularis	((Emelianthe_panganensis	((Septulina_glauca	Phragmanthera_crassicaulis)	(Moquiniella_rubra	Globimetula_dinklagei)))	(((Tapinanthus_sp_OM825	Erianthemum_dregei)	Spragueanella_rhamnifolia)	(Helixanthera_kirkii	(Englerina_woodfordioides	(Oliverella_rubroviridis	Tapinanthus_quinquangulus))))))	((Bakerella_sp_Nickrent_4161	((Plicosepalus_sagittifolius	(Tolypanthus_involucratus	(Helixanthera_coccinea	(Dendrophthoe_curvata	(Dendrophthoe_constricta	(Dendrophthoe_vitellina	Dendrophthoe_longituba))))))	(Socratina_bemarivensis	Vanwykia_remota)))	(Plicosepalus_curviflorus	((Helixanthera_cylindrica	((Sogerianthe_sessiflora	((((Lepidaria_oviceps	Dactyliophora_novaeguineae)	(Amyema_cambagei	((Diplatia_grandibractea	Amyema_glabra)	Diplatia_furcata)))	(Baratranthus_axanthus	Benthamina_alyxifolia))	(Amyema_queenslandica	Helicanthes_elastica)))	((((Gaiadendron_punctatum	(Atkinsonia_ligustrina	Nuytsia_floribunda))	((Tripodanthus_flagellaris	((Psittacanthus_calyculatus	((Dendropemon_bicolor	((Cladocolea_cupulata	Cladocolea_mcvaughii)	Oryctanthus_occidentalis))
((Berhautia_senegalensis	(((Oncocalyx_schimperi	Tapinanthus_constrictiflorus)	Englerina_ramulosa)	(((Socratina_bemarivensis	(Lepidaria_oviceps	Vanwykia_remota))	Oedina_pendens)	((((((Tapinanthus_sp_OM825	(Oliverella_rubroviridis	(Tapinanthus_quinquangulus	Englerina_woodfordioides)))	(Erianthemum_dregei	Spragueanella_rhamnifolia))	(Emelianthe_panganensis	Globimetula_dinklagei))	((Plicosepalus_curviflorus	Septulina_glauca)	Phragmanthera_crassicaulis))	(Helixanthera_kirkii	Moquiniella_rubra))	((((((Cecarria_obtusifolia	((Loranthus_grewingkii	Loranthus_europaeus)	(Loranthus_odoratus	(Loranthus_kaoi	Loranthus_delavayi))))	(((((Tripodanthus_belmirensis	(Phthirusa_inorna	(Tripodanthus_acutifolius	Tripodanthus_flagellaris)))	(Psittacanthus_calyculatus	((Dendropemon_bicolor	(Cladocolea_cupulata	(Cladocolea_mcvaughii	Oryctanthus_occidentalis)))	(((((Struthanthus_sp_RE_5128_1	Struthanthus_woodsonii)	(Struthanthus_orbicularis	Struthanthus_oerstedii))	(Cladocolea_gracilis	Psittacanthus_angustifolius))	Psittacanthus_schiedeanus)	Passovia_pyrifolia))))	(((Ligaria_cuneifolia	Notanthera_heterophylla)	((((Tristerix_penduliflorus	(Peraxilla_tetrapetala	Alepis_flavida))	((Lepeostegeres_lancifolia
(((Oedina_pendens	((Socratina_bemarivensis	Vanwykia_remota)	(((Bakerella_sp_Nickrent_4161	Plicosepalus_sagittifolius)	(((((((Tapinanthus_sp_OM825	(Oliverella_rubroviridis	Tapinanthus_quinquangulus))	Englerina_woodfordioides)	(Erianthemum_dregei	Spragueanella_rhamnifolia))	Emelianthe_panganensis)	(Globimetula_dinklagei	Phragmanthera_crassicaulis))	(Helixanthera_kirkii	Moquiniella_rubra))	(((((((Gaiadendron_punctatum	(Atkinsonia_ligustrina	(((Psittacanthus_schiedeanus	(Aetanthus_nodosus	Desmaria_mutabilis))	(Ligaria_cuneifolia	((Tripodanthus_acutifolius	Tripodanthus_flagellaris)	((((Passovia_pyrifolia	(Cladocolea_cupulata	((Cladocolea_mcvaughii	Oryctanthus_occidentalis)	Dendropemon_bicolor)))	Psittacanthus_calyculatus)	((Struthanthus_woodsonii	(Struthanthus_orbicularis	Struthanthus_oerstedii))	((Struthanthus_sp_RE_5128_1	Cladocolea_gracilis)	Psittacanthus_angustifolius)))	(Phthirusa_inorna	Tripodanthus_belmirensis)))))	(Notanthera_heterophylla	((Peraxilla_tetrapetala	Alepis_flavida)	(((Lepidaria_oviceps	Amylotheca_duthieana)	Loxanthera_speciosa)	((Amylotheca_subumbellata	(Lepeostegeres_lancifolia	((Lysiana_filifolia	Lysiana_exocarpi)	Lysiana_maritima)))	((((Decaisnina_congesta
(((Socratina_bemarivensis	Vanwykia_remota)	((Plicosepalus_sagittifolius	((Moquiniella_rubra	(Englerina_woodfordioides	Phragmanthera_crassicaulis))	(Septulina_glauca	Bakerella_sp_Nickrent_4161)))	((((((Emelianthe_panganensis	Globimetula_dinklagei)	((Oliverella_rubroviridis	Tapinanthus_quinquangulus)	Helixanthera_kirkii))	((Tapinanthus_sp_OM825	(Erianthemum_dregei	Spragueanella_rhamnifolia))	(Plicosepalus_curviflorus	Oedina_pendens)))	((((((((Tripodanthus_acutifolius	Tripodanthus_flagellaris)	((((Phthirusa_inorna	Passovia_pyrifolia)	(Cladocolea_cupulata	((Cladocolea_mcvaughii	Oryctanthus_occidentalis)	Dendropemon_bicolor)))	(Psittacanthus_schiedeanus	(Psittacanthus_angustifolius	(Cladocolea_gracilis	(Struthanthus_sp_RE_5128_1	(Struthanthus_woodsonii	(Tripodanthus_belmirensis	(Struthanthus_orbicularis	Struthanthus_oerstedii))))))))	Psittacanthus_calyculatus))	(((Atkinsonia_ligustrina	((Aetanthus_nodosus	Desmaria_mutabilis)	(Notanthera_heterophylla	((Peraxilla_tetrapetala	Alepis_flavida)	((Lepeostegeres_lancifolia	(Lepidaria_oviceps	(Amylotheca_duthieana	Loxanthera_speciosa)))	((Amylotheca_subumbellata	(Lysiana_exocarpi	(Lysiana_maritima	Lysiana_filifolia)))	(((Lepidaria_sp_Nickrent_4044
((Agelanthus_sansibarensis	(Oncocalyx_sulfureus	Oncella_ambigua))	(Berhautia_senegalensis	((Oedina_pendens	(((Phragmanthera_crassicaulis	(((Englerina_woodfordioides	(Tapinanthus_quinquangulus	Oliverella_rubroviridis))	(Tapinanthus_sp_OM825	(Plicosepalus_curviflorus	(Erianthemum_dregei	Spragueanella_rhamnifolia))))	((Globimetula_dinklagei	Emelianthe_panganensis)	(Helixanthera_kirkii	Moquiniella_rubra))))	((((((Scurrula_pulverulenta	Scurrula_parasitica)	Scurrula_ferruginea)	Phragmanthera_regularis)	Taxillus_chinensis)	(((((((Notanthera_heterophylla	((Alepis_flavida	Peraxilla_tetrapetala)	(((Amylotheca_subumbellata	(Lysiana_maritima	(Lysiana_filifolia	Lysiana_exocarpi)))	(((Decaisnina_brittenii	(Decaisnina_congesta	Decaisnina_signata))	(Decaisnina_triflora	Lepeostegeres_lancifolia))	((Macrosolen_melintangensis	Macrosolen_cochinchinensis)	Lepidaria_sp_Nickrent_4044)))	(Amylotheca_duthieana	Loxanthera_speciosa))))	Atkinsonia_ligustrina)	(((((Tripodanthus_belmirensis	Tripodanthus_acutifolius)	(((Dendropemon_bicolor	Oryctanthus_occidentalis)	(Phthirusa_inorna	Passovia_pyrifolia))	((((Struthanthus_orbicularis	Struthanthus_oerstedii)	Struthanthus_woodsonii)	((((Cladocolea_mcvaughii
((Englerina_woodfordioides	(Agelanthus_sansibarensis	(Oncocalyx_sulfureus	Oncella_ambigua)))	(Berhautia_senegalensis	((Oncocalyx_schimperi	(((Socratina_bemarivensis	Vanwykia_remota)	(Bakerella_sp_Nickrent_4161	((Sogerianthe_sessiflora	Plicosepalus_sagittifolius)	((Tolypanthus_involucratus	((Helixanthera_coccinea	((Dendrophthoe_vitellina	Dendrophthoe_longituba)	Dendrophthoe_curvata))	Dendrophthoe_constricta))	(((((Scurrula_pulverulenta	Scurrula_parasitica)	Scurrula_ferruginea)	Phragmanthera_regularis)	(Helixanthera_parasitica	Taxillus_chinensis))	(((Baratranthus_axanthus	((Helicanthes_elastica	Amyema_queenslandica)	(Benthamina_alyxifolia	(Dactyliophora_novaeguineae	((Amyema_glabra	Diplatia_grandibractea)	Diplatia_furcata)))))	((((Nuytsia_floribunda	(((Tupeia_antarctica	((((Tripodanthus_belmirensis	(Cladocolea_gracilis	(Struthanthus_orbicularis	Struthanthus_oerstedii)))	(Struthanthus_sp_RE_5128_1	Struthanthus_woodsonii))	((Dendropemon_bicolor	(Psittacanthus_schiedeanus	Oryctanthus_occidentalis))	Passovia_pyrifolia))	(Phthirusa_inorna	(Psittacanthus_calyculatus	((Cladocolea_mcvaughii	Cladocolea_cupulata)	(Tripodanthus_flagellaris	Tripodanthus_acutifolius))))))	((((Tristerix_pubescens
((Tapinanthus_constrictiflorus	(Oncocalyx_schimperi	Englerina_ramulosa))	((Berhautia_senegalensis	(Phragmanthera_crassicaulis	((Socratina_bemarivensis	(((Helixanthera_kirkii	Moquiniella_rubra)	(((Globimetula_dinklagei	Emelianthe_panganensis)	(Tapinanthus_sp_OM825	(Erianthemum_dregei	Spragueanella_rhamnifolia)))	((Plicosepalus_curviflorus	Septulina_glauca)	((Englerina_woodfordioides	Tapinanthus_quinquangulus)	Oliverella_rubroviridis))))	(((Plicosepalus_sagittifolius	Oedina_pendens)	Vanwykia_remota)	((Tolypanthus_involucratus	(Helixanthera_coccinea	((Dendrophthoe_constricta	(Dendrophthoe_vitellina	Dendrophthoe_longituba))	Dendrophthoe_curvata)))	(((Baratranthus_axanthus	(Sogerianthe_sessiflora	((Helicanthes_elastica	Amyema_queenslandica)	(Benthamina_alyxifolia	((Amyema_cambagei	(Diplatia_grandibractea	(Amyema_glabra	Diplatia_furcata)))	Dactyliophora_novaeguineae)))))	((Ileostylus_micranthus	(Muellerina_celastroides	Muellerina_eucalyptoides))	((((Loranthus_odoratus	(Loranthus_delavayi	Loranthus_kaoi))	(Loranthus_grewingkii	Loranthus_europaeus))	Cecarria_obtusifolia)	(Nuytsia_floribunda	(Gaiadendron_punctatum	((((((Aetanthus_nodosus	Desmaria_mutabilis)
((Berhautia_senegalensis	((Oncocalyx_sulfureus	Oncella_ambigua)	Agelanthus_sansibarensis))	((Tapinanthus_constrictiflorus	(Oncocalyx_schimperi	Englerina_ramulosa))	((((((Globimetula_dinklagei	Emelianthe_panganensis)	((Oedina_pendens	(Tapinanthus_sp_OM825	(Erianthemum_dregei	Spragueanella_rhamnifolia)))	((Helixanthera_kirkii	Moquiniella_rubra)	(Phragmanthera_crassicaulis	(Plicosepalus_curviflorus	Septulina_glauca)))))	((Englerina_woodfordioides	Tapinanthus_quinquangulus)	Oliverella_rubroviridis))	Diplatia_grandibractea)	(((Helixanthera_coccinea	((Dendrophthoe_constricta	(Dendrophthoe_vitellina	Dendrophthoe_longituba))	Dendrophthoe_curvata))	((Helixanthera_cylindrica	(Tolypanthus_involucratus	(((((((Amylotheca_subumbellata	(((Ligaria_cuneifolia	(Notanthera_heterophylla	(((Amylotheca_duthieana	Loxanthera_speciosa)	((Lepidaria_oviceps	(Lysiana_exocarpi	Lysiana_filifolia))	((((Decaisnina_brittenii	(Decaisnina_congesta	Decaisnina_signata))	(Macrosolen_melintangensis	Macrosolen_cochinchinensis))	Lepidaria_sp_Nickrent_4044)	(Decaisnina_triflora	Lepeostegeres_lancifolia))))	(Alepis_flavida	Peraxilla_tetrapetala))))	Atkinsonia_ligustrina)	((Aetanthus_nodosus	Desmaria_mutabilis)
(((((Tapinanthus_quinquangulus	Oliverella_rubroviridis)	(Tapinanthus_constrictiflorus	(Oncocalyx_schimperi	Englerina_ramulosa)))	((((Emelianthe_panganensis	(Helixanthera_kirkii	(Plicosepalus_curviflorus	(Oedina_pendens	(Tapinanthus_sp_OM825	(Erianthemum_dregei	Spragueanella_rhamnifolia))))))	((Moquiniella_rubra	(Phragmanthera_crassicaulis	Septulina_glauca))	Globimetula_dinklagei))	(Bakerella_sp_Nickrent_4161	((((Phragmanthera_regularis	(Scurrula_pulverulenta	(Scurrula_parasitica	Scurrula_ferruginea)))	(Dendrophthoe_constricta	(Helixanthera_parasitica	Taxillus_chinensis)))	(Plicosepalus_sagittifolius	((Sogerianthe_sessiflora	((Benthamina_alyxifolia	(Helicanthes_elastica	Amyema_queenslandica))	(Amyema_cambagei	(Dactyliophora_novaeguineae	((Diplatia_grandibractea	Amyema_glabra)	Diplatia_furcata)))))	((Baratranthus_axanthus	Helixanthera_cylindrica)	((((Loranthus_europaeus	Loranthus_grewingkii)	(Loranthus_odoratus	(Loranthus_kaoi	Loranthus_delavayi)))	Cecarria_obtusifolia)	(((Nuytsia_floribunda	Gaiadendron_punctatum)	(((((Phthirusa_inorna	(Psittacanthus_angustifolius	(Passovia_pyrifolia	(((Cladocolea_mcvaughii	Oryctanthus_occidentalis)	Dendropemon_bicolor)
((((Tapinanthus_constrictiflorus	Englerina_ramulosa)	((((Plicosepalus_sagittifolius	Bakerella_sp_Nickrent_4161)	((((((Scurrula_pulverulenta	Scurrula_parasitica)	Scurrula_ferruginea)	(Helixanthera_parasitica	Taxillus_chinensis))	((Baratranthus_axanthus	(((((Loranthus_europaeus	Loranthus_grewingkii)	(Loranthus_odoratus	(Loranthus_kaoi	Loranthus_delavayi)))	Cecarria_obtusifolia)	((Nuytsia_floribunda	(Phthirusa_inorna	Gaiadendron_punctatum))	(((Notanthera_heterophylla	((Amylotheca_duthieana	Loxanthera_speciosa)	((((Macrosolen_melintangensis	Macrosolen_cochinchinensis)	Lepidaria_sp_Nickrent_4044)	(Lepeostegeres_lancifolia	(Decaisnina_brittenii	((Decaisnina_signata	Decaisnina_congesta)	Decaisnina_triflora))))	((Lysiana_filifolia	Lysiana_exocarpi)	Lysiana_maritima))))	((Lepidaria_oviceps	Tripodanthus_flagellaris)	(Alepis_flavida	Peraxilla_tetrapetala)))	(((Cladocolea_cupulata	Cladocolea_mcvaughii)	Atkinsonia_ligustrina)	(((Amylotheca_subumbellata	(((((Struthanthus_woodsonii	(Struthanthus_orbicularis	(Psittacanthus_schiedeanus	Struthanthus_oerstedii)))	(Cladocolea_gracilis	Struthanthus_sp_RE_5128_1))	(Psittacanthus_angustifolius	Passovia_pyrifolia))	((Oryctanthus_occidentalis
(((((Bakerella_sp_Nickrent_4161	(Plicosepalus_sagittifolius	((((Phragmanthera_regularis	(Scurrula_pulverulenta	(Scurrula_parasitica	Scurrula_ferruginea)))	Taxillus_chinensis)	((Baratranthus_axanthus	(((((((Tristerix_pubescens	Tristerix_longebracteatus)	((Tristerix_chodatianus	Tristerix_peruvianus)	((((Tristerix_corymbosus	Tristerix_aphyllus)	Tristerix_penduliflorus)	Tristerix_verticillatus)	Tristerix_peytonii)))	Tristerix_grandiflorus)	Nuytsia_floribunda)	Gaiadendron_punctatum)	(((((Notanthera_heterophylla	(Aetanthus_nodosus	Desmaria_mutabilis))	(((Amylotheca_subumbellata	((Lysiana_filifolia	Lysiana_exocarpi)	Lysiana_maritima))	(Lepeostegeres_lancifolia	((((Macrosolen_melintangensis	Macrosolen_cochinchinensis)	Lepidaria_sp_Nickrent_4044)	((Decaisnina_brittenii	(Decaisnina_congesta	Decaisnina_signata))	Decaisnina_triflora))	((Lepidaria_oviceps	Amylotheca_duthieana)	Loxanthera_speciosa))))	(Alepis_flavida	Peraxilla_tetrapetala)))	Ligaria_cuneifolia)	Atkinsonia_ligustrina)	(Tupeia_antarctica	((Tripodanthus_belmirensis	(((((Cladocolea_cupulata	Cladocolea_mcvaughii)	Cladocolea_gracilis)	Struthanthus_sp_RE_5128_1)	(((Psittacanthus_schiedeanus	Psittacanthus_angustifolius)
(((Oncocalyx_sulfureus	Oncella_ambigua)	Agelanthus_sansibarensis)	((Berhautia_senegalensis	(Tapinanthus_constrictiflorus	Englerina_ramulosa))	(Oncocalyx_schimperi	(Socratina_bemarivensis	((((Phragmanthera_crassicaulis	Septulina_glauca)	((Emelianthe_panganensis	Globimetula_dinklagei)	((Englerina_woodfordioides	(Tapinanthus_quinquangulus	Oliverella_rubroviridis))	((Tapinanthus_sp_OM825	(Plicosepalus_curviflorus	(Erianthemum_dregei	Spragueanella_rhamnifolia)))	Helixanthera_kirkii))))	Moquiniella_rubra)	((((Vanwykia_remota	Oedina_pendens)	Bakerella_sp_Nickrent_4161)	Plicosepalus_sagittifolius)	(Phragmanthera_regularis	((((Scurrula_pulverulenta	(Scurrula_parasitica	Scurrula_ferruginea))	Taxillus_chinensis)	((((Ileostylus_micranthus	(Muellerina_celastroides	Muellerina_eucalyptoides))	((((Loranthus_delavayi	(Loranthus_odoratus	Loranthus_kaoi))	(Loranthus_europaeus	Loranthus_grewingkii))	Cecarria_obtusifolia)	((Atkinsonia_ligustrina	((((Aetanthus_nodosus	Desmaria_mutabilis)	((Nuytsia_floribunda	Gaiadendron_punctatum)	(Tupeia_antarctica	(((Tristerix_chodatianus	(Tristerix_grandiflorus	(Tristerix_pubescens	(Tristerix_longebracteatus	Tristerix_peruvianus))))
(Agelanthus_sansibarensis	(((((Phragmanthera_crassicaulis	Septulina_glauca)	((Emelianthe_panganensis	Globimetula_dinklagei)	((Englerina_woodfordioides	(Tapinanthus_quinquangulus	Oliverella_rubroviridis))	(Tapinanthus_sp_OM825	(Plicosepalus_curviflorus	(Erianthemum_dregei	Spragueanella_rhamnifolia))))))	(Helixanthera_kirkii	Moquiniella_rubra))	((((Bakerella_sp_Nickrent_4161	(Oedina_pendens	Plicosepalus_sagittifolius))	(Vanwykia_remota	((((Scurrula_ferruginea	(Scurrula_pulverulenta	Scurrula_parasitica))	(Helixanthera_parasitica	Taxillus_chinensis))	(Helixanthera_cylindrica	((Sogerianthe_sessiflora	((Dactyliophora_novaeguineae	(Amyema_cambagei	((Diplatia_grandibractea	Amyema_glabra)	Diplatia_furcata)))	(Benthamina_alyxifolia	(Helicanthes_elastica	Amyema_queenslandica))))	(Baratranthus_axanthus	((((Loranthus_delavayi	(Loranthus_odoratus	Loranthus_kaoi))	(Loranthus_europaeus	Loranthus_grewingkii))	Cecarria_obtusifolia)	(((Nuytsia_floribunda	(Tupeia_antarctica	(((((Tristerix_peruvianus	Tristerix_peytonii)	(Tristerix_pubescens	Tristerix_longebracteatus))	(((Tristerix_verticillatus	Tristerix_aphyllus)	Tristerix_corymbosus)	Tristerix_penduliflorus))
((Tapinanthus_constrictiflorus	(Oncocalyx_schimperi	Englerina_ramulosa))	((Oedina_pendens	((Socratina_bemarivensis	Vanwykia_remota)	((((((Phragmanthera_regularis	(Scurrula_ferruginea	(Scurrula_pulverulenta	Scurrula_parasitica)))	(Helixanthera_parasitica	Taxillus_chinensis))	(Helixanthera_cylindrica	((Sogerianthe_sessiflora	((Amyema_cambagei	(Dactyliophora_novaeguineae	((Diplatia_grandibractea	Amyema_glabra)	Diplatia_furcata)))	(Benthamina_alyxifolia	(Helicanthes_elastica	Amyema_queenslandica))))	(((Ileostylus_micranthus	(Muellerina_celastroides	Muellerina_eucalyptoides))	((((Loranthus_delavayi	(Loranthus_odoratus	Loranthus_kaoi))	(Loranthus_europaeus	Loranthus_grewingkii))	Cecarria_obtusifolia)	((Gaiadendron_punctatum	(Psittacanthus_angustifolius	Nuytsia_floribunda))	(((Tupeia_antarctica	(Ligaria_cuneifolia	(((((Tristerix_longebracteatus	Tristerix_peytonii)	(Tristerix_pubescens	((Tristerix_aphyllus	(Tristerix_corymbosus	Tristerix_verticillatus))	Tristerix_penduliflorus)))	Tristerix_grandiflorus)	(Tristerix_chodatianus	Tristerix_peruvianus))	(Aetanthus_nodosus	Desmaria_mutabilis))))	((((((Oryctanthus_occidentalis	(Cladocolea_mcvaughii
(((((Septulina_glauca	Phragmanthera_crassicaulis)	((((Tapinanthus_quinquangulus	Oliverella_rubroviridis)	((Spragueanella_rhamnifolia	Erianthemum_dregei)	Tapinanthus_sp_OM825))	((Plicosepalus_curviflorus	Globimetula_dinklagei)	Emelianthe_panganensis))	(Helixanthera_kirkii	Moquiniella_rubra)))	(((((Plicosepalus_sagittifolius	((((Helixanthera_parasitica	Taxillus_chinensis)	(Scurrula_ferruginea	(Scurrula_pulverulenta	Scurrula_parasitica)))	(Helixanthera_cylindrica	(((Ileostylus_micranthus	(Muellerina_celastroides	Muellerina_eucalyptoides))	((((Loranthus_europaeus	Loranthus_grewingkii)	(Loranthus_odoratus	(Loranthus_delavayi	Loranthus_kaoi)))	Cecarria_obtusifolia)	((((Notanthera_heterophylla	((Peraxilla_tetrapetala	Alepis_flavida)	(Lepidaria_oviceps	(((Amylotheca_subumbellata	(Lysiana_filifolia	(Lysiana_maritima	Lysiana_exocarpi)))	((Decaisnina_brittenii	(Decaisnina_signata	Decaisnina_congesta))	Decaisnina_triflora))	((Loxanthera_speciosa	Amylotheca_duthieana)	(Macrosolen_melintangensis	(Lepidaria_sp_Nickrent_4044	(Lepeostegeres_lancifolia	Macrosolen_cochinchinensis))))))))	(Atkinsonia_ligustrina	(Aetanthus_nodosus	Desmaria_mutabilis)))	((((((Psittacanthus_calyculatus
((Agelanthus_sansibarensis	(Englerina_woodfordioides	(Oncella_ambigua	Oncocalyx_sulfureus)))	(Berhautia_senegalensis	((((((Vanwykia_remota	Socratina_bemarivensis)	((Dendrophthoe_curvata	(Helixanthera_coccinea	((Dendrophthoe_longituba	Dendrophthoe_vitellina)	Dendrophthoe_constricta)))	Tolypanthus_involucratus))	Plicosepalus_sagittifolius)	((((Helixanthera_parasitica	Taxillus_chinensis)	(Scurrula_ferruginea	(Scurrula_pulverulenta	Scurrula_parasitica)))	((Baratranthus_axanthus	Helixanthera_cylindrica)	(((Ileostylus_micranthus	(Muellerina_celastroides	Muellerina_eucalyptoides))	((((Loranthus_europaeus	Loranthus_grewingkii)	(Loranthus_delavayi	(Loranthus_kaoi	Loranthus_odoratus)))	Cecarria_obtusifolia)	(((((((Notanthera_heterophylla	((Loxanthera_speciosa	Amylotheca_duthieana)	((((Decaisnina_brittenii	(Decaisnina_signata	Decaisnina_congesta))	Decaisnina_triflora)	((Macrosolen_melintangensis	Macrosolen_cochinchinensis)	Lepidaria_sp_Nickrent_4044))	(Lepeostegeres_lancifolia	(Amylotheca_subumbellata	((Lysiana_filifolia	Lysiana_exocarpi)	Lysiana_maritima))))))	(Peraxilla_tetrapetala	Alepis_flavida))	Lepidaria_oviceps)	(Atkinsonia_ligustrina	(Ligaria_cuneifolia
((((Tapinanthus_constrictiflorus	Englerina_ramulosa)	Berhautia_senegalensis)	(Agelanthus_sansibarensis	(Oncella_ambigua	(Oncocalyx_schimperi	Oncocalyx_sulfureus))))	((Helixanthera_parasitica	Oedina_pendens)	(((Bakerella_sp_Nickrent_4161	(Vanwykia_remota	Socratina_bemarivensis))	(Plicosepalus_sagittifolius	(((Helixanthera_coccinea	(((Dendrophthoe_longituba	Dendrophthoe_vitellina)	Dendrophthoe_constricta)	Dendrophthoe_curvata))	Tolypanthus_involucratus)	((Taxillus_chinensis	(Phragmanthera_regularis	(Scurrula_ferruginea	(Scurrula_pulverulenta	Scurrula_parasitica))))	((Baratranthus_axanthus	Helixanthera_cylindrica)	((((Atkinsonia_ligustrina	((((Nuytsia_floribunda	((((((((Tristerix_corymbosus	(Tristerix_verticillatus	Tristerix_peytonii))	Tristerix_pubescens)	Tristerix_aphyllus)	Tristerix_chodatianus)	Tristerix_grandiflorus)	Tristerix_longebracteatus)	Tristerix_peruvianus)	Tristerix_penduliflorus))	Gaiadendron_punctatum)	((Aetanthus_nodosus	Desmaria_mutabilis)	Tupeia_antarctica))	((((Tripodanthus_flagellaris	Tripodanthus_acutifolius)	((Psittacanthus_calyculatus	(((Oryctanthus_occidentalis	(Cladocolea_cupulata	Cladocolea_mcvaughii))	Dendropemon_bicolor)	(Phthirusa_inorna
((((Tapinanthus_constrictiflorus	(Oncocalyx_schimperi	Englerina_ramulosa))	Berhautia_senegalensis)	((Englerina_woodfordioides	Agelanthus_sansibarensis)	(Oncella_ambigua	Oncocalyx_sulfureus)))	(Oedina_pendens	(((Vanwykia_remota	Socratina_bemarivensis)	(((Plicosepalus_curviflorus	Septulina_glauca)	Bakerella_sp_Nickrent_4161)	((((((Dendrophthoe_longituba	Dendrophthoe_vitellina)	Dendrophthoe_constricta)	Dendrophthoe_curvata)	(Tolypanthus_involucratus	Helixanthera_coccinea))	(((Helixanthera_parasitica	Taxillus_chinensis)	(((Scurrula_ferruginea	Scurrula_parasitica)	Scurrula_pulverulenta)	Phragmanthera_regularis))	(((Ileostylus_micranthus	(Muellerina_celastroides	Muellerina_eucalyptoides))	((((Loranthus_europaeus	Loranthus_grewingkii)	(Loranthus_delavayi	(Loranthus_kaoi	Loranthus_odoratus)))	Cecarria_obtusifolia)	(((Gaiadendron_punctatum	Nuytsia_floribunda)	(Amylotheca_subumbellata	(((Atkinsonia_ligustrina	((((((Tristerix_penduliflorus	(Tristerix_aphyllus	(Tristerix_corymbosus	Tristerix_verticillatus)))	Tristerix_peytonii)	(Tristerix_chodatianus	Tristerix_peruvianus))	(Tristerix_pubescens	Tristerix_longebracteatus))	Tristerix_grandiflorus)	(Aetanthus_nodosus
((Agelanthus_sansibarensis	(Berhautia_senegalensis	((Oncella_ambigua	Oncocalyx_sulfureus)	Oncocalyx_schimperi)))	(((Plicosepalus_curviflorus	Oedina_pendens)	((Bakerella_sp_Nickrent_4161	((((Helixanthera_parasitica	Taxillus_chinensis)	((Scurrula_ferruginea	(Scurrula_parasitica	Scurrula_pulverulenta))	Phragmanthera_regularis))	((((Ileostylus_micranthus	(Muellerina_celastroides	Muellerina_eucalyptoides))	((((Loranthus_europaeus	Loranthus_grewingkii)	(Loranthus_odoratus	(Loranthus_delavayi	Loranthus_kaoi)))	Cecarria_obtusifolia)	(Gaiadendron_punctatum	(Nuytsia_floribunda	((Atkinsonia_ligustrina	((((((((((Oryctanthus_occidentalis	Cladocolea_mcvaughii)	Dendropemon_bicolor)	Cladocolea_cupulata)	(Psittacanthus_angustifolius	Passovia_pyrifolia))	Phthirusa_inorna)	((Cladocolea_gracilis	((Struthanthus_woodsonii	(Struthanthus_sp_RE_5128_1	(Struthanthus_oerstedii	Struthanthus_orbicularis)))	Tripodanthus_belmirensis))	Psittacanthus_calyculatus))	(Tripodanthus_flagellaris	Tripodanthus_acutifolius))	Psittacanthus_schiedeanus)	(((((Amylotheca_subumbellata	((Lysiana_maritima	Lysiana_filifolia)	Lysiana_exocarpi))	((((Decaisnina_signata	Lepidaria_sp_Nickrent_4044)	(Decaisnina_brittenii
((Agelanthus_sansibarensis	(Oncella_ambigua	Oncocalyx_sulfureus))	((Oncocalyx_schimperi	(((Helixanthera_parasitica	Oedina_pendens)	((((Tolypanthus_involucratus	(Helixanthera_coccinea	(((Dendrophthoe_longituba	Dendrophthoe_vitellina)	Dendrophthoe_constricta)	Dendrophthoe_curvata)))	((((((Loranthus_europaeus	Loranthus_grewingkii)	(Loranthus_odoratus	(Loranthus_delavayi	Loranthus_kaoi)))	Cecarria_obtusifolia)	(((((((Tristerix_longebracteatus	((((Tristerix_corymbosus	Tristerix_aphyllus)	Tristerix_penduliflorus)	Tristerix_verticillatus)	Tristerix_peruvianus))	Tristerix_pubescens)	Tristerix_chodatianus)	Tristerix_grandiflorus)	Tristerix_peytonii)	(((Amylotheca_subumbellata	((Tripodanthus_belmirensis	(Phthirusa_inorna	(Tripodanthus_flagellaris	Tripodanthus_acutifolius)))	((Psittacanthus_calyculatus	(((Oryctanthus_occidentalis	(Cladocolea_cupulata	Cladocolea_mcvaughii))	Dendropemon_bicolor)	Passovia_pyrifolia))	(Cladocolea_gracilis	(Psittacanthus_angustifolius	(Struthanthus_woodsonii	(Struthanthus_sp_RE_5128_1	(Struthanthus_oerstedii	Struthanthus_orbicularis))))))))	Tupeia_antarctica)	((Atkinsonia_ligustrina	((((((Lysiana_maritima	(Lysiana_filifolia	Lysiana_exocarpi))
(((Agelanthus_sansibarensis	(Oncella_ambigua	(Oncocalyx_schimperi	Oncocalyx_sulfureus)))	(Oedina_pendens	((Vanwykia_remota	Socratina_bemarivensis)	(((((Septulina_glauca	Phragmanthera_crassicaulis)	((Globimetula_dinklagei	Emelianthe_panganensis)	(((Spragueanella_rhamnifolia	Erianthemum_dregei)	Tapinanthus_sp_OM825)	(Englerina_woodfordioides	(Tapinanthus_quinquangulus	Oliverella_rubroviridis)))))	(Helixanthera_kirkii	Moquiniella_rubra))	(Plicosepalus_sagittifolius	Bakerella_sp_Nickrent_4161))	(Phragmanthera_regularis	((Tolypanthus_involucratus	(((Dendrophthoe_longituba	Dendrophthoe_vitellina)	Dendrophthoe_constricta)	(Dendrophthoe_curvata	Helixanthera_coccinea)))	((Taxillus_chinensis	(Scurrula_pulverulenta	(Scurrula_ferruginea	Scurrula_parasitica)))	((Baratranthus_axanthus	(((((Loranthus_europaeus	Loranthus_grewingkii)	((Loranthus_odoratus	Loranthus_delavayi)	Loranthus_kaoi))	Cecarria_obtusifolia)	(((((((((Passovia_pyrifolia	(Psittacanthus_angustifolius	((Struthanthus_woodsonii	(Struthanthus_sp_RE_5128_1	Tripodanthus_belmirensis))	(Cladocolea_gracilis	(Struthanthus_oerstedii	Struthanthus_orbicularis)))))	Tripodanthus_flagellaris)	Phthirusa_inorna)	((Cladocolea_cupulata
((Agelanthus_sansibarensis	(Oncocalyx_schimperi	(Oncella_ambigua	Oncocalyx_sulfureus)))	(Berhautia_senegalensis	((Tapinanthus_constrictiflorus	Englerina_ramulosa)	(Bakerella_sp_Nickrent_4161	((((((Dendrophthoe_curvata	((Dendrophthoe_longituba	Dendrophthoe_vitellina)	Dendrophthoe_constricta))	(Helixanthera_coccinea	Tolypanthus_involucratus))	((Taxillus_chinensis	(Phragmanthera_regularis	(Scurrula_ferruginea	(Scurrula_parasitica	Scurrula_pulverulenta))))	(((((Helixanthera_parasitica	Plicosepalus_curviflorus)	(Ileostylus_micranthus	(Muellerina_celastroides	Muellerina_eucalyptoides)))	((((Loranthus_europaeus	Loranthus_grewingkii)	(Loranthus_odoratus	(Loranthus_delavayi	Loranthus_kaoi)))	Cecarria_obtusifolia)	((((Atkinsonia_ligustrina	((Nuytsia_floribunda	Gaiadendron_punctatum)	(((Loxanthera_speciosa	Amylotheca_duthieana)	((((Macrosolen_melintangensis	Macrosolen_cochinchinensis)	Lepidaria_sp_Nickrent_4044)	(Lepidaria_oviceps	(Lepeostegeres_lancifolia	(((Decaisnina_signata	Decaisnina_congesta)	Decaisnina_brittenii)	Decaisnina_triflora))))	(Amylotheca_subumbellata	((Lysiana_filifolia	Lysiana_exocarpi)	Lysiana_maritima))))	((Peraxilla_tetrapetala	Alepis_flavida)
((Agelanthus_sansibarensis	(Oncella_ambigua	Oncocalyx_sulfureus))	(((((((Helixanthera_parasitica	Dendrophthoe_constricta)	Taxillus_chinensis)	(Phragmanthera_regularis	(Scurrula_ferruginea	(Scurrula_parasitica	Scurrula_pulverulenta))))	((((Nuytsia_floribunda	((Lepidaria_oviceps	Gaiadendron_punctatum)	((((Loxanthera_speciosa	Amylotheca_duthieana)	((((((Decaisnina_signata	Decaisnina_congesta)	Decaisnina_brittenii)	(Macrosolen_melintangensis	Macrosolen_cochinchinensis))	Lepidaria_sp_Nickrent_4044)	(Lepeostegeres_lancifolia	Decaisnina_triflora))	(Amylotheca_subumbellata	((Lysiana_filifolia	Lysiana_exocarpi)	Lysiana_maritima))))	(Peraxilla_tetrapetala	Alepis_flavida))	((((Notanthera_heterophylla	(((Tripodanthus_belmirensis	Phthirusa_inorna)	((Psittacanthus_calyculatus	((((Psittacanthus_angustifolius	Cladocolea_gracilis)	(Struthanthus_orbicularis	(Psittacanthus_schiedeanus	Struthanthus_oerstedii)))	Struthanthus_woodsonii)	Struthanthus_sp_RE_5128_1))	(Passovia_pyrifolia	((Cladocolea_cupulata	(Cladocolea_mcvaughii	Oryctanthus_occidentalis))	Dendropemon_bicolor))))	(Tripodanthus_flagellaris	Tripodanthus_acutifolius)))	(Ligaria_cuneifolia	(Aetanthus_nodosus	Desmaria_mutabilis)))
(Agelanthus_sansibarensis	(((Oncella_ambigua	Oncocalyx_sulfureus)	(Berhautia_senegalensis	((Oncocalyx_schimperi	((((Socratina_bemarivensis	(Lepidaria_oviceps	Vanwykia_remota))	(((Taxillus_chinensis	(Phragmanthera_regularis	(Scurrula_pulverulenta	(Scurrula_ferruginea	Scurrula_parasitica))))	(Helixanthera_cylindrica	(((((Nuytsia_floribunda	(Notanthera_heterophylla	((((Decaisnina_triflora	((Helixanthera_parasitica	Lepidaria_sp_Nickrent_4044)	(Macrosolen_melintangensis	Macrosolen_cochinchinensis)))	(Lepeostegeres_lancifolia	(((Decaisnina_signata	Decaisnina_congesta)	Decaisnina_brittenii)	Psittacanthus_schiedeanus)))	((Amylotheca_subumbellata	((Lysiana_filifolia	Lysiana_exocarpi)	Lysiana_maritima))	(Loxanthera_speciosa	Amylotheca_duthieana)))	(Peraxilla_tetrapetala	Alepis_flavida))))	Gaiadendron_punctatum)	((Dendrophthoe_vitellina	Atkinsonia_ligustrina)	(((((((Cladocolea_gracilis	((Struthanthus_sp_RE_5128_1	(Struthanthus_orbicularis	Struthanthus_oerstedii))	Struthanthus_woodsonii))	((((Cladocolea_cupulata	(Cladocolea_mcvaughii	Oryctanthus_occidentalis))	Dendropemon_bicolor)	Passovia_pyrifolia)	Psittacanthus_angustifolius))	Psittacanthus_calyculatus)	(Tripodanthus_flagellaris
(((Oncocalyx_schimperi	(Oncella_ambigua	Oncocalyx_sulfureus))	Agelanthus_sansibarensis)	((Berhautia_senegalensis	(Englerina_ramulosa	Tapinanthus_constrictiflorus))	(((((((Phragmanthera_regularis	(Scurrula_pulverulenta	(Scurrula_ferruginea	Scurrula_parasitica)))	(Helixanthera_parasitica	Taxillus_chinensis))	(((((Helicanthes_elastica	Amyema_queenslandica)	(Amyema_cambagei	((Dactyliophora_novaeguineae	((Diplatia_grandibractea	Amyema_glabra)	Diplatia_furcata))	Benthamina_alyxifolia)))	Sogerianthe_sessiflora)	(((Muellerina_eucalyptoides	Muellerina_celastroides)	Ileostylus_micranthus)	((Cecarria_obtusifolia	((Loranthus_grewingkii	Loranthus_europaeus)	(Loranthus_kaoi	(Loranthus_delavayi	Loranthus_odoratus))))	((Tupeia_antarctica	(Desmaria_mutabilis	Aetanthus_nodosus))	(((((Alepis_flavida	Peraxilla_tetrapetala)	(Lepidaria_oviceps	((((Decaisnina_congesta	Decaisnina_signata)	(((Decaisnina_triflora	Lepeostegeres_lancifolia)	((Macrosolen_cochinchinensis	Macrosolen_melintangensis)	Lepidaria_sp_Nickrent_4044))	Decaisnina_brittenii))	(Loxanthera_speciosa	Amylotheca_duthieana))	(Amylotheca_subumbellata	(Lysiana_maritima	(Lysiana_exocarpi
(((Oncella_ambigua	Oncocalyx_sulfureus)	Agelanthus_sansibarensis)	((Berhautia_senegalensis	((Oncocalyx_schimperi	Englerina_ramulosa)	Tapinanthus_constrictiflorus))	((((Bakerella_sp_Nickrent_4161	((Plicosepalus_sagittifolius	((Tolypanthus_involucratus	Helixanthera_coccinea)	(Dendrophthoe_curvata	((Dendrophthoe_vitellina	Dendrophthoe_longituba)	Dendrophthoe_constricta))))	((Helixanthera_parasitica	Plicosepalus_curviflorus)	(Phragmanthera_regularis	(((Scurrula_parasitica	(Scurrula_pulverulenta	Scurrula_ferruginea))	Taxillus_chinensis)	(((Baratranthus_axanthus	((((Amyema_cambagei	Dactyliophora_novaeguineae)	((Amyema_glabra	Diplatia_grandibractea)	Diplatia_furcata))	Sogerianthe_sessiflora)	((Helicanthes_elastica	Amyema_queenslandica)	Benthamina_alyxifolia)))	(((Atkinsonia_ligustrina	(((Alepis_flavida	Peraxilla_tetrapetala)	((((Decaisnina_triflora	Lepeostegeres_lancifolia)	((Macrosolen_cochinchinensis	Macrosolen_melintangensis)	(Lepidaria_oviceps	Lepidaria_sp_Nickrent_4044)))	(Loxanthera_speciosa	Amylotheca_duthieana))	((Lysiana_filifolia	Lysiana_exocarpi)	Lysiana_maritima)))	(Nuytsia_floribunda	Gaiadendron_punctatum)))	(Notanthera_heterophylla	((Amylotheca_subumbellata
(((Oncella_ambigua	Oncocalyx_sulfureus)	Agelanthus_sansibarensis)	(Berhautia_senegalensis	((Englerina_ramulosa	(Tapinanthus_constrictiflorus	Oncocalyx_schimperi))	(((Oedina_pendens	(Bakerella_sp_Nickrent_4161	(((((Tolypanthus_involucratus	Helixanthera_coccinea)	(Dendrophthoe_curvata	(Dendrophthoe_vitellina	Dendrophthoe_longituba)))	Dendrophthoe_constricta)	(((Scurrula_ferruginea	(Scurrula_parasitica	Scurrula_pulverulenta))	(Helixanthera_parasitica	Taxillus_chinensis))	(((Phragmanthera_regularis	(Sogerianthe_sessiflora	(((Helicanthes_elastica	Amyema_queenslandica)	(Baratranthus_axanthus	Benthamina_alyxifolia))	(Dactyliophora_novaeguineae	(Amyema_cambagei	(Diplatia_grandibractea	(Amyema_glabra	Diplatia_furcata)))))))	((Cecarria_obtusifolia	((Loranthus_grewingkii	Loranthus_europaeus)	((Loranthus_delavayi	Loranthus_odoratus)	Loranthus_kaoi)))	(((Nuytsia_floribunda	(Lepidaria_oviceps	Gaiadendron_punctatum))	(((((((((Tristerix_corymbosus	((Tristerix_penduliflorus	Tristerix_verticillatus)	Tristerix_aphyllus))	Tristerix_peytonii)	(Tristerix_chodatianus	((Tristerix_pubescens	(Tristerix_longebracteatus	Tristerix_peruvianus))	Tristerix_grandiflorus)))
(Agelanthus_sansibarensis	(((Englerina_ramulosa	(Tapinanthus_constrictiflorus	Oncocalyx_schimperi))	((((Bakerella_sp_Nickrent_4161	((((Tolypanthus_involucratus	Helixanthera_coccinea)	(Dendrophthoe_curvata	(Dendrophthoe_constricta	(Dendrophthoe_vitellina	Dendrophthoe_longituba))))	(((Phragmanthera_regularis	(Scurrula_pulverulenta	(Scurrula_ferruginea	Scurrula_parasitica)))	(Helixanthera_parasitica	Taxillus_chinensis))	(((Cecarria_obtusifolia	((Loranthus_grewingkii	Loranthus_europaeus)	((Loranthus_delavayi	Loranthus_odoratus)	Loranthus_kaoi)))	((((((Tripodanthus_acutifolius	Tripodanthus_flagellaris)	((((Struthanthus_sp_RE_5128_1	(Struthanthus_orbicularis	Struthanthus_oerstedii))	(Struthanthus_woodsonii	Tripodanthus_belmirensis))	Cladocolea_gracilis)	(Psittacanthus_calyculatus	(((Phthirusa_inorna	Passovia_pyrifolia)	(Dendropemon_bicolor	(Oryctanthus_occidentalis	(Cladocolea_cupulata	Cladocolea_mcvaughii))))	Psittacanthus_angustifolius))))	Psittacanthus_schiedeanus)	(((Ligaria_cuneifolia	(Aetanthus_nodosus	Desmaria_mutabilis))	Tupeia_antarctica)	((((((Tristerix_longebracteatus	((Tristerix_verticillatus	Tristerix_peytonii)	Tristerix_corymbosus))	Tristerix_aphyllus)	Tristerix_grandiflorus)
(((((Bakerella_sp_Nickrent_4161	Plicosepalus_sagittifolius)	(((Moquiniella_rubra	(((Plicosepalus_curviflorus	Septulina_glauca)	Phragmanthera_crassicaulis)	((((Tapinanthus_sp_OM825	(Spragueanella_rhamnifolia	Erianthemum_dregei))	Helixanthera_kirkii)	((Oliverella_rubroviridis	Tapinanthus_quinquangulus)	Englerina_woodfordioides))	(Emelianthe_panganensis	Globimetula_dinklagei))))	(((Phragmanthera_regularis	(Scurrula_pulverulenta	(Scurrula_ferruginea	Scurrula_parasitica)))	(Helixanthera_parasitica	Taxillus_chinensis))	(Helixanthera_cylindrica	(((Sogerianthe_sessiflora	((Helicanthes_elastica	Amyema_queenslandica)	(Benthamina_alyxifolia	(Dactyliophora_novaeguineae	(Amyema_cambagei	((Amyema_glabra	Diplatia_grandibractea)	Diplatia_furcata))))))	Baratranthus_axanthus)	((Cecarria_obtusifolia	((Loranthus_grewingkii	Loranthus_europaeus)	((Loranthus_delavayi	Loranthus_odoratus)	Loranthus_kaoi)))	(((((((Passovia_pyrifolia	((Dendropemon_bicolor	(Oryctanthus_occidentalis	Cladocolea_mcvaughii))	Cladocolea_cupulata))	(((Psittacanthus_angustifolius	(Struthanthus_sp_RE_5128_1	Cladocolea_gracilis))	(Struthanthus_woodsonii	(Struthanthus_orbicularis	(Psittacanthus_schiedeanus	Struthanthus_oerstedii))))
((Agelanthus_sansibarensis	(Oncocalyx_schimperi	(Oncella_ambigua	Oncocalyx_sulfureus)))	(Berhautia_senegalensis	(((((((Tapinanthus_sp_OM825	(Spragueanella_rhamnifolia	Erianthemum_dregei))	(Helixanthera_kirkii	(Oliverella_rubroviridis	(Tapinanthus_quinquangulus	Englerina_woodfordioides))))	(Emelianthe_panganensis	Moquiniella_rubra))	(Globimetula_dinklagei	(Septulina_glauca	(Plicosepalus_curviflorus	Phragmanthera_crassicaulis))))	(((Vanwykia_remota	Socratina_bemarivensis)	((((Phragmanthera_regularis	(Scurrula_pulverulenta	(Scurrula_ferruginea	Scurrula_parasitica)))	(Helixanthera_parasitica	Taxillus_chinensis))	((Baratranthus_axanthus	Helixanthera_cylindrica)	(((Benthamina_alyxifolia	(Dactyliophora_novaeguineae	(Amyema_cambagei	((Amyema_glabra	Diplatia_grandibractea)	Diplatia_furcata))))	(Sogerianthe_sessiflora	(Helicanthes_elastica	Amyema_queenslandica)))	(((Muellerina_eucalyptoides	Muellerina_celastroides)	Ileostylus_micranthus)	((Cecarria_obtusifolia	((Loranthus_grewingkii	Loranthus_europaeus)	(Loranthus_delavayi	(Loranthus_odoratus	Loranthus_kaoi))))	((Nuytsia_floribunda	(((Lepidaria_oviceps	(Alepis_flavida	Peraxilla_tetrapetala))
((((Agelanthus_sansibarensis	(Oncella_ambigua	Oncocalyx_sulfureus))	(Berhautia_senegalensis	(Englerina_ramulosa	Tapinanthus_constrictiflorus)))	Oncocalyx_schimperi)	(((Vanwykia_remota	Socratina_bemarivensis)	(((Plicosepalus_sagittifolius	((((Phragmanthera_regularis	(Scurrula_ferruginea	(Scurrula_parasitica	Scurrula_pulverulenta)))	(Helixanthera_parasitica	Taxillus_chinensis))	((((Muellerina_eucalyptoides	Muellerina_celastroides)	Ileostylus_micranthus)	((Cecarria_obtusifolia	((Loranthus_grewingkii	Loranthus_europaeus)	(Loranthus_delavayi	(Loranthus_odoratus	Loranthus_kaoi))))	((Nuytsia_floribunda	Gaiadendron_punctatum)	(Tupeia_antarctica	(Amylotheca_subumbellata	(((Lepidaria_oviceps	(Alepis_flavida	Peraxilla_tetrapetala))	(Notanthera_heterophylla	(((((Macrosolen_cochinchinensis	Macrosolen_melintangensis)	Lepidaria_sp_Nickrent_4044)	(Lepeostegeres_lancifolia	((Decaisnina_brittenii	(Decaisnina_congesta	Decaisnina_signata))	Decaisnina_triflora)))	(Lysiana_maritima	(Lysiana_filifolia	Lysiana_exocarpi)))	(Loxanthera_speciosa	Amylotheca_duthieana))))	(((((Psittacanthus_calyculatus	((Passovia_pyrifolia	(Dendropemon_bicolor	(Cladocolea_cupulata
((Agelanthus_sansibarensis	(Oncella_ambigua	Oncocalyx_sulfureus))	(Berhautia_senegalensis	((Englerina_ramulosa	Tapinanthus_constrictiflorus)	(Oncocalyx_schimperi	((Vanwykia_remota	Socratina_bemarivensis)	(((Septulina_glauca	Phragmanthera_crassicaulis)	((Helixanthera_kirkii	Moquiniella_rubra)	((Tapinanthus_sp_OM825	(Plicosepalus_curviflorus	(Spragueanella_rhamnifolia	Erianthemum_dregei)))	((Englerina_woodfordioides	(Oliverella_rubroviridis	Tapinanthus_quinquangulus))	(Globimetula_dinklagei	Emelianthe_panganensis)))))	((Oedina_pendens	((Plicosepalus_sagittifolius	((Tolypanthus_involucratus	((Dendrophthoe_curvata	(Dendrophthoe_constricta	(Dendrophthoe_longituba	Dendrophthoe_vitellina)))	Helixanthera_coccinea))	(((Scurrula_ferruginea	(Scurrula_parasitica	Scurrula_pulverulenta))	(Helixanthera_parasitica	Taxillus_chinensis))	(Helixanthera_cylindrica	((Baratranthus_axanthus	(Sogerianthe_sessiflora	(((Helicanthes_elastica	Amyema_queenslandica)	(Benthamina_alyxifolia	((Diplatia_furcata	(Diplatia_grandibractea	Amyema_glabra))	Dactyliophora_novaeguineae)))	Amyema_cambagei)))	((Cecarria_obtusifolia	((Loranthus_grewingkii	Loranthus_europaeus)	(Loranthus_odoratus
((Agelanthus_sansibarensis	(Oncella_ambigua	(Oncocalyx_schimperi	Oncocalyx_sulfureus)))	((((Vanwykia_remota	Socratina_bemarivensis)	(((Plicosepalus_sagittifolius	Bakerella_sp_Nickrent_4161)	(Amyema_cambagei	((((Plicosepalus_curviflorus	Helixanthera_parasitica)	Septulina_glauca)	(Helixanthera_kirkii	Phragmanthera_crassicaulis))	(((Diplatia_grandibractea	(Globimetula_dinklagei	Emelianthe_panganensis))	((Tapinanthus_sp_OM825	(Spragueanella_rhamnifolia	Erianthemum_dregei))	(Englerina_woodfordioides	(Oliverella_rubroviridis	Tapinanthus_quinquangulus))))	Moquiniella_rubra))))	((Tolypanthus_involucratus	((Dendrophthoe_constricta	(Dendrophthoe_longituba	Dendrophthoe_vitellina))	(Helixanthera_coccinea	Dendrophthoe_curvata)))	(((Phragmanthera_regularis	(Scurrula_parasitica	(Scurrula_pulverulenta	Scurrula_ferruginea)))	Taxillus_chinensis)	((Baratranthus_axanthus	(Sogerianthe_sessiflora	(((Diplatia_furcata	Amyema_glabra)	(Dactyliophora_novaeguineae	Benthamina_alyxifolia))	(Helicanthes_elastica	Amyema_queenslandica))))	(((Cecarria_obtusifolia	((Loranthus_grewingkii	Loranthus_europaeus)	(Loranthus_delavayi	(Loranthus_odoratus	Loranthus_kaoi))))	((((Tupeia_antarctica
((Plicosepalus_curviflorus	(Agelanthus_sansibarensis	((Oncella_ambigua	Oncocalyx_sulfureus)	Oncocalyx_schimperi)))	((((Vanwykia_remota	Socratina_bemarivensis)	(((Helixanthera_kirkii	Moquiniella_rubra)	((Septulina_glauca	Phragmanthera_crassicaulis)	((Globimetula_dinklagei	Emelianthe_panganensis)	((Tapinanthus_sp_OM825	(Spragueanella_rhamnifolia	Erianthemum_dregei))	(Englerina_woodfordioides	(Oliverella_rubroviridis	Tapinanthus_quinquangulus))))))	(((Plicosepalus_sagittifolius	(Tolypanthus_involucratus	((Dendrophthoe_curvata	(Dendrophthoe_longituba	Dendrophthoe_vitellina))	Helixanthera_coccinea)))	((((Scurrula_pulverulenta	(Scurrula_ferruginea	Scurrula_parasitica))	(Helixanthera_parasitica	Taxillus_chinensis))	Phragmanthera_regularis)	((Baratranthus_axanthus	Helixanthera_cylindrica)	((Sogerianthe_sessiflora	(((Amyema_cambagei	Diplatia_grandibractea)	((Diplatia_furcata	Amyema_glabra)	Dactyliophora_novaeguineae))	(Benthamina_alyxifolia	(Helicanthes_elastica	Amyema_queenslandica))))	(((Gaiadendron_punctatum	Nuytsia_floribunda)	(((Tupeia_antarctica	(((Notanthera_heterophylla	(Tristerix_grandiflorus	((Tristerix_longebracteatus	(Tristerix_pubescens	((((Tristerix_corymbosus
((Agelanthus_sansibarensis	(Oncella_ambigua	Oncocalyx_sulfureus))	(((Oncocalyx_schimperi	(Englerina_ramulosa	Tapinanthus_constrictiflorus))	((((Emelianthe_panganensis	((Tapinanthus_sp_OM825	(Spragueanella_rhamnifolia	Erianthemum_dregei))	(((Plicosepalus_curviflorus	Septulina_glauca)	Phragmanthera_crassicaulis)	Globimetula_dinklagei)))	(Englerina_woodfordioides	(Oliverella_rubroviridis	Tapinanthus_quinquangulus)))	(Helixanthera_kirkii	Moquiniella_rubra))	(((Plicosepalus_sagittifolius	((((Phragmanthera_regularis	((Scurrula_ferruginea	Scurrula_parasitica)	Scurrula_pulverulenta))	(Helixanthera_parasitica	Taxillus_chinensis))	((Baratranthus_axanthus	(Sogerianthe_sessiflora	(((Dactyliophora_novaeguineae	Amyema_cambagei)	(Diplatia_grandibractea	(Diplatia_furcata	Amyema_glabra)))	(Benthamina_alyxifolia	(Amyema_queenslandica	Helicanthes_elastica)))))	(((Ileostylus_micranthus	(Muellerina_celastroides	Muellerina_eucalyptoides))	((((Loranthus_grewingkii	Loranthus_europaeus)	((Loranthus_delavayi	Loranthus_kaoi)	Loranthus_odoratus))	Cecarria_obtusifolia)	(Gaiadendron_punctatum	(((Tupeia_antarctica	(((Tristerix_chodatianus	(Tristerix_longebracteatus	(Tristerix_pubescens
((Agelanthus_sansibarensis	(Oncella_ambigua	Oncocalyx_sulfureus))	((((Oncocalyx_schimperi	Englerina_ramulosa)	Tapinanthus_constrictiflorus)	(((Socratina_bemarivensis	Vanwykia_remota)	((((Emelianthe_panganensis	((Septulina_glauca	Phragmanthera_crassicaulis)	Globimetula_dinklagei))	((Englerina_woodfordioides	(Oliverella_rubroviridis	Tapinanthus_quinquangulus))	(Tapinanthus_sp_OM825	(Plicosepalus_curviflorus	(Spragueanella_rhamnifolia	Erianthemum_dregei)))))	(Helixanthera_kirkii	Moquiniella_rubra))	(((Tolypanthus_involucratus	(Helixanthera_coccinea	(Dendrophthoe_curvata	(Dendrophthoe_constricta	(Dendrophthoe_vitellina	Dendrophthoe_longituba)))))	Bakerella_sp_Nickrent_4161)	(Phragmanthera_regularis	(((Helixanthera_cylindrica	(((Scurrula_ferruginea	Scurrula_parasitica)	Scurrula_pulverulenta)	(Helixanthera_parasitica	Taxillus_chinensis)))	((Sogerianthe_sessiflora	((Amyema_queenslandica	Helicanthes_elastica)	(((Dactyliophora_novaeguineae	Amyema_cambagei)	(Diplatia_furcata	(Amyema_glabra	Diplatia_grandibractea)))	Benthamina_alyxifolia)))	(Baratranthus_axanthus	((Ileostylus_micranthus	(Muellerina_celastroides	Muellerina_eucalyptoides))	((((Loranthus_grewingkii	Loranthus_europaeus)
((Agelanthus_sansibarensis	(Oncella_ambigua	Oncocalyx_sulfureus))	((Oncocalyx_schimperi	(((Socratina_bemarivensis	Vanwykia_remota)	(((((Dendrophthoe_curvata	(Dendrophthoe_vitellina	Dendrophthoe_longituba))	(Tolypanthus_involucratus	Helixanthera_coccinea))	(Plicosepalus_sagittifolius	Bakerella_sp_Nickrent_4161))	((Helixanthera_cylindrica	((Sogerianthe_sessiflora	((Amyema_queenslandica	Helicanthes_elastica)	((Diplatia_furcata	Amyema_glabra)	(Amyema_cambagei	(Benthamina_alyxifolia	Dactyliophora_novaeguineae)))))	(((Phragmanthera_regularis	((Scurrula_ferruginea	(Scurrula_parasitica	Scurrula_pulverulenta))	(Dendrophthoe_constricta	(Helixanthera_parasitica	Taxillus_chinensis))))	Baratranthus_axanthus)	((Ileostylus_micranthus	(Muellerina_celastroides	Muellerina_eucalyptoides))	((((Loranthus_grewingkii	Loranthus_europaeus)	(Loranthus_delavayi	(Loranthus_kaoi	Loranthus_odoratus)))	Cecarria_obtusifolia)	((((Atkinsonia_ligustrina	((Aetanthus_nodosus	Desmaria_mutabilis)	((Decaisnina_signata	Decaisnina_congesta)	Ligaria_cuneifolia)))	((Phthirusa_inorna	(Tripodanthus_belmirensis	(Tripodanthus_flagellaris	Tripodanthus_acutifolius)))	(Psittacanthus_calyculatus
((((Plicosepalus_sagittifolius	((Plicosepalus_curviflorus	Septulina_glauca)	Bakerella_sp_Nickrent_4161))	(((Helixanthera_kirkii	Moquiniella_rubra)	((Globimetula_dinklagei	Phragmanthera_crassicaulis)	(((Englerina_woodfordioides	(Oliverella_rubroviridis	Tapinanthus_quinquangulus))	(Tapinanthus_sp_OM825	(Spragueanella_rhamnifolia	Erianthemum_dregei)))	Emelianthe_panganensis)))	((((((((Loranthus_grewingkii	Loranthus_europaeus)	(Loranthus_odoratus	(Loranthus_delavayi	Loranthus_kaoi)))	Cecarria_obtusifolia)	(((((Psittacanthus_schiedeanus	((Psittacanthus_calyculatus	((((Tripodanthus_belmirensis	(((Cladocolea_mcvaughii	Cladocolea_cupulata)	Struthanthus_oerstedii)	Struthanthus_orbicularis))	(Struthanthus_woodsonii	Struthanthus_sp_RE_5128_1))	Cladocolea_gracilis)	((Tripodanthus_flagellaris	(Dendropemon_bicolor	Oryctanthus_occidentalis))	(Phthirusa_inorna	(Psittacanthus_angustifolius	Passovia_pyrifolia)))))	Tripodanthus_acutifolius))	(Tupeia_antarctica	(((((Tristerix_grandiflorus	(Tristerix_verticillatus	(Tristerix_penduliflorus	(Tristerix_aphyllus	Tristerix_corymbosus))))	Tristerix_longebracteatus)	Tristerix_peytonii)	Tristerix_pubescens)	(Tristerix_peruvianus	Tristerix_chodatianus))))	((Desmaria_mutabilis
((Agelanthus_sansibarensis	(Oncella_ambigua	Oncocalyx_sulfureus))	(((((Oncocalyx_schimperi	Englerina_ramulosa)	Tapinanthus_constrictiflorus)	(Oedina_pendens	(((((Tapinanthus_sp_OM825	(((Spragueanella_rhamnifolia	Erianthemum_dregei)	(Globimetula_dinklagei	Emelianthe_panganensis))	((Englerina_woodfordioides	(Oliverella_rubroviridis	Tapinanthus_quinquangulus))	(Helixanthera_kirkii	Moquiniella_rubra))))	(Septulina_glauca	Phragmanthera_crassicaulis))	(Bakerella_sp_Nickrent_4161	((((((((Tupeia_antarctica	((Nuytsia_floribunda	Gaiadendron_punctatum)	((Tristerix_corymbosus	((Tristerix_verticillatus	Tristerix_penduliflorus)	Tristerix_aphyllus))	((Tristerix_longebracteatus	(Tristerix_grandiflorus	(Tristerix_chodatianus	Tristerix_pubescens)))	(Tristerix_peruvianus	Tristerix_peytonii)))))	(((Atkinsonia_ligustrina	(Notanthera_heterophylla	(((Amylotheca_subumbellata	((Lysiana_filifolia	Lysiana_exocarpi)	Lysiana_maritima))	(((Decaisnina_triflora	Lepeostegeres_lancifolia)	((Macrosolen_melintangensis	Macrosolen_cochinchinensis)	Lepidaria_sp_Nickrent_4044))	(Loxanthera_speciosa	Amylotheca_duthieana)))	(Lepidaria_oviceps	(Peraxilla_tetrapetala	Alepis_flavida)))))	((Desmaria_mutabilis
((Berhautia_senegalensis	(Agelanthus_sansibarensis	(Oncocalyx_schimperi	(Oncella_ambigua	Oncocalyx_sulfureus))))	((Englerina_ramulosa	Tapinanthus_constrictiflorus)	(((((((((Helixanthera_kirkii	Moquiniella_rubra)	Tapinanthus_sp_OM825)	(Oedina_pendens	(Spragueanella_rhamnifolia	Erianthemum_dregei)))	(Globimetula_dinklagei	Emelianthe_panganensis))	Phragmanthera_crassicaulis)	Bakerella_sp_Nickrent_4161)	((Socratina_bemarivensis	Vanwykia_remota)	Septulina_glauca))	(((((((((Loranthus_europaeus	Loranthus_grewingkii)	(Loranthus_odoratus	(Loranthus_delavayi	Loranthus_kaoi)))	Cecarria_obtusifolia)	((Gaiadendron_punctatum	(Amylotheca_subumbellata	((Nuytsia_floribunda	(Notanthera_heterophylla	(((Loxanthera_speciosa	Amylotheca_duthieana)	(((Lysiana_filifolia	Lysiana_exocarpi)	Lysiana_maritima)	((Lepeostegeres_lancifolia	((Macrosolen_melintangensis	Macrosolen_cochinchinensis)	Lepidaria_sp_Nickrent_4044))	((Decaisnina_brittenii	(Decaisnina_signata	Decaisnina_congesta))	Decaisnina_triflora))))	(Lepidaria_oviceps	(Peraxilla_tetrapetala	Alepis_flavida)))))	((Tupeia_antarctica	(((Desmaria_mutabilis	Aetanthus_nodosus)	Ligaria_cuneifolia)
((Agelanthus_sansibarensis	(Oncella_ambigua	Oncocalyx_sulfureus))	((Berhautia_senegalensis	((Oncocalyx_schimperi	Englerina_ramulosa)	Tapinanthus_constrictiflorus))	((((((((Englerina_woodfordioides	(Oliverella_rubroviridis	Tapinanthus_quinquangulus))	(Tapinanthus_sp_OM825	(Spragueanella_rhamnifolia	Erianthemum_dregei)))	(Emelianthe_panganensis	(Globimetula_dinklagei	(Helixanthera_kirkii	Moquiniella_rubra))))	(Septulina_glauca	(Plicosepalus_curviflorus	Phragmanthera_crassicaulis)))	(Helixanthera_parasitica	Oedina_pendens))	Amyema_cambagei)	((Socratina_bemarivensis	Vanwykia_remota)	((Tolypanthus_involucratus	(Phragmanthera_regularis	Plicosepalus_sagittifolius))	((((Dendrophthoe_curvata	(Dendrophthoe_vitellina	Dendrophthoe_longituba))	Dendrophthoe_constricta)	Helixanthera_coccinea)	(((((((Gaiadendron_punctatum	Nuytsia_floribunda)	((((((Tristerix_pubescens	Tristerix_longebracteatus)	(((Tristerix_corymbosus	Tristerix_penduliflorus)	Tristerix_aphyllus)	(Tristerix_peytonii	Tristerix_verticillatus)))	Tristerix_grandiflorus)	Tristerix_chodatianus)	Tristerix_peruvianus)	((Peraxilla_tetrapetala	Alepis_flavida)	(Notanthera_heterophylla	((Loxanthera_speciosa	Amylotheca_duthieana)
((Berhautia_senegalensis	(Agelanthus_sansibarensis	(Oncocalyx_schimperi	(Oncella_ambigua	Oncocalyx_sulfureus))))	((Englerina_ramulosa	Tapinanthus_constrictiflorus)	(((Socratina_bemarivensis	Vanwykia_remota)	(((((Dendrophthoe_curvata	(Dendrophthoe_vitellina	Dendrophthoe_longituba))	Dendrophthoe_constricta)	Helixanthera_coccinea)	(((((((Loranthus_europaeus	Loranthus_grewingkii)	(Loranthus_delavayi	(Loranthus_odoratus	Loranthus_kaoi)))	Cecarria_obtusifolia)	((((((Gaiadendron_punctatum	((Nuytsia_floribunda	(((Lysiana_maritima	(Lysiana_filifolia	Lysiana_exocarpi))	((((Macrosolen_melintangensis	Macrosolen_cochinchinensis)	Lepidaria_sp_Nickrent_4044)	(((Decaisnina_brittenii	(Decaisnina_signata	Decaisnina_congesta))	Decaisnina_triflora)	Lepeostegeres_lancifolia))	(Loxanthera_speciosa	Amylotheca_duthieana)))	(Peraxilla_tetrapetala	Alepis_flavida)))	Lepidaria_oviceps))	((((Tristerix_peytonii	((Tristerix_verticillatus	(Tristerix_aphyllus	Tristerix_corymbosus))	Tristerix_penduliflorus))	(Tristerix_longebracteatus	Tristerix_pubescens))	(Tristerix_chodatianus	Tristerix_peruvianus))	Tristerix_grandiflorus))	Amylotheca_subumbellata)	(((Atkinsonia_ligustrina
((Agelanthus_sansibarensis	(Oncella_ambigua	Oncocalyx_sulfureus))	(((Socratina_bemarivensis	Vanwykia_remota)	((((Septulina_glauca	(Globimetula_dinklagei	Emelianthe_panganensis))	((Englerina_woodfordioides	(Oliverella_rubroviridis	Tapinanthus_quinquangulus))	((Tapinanthus_sp_OM825	(Erianthemum_dregei	(Plicosepalus_curviflorus	Spragueanella_rhamnifolia)))	Helixanthera_kirkii)))	(Moquiniella_rubra	Phragmanthera_crassicaulis))	(((Oedina_pendens	Plicosepalus_sagittifolius)	Bakerella_sp_Nickrent_4161)	((Tolypanthus_involucratus	(((Dendrophthoe_curvata	(Dendrophthoe_vitellina	Dendrophthoe_longituba))	Dendrophthoe_constricta)	Helixanthera_coccinea))	(((((Tristerix_longebracteatus	(Tristerix_pubescens	(Tristerix_peytonii	(Tristerix_grandiflorus	((Tristerix_chodatianus	Tristerix_peruvianus)	(((Tristerix_penduliflorus	Tristerix_corymbosus)	Tristerix_verticillatus)	Tristerix_aphyllus))))))	(((Amylotheca_subumbellata	((Aetanthus_nodosus	Desmaria_mutabilis)	(Atkinsonia_ligustrina	(Ligaria_cuneifolia	(Notanthera_heterophylla	(((Lepeostegeres_lancifolia	(Loxanthera_speciosa	Amylotheca_duthieana))	(((Lysiana_filifolia	Lysiana_exocarpi)	Lysiana_maritima)	(Decaisnina_triflora
(Agelanthus_sansibarensis	((Oncella_ambigua	Oncocalyx_sulfureus)	(((((((Globimetula_dinklagei	Emelianthe_panganensis)	((Englerina_woodfordioides	(Oliverella_rubroviridis	Tapinanthus_quinquangulus))	(Tapinanthus_sp_OM825	(Erianthemum_dregei	Spragueanella_rhamnifolia))))	((Helixanthera_kirkii	Moquiniella_rubra)	Phragmanthera_crassicaulis))	((Bakerella_sp_Nickrent_4161	((Plicosepalus_sagittifolius	(Tolypanthus_involucratus	(((Dendrophthoe_vitellina	Dendrophthoe_longituba)	Dendrophthoe_constricta)	(Dendrophthoe_curvata	Helixanthera_coccinea))))	((Helixanthera_cylindrica	(((Ileostylus_micranthus	(Muellerina_celastroides	Muellerina_eucalyptoides))	((((Loranthus_europaeus	Loranthus_grewingkii)	((Loranthus_kaoi	Loranthus_delavayi)	Loranthus_odoratus))	Cecarria_obtusifolia)	(Ligaria_cuneifolia	(((Tristerix_chodatianus	(((Tristerix_pubescens	Tristerix_longebracteatus)	Tristerix_peruvianus)	(Tristerix_peytonii	(Tristerix_penduliflorus	((Tristerix_corymbosus	Tristerix_aphyllus)	Tristerix_verticillatus)))))	Tristerix_grandiflorus)	(Amylotheca_subumbellata	((((Notanthera_heterophylla	(Lepidaria_oviceps	(((Decaisnina_triflora	((Lysiana_filifolia	Lysiana_exocarpi)	Lysiana_maritima))
((((Agelanthus_sansibarensis	Englerina_woodfordioides)	(Oncocalyx_sulfureus	Oncella_ambigua))	(Berhautia_senegalensis	(((((Helixanthera_kirkii	Moquiniella_rubra)	(((Emelianthe_panganensis	Globimetula_dinklagei)	(Phragmanthera_crassicaulis	(Plicosepalus_curviflorus	Septulina_glauca)))	((Tapinanthus_quinquangulus	Oliverella_rubroviridis)	(Tapinanthus_sp_OM825	(Spragueanella_rhamnifolia	Erianthemum_dregei)))))	(((Helixanthera_parasitica	Taxillus_chinensis)	(Phragmanthera_regularis	(Scurrula_ferruginea	(Scurrula_parasitica	Scurrula_pulverulenta))))	(((Baratranthus_axanthus	(Sogerianthe_sessiflora	((Dactyliophora_novaeguineae	(Amyema_cambagei	((Amyema_glabra	Diplatia_furcata)	Diplatia_grandibractea)))	((Amyema_queenslandica	Helicanthes_elastica)	Benthamina_alyxifolia))))	(((((Loranthus_grewingkii	Loranthus_europaeus)	(Loranthus_delavayi	(Loranthus_kaoi	Loranthus_odoratus)))	Cecarria_obtusifolia)	(Ileostylus_micranthus	(Muellerina_celastroides	Muellerina_eucalyptoides)))	((((Tripodanthus_acutifolius	(((Passovia_pyrifolia	Phthirusa_inorna)	((Dendropemon_bicolor	(Tripodanthus_flagellaris	Oryctanthus_occidentalis))	Psittacanthus_calyculatus))	(Psittacanthus_angustifolius
(((Agelanthus_sansibarensis	Englerina_woodfordioides)	((Oncocalyx_schimperi	Oncocalyx_sulfureus)	Oncella_ambigua))	(((Englerina_ramulosa	Tapinanthus_constrictiflorus)	Berhautia_senegalensis)	((((Vanwykia_remota	(Helixanthera_parasitica	Socratina_bemarivensis))	(((Oedina_pendens	(((Helixanthera_kirkii	((Tapinanthus_quinquangulus	Oliverella_rubroviridis)	(Plicosepalus_curviflorus	(Tapinanthus_sp_OM825	(Spragueanella_rhamnifolia	Erianthemum_dregei)))))	Emelianthe_panganensis)	((Amyema_cambagei	(Phragmanthera_regularis	(Moquiniella_rubra	Phragmanthera_crassicaulis)))	(Diplatia_grandibractea	Globimetula_dinklagei))))	((Taxillus_chinensis	(Scurrula_pulverulenta	(Scurrula_ferruginea	Scurrula_parasitica)))	(((Baratranthus_axanthus	(Sogerianthe_sessiflora	((((Amyema_queenslandica	Helicanthes_elastica)	Benthamina_alyxifolia)	Dactyliophora_novaeguineae)	(Amyema_glabra	Diplatia_furcata))))	((((Loranthus_grewingkii	Loranthus_europaeus)	(Loranthus_delavayi	(Loranthus_kaoi	Loranthus_odoratus)))	Cecarria_obtusifolia)	((Ileostylus_micranthus	(Muellerina_celastroides	Muellerina_eucalyptoides))	((Ligaria_cuneifolia	(((Tristerix_aphyllus	Tristerix_corymbosus)
((Agelanthus_sansibarensis	(Oncocalyx_sulfureus	Oncella_ambigua))	(Englerina_woodfordioides	(Berhautia_senegalensis	((Oedina_pendens	((Vanwykia_remota	Socratina_bemarivensis)	(((Plicosepalus_sagittifolius	Bakerella_sp_Nickrent_4161)	((Helixanthera_kirkii	Moquiniella_rubra)	(((Plicosepalus_curviflorus	Septulina_glauca)	Phragmanthera_crassicaulis)	(Phragmanthera_regularis	(((Tapinanthus_quinquangulus	Oliverella_rubroviridis)	(Tapinanthus_sp_OM825	(Spragueanella_rhamnifolia	Erianthemum_dregei)))	(Emelianthe_panganensis	Globimetula_dinklagei))))))	((((Helixanthera_parasitica	Taxillus_chinensis)	(Scurrula_pulverulenta	(Scurrula_ferruginea	Scurrula_parasitica)))	(((Baratranthus_axanthus	(Sogerianthe_sessiflora	((Amyema_queenslandica	Helicanthes_elastica)	(Benthamina_alyxifolia	(Dactyliophora_novaeguineae	(((Diplatia_grandibractea	Amyema_glabra)	Diplatia_furcata)	Amyema_cambagei))))))	((((Loranthus_grewingkii	Loranthus_europaeus)	(Loranthus_odoratus	(Loranthus_delavayi	Loranthus_kaoi)))	Cecarria_obtusifolia)	((Ileostylus_micranthus	(Muellerina_celastroides	Muellerina_eucalyptoides))	(((((((Dendropemon_bicolor	Oryctanthus_occidentalis)	Psittacanthus_calyculatus)
((Agelanthus_sansibarensis	(Englerina_woodfordioides	((Oncocalyx_schimperi	Oncocalyx_sulfureus)	Oncella_ambigua)))	(Berhautia_senegalensis	((Oedina_pendens	((Vanwykia_remota	Socratina_bemarivensis)	((Bakerella_sp_Nickrent_4161	((Septulina_glauca	Phragmanthera_crassicaulis)	((Helixanthera_kirkii	Moquiniella_rubra)	((Emelianthe_panganensis	Globimetula_dinklagei)	((Tapinanthus_quinquangulus	Oliverella_rubroviridis)	(Tapinanthus_sp_OM825	(Spragueanella_rhamnifolia	Erianthemum_dregei)))))))	(Plicosepalus_sagittifolius	((Tolypanthus_involucratus	((Helixanthera_coccinea	Dendrophthoe_constricta)	(Dendrophthoe_curvata	(Dendrophthoe_vitellina	Dendrophthoe_longituba))))	(((Helixanthera_parasitica	Taxillus_chinensis)	(Phragmanthera_regularis	(Scurrula_pulverulenta	(Scurrula_ferruginea	Scurrula_parasitica))))	(((((((Amyema_cambagei	Dactyliophora_novaeguineae)	Diplatia_grandibractea)	(Amyema_glabra	Diplatia_furcata))	Sogerianthe_sessiflora)	(Benthamina_alyxifolia	(Amyema_queenslandica	Helicanthes_elastica)))	(Plicosepalus_curviflorus	((((Loranthus_grewingkii	Loranthus_europaeus)	(Loranthus_delavayi	(Loranthus_kaoi	Loranthus_odoratus)))	Cecarria_obtusifolia)
((Oedina_pendens	((Plicosepalus_sagittifolius	(Bakerella_sp_Nickrent_4161	(Moquiniella_rubra	(((Emelianthe_panganensis	Globimetula_dinklagei)	((Tapinanthus_quinquangulus	(Tapinanthus_sp_OM825	Oliverella_rubroviridis))	(Plicosepalus_curviflorus	(Spragueanella_rhamnifolia	Erianthemum_dregei))))	(Phragmanthera_crassicaulis	Septulina_glauca)))))	((Vanwykia_remota	Socratina_bemarivensis)	((((Helixanthera_kirkii	(Helixanthera_parasitica	Taxillus_chinensis))	(((Scurrula_pulverulenta	Scurrula_parasitica)	Scurrula_ferruginea)	Phragmanthera_regularis))	(((Baratranthus_axanthus	((Amyema_cambagei	Sogerianthe_sessiflora)	((Dactyliophora_novaeguineae	((Diplatia_grandibractea	Diplatia_furcata)	Amyema_glabra))	(Benthamina_alyxifolia	(Amyema_queenslandica	Helicanthes_elastica)))))	(((((((((Tripodanthus_flagellaris	Tripodanthus_acutifolius)	Tripodanthus_belmirensis)	((Psittacanthus_calyculatus	((Phthirusa_inorna	Passovia_pyrifolia)	(Dendropemon_bicolor	Oryctanthus_occidentalis)))	((Struthanthus_woodsonii	(Psittacanthus_schiedeanus	(Struthanthus_orbicularis	(Cladocolea_cupulata	(Cladocolea_mcvaughii	Struthanthus_oerstedii)))))	(Psittacanthus_angustifolius	(Struthanthus_sp_RE_5128_1	Cladocolea_gracilis)))))
((Oedina_pendens	((Vanwykia_remota	Socratina_bemarivensis)	((((Plicosepalus_sagittifolius	((((Helixanthera_parasitica	Taxillus_chinensis)	((Scurrula_pulverulenta	(Scurrula_parasitica	Scurrula_ferruginea))	Phragmanthera_regularis))	(((Amyema_cambagei	Sogerianthe_sessiflora)	((Dactyliophora_novaeguineae	((Diplatia_furcata	Diplatia_grandibractea)	Amyema_glabra))	(Benthamina_alyxifolia	(Amyema_queenslandica	Helicanthes_elastica))))	(((((((((Tristerix_peytonii	((Tristerix_pubescens	(Tristerix_longebracteatus	Tristerix_peruvianus))	(Tristerix_chodatianus	(Tristerix_corymbosus	Tristerix_aphyllus))))	Tristerix_verticillatus)	(Tristerix_grandiflorus	Tristerix_penduliflorus))	Tupeia_antarctica)	((Notanthera_heterophylla	((Alepis_flavida	Peraxilla_tetrapetala)	(((Amylotheca_duthieana	Loxanthera_speciosa)	((Macrosolen_melintangensis	((Decaisnina_triflora	((Decaisnina_congesta	Decaisnina_signata)	Decaisnina_brittenii))	((Lepidaria_oviceps	Macrosolen_cochinchinensis)	Lepidaria_sp_Nickrent_4044)))	(Amylotheca_subumbellata	((Lysiana_filifolia	Lysiana_exocarpi)	Lysiana_maritima))))	Lepeostegeres_lancifolia)))	(Desmaria_mutabilis	Aetanthus_nodosus)))
((Agelanthus_sansibarensis	(Oncocalyx_sulfureus	Oncella_ambigua))	(((Oedina_pendens	(Bakerella_sp_Nickrent_4161	(((((Helixanthera_parasitica	Taxillus_chinensis)	((Scurrula_pulverulenta	(Scurrula_parasitica	Scurrula_ferruginea))	Phragmanthera_regularis))	(Helixanthera_cylindrica	((Sogerianthe_sessiflora	((Amyema_queenslandica	Helicanthes_elastica)	(((Amyema_cambagei	Dactyliophora_novaeguineae)	(Diplatia_furcata	(Diplatia_grandibractea	Amyema_glabra)))	Benthamina_alyxifolia)))	(((((((Notanthera_heterophylla	((Alepis_flavida	Peraxilla_tetrapetala)	((Amylotheca_duthieana	Loxanthera_speciosa)	((Lepeostegeres_lancifolia	(Decaisnina_triflora	(Decaisnina_brittenii	(Decaisnina_congesta	(Decaisnina_signata	((Macrosolen_cochinchinensis	Macrosolen_melintangensis)	Lepidaria_sp_Nickrent_4044))))))	(Amylotheca_subumbellata	((Lysiana_exocarpi	Lysiana_filifolia)	Lysiana_maritima))))))	(Atkinsonia_ligustrina	(Nuytsia_floribunda	(Desmaria_mutabilis	Aetanthus_nodosus))))	(Lepidaria_oviceps	Gaiadendron_punctatum))	(((((Tristerix_peruvianus	Tristerix_peytonii)	((Tristerix_aphyllus	(Tristerix_penduliflorus	Tristerix_verticillatus))	Tristerix_corymbosus))
((Agelanthus_sansibarensis	(Oncocalyx_sulfureus	Oncella_ambigua))	((((Bakerella_sp_Nickrent_4161	(((((((Helixanthera_parasitica	Taxillus_chinensis)	((Scurrula_pulverulenta	(Scurrula_parasitica	Scurrula_ferruginea))	Phragmanthera_regularis))	(((((Loranthus_delavayi	(Loranthus_kaoi	Loranthus_odoratus))	(Loranthus_europaeus	Loranthus_grewingkii))	Cecarria_obtusifolia)	((Ileostylus_micranthus	Muellerina_eucalyptoides)	((Nuytsia_floribunda	Gaiadendron_punctatum)	(((((Notanthera_heterophylla	((((((Tristerix_aphyllus	(Tristerix_verticillatus	Tristerix_penduliflorus))	Tristerix_corymbosus)	Tristerix_peytonii)	Tristerix_grandiflorus)	(Tristerix_pubescens	Tristerix_longebracteatus))	(Tristerix_chodatianus	Tristerix_peruvianus)))	(Decaisnina_congesta	Tupeia_antarctica))	(((((Cladocolea_cupulata	Cladocolea_mcvaughii)	Tripodanthus_acutifolius)	(Phthirusa_inorna	(((((Struthanthus_woodsonii	(Struthanthus_oerstedii	Struthanthus_orbicularis))	(Struthanthus_sp_RE_5128_1	Cladocolea_gracilis))	Psittacanthus_calyculatus)	Tripodanthus_belmirensis)	((Dendropemon_bicolor	(Tripodanthus_flagellaris	Oryctanthus_occidentalis))	(Psittacanthus_angustifolius	Passovia_pyrifolia)))))	Psittacanthus_schiedeanus)
((Agelanthus_sansibarensis	(Oncocalyx_sulfureus	Oncella_ambigua))	((Berhautia_senegalensis	((((((((Globimetula_dinklagei	(Phragmanthera_crassicaulis	(Plicosepalus_curviflorus	Septulina_glauca)))	(((Englerina_woodfordioides	(Oliverella_rubroviridis	Tapinanthus_quinquangulus))	((Spragueanella_rhamnifolia	Erianthemum_dregei)	Tapinanthus_sp_OM825))	Emelianthe_panganensis))	(Moquiniella_rubra	Helixanthera_kirkii))	Helixanthera_cylindrica)	((((((Helixanthera_parasitica	Taxillus_chinensis)	((Scurrula_ferruginea	(Scurrula_pulverulenta	Scurrula_parasitica))	Phragmanthera_regularis))	(Tolypanthus_involucratus	(Helixanthera_coccinea	(((Dendrophthoe_longituba	Dendrophthoe_vitellina)	Dendrophthoe_constricta)	Dendrophthoe_curvata))))	(Vanwykia_remota	((((((Loranthus_odoratus	(Loranthus_delavayi	Loranthus_kaoi))	(Loranthus_europaeus	Loranthus_grewingkii))	Cecarria_obtusifolia)	(((Gaiadendron_punctatum	(((Notanthera_heterophylla	((Lepidaria_oviceps	(Alepis_flavida	Peraxilla_tetrapetala))	((Amylotheca_subumbellata	((Lysiana_filifolia	Lysiana_exocarpi)	Lysiana_maritima))	((Amylotheca_duthieana	Loxanthera_speciosa)	((Lepeostegeres_lancifolia	(((Decaisnina_congesta
((Agelanthus_sansibarensis	(Oncocalyx_sulfureus	Oncella_ambigua))	(Berhautia_senegalensis	(((((((Emelianthe_panganensis	Globimetula_dinklagei)	(((Helixanthera_kirkii	(Englerina_woodfordioides	(Oliverella_rubroviridis	Tapinanthus_quinquangulus)))	((Spragueanella_rhamnifolia	(Plicosepalus_curviflorus	Erianthemum_dregei))	Tapinanthus_sp_OM825))	Moquiniella_rubra))	(Phragmanthera_crassicaulis	Septulina_glauca))	(((Plicosepalus_sagittifolius	(Tolypanthus_involucratus	((Dendrophthoe_longituba	Dendrophthoe_vitellina)	(Dendrophthoe_curvata	Helixanthera_coccinea))))	((Helixanthera_cylindrica	(((((Loranthus_europaeus	Loranthus_grewingkii)	((Loranthus_kaoi	Loranthus_delavayi)	Loranthus_odoratus))	Cecarria_obtusifolia)	(((Atkinsonia_ligustrina	(Tupeia_antarctica	((Phthirusa_inorna	((((((Struthanthus_sp_RE_5128_1	Struthanthus_woodsonii)	(Cladocolea_gracilis	(Struthanthus_oerstedii	Struthanthus_orbicularis)))	(Psittacanthus_calyculatus	((Psittacanthus_angustifolius	Passovia_pyrifolia)	((Dendropemon_bicolor	(Cladocolea_mcvaughii	Oryctanthus_occidentalis))	Cladocolea_cupulata))))	Psittacanthus_schiedeanus)	(Tripodanthus_flagellaris	Tripodanthus_acutifolius))	Tripodanthus_belmirensis))	(Ligaria_cuneifolia
((Agelanthus_sansibarensis	(Oncocalyx_sulfureus	Oncella_ambigua))	(((((((((Englerina_woodfordioides	(Tapinanthus_quinquangulus	Oliverella_rubroviridis))	(Tapinanthus_sp_OM825	(Plicosepalus_curviflorus	(Spragueanella_rhamnifolia	Erianthemum_dregei))))	((Globimetula_dinklagei	Emelianthe_panganensis)	(Helixanthera_kirkii	Moquiniella_rubra)))	(Septulina_glauca	Phragmanthera_crassicaulis))	(((Helixanthera_parasitica	Socratina_bemarivensis)	Vanwykia_remota)	((((((Gaiadendron_punctatum	(Nuytsia_floribunda	(((((Notanthera_heterophylla	((Loxanthera_speciosa	(Amylotheca_duthieana	Lepeostegeres_lancifolia))	((Amylotheca_subumbellata	((Lysiana_filifolia	Lysiana_exocarpi)	Lysiana_maritima))	(Decaisnina_triflora	(Lepidaria_sp_Nickrent_4044	(Macrosolen_melintangensis	Macrosolen_cochinchinensis))))))	(Peraxilla_tetrapetala	(Lepidaria_oviceps	Alepis_flavida)))	(((Decaisnina_congesta	Decaisnina_signata)	Decaisnina_brittenii)	(Aetanthus_nodosus	Desmaria_mutabilis)))	(((Psittacanthus_schiedeanus	(Tripodanthus_acutifolius	((((Phthirusa_inorna	Passovia_pyrifolia)	((Tripodanthus_flagellaris	Oryctanthus_occidentalis)	Dendropemon_bicolor))	Psittacanthus_calyculatus)	(Cladocolea_gracilis
(Berhautia_senegalensis	((Agelanthus_sansibarensis	((Lepidaria_oviceps	(Oncocalyx_sulfureus	Oncella_ambigua))	Oncocalyx_schimperi))	(((Socratina_bemarivensis	Vanwykia_remota)	((Oedina_pendens	((((Helixanthera_cylindrica	((Baratranthus_axanthus	((Nuytsia_floribunda	((((((Phthirusa_inorna	((Tripodanthus_flagellaris	Tripodanthus_acutifolius)	(((Psittacanthus_angustifolius	(Passovia_pyrifolia	(((Cladocolea_cupulata	Cladocolea_mcvaughii)	Oryctanthus_occidentalis)	Dendropemon_bicolor)))	Psittacanthus_calyculatus)	((Struthanthus_sp_RE_5128_1	Cladocolea_gracilis)	(Struthanthus_woodsonii	((Psittacanthus_schiedeanus	Struthanthus_oerstedii)	Struthanthus_orbicularis))))))	Tripodanthus_belmirensis)	(Ligaria_cuneifolia	((Tristerix_chodatianus	Tristerix_peruvianus)	((Tristerix_pubescens	Tristerix_grandiflorus)	(((Tristerix_corymbosus	(Tristerix_aphyllus	(Tristerix_penduliflorus	Tristerix_verticillatus)))	Tristerix_peytonii)	Tristerix_longebracteatus)))))	(Atkinsonia_ligustrina	((Notanthera_heterophylla	((((Lepeostegeres_lancifolia	(Decaisnina_brittenii	Decaisnina_triflora))	(Lepidaria_sp_Nickrent_4044	(Macrosolen_melintangensis	Macrosolen_cochinchinensis)))	((Loxanthera_speciosa	Amylotheca_duthieana)
((Agelanthus_sansibarensis	((Oncocalyx_schimperi	Oncocalyx_sulfureus)	Oncella_ambigua))	(((Socratina_bemarivensis	Vanwykia_remota)	(((Helixanthera_kirkii	Moquiniella_rubra)	((((Tapinanthus_quinquangulus	Oliverella_rubroviridis)	(Tapinanthus_sp_OM825	(Erianthemum_dregei	Spragueanella_rhamnifolia)))	((Englerina_woodfordioides	Globimetula_dinklagei)	Emelianthe_panganensis))	Phragmanthera_crassicaulis))	(((((Helixanthera_cylindrica	((Baratranthus_axanthus	((((Atkinsonia_ligustrina	(Nuytsia_floribunda	(Amylotheca_subumbellata	(Gaiadendron_punctatum	(((Loxanthera_speciosa	Amylotheca_duthieana)	((Lepeostegeres_lancifolia	(Lysiana_filifolia	(Lysiana_exocarpi	Lysiana_maritima)))	((((Decaisnina_signata	Decaisnina_congesta)	Decaisnina_brittenii)	Decaisnina_triflora)	(Lepidaria_sp_Nickrent_4044	(Macrosolen_melintangensis	Macrosolen_cochinchinensis)))))	(Peraxilla_tetrapetala	Alepis_flavida))))))	((((Tripodanthus_flagellaris	Tripodanthus_acutifolius)	(((Struthanthus_woodsonii	((Struthanthus_oerstedii	Struthanthus_orbicularis)	(Struthanthus_sp_RE_5128_1	Cladocolea_gracilis)))	((((Psittacanthus_angustifolius	(Phthirusa_inorna	Passovia_pyrifolia))	(Cladocolea_cupulata	Cladocolea_mcvaughii))
(((Englerina_woodfordioides	Agelanthus_sansibarensis)	(Oncocalyx_sulfureus	Oncella_ambigua))	(((((Oedina_pendens	((((Plicosepalus_curviflorus	Septulina_glauca)	((Tapinanthus_quinquangulus	Oliverella_rubroviridis)	(Tapinanthus_sp_OM825	(Erianthemum_dregei	Spragueanella_rhamnifolia))))	(Globimetula_dinklagei	Emelianthe_panganensis))	(Helixanthera_kirkii	Moquiniella_rubra)))	(((Plicosepalus_sagittifolius	Bakerella_sp_Nickrent_4161)	((((Baratranthus_axanthus	Helixanthera_cylindrica)	((((Muellerina_eucalyptoides	Muellerina_celastroides)	Ileostylus_micranthus)	((Cecarria_obtusifolia	((Loranthus_grewingkii	Loranthus_europaeus)	((Loranthus_delavayi	Loranthus_kaoi)	Loranthus_odoratus)))	(Notanthera_heterophylla	((Aetanthus_nodosus	Desmaria_mutabilis)	((Atkinsonia_ligustrina	(Gaiadendron_punctatum	((((Lepidaria_oviceps	(Loxanthera_speciosa	Amylotheca_duthieana))	((Amylotheca_subumbellata	(Lysiana_maritima	(Lysiana_filifolia	Lysiana_exocarpi)))	((Lepeostegeres_lancifolia	Decaisnina_triflora)	(Lepidaria_sp_Nickrent_4044	(((Decaisnina_signata	Decaisnina_congesta)	Decaisnina_brittenii)	(Macrosolen_melintangensis	Macrosolen_cochinchinensis))))))	(Peraxilla_tetrapetala
((Agelanthus_sansibarensis	(Oncocalyx_sulfureus	Oncella_ambigua))	(Englerina_woodfordioides	(Berhautia_senegalensis	(((Tapinanthus_constrictiflorus	Englerina_ramulosa)	Oncocalyx_schimperi)	((Socratina_bemarivensis	Vanwykia_remota)	(((((Globimetula_dinklagei	Emelianthe_panganensis)	((Plicosepalus_curviflorus	(Erianthemum_dregei	Spragueanella_rhamnifolia))	((Tapinanthus_quinquangulus	Oliverella_rubroviridis)	Tapinanthus_sp_OM825)))	(Phragmanthera_crassicaulis	(Helixanthera_kirkii	Moquiniella_rubra)))	(((Septulina_glauca	Bakerella_sp_Nickrent_4161)	(Oedina_pendens	Plicosepalus_sagittifolius))	((Helixanthera_coccinea	(Dendrophthoe_constricta	(Dendrophthoe_curvata	(Dendrophthoe_vitellina	Dendrophthoe_longituba))))	((((Helixanthera_parasitica	Taxillus_chinensis)	((Scurrula_parasitica	Scurrula_ferruginea)	Scurrula_pulverulenta))	(((Baratranthus_axanthus	Helixanthera_cylindrica)	((((((Tristerix_grandiflorus	Tristerix_penduliflorus)	(((Tristerix_peruvianus	Tristerix_chodatianus)	((((Tristerix_pubescens	Tristerix_corymbosus)	Tristerix_aphyllus)	Tristerix_longebracteatus)	Tristerix_peytonii))	Tristerix_verticillatus))	Tupeia_antarctica)	(((((Psittacanthus_calyculatus	(Dendropemon_bicolor
((Agelanthus_sansibarensis	(Oncocalyx_sulfureus	Oncella_ambigua))	(Berhautia_senegalensis	((Tapinanthus_constrictiflorus	(Englerina_ramulosa	Oncocalyx_schimperi))	(Socratina_bemarivensis	((((Emelianthe_panganensis	(((Erianthemum_dregei	Spragueanella_rhamnifolia)	((Englerina_woodfordioides	(Tapinanthus_quinquangulus	Oliverella_rubroviridis))	Tapinanthus_sp_OM825))	Globimetula_dinklagei))	((Helixanthera_kirkii	Moquiniella_rubra)	(Septulina_glauca	(Plicosepalus_curviflorus	Phragmanthera_crassicaulis))))	Phragmanthera_regularis)	(Oedina_pendens	((((Baratranthus_axanthus	Helixanthera_cylindrica)	Plicosepalus_sagittifolius)	(Vanwykia_remota	((Tolypanthus_involucratus	(Helixanthera_coccinea	(Dendrophthoe_curvata	((Dendrophthoe_vitellina	Dendrophthoe_longituba)	Dendrophthoe_constricta))))	(((Helixanthera_parasitica	Taxillus_chinensis)	(Scurrula_ferruginea	(Scurrula_pulverulenta	Scurrula_parasitica)))	(((Cecarria_obtusifolia	((Loranthus_grewingkii	Loranthus_europaeus)	(Loranthus_odoratus	(Loranthus_delavayi	Loranthus_kaoi))))	(((((((Psittacanthus_calyculatus	(((((Cladocolea_cupulata	Cladocolea_mcvaughii)	Cladocolea_gracilis)	Struthanthus_sp_RE_5128_1)	(Tripodanthus_belmirensis
((Agelanthus_sansibarensis	(Oncocalyx_sulfureus	Oncella_ambigua))	((((Tapinanthus_constrictiflorus	Englerina_ramulosa)	((((((Globimetula_dinklagei	(Plicosepalus_curviflorus	Septulina_glauca))	Emelianthe_panganensis)	(Phragmanthera_crassicaulis	((Tapinanthus_sp_OM825	(Erianthemum_dregei	Spragueanella_rhamnifolia))	(Englerina_woodfordioides	(Tapinanthus_quinquangulus	Oliverella_rubroviridis)))))	(Helixanthera_kirkii	Moquiniella_rubra))	((((Dendrophthoe_curvata	Tolypanthus_involucratus)	(Helixanthera_coccinea	((Dendrophthoe_vitellina	Dendrophthoe_longituba)	Dendrophthoe_constricta)))	(((Helixanthera_parasitica	Taxillus_chinensis)	(Phragmanthera_regularis	(Scurrula_pulverulenta	(Scurrula_parasitica	Scurrula_ferruginea))))	((Baratranthus_axanthus	(Sogerianthe_sessiflora	((((Diplatia_grandibractea	Dactyliophora_novaeguineae)	Amyema_cambagei)	(Amyema_glabra	Diplatia_furcata))	(Benthamina_alyxifolia	(Amyema_queenslandica	Helicanthes_elastica)))))	(Helixanthera_cylindrica	((Cecarria_obtusifolia	((Loranthus_grewingkii	Loranthus_europaeus)	(Loranthus_odoratus	(Loranthus_delavayi	Loranthus_kaoi))))	(((((Atkinsonia_ligustrina	((Gaiadendron_punctatum	((Peraxilla_tetrapetala
(((Agelanthus_sansibarensis	((Oncocalyx_schimperi	Oncocalyx_sulfureus)	Oncella_ambigua))	((Tapinanthus_constrictiflorus	Englerina_ramulosa)	(((((Phragmanthera_crassicaulis	Septulina_glauca)	((Emelianthe_panganensis	Globimetula_dinklagei)	((Tapinanthus_sp_OM825	(Plicosepalus_curviflorus	(Erianthemum_dregei	Spragueanella_rhamnifolia)))	(Englerina_woodfordioides	(Tapinanthus_quinquangulus	Oliverella_rubroviridis)))))	(Helixanthera_kirkii	Moquiniella_rubra))	(((Socratina_bemarivensis	Vanwykia_remota)	(Plicosepalus_sagittifolius	((Helixanthera_coccinea	(Dendrophthoe_curvata	((Dendrophthoe_vitellina	Dendrophthoe_longituba)	Dendrophthoe_constricta)))	((((Sogerianthe_sessiflora	(((Benthamina_alyxifolia	(Amyema_queenslandica	Helicanthes_elastica))	(Dactyliophora_novaeguineae	((Diplatia_grandibractea	Amyema_glabra)	Diplatia_furcata)))	Amyema_cambagei))	(Tolypanthus_involucratus	((((Ligaria_cuneifolia	((Peraxilla_tetrapetala	Alepis_flavida)	(Notanthera_heterophylla	((Lepidaria_oviceps	(((Lysiana_exocarpi	Lysiana_filifolia)	Lysiana_maritima)	Amylotheca_subumbellata))	(((Lepeostegeres_lancifolia	Decaisnina_triflora)	((Macrosolen_melintangensis	Macrosolen_cochinchinensis)
((Agelanthus_sansibarensis	(Oncocalyx_sulfureus	Oncella_ambigua))	(((((Socratina_bemarivensis	Vanwykia_remota)	(((Bakerella_sp_Nickrent_4161	Plicosepalus_sagittifolius)	((Tolypanthus_involucratus	(Dendrophthoe_curvata	((Dendrophthoe_vitellina	(Dendrophthoe_longituba	Dendrophthoe_constricta))	Helixanthera_coccinea)))	((((((Muellerina_eucalyptoides	Muellerina_celastroides)	Ileostylus_micranthus)	((Cecarria_obtusifolia	((Loranthus_grewingkii	Loranthus_europaeus)	(Loranthus_odoratus	(Loranthus_delavayi	Loranthus_kaoi))))	((((((Cladocolea_mcvaughii	Cladocolea_cupulata)	Atkinsonia_ligustrina)	((((Decaisnina_brittenii	(Decaisnina_signata	Decaisnina_congesta))	Desmaria_mutabilis)	(Aetanthus_nodosus	(Ligaria_cuneifolia	((((Tristerix_corymbosus	(Tristerix_aphyllus	(Tristerix_penduliflorus	Tristerix_verticillatus)))	Tristerix_peytonii)	(Tristerix_grandiflorus	((Tristerix_longebracteatus	Tristerix_pubescens)	(Tristerix_chodatianus	Tristerix_peruvianus))))	Tupeia_antarctica))))	(Notanthera_heterophylla	((Lepidaria_oviceps	(Peraxilla_tetrapetala	Alepis_flavida))	(((((Lysiana_exocarpi	Lysiana_filifolia)	Lysiana_maritima)	Amylotheca_subumbellata)
((Agelanthus_sansibarensis	(Oncocalyx_sulfureus	Oncella_ambigua))	(((Socratina_bemarivensis	Vanwykia_remota)	((Oedina_pendens	((((Plicosepalus_curviflorus	Septulina_glauca)	Bakerella_sp_Nickrent_4161)	Plicosepalus_sagittifolius)	(((Dendrophthoe_vitellina	(Dendrophthoe_curvata	Dendrophthoe_longituba))	Helixanthera_coccinea)	((Tolypanthus_involucratus	((Helixanthera_parasitica	Taxillus_chinensis)	(Dendrophthoe_constricta	(Scurrula_ferruginea	(Scurrula_pulverulenta	Scurrula_parasitica)))))	(Phragmanthera_regularis	(((((Muellerina_eucalyptoides	Muellerina_celastroides)	Ileostylus_micranthus)	((Cecarria_obtusifolia	((Loranthus_grewingkii	Loranthus_europaeus)	(Loranthus_kaoi	(Loranthus_odoratus	Loranthus_delavayi))))	((((((Aetanthus_nodosus	Desmaria_mutabilis)	((((Tristerix_chodatianus	Tristerix_peruvianus)	(Tristerix_grandiflorus	(Tristerix_pubescens	(Tristerix_peytonii	(Tristerix_penduliflorus	((Tristerix_corymbosus	Tristerix_aphyllus)	Tristerix_verticillatus))))))	Tristerix_longebracteatus)	Tupeia_antarctica))	(Notanthera_heterophylla	(Lepidaria_oviceps	((Peraxilla_tetrapetala	Alepis_flavida)	((((Decaisnina_brittenii	(Decaisnina_signata
(((Oncella_ambigua	Oncocalyx_sulfureus)	Agelanthus_sansibarensis)	(((((Vanwykia_remota	Socratina_bemarivensis)	(((((Helixanthera_cylindrica	((Baratranthus_axanthus	(((((Tristerix_penduliflorus	Tristerix_grandiflorus)	((((Tristerix_verticillatus	(Tristerix_aphyllus	Tristerix_corymbosus))	Tristerix_chodatianus)	(Tristerix_pubescens	(Tristerix_longebracteatus	Tristerix_peruvianus)))	Tristerix_peytonii))	Ligaria_cuneifolia)	((((Desmaria_mutabilis	Aetanthus_nodosus)	(Notanthera_heterophylla	((Alepis_flavida	Peraxilla_tetrapetala)	(((((Lysiana_maritima	Decaisnina_triflora)	(Lepidaria_sp_Nickrent_4044	(Macrosolen_melintangensis	Macrosolen_cochinchinensis)))	(Loxanthera_speciosa	Amylotheca_duthieana))	((Decaisnina_brittenii	(Decaisnina_signata	Decaisnina_congesta))	(Lysiana_exocarpi	Lysiana_filifolia)))	Lepeostegeres_lancifolia))))	(Amylotheca_subumbellata	((Gaiadendron_punctatum	Nuytsia_floribunda)	Atkinsonia_ligustrina)))	(Tupeia_antarctica	((Phthirusa_inorna	((Tripodanthus_flagellaris	Tripodanthus_acutifolius)	Psittacanthus_calyculatus))	((Cladocolea_cupulata	((Cladocolea_gracilis	((Struthanthus_sp_RE_5128_1	(Struthanthus_orbicularis	Struthanthus_oerstedii))
((((Oncella_ambigua	Oncocalyx_sulfureus)	(Englerina_woodfordioides	Agelanthus_sansibarensis))	(((Vanwykia_remota	Socratina_bemarivensis)	(((((Helixanthera_cylindrica	(((Cecarria_obtusifolia	((Loranthus_odoratus	(Loranthus_kaoi	Loranthus_delavayi))	(Loranthus_grewingkii	Loranthus_europaeus)))	(((Muellerina_celastroides	Muellerina_eucalyptoides)	Ileostylus_micranthus)	((Tupeia_antarctica	(Nuytsia_floribunda	(Psittacanthus_schiedeanus	((((Tristerix_chodatianus	((Tristerix_peytonii	Tristerix_verticillatus)	Tristerix_corymbosus))	Tristerix_aphyllus)	(Tristerix_pubescens	(Tristerix_longebracteatus	Tristerix_peruvianus)))	(Tristerix_penduliflorus	Tristerix_grandiflorus)))))	(Gaiadendron_punctatum	(Atkinsonia_ligustrina	((((((Cladocolea_cupulata	Cladocolea_mcvaughii)	((Struthanthus_sp_RE_5128_1	Cladocolea_gracilis)	((Struthanthus_orbicularis	Struthanthus_oerstedii)	Struthanthus_woodsonii)))	(((Oryctanthus_occidentalis	Dendropemon_bicolor)	(Psittacanthus_angustifolius	(Phthirusa_inorna	Passovia_pyrifolia)))	(Tripodanthus_belmirensis	Psittacanthus_calyculatus)))	(Tripodanthus_flagellaris	Tripodanthus_acutifolius))	(Desmaria_mutabilis	Aetanthus_nodosus))	(((Decaisnina_signata
((Berhautia_senegalensis	((Oncella_ambigua	Oncocalyx_sulfureus)	Agelanthus_sansibarensis))	(((Bakerella_sp_Nickrent_4161	(((Englerina_woodfordioides	Phragmanthera_crassicaulis)	((((Helixanthera_kirkii	Moquiniella_rubra)	(Globimetula_dinklagei	Emelianthe_panganensis))	((Tapinanthus_quinquangulus	Oliverella_rubroviridis)	((Erianthemum_dregei	Spragueanella_rhamnifolia)	Tapinanthus_sp_OM825)))	(Plicosepalus_curviflorus	Septulina_glauca)))	((((((((Muellerina_celastroides	Muellerina_eucalyptoides)	Ileostylus_micranthus)	(((((Alepis_flavida	Peraxilla_tetrapetala)	(((((Lepidaria_oviceps	Lepidaria_sp_Nickrent_4044)	(Macrosolen_melintangensis	Macrosolen_cochinchinensis))	(Lepeostegeres_lancifolia	Decaisnina_triflora))	(Amylotheca_subumbellata	((Lysiana_filifolia	Lysiana_exocarpi)	Lysiana_maritima)))	(Loxanthera_speciosa	Amylotheca_duthieana)))	(((Notanthera_heterophylla	(Psittacanthus_schiedeanus	(((((Struthanthus_woodsonii	(Struthanthus_sp_RE_5128_1	((Struthanthus_orbicularis	Struthanthus_oerstedii)	(Psittacanthus_angustifolius	((Cladocolea_cupulata	Cladocolea_mcvaughii)	Cladocolea_gracilis)))))	((Oryctanthus_occidentalis	Dendropemon_bicolor)	(Phthirusa_inorna	Passovia_pyrifolia)))	Psittacanthus_calyculatus)
(((Oncella_ambigua	Oncocalyx_sulfureus)	Agelanthus_sansibarensis)	((Oedina_pendens	((((((((Cecarria_obtusifolia	((Loranthus_delavayi	(Loranthus_odoratus	Loranthus_kaoi))	(Loranthus_grewingkii	Loranthus_europaeus)))	(((Gaiadendron_punctatum	Nuytsia_floribunda)	(((Tupeia_antarctica	((Tristerix_peytonii	((Tristerix_longebracteatus	((Tristerix_grandiflorus	Tristerix_penduliflorus)	((Tristerix_aphyllus	Tristerix_corymbosus)	Tristerix_verticillatus)))	Tristerix_pubescens))	(Tristerix_chodatianus	Tristerix_peruvianus)))	Amylotheca_subumbellata)	(Atkinsonia_ligustrina	(((Notanthera_heterophylla	((Lepidaria_oviceps	(Alepis_flavida	Peraxilla_tetrapetala))	(((((Macrosolen_cochinchinensis	Macrosolen_melintangensis)	Lepidaria_sp_Nickrent_4044)	Lepeostegeres_lancifolia)	(Decaisnina_triflora	((Lysiana_filifolia	Lysiana_exocarpi)	Lysiana_maritima)))	(Loxanthera_speciosa	Amylotheca_duthieana))))	((Tripodanthus_flagellaris	Tripodanthus_acutifolius)	((((Psittacanthus_schiedeanus	Oryctanthus_occidentalis)	Dendropemon_bicolor)	(Psittacanthus_angustifolius	(Phthirusa_inorna	Passovia_pyrifolia)))	((((Struthanthus_woodsonii	(Struthanthus_orbicularis	((Cladocolea_cupulata
(((Oncella_ambigua	Oncocalyx_sulfureus)	(Englerina_woodfordioides	Agelanthus_sansibarensis))	((Berhautia_senegalensis	((Englerina_ramulosa	Tapinanthus_constrictiflorus)	(((Vanwykia_remota	Socratina_bemarivensis)	((Bakerella_sp_Nickrent_4161	(((Globimetula_dinklagei	(Helixanthera_kirkii	Emelianthe_panganensis))	((Tapinanthus_quinquangulus	Oliverella_rubroviridis)	((Erianthemum_dregei	Spragueanella_rhamnifolia)	Tapinanthus_sp_OM825)))	(Septulina_glauca	(Moquiniella_rubra	Phragmanthera_crassicaulis))))	((((((Cecarria_obtusifolia	((Loranthus_delavayi	(Loranthus_odoratus	Loranthus_kaoi))	(Loranthus_grewingkii	Loranthus_europaeus)))	((Gaiadendron_punctatum	(Nuytsia_floribunda	((Tupeia_antarctica	((Tristerix_grandiflorus	Tristerix_penduliflorus)	((Tristerix_chodatianus	Tristerix_peruvianus)	((Tristerix_longebracteatus	Tristerix_pubescens)	(Tristerix_peytonii	((Tristerix_aphyllus	Tristerix_corymbosus)	Tristerix_verticillatus))))))	(Atkinsonia_ligustrina	(((Notanthera_heterophylla	((Alepis_flavida	Peraxilla_tetrapetala)	(((Loxanthera_speciosa	Amylotheca_duthieana)	(((Macrosolen_cochinchinensis	Macrosolen_melintangensis)	Lepidaria_sp_Nickrent_4044)	(Decaisnina_triflora
((Berhautia_senegalensis	((Englerina_ramulosa	(Oncocalyx_schimperi	Tapinanthus_constrictiflorus))	((((Globimetula_dinklagei	Emelianthe_panganensis)	((Erianthemum_dregei	Spragueanella_rhamnifolia)	(Tapinanthus_sp_OM825	(Englerina_woodfordioides	(Tapinanthus_quinquangulus	Oliverella_rubroviridis)))))	((((Plicosepalus_curviflorus	Septulina_glauca)	(Bakerella_sp_Nickrent_4161	((Helixanthera_kirkii	Moquiniella_rubra)	Phragmanthera_crassicaulis)))	((((Helixanthera_cylindrica	(((Cecarria_obtusifolia	((Loranthus_delavayi	(Loranthus_odoratus	Loranthus_kaoi))	(Loranthus_grewingkii	Loranthus_europaeus)))	(((Atkinsonia_ligustrina	(((Notanthera_heterophylla	((Alepis_flavida	Peraxilla_tetrapetala)	(((Loxanthera_speciosa	Amylotheca_duthieana)	Lepeostegeres_lancifolia)	(Lepidaria_oviceps	((((Psittacanthus_schiedeanus	(Macrosolen_cochinchinensis	Macrosolen_melintangensis))	Lepidaria_sp_Nickrent_4044)	(((Decaisnina_signata	Decaisnina_congesta)	Decaisnina_brittenii)	Decaisnina_triflora))	(Amylotheca_subumbellata	((Lysiana_filifolia	Lysiana_exocarpi)	Lysiana_maritima)))))))	((((Oryctanthus_occidentalis	Dendropemon_bicolor)	(Psittacanthus_angustifolius	(Passovia_pyrifolia	Phthirusa_inorna)))
((Berhautia_senegalensis	((Tapinanthus_constrictiflorus	(Englerina_ramulosa	Oncocalyx_schimperi))	(((Vanwykia_remota	Socratina_bemarivensis)	((Moquiniella_rubra	(((Helixanthera_kirkii	(Englerina_woodfordioides	(Tapinanthus_quinquangulus	Oliverella_rubroviridis)))	((Erianthemum_dregei	Spragueanella_rhamnifolia)	Tapinanthus_sp_OM825))	((Globimetula_dinklagei	Emelianthe_panganensis)	(Septulina_glauca	Phragmanthera_crassicaulis))))	(((Tolypanthus_involucratus	(Helixanthera_coccinea	(Dendrophthoe_curvata	(Dendrophthoe_constricta	(Dendrophthoe_longituba	Dendrophthoe_vitellina)))))	((Helixanthera_cylindrica	((Baratranthus_axanthus	((Cecarria_obtusifolia	((Loranthus_delavayi	(Loranthus_odoratus	Loranthus_kaoi))	(Loranthus_grewingkii	Loranthus_europaeus)))	((((Atkinsonia_ligustrina	((((Alepis_flavida	Peraxilla_tetrapetala)	((((((Macrosolen_cochinchinensis	Macrosolen_melintangensis)	Lepidaria_sp_Nickrent_4044)	(((Decaisnina_signata	Decaisnina_congesta)	Decaisnina_brittenii)	Decaisnina_triflora))	(Amylotheca_subumbellata	((Lysiana_filifolia	Lysiana_exocarpi)	Lysiana_maritima)))	(Lepidaria_oviceps	(Loxanthera_speciosa	Amylotheca_duthieana)))	(Notanthera_heterophylla
(Berhautia_senegalensis	(((Tapinanthus_constrictiflorus	(Englerina_ramulosa	Oncocalyx_schimperi))	((((Phragmanthera_crassicaulis	(Plicosepalus_curviflorus	Septulina_glauca))	(((Globimetula_dinklagei	Emelianthe_panganensis)	((Englerina_woodfordioides	(Tapinanthus_quinquangulus	Oliverella_rubroviridis))	((Erianthemum_dregei	Spragueanella_rhamnifolia)	Tapinanthus_sp_OM825)))	(Helixanthera_kirkii	Moquiniella_rubra)))	(((Tolypanthus_involucratus	((Helixanthera_coccinea	(Dendrophthoe_constricta	(Dendrophthoe_longituba	Dendrophthoe_vitellina)))	Dendrophthoe_curvata))	((((Cecarria_obtusifolia	((Loranthus_odoratus	(Loranthus_kaoi	Loranthus_delavayi))	(Loranthus_grewingkii	Loranthus_europaeus)))	(((Nuytsia_floribunda	((((((((Tristerix_corymbosus	Tristerix_pubescens)	Tristerix_aphyllus)	Tristerix_longebracteatus)	(Tristerix_chodatianus	Tristerix_peruvianus))	(Tristerix_grandiflorus	Tristerix_penduliflorus))	Tristerix_peytonii)	Tristerix_verticillatus)	Tupeia_antarctica))	(Gaiadendron_punctatum	(((((Ligaria_cuneifolia	(((((((Struthanthus_oerstedii	Struthanthus_orbicularis)	Struthanthus_sp_RE_5128_1)	Struthanthus_woodsonii)	(Cladocolea_mcvaughii	(Cladocolea_gracilis	Cladocolea_cupulata)))
((((((Plicosepalus_curviflorus	Phragmanthera_crassicaulis)	Septulina_glauca)	(((Globimetula_dinklagei	(Helixanthera_kirkii	Emelianthe_panganensis))	((Tapinanthus_sp_OM825	((Tapinanthus_quinquangulus	Oliverella_rubroviridis)	Englerina_woodfordioides))	(Erianthemum_dregei	Spragueanella_rhamnifolia)))	Moquiniella_rubra))	((Vanwykia_remota	Socratina_bemarivensis)	((Bakerella_sp_Nickrent_4161	Plicosepalus_sagittifolius)	(((Dendrophthoe_curvata	(Dendrophthoe_longituba	Dendrophthoe_vitellina))	(Dendrophthoe_constricta	(Helixanthera_coccinea	Tolypanthus_involucratus)))	((((Amyema_glabra	Diplatia_furcata)	((Baratranthus_axanthus	Helixanthera_cylindrica)	(((((Gaiadendron_punctatum	((Amylotheca_subumbellata	(((Tripodanthus_belmirensis	((((Tripodanthus_flagellaris	Oryctanthus_occidentalis)	Dendropemon_bicolor)	(Psittacanthus_angustifolius	(Passovia_pyrifolia	Phthirusa_inorna)))	((Struthanthus_woodsonii	(((Struthanthus_oerstedii	Struthanthus_orbicularis)	Struthanthus_sp_RE_5128_1)	(Psittacanthus_schiedeanus	(Cladocolea_gracilis	(Cladocolea_cupulata	Cladocolea_mcvaughii)))))	Psittacanthus_calyculatus)))	Tripodanthus_acutifolius)	(Notanthera_heterophylla	((Alepis_flavida	Peraxilla_tetrapetala)	(((Lysiana_filifolia
(Agelanthus_sansibarensis	(((((Vanwykia_remota	Socratina_bemarivensis)	((Bakerella_sp_Nickrent_4161	(Plicosepalus_sagittifolius	(((Helixanthera_coccinea	((Dendrophthoe_constricta	(Dendrophthoe_longituba	Dendrophthoe_vitellina))	Dendrophthoe_curvata))	Tolypanthus_involucratus)	((((Gaiadendron_punctatum	(Nuytsia_floribunda	(((((((((Tristerix_verticillatus	Tristerix_peytonii)	Tristerix_corymbosus)	Tristerix_aphyllus)	Tristerix_grandiflorus)	(Tristerix_pubescens	Tristerix_longebracteatus))	(Tristerix_chodatianus	Tristerix_peruvianus))	Tristerix_penduliflorus)	Tupeia_antarctica)	(((Notanthera_heterophylla	((Alepis_flavida	Peraxilla_tetrapetala)	((Amylotheca_subumbellata	((Lysiana_filifolia	Lysiana_exocarpi)	Lysiana_maritima))	((Loxanthera_speciosa	Amylotheca_duthieana)	(((Macrosolen_melintangensis	Macrosolen_cochinchinensis)	(Lepidaria_oviceps	Lepidaria_sp_Nickrent_4044))	((Decaisnina_brittenii	Decaisnina_triflora)	Lepeostegeres_lancifolia))))))	(((Aetanthus_nodosus	Desmaria_mutabilis)	((Decaisnina_signata	Decaisnina_congesta)	Ligaria_cuneifolia))	Atkinsonia_ligustrina))	((((Passovia_pyrifolia	Phthirusa_inorna)	(Struthanthus_woodsonii	((Psittacanthus_angustifolius
(((((Taxillus_chinensis	(Scurrula_pulverulenta	(Scurrula_ferruginea	Scurrula_parasitica)))	(((Sogerianthe_sessiflora	((Benthamina_alyxifolia	(Helicanthes_elastica	Amyema_queenslandica))	((Diplatia_furcata	(Diplatia_grandibractea	Amyema_glabra))	Dactyliophora_novaeguineae)))	((((Cecarria_obtusifolia	((Loranthus_grewingkii	Loranthus_europaeus)	(Loranthus_delavayi	(Loranthus_odoratus	Loranthus_kaoi))))	(Ileostylus_micranthus	(Muellerina_celastroides	Muellerina_eucalyptoides)))	((Tupeia_antarctica	(((Desmaria_mutabilis	Aetanthus_nodosus)	((((Tripodanthus_belmirensis	((Tripodanthus_flagellaris	(Phthirusa_inorna	Tripodanthus_acutifolius))	Psittacanthus_calyculatus))	((Passovia_pyrifolia	((Psittacanthus_schiedeanus	Oryctanthus_occidentalis)	Dendropemon_bicolor))	(Psittacanthus_angustifolius	(Cladocolea_gracilis	(((Cladocolea_mcvaughii	Cladocolea_cupulata)	Struthanthus_woodsonii)	(Struthanthus_sp_RE_5128_1	(Struthanthus_orbicularis	Struthanthus_oerstedii)))))))	Ligaria_cuneifolia)	Notanthera_heterophylla))	Atkinsonia_ligustrina))	((Nuytsia_floribunda	(((Alepis_flavida	Peraxilla_tetrapetala)	((Lepidaria_oviceps	(((Tristerix_penduliflorus	Loxanthera_speciosa)
(((Englerina_ramulosa	Tapinanthus_constrictiflorus)	Oncocalyx_schimperi)	((Berhautia_senegalensis	(Agelanthus_sansibarensis	(Oncocalyx_sulfureus	Oncella_ambigua)))	(((((Phragmanthera_regularis	(Plicosepalus_sagittifolius	((((Dendrophthoe_constricta	(Dendrophthoe_longituba	Dendrophthoe_vitellina))	Dendrophthoe_curvata)	Helixanthera_coccinea)	(((Helixanthera_parasitica	Taxillus_chinensis)	(Scurrula_pulverulenta	(Scurrula_ferruginea	Scurrula_parasitica)))	((Tolypanthus_involucratus	((Baratranthus_axanthus	(((Diplatia_furcata	(Diplatia_grandibractea	Amyema_glabra))	(Dactyliophora_novaeguineae	(Benthamina_alyxifolia	(Helicanthes_elastica	Amyema_queenslandica))))	Sogerianthe_sessiflora))	(((Cecarria_obtusifolia	((Loranthus_grewingkii	Loranthus_europaeus)	(Loranthus_odoratus	(Loranthus_kaoi	Loranthus_delavayi))))	(Ileostylus_micranthus	(Muellerina_celastroides	Muellerina_eucalyptoides)))	(((Gaiadendron_punctatum	((((Desmaria_mutabilis	Aetanthus_nodosus)	((Tripodanthus_flagellaris	Tripodanthus_acutifolius)	(Psittacanthus_calyculatus	(((Phthirusa_inorna	Passovia_pyrifolia)	(Cladocolea_cupulata	((Cladocolea_mcvaughii	Oryctanthus_occidentalis)	Dendropemon_bicolor)))
((Agelanthus_sansibarensis	(Oncocalyx_schimperi	(Oncocalyx_sulfureus	Oncella_ambigua)))	((((Vanwykia_remota	Socratina_bemarivensis)	(((Bakerella_sp_Nickrent_4161	Plicosepalus_sagittifolius)	((((Dendrophthoe_constricta	(Dendrophthoe_longituba	Dendrophthoe_vitellina))	Dendrophthoe_curvata)	(Tolypanthus_involucratus	Helixanthera_coccinea))	(((Helixanthera_parasitica	Taxillus_chinensis)	(Phragmanthera_regularis	(Scurrula_ferruginea	(Scurrula_parasitica	Scurrula_pulverulenta))))	((((Baratranthus_axanthus	((((Helicanthes_elastica	Amyema_queenslandica)	(Dactyliophora_novaeguineae	Benthamina_alyxifolia))	((Amyema_glabra	Diplatia_grandibractea)	Diplatia_furcata))	Sogerianthe_sessiflora))	Amyema_cambagei)	(((Cecarria_obtusifolia	((Loranthus_europaeus	Loranthus_grewingkii)	(Loranthus_delavayi	(Loranthus_odoratus	Loranthus_kaoi))))	(Ileostylus_micranthus	(Muellerina_celastroides	Muellerina_eucalyptoides)))	((((((Psittacanthus_calyculatus	(Cladocolea_cupulata	((Cladocolea_mcvaughii	Oryctanthus_occidentalis)	Dendropemon_bicolor)))	(((((Struthanthus_orbicularis	Struthanthus_oerstedii)	((Psittacanthus_schiedeanus	Struthanthus_sp_RE_5128_1)	Struthanthus_woodsonii))	Cladocolea_gracilis)
((Agelanthus_sansibarensis	(Oncocalyx_sulfureus	Oncella_ambigua))	((((Vanwykia_remota	Socratina_bemarivensis)	(((Bakerella_sp_Nickrent_4161	(Oedina_pendens	Plicosepalus_sagittifolius))	(((Dendrophthoe_curvata	Tolypanthus_involucratus)	(Helixanthera_coccinea	(Dendrophthoe_constricta	(Dendrophthoe_longituba	Dendrophthoe_vitellina))))	(((Plicosepalus_curviflorus	(Helixanthera_parasitica	Taxillus_chinensis))	(Scurrula_pulverulenta	(Scurrula_ferruginea	Scurrula_parasitica)))	(((Ileostylus_micranthus	(Muellerina_celastroides	Muellerina_eucalyptoides))	(((Lepidaria_oviceps	(Gaiadendron_punctatum	(((((Aetanthus_nodosus	Desmaria_mutabilis)	Atkinsonia_ligustrina)	((Alepis_flavida	Peraxilla_tetrapetala)	((Amylotheca_subumbellata	((Lysiana_filifolia	Lysiana_exocarpi)	Lysiana_maritima))	((Loxanthera_speciosa	Amylotheca_duthieana)	((Lepeostegeres_lancifolia	(((Decaisnina_congesta	Decaisnina_signata)	Decaisnina_brittenii)	Decaisnina_triflora))	((Macrosolen_cochinchinensis	Macrosolen_melintangensis)	Lepidaria_sp_Nickrent_4044))))))	((((Psittacanthus_calyculatus	(Dendropemon_bicolor	(Cladocolea_cupulata	(Cladocolea_mcvaughii	Oryctanthus_occidentalis))))	((Psittacanthus_schiedeanus
((Agelanthus_sansibarensis	(Oncocalyx_sulfureus	Oncella_ambigua))	(((Oncocalyx_schimperi	((Vanwykia_remota	Socratina_bemarivensis)	((((Septulina_glauca	Bakerella_sp_Nickrent_4161)	(Plicosepalus_sagittifolius	(((Helixanthera_coccinea	Tolypanthus_involucratus)	((Dendrophthoe_constricta	(Dendrophthoe_longituba	Dendrophthoe_vitellina))	Dendrophthoe_curvata))	(((Helixanthera_parasitica	Taxillus_chinensis)	(Phragmanthera_regularis	(Scurrula_pulverulenta	(Scurrula_ferruginea	Scurrula_parasitica))))	(Helixanthera_cylindrica	((Sogerianthe_sessiflora	((Helicanthes_elastica	Amyema_queenslandica)	((((Amyema_glabra	Diplatia_grandibractea)	Diplatia_furcata)	(Dactyliophora_novaeguineae	Amyema_cambagei))	Benthamina_alyxifolia)))	((Baratranthus_axanthus	(Ileostylus_micranthus	(Muellerina_celastroides	Muellerina_eucalyptoides)))	(((Notanthera_heterophylla	(Aetanthus_nodosus	Desmaria_mutabilis))	((Tupeia_antarctica	(Macrosolen_melintangensis	((((Phthirusa_inorna	((Passovia_pyrifolia	(Dendropemon_bicolor	(Cladocolea_cupulata	(Cladocolea_mcvaughii	Oryctanthus_occidentalis))))	(Psittacanthus_calyculatus	(((Struthanthus_sp_RE_5128_1	Struthanthus_woodsonii)	(Psittacanthus_schiedeanus
((Agelanthus_sansibarensis	(Oncocalyx_sulfureus	Oncella_ambigua))	(((Oncocalyx_schimperi	(((Vanwykia_remota	Socratina_bemarivensis)	(((((Helixanthera_coccinea	Tolypanthus_involucratus)	((Dendrophthoe_constricta	(Dendrophthoe_longituba	Dendrophthoe_vitellina))	Dendrophthoe_curvata))	(((Helixanthera_parasitica	Taxillus_chinensis)	(Phragmanthera_regularis	(Scurrula_ferruginea	(Scurrula_parasitica	Scurrula_pulverulenta))))	(Helixanthera_cylindrica	((Baratranthus_axanthus	(Sogerianthe_sessiflora	((Helicanthes_elastica	Amyema_queenslandica)	((((Amyema_glabra	Diplatia_grandibractea)	Diplatia_furcata)	(Dactyliophora_novaeguineae	Amyema_cambagei))	Benthamina_alyxifolia))))	((Cecarria_obtusifolia	((Loranthus_europaeus	Loranthus_grewingkii)	(Loranthus_odoratus	(Loranthus_kaoi	Loranthus_delavayi))))	((Ileostylus_micranthus	(Muellerina_celastroides	Muellerina_eucalyptoides))	((Gaiadendron_punctatum	Nuytsia_floribunda)	((((((((Cladocolea_cupulata	Cladocolea_mcvaughii)	Struthanthus_woodsonii)	((Struthanthus_orbicularis	(Psittacanthus_schiedeanus	Struthanthus_oerstedii))	((Struthanthus_sp_RE_5128_1	Cladocolea_gracilis)	Psittacanthus_angustifolius)))	(((Phthirusa_inorna
(((((Vanwykia_remota	Socratina_bemarivensis)	((((Plicosepalus_curviflorus	Septulina_glauca)	Phragmanthera_crassicaulis)	((Helixanthera_kirkii	Moquiniella_rubra)	((Globimetula_dinklagei	Emelianthe_panganensis)	(((Tapinanthus_quinquangulus	Oliverella_rubroviridis)	Englerina_woodfordioides)	(Tapinanthus_sp_OM825	(Erianthemum_dregei	Spragueanella_rhamnifolia))))))	(Bakerella_sp_Nickrent_4161	(Plicosepalus_sagittifolius	(((Helixanthera_coccinea	Tolypanthus_involucratus)	((Dendrophthoe_longituba	Dendrophthoe_vitellina)	Dendrophthoe_curvata))	(Phragmanthera_regularis	(((Helixanthera_cylindrica	(Baratranthus_axanthus	(Sogerianthe_sessiflora	((Helicanthes_elastica	Amyema_queenslandica)	((((Amyema_glabra	Diplatia_grandibractea)	Diplatia_furcata)	(Dactyliophora_novaeguineae	Amyema_cambagei))	Benthamina_alyxifolia)))))	((Cecarria_obtusifolia	((Loranthus_europaeus	Loranthus_grewingkii)	(Loranthus_kaoi	(Loranthus_delavayi	Loranthus_odoratus))))	((Ileostylus_micranthus	(Muellerina_celastroides	Muellerina_eucalyptoides))	((((Tristerix_aphyllus	(Tristerix_penduliflorus	Tristerix_verticillatus))	Tristerix_corymbosus)	(Tristerix_peytonii	((Tristerix_chodatianus	Tristerix_grandiflorus)
((((((((Plicosepalus_curviflorus	Helixanthera_coccinea)	Tolypanthus_involucratus)	((Dendrophthoe_longituba	Dendrophthoe_vitellina)	Dendrophthoe_curvata))	(((Baratranthus_axanthus	Helixanthera_cylindrica)	(((Sogerianthe_sessiflora	((((Amyema_glabra	Diplatia_grandibractea)	Diplatia_furcata)	(Dactyliophora_novaeguineae	Amyema_cambagei))	(Benthamina_alyxifolia	(Helicanthes_elastica	Amyema_queenslandica))))	((Cecarria_obtusifolia	((Loranthus_europaeus	Loranthus_grewingkii)	(Loranthus_delavayi	(Loranthus_odoratus	Loranthus_kaoi))))	((Ileostylus_micranthus	(Muellerina_celastroides	Muellerina_eucalyptoides))	(((Tristerix_longebracteatus	(Tristerix_pubescens	((Tristerix_chodatianus	Tristerix_peruvianus)	((((Tristerix_corymbosus	Tristerix_verticillatus)	Tristerix_aphyllus)	Tristerix_penduliflorus)	Tristerix_peytonii))))	Tristerix_grandiflorus)	(Ligaria_cuneifolia	(((((Psittacanthus_calyculatus	((Passovia_pyrifolia	(Dendropemon_bicolor	(Psittacanthus_schiedeanus	Oryctanthus_occidentalis)))	(((Cladocolea_gracilis	Phthirusa_inorna)	Psittacanthus_angustifolius)	(((Struthanthus_sp_RE_5128_1	Struthanthus_woodsonii)	Struthanthus_orbicularis)	(Tripodanthus_flagellaris	((Cladocolea_cupulata
((((Socratina_bemarivensis	(((Bakerella_sp_Nickrent_4161	(Plicosepalus_curviflorus	Septulina_glauca))	(Plicosepalus_sagittifolius	Vanwykia_remota))	((Tolypanthus_involucratus	((Helixanthera_coccinea	(Dendrophthoe_longituba	Dendrophthoe_vitellina))	Dendrophthoe_curvata))	((Helixanthera_cylindrica	(((Ileostylus_micranthus	(Muellerina_celastroides	Muellerina_eucalyptoides))	((((Phthirusa_inorna	Gaiadendron_punctatum)	((((((Aetanthus_nodosus	Desmaria_mutabilis)	(Notanthera_heterophylla	(((Loxanthera_speciosa	Amylotheca_duthieana)	(((Decaisnina_signata	((Decaisnina_brittenii	Decaisnina_triflora)	Decaisnina_congesta))	((Macrosolen_melintangensis	Macrosolen_cochinchinensis)	Lepidaria_sp_Nickrent_4044))	(Amylotheca_subumbellata	(Lepeostegeres_lancifolia	((Lysiana_filifolia	Lysiana_exocarpi)	Lysiana_maritima)))))	(Alepis_flavida	Peraxilla_tetrapetala))))	(((((Psittacanthus_angustifolius	Passovia_pyrifolia)	((Dendropemon_bicolor	(Cladocolea_mcvaughii	Oryctanthus_occidentalis))	Cladocolea_cupulata))	(Struthanthus_woodsonii	((Struthanthus_sp_RE_5128_1	Cladocolea_gracilis)	((Psittacanthus_schiedeanus	Struthanthus_oerstedii)	Struthanthus_orbicularis))))	(Tripodanthus_belmirensis	(Tripodanthus_flagellaris
(((((Phragmanthera_regularis	Septulina_glauca)	((((Tolypanthus_involucratus	((Plicosepalus_curviflorus	Helixanthera_coccinea)	((Dendrophthoe_vitellina	Dendrophthoe_longituba)	Dendrophthoe_curvata)))	((Helixanthera_cylindrica	(((Ileostylus_micranthus	(Muellerina_celastroides	Muellerina_eucalyptoides))	(((((Lepidaria_oviceps	(((Aetanthus_nodosus	Desmaria_mutabilis)	(Tupeia_antarctica	(((((Tristerix_pubescens	Tristerix_longebracteatus)	(Tristerix_chodatianus	Tristerix_peruvianus))	Tristerix_peytonii)	Tristerix_grandiflorus)	(Tristerix_corymbosus	(Tristerix_aphyllus	(Tristerix_penduliflorus	Tristerix_verticillatus))))))	Atkinsonia_ligustrina))	(Gaiadendron_punctatum	(((Alepis_flavida	Peraxilla_tetrapetala)	(Notanthera_heterophylla	(((Amylotheca_subumbellata	((Lysiana_filifolia	Lysiana_exocarpi)	Lysiana_maritima))	((Macrosolen_cochinchinensis	Lepidaria_sp_Nickrent_4044)	(Macrosolen_melintangensis	(Decaisnina_triflora	(Decaisnina_brittenii	(Decaisnina_congesta	Decaisnina_signata))))))	(Lepeostegeres_lancifolia	(Loxanthera_speciosa	Amylotheca_duthieana)))))	Nuytsia_floribunda)))	(((Psittacanthus_calyculatus	(((Psittacanthus_angustifolius	Passovia_pyrifolia)	(Dendropemon_bicolor
(((Oncocalyx_sulfureus	Oncella_ambigua)	Agelanthus_sansibarensis)	((((Tapinanthus_constrictiflorus	Englerina_ramulosa)	(((Vanwykia_remota	Socratina_bemarivensis)	((((Plicosepalus_curviflorus	Septulina_glauca)	(Englerina_woodfordioides	Phragmanthera_crassicaulis))	((((Tapinanthus_sp_OM825	(Erianthemum_dregei	Spragueanella_rhamnifolia))	(Oliverella_rubroviridis	Tapinanthus_quinquangulus))	(Globimetula_dinklagei	Emelianthe_panganensis))	(Helixanthera_kirkii	Moquiniella_rubra)))	(((((Taxillus_chinensis	((Scurrula_parasitica	Scurrula_ferruginea)	Scurrula_pulverulenta))	(((Sogerianthe_sessiflora	((Helicanthes_elastica	Amyema_queenslandica)	(((Amyema_cambagei	Dactyliophora_novaeguineae)	(Diplatia_furcata	(Diplatia_grandibractea	Amyema_glabra)))	Benthamina_alyxifolia)))	((Ileostylus_micranthus	(Muellerina_celastroides	Muellerina_eucalyptoides))	((((((((Ligaria_cuneifolia	(Aetanthus_nodosus	Desmaria_mutabilis))	(Atkinsonia_ligustrina	(Notanthera_heterophylla	(((Lepeostegeres_lancifolia	(Loxanthera_speciosa	Amylotheca_duthieana))	((Lysiana_exocarpi	Lysiana_filifolia)	((Lysiana_maritima	Decaisnina_triflora)	((Macrosolen_melintangensis	Macrosolen_cochinchinensis)
(((Tapinanthus_constrictiflorus	Englerina_ramulosa)	(Oncocalyx_schimperi	(((Vanwykia_remota	Socratina_bemarivensis)	((((Plicosepalus_curviflorus	Septulina_glauca)	Phragmanthera_crassicaulis)	(((Englerina_woodfordioides	(Oliverella_rubroviridis	Tapinanthus_quinquangulus))	((Globimetula_dinklagei	Emelianthe_panganensis)	(Helixanthera_kirkii	(Tapinanthus_sp_OM825	(Erianthemum_dregei	Spragueanella_rhamnifolia)))))	Moquiniella_rubra))	(((((Baratranthus_axanthus	(Sogerianthe_sessiflora	((((Benthamina_alyxifolia	Dactyliophora_novaeguineae)	(Diplatia_furcata	(Diplatia_grandibractea	Amyema_glabra)))	Amyema_cambagei)	(Helicanthes_elastica	Amyema_queenslandica))))	((Ileostylus_micranthus	(Muellerina_celastroides	Muellerina_eucalyptoides))	((Nuytsia_floribunda	(Gaiadendron_punctatum	(((Ligaria_cuneifolia	((((Tristerix_peytonii	(Tristerix_penduliflorus	((Tristerix_verticillatus	Tristerix_corymbosus)	Tristerix_aphyllus)))	Tristerix_grandiflorus)	Tristerix_chodatianus)	(Tristerix_pubescens	(Tristerix_longebracteatus	Tristerix_peruvianus))))	(Psittacanthus_schiedeanus	((Tripodanthus_flagellaris	Tripodanthus_acutifolius)	((((Dendropemon_bicolor	(Cladocolea_mcvaughii	Oryctanthus_occidentalis))
((((Oncocalyx_sulfureus	Oncocalyx_schimperi)	Oncella_ambigua)	Agelanthus_sansibarensis)	((((Vanwykia_remota	Socratina_bemarivensis)	((((Helixanthera_cylindrica	((Baratranthus_axanthus	(Sogerianthe_sessiflora	(((Amyema_cambagei	((Amyema_glabra	Diplatia_grandibractea)	Diplatia_furcata))	Dactyliophora_novaeguineae)	(Benthamina_alyxifolia	(Helicanthes_elastica	Amyema_queenslandica)))))	((Ileostylus_micranthus	(Muellerina_celastroides	Muellerina_eucalyptoides))	((Ligaria_cuneifolia	(((((Gaiadendron_punctatum	((Notanthera_heterophylla	(((Loxanthera_speciosa	Amylotheca_duthieana)	((Lepeostegeres_lancifolia	(((Lysiana_filifolia	Lysiana_exocarpi)	Lysiana_maritima)	Amylotheca_subumbellata))	(Decaisnina_triflora	(((Decaisnina_brittenii	(Decaisnina_signata	Decaisnina_congesta))	(Macrosolen_melintangensis	Macrosolen_cochinchinensis))	Lepidaria_sp_Nickrent_4044))))	(Peraxilla_tetrapetala	Alepis_flavida)))	Nuytsia_floribunda))	Atkinsonia_ligustrina)	(Lepidaria_oviceps	(Aetanthus_nodosus	Desmaria_mutabilis)))	(Tupeia_antarctica	((Tristerix_grandiflorus	(((Tristerix_pubescens	((Tristerix_penduliflorus	(Tristerix_corymbosus	Tristerix_aphyllus))
(((Oncocalyx_sulfureus	Oncella_ambigua)	(Plicosepalus_curviflorus	Agelanthus_sansibarensis))	(((((Vanwykia_remota	Socratina_bemarivensis)	(((Phragmanthera_crassicaulis	Septulina_glauca)	(((Globimetula_dinklagei	Emelianthe_panganensis)	((Tapinanthus_sp_OM825	(Erianthemum_dregei	Spragueanella_rhamnifolia))	((Englerina_woodfordioides	(Oliverella_rubroviridis	Tapinanthus_quinquangulus))	Helixanthera_kirkii)))	Moquiniella_rubra))	((((Helixanthera_cylindrica	(((Baratranthus_axanthus	(Sogerianthe_sessiflora	((Diplatia_furcata	(Amyema_glabra	Diplatia_grandibractea))	(((Amyema_cambagei	Dactyliophora_novaeguineae)	Benthamina_alyxifolia)	(Helicanthes_elastica	Amyema_queenslandica)))))	(Dendrophthoe_constricta	((Oncocalyx_schimperi	((Gaiadendron_punctatum	Nuytsia_floribunda)	(((((Aetanthus_nodosus	Desmaria_mutabilis)	((Psittacanthus_calyculatus	((Passovia_pyrifolia	(Dendropemon_bicolor	(Cladocolea_cupulata	(Cladocolea_mcvaughii	Oryctanthus_occidentalis))))	(((Struthanthus_woodsonii	((Struthanthus_orbicularis	Struthanthus_oerstedii)	(Psittacanthus_schiedeanus	Struthanthus_sp_RE_5128_1)))	Cladocolea_gracilis)	Psittacanthus_angustifolius)))	(Tripodanthus_belmirensis	((Tripodanthus_flagellaris
((Tapinanthus_constrictiflorus	Englerina_ramulosa)	((Berhautia_senegalensis	((Oncocalyx_sulfureus	Oncella_ambigua)	Agelanthus_sansibarensis))	(((Vanwykia_remota	Socratina_bemarivensis)	((Phragmanthera_crassicaulis	((Plicosepalus_curviflorus	((Erianthemum_dregei	Spragueanella_rhamnifolia)	(Englerina_woodfordioides	(Oliverella_rubroviridis	Tapinanthus_quinquangulus))))	((Tapinanthus_sp_OM825	((Helixanthera_kirkii	Moquiniella_rubra)	Globimetula_dinklagei))	Emelianthe_panganensis)))	((((Plicosepalus_sagittifolius	Baratranthus_axanthus)	(Diplatia_grandibractea	Septulina_glauca))	Bakerella_sp_Nickrent_4161)	((Phragmanthera_regularis	(((Helixanthera_cylindrica	((Sogerianthe_sessiflora	((Helicanthes_elastica	Amyema_queenslandica)	((Diplatia_furcata	Amyema_glabra)	(Dactyliophora_novaeguineae	Benthamina_alyxifolia))))	(((Gaiadendron_punctatum	Nuytsia_floribunda)	((((Oncocalyx_schimperi	Lepidaria_oviceps)	(Peraxilla_tetrapetala	Alepis_flavida))	(((Lepeostegeres_lancifolia	((Macrosolen_melintangensis	Macrosolen_cochinchinensis)	Lepidaria_sp_Nickrent_4044))	(((Decaisnina_brittenii	(Decaisnina_signata	Decaisnina_congesta))	Decaisnina_triflora)	((Lysiana_filifolia	Lysiana_exocarpi)
((((Plicosepalus_curviflorus	Oncocalyx_sulfureus)	Oncella_ambigua)	Agelanthus_sansibarensis)	(((((Vanwykia_remota	Socratina_bemarivensis)	(((Tolypanthus_involucratus	(((Dendrophthoe_constricta	Helixanthera_coccinea)	(Dendrophthoe_vitellina	Dendrophthoe_longituba))	Dendrophthoe_curvata))	(((Baratranthus_axanthus	((Sogerianthe_sessiflora	((Diplatia_furcata	Amyema_glabra)	((Amyema_cambagei	Diplatia_grandibractea)	Dactyliophora_novaeguineae)))	(Benthamina_alyxifolia	(Helicanthes_elastica	Amyema_queenslandica))))	(((Ligaria_cuneifolia	(Atkinsonia_ligustrina	((Nuytsia_floribunda	((Lepidaria_oviceps	((Peraxilla_tetrapetala	Alepis_flavida)	((((Macrosolen_melintangensis	Macrosolen_cochinchinensis)	Lepidaria_sp_Nickrent_4044)	(((Amylotheca_subumbellata	((Lysiana_filifolia	Lysiana_exocarpi)	Lysiana_maritima))	(Decaisnina_congesta	((Lepeostegeres_lancifolia	Decaisnina_triflora)	Decaisnina_brittenii)))	Decaisnina_signata))	(Amylotheca_duthieana	Loxanthera_speciosa))))	Gaiadendron_punctatum))	((((Aetanthus_nodosus	Desmaria_mutabilis)	((((((Tristerix_pubescens	Tristerix_longebracteatus)	Tristerix_peruvianus)	(((Tristerix_verticillatus	(Tristerix_aphyllus
((((((Helixanthera_kirkii	Moquiniella_rubra)	((((Emelianthe_panganensis	Globimetula_dinklagei)	(Tapinanthus_sp_OM825	(Erianthemum_dregei	Spragueanella_rhamnifolia)))	(Septulina_glauca	((Oliverella_rubroviridis	Tapinanthus_quinquangulus)	Englerina_woodfordioides)))	Phragmanthera_crassicaulis))	(Bakerella_sp_Nickrent_4161	(((Tolypanthus_involucratus	(((Dendrophthoe_vitellina	Dendrophthoe_longituba)	Dendrophthoe_constricta)	Dendrophthoe_curvata))	(((Vanwykia_remota	Socratina_bemarivensis)	Oedina_pendens)	Plicosepalus_sagittifolius))	((Helixanthera_cylindrica	((Baratranthus_axanthus	((Sogerianthe_sessiflora	((Diplatia_furcata	(Amyema_glabra	Diplatia_grandibractea))	(Amyema_cambagei	Dactyliophora_novaeguineae)))	(Benthamina_alyxifolia	(Helicanthes_elastica	Amyema_queenslandica))))	(((Ligaria_cuneifolia	(((Gaiadendron_punctatum	Nuytsia_floribunda)	Atkinsonia_ligustrina)	((((Peraxilla_tetrapetala	Alepis_flavida)	((Amylotheca_subumbellata	((Lysiana_filifolia	Lysiana_exocarpi)	Lysiana_maritima))	(((Lepeostegeres_lancifolia	Notanthera_heterophylla)	((Decaisnina_congesta	((Decaisnina_triflora	Decaisnina_brittenii)	Decaisnina_signata))	((Macrosolen_melintangensis
((((((Plicosepalus_sagittifolius	(((Plicosepalus_curviflorus	Septulina_glauca)	Bakerella_sp_Nickrent_4161)	(Vanwykia_remota	Oedina_pendens)))	((Tolypanthus_involucratus	(Helixanthera_coccinea	(((Dendrophthoe_vitellina	Dendrophthoe_longituba)	Dendrophthoe_constricta)	Dendrophthoe_curvata)))	(((((Tupeia_antarctica	(Aetanthus_nodosus	((Tristerix_grandiflorus	Tristerix_penduliflorus)	(((Tristerix_verticillatus	(Tristerix_aphyllus	Tristerix_corymbosus))	Tristerix_peytonii)	(Tristerix_chodatianus	((Tristerix_pubescens	Tristerix_peruvianus)	Tristerix_longebracteatus))))))	(Nuytsia_floribunda	(((Atkinsonia_ligustrina	((((Peraxilla_tetrapetala	Alepis_flavida)	((Amylotheca_subumbellata	((Lysiana_filifolia	Lysiana_exocarpi)	Lysiana_maritima))	(((Decaisnina_brittenii	(Decaisnina_congesta	(Decaisnina_signata	((Macrosolen_melintangensis	Macrosolen_cochinchinensis)	Lepidaria_sp_Nickrent_4044))))	Decaisnina_triflora)	(Lepeostegeres_lancifolia	(Amylotheca_duthieana	Loxanthera_speciosa)))))	Notanthera_heterophylla)	Ligaria_cuneifolia))	Gaiadendron_punctatum)	(Desmaria_mutabilis	((((Passovia_pyrifolia	((((Struthanthus_orbicularis	(Psittacanthus_schiedeanus	Struthanthus_oerstedii))
(((Oncocalyx_schimperi	(Oncocalyx_sulfureus	Oncella_ambigua))	Agelanthus_sansibarensis)	(Berhautia_senegalensis	((((Vanwykia_remota	Socratina_bemarivensis)	((((Septulina_glauca	Bakerella_sp_Nickrent_4161)	Plicosepalus_sagittifolius)	((((Helixanthera_coccinea	Tolypanthus_involucratus)	(((Dendrophthoe_vitellina	Dendrophthoe_longituba)	Dendrophthoe_curvata)	Dendrophthoe_constricta))	Phragmanthera_regularis)	(((Ileostylus_micranthus	(Muellerina_celastroides	Muellerina_eucalyptoides))	((Cecarria_obtusifolia	((Loranthus_delavayi	(Loranthus_odoratus	Loranthus_kaoi))	(Loranthus_grewingkii	Loranthus_europaeus)))	((Gaiadendron_punctatum	Nuytsia_floribunda)	(((Atkinsonia_ligustrina	(((Tupeia_antarctica	(((Tristerix_grandiflorus	(Tristerix_peytonii	(Tristerix_penduliflorus	(Tristerix_verticillatus	(Tristerix_aphyllus	Tristerix_corymbosus)))))	(Tristerix_pubescens	Tristerix_longebracteatus))	(Tristerix_chodatianus	Tristerix_peruvianus)))	(Ligaria_cuneifolia	(Aetanthus_nodosus	Desmaria_mutabilis)))	(((Passovia_pyrifolia	(Psittacanthus_angustifolius	((((Struthanthus_orbicularis	(Psittacanthus_schiedeanus	Struthanthus_oerstedii))	Struthanthus_sp_RE_5128_1)	Struthanthus_woodsonii)
(((Oncocalyx_sulfureus	Oncella_ambigua)	Agelanthus_sansibarensis)	(Berhautia_senegalensis	(((((Emelianthe_panganensis	Globimetula_dinklagei)	((Oedina_pendens	(Tapinanthus_sp_OM825	(Erianthemum_dregei	Spragueanella_rhamnifolia)))	Helixanthera_kirkii))	((Septulina_glauca	Phragmanthera_crassicaulis)	Moquiniella_rubra))	(Bakerella_sp_Nickrent_4161	(Plicosepalus_sagittifolius	(((Tolypanthus_involucratus	(((Dendrophthoe_constricta	(Dendrophthoe_vitellina	Dendrophthoe_longituba))	Dendrophthoe_curvata)	Helixanthera_coccinea))	(((Helixanthera_parasitica	Taxillus_chinensis)	(Scurrula_pulverulenta	(Scurrula_ferruginea	Scurrula_parasitica)))	(Phragmanthera_regularis	((((Cecarria_obtusifolia	((Loranthus_odoratus	(Loranthus_kaoi	Loranthus_delavayi))	(Loranthus_grewingkii	Loranthus_europaeus)))	(((Atkinsonia_ligustrina	(((((Psittacanthus_calyculatus	((Dendropemon_bicolor	(Cladocolea_mcvaughii	Oryctanthus_occidentalis))	Cladocolea_cupulata))	((Phthirusa_inorna	Passovia_pyrifolia)	(((Psittacanthus_angustifolius	Psittacanthus_schiedeanus)	(((Struthanthus_orbicularis	Struthanthus_oerstedii)	Struthanthus_sp_RE_5128_1)	Struthanthus_woodsonii))	Cladocolea_gracilis)))	(Tripodanthus_belmirensis
((((Socratina_bemarivensis	Vanwykia_remota)	(((((((Plicosepalus_curviflorus	Septulina_glauca)	Phragmanthera_crassicaulis)	(Englerina_woodfordioides	Moquiniella_rubra))	((Oliverella_rubroviridis	Tapinanthus_quinquangulus)	(((Erianthemum_dregei	Spragueanella_rhamnifolia)	Tapinanthus_sp_OM825)	(Globimetula_dinklagei	Emelianthe_panganensis))))	Bakerella_sp_Nickrent_4161)	(Plicosepalus_sagittifolius	(((Helixanthera_coccinea	Tolypanthus_involucratus)	(Dendrophthoe_curvata	(Dendrophthoe_constricta	(Dendrophthoe_vitellina	Dendrophthoe_longituba))))	((Helixanthera_cylindrica	((Baratranthus_axanthus	(Sogerianthe_sessiflora	((Helicanthes_elastica	Amyema_queenslandica)	(((((Diplatia_grandibractea	Amyema_glabra)	Diplatia_furcata)	Amyema_cambagei)	Dactyliophora_novaeguineae)	Benthamina_alyxifolia))))	(((Ligaria_cuneifolia	(Atkinsonia_ligustrina	(Gaiadendron_punctatum	(((((((Tristerix_grandiflorus	Tristerix_chodatianus)	Tristerix_longebracteatus)	(Tristerix_pubescens	(Tristerix_peruvianus	Tristerix_peytonii)))	(((Tristerix_penduliflorus	Tristerix_verticillatus)	Tristerix_aphyllus)	Tristerix_corymbosus))	Tupeia_antarctica)	((Aetanthus_nodosus	Desmaria_mutabilis)	((Notanthera_heterophylla
(((Oedina_pendens	(((Socratina_bemarivensis	Vanwykia_remota)	(((((Helixanthera_coccinea	Tolypanthus_involucratus)	(Dendrophthoe_curvata	(Dendrophthoe_constricta	(Dendrophthoe_vitellina	Dendrophthoe_longituba))))	(((Helixanthera_cylindrica	((Baratranthus_axanthus	(Sogerianthe_sessiflora	((Benthamina_alyxifolia	(Helicanthes_elastica	Amyema_queenslandica))	(((Amyema_glabra	Diplatia_grandibractea)	Diplatia_furcata)	Dactyliophora_novaeguineae))))	((Ileostylus_micranthus	(Muellerina_celastroides	Muellerina_eucalyptoides))	(((((Loranthus_kaoi	Loranthus_delavayi)	Loranthus_odoratus)	(Loranthus_grewingkii	Loranthus_europaeus))	Cecarria_obtusifolia)	((((Lepidaria_oviceps	(Peraxilla_tetrapetala	Alepis_flavida))	((Lepeostegeres_lancifolia	(Loxanthera_speciosa	Amylotheca_duthieana))	((Amylotheca_subumbellata	((Lysiana_filifolia	Lysiana_exocarpi)	Lysiana_maritima))	(Notanthera_heterophylla	((Lepidaria_sp_Nickrent_4044	(Macrosolen_melintangensis	Macrosolen_cochinchinensis))	(Decaisnina_triflora	((Decaisnina_congesta	Decaisnina_signata)	Decaisnina_brittenii)))))))	(Atkinsonia_ligustrina	(((((Oryctanthus_occidentalis	(Cladocolea_cupulata	Cladocolea_mcvaughii))
((Berhautia_senegalensis	(((Socratina_bemarivensis	Vanwykia_remota)	((((Tolypanthus_involucratus	(Dendrophthoe_curvata	(Helixanthera_coccinea	(Dendrophthoe_constricta	(Dendrophthoe_vitellina	Dendrophthoe_longituba)))))	(((Baratranthus_axanthus	((Benthamina_alyxifolia	(Helicanthes_elastica	Amyema_queenslandica))	((Dactyliophora_novaeguineae	(Amyema_cambagei	((Amyema_glabra	Diplatia_grandibractea)	Diplatia_furcata)))	Sogerianthe_sessiflora)))	((Ileostylus_micranthus	(Muellerina_celastroides	Muellerina_eucalyptoides))	((((Loranthus_delavayi	(Loranthus_odoratus	Loranthus_kaoi))	(Loranthus_grewingkii	Loranthus_europaeus))	Cecarria_obtusifolia)	((((((Phthirusa_inorna	Passovia_pyrifolia)	(((Oryctanthus_occidentalis	Cladocolea_mcvaughii)	Dendropemon_bicolor)	Cladocolea_cupulata))	(((Struthanthus_woodsonii	(Struthanthus_sp_RE_5128_1	(Struthanthus_orbicularis	(Psittacanthus_schiedeanus	Struthanthus_oerstedii))))	Cladocolea_gracilis)	Psittacanthus_angustifolius))	((Psittacanthus_calyculatus	(Tripodanthus_flagellaris	Tripodanthus_acutifolius))	Tripodanthus_belmirensis))	(((((Aetanthus_nodosus	Desmaria_mutabilis)	Tupeia_antarctica)	((Lepidaria_oviceps	(Peraxilla_tetrapetala
((Berhautia_senegalensis	(((((Socratina_bemarivensis	Vanwykia_remota)	(((Helixanthera_coccinea	Tolypanthus_involucratus)	(Dendrophthoe_curvata	(Dendrophthoe_vitellina	Dendrophthoe_longituba)))	(((Helixanthera_parasitica	Taxillus_chinensis)	(Phragmanthera_regularis	((Scurrula_parasitica	Scurrula_ferruginea)	(Scurrula_pulverulenta	Helixanthera_kirkii))))	(Helixanthera_cylindrica	(Sogerianthe_sessiflora	(((((((Tristerix_peruvianus	(Tristerix_longebracteatus	Tristerix_grandiflorus))	(Tristerix_chodatianus	(Tristerix_peytonii	(Tristerix_penduliflorus	((Tristerix_corymbosus	Tristerix_aphyllus)	Tristerix_verticillatus)))))	Tristerix_pubescens)	(Nuytsia_floribunda	(Tupeia_antarctica	(Gaiadendron_punctatum	((Atkinsonia_ligustrina	(((((Phthirusa_inorna	(Passovia_pyrifolia	(Psittacanthus_angustifolius	((Struthanthus_woodsonii	(Tripodanthus_belmirensis	(Struthanthus_orbicularis	Struthanthus_oerstedii)))	(Cladocolea_gracilis	Struthanthus_sp_RE_5128_1)))))	(Psittacanthus_calyculatus	(((Oryctanthus_occidentalis	Cladocolea_mcvaughii)	Dendropemon_bicolor)	Cladocolea_cupulata)))	(Tripodanthus_flagellaris	Tripodanthus_acutifolius))	Psittacanthus_schiedeanus)	((Aetanthus_nodosus	Desmaria_mutabilis)
(Berhautia_senegalensis	(((Oncocalyx_schimperi	(Oncocalyx_sulfureus	Oncella_ambigua))	Agelanthus_sansibarensis)	(((Socratina_bemarivensis	(Lepidaria_oviceps	Vanwykia_remota))	(((Septulina_glauca	Phragmanthera_crassicaulis)	(((Globimetula_dinklagei	Emelianthe_panganensis)	(((Spragueanella_rhamnifolia	(Plicosepalus_curviflorus	Erianthemum_dregei))	(Tapinanthus_sp_OM825	(Englerina_woodfordioides	(Oliverella_rubroviridis	Tapinanthus_quinquangulus))))	Oedina_pendens))	(Helixanthera_kirkii	Moquiniella_rubra)))	(Phragmanthera_regularis	(((((Dendrophthoe_curvata	(Dendrophthoe_vitellina	Dendrophthoe_longituba))	(Dendrophthoe_constricta	Helixanthera_coccinea))	Tolypanthus_involucratus)	((((((Loranthus_delavayi	(Loranthus_odoratus	Loranthus_kaoi))	(Loranthus_grewingkii	Loranthus_europaeus))	Cecarria_obtusifolia)	(((((Tristerix_longebracteatus	Tristerix_pubescens)	(Tristerix_grandiflorus	(Tristerix_peytonii	(Tristerix_penduliflorus	((Tristerix_corymbosus	Tristerix_aphyllus)	Tristerix_verticillatus)))))	(Tristerix_chodatianus	Tristerix_peruvianus))	((Gaiadendron_punctatum	((Atkinsonia_ligustrina	(Notanthera_heterophylla	((((((Psittacanthus_angustifolius	Struthanthus_woodsonii)
(((((Dendrophthoe_curvata	(Dendrophthoe_vitellina	Dendrophthoe_longituba))	(Helixanthera_coccinea	Tolypanthus_involucratus))	(((Dendrophthoe_constricta	(Helixanthera_parasitica	Taxillus_chinensis))	(Phragmanthera_regularis	(Scurrula_ferruginea	(Scurrula_pulverulenta	Scurrula_parasitica))))	(Helixanthera_cylindrica	(((Ileostylus_micranthus	(Muellerina_celastroides	Muellerina_eucalyptoides))	((((Loranthus_delavayi	(Loranthus_odoratus	Loranthus_kaoi))	(Loranthus_grewingkii	Loranthus_europaeus))	Cecarria_obtusifolia)	((Atkinsonia_ligustrina	((((Gaiadendron_punctatum	(Nuytsia_floribunda	(((Tristerix_grandiflorus	(Tristerix_chodatianus	Tristerix_peruvianus))	(Tristerix_longebracteatus	Tristerix_pubescens))	((Tristerix_peytonii	Tristerix_penduliflorus)	((Tristerix_verticillatus	Tristerix_aphyllus)	Tristerix_corymbosus)))))	Tupeia_antarctica)	(Psittacanthus_schiedeanus	((Tripodanthus_flagellaris	Tripodanthus_acutifolius)	((Psittacanthus_calyculatus	(Psittacanthus_angustifolius	(Passovia_pyrifolia	(((Oryctanthus_occidentalis	Cladocolea_mcvaughii)	Dendropemon_bicolor)	Cladocolea_cupulata))))	(Phthirusa_inorna	((((Tripodanthus_belmirensis	Struthanthus_woodsonii)	(Struthanthus_orbicularis
(((((((Helixanthera_cylindrica	(((Ileostylus_micranthus	(Muellerina_celastroides	Muellerina_eucalyptoides))	((Amyema_cambagei	Plicosepalus_curviflorus)	((((Loranthus_delavayi	(Loranthus_odoratus	Loranthus_kaoi))	(Loranthus_grewingkii	Loranthus_europaeus))	Cecarria_obtusifolia)	((((Atkinsonia_ligustrina	(((((((Dendropemon_bicolor	(Oryctanthus_occidentalis	Cladocolea_mcvaughii))	Cladocolea_cupulata)	Psittacanthus_calyculatus)	((Passovia_pyrifolia	Phthirusa_inorna)	(((Psittacanthus_schiedeanus	(Struthanthus_orbicularis	Struthanthus_oerstedii))	Struthanthus_woodsonii)	((Struthanthus_sp_RE_5128_1	Cladocolea_gracilis)	Psittacanthus_angustifolius))))	((Tripodanthus_flagellaris	Tripodanthus_acutifolius)	Tripodanthus_belmirensis))	(Lysiana_maritima	Ligaria_cuneifolia))	(Decaisnina_congesta	Decaisnina_brittenii)))	((Notanthera_heterophylla	((Peraxilla_tetrapetala	Alepis_flavida)	((Amylotheca_duthieana	Loxanthera_speciosa)	((Lepeostegeres_lancifolia	(Lysiana_filifolia	Lysiana_exocarpi))	(Decaisnina_triflora	(Lepidaria_sp_Nickrent_4044	(Macrosolen_melintangensis	Macrosolen_cochinchinensis)))))))	(Tupeia_antarctica	(Aetanthus_nodosus	Desmaria_mutabilis))))	Decaisnina_signata)
((Agelanthus_sansibarensis	(Oncocalyx_sulfureus	Oncella_ambigua))	(((Berhautia_senegalensis	(Tapinanthus_constrictiflorus	Englerina_ramulosa))	(((((((Plicosepalus_sagittifolius	((Dendrophthoe_curvata	(Dendrophthoe_constricta	(Dendrophthoe_vitellina	Dendrophthoe_longituba)))	(Helixanthera_coccinea	Tolypanthus_involucratus)))	(Vanwykia_remota	Socratina_bemarivensis))	(Amyema_cambagei	(((((Ileostylus_micranthus	(Muellerina_celastroides	Muellerina_eucalyptoides))	((((Loranthus_odoratus	(Loranthus_kaoi	Loranthus_delavayi))	(Loranthus_grewingkii	Loranthus_europaeus))	Cecarria_obtusifolia)	((((Atkinsonia_ligustrina	(Notanthera_heterophylla	((Lepidaria_oviceps	(Peraxilla_tetrapetala	Alepis_flavida))	((Amylotheca_duthieana	Loxanthera_speciosa)	((((Decaisnina_congesta	Decaisnina_signata)	Decaisnina_brittenii)	((Decaisnina_triflora	Lepeostegeres_lancifolia)	(Lysiana_filifolia	Lysiana_exocarpi)))	(Lepidaria_sp_Nickrent_4044	(Macrosolen_melintangensis	Macrosolen_cochinchinensis)))))))	(Ligaria_cuneifolia	(Aetanthus_nodosus	Desmaria_mutabilis)))	(((((Passovia_pyrifolia	Phthirusa_inorna)	(Dendropemon_bicolor	Oryctanthus_occidentalis))	(Psittacanthus_calyculatus
((Englerina_ramulosa	Tapinanthus_constrictiflorus)	((Berhautia_senegalensis	((((Phragmanthera_crassicaulis	(((Helixanthera_kirkii	Emelianthe_panganensis)	Globimetula_dinklagei)	(Moquiniella_rubra	(((Tapinanthus_sp_OM825	Englerina_woodfordioides)	(Oliverella_rubroviridis	Tapinanthus_quinquangulus))	(Plicosepalus_curviflorus	(Spragueanella_rhamnifolia	Erianthemum_dregei))))))	((Plicosepalus_sagittifolius	(Phragmanthera_regularis	(((((((((Amyema_cambagei	(Diplatia_furcata	(Diplatia_grandibractea	Amyema_glabra)))	Dactyliophora_novaeguineae)	Benthamina_alyxifolia)	(Helicanthes_elastica	Amyema_queenslandica))	Sogerianthe_sessiflora)	Helixanthera_cylindrica)	(Baratranthus_axanthus	((Ileostylus_micranthus	(Muellerina_celastroides	Muellerina_eucalyptoides))	((((Loranthus_delavayi	(Loranthus_odoratus	Loranthus_kaoi))	(Loranthus_grewingkii	Loranthus_europaeus))	Cecarria_obtusifolia)	((((((Lysiana_maritima	Amylotheca_subumbellata)	(Atkinsonia_ligustrina	((Ligaria_cuneifolia	Desmaria_mutabilis)	((Lepidaria_oviceps	(Peraxilla_tetrapetala	Alepis_flavida))	(((Lysiana_filifolia	Lysiana_exocarpi)	((Decaisnina_triflora	(Lepidaria_sp_Nickrent_4044	(((Decaisnina_congesta
((Oedina_pendens	((((Helixanthera_cylindrica	((((Nuytsia_floribunda	(((Tristerix_corymbosus	(Tristerix_aphyllus	(Tristerix_verticillatus	Tristerix_penduliflorus)))	((Tristerix_peytonii	(Tristerix_chodatianus	Tristerix_grandiflorus))	(Tristerix_peruvianus	(Tristerix_longebracteatus	Tristerix_pubescens))))	Tupeia_antarctica))	(Gaiadendron_punctatum	((((Notanthera_heterophylla	(((Lepidaria_oviceps	Peraxilla_tetrapetala)	Alepis_flavida)	((((Decaisnina_triflora	(((((Macrosolen_melintangensis	Macrosolen_cochinchinensis)	Lepidaria_sp_Nickrent_4044)	Decaisnina_brittenii)	Decaisnina_congesta)	Decaisnina_signata))	(Amylotheca_duthieana	Loxanthera_speciosa))	Lepeostegeres_lancifolia)	(((Lysiana_filifolia	Lysiana_exocarpi)	Lysiana_maritima)	Amylotheca_subumbellata))))	(((Tripodanthus_flagellaris	Tripodanthus_acutifolius)	Tripodanthus_belmirensis)	(((((Struthanthus_woodsonii	((Struthanthus_orbicularis	Struthanthus_oerstedii)	Struthanthus_sp_RE_5128_1))	Psittacanthus_schiedeanus)	Cladocolea_gracilis)	(Cladocolea_cupulata	Cladocolea_mcvaughii))	(((Dendropemon_bicolor	Oryctanthus_occidentalis)	(Psittacanthus_angustifolius	(Phthirusa_inorna	Passovia_pyrifolia)))	Psittacanthus_calyculatus))))
(((((((Septulina_glauca	Phragmanthera_crassicaulis)	(Moquiniella_rubra	((Globimetula_dinklagei	Emelianthe_panganensis)	(((Helixanthera_kirkii	Englerina_woodfordioides)	(Tapinanthus_quinquangulus	Oliverella_rubroviridis))	((Tapinanthus_sp_OM825	(Spragueanella_rhamnifolia	Erianthemum_dregei))	Plicosepalus_curviflorus)))))	(Plicosepalus_sagittifolius	Bakerella_sp_Nickrent_4161))	((Tolypanthus_involucratus	(((Dendrophthoe_constricta	(Dendrophthoe_longituba	Dendrophthoe_vitellina))	Dendrophthoe_curvata)	Helixanthera_coccinea))	(((((Scurrula_pulverulenta	Scurrula_parasitica)	Scurrula_ferruginea)	Phragmanthera_regularis)	(Helixanthera_parasitica	Taxillus_chinensis))	(((Sogerianthe_sessiflora	((Helicanthes_elastica	Amyema_queenslandica)	(Benthamina_alyxifolia	(Amyema_cambagei	((Amyema_glabra	(Diplatia_furcata	Diplatia_grandibractea))	Dactyliophora_novaeguineae)))))	(Helixanthera_cylindrica	Baratranthus_axanthus))	((Ileostylus_micranthus	(Muellerina_celastroides	Muellerina_eucalyptoides))	((((Tupeia_antarctica	((Tripodanthus_belmirensis	(((Cladocolea_gracilis	((Struthanthus_oerstedii	Struthanthus_orbicularis)	(Struthanthus_woodsonii	Struthanthus_sp_RE_5128_1)))	((Dendropemon_bicolor	(Psittacanthus_schiedeanus
(((Oncella_ambigua	Oncocalyx_sulfureus)	Agelanthus_sansibarensis)	(((((((Septulina_glauca	Phragmanthera_crassicaulis)	((Helixanthera_kirkii	Moquiniella_rubra)	((Tapinanthus_sp_OM825	((Erianthemum_dregei	Plicosepalus_curviflorus)	Spragueanella_rhamnifolia))	((Emelianthe_panganensis	Globimetula_dinklagei)	(Englerina_woodfordioides	(Tapinanthus_quinquangulus	Oliverella_rubroviridis))))))	(Plicosepalus_sagittifolius	Bakerella_sp_Nickrent_4161))	(((Tolypanthus_involucratus	((Dendrophthoe_constricta	(Dendrophthoe_longituba	Dendrophthoe_vitellina))	(Dendrophthoe_curvata	Helixanthera_coccinea)))	((((Scurrula_pulverulenta	(Scurrula_parasitica	Scurrula_ferruginea))	Phragmanthera_regularis)	(Helixanthera_parasitica	Taxillus_chinensis))	(((Baratranthus_axanthus	(((Helicanthes_elastica	Amyema_queenslandica)	Benthamina_alyxifolia)	((Dactyliophora_novaeguineae	(Amyema_cambagei	((Diplatia_furcata	Diplatia_grandibractea)	Amyema_glabra)))	Sogerianthe_sessiflora)))	((Ileostylus_micranthus	(Muellerina_celastroides	Muellerina_eucalyptoides))	(((Nuytsia_floribunda	Gaiadendron_punctatum)	(((((((Tristerix_pubescens	(Tristerix_penduliflorus	(Tristerix_aphyllus	(Tristerix_verticillatus	Tristerix_corymbosus))))
(Berhautia_senegalensis	(((Oncella_ambigua	Oncocalyx_sulfureus)	Agelanthus_sansibarensis)	(((((Moquiniella_rubra	Phragmanthera_crassicaulis)	((Helixanthera_kirkii	((Englerina_woodfordioides	(Tapinanthus_quinquangulus	Oliverella_rubroviridis))	(Tapinanthus_sp_OM825	(Erianthemum_dregei	Spragueanella_rhamnifolia))))	((Plicosepalus_curviflorus	Globimetula_dinklagei)	Emelianthe_panganensis)))	((Phragmanthera_regularis	(((Tolypanthus_involucratus	((Dendrophthoe_constricta	(Dendrophthoe_longituba	Dendrophthoe_vitellina))	(Dendrophthoe_curvata	Helixanthera_coccinea)))	(((Scurrula_ferruginea	(Scurrula_pulverulenta	Scurrula_parasitica))	(Helixanthera_parasitica	Taxillus_chinensis))	((((Sogerianthe_sessiflora	(((Dactyliophora_novaeguineae	(Amyema_cambagei	Diplatia_grandibractea))	(Amyema_glabra	Diplatia_furcata))	((Helicanthes_elastica	Amyema_queenslandica)	Benthamina_alyxifolia)))	Baratranthus_axanthus)	(((Tupeia_antarctica	((((((((Dendropemon_bicolor	((Cladocolea_cupulata	Cladocolea_mcvaughii)	Oryctanthus_occidentalis))	Passovia_pyrifolia)	(Phthirusa_inorna	(Tripodanthus_belmirensis	(Psittacanthus_calyculatus	(((Struthanthus_sp_RE_5128_1	(Struthanthus_oerstedii	Struthanthus_orbicularis))
(((Oncella_ambigua	Oncocalyx_sulfureus)	Agelanthus_sansibarensis)	((((((Bakerella_sp_Nickrent_4161	Plicosepalus_sagittifolius)	((((Globimetula_dinklagei	Emelianthe_panganensis)	((Oedina_pendens	((Englerina_woodfordioides	(Tapinanthus_quinquangulus	Oliverella_rubroviridis))	((Erianthemum_dregei	Spragueanella_rhamnifolia)	Tapinanthus_sp_OM825)))	Plicosepalus_curviflorus))	(Helixanthera_kirkii	Moquiniella_rubra))	(Septulina_glauca	Phragmanthera_crassicaulis)))	((Tolypanthus_involucratus	(((Dendrophthoe_constricta	(Dendrophthoe_vitellina	Dendrophthoe_longituba))	Dendrophthoe_curvata)	Helixanthera_coccinea))	(((Phragmanthera_regularis	(Scurrula_ferruginea	(Scurrula_pulverulenta	Scurrula_parasitica)))	(Helixanthera_parasitica	Taxillus_chinensis))	((((Sogerianthe_sessiflora	(((Dactyliophora_novaeguineae	Amyema_cambagei)	(Diplatia_furcata	(Diplatia_grandibractea	Amyema_glabra)))	((Helicanthes_elastica	Amyema_queenslandica)	Benthamina_alyxifolia)))	Baratranthus_axanthus)	((((((Lepidaria_oviceps	(Tripodanthus_flagellaris	(Peraxilla_tetrapetala	Alepis_flavida)))	(((Amylotheca_duthieana	Loxanthera_speciosa)	(((Lepidaria_sp_Nickrent_4044	(Macrosolen_melintangensis	Macrosolen_cochinchinensis))
(Berhautia_senegalensis	(((Tapinanthus_constrictiflorus	(Englerina_ramulosa	Oncocalyx_schimperi))	((Oncella_ambigua	Oncocalyx_sulfureus)	Agelanthus_sansibarensis))	((((Plicosepalus_curviflorus	Septulina_glauca)	(Phragmanthera_crassicaulis	((Globimetula_dinklagei	Emelianthe_panganensis)	(Oedina_pendens	((Englerina_woodfordioides	(Tapinanthus_quinquangulus	Oliverella_rubroviridis))	((Erianthemum_dregei	Spragueanella_rhamnifolia)	Tapinanthus_sp_OM825))))))	(Helixanthera_kirkii	Moquiniella_rubra))	(((((((Dendrophthoe_vitellina	Dendrophthoe_longituba)	Dendrophthoe_curvata)	(Helixanthera_coccinea	Tolypanthus_involucratus))	(((Phragmanthera_regularis	(Scurrula_ferruginea	(Scurrula_pulverulenta	Scurrula_parasitica)))	(Dendrophthoe_constricta	(Helixanthera_parasitica	Taxillus_chinensis)))	((((Sogerianthe_sessiflora	(((Dactyliophora_novaeguineae	Amyema_cambagei)	(Diplatia_furcata	(Diplatia_grandibractea	Amyema_glabra)))	((Helicanthes_elastica	Amyema_queenslandica)	Benthamina_alyxifolia)))	Baratranthus_axanthus)	((Nuytsia_floribunda	(Gaiadendron_punctatum	(((Lepidaria_oviceps	(Peraxilla_tetrapetala	Alepis_flavida))	(((Amylotheca_duthieana	Loxanthera_speciosa)
((Agelanthus_sansibarensis	(Englerina_woodfordioides	(Oncella_ambigua	Oncocalyx_sulfureus)))	((((Vanwykia_remota	Socratina_bemarivensis)	((((((Plicosepalus_curviflorus	Septulina_glauca)	Phragmanthera_crassicaulis)	(((Helixanthera_kirkii	Moquiniella_rubra)	(Globimetula_dinklagei	Emelianthe_panganensis))	(((Tapinanthus_quinquangulus	Oliverella_rubroviridis)	Tapinanthus_sp_OM825)	(Erianthemum_dregei	Spragueanella_rhamnifolia))))	Bakerella_sp_Nickrent_4161)	Phragmanthera_regularis)	((Helixanthera_cylindrica	Plicosepalus_sagittifolius)	((((((Dendrophthoe_vitellina	Dendrophthoe_longituba)	Dendrophthoe_curvata)	(Helixanthera_coccinea	Dendrophthoe_constricta))	Tolypanthus_involucratus)	((Scurrula_ferruginea	(Scurrula_pulverulenta	Scurrula_parasitica))	(Helixanthera_parasitica	Taxillus_chinensis)))	(Amyema_cambagei	((Sogerianthe_sessiflora	(((Diplatia_grandibractea	Amyema_glabra)	Diplatia_furcata)	((Dactyliophora_novaeguineae	(Helicanthes_elastica	Amyema_queenslandica))	Benthamina_alyxifolia)))	((((Ileostylus_micranthus	(Muellerina_celastroides	Muellerina_eucalyptoides))	((((Loranthus_kaoi	Loranthus_delavayi)	Loranthus_odoratus)	(Loranthus_europaeus	Loranthus_grewingkii))
(((Englerina_woodfordioides	Berhautia_senegalensis)	(Agelanthus_sansibarensis	(Oncella_ambigua	(Oncocalyx_schimperi	Oncocalyx_sulfureus))))	((((Vanwykia_remota	Socratina_bemarivensis)	((Phragmanthera_crassicaulis	(((Globimetula_dinklagei	Emelianthe_panganensis)	(Helixanthera_kirkii	Moquiniella_rubra))	((Tapinanthus_quinquangulus	Oliverella_rubroviridis)	(Plicosepalus_curviflorus	(Tapinanthus_sp_OM825	(Erianthemum_dregei	Spragueanella_rhamnifolia))))))	(Bakerella_sp_Nickrent_4161	((Septulina_glauca	Plicosepalus_sagittifolius)	(((Helixanthera_coccinea	(Dendrophthoe_constricta	((Dendrophthoe_vitellina	Dendrophthoe_longituba)	Dendrophthoe_curvata)))	Tolypanthus_involucratus)	(((Phragmanthera_regularis	(Scurrula_pulverulenta	(Scurrula_parasitica	Scurrula_ferruginea)))	(Helixanthera_parasitica	Taxillus_chinensis))	(((((Ileostylus_micranthus	(Muellerina_celastroides	Muellerina_eucalyptoides))	((((Loranthus_kaoi	Loranthus_delavayi)	Loranthus_odoratus)	(Loranthus_europaeus	Loranthus_grewingkii))	Cecarria_obtusifolia))	(((Tupeia_antarctica	(Nuytsia_floribunda	((Aetanthus_nodosus	Desmaria_mutabilis)	(Notanthera_heterophylla	((Tristerix_chodatianus	Tristerix_peruvianus)
(((((Vanwykia_remota	Socratina_bemarivensis)	((Plicosepalus_sagittifolius	((((Phragmanthera_regularis	(Scurrula_ferruginea	(Scurrula_pulverulenta	Scurrula_parasitica)))	(Helixanthera_parasitica	Taxillus_chinensis))	((Baratranthus_axanthus	Helixanthera_cylindrica)	(((((Helicanthes_elastica	Amyema_queenslandica)	Benthamina_alyxifolia)	(Dactyliophora_novaeguineae	(Amyema_cambagei	((Amyema_glabra	Diplatia_grandibractea)	Diplatia_furcata))))	Sogerianthe_sessiflora)	((((Loranthus_delavayi	(Loranthus_odoratus	Loranthus_kaoi))	(Loranthus_europaeus	Loranthus_grewingkii))	Cecarria_obtusifolia)	((((((Psittacanthus_angustifolius	(((((Psittacanthus_schiedeanus	Struthanthus_oerstedii)	Struthanthus_orbicularis)	Struthanthus_sp_RE_5128_1)	Struthanthus_woodsonii)	Cladocolea_gracilis))	(((Phthirusa_inorna	Passovia_pyrifolia)	((Oryctanthus_occidentalis	(Cladocolea_cupulata	Cladocolea_mcvaughii))	Dendropemon_bicolor))	Psittacanthus_calyculatus))	(Tripodanthus_belmirensis	(Tripodanthus_flagellaris	Tripodanthus_acutifolius)))	(((Ligaria_cuneifolia	(Notanthera_heterophylla	((Lepidaria_oviceps	(Peraxilla_tetrapetala	Alepis_flavida))	((Loxanthera_speciosa	Amylotheca_duthieana)
(((Tapinanthus_constrictiflorus	Englerina_ramulosa)	(Agelanthus_sansibarensis	(Oncella_ambigua	(Oncocalyx_schimperi	Oncocalyx_sulfureus))))	(Berhautia_senegalensis	((Phragmanthera_crassicaulis	(((Englerina_woodfordioides	(Tapinanthus_quinquangulus	Oliverella_rubroviridis))	(Tapinanthus_sp_OM825	(Erianthemum_dregei	Spragueanella_rhamnifolia)))	((Helixanthera_kirkii	Moquiniella_rubra)	((Plicosepalus_curviflorus	Septulina_glauca)	(Globimetula_dinklagei	Emelianthe_panganensis)))))	((Plicosepalus_sagittifolius	((((Scurrula_pulverulenta	(Scurrula_parasitica	Scurrula_ferruginea))	(Helixanthera_parasitica	Taxillus_chinensis))	(Helixanthera_cylindrica	((Baratranthus_axanthus	((Sogerianthe_sessiflora	((Amyema_glabra	Diplatia_grandibractea)	Diplatia_furcata))	((Benthamina_alyxifolia	Dactyliophora_novaeguineae)	(Helicanthes_elastica	Amyema_queenslandica))))	((((Loranthus_odoratus	(Loranthus_kaoi	Loranthus_delavayi))	(Loranthus_europaeus	Loranthus_grewingkii))	Cecarria_obtusifolia)	((((((Decaisnina_congesta	Decaisnina_signata)	Nuytsia_floribunda)	Gaiadendron_punctatum)	(((Peraxilla_tetrapetala	Alepis_flavida)	Lepidaria_oviceps)	(((Amylotheca_subumbellata
(((Oncocalyx_schimperi	Tapinanthus_constrictiflorus)	Englerina_ramulosa)	((Agelanthus_sansibarensis	(Oncella_ambigua	Oncocalyx_sulfureus))	((((((Phragmanthera_regularis	(((Moquiniella_rubra	Globimetula_dinklagei)	Phragmanthera_crassicaulis)	(((Helixanthera_kirkii	(Englerina_woodfordioides	(Tapinanthus_quinquangulus	Oliverella_rubroviridis)))	(Plicosepalus_curviflorus	(Tapinanthus_sp_OM825	(Erianthemum_dregei	Spragueanella_rhamnifolia))))	Emelianthe_panganensis)))	Amyema_cambagei)	Diplatia_grandibractea)	((((Vanwykia_remota	Socratina_bemarivensis)	(((Dendrophthoe_curvata	((Dendrophthoe_vitellina	Dendrophthoe_longituba)	Dendrophthoe_constricta))	Helixanthera_coccinea)	Tolypanthus_involucratus))	(((Scurrula_ferruginea	(Scurrula_pulverulenta	Scurrula_parasitica))	(Helixanthera_parasitica	Taxillus_chinensis))	(Helixanthera_cylindrica	((Baratranthus_axanthus	(Sogerianthe_sessiflora	((Benthamina_alyxifolia	((Amyema_glabra	Diplatia_furcata)	Dactyliophora_novaeguineae))	(Helicanthes_elastica	Amyema_queenslandica))))	(((((Tupeia_antarctica	(((Tripodanthus_flagellaris	Tripodanthus_acutifolius)	((Psittacanthus_calyculatus	(Passovia_pyrifolia	(((Oryctanthus_occidentalis	Cladocolea_mcvaughii)
((Berhautia_senegalensis	((Tapinanthus_constrictiflorus	Englerina_ramulosa)	(Oncocalyx_schimperi	((((((Plicosepalus_curviflorus	Septulina_glauca)	(Globimetula_dinklagei	Phragmanthera_crassicaulis))	(((Helixanthera_kirkii	Moquiniella_rubra)	Emelianthe_panganensis)	((Tapinanthus_sp_OM825	((Oliverella_rubroviridis	Tapinanthus_quinquangulus)	Englerina_woodfordioides))	(Erianthemum_dregei	Spragueanella_rhamnifolia))))	(Bakerella_sp_Nickrent_4161	((((Phragmanthera_regularis	(Scurrula_ferruginea	(Scurrula_parasitica	Scurrula_pulverulenta)))	(Helixanthera_parasitica	Taxillus_chinensis))	(((Cecarria_obtusifolia	((Loranthus_grewingkii	Loranthus_europaeus)	((Loranthus_kaoi	Loranthus_delavayi)	Loranthus_odoratus)))	((Ileostylus_micranthus	(Muellerina_celastroides	Muellerina_eucalyptoides))	((((Tristerix_longebracteatus	Tristerix_pubescens)	(Tristerix_grandiflorus	((((Tristerix_corymbosus	Tristerix_aphyllus)	Tristerix_verticillatus)	Tristerix_penduliflorus)	Tristerix_peytonii)))	(Tristerix_chodatianus	Tristerix_peruvianus))	(((Amylotheca_subumbellata	Atkinsonia_ligustrina)	(((Notanthera_heterophylla	((((Lysiana_maritima	(Lysiana_filifolia	Lysiana_exocarpi))	((Macrosolen_melintangensis
((Berhautia_senegalensis	((Tapinanthus_constrictiflorus	(Oncocalyx_schimperi	Englerina_ramulosa))	(((((((Phragmanthera_regularis	(Scurrula_pulverulenta	(Scurrula_ferruginea	Scurrula_parasitica)))	(Dendrophthoe_constricta	Taxillus_chinensis))	((Baratranthus_axanthus	(Sogerianthe_sessiflora	((((Diplatia_grandibractea	(Diplatia_furcata	Amyema_glabra))	Amyema_cambagei)	Dactyliophora_novaeguineae)	((Amyema_queenslandica	Helicanthes_elastica)	Benthamina_alyxifolia))))	(((Ileostylus_micranthus	(Muellerina_celastroides	Muellerina_eucalyptoides))	(((Gaiadendron_punctatum	Nuytsia_floribunda)	(((((((Phthirusa_inorna	((((Psittacanthus_angustifolius	Cladocolea_gracilis)	(Tripodanthus_belmirensis	(((Cladocolea_mcvaughii	Cladocolea_cupulata)	Struthanthus_oerstedii)	Struthanthus_orbicularis)))	Struthanthus_woodsonii)	Struthanthus_sp_RE_5128_1))	(((Tripodanthus_flagellaris	Oryctanthus_occidentalis)	Dendropemon_bicolor)	Passovia_pyrifolia))	Psittacanthus_calyculatus)	Tripodanthus_acutifolius)	Psittacanthus_schiedeanus)	(Atkinsonia_ligustrina	(((Ligaria_cuneifolia	(Decaisnina_signata	Decaisnina_congesta))	(Aetanthus_nodosus	Desmaria_mutabilis))	(((((Lepidaria_oviceps	((Amylotheca_duthieana
(((Tapinanthus_constrictiflorus	Englerina_ramulosa)	((((((Plicosepalus_curviflorus	Septulina_glauca)	(Helixanthera_kirkii	Phragmanthera_crassicaulis))	(Moquiniella_rubra	((((Oliverella_rubroviridis	Tapinanthus_quinquangulus)	((Erianthemum_dregei	Spragueanella_rhamnifolia)	Tapinanthus_sp_OM825))	Globimetula_dinklagei)	Emelianthe_panganensis)))	Bakerella_sp_Nickrent_4161)	(((((Vanwykia_remota	Socratina_bemarivensis)	(Plicosepalus_sagittifolius	(Dendrophthoe_constricta	((Helixanthera_coccinea	Tolypanthus_involucratus)	((Dendrophthoe_longituba	Dendrophthoe_vitellina)	Dendrophthoe_curvata)))))	(((Phragmanthera_regularis	(Scurrula_ferruginea	(Scurrula_parasitica	Scurrula_pulverulenta)))	(Helixanthera_parasitica	Taxillus_chinensis))	(Helixanthera_cylindrica	((Baratranthus_axanthus	(Sogerianthe_sessiflora	((Diplatia_furcata	Amyema_glabra)	(Dactyliophora_novaeguineae	((Amyema_queenslandica	Helicanthes_elastica)	Benthamina_alyxifolia)))))	(((((((((((Psittacanthus_angustifolius	(Struthanthus_sp_RE_5128_1	Cladocolea_gracilis))	(((Psittacanthus_schiedeanus	((Cladocolea_mcvaughii	Cladocolea_cupulata)	Struthanthus_oerstedii))	Struthanthus_orbicularis)	Struthanthus_woodsonii))	(((Tripodanthus_flagellaris	Oryctanthus_occidentalis)
((((Plicosepalus_sagittifolius	(((Helixanthera_kirkii	Moquiniella_rubra)	((((Oliverella_rubroviridis	Tapinanthus_quinquangulus)	(Plicosepalus_curviflorus	((Erianthemum_dregei	Spragueanella_rhamnifolia)	Tapinanthus_sp_OM825)))	(Globimetula_dinklagei	Emelianthe_panganensis))	(Septulina_glauca	Phragmanthera_crassicaulis)))	Bakerella_sp_Nickrent_4161))	((Vanwykia_remota	(Helixanthera_parasitica	Socratina_bemarivensis))	(((Helixanthera_coccinea	Tolypanthus_involucratus)	((Dendrophthoe_constricta	(Dendrophthoe_longituba	Dendrophthoe_vitellina))	Dendrophthoe_curvata))	(((Phragmanthera_regularis	(Scurrula_ferruginea	(Scurrula_parasitica	Scurrula_pulverulenta)))	Taxillus_chinensis)	((Helixanthera_cylindrica	Amyema_cambagei)	((Sogerianthe_sessiflora	((Amyema_queenslandica	Helicanthes_elastica)	(Benthamina_alyxifolia	((Amyema_glabra	(Diplatia_furcata	Diplatia_grandibractea))	Dactyliophora_novaeguineae))))	(((Cecarria_obtusifolia	((Loranthus_grewingkii	Loranthus_europaeus)	(Loranthus_odoratus	(Loranthus_kaoi	Loranthus_delavayi))))	((Ileostylus_micranthus	(Muellerina_celastroides	Muellerina_eucalyptoides))	((((Psittacanthus_calyculatus	((((Cladocolea_mcvaughii	Cladocolea_cupulata)
(((Oncella_ambigua	Oncocalyx_sulfureus)	Agelanthus_sansibarensis)	(Berhautia_senegalensis	(((Englerina_ramulosa	Tapinanthus_constrictiflorus)	Oncocalyx_schimperi)	((((((Phragmanthera_regularis	((Scurrula_ferruginea	Scurrula_parasitica)	Scurrula_pulverulenta))	(Dendrophthoe_constricta	(Helixanthera_parasitica	Taxillus_chinensis)))	(Helixanthera_cylindrica	((Sogerianthe_sessiflora	(((Amyema_glabra	Diplatia_furcata)	Dactyliophora_novaeguineae)	((Amyema_queenslandica	Helicanthes_elastica)	Benthamina_alyxifolia)))	(((((((Tristerix_grandiflorus	Tristerix_penduliflorus)	(((Tristerix_chodatianus	((Tristerix_verticillatus	Tristerix_peytonii)	Tristerix_corymbosus))	Tristerix_aphyllus)	(Tristerix_pubescens	(Tristerix_peruvianus	Tristerix_longebracteatus))))	(((Tripodanthus_belmirensis	(Tripodanthus_flagellaris	Tripodanthus_acutifolius))	((Struthanthus_woodsonii	((Psittacanthus_schiedeanus	(Cladocolea_gracilis	(Struthanthus_oerstedii	Struthanthus_orbicularis)))	Struthanthus_sp_RE_5128_1))	(Psittacanthus_calyculatus	((Psittacanthus_angustifolius	(Phthirusa_inorna	Passovia_pyrifolia))	(Dendropemon_bicolor	(Cladocolea_cupulata	(Cladocolea_mcvaughii	Oryctanthus_occidentalis)))))))	(((Gaiadendron_punctatum
(((Agelanthus_sansibarensis	(Oncella_ambigua	Oncocalyx_sulfureus))	Oncocalyx_schimperi)	((((Moquiniella_rubra	((((Tapinanthus_sp_OM825	(Erianthemum_dregei	Spragueanella_rhamnifolia))	(Oliverella_rubroviridis	Tapinanthus_quinquangulus))	(Emelianthe_panganensis	Globimetula_dinklagei))	(Helixanthera_kirkii	(Septulina_glauca	Phragmanthera_crassicaulis))))	((Bakerella_sp_Nickrent_4161	(Oedina_pendens	Plicosepalus_sagittifolius))	((Vanwykia_remota	Socratina_bemarivensis)	((((Dendrophthoe_constricta	(Dendrophthoe_longituba	Dendrophthoe_vitellina))	Dendrophthoe_curvata)	(Tolypanthus_involucratus	(Plicosepalus_curviflorus	Helixanthera_coccinea)))	(((Phragmanthera_regularis	((Scurrula_ferruginea	Scurrula_parasitica)	Scurrula_pulverulenta))	(Helixanthera_parasitica	Taxillus_chinensis))	(Helixanthera_cylindrica	((Sogerianthe_sessiflora	(((Amyema_cambagei	(Diplatia_furcata	(Diplatia_grandibractea	Amyema_glabra)))	Dactyliophora_novaeguineae)	((Amyema_queenslandica	Helicanthes_elastica)	Benthamina_alyxifolia)))	(((Ileostylus_micranthus	(Muellerina_celastroides	Muellerina_eucalyptoides))	(((((Tristerix_chodatianus	Tristerix_peruvianus)	((Tristerix_grandiflorus	(Tristerix_peytonii
((((Vanwykia_remota	Socratina_bemarivensis)	(Amyema_cambagei	(((((Dendrophthoe_constricta	(Dendrophthoe_longituba	Dendrophthoe_vitellina))	Dendrophthoe_curvata)	(Tolypanthus_involucratus	Helixanthera_coccinea))	(((Phragmanthera_regularis	(Scurrula_ferruginea	(Scurrula_parasitica	Scurrula_pulverulenta)))	(Helixanthera_parasitica	Taxillus_chinensis))	((Sogerianthe_sessiflora	((Benthamina_alyxifolia	(Dactyliophora_novaeguineae	((Amyema_glabra	Diplatia_grandibractea)	Diplatia_furcata)))	(Amyema_queenslandica	Helicanthes_elastica)))	((((Ileostylus_micranthus	(Muellerina_celastroides	Muellerina_eucalyptoides))	(((((Nuytsia_floribunda	Atkinsonia_ligustrina)	(((((Phthirusa_inorna	(Tripodanthus_belmirensis	((((Struthanthus_sp_RE_5128_1	(Psittacanthus_angustifolius	Cladocolea_gracilis))	(Struthanthus_woodsonii	((((Cladocolea_cupulata	Cladocolea_mcvaughii)	Struthanthus_oerstedii)	Struthanthus_orbicularis)	Psittacanthus_schiedeanus)))	((Dendropemon_bicolor	Oryctanthus_occidentalis)	Passovia_pyrifolia))	(Tripodanthus_flagellaris	Tripodanthus_acutifolius))))	Psittacanthus_calyculatus)	(((((Amylotheca_duthieana	Loxanthera_speciosa)	((Decaisnina_triflora	(Decaisnina_brittenii	(Decaisnina_congesta
((Agelanthus_sansibarensis	((Oncella_ambigua	Oncocalyx_sulfureus)	Oncocalyx_schimperi))	(Berhautia_senegalensis	((((Vanwykia_remota	Socratina_bemarivensis)	((((Helixanthera_cylindrica	(Baratranthus_axanthus	(((Sogerianthe_sessiflora	(((Amyema_glabra	Diplatia_furcata)	(Diplatia_grandibractea	(Amyema_cambagei	Dactyliophora_novaeguineae)))	((Amyema_queenslandica	Helicanthes_elastica)	Benthamina_alyxifolia)))	Phragmanthera_regularis)	((Cecarria_obtusifolia	((Loranthus_europaeus	Loranthus_grewingkii)	((Loranthus_kaoi	Loranthus_delavayi)	Loranthus_odoratus)))	((Ileostylus_micranthus	(Muellerina_celastroides	Muellerina_eucalyptoides))	((Tupeia_antarctica	((Tristerix_peytonii	(Tristerix_corymbosus	((Tristerix_verticillatus	Tristerix_penduliflorus)	Tristerix_aphyllus)))	(((Tristerix_grandiflorus	Tristerix_peruvianus)	(Tristerix_pubescens	Tristerix_chodatianus))	Tristerix_longebracteatus)))	((Gaiadendron_punctatum	(Nuytsia_floribunda	Atkinsonia_ligustrina))	((((Tripodanthus_belmirensis	(Tripodanthus_flagellaris	Tripodanthus_acutifolius))	((((Struthanthus_woodsonii	(Psittacanthus_angustifolius	(Struthanthus_sp_RE_5128_1	(Struthanthus_oerstedii	Struthanthus_orbicularis))))
(Berhautia_senegalensis	(((((Vanwykia_remota	Socratina_bemarivensis)	(((((Dendrophthoe_longituba	Dendrophthoe_vitellina)	Dendrophthoe_curvata)	(Dendrophthoe_constricta	(Tolypanthus_involucratus	Helixanthera_coccinea)))	(((Phragmanthera_regularis	(Scurrula_ferruginea	(Scurrula_parasitica	Scurrula_pulverulenta)))	(Helixanthera_parasitica	Taxillus_chinensis))	(Helixanthera_cylindrica	((Baratranthus_axanthus	(Sogerianthe_sessiflora	((Amyema_queenslandica	Helicanthes_elastica)	(Benthamina_alyxifolia	(((Dactyliophora_novaeguineae	Diplatia_grandibractea)	Amyema_cambagei)	(Amyema_glabra	Diplatia_furcata))))))	((Ileostylus_micranthus	(Muellerina_celastroides	Muellerina_eucalyptoides))	((((Tupeia_antarctica	Lepidaria_oviceps)	(Atkinsonia_ligustrina	((((((Lepeostegeres_lancifolia	(Amylotheca_duthieana	Loxanthera_speciosa))	(((Decaisnina_brittenii	(Decaisnina_congesta	Decaisnina_signata))	Decaisnina_triflora)	(Lepidaria_sp_Nickrent_4044	(Macrosolen_cochinchinensis	Macrosolen_melintangensis))))	(Amylotheca_subumbellata	((Lysiana_exocarpi	Lysiana_filifolia)	Lysiana_maritima)))	(Alepis_flavida	Peraxilla_tetrapetala))	Notanthera_heterophylla)	((Ligaria_cuneifolia
((((Bakerella_sp_Nickrent_4161	((Phragmanthera_regularis	(Oedina_pendens	((((Helixanthera_parasitica	Plicosepalus_curviflorus)	(((Erianthemum_dregei	Spragueanella_rhamnifolia)	Tapinanthus_sp_OM825)	(Englerina_woodfordioides	(Oliverella_rubroviridis	Tapinanthus_quinquangulus))))	(Emelianthe_panganensis	Globimetula_dinklagei))	((Helixanthera_kirkii	Moquiniella_rubra)	(Phragmanthera_crassicaulis	Septulina_glauca)))))	((Plicosepalus_sagittifolius	((Vanwykia_remota	Socratina_bemarivensis)	((Helixanthera_coccinea	(Dendrophthoe_constricta	((Dendrophthoe_longituba	Dendrophthoe_vitellina)	Dendrophthoe_curvata)))	Tolypanthus_involucratus)))	(((Scurrula_ferruginea	(Scurrula_parasitica	Scurrula_pulverulenta))	Taxillus_chinensis)	(Helixanthera_cylindrica	((Baratranthus_axanthus	(Sogerianthe_sessiflora	((Amyema_queenslandica	Helicanthes_elastica)	(Benthamina_alyxifolia	((Amyema_cambagei	((Diplatia_grandibractea	Amyema_glabra)	Diplatia_furcata))	Dactyliophora_novaeguineae)))))	((Cecarria_obtusifolia	((Loranthus_europaeus	Loranthus_grewingkii)	(Loranthus_delavayi	(Loranthus_odoratus	Loranthus_kaoi))))	((Ileostylus_micranthus	(Muellerina_celastroides	Muellerina_eucalyptoides))
((((Oncocalyx_sulfureus	(Oncella_ambigua	Oncocalyx_schimperi))	(Englerina_woodfordioides	Agelanthus_sansibarensis))	Berhautia_senegalensis)	((Oedina_pendens	(((Helixanthera_kirkii	Moquiniella_rubra)	((((Plicosepalus_curviflorus	Phragmanthera_crassicaulis)	Septulina_glauca)	((Emelianthe_panganensis	Globimetula_dinklagei)	(Tapinanthus_sp_OM825	(Spragueanella_rhamnifolia	Erianthemum_dregei))))	(Oliverella_rubroviridis	Tapinanthus_quinquangulus)))	(Bakerella_sp_Nickrent_4161	((((Helixanthera_cylindrica	((Phragmanthera_regularis	(Baratranthus_axanthus	(Sogerianthe_sessiflora	(((Amyema_cambagei	Dactyliophora_novaeguineae)	(Amyema_glabra	(Diplatia_furcata	Diplatia_grandibractea)))	(Benthamina_alyxifolia	(Helicanthes_elastica	Amyema_queenslandica))))))	(((Atkinsonia_ligustrina	((((Tupeia_antarctica	(Gaiadendron_punctatum	(Nuytsia_floribunda	((Tristerix_grandiflorus	(Tristerix_peytonii	(((Tristerix_pubescens	Tristerix_longebracteatus)	Tristerix_peruvianus)	(((Tristerix_corymbosus	Tristerix_aphyllus)	Tristerix_verticillatus)	Tristerix_penduliflorus))))	Tristerix_chodatianus))))	(Aetanthus_nodosus	Desmaria_mutabilis))	Amylotheca_subumbellata)	(((((Passovia_pyrifolia
((Berhautia_senegalensis	(Agelanthus_sansibarensis	((Oncocalyx_sulfureus	Oncella_ambigua)	Englerina_woodfordioides)))	((Oedina_pendens	((Socratina_bemarivensis	Vanwykia_remota)	(((Plicosepalus_sagittifolius	Bakerella_sp_Nickrent_4161)	((((Baratranthus_axanthus	Helixanthera_cylindrica)	((Sogerianthe_sessiflora	(((Amyema_cambagei	Dactyliophora_novaeguineae)	(Amyema_glabra	(Diplatia_furcata	Diplatia_grandibractea)))	(Benthamina_alyxifolia	(Helicanthes_elastica	Amyema_queenslandica))))	((Cecarria_obtusifolia	((Loranthus_europaeus	Loranthus_grewingkii)	(Loranthus_odoratus	(Loranthus_delavayi	Loranthus_kaoi))))	(((Tupeia_antarctica	(Gaiadendron_punctatum	(Nuytsia_floribunda	((((Tristerix_peytonii	(((Tristerix_corymbosus	Tristerix_aphyllus)	Tristerix_verticillatus)	Tristerix_penduliflorus))	(Tristerix_chodatianus	Tristerix_peruvianus))	(Tristerix_pubescens	Tristerix_longebracteatus))	Tristerix_grandiflorus))))	((Amylotheca_subumbellata	((((Decaisnina_congesta	Decaisnina_signata)	((((Cladocolea_cupulata	Cladocolea_mcvaughii)	((Psittacanthus_schiedeanus	(Oryctanthus_occidentalis	Dendropemon_bicolor))	Passovia_pyrifolia))	((Struthanthus_woodsonii
(((Socratina_bemarivensis	Vanwykia_remota)	(Oedina_pendens	((Bakerella_sp_Nickrent_4161	(Plicosepalus_sagittifolius	(((Helixanthera_cylindrica	((Baratranthus_axanthus	(Sogerianthe_sessiflora	(((Benthamina_alyxifolia	Dactyliophora_novaeguineae)	((Diplatia_furcata	Diplatia_grandibractea)	Amyema_glabra))	(Helicanthes_elastica	Amyema_queenslandica))))	((Ileostylus_micranthus	(Muellerina_celastroides	Muellerina_eucalyptoides))	((Cecarria_obtusifolia	((Loranthus_europaeus	Loranthus_grewingkii)	(Loranthus_odoratus	(Loranthus_delavayi	Loranthus_kaoi))))	(((Gaiadendron_punctatum	Nuytsia_floribunda)	(Tupeia_antarctica	((Tristerix_grandiflorus	((Tristerix_longebracteatus	((Tristerix_peruvianus	Tristerix_peytonii)	Tristerix_pubescens))	Tristerix_chodatianus))	(((Tristerix_verticillatus	Tristerix_aphyllus)	Tristerix_corymbosus)	Tristerix_penduliflorus))))	(((((Tripodanthus_flagellaris	Tripodanthus_acutifolius)	(Psittacanthus_calyculatus	(((Struthanthus_woodsonii	(Tripodanthus_belmirensis	(Struthanthus_sp_RE_5128_1	(Struthanthus_oerstedii	Struthanthus_orbicularis))))	Cladocolea_gracilis)	(Psittacanthus_angustifolius	((Dendropemon_bicolor	(Cladocolea_mcvaughii	Oryctanthus_occidentalis))
((Agelanthus_sansibarensis	(Oncocalyx_sulfureus	Oncella_ambigua))	(Berhautia_senegalensis	((((((Helixanthera_cylindrica	((Oedina_pendens	(Vanwykia_remota	(((((Cecarria_obtusifolia	((Loranthus_europaeus	Loranthus_grewingkii)	(Loranthus_delavayi	(Loranthus_kaoi	Loranthus_odoratus))))	(((((((Tristerix_verticillatus	Tristerix_penduliflorus)	Tristerix_aphyllus)	Tristerix_corymbosus)	Tristerix_peytonii)	(Tristerix_grandiflorus	((Tristerix_pubescens	Tristerix_longebracteatus)	(Tristerix_chodatianus	Tristerix_peruvianus))))	((Gaiadendron_punctatum	(((Tripodanthus_belmirensis	((((Psittacanthus_schiedeanus	(Struthanthus_oerstedii	Struthanthus_orbicularis))	(Struthanthus_sp_RE_5128_1	Struthanthus_woodsonii))	Cladocolea_gracilis)	(Psittacanthus_angustifolius	(Psittacanthus_calyculatus	((Dendropemon_bicolor	(Cladocolea_cupulata	(Cladocolea_mcvaughii	Oryctanthus_occidentalis)))	Passovia_pyrifolia)))))	((Phthirusa_inorna	Tripodanthus_acutifolius)	Tripodanthus_flagellaris))	(Atkinsonia_ligustrina	((Ligaria_cuneifolia	(((Decaisnina_congesta	Decaisnina_signata)	Decaisnina_brittenii)	(Aetanthus_nodosus	Desmaria_mutabilis)))	((Lepidaria_oviceps	(Alepis_flavida
((Tapinanthus_constrictiflorus	Englerina_ramulosa)	((Berhautia_senegalensis	((((((Socratina_bemarivensis	Vanwykia_remota)	(Dendrophthoe_curvata	(Dendrophthoe_constricta	(Dendrophthoe_vitellina	Dendrophthoe_longituba))))	((Helixanthera_cylindrica	(((Ileostylus_micranthus	(Muellerina_celastroides	Muellerina_eucalyptoides))	((Cecarria_obtusifolia	((Loranthus_europaeus	Loranthus_grewingkii)	(Loranthus_delavayi	(Loranthus_kaoi	Loranthus_odoratus))))	((((Tupeia_antarctica	((((((((Struthanthus_sp_RE_5128_1	(Struthanthus_oerstedii	Struthanthus_orbicularis))	Struthanthus_woodsonii)	Cladocolea_gracilis)	((Psittacanthus_schiedeanus	Passovia_pyrifolia)	Psittacanthus_angustifolius))	((Cladocolea_cupulata	Cladocolea_mcvaughii)	(Oryctanthus_occidentalis	Dendropemon_bicolor)))	Psittacanthus_calyculatus)	Phthirusa_inorna)	(Tripodanthus_belmirensis	Tripodanthus_acutifolius)))	((Gaiadendron_punctatum	Nuytsia_floribunda)	(Atkinsonia_ligustrina	((Aetanthus_nodosus	Desmaria_mutabilis)	((((Tripodanthus_flagellaris	Lepidaria_oviceps)	(Alepis_flavida	Peraxilla_tetrapetala))	((Amylotheca_subumbellata	((Lysiana_filifolia	Lysiana_exocarpi)	Lysiana_maritima))	(((Amylotheca_duthieana
(((((Plicosepalus_sagittifolius	Bakerella_sp_Nickrent_4161)	(Oedina_pendens	((Helixanthera_parasitica	Socratina_bemarivensis)	Vanwykia_remota)))	((Tolypanthus_involucratus	((Helixanthera_coccinea	(Dendrophthoe_curvata	(Dendrophthoe_vitellina	Dendrophthoe_longituba)))	Dendrophthoe_constricta))	((Helixanthera_cylindrica	(((Ileostylus_micranthus	(Muellerina_celastroides	Muellerina_eucalyptoides))	((Cecarria_obtusifolia	((Loranthus_europaeus	Loranthus_grewingkii)	(Loranthus_delavayi	(Loranthus_kaoi	Loranthus_odoratus))))	((Amylotheca_subumbellata	((Atkinsonia_ligustrina	(((Lepidaria_oviceps	(Alepis_flavida	Peraxilla_tetrapetala))	(((Lysiana_filifolia	Lysiana_exocarpi)	Lysiana_maritima)	((((Macrosolen_melintangensis	Macrosolen_cochinchinensis)	Lepidaria_sp_Nickrent_4044)	(((Decaisnina_brittenii	Decaisnina_triflora)	Decaisnina_congesta)	Decaisnina_signata))	(Lepeostegeres_lancifolia	(Amylotheca_duthieana	Loxanthera_speciosa)))))	Ligaria_cuneifolia))	(Nuytsia_floribunda	Gaiadendron_punctatum)))	((((((Phthirusa_inorna	Tripodanthus_acutifolius)	Tripodanthus_belmirensis)	(((((((Struthanthus_oerstedii	Struthanthus_orbicularis)	Struthanthus_woodsonii)	(Struthanthus_sp_RE_5128_1
((Agelanthus_sansibarensis	(Oncocalyx_sulfureus	Oncella_ambigua))	(Berhautia_senegalensis	((Tapinanthus_constrictiflorus	(Oncocalyx_schimperi	Englerina_ramulosa))	(((Socratina_bemarivensis	Vanwykia_remota)	((Bakerella_sp_Nickrent_4161	((Tolypanthus_involucratus	(Dendrophthoe_curvata	(Dendrophthoe_constricta	(Dendrophthoe_vitellina	Dendrophthoe_longituba))))	((Plicosepalus_sagittifolius	Helixanthera_coccinea)	(((((Ileostylus_micranthus	(Muellerina_celastroides	Muellerina_eucalyptoides))	((Gaiadendron_punctatum	(((((Psittacanthus_calyculatus	(Cladocolea_cupulata	(Psittacanthus_schiedeanus	((Cladocolea_gracilis	(Struthanthus_oerstedii	Struthanthus_orbicularis))	(Struthanthus_sp_RE_5128_1	Struthanthus_woodsonii)))))	((((Oryctanthus_occidentalis	Cladocolea_mcvaughii)	Dendropemon_bicolor)	Passovia_pyrifolia)	Psittacanthus_angustifolius))	((Phthirusa_inorna	(Tripodanthus_flagellaris	Tripodanthus_acutifolius))	Tripodanthus_belmirensis))	((((Decaisnina_brittenii	(Decaisnina_signata	Decaisnina_congesta))	(Aetanthus_nodosus	Desmaria_mutabilis))	(((Lepidaria_oviceps	(Alepis_flavida	Peraxilla_tetrapetala))	((Amylotheca_duthieana	Loxanthera_speciosa)	((Amylotheca_subumbellata	(Lepeostegeres_lancifolia
(Agelanthus_sansibarensis	(((Oncocalyx_sulfureus	Oncella_ambigua)	Berhautia_senegalensis)	(((((Socratina_bemarivensis	Vanwykia_remota)	(((((Helixanthera_coccinea	Tolypanthus_involucratus)	((Dendrophthoe_curvata	(Dendrophthoe_vitellina	Dendrophthoe_longituba))	Dendrophthoe_constricta))	Plicosepalus_sagittifolius)	(((((Phragmanthera_regularis	((Ileostylus_micranthus	(Muellerina_celastroides	Muellerina_eucalyptoides))	((Notanthera_heterophylla	(Nuytsia_floribunda	(Aetanthus_nodosus	Desmaria_mutabilis)))	(((Gaiadendron_punctatum	Atkinsonia_ligustrina)	((Alepis_flavida	Peraxilla_tetrapetala)	((Lepidaria_oviceps	(Amylotheca_subumbellata	((Lysiana_filifolia	Lysiana_exocarpi)	Lysiana_maritima)))	(((Lepeostegeres_lancifolia	Decaisnina_triflora)	(Psittacanthus_schiedeanus	((Decaisnina_congesta	(Decaisnina_signata	((Macrosolen_melintangensis	Macrosolen_cochinchinensis)	Lepidaria_sp_Nickrent_4044)))	Decaisnina_brittenii)))	(Amylotheca_duthieana	Loxanthera_speciosa)))))	(((Ligaria_cuneifolia	((Tristerix_chodatianus	Tristerix_peruvianus)	((Tristerix_longebracteatus	Tristerix_pubescens)	(Tristerix_grandiflorus	(Tristerix_peytonii	((Tristerix_penduliflorus	(Tristerix_corymbosus
((Bakerella_sp_Nickrent_4161	((((Socratina_bemarivensis	Vanwykia_remota)	((Tolypanthus_involucratus	((Dendrophthoe_curvata	((Dendrophthoe_vitellina	Dendrophthoe_longituba)	Dendrophthoe_constricta))	Helixanthera_coccinea))	Plicosepalus_sagittifolius))	((Amyema_cambagei	(Helixanthera_cylindrica	((Helixanthera_parasitica	Taxillus_chinensis)	(Phragmanthera_regularis	(Scurrula_pulverulenta	(Scurrula_ferruginea	Scurrula_parasitica))))))	(((Ileostylus_micranthus	(Muellerina_celastroides	Muellerina_eucalyptoides))	((((Tristerix_peytonii	(Tristerix_corymbosus	(Tristerix_aphyllus	(Tristerix_verticillatus	Tristerix_penduliflorus))))	(((Tristerix_longebracteatus	Tristerix_pubescens)	(Tristerix_chodatianus	Tristerix_peruvianus))	Tristerix_grandiflorus))	((Tupeia_antarctica	(((((Struthanthus_woodsonii	(Psittacanthus_angustifolius	(Cladocolea_gracilis	Struthanthus_sp_RE_5128_1)))	Tripodanthus_belmirensis)	(Struthanthus_orbicularis	Struthanthus_oerstedii))	((Cladocolea_cupulata	((Oryctanthus_occidentalis	Cladocolea_mcvaughii)	Dendropemon_bicolor))	(Phthirusa_inorna	Passovia_pyrifolia)))	((Tripodanthus_flagellaris	Tripodanthus_acutifolius)	Psittacanthus_calyculatus)))	((((((Psittacanthus_schiedeanus	Decaisnina_brittenii)
((Berhautia_senegalensis	(Agelanthus_sansibarensis	((Oncocalyx_schimperi	Oncocalyx_sulfureus)	Oncella_ambigua)))	((Tapinanthus_constrictiflorus	Englerina_ramulosa)	(Oedina_pendens	(((Helixanthera_parasitica	Socratina_bemarivensis)	Vanwykia_remota)	(((((Septulina_glauca	Phragmanthera_crassicaulis)	((Emelianthe_panganensis	(Plicosepalus_curviflorus	Globimetula_dinklagei))	((Helixanthera_kirkii	Moquiniella_rubra)	((Englerina_woodfordioides	(Tapinanthus_quinquangulus	Oliverella_rubroviridis))	(Tapinanthus_sp_OM825	(Erianthemum_dregei	Spragueanella_rhamnifolia))))))	Bakerella_sp_Nickrent_4161)	Amyema_cambagei)	(Phragmanthera_regularis	(Plicosepalus_sagittifolius	((Tolypanthus_involucratus	((Dendrophthoe_curvata	((Dendrophthoe_vitellina	Dendrophthoe_longituba)	Dendrophthoe_constricta))	Helixanthera_coccinea))	((Taxillus_chinensis	(Scurrula_ferruginea	(Scurrula_parasitica	Scurrula_pulverulenta)))	((((Helicanthes_elastica	Amyema_queenslandica)	((Diplatia_furcata	(Amyema_glabra	Diplatia_grandibractea))	(Dactyliophora_novaeguineae	Benthamina_alyxifolia)))	Sogerianthe_sessiflora)	((Helixanthera_cylindrica	Baratranthus_axanthus)	(((((Phthirusa_inorna	(((Psittacanthus_angustifolius
(((Vanwykia_remota	Socratina_bemarivensis)	(((((Diplatia_grandibractea	(((Phragmanthera_regularis	(Scurrula_ferruginea	(Scurrula_pulverulenta	Scurrula_parasitica)))	(Helixanthera_parasitica	Taxillus_chinensis))	(((((((((((Tristerix_pubescens	(Tristerix_longebracteatus	Tristerix_peruvianus))	(Tristerix_corymbosus	((Tristerix_penduliflorus	Tristerix_verticillatus)	Tristerix_aphyllus)))	(Tristerix_peytonii	Tristerix_chodatianus))	Tristerix_grandiflorus)	Nuytsia_floribunda)	Gaiadendron_punctatum)	Amylotheca_subumbellata)	((((Tupeia_antarctica	(Ligaria_cuneifolia	(Aetanthus_nodosus	Desmaria_mutabilis)))	(Notanthera_heterophylla	((Alepis_flavida	Peraxilla_tetrapetala)	((Amylotheca_duthieana	Loxanthera_speciosa)	(((Lepeostegeres_lancifolia	((Decaisnina_brittenii	(Decaisnina_signata	Decaisnina_congesta))	Decaisnina_triflora))	(Lepidaria_sp_Nickrent_4044	(Macrosolen_melintangensis	Macrosolen_cochinchinensis)))	(Lysiana_exocarpi	(Lysiana_filifolia	Lysiana_maritima)))))))	Atkinsonia_ligustrina)	(((Tripodanthus_flagellaris	Tripodanthus_acutifolius)	((Cladocolea_gracilis	((Psittacanthus_schiedeanus	Psittacanthus_angustifolius)	(Struthanthus_woodsonii	(Struthanthus_sp_RE_5128_1
(((Agelanthus_sansibarensis	(Plicosepalus_curviflorus	(Oncocalyx_sulfureus	Oncella_ambigua)))	Berhautia_senegalensis)	((((((Helixanthera_cylindrica	((((Gaiadendron_punctatum	(((Lepidaria_oviceps	((((Tripodanthus_flagellaris	Tripodanthus_acutifolius)	(Psittacanthus_calyculatus	((Psittacanthus_schiedeanus	(Cladocolea_gracilis	((Struthanthus_orbicularis	Struthanthus_oerstedii)	((Tripodanthus_belmirensis	Struthanthus_woodsonii)	Struthanthus_sp_RE_5128_1))))	(((Cladocolea_cupulata	(Cladocolea_mcvaughii	Oryctanthus_occidentalis))	Dendropemon_bicolor)	(Psittacanthus_angustifolius	Passovia_pyrifolia)))))	Tupeia_antarctica)	((Notanthera_heterophylla	((Tristerix_corymbosus	(Tristerix_aphyllus	((Tristerix_peytonii	Tristerix_verticillatus)	Tristerix_penduliflorus)))	((Tristerix_grandiflorus	(Tristerix_chodatianus	Tristerix_peruvianus))	(Tristerix_longebracteatus	Tristerix_pubescens))))	((Aetanthus_nodosus	Desmaria_mutabilis)	(Decaisnina_brittenii	(Decaisnina_signata	Decaisnina_congesta))))))	Atkinsonia_ligustrina)	((Nuytsia_floribunda	((Alepis_flavida	Peraxilla_tetrapetala)	((Lysiana_exocarpi	Lysiana_filifolia)	((Lepeostegeres_lancifolia	((Lysiana_maritima	Decaisnina_triflora)
((Agelanthus_sansibarensis	((Oncocalyx_schimperi	Oncocalyx_sulfureus)	Oncella_ambigua))	(Berhautia_senegalensis	((((((Helixanthera_cylindrica	((((Helicanthes_elastica	Amyema_queenslandica)	Benthamina_alyxifolia)	(Sogerianthe_sessiflora	(Dactyliophora_novaeguineae	((Diplatia_grandibractea	(Diplatia_furcata	Amyema_glabra))	Amyema_cambagei))))	(((Ileostylus_micranthus	(Muellerina_celastroides	Muellerina_eucalyptoides))	((Cecarria_obtusifolia	((Loranthus_grewingkii	Loranthus_europaeus)	((Loranthus_kaoi	Loranthus_delavayi)	Loranthus_odoratus)))	(((Atkinsonia_ligustrina	(Gaiadendron_punctatum	((Lepidaria_oviceps	(Alepis_flavida	Peraxilla_tetrapetala))	(((Amylotheca_duthieana	Loxanthera_speciosa)	Lepeostegeres_lancifolia)	(((Decaisnina_signata	Decaisnina_congesta)	(Decaisnina_brittenii	(Lysiana_maritima	(Lysiana_exocarpi	Lysiana_filifolia))))	((Lepidaria_sp_Nickrent_4044	(Macrosolen_melintangensis	Macrosolen_cochinchinensis))	Decaisnina_triflora))))))	((Nuytsia_floribunda	(Aetanthus_nodosus	Desmaria_mutabilis))	Amylotheca_subumbellata))	((((Notanthera_heterophylla	((Tristerix_peytonii	(Tristerix_grandiflorus	((Tristerix_longebracteatus
((Agelanthus_sansibarensis	(Oncocalyx_schimperi	(Oncocalyx_sulfureus	Oncella_ambigua)))	(Berhautia_senegalensis	(((Socratina_bemarivensis	(((((Plicosepalus_curviflorus	(Tapinanthus_sp_OM825	(Spragueanella_rhamnifolia	Erianthemum_dregei)))	((Emelianthe_panganensis	Globimetula_dinklagei)	((Englerina_woodfordioides	(Tapinanthus_quinquangulus	Oliverella_rubroviridis))	(Helixanthera_kirkii	Moquiniella_rubra))))	Phragmanthera_crassicaulis)	Phragmanthera_regularis)	(Bakerella_sp_Nickrent_4161	(Septulina_glauca	(Plicosepalus_sagittifolius	(((Lepidaria_oviceps	((Amylotheca_subumbellata	(((Helixanthera_cylindrica	(((Helicanthes_elastica	Amyema_queenslandica)	((Dactyliophora_novaeguineae	(Sogerianthe_sessiflora	Benthamina_alyxifolia))	(Diplatia_furcata	Amyema_glabra)))	(((Ileostylus_micranthus	(Muellerina_celastroides	Muellerina_eucalyptoides))	((Cecarria_obtusifolia	((Loranthus_grewingkii	Loranthus_europaeus)	(Loranthus_delavayi	(Loranthus_odoratus	Loranthus_kaoi))))	(((Tupeia_antarctica	(((Tristerix_peruvianus	(Tristerix_longebracteatus	Tristerix_pubescens))	((Tristerix_peytonii	((Tristerix_verticillatus	(Tristerix_aphyllus	Tristerix_corymbosus))	Tristerix_penduliflorus))
(Agelanthus_sansibarensis	((Oncocalyx_sulfureus	Oncella_ambigua)	(Berhautia_senegalensis	((Socratina_bemarivensis	((((Helixanthera_kirkii	Moquiniella_rubra)	((Emelianthe_panganensis	Globimetula_dinklagei)	(((Tapinanthus_sp_OM825	Oliverella_rubroviridis)	(Plicosepalus_curviflorus	(Spragueanella_rhamnifolia	Erianthemum_dregei)))	(Englerina_woodfordioides	Tapinanthus_quinquangulus))))	(Septulina_glauca	Phragmanthera_crassicaulis))	(Oedina_pendens	(Bakerella_sp_Nickrent_4161	(Plicosepalus_sagittifolius	((((Helixanthera_cylindrica	(((((Benthamina_alyxifolia	(Helicanthes_elastica	Amyema_queenslandica))	((Amyema_cambagei	((Diplatia_furcata	Diplatia_grandibractea)	Amyema_glabra))	Dactyliophora_novaeguineae))	Sogerianthe_sessiflora)	Baratranthus_axanthus)	((Ileostylus_micranthus	(Muellerina_celastroides	Muellerina_eucalyptoides))	((Cecarria_obtusifolia	((Loranthus_grewingkii	Loranthus_europaeus)	(Loranthus_odoratus	(Loranthus_kaoi	Loranthus_delavayi))))	((((((Lepidaria_oviceps	Alepis_flavida)	Peraxilla_tetrapetala)	((((Lepeostegeres_lancifolia	(Macrosolen_melintangensis	Macrosolen_cochinchinensis))	Lepidaria_sp_Nickrent_4044)	(Amylotheca_duthieana	Loxanthera_speciosa))
((((Bakerella_sp_Nickrent_4161	((Plicosepalus_sagittifolius	((((Helixanthera_cylindrica	(((((Benthamina_alyxifolia	(Helicanthes_elastica	Amyema_queenslandica))	((Amyema_cambagei	((Diplatia_furcata	Diplatia_grandibractea)	Amyema_glabra))	Dactyliophora_novaeguineae))	Sogerianthe_sessiflora)	Baratranthus_axanthus)	((Gaiadendron_punctatum	(((Nuytsia_floribunda	((((Tristerix_chodatianus	((Tristerix_peruvianus	(Tristerix_peytonii	((Tristerix_verticillatus	(Tristerix_aphyllus	Tristerix_corymbosus))	Tristerix_penduliflorus)))	Tristerix_longebracteatus))	Tristerix_pubescens)	Tristerix_grandiflorus)	Tupeia_antarctica))	Amylotheca_subumbellata)	((((Alepis_flavida	Peraxilla_tetrapetala)	(((((Decaisnina_brittenii	(Decaisnina_congesta	Decaisnina_signata))	Decaisnina_triflora)	((Macrosolen_melintangensis	Macrosolen_cochinchinensis)	Lepidaria_sp_Nickrent_4044))	((Amylotheca_duthieana	Loxanthera_speciosa)	Lepeostegeres_lancifolia))	(Lepidaria_oviceps	(Lysiana_maritima	(Lysiana_filifolia	Lysiana_exocarpi)))))	Atkinsonia_ligustrina)	((((Psittacanthus_calyculatus	((Struthanthus_woodsonii	((Tripodanthus_belmirensis	(((Struthanthus_orbicularis	Struthanthus_oerstedii)	Cladocolea_gracilis)
((Englerina_ramulosa	Tapinanthus_constrictiflorus)	((Agelanthus_sansibarensis	((Oncocalyx_schimperi	Oncocalyx_sulfureus)	Oncella_ambigua))	(((Socratina_bemarivensis	Vanwykia_remota)	(Oedina_pendens	(((((Phragmanthera_regularis	((Englerina_woodfordioides	(Oliverella_rubroviridis	Tapinanthus_quinquangulus))	((Plicosepalus_curviflorus	(Spragueanella_rhamnifolia	Erianthemum_dregei))	Tapinanthus_sp_OM825)))	((Emelianthe_panganensis	Globimetula_dinklagei)	(Helixanthera_kirkii	Moquiniella_rubra)))	(Septulina_glauca	Phragmanthera_crassicaulis))	Bakerella_sp_Nickrent_4161)	(Plicosepalus_sagittifolius	(((((Dendrophthoe_longituba	Dendrophthoe_vitellina)	Dendrophthoe_curvata)	Dendrophthoe_constricta)	(Tolypanthus_involucratus	Helixanthera_coccinea))	((((Ileostylus_micranthus	(Muellerina_celastroides	Muellerina_eucalyptoides))	((Cecarria_obtusifolia	((Loranthus_grewingkii	Loranthus_europaeus)	(Loranthus_delavayi	(Loranthus_odoratus	Loranthus_kaoi))))	((Gaiadendron_punctatum	((Lysiana_maritima	(((((Psittacanthus_schiedeanus	((((Tristerix_penduliflorus	Tristerix_verticillatus)	Tristerix_aphyllus)	Tristerix_corymbosus)	((Tristerix_grandiflorus	(Tristerix_chodatianus	Tristerix_peruvianus))
((Oedina_pendens	((((((Englerina_woodfordioides	(Oliverella_rubroviridis	Tapinanthus_quinquangulus))	((Plicosepalus_curviflorus	(Spragueanella_rhamnifolia	Erianthemum_dregei))	Tapinanthus_sp_OM825))	(Globimetula_dinklagei	((Helixanthera_kirkii	Moquiniella_rubra)	Emelianthe_panganensis)))	(Septulina_glauca	Phragmanthera_crassicaulis))	(Bakerella_sp_Nickrent_4161	(Vanwykia_remota	(Plicosepalus_sagittifolius	(((((Dendrophthoe_longituba	Dendrophthoe_vitellina)	Dendrophthoe_curvata)	Dendrophthoe_constricta)	(Tolypanthus_involucratus	Helixanthera_coccinea))	(((Scurrula_pulverulenta	(Scurrula_parasitica	Scurrula_ferruginea))	(Helixanthera_parasitica	Taxillus_chinensis))	(((((((((Passovia_pyrifolia	((Cladocolea_gracilis	((Struthanthus_sp_RE_5128_1	(Struthanthus_orbicularis	(Psittacanthus_angustifolius	Struthanthus_oerstedii)))	Struthanthus_woodsonii))	Psittacanthus_schiedeanus))	((Cladocolea_cupulata	((Cladocolea_mcvaughii	Oryctanthus_occidentalis)	Dendropemon_bicolor))	Psittacanthus_calyculatus))	(Tripodanthus_belmirensis	((Tripodanthus_flagellaris	Tripodanthus_acutifolius)	Phthirusa_inorna)))	(((Decaisnina_brittenii	(Decaisnina_congesta	Decaisnina_signata))	(Aetanthus_nodosus	Desmaria_mutabilis))
(((Agelanthus_sansibarensis	(Oncocalyx_sulfureus	Oncella_ambigua))	Berhautia_senegalensis)	((Socratina_bemarivensis	((Helixanthera_parasitica	Oedina_pendens)	(((((Englerina_woodfordioides	(Oliverella_rubroviridis	Tapinanthus_quinquangulus))	(((Erianthemum_dregei	Spragueanella_rhamnifolia)	Plicosepalus_curviflorus)	Tapinanthus_sp_OM825))	(Globimetula_dinklagei	((Helixanthera_kirkii	Moquiniella_rubra)	Emelianthe_panganensis)))	(Septulina_glauca	Phragmanthera_crassicaulis))	(Bakerella_sp_Nickrent_4161	(Vanwykia_remota	((Plicosepalus_sagittifolius	((Tolypanthus_involucratus	Helixanthera_coccinea)	(((Dendrophthoe_longituba	Dendrophthoe_vitellina)	Dendrophthoe_curvata)	Dendrophthoe_constricta)))	(((Phragmanthera_regularis	(Scurrula_pulverulenta	(Scurrula_parasitica	Scurrula_ferruginea)))	Taxillus_chinensis)	((((Ileostylus_micranthus	(Muellerina_celastroides	Muellerina_eucalyptoides))	((Cecarria_obtusifolia	((Loranthus_grewingkii	Loranthus_europaeus)	(Loranthus_odoratus	(Loranthus_kaoi	Loranthus_delavayi))))	(Gaiadendron_punctatum	(((((((Tristerix_peytonii	(((Tristerix_corymbosus	Tristerix_aphyllus)	Tristerix_verticillatus)	Tristerix_grandiflorus))	(Tristerix_longebracteatus
((Tapinanthus_constrictiflorus	Englerina_ramulosa)	((Oncocalyx_schimperi	(Socratina_bemarivensis	(((Moquiniella_rubra	((((Helixanthera_kirkii	(Oliverella_rubroviridis	Tapinanthus_quinquangulus))	Globimetula_dinklagei)	Emelianthe_panganensis)	((Erianthemum_dregei	Spragueanella_rhamnifolia)	Tapinanthus_sp_OM825)))	(Plicosepalus_curviflorus	Phragmanthera_crassicaulis))	(Bakerella_sp_Nickrent_4161	(Oedina_pendens	((Septulina_glauca	((Plicosepalus_sagittifolius	Baratranthus_axanthus)	Vanwykia_remota))	(((Tolypanthus_involucratus	Helixanthera_coccinea)	(((Dendrophthoe_longituba	Dendrophthoe_vitellina)	Dendrophthoe_curvata)	Dendrophthoe_constricta))	((((Helicanthes_elastica	Amyema_queenslandica)	((Phragmanthera_regularis	(((Diplatia_furcata	(Diplatia_grandibractea	Amyema_glabra))	(Amyema_cambagei	Dactyliophora_novaeguineae))	Benthamina_alyxifolia))	Sogerianthe_sessiflora))	((Ileostylus_micranthus	(Muellerina_celastroides	Muellerina_eucalyptoides))	((Cecarria_obtusifolia	((Loranthus_grewingkii	Loranthus_europaeus)	(Loranthus_odoratus	(Loranthus_kaoi	Loranthus_delavayi))))	((((((((Psittacanthus_angustifolius	Passovia_pyrifolia)	(Dendropemon_bicolor	(Oryctanthus_occidentalis
((Englerina_ramulosa	Tapinanthus_constrictiflorus)	(((Agelanthus_sansibarensis	(Oncella_ambigua	Oncocalyx_sulfureus))	(Berhautia_senegalensis	((Vanwykia_remota	Socratina_bemarivensis)	((((((Tolypanthus_involucratus	(Dendrophthoe_curvata	(Helixanthera_coccinea	(Dendrophthoe_constricta	(Dendrophthoe_longituba	Dendrophthoe_vitellina)))))	Plicosepalus_sagittifolius)	((Helixanthera_cylindrica	((Baratranthus_axanthus	(((((Diplatia_furcata	Amyema_glabra)	Amyema_cambagei)	(Diplatia_grandibractea	Dactyliophora_novaeguineae))	((Amyema_queenslandica	Helicanthes_elastica)	Benthamina_alyxifolia))	Sogerianthe_sessiflora))	((((Tristerix_grandiflorus	(Tristerix_longebracteatus	(((Tristerix_peruvianus	Tristerix_chodatianus)	((Tristerix_aphyllus	((Tristerix_peytonii	Tristerix_verticillatus)	Tristerix_corymbosus))	Tristerix_penduliflorus))	Tristerix_pubescens)))	Tupeia_antarctica)	(((((Peraxilla_tetrapetala	Alepis_flavida)	((Lepeostegeres_lancifolia	(Amylotheca_subumbellata	(Lysiana_maritima	(Lysiana_exocarpi	Lysiana_filifolia))))	(((((Decaisnina_congesta	Decaisnina_signata)	Decaisnina_brittenii)	Decaisnina_triflora)	((Notanthera_heterophylla	Lepidaria_sp_Nickrent_4044)
(((Englerina_ramulosa	Tapinanthus_constrictiflorus)	(Berhautia_senegalensis	(Agelanthus_sansibarensis	(Oncella_ambigua	(Oncocalyx_schimperi	Oncocalyx_sulfureus)))))	((Vanwykia_remota	Socratina_bemarivensis)	((((Tolypanthus_involucratus	(Helixanthera_coccinea	(Dendrophthoe_curvata	(Dendrophthoe_longituba	Dendrophthoe_vitellina))))	(((Baratranthus_axanthus	Helixanthera_cylindrica)	((((Dactyliophora_novaeguineae	(Amyema_cambagei	((Diplatia_furcata	Diplatia_grandibractea)	Amyema_glabra)))	((Amyema_queenslandica	Helicanthes_elastica)	Benthamina_alyxifolia))	Sogerianthe_sessiflora)	((Cecarria_obtusifolia	((Loranthus_europaeus	Loranthus_grewingkii)	(Loranthus_odoratus	(Loranthus_kaoi	Loranthus_delavayi))))	(((Muellerina_celastroides	Muellerina_eucalyptoides)	Ileostylus_micranthus)	(((((Tripodanthus_flagellaris	Tripodanthus_acutifolius)	(((Cladocolea_gracilis	(Struthanthus_woodsonii	(Tripodanthus_belmirensis	(Struthanthus_sp_RE_5128_1	(Struthanthus_oerstedii	Struthanthus_orbicularis)))))	((Psittacanthus_angustifolius	(Phthirusa_inorna	Passovia_pyrifolia))	(Dendropemon_bicolor	(Cladocolea_cupulata	(Cladocolea_mcvaughii	Oryctanthus_occidentalis)))))	Psittacanthus_calyculatus))
(((Agelanthus_sansibarensis	((Oncella_ambigua	Oncocalyx_sulfureus)	Oncocalyx_schimperi))	((Englerina_ramulosa	Tapinanthus_constrictiflorus)	Berhautia_senegalensis))	((((Phragmanthera_crassicaulis	((Helixanthera_kirkii	Moquiniella_rubra)	((Emelianthe_panganensis	Globimetula_dinklagei)	((Englerina_woodfordioides	(Oliverella_rubroviridis	Tapinanthus_quinquangulus))	(Tapinanthus_sp_OM825	(Spragueanella_rhamnifolia	(Plicosepalus_curviflorus	Erianthemum_dregei)))))))	((Septulina_glauca	(Vanwykia_remota	Socratina_bemarivensis))	((Plicosepalus_sagittifolius	(((Dendrophthoe_curvata	(Dendrophthoe_longituba	Dendrophthoe_vitellina))	(Tolypanthus_involucratus	Helixanthera_coccinea))	((((Cecarria_obtusifolia	((Loranthus_europaeus	Loranthus_grewingkii)	(Loranthus_delavayi	(Loranthus_odoratus	Loranthus_kaoi))))	(((Muellerina_celastroides	Muellerina_eucalyptoides)	Ileostylus_micranthus)	((((Tristerix_grandiflorus	(Tristerix_peytonii	(((Tristerix_corymbosus	Tristerix_aphyllus)	Tristerix_penduliflorus)	Tristerix_verticillatus)))	(Tristerix_pubescens	Tristerix_longebracteatus))	(Tristerix_chodatianus	Tristerix_peruvianus))	(Tupeia_antarctica	(Nuytsia_floribunda	(((Atkinsonia_ligustrina
(((Agelanthus_sansibarensis	((Oncocalyx_schimperi	Oncocalyx_sulfureus)	Oncella_ambigua))	((Englerina_ramulosa	Tapinanthus_constrictiflorus)	Berhautia_senegalensis))	(((Phragmanthera_crassicaulis	((((Septulina_glauca	(Oliverella_rubroviridis	(Tapinanthus_quinquangulus	Englerina_woodfordioides)))	((Tapinanthus_sp_OM825	(Spragueanella_rhamnifolia	Erianthemum_dregei))	Plicosepalus_curviflorus))	(Emelianthe_panganensis	Globimetula_dinklagei))	Moquiniella_rubra))	(((((Dendrophthoe_curvata	(Dendrophthoe_longituba	Dendrophthoe_vitellina))	(Tolypanthus_involucratus	Helixanthera_coccinea))	((Helixanthera_cylindrica	(((Cecarria_obtusifolia	((Loranthus_europaeus	Loranthus_grewingkii)	((Loranthus_kaoi	Loranthus_delavayi)	Loranthus_odoratus)))	(((Muellerina_celastroides	Muellerina_eucalyptoides)	Ileostylus_micranthus)	((Tristerix_peytonii	(((Tristerix_pubescens	Tristerix_longebracteatus)	((Tristerix_chodatianus	Tristerix_peruvianus)	(((Tristerix_aphyllus	Tristerix_penduliflorus)	Tristerix_corymbosus)	Tristerix_verticillatus)))	Tristerix_grandiflorus))	(Tupeia_antarctica	(Nuytsia_floribunda	((Gaiadendron_punctatum	(Atkinsonia_ligustrina	(((((Cladocolea_gracilis	(Psittacanthus_angustifolius
[truncated: 216 more rows]
[truncated: 60 more columns]
