# Supplementary material for: Eocene Loranthaceae pollen pushes back divergence ages for major splits in the family
Source: PeerJ. 2017 Jun 7;5:e3373. doi: 10.7717/peerj.3373 (PMC5466002; doi:10.7717/peerj.3373)
Supplement: Supplemental Information 8 — This archive includes all data and analysis files referred to in the main text and supplementary files that are needed to reproduce the shown results. See GuideToFiles.txt for naming schemes and contents of each subfolder included in this archive, and File S1 for analysis set-ups and further background information. [file peerj-05-3373-s008.zip › Step3_speciestrees/ML/RAxML_bootstrap.exLF.q]

((Berhautia_senegalensis	((Helixanthera_kirkii	(Oncocalyx_sulfureus	Oncella_ambigua))	Agelanthus_sansibarensis))	((((Socratina_bemarivensis	Vanwykia_remota)	((((Bakerella_sp_Nickrent_4161	Plicosepalus_sagittifolius)	(Moquiniella_rubra	((Emelianthe_panganensis	Globimetula_dinklagei)	((Septulina_glauca	Phragmanthera_crassicaulis)	((Tapinanthus_sp_OM825	(Erianthemum_dregei	(Plicosepalus_curviflorus	Spragueanella_rhamnifolia)))	(Englerina_woodfordioides	(Tapinanthus_quinquangulus	Oliverella_rubroviridis)))))))	Phragmanthera_regularis)	(((Helixanthera_coccinea	(Dendrophthoe_curvata	(Dendrophthoe_constricta	(Dendrophthoe_longituba	Dendrophthoe_vitellina))))	Tolypanthus_involucratus)	((Helixanthera_parasitica	((Sogerianthe_sessiflora	(((Dactyliophora_novaeguineae	(Diplatia_grandibractea	Amyema_cambagei))	(Amyema_glabra	Diplatia_furcata))	(Benthamina_alyxifolia	(Helicanthes_elastica	Amyema_queenslandica))))	((Baratranthus_axanthus	Helixanthera_cylindrica)	((((((Tripodanthus_acutifolius	Tripodanthus_flagellaris)	((((Phthirusa_inorna	Passovia_pyrifolia)	(Dendropemon_bicolor	Oryctanthus_occidentalis))	Psittacanthus_calyculatus)	((Cladocolea_cupulata	Cladocolea_mcvaughii)	((Psittacanthus_angustifolius
(((Oncocalyx_sulfureus	Oncella_ambigua)	Agelanthus_sansibarensis)	(((Oncocalyx_schimperi	((((((Tapinanthus_sp_OM825	(Erianthemum_dregei	Spragueanella_rhamnifolia))	Plicosepalus_curviflorus)	(Englerina_woodfordioides	(Tapinanthus_quinquangulus	Oliverella_rubroviridis)))	(Moquiniella_rubra	(Emelianthe_panganensis	Globimetula_dinklagei)))	((Septulina_glauca	Phragmanthera_crassicaulis)	((Bakerella_sp_Nickrent_4161	(Plicosepalus_sagittifolius	(((Dendrophthoe_curvata	(Dendrophthoe_constricta	(Dendrophthoe_longituba	Dendrophthoe_vitellina)))	(Helixanthera_coccinea	Tolypanthus_involucratus))	((((Baratranthus_axanthus	(Sogerianthe_sessiflora	(((Dactyliophora_novaeguineae	Amyema_cambagei)	((Diplatia_grandibractea	Amyema_glabra)	Diplatia_furcata))	(Benthamina_alyxifolia	(Helicanthes_elastica	Amyema_queenslandica)))))	((Cecarria_obtusifolia	((Loranthus_delavayi	(Loranthus_odoratus	Loranthus_kaoi))	(Loranthus_grewingkii	Loranthus_europaeus)))	((Ligaria_cuneifolia	((((Tripodanthus_acutifolius	Tripodanthus_flagellaris)	((Psittacanthus_calyculatus	(((Struthanthus_sp_RE_5128_1	(Struthanthus_orbicularis	(Tripodanthus_belmirensis	Struthanthus_oerstedii)))	Struthanthus_woodsonii)	(Psittacanthus_angustifolius
(((((Socratina_bemarivensis	Vanwykia_remota)	(((Moquiniella_rubra	(Helixanthera_kirkii	Phragmanthera_crassicaulis))	(((Tapinanthus_sp_OM825	(Erianthemum_dregei	Spragueanella_rhamnifolia))	(Englerina_woodfordioides	(Tapinanthus_quinquangulus	Oliverella_rubroviridis)))	(Septulina_glauca	(Emelianthe_panganensis	Globimetula_dinklagei))))	(((Plicosepalus_sagittifolius	((Dendrophthoe_constricta	(Helixanthera_coccinea	(Dendrophthoe_curvata	(Dendrophthoe_longituba	Dendrophthoe_vitellina))))	Tolypanthus_involucratus))	((((Baratranthus_axanthus	(Sogerianthe_sessiflora	((Helicanthes_elastica	Amyema_queenslandica)	((((Amyema_cambagei	(Amyema_glabra	Diplatia_furcata))	Diplatia_grandibractea)	Dactyliophora_novaeguineae)	Benthamina_alyxifolia))))	((Ligaria_cuneifolia	(((Phthirusa_inorna	(Tripodanthus_flagellaris	(Tripodanthus_acutifolius	Tripodanthus_belmirensis)))	(((Cladocolea_cupulata	Cladocolea_mcvaughii)	(Psittacanthus_calyculatus	(((Struthanthus_orbicularis	Struthanthus_oerstedii)	Struthanthus_woodsonii)	(Struthanthus_sp_RE_5128_1	Cladocolea_gracilis))))	(Passovia_pyrifolia	(Dendropemon_bicolor	(Psittacanthus_schiedeanus	Oryctanthus_occidentalis)))))	((Psittacanthus_angustifolius	Tupeia_antarctica)
(((Oncocalyx_schimperi	(((Socratina_bemarivensis	Vanwykia_remota)	((((Phragmanthera_crassicaulis	Septulina_glauca)	((Emelianthe_panganensis	Globimetula_dinklagei)	((Tapinanthus_sp_OM825	(Erianthemum_dregei	Spragueanella_rhamnifolia))	(Englerina_woodfordioides	(Tapinanthus_quinquangulus	Oliverella_rubroviridis)))))	(Helixanthera_kirkii	Moquiniella_rubra))	((((((Helixanthera_parasitica	Taxillus_chinensis)	(((Scurrula_parasitica	Scurrula_ferruginea)	Scurrula_pulverulenta)	Phragmanthera_regularis))	(Plicosepalus_sagittifolius	((Baratranthus_axanthus	(Sogerianthe_sessiflora	(((Amyema_glabra	Diplatia_furcata)	(Diplatia_grandibractea	(Dactyliophora_novaeguineae	Amyema_cambagei)))	(Benthamina_alyxifolia	(Helicanthes_elastica	Amyema_queenslandica)))))	((Ligaria_cuneifolia	((Tupeia_antarctica	(((Nuytsia_floribunda	Gaiadendron_punctatum)	(Lepidaria_oviceps	((Peraxilla_tetrapetala	Alepis_flavida)	((Amylotheca_duthieana	Loxanthera_speciosa)	((Lepeostegeres_lancifolia	((Macrosolen_cochinchinensis	Macrosolen_melintangensis)	Lepidaria_sp_Nickrent_4044))	(Decaisnina_triflora	((Decaisnina_signata	Decaisnina_congesta)	(Decaisnina_brittenii	(Lysiana_maritima
(((((Socratina_bemarivensis	Vanwykia_remota)	((Phragmanthera_regularis	((((Helixanthera_parasitica	Taxillus_chinensis)	(Scurrula_ferruginea	(Scurrula_pulverulenta	Scurrula_parasitica)))	(Helixanthera_cylindrica	((Baratranthus_axanthus	(Sogerianthe_sessiflora	(((Diplatia_furcata	(Diplatia_grandibractea	Amyema_glabra))	Dactyliophora_novaeguineae)	((Benthamina_alyxifolia	(Helicanthes_elastica	Amyema_queenslandica))	Amyema_cambagei))))	((Plicosepalus_curviflorus	(((((((Tripodanthus_acutifolius	Phthirusa_inorna)	Tripodanthus_flagellaris)	Tripodanthus_belmirensis)	((Psittacanthus_calyculatus	((((Struthanthus_orbicularis	Struthanthus_oerstedii)	Psittacanthus_angustifolius)	Struthanthus_woodsonii)	(Struthanthus_sp_RE_5128_1	Cladocolea_gracilis)))	(Passovia_pyrifolia	(Dendropemon_bicolor	((Cladocolea_cupulata	Cladocolea_mcvaughii)	Oryctanthus_occidentalis)))))	((Amylotheca_subumbellata	(((((Decaisnina_brittenii	(Lepidaria_oviceps	(((Peraxilla_tetrapetala	Alepis_flavida)	(((Lepeostegeres_lancifolia	Decaisnina_triflora)	(Amylotheca_duthieana	Loxanthera_speciosa))	(((Macrosolen_cochinchinensis	Macrosolen_melintangensis)	Lepidaria_sp_Nickrent_4044)	(Lysiana_maritima	(Lysiana_exocarpi
((Berhautia_senegalensis	(((Oncocalyx_schimperi	Englerina_ramulosa)	Tapinanthus_constrictiflorus)	(((Socratina_bemarivensis	Vanwykia_remota)	(((((Baratranthus_axanthus	(Sogerianthe_sessiflora	((Helicanthes_elastica	Amyema_queenslandica)	((Dactyliophora_novaeguineae	((Diplatia_grandibractea	Amyema_cambagei)	(Diplatia_furcata	Amyema_glabra)))	Benthamina_alyxifolia))))	(((((Tripodanthus_acutifolius	Tripodanthus_flagellaris)	((Dendropemon_bicolor	(Cladocolea_mcvaughii	Oryctanthus_occidentalis))	(((Phthirusa_inorna	Passovia_pyrifolia)	(Struthanthus_woodsonii	(((((Struthanthus_oerstedii	Cladocolea_cupulata)	Struthanthus_orbicularis)	Tripodanthus_belmirensis)	(Struthanthus_sp_RE_5128_1	Cladocolea_gracilis))	Psittacanthus_angustifolius)))	Psittacanthus_calyculatus)))	(((Aetanthus_nodosus	Desmaria_mutabilis)	((((Lepidaria_oviceps	(Peraxilla_tetrapetala	Alepis_flavida))	(Notanthera_heterophylla	(((((Decaisnina_brittenii	(Decaisnina_congesta	Decaisnina_signata))	Decaisnina_triflora)	((Macrosolen_cochinchinensis	Macrosolen_melintangensis)	Lepidaria_sp_Nickrent_4044))	(Amylotheca_subumbellata	(Lysiana_maritima	(Lysiana_exocarpi	Lysiana_filifolia))))	(Lepeostegeres_lancifolia
((Berhautia_senegalensis	(((Oncocalyx_schimperi	Englerina_ramulosa)	Tapinanthus_constrictiflorus)	(((Moquiniella_rubra	((Phragmanthera_crassicaulis	Septulina_glauca)	(((Plicosepalus_curviflorus	(Tapinanthus_sp_OM825	(Erianthemum_dregei	Spragueanella_rhamnifolia)))	(Englerina_woodfordioides	(Tapinanthus_quinquangulus	Oliverella_rubroviridis)))	((Helixanthera_kirkii	Emelianthe_panganensis)	Globimetula_dinklagei))))	((Socratina_bemarivensis	Vanwykia_remota)	((Bakerella_sp_Nickrent_4161	Plicosepalus_sagittifolius)	(Amyema_cambagei	((((Sogerianthe_sessiflora	((Benthamina_alyxifolia	(Helicanthes_elastica	Amyema_queenslandica))	(Dactyliophora_novaeguineae	(Diplatia_furcata	Amyema_glabra))))	((Helixanthera_cylindrica	(Baratranthus_axanthus	(((((Tripodanthus_belmirensis	(((Psittacanthus_schiedeanus	(Cladocolea_gracilis	(Psittacanthus_angustifolius	(Struthanthus_woodsonii	(Struthanthus_sp_RE_5128_1	(Struthanthus_oerstedii	Struthanthus_orbicularis))))))	((Cladocolea_cupulata	(Dendropemon_bicolor	(Cladocolea_mcvaughii	Oryctanthus_occidentalis)))	(Phthirusa_inorna	Passovia_pyrifolia)))	Psittacanthus_calyculatus))	(Tripodanthus_acutifolius	Tripodanthus_flagellaris))	(((Atkinsonia_ligustrina	Gaiadendron_punctatum)
(((Berhautia_senegalensis	((((Moquiniella_rubra	(Phragmanthera_crassicaulis	((Helixanthera_kirkii	((Englerina_woodfordioides	(Tapinanthus_quinquangulus	Oliverella_rubroviridis))	(Tapinanthus_sp_OM825	(Erianthemum_dregei	Spragueanella_rhamnifolia))))	(Emelianthe_panganensis	Globimetula_dinklagei))))	(Amyema_cambagei	((Septulina_glauca	Bakerella_sp_Nickrent_4161)	((Socratina_bemarivensis	Vanwykia_remota)	((((Baratranthus_axanthus	(Sogerianthe_sessiflora	((Benthamina_alyxifolia	(Helicanthes_elastica	Amyema_queenslandica))	(Dactyliophora_novaeguineae	(Diplatia_furcata	(Diplatia_grandibractea	Amyema_glabra))))))	(Helixanthera_cylindrica	(((((((Struthanthus_woodsonii	(Struthanthus_sp_RE_5128_1	((Psittacanthus_angustifolius	Cladocolea_gracilis)	((Psittacanthus_schiedeanus	Struthanthus_oerstedii)	Struthanthus_orbicularis))))	((Dendropemon_bicolor	((Cladocolea_cupulata	Cladocolea_mcvaughii)	Oryctanthus_occidentalis))	Passovia_pyrifolia))	Psittacanthus_calyculatus)	(Tripodanthus_belmirensis	((Phthirusa_inorna	Tripodanthus_acutifolius)	Tripodanthus_flagellaris)))	((Atkinsonia_ligustrina	(Gaiadendron_punctatum	(Nuytsia_floribunda	((Lepidaria_oviceps	(Peraxilla_tetrapetala	Alepis_flavida))
(Berhautia_senegalensis	(((Englerina_ramulosa	(Oncocalyx_schimperi	Tapinanthus_constrictiflorus))	((((Socratina_bemarivensis	Vanwykia_remota)	(((Septulina_glauca	Bakerella_sp_Nickrent_4161)	(((((((Cecarria_obtusifolia	((Loranthus_europaeus	Loranthus_grewingkii)	(Loranthus_odoratus	(Loranthus_kaoi	Loranthus_delavayi))))	(((((Peraxilla_tetrapetala	Alepis_flavida)	((Lepeostegeres_lancifolia	(Lysiana_maritima	(Lysiana_exocarpi	Lysiana_filifolia)))	((Amylotheca_duthieana	Loxanthera_speciosa)	(((Decaisnina_congesta	(Lepidaria_sp_Nickrent_4044	(Macrosolen_cochinchinensis	Macrosolen_melintangensis)))	Decaisnina_signata)	(Decaisnina_triflora	Decaisnina_brittenii)))))	(Gaiadendron_punctatum	(Atkinsonia_ligustrina	Nuytsia_floribunda)))	(((Notanthera_heterophylla	Tupeia_antarctica)	(Ligaria_cuneifolia	((((Tristerix_pubescens	Tristerix_longebracteatus)	(Tristerix_grandiflorus	((((Tristerix_corymbosus	Tristerix_verticillatus)	Tristerix_aphyllus)	Tristerix_penduliflorus)	Tristerix_peytonii)))	(Tristerix_chodatianus	Tristerix_peruvianus))	(Aetanthus_nodosus	Desmaria_mutabilis))))	(Phthirusa_inorna	(Tripodanthus_belmirensis	(((Psittacanthus_angustifolius
(((Oncocalyx_sulfureus	Oncella_ambigua)	Agelanthus_sansibarensis)	(Berhautia_senegalensis	((((Oncocalyx_schimperi	Lepidaria_oviceps)	Englerina_ramulosa)	Tapinanthus_constrictiflorus)	(((((Septulina_glauca	(Plicosepalus_curviflorus	Phragmanthera_crassicaulis))	((Emelianthe_panganensis	Globimetula_dinklagei)	(((Tapinanthus_quinquangulus	Oliverella_rubroviridis)	Englerina_woodfordioides)	((Erianthemum_dregei	Spragueanella_rhamnifolia)	Tapinanthus_sp_OM825))))	(Helixanthera_kirkii	Moquiniella_rubra))	(((Helixanthera_parasitica	Socratina_bemarivensis)	Vanwykia_remota)	(Bakerella_sp_Nickrent_4161	(((((((Cecarria_obtusifolia	((Loranthus_europaeus	Loranthus_grewingkii)	(Loranthus_delavayi	(Loranthus_odoratus	Loranthus_kaoi))))	(((((((Cladocolea_gracilis	(Cladocolea_cupulata	(Struthanthus_woodsonii	(((Psittacanthus_schiedeanus	(Cladocolea_mcvaughii	Struthanthus_oerstedii))	Struthanthus_orbicularis)	Struthanthus_sp_RE_5128_1))))	((Psittacanthus_angustifolius	((Dendropemon_bicolor	(Tripodanthus_flagellaris	Oryctanthus_occidentalis))	(Phthirusa_inorna	Passovia_pyrifolia)))	Psittacanthus_calyculatus))	Tripodanthus_belmirensis)	Tripodanthus_acutifolius)	((((Notanthera_heterophylla	((Peraxilla_tetrapetala
((Tapinanthus_constrictiflorus	Englerina_ramulosa)	((Berhautia_senegalensis	(Oedina_pendens	(((Septulina_glauca	((Helixanthera_kirkii	Moquiniella_rubra)	((Emelianthe_panganensis	(Plicosepalus_curviflorus	Globimetula_dinklagei))	(Phragmanthera_crassicaulis	((Englerina_woodfordioides	(Tapinanthus_quinquangulus	Oliverella_rubroviridis))	(Tapinanthus_sp_OM825	(Spragueanella_rhamnifolia	Erianthemum_dregei)))))))	(((((Helixanthera_parasitica	Taxillus_chinensis)	(Phragmanthera_regularis	(Scurrula_pulverulenta	(Scurrula_ferruginea	Scurrula_parasitica))))	(Helixanthera_cylindrica	(((((Dactyliophora_novaeguineae	(Amyema_cambagei	(Diplatia_furcata	(Diplatia_grandibractea	Amyema_glabra))))	((Amyema_queenslandica	Helicanthes_elastica)	Benthamina_alyxifolia))	Sogerianthe_sessiflora)	Baratranthus_axanthus)	((((Loranthus_grewingkii	Loranthus_europaeus)	(Loranthus_kaoi	(Loranthus_delavayi	Loranthus_odoratus)))	Cecarria_obtusifolia)	((Amylotheca_subumbellata	(((Nuytsia_floribunda	(Aetanthus_nodosus	((Tristerix_peytonii	(Tristerix_corymbosus	((Tristerix_penduliflorus	Tristerix_verticillatus)	Tristerix_aphyllus)))	(((Tristerix_peruvianus	Tristerix_chodatianus)
((((Oncocalyx_schimperi	Oncocalyx_sulfureus)	Oncella_ambigua)	Agelanthus_sansibarensis)	((Oedina_pendens	(((Bakerella_sp_Nickrent_4161	(((((Dendrophthoe_constricta	(Helixanthera_parasitica	Taxillus_chinensis))	(Phragmanthera_regularis	(Scurrula_pulverulenta	(Scurrula_ferruginea	Scurrula_parasitica))))	(Helixanthera_cylindrica	(((((Dactyliophora_novaeguineae	(Amyema_cambagei	(Diplatia_furcata	(Diplatia_grandibractea	Amyema_glabra))))	((Amyema_queenslandica	Helicanthes_elastica)	Benthamina_alyxifolia))	Sogerianthe_sessiflora)	Baratranthus_axanthus)	((((((Amylotheca_subumbellata	(Atkinsonia_ligustrina	(Nuytsia_floribunda	Gaiadendron_punctatum)))	(((((((Tristerix_peruvianus	Tristerix_chodatianus)	Tristerix_grandiflorus)	(Tristerix_pubescens	Tristerix_longebracteatus))	Tristerix_peytonii)	((Tristerix_corymbosus	(Tristerix_verticillatus	Tristerix_aphyllus))	Tristerix_penduliflorus))	Notanthera_heterophylla)	((((((((Struthanthus_woodsonii	(Struthanthus_oerstedii	Struthanthus_orbicularis))	(Psittacanthus_angustifolius	(Cladocolea_gracilis	Struthanthus_sp_RE_5128_1)))	Psittacanthus_schiedeanus)	(Cladocolea_cupulata	Cladocolea_mcvaughii))	((Dendropemon_bicolor	Oryctanthus_occidentalis)
((((Oncocalyx_sulfureus	Oncella_ambigua)	Agelanthus_sansibarensis)	Berhautia_senegalensis)	((((((Englerina_woodfordioides	Phragmanthera_crassicaulis)	((((Tapinanthus_quinquangulus	Oliverella_rubroviridis)	Plicosepalus_curviflorus)	((Spragueanella_rhamnifolia	Erianthemum_dregei)	Tapinanthus_sp_OM825))	(((Helixanthera_kirkii	Emelianthe_panganensis)	Globimetula_dinklagei)	Moquiniella_rubra)))	Septulina_glauca)	((((Socratina_bemarivensis	Vanwykia_remota)	Oedina_pendens)	(Plicosepalus_sagittifolius	Bakerella_sp_Nickrent_4161))	(((Taxillus_chinensis	(Phragmanthera_regularis	(Scurrula_pulverulenta	(Scurrula_ferruginea	Scurrula_parasitica))))	((((((Benthamina_alyxifolia	Dactyliophora_novaeguineae)	(Diplatia_furcata	(Diplatia_grandibractea	Amyema_glabra)))	(Amyema_queenslandica	Helicanthes_elastica))	(Helixanthera_parasitica	Sogerianthe_sessiflora))	Baratranthus_axanthus)	(Helixanthera_cylindrica	((((Loranthus_grewingkii	Loranthus_europaeus)	(Loranthus_kaoi	(Loranthus_delavayi	Loranthus_odoratus)))	Cecarria_obtusifolia)	((((((Nuytsia_floribunda	Gaiadendron_punctatum)	(((Notanthera_heterophylla	(((Desmaria_mutabilis	Aetanthus_nodosus)	Ligaria_cuneifolia)
(Agelanthus_sansibarensis	((Berhautia_senegalensis	(Oncocalyx_schimperi	(Oncocalyx_sulfureus	Oncella_ambigua)))	((((Socratina_bemarivensis	(Lepidaria_oviceps	Vanwykia_remota))	(((Helixanthera_kirkii	Moquiniella_rubra)	((Emelianthe_panganensis	Globimetula_dinklagei)	((Septulina_glauca	((Englerina_woodfordioides	(Tapinanthus_quinquangulus	Oliverella_rubroviridis))	((Spragueanella_rhamnifolia	Erianthemum_dregei)	Tapinanthus_sp_OM825)))	Phragmanthera_crassicaulis)))	(Bakerella_sp_Nickrent_4161	(Plicosepalus_sagittifolius	((((Helixanthera_parasitica	Taxillus_chinensis)	(Phragmanthera_regularis	(Scurrula_ferruginea	(Scurrula_parasitica	Scurrula_pulverulenta))))	(Helixanthera_cylindrica	(((((((Ileostylus_micranthus	(Muellerina_celastroides	Muellerina_eucalyptoides))	(((Loranthus_grewingkii	Loranthus_europaeus)	(Loranthus_odoratus	(Loranthus_kaoi	Loranthus_delavayi)))	Cecarria_obtusifolia))	(((((Cladocolea_gracilis	(Psittacanthus_angustifolius	(Struthanthus_woodsonii	((Psittacanthus_schiedeanus	Struthanthus_sp_RE_5128_1)	(Struthanthus_oerstedii	Struthanthus_orbicularis)))))	(Passovia_pyrifolia	(Dendropemon_bicolor	((Cladocolea_cupulata	Cladocolea_mcvaughii)	Oryctanthus_occidentalis))))
((Agelanthus_sansibarensis	(Oncocalyx_sulfureus	Oncella_ambigua))	(((((Socratina_bemarivensis	Vanwykia_remota)	(((Helixanthera_kirkii	(Lepidaria_oviceps	Moquiniella_rubra))	((Septulina_glauca	Phragmanthera_crassicaulis)	((Emelianthe_panganensis	((Englerina_woodfordioides	(Tapinanthus_quinquangulus	Oliverella_rubroviridis))	(Tapinanthus_sp_OM825	Globimetula_dinklagei)))	(Spragueanella_rhamnifolia	Erianthemum_dregei))))	(((((Helixanthera_parasitica	Taxillus_chinensis)	(Plicosepalus_curviflorus	((Scurrula_ferruginea	Scurrula_parasitica)	Scurrula_pulverulenta)))	((Helixanthera_cylindrica	((((Ileostylus_micranthus	(Muellerina_celastroides	Muellerina_eucalyptoides))	(((Loranthus_grewingkii	Loranthus_europaeus)	(Loranthus_odoratus	(Loranthus_kaoi	Loranthus_delavayi)))	Cecarria_obtusifolia))	(Ligaria_cuneifolia	(((((Tripodanthus_acutifolius	Phthirusa_inorna)	Tripodanthus_flagellaris)	Tripodanthus_belmirensis)	(Psittacanthus_calyculatus	((((Struthanthus_oerstedii	Struthanthus_orbicularis)	(Struthanthus_woodsonii	(Cladocolea_gracilis	Struthanthus_sp_RE_5128_1)))	Psittacanthus_schiedeanus)	(Psittacanthus_angustifolius	(Passovia_pyrifolia	(Dendropemon_bicolor	((Cladocolea_cupulata
((Agelanthus_sansibarensis	(Oncocalyx_sulfureus	Oncella_ambigua))	(((Englerina_ramulosa	Tapinanthus_constrictiflorus)	Berhautia_senegalensis)	(Oncocalyx_schimperi	(((((Helixanthera_parasitica	Socratina_bemarivensis)	Vanwykia_remota)	(((((Englerina_woodfordioides	(Tapinanthus_quinquangulus	Oliverella_rubroviridis))	(((Helixanthera_kirkii	Moquiniella_rubra)	((Tapinanthus_sp_OM825	(Spragueanella_rhamnifolia	Erianthemum_dregei))	(Emelianthe_panganensis	Globimetula_dinklagei)))	(Septulina_glauca	Phragmanthera_crassicaulis)))	Amyema_cambagei)	((((((Dendrophthoe_longituba	Dendrophthoe_vitellina)	Dendrophthoe_curvata)	(Tolypanthus_involucratus	(Plicosepalus_curviflorus	Helixanthera_coccinea)))	((((Scurrula_ferruginea	Scurrula_parasitica)	Scurrula_pulverulenta)	Taxillus_chinensis)	(Helixanthera_cylindrica	(((Ileostylus_micranthus	(Muellerina_celastroides	Muellerina_eucalyptoides))	((((Loranthus_grewingkii	Loranthus_europaeus)	((Loranthus_kaoi	Loranthus_delavayi)	Loranthus_odoratus))	Cecarria_obtusifolia)	(Tupeia_antarctica	((((((Peraxilla_tetrapetala	Alepis_flavida)	((Lepeostegeres_lancifolia	(Amylotheca_duthieana	Loxanthera_speciosa))	((Amylotheca_subumbellata
((Agelanthus_sansibarensis	(Oncocalyx_sulfureus	Oncella_ambigua))	(((Englerina_ramulosa	(Oncocalyx_schimperi	Tapinanthus_constrictiflorus))	Berhautia_senegalensis)	(((Socratina_bemarivensis	Vanwykia_remota)	(((Septulina_glauca	Phragmanthera_crassicaulis)	(((Helixanthera_kirkii	Moquiniella_rubra)	(Emelianthe_panganensis	Globimetula_dinklagei))	((Englerina_woodfordioides	(Tapinanthus_quinquangulus	Oliverella_rubroviridis))	(Tapinanthus_sp_OM825	(Plicosepalus_curviflorus	(Spragueanella_rhamnifolia	Erianthemum_dregei))))))	(((((Helixanthera_coccinea	(Dendrophthoe_curvata	((Dendrophthoe_longituba	Dendrophthoe_vitellina)	Dendrophthoe_constricta)))	Tolypanthus_involucratus)	(((Phragmanthera_regularis	(Scurrula_ferruginea	(Scurrula_parasitica	Scurrula_pulverulenta)))	(Helixanthera_parasitica	Taxillus_chinensis))	((Baratranthus_axanthus	(((Benthamina_alyxifolia	(Amyema_queenslandica	Helicanthes_elastica))	((Dactyliophora_novaeguineae	Amyema_cambagei)	(Diplatia_furcata	(Amyema_glabra	Diplatia_grandibractea))))	Sogerianthe_sessiflora))	(Helixanthera_cylindrica	(((Gaiadendron_punctatum	(Nuytsia_floribunda	(Decaisnina_signata	((((Psittacanthus_schiedeanus	(Tristerix_corymbosus
(((((Helixanthera_parasitica	(Helixanthera_kirkii	Socratina_bemarivensis))	Vanwykia_remota)	((((Septulina_glauca	Phragmanthera_crassicaulis)	((Emelianthe_panganensis	Globimetula_dinklagei)	(((Tapinanthus_quinquangulus	Oliverella_rubroviridis)	(Tapinanthus_sp_OM825	(Spragueanella_rhamnifolia	Erianthemum_dregei)))	Plicosepalus_curviflorus)))	Moquiniella_rubra)	(((Diplatia_grandibractea	(((((Scurrula_ferruginea	(Scurrula_parasitica	Scurrula_pulverulenta))	Taxillus_chinensis)	((Baratranthus_axanthus	((Amyema_cambagei	((Benthamina_alyxifolia	(Amyema_queenslandica	Helicanthes_elastica))	(Dactyliophora_novaeguineae	(Diplatia_furcata	Amyema_glabra))))	Sogerianthe_sessiflora))	(Helixanthera_cylindrica	((((((Tripodanthus_acutifolius	(((Passovia_pyrifolia	((Struthanthus_woodsonii	(Struthanthus_sp_RE_5128_1	(Struthanthus_oerstedii	Struthanthus_orbicularis)))	Cladocolea_gracilis))	Psittacanthus_schiedeanus)	((Psittacanthus_calyculatus	(Dendropemon_bicolor	((Cladocolea_cupulata	Cladocolea_mcvaughii)	Oryctanthus_occidentalis)))	Psittacanthus_angustifolius)))	(Tripodanthus_belmirensis	Tripodanthus_flagellaris))	Phthirusa_inorna)	(((((Tristerix_peytonii	(Tristerix_grandiflorus	(Tristerix_peruvianus
(Berhautia_senegalensis	(((Agelanthus_sansibarensis	(Oncocalyx_sulfureus	Oncella_ambigua))	(((Oncocalyx_schimperi	Englerina_ramulosa)	Tapinanthus_constrictiflorus)	((((((((Phragmanthera_regularis	(Scurrula_pulverulenta	(Scurrula_ferruginea	Scurrula_parasitica)))	(Helixanthera_parasitica	Taxillus_chinensis))	(Helixanthera_cylindrica	((((Tupeia_antarctica	(Amylotheca_subumbellata	(((((((Struthanthus_woodsonii	(Struthanthus_sp_RE_5128_1	(Psittacanthus_schiedeanus	(Struthanthus_oerstedii	Struthanthus_orbicularis))))	(Psittacanthus_angustifolius	((Cladocolea_cupulata	Cladocolea_mcvaughii)	Cladocolea_gracilis)))	(Passovia_pyrifolia	(Dendropemon_bicolor	Oryctanthus_occidentalis)))	((Phthirusa_inorna	(Tripodanthus_acutifolius	Tripodanthus_flagellaris))	Tripodanthus_belmirensis))	Psittacanthus_calyculatus)	((Decaisnina_brittenii	(Ligaria_cuneifolia	(Decaisnina_signata	Decaisnina_congesta)))	(((Tristerix_corymbosus	(Tristerix_aphyllus	(Tristerix_penduliflorus	Tristerix_verticillatus)))	(Tristerix_peytonii	((Tristerix_grandiflorus	(Tristerix_chodatianus	Tristerix_peruvianus))	(Tristerix_pubescens	Tristerix_longebracteatus))))	Notanthera_heterophylla)))	(Desmaria_mutabilis	Aetanthus_nodosus))))
(((Englerina_ramulosa	Tapinanthus_constrictiflorus)	((((((Phragmanthera_crassicaulis	(((Tapinanthus_sp_OM825	(Plicosepalus_curviflorus	(Spragueanella_rhamnifolia	Erianthemum_dregei)))	(Englerina_woodfordioides	(Tapinanthus_quinquangulus	Oliverella_rubroviridis)))	(Emelianthe_panganensis	(Phthirusa_inorna	Globimetula_dinklagei))))	(Helixanthera_kirkii	Moquiniella_rubra))	((Septulina_glauca	Bakerella_sp_Nickrent_4161)	(((((Phragmanthera_regularis	(Scurrula_ferruginea	(Scurrula_parasitica	Scurrula_pulverulenta)))	Taxillus_chinensis)	(Helixanthera_cylindrica	((((Tupeia_antarctica	(Amyema_cambagei	(Amylotheca_subumbellata	(((Tripodanthus_acutifolius	(Psittacanthus_calyculatus	((((Struthanthus_woodsonii	(Tripodanthus_belmirensis	(Struthanthus_sp_RE_5128_1	(Struthanthus_oerstedii	Struthanthus_orbicularis))))	Cladocolea_gracilis)	Psittacanthus_angustifolius)	((Lysiana_maritima	Passovia_pyrifolia)	(Dendropemon_bicolor	Oryctanthus_occidentalis)))))	(((Helixanthera_parasitica	((Tristerix_aphyllus	(Tristerix_penduliflorus	Tristerix_verticillatus))	Tristerix_corymbosus))	(Tristerix_pubescens	((Tristerix_longebracteatus	Tristerix_peytonii)	(Tristerix_grandiflorus	(Tristerix_chodatianus	Tristerix_peruvianus)))))
(((Tapinanthus_constrictiflorus	Englerina_ramulosa)	((Socratina_bemarivensis	Vanwykia_remota)	((((Phragmanthera_crassicaulis	Septulina_glauca)	(((Helixanthera_kirkii	Moquiniella_rubra)	(Globimetula_dinklagei	Emelianthe_panganensis))	((Englerina_woodfordioides	(Tapinanthus_quinquangulus	Oliverella_rubroviridis))	(Tapinanthus_sp_OM825	(Spragueanella_rhamnifolia	Erianthemum_dregei)))))	(((((Phragmanthera_regularis	(Scurrula_pulverulenta	(Scurrula_ferruginea	Scurrula_parasitica)))	((Dendrophthoe_constricta	Helixanthera_parasitica)	Taxillus_chinensis))	((((((Loranthus_odoratus	(Loranthus_kaoi	Loranthus_delavayi))	(Loranthus_europaeus	Loranthus_grewingkii))	Cecarria_obtusifolia)	((Ileostylus_micranthus	(Muellerina_celastroides	Muellerina_eucalyptoides))	(((Tripodanthus_belmirensis	((Tripodanthus_acutifolius	Phthirusa_inorna)	Tripodanthus_flagellaris))	(((Cladocolea_cupulata	Cladocolea_mcvaughii)	((Passovia_pyrifolia	(Dendropemon_bicolor	(Psittacanthus_schiedeanus	Oryctanthus_occidentalis)))	Psittacanthus_calyculatus))	(Struthanthus_woodsonii	(Struthanthus_sp_RE_5128_1	((Psittacanthus_angustifolius	Cladocolea_gracilis)	(Struthanthus_oerstedii	Struthanthus_orbicularis))))))	(((Notanthera_heterophylla
(Berhautia_senegalensis	(((Oncocalyx_schimperi	(Tapinanthus_constrictiflorus	Englerina_ramulosa))	((Socratina_bemarivensis	Vanwykia_remota)	((((Phragmanthera_crassicaulis	(Plicosepalus_curviflorus	Septulina_glauca))	(((Tapinanthus_quinquangulus	Oliverella_rubroviridis)	(Globimetula_dinklagei	Emelianthe_panganensis))	((Tapinanthus_sp_OM825	(Spragueanella_rhamnifolia	Erianthemum_dregei))	(Helixanthera_kirkii	Moquiniella_rubra))))	((((Tolypanthus_involucratus	((Phragmanthera_regularis	(Scurrula_pulverulenta	(Scurrula_ferruginea	Scurrula_parasitica)))	Taxillus_chinensis))	((((((Nuytsia_floribunda	Gaiadendron_punctatum)	((Atkinsonia_ligustrina	Amylotheca_subumbellata)	(((((((Passovia_pyrifolia	((Dendropemon_bicolor	(Cladocolea_mcvaughii	Oryctanthus_occidentalis))	Cladocolea_cupulata))	((Struthanthus_woodsonii	((Psittacanthus_schiedeanus	Struthanthus_sp_RE_5128_1)	(Struthanthus_oerstedii	Struthanthus_orbicularis)))	(Cladocolea_gracilis	Psittacanthus_angustifolius)))	Psittacanthus_calyculatus)	(Phthirusa_inorna	((Tripodanthus_flagellaris	Tripodanthus_acutifolius)	Tripodanthus_belmirensis)))	(Ligaria_cuneifolia	(Notanthera_heterophylla	(((Tristerix_chodatianus	Tristerix_grandiflorus)	((Tristerix_peruvianus
((Agelanthus_sansibarensis	(Oncella_ambigua	Oncocalyx_sulfureus))	(Berhautia_senegalensis	(Englerina_woodfordioides	((Oncocalyx_schimperi	(Tapinanthus_constrictiflorus	Englerina_ramulosa))	(Oedina_pendens	((Septulina_glauca	(Socratina_bemarivensis	Vanwykia_remota))	(((((((((Loranthus_delavayi	(Loranthus_odoratus	Loranthus_kaoi))	(Loranthus_europaeus	Loranthus_grewingkii))	Cecarria_obtusifolia)	((Ileostylus_micranthus	(Muellerina_celastroides	Muellerina_eucalyptoides))	(((Atkinsonia_ligustrina	(((((Tripodanthus_acutifolius	Phthirusa_inorna)	Tripodanthus_flagellaris)	((((Dendropemon_bicolor	(Cladocolea_mcvaughii	Oryctanthus_occidentalis))	Cladocolea_cupulata)	(Passovia_pyrifolia	((((Struthanthus_woodsonii	(Psittacanthus_schiedeanus	(Struthanthus_oerstedii	Struthanthus_orbicularis)))	(Cladocolea_gracilis	Struthanthus_sp_RE_5128_1))	Psittacanthus_angustifolius)	Psittacanthus_calyculatus)))	Tripodanthus_belmirensis))	((Ligaria_cuneifolia	(Aetanthus_nodosus	Desmaria_mutabilis))	Amylotheca_subumbellata))	(Notanthera_heterophylla	((Peraxilla_tetrapetala	Alepis_flavida)	((Amylotheca_duthieana	Loxanthera_speciosa)	(((Macrosolen_melintangensis	Macrosolen_cochinchinensis)
((((Tapinanthus_constrictiflorus	Englerina_ramulosa)	(Oedina_pendens	((Socratina_bemarivensis	Vanwykia_remota)	((Moquiniella_rubra	(((Phragmanthera_regularis	((Spragueanella_rhamnifolia	Erianthemum_dregei)	Tapinanthus_sp_OM825))	(Helixanthera_kirkii	(Septulina_glauca	(Englerina_woodfordioides	(Tapinanthus_quinquangulus	Oliverella_rubroviridis)))))	(Emelianthe_panganensis	(Phragmanthera_crassicaulis	Globimetula_dinklagei))))	((Plicosepalus_sagittifolius	((Tolypanthus_involucratus	((Plicosepalus_curviflorus	Helixanthera_coccinea)	(Dendrophthoe_curvata	(Dendrophthoe_vitellina	Dendrophthoe_longituba))))	(((((Ileostylus_micranthus	(Muellerina_celastroides	Muellerina_eucalyptoides))	(((((((((((Struthanthus_woodsonii	(((Psittacanthus_angustifolius	Struthanthus_oerstedii)	Struthanthus_orbicularis)	Psittacanthus_schiedeanus))	(Cladocolea_gracilis	Struthanthus_sp_RE_5128_1))	((Dendropemon_bicolor	(Cladocolea_cupulata	(Cladocolea_mcvaughii	Oryctanthus_occidentalis)))	Passovia_pyrifolia))	Psittacanthus_calyculatus)	(((Tripodanthus_acutifolius	Phthirusa_inorna)	Tripodanthus_flagellaris)	Tripodanthus_belmirensis))	(Ligaria_cuneifolia	(Aetanthus_nodosus	Desmaria_mutabilis)))	(((Peraxilla_tetrapetala	Alepis_flavida)
((Agelanthus_sansibarensis	(Oncella_ambigua	Oncocalyx_sulfureus))	(Berhautia_senegalensis	(((Socratina_bemarivensis	Vanwykia_remota)	(((Bakerella_sp_Nickrent_4161	Plicosepalus_sagittifolius)	((Phragmanthera_crassicaulis	Septulina_glauca)	((Emelianthe_panganensis	Globimetula_dinklagei)	((Helixanthera_kirkii	Moquiniella_rubra)	((Englerina_woodfordioides	(Tapinanthus_quinquangulus	Oliverella_rubroviridis))	((Erianthemum_dregei	(Spragueanella_rhamnifolia	Plicosepalus_curviflorus))	Tapinanthus_sp_OM825))))))	(((Dendrophthoe_curvata	(Dendrophthoe_vitellina	Dendrophthoe_longituba))	(Tolypanthus_involucratus	Helixanthera_coccinea))	(((((Ileostylus_micranthus	((Oncocalyx_schimperi	Muellerina_celastroides)	Muellerina_eucalyptoides))	(((Gaiadendron_punctatum	((Atkinsonia_ligustrina	Nuytsia_floribunda)	(Amylotheca_subumbellata	((((Peraxilla_tetrapetala	Alepis_flavida)	(Lepidaria_oviceps	(((Lysiana_filifolia	Lysiana_exocarpi)	Lysiana_maritima)	((Amylotheca_duthieana	Loxanthera_speciosa)	((Lepeostegeres_lancifolia	(Decaisnina_brittenii	Decaisnina_triflora))	(((Macrosolen_melintangensis	Macrosolen_cochinchinensis)	(Decaisnina_signata	Lepidaria_sp_Nickrent_4044))	Decaisnina_congesta))))))
(Agelanthus_sansibarensis	((Oncella_ambigua	Oncocalyx_sulfureus)	((Oncocalyx_schimperi	((Helixanthera_kirkii	(Socratina_bemarivensis	Vanwykia_remota))	(Oedina_pendens	((((Bakerella_sp_Nickrent_4161	Plicosepalus_sagittifolius)	(((Phragmanthera_crassicaulis	(Plicosepalus_curviflorus	Septulina_glauca))	((Emelianthe_panganensis	Globimetula_dinklagei)	((Tapinanthus_sp_OM825	((Tapinanthus_quinquangulus	Oliverella_rubroviridis)	Englerina_woodfordioides))	(Erianthemum_dregei	Spragueanella_rhamnifolia))))	Moquiniella_rubra))	Amyema_cambagei)	(((Dendrophthoe_curvata	(Dendrophthoe_constricta	(Dendrophthoe_vitellina	Dendrophthoe_longituba)))	(Tolypanthus_involucratus	Helixanthera_coccinea))	((((((((Tripodanthus_flagellaris	Tripodanthus_acutifolius)	(Psittacanthus_calyculatus	(((((Cladocolea_cupulata	Cladocolea_mcvaughii)	Cladocolea_gracilis)	((Struthanthus_sp_RE_5128_1	(Struthanthus_oerstedii	Struthanthus_orbicularis))	Struthanthus_woodsonii))	(Psittacanthus_angustifolius	((Dendropemon_bicolor	(Psittacanthus_schiedeanus	Oryctanthus_occidentalis))	(Phthirusa_inorna	Passovia_pyrifolia))))	Tripodanthus_belmirensis)))	(Tupeia_antarctica	(Ligaria_cuneifolia	((Aetanthus_nodosus	Desmaria_mutabilis)
((Agelanthus_sansibarensis	(Oncocalyx_schimperi	(Oncella_ambigua	Oncocalyx_sulfureus)))	(((Socratina_bemarivensis	Vanwykia_remota)	(Oedina_pendens	((Bakerella_sp_Nickrent_4161	(Plicosepalus_sagittifolius	(((((Dendrophthoe_curvata	(Dendrophthoe_vitellina	Dendrophthoe_longituba))	Helixanthera_coccinea)	Dendrophthoe_constricta)	Tolypanthus_involucratus)	((Phragmanthera_regularis	(((Baratranthus_axanthus	(((Amyema_queenslandica	Helicanthes_elastica)	(Benthamina_alyxifolia	(Dactyliophora_novaeguineae	(((Amyema_glabra	Diplatia_grandibractea)	Diplatia_furcata)	Amyema_cambagei))))	Sogerianthe_sessiflora))	((((Psittacanthus_calyculatus	(((Dendropemon_bicolor	(Psittacanthus_schiedeanus	Oryctanthus_occidentalis))	((Passovia_pyrifolia	(((Struthanthus_sp_RE_5128_1	(Struthanthus_oerstedii	Struthanthus_orbicularis))	Struthanthus_woodsonii)	(Cladocolea_gracilis	Psittacanthus_angustifolius)))	(Cladocolea_cupulata	Cladocolea_mcvaughii)))	(Tripodanthus_belmirensis	(Tripodanthus_flagellaris	(Phthirusa_inorna	Tripodanthus_acutifolius)))))	((Gaiadendron_punctatum	(Atkinsonia_ligustrina	Nuytsia_floribunda))	((Notanthera_heterophylla	((((Amylotheca_subumbellata	((Lysiana_filifolia	Lysiana_exocarpi)
(((Agelanthus_sansibarensis	(Oncocalyx_schimperi	(Oncella_ambigua	Oncocalyx_sulfureus)))	(Berhautia_senegalensis	(Oedina_pendens	(((Bakerella_sp_Nickrent_4161	(Plicosepalus_sagittifolius	((((Dendrophthoe_vitellina	Dendrophthoe_longituba)	(Dendrophthoe_curvata	Dendrophthoe_constricta))	(Helixanthera_coccinea	Tolypanthus_involucratus))	(((((Ileostylus_micranthus	(Muellerina_celastroides	Muellerina_eucalyptoides))	(((((((Psittacanthus_calyculatus	((((Struthanthus_oerstedii	Struthanthus_orbicularis)	Struthanthus_woodsonii)	Struthanthus_sp_RE_5128_1)	(Psittacanthus_angustifolius	Cladocolea_gracilis)))	(Cladocolea_cupulata	Cladocolea_mcvaughii))	(Passovia_pyrifolia	(Dendropemon_bicolor	(Psittacanthus_schiedeanus	Oryctanthus_occidentalis))))	(((Tripodanthus_flagellaris	Tripodanthus_acutifolius)	Phthirusa_inorna)	Tripodanthus_belmirensis))	(Tupeia_antarctica	((Atkinsonia_ligustrina	(((Decaisnina_congesta	Decaisnina_signata)	(Notanthera_heterophylla	((((Amylotheca_subumbellata	((Lysiana_filifolia	Lysiana_exocarpi)	Lysiana_maritima))	(((Macrosolen_melintangensis	Macrosolen_cochinchinensis)	Lepidaria_sp_Nickrent_4044)	(Lepeostegeres_lancifolia	(Decaisnina_triflora	Decaisnina_brittenii))))	(Amylotheca_duthieana
(((Oedina_pendens	(((((Helixanthera_kirkii	Moquiniella_rubra)	((((Tapinanthus_quinquangulus	Oliverella_rubroviridis)	Englerina_woodfordioides)	((Erianthemum_dregei	Spragueanella_rhamnifolia)	Tapinanthus_sp_OM825))	((Phragmanthera_crassicaulis	Septulina_glauca)	(Emelianthe_panganensis	Globimetula_dinklagei))))	(Bakerella_sp_Nickrent_4161	(Plicosepalus_sagittifolius	((Tolypanthus_involucratus	((Dendrophthoe_curvata	(Dendrophthoe_constricta	(Dendrophthoe_vitellina	Dendrophthoe_longituba)))	Helixanthera_coccinea))	((((((((Atkinsonia_ligustrina	((((Phthirusa_inorna	Tripodanthus_belmirensis)	(((Cladocolea_gracilis	(Psittacanthus_angustifolius	((((Psittacanthus_schiedeanus	Struthanthus_oerstedii)	Struthanthus_orbicularis)	Struthanthus_sp_RE_5128_1)	Struthanthus_woodsonii)))	(Passovia_pyrifolia	((Dendropemon_bicolor	(Cladocolea_mcvaughii	Oryctanthus_occidentalis))	Cladocolea_cupulata)))	Psittacanthus_calyculatus))	(Tripodanthus_flagellaris	Tripodanthus_acutifolius))	(Ligaria_cuneifolia	((Aetanthus_nodosus	Desmaria_mutabilis)	(Notanthera_heterophylla	(((((Tristerix_chodatianus	Tristerix_peruvianus)	(Tristerix_pubescens	Tristerix_longebracteatus))	Tristerix_grandiflorus)	(((Tristerix_penduliflorus	Tristerix_verticillatus)
(((Oedina_pendens	((((Helixanthera_kirkii	Moquiniella_rubra)	(((Septulina_glauca	((Tapinanthus_sp_OM825	(Englerina_woodfordioides	(Tapinanthus_quinquangulus	Oliverella_rubroviridis)))	(Erianthemum_dregei	Spragueanella_rhamnifolia)))	(Globimetula_dinklagei	Emelianthe_panganensis))	(Plicosepalus_curviflorus	Phragmanthera_crassicaulis)))	(Bakerella_sp_Nickrent_4161	(((Tolypanthus_involucratus	((Dendrophthoe_curvata	(Dendrophthoe_vitellina	Dendrophthoe_longituba))	Helixanthera_coccinea))	(((((((((((Dendropemon_bicolor	Oryctanthus_occidentalis)	(((Cladocolea_gracilis	(Psittacanthus_angustifolius	((Tripodanthus_belmirensis	((Struthanthus_oerstedii	Struthanthus_orbicularis)	Struthanthus_sp_RE_5128_1))	Struthanthus_woodsonii)))	Tripodanthus_flagellaris)	(Phthirusa_inorna	Passovia_pyrifolia)))	Psittacanthus_calyculatus)	((Cladocolea_cupulata	Cladocolea_mcvaughii)	Tripodanthus_acutifolius))	Psittacanthus_schiedeanus)	(((Gaiadendron_punctatum	((Peraxilla_tetrapetala	Alepis_flavida)	((Amylotheca_subumbellata	((Lysiana_filifolia	Lysiana_exocarpi)	Lysiana_maritima))	((((Macrosolen_melintangensis	Macrosolen_cochinchinensis)	Lepidaria_sp_Nickrent_4044)	(Lepeostegeres_lancifolia	Decaisnina_triflora))	(Amylotheca_duthieana
((((Oncella_ambigua	Oncocalyx_sulfureus)	Agelanthus_sansibarensis)	((((((Moquiniella_rubra	Helixanthera_kirkii)	((Emelianthe_panganensis	Globimetula_dinklagei)	((Septulina_glauca	Phragmanthera_crassicaulis)	(Plicosepalus_curviflorus	((Englerina_woodfordioides	(Tapinanthus_quinquangulus	Oliverella_rubroviridis))	(Tapinanthus_sp_OM825	(Spragueanella_rhamnifolia	Erianthemum_dregei)))))))	(Bakerella_sp_Nickrent_4161	(Plicosepalus_sagittifolius	((Tolypanthus_involucratus	((Helixanthera_coccinea	(Dendrophthoe_constricta	(Dendrophthoe_vitellina	Dendrophthoe_longituba)))	Dendrophthoe_curvata))	(((((((((Loranthus_delavayi	(Loranthus_kaoi	Loranthus_odoratus))	(Loranthus_europaeus	Loranthus_grewingkii))	Cecarria_obtusifolia)	((((((Gaiadendron_punctatum	(Notanthera_heterophylla	(((((Lepidaria_oviceps	Lepidaria_sp_Nickrent_4044)	(Macrosolen_melintangensis	Macrosolen_cochinchinensis))	((Lysiana_maritima	(Lysiana_exocarpi	Lysiana_filifolia))	(((Decaisnina_congesta	Decaisnina_signata)	Decaisnina_brittenii)	Decaisnina_triflora)))	(Lepeostegeres_lancifolia	(Amylotheca_duthieana	Loxanthera_speciosa)))	(Peraxilla_tetrapetala	Alepis_flavida))))	((Atkinsonia_ligustrina	Nuytsia_floribunda)
((((((Moquiniella_rubra	Helixanthera_kirkii)	((Emelianthe_panganensis	Globimetula_dinklagei)	((Septulina_glauca	Phragmanthera_crassicaulis)	((Englerina_woodfordioides	(Tapinanthus_quinquangulus	Oliverella_rubroviridis))	(Tapinanthus_sp_OM825	(Spragueanella_rhamnifolia	Erianthemum_dregei))))))	(((((Dendrophthoe_curvata	(Dendrophthoe_constricta	(Dendrophthoe_longituba	Dendrophthoe_vitellina)))	(Plicosepalus_curviflorus	Helixanthera_coccinea))	Tolypanthus_involucratus)	(((Baratranthus_axanthus	((((((Atkinsonia_ligustrina	((Psittacanthus_angustifolius	Gaiadendron_punctatum)	Nuytsia_floribunda))	(Notanthera_heterophylla	(((((((Decaisnina_congesta	Decaisnina_signata)	Decaisnina_brittenii)	Decaisnina_triflora)	((Lepidaria_oviceps	Lepidaria_sp_Nickrent_4044)	((Macrosolen_cochinchinensis	Macrosolen_melintangensis)	Amylotheca_subumbellata)))	(Lepeostegeres_lancifolia	((Lysiana_filifolia	Lysiana_exocarpi)	Lysiana_maritima)))	(Amylotheca_duthieana	Loxanthera_speciosa))	(Peraxilla_tetrapetala	Alepis_flavida))))	(Tupeia_antarctica	(((((((Tristerix_aphyllus	Tristerix_corymbosus)	Tristerix_grandiflorus)	Tristerix_chodatianus)	(Tristerix_peytonii	Tristerix_verticillatus))	(Tristerix_pubescens
((((Oncella_ambigua	Oncocalyx_sulfureus)	Agelanthus_sansibarensis)	((((((((Moquiniella_rubra	Helixanthera_kirkii)	((Septulina_glauca	Phragmanthera_crassicaulis)	(((Englerina_woodfordioides	(Tapinanthus_quinquangulus	Oliverella_rubroviridis))	(Tapinanthus_sp_OM825	(Spragueanella_rhamnifolia	Erianthemum_dregei)))	(Emelianthe_panganensis	Globimetula_dinklagei))))	((Bakerella_sp_Nickrent_4161	(((((((Benthamina_alyxifolia	(Dactyliophora_novaeguineae	((Amyema_glabra	Diplatia_grandibractea)	Diplatia_furcata)))	(Amyema_queenslandica	Helicanthes_elastica))	Sogerianthe_sessiflora)	(Baratranthus_axanthus	(((((((Atkinsonia_ligustrina	Nuytsia_floribunda)	Gaiadendron_punctatum)	(((Decaisnina_congesta	Decaisnina_signata)	Decaisnina_brittenii)	((Notanthera_heterophylla	(((((Lysiana_filifolia	Lysiana_exocarpi)	Lysiana_maritima)	(((Macrosolen_cochinchinensis	Macrosolen_melintangensis)	Lepidaria_sp_Nickrent_4044)	(Decaisnina_triflora	Lepeostegeres_lancifolia)))	(Amylotheca_duthieana	Loxanthera_speciosa))	(Peraxilla_tetrapetala	(Lepidaria_oviceps	Alepis_flavida))))	Amylotheca_subumbellata)))	(Tupeia_antarctica	(((Tristerix_penduliflorus	(Tristerix_pubescens	(((((Tristerix_peytonii
(Agelanthus_sansibarensis	(((((((Moquiniella_rubra	Helixanthera_kirkii)	(((Plicosepalus_curviflorus	Septulina_glauca)	Phragmanthera_crassicaulis)	(((Englerina_woodfordioides	(Tapinanthus_quinquangulus	Oliverella_rubroviridis))	(Tapinanthus_sp_OM825	(Spragueanella_rhamnifolia	Erianthemum_dregei)))	(Emelianthe_panganensis	Globimetula_dinklagei))))	((Plicosepalus_sagittifolius	Bakerella_sp_Nickrent_4161)	(((((Sogerianthe_sessiflora	(((Amyema_queenslandica	Helicanthes_elastica)	Benthamina_alyxifolia)	(((Amyema_cambagei	Dactyliophora_novaeguineae)	Diplatia_grandibractea)	(Amyema_glabra	Diplatia_furcata))))	(Phragmanthera_regularis	(Baratranthus_axanthus	((((((Atkinsonia_ligustrina	(Nuytsia_floribunda	Gaiadendron_punctatum))	(Notanthera_heterophylla	((((((Decaisnina_signata	Decaisnina_congesta)	Decaisnina_brittenii)	Decaisnina_triflora)	(Macrosolen_cochinchinensis	((Macrosolen_melintangensis	Lepidaria_sp_Nickrent_4044)	Lepidaria_oviceps)))	((Lepeostegeres_lancifolia	(Amylotheca_duthieana	Loxanthera_speciosa))	(Amylotheca_subumbellata	((Lysiana_filifolia	Lysiana_exocarpi)	Lysiana_maritima))))	(Peraxilla_tetrapetala	Alepis_flavida))))	(Tupeia_antarctica	(((((Tristerix_grandiflorus
(((Oncella_ambigua	Oncocalyx_sulfureus)	Agelanthus_sansibarensis)	(Berhautia_senegalensis	(((Dendrophthoe_constricta	Tapinanthus_constrictiflorus)	(Oncocalyx_schimperi	Englerina_ramulosa))	((((Moquiniella_rubra	(((Plicosepalus_curviflorus	Septulina_glauca)	(Helixanthera_kirkii	Phragmanthera_crassicaulis))	(((Englerina_woodfordioides	(Tapinanthus_quinquangulus	Oliverella_rubroviridis))	(Tapinanthus_sp_OM825	(Spragueanella_rhamnifolia	Erianthemum_dregei)))	(Emelianthe_panganensis	Globimetula_dinklagei))))	((Plicosepalus_sagittifolius	Bakerella_sp_Nickrent_4161)	((((((((((Atkinsonia_ligustrina	(Nuytsia_floribunda	Gaiadendron_punctatum))	(Notanthera_heterophylla	(((Lepeostegeres_lancifolia	(Lepidaria_oviceps	(Amylotheca_duthieana	Loxanthera_speciosa)))	((Amylotheca_subumbellata	((Lysiana_filifolia	Lysiana_exocarpi)	Lysiana_maritima))	((((Decaisnina_signata	Decaisnina_congesta)	Decaisnina_brittenii)	Decaisnina_triflora)	((Macrosolen_cochinchinensis	Macrosolen_melintangensis)	Lepidaria_sp_Nickrent_4044))))	(Peraxilla_tetrapetala	Alepis_flavida))))	(Desmaria_mutabilis	Aetanthus_nodosus))	(Tupeia_antarctica	(((Tristerix_aphyllus	(Tristerix_penduliflorus	Tristerix_verticillatus))
(Agelanthus_sansibarensis	(((Tapinanthus_constrictiflorus	(Oncocalyx_schimperi	Englerina_ramulosa))	(((Moquiniella_rubra	(((Septulina_glauca	(Emelianthe_panganensis	Globimetula_dinklagei))	(((Englerina_woodfordioides	(Tapinanthus_quinquangulus	Oliverella_rubroviridis))	(Tapinanthus_sp_OM825	(Plicosepalus_curviflorus	(Spragueanella_rhamnifolia	Erianthemum_dregei))))	Helixanthera_kirkii))	Phragmanthera_crassicaulis))	(((Plicosepalus_sagittifolius	Bakerella_sp_Nickrent_4161)	(((Helixanthera_cylindrica	((Baratranthus_axanthus	(Sogerianthe_sessiflora	(((Amyema_queenslandica	Helicanthes_elastica)	Benthamina_alyxifolia)	(Dactyliophora_novaeguineae	(Amyema_cambagei	((Diplatia_grandibractea	Amyema_glabra)	Diplatia_furcata))))))	(((Helixanthera_parasitica	Ileostylus_micranthus)	(Muellerina_celastroides	Muellerina_eucalyptoides))	((((Loranthus_europaeus	Loranthus_grewingkii)	(Loranthus_delavayi	(Loranthus_kaoi	Loranthus_odoratus)))	Cecarria_obtusifolia)	((((((Nuytsia_floribunda	Gaiadendron_punctatum)	(Notanthera_heterophylla	((((Amylotheca_duthieana	Loxanthera_speciosa)	((Lepeostegeres_lancifolia	Decaisnina_triflora)	((Macrosolen_cochinchinensis	Macrosolen_melintangensis)	(Lepidaria_sp_Nickrent_4044
((Agelanthus_sansibarensis	(Oncella_ambigua	Oncocalyx_sulfureus))	(Berhautia_senegalensis	(((Oncocalyx_schimperi	Tapinanthus_constrictiflorus)	Englerina_ramulosa)	(((Bakerella_sp_Nickrent_4161	(Moquiniella_rubra	((Phragmanthera_crassicaulis	Septulina_glauca)	((Emelianthe_panganensis	(Plicosepalus_curviflorus	Globimetula_dinklagei))	(((Tapinanthus_sp_OM825	((Tapinanthus_quinquangulus	Oliverella_rubroviridis)	Englerina_woodfordioides))	(Spragueanella_rhamnifolia	Erianthemum_dregei))	Helixanthera_kirkii)))))	((((Baratranthus_axanthus	(((((Nuytsia_floribunda	(Phthirusa_inorna	(Lepidaria_oviceps	Gaiadendron_punctatum)))	(Notanthera_heterophylla	((((Amylotheca_duthieana	Loxanthera_speciosa)	((Lepeostegeres_lancifolia	Decaisnina_triflora)	((Macrosolen_cochinchinensis	Macrosolen_melintangensis)	(Lepidaria_sp_Nickrent_4044	(Psittacanthus_schiedeanus	((Decaisnina_signata	Decaisnina_congesta)	Decaisnina_brittenii))))))	((Lysiana_filifolia	Lysiana_exocarpi)	(Lysiana_maritima	Amylotheca_subumbellata)))	(Peraxilla_tetrapetala	Alepis_flavida))))	((Cladocolea_mcvaughii	Cladocolea_cupulata)	Atkinsonia_ligustrina))	((((Desmaria_mutabilis	Aetanthus_nodosus)	Ligaria_cuneifolia)
(((Oncocalyx_schimperi	(Agelanthus_sansibarensis	(Oncella_ambigua	Oncocalyx_sulfureus)))	((((((Septulina_glauca	Phragmanthera_crassicaulis)	(((Helixanthera_kirkii	Moquiniella_rubra)	(Emelianthe_panganensis	Globimetula_dinklagei))	((Tapinanthus_sp_OM825	((Tapinanthus_quinquangulus	Oliverella_rubroviridis)	Englerina_woodfordioides))	(Spragueanella_rhamnifolia	Erianthemum_dregei))))	(((((Helixanthera_coccinea	((Dendrophthoe_constricta	(Dendrophthoe_longituba	Dendrophthoe_vitellina))	Dendrophthoe_curvata))	Tolypanthus_involucratus)	(Plicosepalus_curviflorus	((((Lepidaria_oviceps	(Scurrula_ferruginea	(Scurrula_parasitica	Scurrula_pulverulenta)))	(Helixanthera_parasitica	Taxillus_chinensis))	(Helixanthera_cylindrica	((Baratranthus_axanthus	((((Amyema_queenslandica	Helicanthes_elastica)	Benthamina_alyxifolia)	(Dactyliophora_novaeguineae	(Amyema_cambagei	((Amyema_glabra	Diplatia_grandibractea)	Diplatia_furcata))))	Sogerianthe_sessiflora))	((Ileostylus_micranthus	(Muellerina_celastroides	Muellerina_eucalyptoides))	((((Loranthus_europaeus	Loranthus_grewingkii)	(Loranthus_odoratus	(Loranthus_delavayi	Loranthus_kaoi)))	Cecarria_obtusifolia)	((((Tripodanthus_belmirensis
((Berhautia_senegalensis	(Agelanthus_sansibarensis	(Oncocalyx_schimperi	(Oncella_ambigua	Oncocalyx_sulfureus))))	(((((((Phragmanthera_regularis	(Scurrula_pulverulenta	(Scurrula_ferruginea	Scurrula_parasitica)))	(Helixanthera_parasitica	Taxillus_chinensis))	((((((Atkinsonia_ligustrina	Nuytsia_floribunda)	Gaiadendron_punctatum)	(((((Decaisnina_congesta	Decaisnina_brittenii)	Decaisnina_signata)	(Desmaria_mutabilis	Aetanthus_nodosus))	((((Tripodanthus_belmirensis	((Tripodanthus_flagellaris	Tripodanthus_acutifolius)	Phthirusa_inorna))	(((Cladocolea_gracilis	Struthanthus_sp_RE_5128_1)	(Psittacanthus_schiedeanus	(Struthanthus_woodsonii	(Struthanthus_orbicularis	Struthanthus_oerstedii))))	((Psittacanthus_angustifolius	(Dendropemon_bicolor	(Cladocolea_cupulata	(Oryctanthus_occidentalis	Cladocolea_mcvaughii))))	Passovia_pyrifolia)))	Psittacanthus_calyculatus)	(Notanthera_heterophylla	(((Amylotheca_duthieana	Loxanthera_speciosa)	(((Lepeostegeres_lancifolia	Decaisnina_triflora)	((Macrosolen_cochinchinensis	Macrosolen_melintangensis)	Lepidaria_sp_Nickrent_4044))	((Lysiana_maritima	(Lysiana_filifolia	Lysiana_exocarpi))	Amylotheca_subumbellata)))	(Peraxilla_tetrapetala	Alepis_flavida)))))
((Agelanthus_sansibarensis	(Oncocalyx_schimperi	(Oncella_ambigua	Oncocalyx_sulfureus)))	((((((Helixanthera_parasitica	Socratina_bemarivensis)	Vanwykia_remota)	((Bakerella_sp_Nickrent_4161	(((((Phragmanthera_regularis	(Scurrula_ferruginea	(Scurrula_parasitica	Scurrula_pulverulenta)))	Taxillus_chinensis)	(Helixanthera_cylindrica	((Baratranthus_axanthus	((Sogerianthe_sessiflora	(Benthamina_alyxifolia	(Dactyliophora_novaeguineae	(Amyema_cambagei	((Diplatia_grandibractea	Amyema_glabra)	Diplatia_furcata)))))	(Amyema_queenslandica	Helicanthes_elastica)))	((((Ligaria_cuneifolia	(((Tripodanthus_belmirensis	(Tripodanthus_flagellaris	Tripodanthus_acutifolius))	(((Dendropemon_bicolor	(Oryctanthus_occidentalis	(Cladocolea_mcvaughii	Cladocolea_cupulata)))	(Phthirusa_inorna	Passovia_pyrifolia))	((Cladocolea_gracilis	Struthanthus_sp_RE_5128_1)	(Psittacanthus_angustifolius	(Struthanthus_woodsonii	(Struthanthus_orbicularis	Struthanthus_oerstedii))))))	Psittacanthus_calyculatus))	((Tupeia_antarctica	((Aetanthus_nodosus	Desmaria_mutabilis)	(((Tristerix_pubescens	(Tristerix_longebracteatus	(Tristerix_peytonii	((Tristerix_penduliflorus	(Tristerix_aphyllus	Tristerix_corymbosus))
((Tapinanthus_constrictiflorus	Englerina_ramulosa)	((((Vanwykia_remota	Socratina_bemarivensis)	((Moquiniella_rubra	((((Oliverella_rubroviridis	Tapinanthus_quinquangulus)	(Tapinanthus_sp_OM825	(Plicosepalus_curviflorus	(Spragueanella_rhamnifolia	Erianthemum_dregei))))	(Emelianthe_panganensis	Globimetula_dinklagei))	(Septulina_glauca	(Helixanthera_kirkii	Phragmanthera_crassicaulis))))	(Bakerella_sp_Nickrent_4161	(Plicosepalus_sagittifolius	((Tolypanthus_involucratus	(((Dendrophthoe_curvata	(Dendrophthoe_vitellina	Dendrophthoe_longituba))	Dendrophthoe_constricta)	Helixanthera_coccinea))	(((Sogerianthe_sessiflora	((((Helicanthes_elastica	Amyema_queenslandica)	Benthamina_alyxifolia)	(Dactyliophora_novaeguineae	(Amyema_cambagei	((Diplatia_grandibractea	Amyema_glabra)	Diplatia_furcata))))	(((((((Amylotheca_duthieana	Loxanthera_speciosa)	((Amylotheca_subumbellata	(Lysiana_maritima	(Lysiana_exocarpi	Lysiana_filifolia)))	((((Decaisnina_signata	Decaisnina_congesta)	Decaisnina_brittenii)	Decaisnina_triflora)	(Lepidaria_sp_Nickrent_4044	(Psittacanthus_schiedeanus	(Lepeostegeres_lancifolia	(Macrosolen_melintangensis	Macrosolen_cochinchinensis)))))))	((Lepidaria_oviceps	Alepis_flavida)
(((Oncocalyx_schimperi	(Oncella_ambigua	Oncocalyx_sulfureus))	Agelanthus_sansibarensis)	(Berhautia_senegalensis	(((((Helixanthera_kirkii	Moquiniella_rubra)	(((Englerina_woodfordioides	(Oliverella_rubroviridis	Tapinanthus_quinquangulus))	(Tapinanthus_sp_OM825	(Plicosepalus_curviflorus	(Spragueanella_rhamnifolia	Erianthemum_dregei))))	((Emelianthe_panganensis	Globimetula_dinklagei)	(Septulina_glauca	Phragmanthera_crassicaulis))))	((Vanwykia_remota	Socratina_bemarivensis)	((Plicosepalus_sagittifolius	((((Dendrophthoe_curvata	(Dendrophthoe_vitellina	Dendrophthoe_longituba))	Dendrophthoe_constricta)	(Helixanthera_coccinea	Tolypanthus_involucratus))	(((Sogerianthe_sessiflora	(((Dactyliophora_novaeguineae	((Amyema_cambagei	(Diplatia_furcata	Amyema_glabra))	Diplatia_grandibractea))	((Helicanthes_elastica	Amyema_queenslandica)	Benthamina_alyxifolia))	Phragmanthera_regularis))	((((Muellerina_celastroides	Muellerina_eucalyptoides)	Ileostylus_micranthus)	((Cecarria_obtusifolia	((Loranthus_grewingkii	Loranthus_europaeus)	((Loranthus_delavayi	Loranthus_kaoi)	Loranthus_odoratus)))	(((((Psittacanthus_calyculatus	((Psittacanthus_angustifolius	(Phthirusa_inorna	Passovia_pyrifolia))
(((Oncella_ambigua	Oncocalyx_sulfureus)	Agelanthus_sansibarensis)	(Berhautia_senegalensis	(((((Moquiniella_rubra	((Septulina_glauca	Phragmanthera_crassicaulis)	(((Spragueanella_rhamnifolia	Erianthemum_dregei)	((Englerina_woodfordioides	(Oliverella_rubroviridis	Tapinanthus_quinquangulus))	Tapinanthus_sp_OM825))	((Helixanthera_kirkii	Emelianthe_panganensis)	(Plicosepalus_curviflorus	Globimetula_dinklagei)))))	((Vanwykia_remota	Socratina_bemarivensis)	(((Dendrophthoe_curvata	(Helixanthera_coccinea	(Dendrophthoe_constricta	(Dendrophthoe_vitellina	Dendrophthoe_longituba))))	((((((((((Phthirusa_inorna	Passovia_pyrifolia)	(Dendropemon_bicolor	Oryctanthus_occidentalis))	((((Struthanthus_sp_RE_5128_1	Cladocolea_gracilis)	Psittacanthus_angustifolius)	(Struthanthus_woodsonii	(Struthanthus_orbicularis	((Cladocolea_mcvaughii	Cladocolea_cupulata)	(Psittacanthus_schiedeanus	Struthanthus_oerstedii)))))	Psittacanthus_calyculatus))	(Tripodanthus_flagellaris	Tripodanthus_acutifolius))	Tripodanthus_belmirensis)	((Atkinsonia_ligustrina	((Nuytsia_floribunda	((((Lepidaria_oviceps	(Amylotheca_duthieana	Loxanthera_speciosa))	((Decaisnina_triflora	(Macrosolen_cochinchinensis	(Macrosolen_melintangensis	Lepidaria_sp_Nickrent_4044)))
(((Oncella_ambigua	Oncocalyx_sulfureus)	(Agelanthus_sansibarensis	Englerina_woodfordioides))	(((((Helixanthera_kirkii	Moquiniella_rubra)	((Septulina_glauca	Phragmanthera_crassicaulis)	(((Oliverella_rubroviridis	Tapinanthus_quinquangulus)	(Tapinanthus_sp_OM825	(Spragueanella_rhamnifolia	Erianthemum_dregei)))	(Emelianthe_panganensis	Globimetula_dinklagei))))	((Vanwykia_remota	Socratina_bemarivensis)	((((Tolypanthus_involucratus	Dendrophthoe_curvata)	(Helixanthera_coccinea	(Dendrophthoe_constricta	(Dendrophthoe_vitellina	Dendrophthoe_longituba))))	((Helixanthera_cylindrica	(((((Helicanthes_elastica	Amyema_queenslandica)	Benthamina_alyxifolia)	((Amyema_cambagei	(Diplatia_furcata	(Amyema_glabra	Diplatia_grandibractea)))	Dactyliophora_novaeguineae))	Sogerianthe_sessiflora)	(Baratranthus_axanthus	(((Muellerina_celastroides	Muellerina_eucalyptoides)	Ileostylus_micranthus)	((Cecarria_obtusifolia	((Loranthus_delavayi	(Loranthus_kaoi	Loranthus_odoratus))	(Loranthus_europaeus	Loranthus_grewingkii)))	((((((((((Struthanthus_sp_RE_5128_1	Cladocolea_gracilis)	Psittacanthus_angustifolius)	(Struthanthus_woodsonii	(Struthanthus_orbicularis	Struthanthus_oerstedii)))	(Cladocolea_mcvaughii
((((Oncella_ambigua	Oncocalyx_sulfureus)	Agelanthus_sansibarensis)	Berhautia_senegalensis)	((((Vanwykia_remota	Socratina_bemarivensis)	((((Tolypanthus_involucratus	Dendrophthoe_curvata)	(Helixanthera_coccinea	(Dendrophthoe_constricta	(Dendrophthoe_vitellina	Dendrophthoe_longituba))))	((Helixanthera_cylindrica	(((((Helicanthes_elastica	Amyema_queenslandica)	Benthamina_alyxifolia)	((Amyema_cambagei	(Diplatia_furcata	(Amyema_glabra	Diplatia_grandibractea)))	Dactyliophora_novaeguineae))	Sogerianthe_sessiflora)	(Baratranthus_axanthus	(((Muellerina_celastroides	Muellerina_eucalyptoides)	Ileostylus_micranthus)	((Cecarria_obtusifolia	((Loranthus_delavayi	(Loranthus_kaoi	Loranthus_odoratus))	(Loranthus_europaeus	Loranthus_grewingkii)))	(((Ligaria_cuneifolia	(Notanthera_heterophylla	((Tristerix_penduliflorus	Tristerix_grandiflorus)	(((Tristerix_longebracteatus	Tristerix_pubescens)	((Tristerix_peytonii	Tristerix_verticillatus)	(Tristerix_corymbosus	Tristerix_aphyllus)))	(Tristerix_chodatianus	Tristerix_peruvianus)))))	((Psittacanthus_calyculatus	((Cladocolea_gracilis	((Struthanthus_woodsonii	Psittacanthus_angustifolius)	(Struthanthus_sp_RE_5128_1	(Psittacanthus_schiedeanus
((((Oncocalyx_sulfureus	(Oncocalyx_schimperi	Oncella_ambigua))	Agelanthus_sansibarensis)	Berhautia_senegalensis)	(((((Vanwykia_remota	Socratina_bemarivensis)	((Plicosepalus_sagittifolius	((Tolypanthus_involucratus	(Dendrophthoe_curvata	(Helixanthera_coccinea	(Dendrophthoe_constricta	(Dendrophthoe_vitellina	Dendrophthoe_longituba)))))	(((Baratranthus_axanthus	((Cecarria_obtusifolia	((Loranthus_odoratus	(Loranthus_delavayi	Loranthus_kaoi))	(Loranthus_europaeus	Loranthus_grewingkii)))	(((((Tripodanthus_belmirensis	(Tripodanthus_flagellaris	(Phthirusa_inorna	Tripodanthus_acutifolius)))	(Psittacanthus_calyculatus	((Passovia_pyrifolia	(Dendropemon_bicolor	(Psittacanthus_schiedeanus	Oryctanthus_occidentalis)))	(Struthanthus_woodsonii	(Struthanthus_sp_RE_5128_1	((Psittacanthus_angustifolius	Cladocolea_gracilis)	(Struthanthus_orbicularis	((Cladocolea_cupulata	Cladocolea_mcvaughii)	Struthanthus_oerstedii))))))))	(((((Gaiadendron_punctatum	Atkinsonia_ligustrina)	Amylotheca_subumbellata)	(Notanthera_heterophylla	(((((Lysiana_exocarpi	Lysiana_filifolia)	Lysiana_maritima)	((Lepeostegeres_lancifolia	(Decaisnina_brittenii	Decaisnina_triflora))	(Macrosolen_melintangensis	(Decaisnina_congesta
(((Oncocalyx_sulfureus	Oncella_ambigua)	Agelanthus_sansibarensis)	(((Vanwykia_remota	Socratina_bemarivensis)	(((Bakerella_sp_Nickrent_4161	Plicosepalus_sagittifolius)	((Tolypanthus_involucratus	(Dendrophthoe_curvata	(Helixanthera_coccinea	(Dendrophthoe_constricta	(Dendrophthoe_vitellina	Dendrophthoe_longituba)))))	((((Helixanthera_cylindrica	((Sogerianthe_sessiflora	(((Helicanthes_elastica	Amyema_queenslandica)	Benthamina_alyxifolia)	(Dactyliophora_novaeguineae	((Amyema_glabra	Diplatia_grandibractea)	Diplatia_furcata))))	(Baratranthus_axanthus	(((((Psittacanthus_calyculatus	((((Phthirusa_inorna	Passovia_pyrifolia)	(Dendropemon_bicolor	(Tripodanthus_flagellaris	Oryctanthus_occidentalis)))	((Psittacanthus_angustifolius	Cladocolea_gracilis)	((Tripodanthus_belmirensis	Struthanthus_woodsonii)	(Struthanthus_sp_RE_5128_1	(Struthanthus_orbicularis	((Cladocolea_cupulata	Cladocolea_mcvaughii)	Struthanthus_oerstedii))))))	Tripodanthus_acutifolius))	Psittacanthus_schiedeanus)	((((Gaiadendron_punctatum	Atkinsonia_ligustrina)	(Notanthera_heterophylla	((((Amylotheca_subumbellata	((Lysiana_exocarpi	Lysiana_filifolia)	Lysiana_maritima))	(Decaisnina_triflora	((Macrosolen_cochinchinensis	Macrosolen_melintangensis)
(((Oncocalyx_sulfureus	Oncella_ambigua)	Agelanthus_sansibarensis)	(((Oedina_pendens	(Vanwykia_remota	Socratina_bemarivensis))	(((Bakerella_sp_Nickrent_4161	Plicosepalus_sagittifolius)	(((Helixanthera_coccinea	(Dendrophthoe_vitellina	Dendrophthoe_longituba))	(Tolypanthus_involucratus	Dendrophthoe_curvata))	(((Helixanthera_cylindrica	((Sogerianthe_sessiflora	(((Helicanthes_elastica	Amyema_queenslandica)	Benthamina_alyxifolia)	((Amyema_cambagei	((Amyema_glabra	Diplatia_grandibractea)	Diplatia_furcata))	Dactyliophora_novaeguineae)))	Baratranthus_axanthus))	(((((((((Tristerix_chodatianus	Tristerix_peruvianus)	((Tristerix_pubescens	Tristerix_longebracteatus)	(((Tristerix_peytonii	Tristerix_verticillatus)	Tristerix_corymbosus)	Tristerix_aphyllus)))	(Tristerix_grandiflorus	Tristerix_penduliflorus))	Tupeia_antarctica)	((((((Lepeostegeres_lancifolia	(((Decaisnina_congesta	Decaisnina_signata)	Decaisnina_brittenii)	Decaisnina_triflora))	((Macrosolen_cochinchinensis	Macrosolen_melintangensis)	Lepidaria_sp_Nickrent_4044))	(((Lepidaria_oviceps	Amylotheca_duthieana)	Loxanthera_speciosa)	(Amylotheca_subumbellata	((Lysiana_exocarpi	Lysiana_filifolia)	Lysiana_maritima))))
(((Oncocalyx_sulfureus	Oncella_ambigua)	Agelanthus_sansibarensis)	((((Vanwykia_remota	Socratina_bemarivensis)	(Amyema_cambagei	((((((Baratranthus_axanthus	(((Helicanthes_elastica	Amyema_queenslandica)	(((((Diplatia_furcata	Amyema_glabra)	Diplatia_grandibractea)	Dactyliophora_novaeguineae)	Benthamina_alyxifolia)	Phragmanthera_regularis))	Sogerianthe_sessiflora))	(((((Tupeia_antarctica	(((Atkinsonia_ligustrina	(Gaiadendron_punctatum	((((Lepeostegeres_lancifolia	((Lepidaria_oviceps	Amylotheca_duthieana)	Loxanthera_speciosa))	((Amylotheca_subumbellata	((Lysiana_exocarpi	Lysiana_filifolia)	Lysiana_maritima))	((((Decaisnina_congesta	Decaisnina_signata)	Decaisnina_brittenii)	Decaisnina_triflora)	((Macrosolen_cochinchinensis	Macrosolen_melintangensis)	Lepidaria_sp_Nickrent_4044))))	(Tripodanthus_flagellaris	(Alepis_flavida	Peraxilla_tetrapetala)))	Nuytsia_floribunda)))	(Notanthera_heterophylla	(Aetanthus_nodosus	Desmaria_mutabilis)))	(Ligaria_cuneifolia	(Tripodanthus_acutifolius	((Psittacanthus_calyculatus	((Dendropemon_bicolor	(Oryctanthus_occidentalis	(Cladocolea_cupulata	Cladocolea_mcvaughii)))	Passovia_pyrifolia))	((Struthanthus_orbicularis
((((Oncocalyx_sulfureus	Oncella_ambigua)	Agelanthus_sansibarensis)	((((Vanwykia_remota	Socratina_bemarivensis)	((((((Tapinanthus_sp_OM825	(Spragueanella_rhamnifolia	Erianthemum_dregei))	(Englerina_woodfordioides	((Oliverella_rubroviridis	Tapinanthus_quinquangulus)	Plicosepalus_curviflorus)))	(Septulina_glauca	(Emelianthe_panganensis	Globimetula_dinklagei)))	Phragmanthera_crassicaulis)	(Helixanthera_kirkii	Moquiniella_rubra))	(((((Helixanthera_cylindrica	((((Muellerina_celastroides	Muellerina_eucalyptoides)	Ileostylus_micranthus)	((Cecarria_obtusifolia	((Loranthus_delavayi	(Loranthus_kaoi	Loranthus_odoratus))	(Loranthus_europaeus	Loranthus_grewingkii)))	((((Tripodanthus_acutifolius	((Tripodanthus_flagellaris	Tripodanthus_belmirensis)	Phthirusa_inorna))	((Psittacanthus_calyculatus	(((Psittacanthus_angustifolius	Dendropemon_bicolor)	Oryctanthus_occidentalis)	Passovia_pyrifolia))	(Psittacanthus_schiedeanus	((Struthanthus_woodsonii	(Struthanthus_sp_RE_5128_1	(Struthanthus_orbicularis	(Cladocolea_cupulata	(Cladocolea_mcvaughii	Struthanthus_oerstedii)))))	Cladocolea_gracilis))))	((Tupeia_antarctica	((Tristerix_peytonii	((Tristerix_corymbosus	(Tristerix_verticillatus	Tristerix_aphyllus))
((((Vanwykia_remota	Socratina_bemarivensis)	(((((Dendrophthoe_vitellina	Dendrophthoe_longituba)	Helixanthera_coccinea)	(Dendrophthoe_curvata	Tolypanthus_involucratus))	((((Baratranthus_axanthus	(Sogerianthe_sessiflora	(((Amyema_cambagei	Dactyliophora_novaeguineae)	(Diplatia_furcata	(Amyema_glabra	Diplatia_grandibractea)))	(Benthamina_alyxifolia	(Helicanthes_elastica	Amyema_queenslandica)))))	((((((Tristerix_pubescens	(((Tristerix_penduliflorus	(Tristerix_verticillatus	(Tristerix_aphyllus	Tristerix_corymbosus)))	Tristerix_peytonii)	(Tristerix_longebracteatus	(Tristerix_chodatianus	Tristerix_peruvianus))))	Tristerix_grandiflorus)	Tupeia_antarctica)	(Gaiadendron_punctatum	(Atkinsonia_ligustrina	((Notanthera_heterophylla	(((Lepeostegeres_lancifolia	((Lepidaria_oviceps	Loxanthera_speciosa)	Amylotheca_duthieana))	((Amylotheca_subumbellata	(Lysiana_maritima	(Lysiana_filifolia	Lysiana_exocarpi)))	(Decaisnina_triflora	((Lepidaria_sp_Nickrent_4044	Macrosolen_cochinchinensis)	Macrosolen_melintangensis))))	(Alepis_flavida	Peraxilla_tetrapetala)))	((Ligaria_cuneifolia	((Tripodanthus_belmirensis	(Psittacanthus_calyculatus	(((Dendropemon_bicolor	(Psittacanthus_schiedeanus
(((Oncella_ambigua	Oncocalyx_sulfureus)	(Agelanthus_sansibarensis	Englerina_woodfordioides))	((((((Plicosepalus_curviflorus	Helixanthera_coccinea)	((Plicosepalus_sagittifolius	Bakerella_sp_Nickrent_4161)	((Phragmanthera_crassicaulis	((Globimetula_dinklagei	Emelianthe_panganensis)	((Erianthemum_dregei	Spragueanella_rhamnifolia)	(Tapinanthus_sp_OM825	(Tapinanthus_quinquangulus	Oliverella_rubroviridis)))))	(Helixanthera_kirkii	Moquiniella_rubra))))	((Vanwykia_remota	Socratina_bemarivensis)	(((Dendrophthoe_curvata	(Dendrophthoe_vitellina	Dendrophthoe_longituba))	Tolypanthus_involucratus)	((((Baratranthus_axanthus	((Sogerianthe_sessiflora	((Amyema_cambagei	Dactyliophora_novaeguineae)	((Amyema_glabra	Diplatia_grandibractea)	Diplatia_furcata)))	(Benthamina_alyxifolia	(Helicanthes_elastica	Amyema_queenslandica))))	((((Notanthera_heterophylla	((Aetanthus_nodosus	((Tristerix_corymbosus	(Tristerix_aphyllus	(Tristerix_penduliflorus	Tristerix_verticillatus)))	((Tristerix_longebracteatus	(Tristerix_pubescens	Tristerix_grandiflorus))	(Tristerix_peytonii	(Tristerix_chodatianus	Tristerix_peruvianus)))))	Tupeia_antarctica))	((Atkinsonia_ligustrina	(Desmaria_mutabilis	(Ligaria_cuneifolia
((Berhautia_senegalensis	((Oncella_ambigua	Oncocalyx_sulfureus)	Agelanthus_sansibarensis))	((Tapinanthus_constrictiflorus	(Oncocalyx_schimperi	Englerina_ramulosa))	(((((Globimetula_dinklagei	Emelianthe_panganensis)	((Englerina_woodfordioides	(Tapinanthus_quinquangulus	Oliverella_rubroviridis))	((Erianthemum_dregei	Spragueanella_rhamnifolia)	Tapinanthus_sp_OM825)))	((Phragmanthera_crassicaulis	Bakerella_sp_Nickrent_4161)	(Helixanthera_kirkii	Moquiniella_rubra)))	(Amyema_cambagei	((Diplatia_grandibractea	(((Dendrophthoe_curvata	(Helixanthera_coccinea	(Dendrophthoe_constricta	(Dendrophthoe_vitellina	Dendrophthoe_longituba))))	Tolypanthus_involucratus)	(((((Sogerianthe_sessiflora	(Dactyliophora_novaeguineae	(Amyema_glabra	Diplatia_furcata)))	(Benthamina_alyxifolia	(Helicanthes_elastica	Amyema_queenslandica)))	(((Ileostylus_micranthus	(Muellerina_celastroides	Muellerina_eucalyptoides))	(((((((Tripodanthus_flagellaris	Tripodanthus_acutifolius)	(((Cladocolea_gracilis	Struthanthus_sp_RE_5128_1)	((Struthanthus_orbicularis	Struthanthus_oerstedii)	(Tripodanthus_belmirensis	Struthanthus_woodsonii)))	((Phthirusa_inorna	Passovia_pyrifolia)	(Psittacanthus_angustifolius	(Dendropemon_bicolor	Oryctanthus_occidentalis)))))
(((Oncella_ambigua	Oncocalyx_sulfureus)	Agelanthus_sansibarensis)	(Berhautia_senegalensis	((((Vanwykia_remota	Socratina_bemarivensis)	(((Bakerella_sp_Nickrent_4161	(((Phragmanthera_crassicaulis	((Englerina_woodfordioides	(Tapinanthus_quinquangulus	Oliverella_rubroviridis))	((Erianthemum_dregei	Spragueanella_rhamnifolia)	Tapinanthus_sp_OM825)))	(Septulina_glauca	(Globimetula_dinklagei	Emelianthe_panganensis)))	(Helixanthera_kirkii	Moquiniella_rubra)))	Plicosepalus_sagittifolius)	(((((Dendrophthoe_vitellina	Dendrophthoe_longituba)	Dendrophthoe_constricta)	Dendrophthoe_curvata)	((Plicosepalus_curviflorus	Helixanthera_coccinea)	Tolypanthus_involucratus))	((((Sogerianthe_sessiflora	(((Amyema_cambagei	(Diplatia_furcata	(Diplatia_grandibractea	Amyema_glabra)))	Dactyliophora_novaeguineae)	(Benthamina_alyxifolia	(Helicanthes_elastica	Amyema_queenslandica))))	((Cecarria_obtusifolia	((Loranthus_delavayi	(Loranthus_kaoi	Loranthus_odoratus))	(Loranthus_europaeus	Loranthus_grewingkii)))	((Ileostylus_micranthus	(Muellerina_celastroides	Muellerina_eucalyptoides))	((((Psittacanthus_calyculatus	((Passovia_pyrifolia	(Dendropemon_bicolor	(Psittacanthus_schiedeanus	Oryctanthus_occidentalis)))
(((Oncella_ambigua	Oncocalyx_sulfureus)	Agelanthus_sansibarensis)	(Berhautia_senegalensis	((((Vanwykia_remota	Socratina_bemarivensis)	((((((Phragmanthera_crassicaulis	((Oliverella_rubroviridis	(Englerina_woodfordioides	Tapinanthus_quinquangulus))	((Erianthemum_dregei	Spragueanella_rhamnifolia)	Tapinanthus_sp_OM825)))	(Globimetula_dinklagei	(Helixanthera_kirkii	Emelianthe_panganensis)))	Moquiniella_rubra)	(Plicosepalus_sagittifolius	(Septulina_glauca	(Dendrophthoe_vitellina	Bakerella_sp_Nickrent_4161))))	Amyema_cambagei)	(((((((Diplatia_furcata	Amyema_glabra)	Benthamina_alyxifolia)	(Dactyliophora_novaeguineae	(Sogerianthe_sessiflora	(Helicanthes_elastica	Amyema_queenslandica))))	((Baratranthus_axanthus	((Ileostylus_micranthus	(Muellerina_celastroides	Muellerina_eucalyptoides))	(((((((((Phthirusa_inorna	Passovia_pyrifolia)	((Cladocolea_gracilis	(Struthanthus_woodsonii	(Struthanthus_sp_RE_5128_1	(Struthanthus_orbicularis	Struthanthus_oerstedii))))	Psittacanthus_calyculatus))	(Cladocolea_cupulata	Psittacanthus_schiedeanus))	(Dendropemon_bicolor	(Cladocolea_mcvaughii	Oryctanthus_occidentalis)))	Psittacanthus_angustifolius)	(Tripodanthus_belmirensis	(Tripodanthus_flagellaris	Tripodanthus_acutifolius)))
(((Oncella_ambigua	Oncocalyx_sulfureus)	Agelanthus_sansibarensis)	(Berhautia_senegalensis	((((Diplatia_grandibractea	(Vanwykia_remota	Socratina_bemarivensis))	Dendrophthoe_constricta)	((Amyema_cambagei	(((((((Sogerianthe_sessiflora	(Benthamina_alyxifolia	(Helicanthes_elastica	Amyema_queenslandica)))	((Diplatia_furcata	Amyema_glabra)	(Plicosepalus_curviflorus	Dactyliophora_novaeguineae)))	((((Atkinsonia_ligustrina	((((Amylotheca_subumbellata	(Psittacanthus_calyculatus	(((Tripodanthus_flagellaris	(Tripodanthus_acutifolius	Phthirusa_inorna))	((((Struthanthus_woodsonii	(Struthanthus_sp_RE_5128_1	(Struthanthus_orbicularis	((Cladocolea_cupulata	Cladocolea_mcvaughii)	Struthanthus_oerstedii))))	Cladocolea_gracilis)	Psittacanthus_angustifolius)	(Passovia_pyrifolia	(Dendropemon_bicolor	(Psittacanthus_schiedeanus	Oryctanthus_occidentalis)))))	Tripodanthus_belmirensis)))	(Aetanthus_nodosus	Desmaria_mutabilis))	Tupeia_antarctica)	((Notanthera_heterophylla	(((Lepeostegeres_lancifolia	(Loxanthera_speciosa	(Lepidaria_oviceps	Amylotheca_duthieana)))	(((((Decaisnina_signata	Decaisnina_congesta)	Decaisnina_triflora)	Decaisnina_brittenii)	(Lepidaria_sp_Nickrent_4044	(Macrosolen_cochinchinensis
(((Oncocalyx_schimperi	(Englerina_ramulosa	Tapinanthus_constrictiflorus))	(((Vanwykia_remota	Socratina_bemarivensis)	((((((((Tupeia_antarctica	(((Nuytsia_floribunda	Gaiadendron_punctatum)	((((Decaisnina_signata	(Decaisnina_brittenii	Decaisnina_congesta))	(Psittacanthus_schiedeanus	(Aetanthus_nodosus	Desmaria_mutabilis)))	(((((Phthirusa_inorna	Passovia_pyrifolia)	(Psittacanthus_calyculatus	((Tripodanthus_flagellaris	Dendropemon_bicolor)	Oryctanthus_occidentalis)))	((Psittacanthus_angustifolius	(Struthanthus_orbicularis	Struthanthus_oerstedii))	(Tripodanthus_belmirensis	((Cladocolea_gracilis	Struthanthus_sp_RE_5128_1)	Struthanthus_woodsonii))))	((Cladocolea_cupulata	Cladocolea_mcvaughii)	Tripodanthus_acutifolius))	(Notanthera_heterophylla	(((((Lysiana_filifolia	Lysiana_exocarpi)	Lysiana_maritima)	(Decaisnina_triflora	(Lepidaria_sp_Nickrent_4044	(Macrosolen_cochinchinensis	Macrosolen_melintangensis))))	(Lepeostegeres_lancifolia	(Lepidaria_oviceps	(Loxanthera_speciosa	Amylotheca_duthieana))))	(Alepis_flavida	Peraxilla_tetrapetala)))))	(Ligaria_cuneifolia	Atkinsonia_ligustrina)))	(Amylotheca_subumbellata	(((((Tristerix_verticillatus	(Tristerix_aphyllus	Tristerix_corymbosus))
((((Oncella_ambigua	Oncocalyx_sulfureus)	Agelanthus_sansibarensis)	(Berhautia_senegalensis	(((Vanwykia_remota	Socratina_bemarivensis)	(((((((Baratranthus_axanthus	Helixanthera_cylindrica)	((Ileostylus_micranthus	(Muellerina_celastroides	Muellerina_eucalyptoides))	(((((Nuytsia_floribunda	((((Tristerix_peytonii	(Tristerix_penduliflorus	(Tristerix_verticillatus	(Tristerix_aphyllus	Tristerix_corymbosus))))	Tristerix_grandiflorus)	(Tristerix_longebracteatus	Tristerix_pubescens))	(Tristerix_chodatianus	Tristerix_peruvianus)))	(Lepidaria_oviceps	Gaiadendron_punctatum))	(((Notanthera_heterophylla	(((Amylotheca_subumbellata	((Lysiana_filifolia	Lysiana_exocarpi)	Lysiana_maritima))	(((((Decaisnina_signata	Decaisnina_congesta)	Decaisnina_brittenii)	Decaisnina_triflora)	(Lepidaria_sp_Nickrent_4044	(Macrosolen_cochinchinensis	Macrosolen_melintangensis)))	(Lepeostegeres_lancifolia	(Loxanthera_speciosa	Amylotheca_duthieana))))	(Alepis_flavida	Peraxilla_tetrapetala)))	((Ligaria_cuneifolia	(Aetanthus_nodosus	Desmaria_mutabilis))	(((((((Psittacanthus_schiedeanus	(Struthanthus_orbicularis	((Cladocolea_cupulata	Cladocolea_mcvaughii)	(Psittacanthus_angustifolius	Struthanthus_oerstedii))))
(((Oncella_ambigua	Oncocalyx_sulfureus)	Agelanthus_sansibarensis)	((((Oedina_pendens	((Phragmanthera_regularis	(Helixanthera_kirkii	Moquiniella_rubra))	(((Globimetula_dinklagei	Emelianthe_panganensis)	((Oliverella_rubroviridis	(Englerina_woodfordioides	Tapinanthus_quinquangulus))	((Erianthemum_dregei	Spragueanella_rhamnifolia)	Tapinanthus_sp_OM825)))	(Septulina_glauca	(Plicosepalus_curviflorus	Phragmanthera_crassicaulis)))))	(((Vanwykia_remota	Socratina_bemarivensis)	(((((Baratranthus_axanthus	(Sogerianthe_sessiflora	(((Amyema_cambagei	(Diplatia_furcata	(Diplatia_grandibractea	Amyema_glabra)))	Dactyliophora_novaeguineae)	(Benthamina_alyxifolia	(Helicanthes_elastica	Amyema_queenslandica)))))	((Cecarria_obtusifolia	((Loranthus_delavayi	(Loranthus_kaoi	Loranthus_odoratus))	(Loranthus_europaeus	Loranthus_grewingkii)))	((Ileostylus_micranthus	(Muellerina_celastroides	Muellerina_eucalyptoides))	((((Nuytsia_floribunda	((Tristerix_peytonii	(Tristerix_corymbosus	(Tristerix_aphyllus	(Tristerix_penduliflorus	Tristerix_verticillatus))))	(((Tristerix_chodatianus	Tristerix_peruvianus)	Tristerix_grandiflorus)	(Tristerix_longebracteatus	Tristerix_pubescens))))
((Berhautia_senegalensis	((Oncella_ambigua	Oncocalyx_sulfureus)	Agelanthus_sansibarensis))	(((((((((Baratranthus_axanthus	(Sogerianthe_sessiflora	(((Diplatia_furcata	Amyema_glabra)	Dactyliophora_novaeguineae)	(Benthamina_alyxifolia	(Helicanthes_elastica	Amyema_queenslandica)))))	((((((((Tristerix_corymbosus	Tristerix_aphyllus)	Tristerix_chodatianus)	((Tristerix_longebracteatus	Tristerix_peruvianus)	Tristerix_pubescens))	(Tristerix_grandiflorus	Tristerix_penduliflorus))	Tristerix_peytonii)	Tristerix_verticillatus)	(Tupeia_antarctica	(((Atkinsonia_ligustrina	Nuytsia_floribunda)	Gaiadendron_punctatum)	(Decaisnina_brittenii	(Decaisnina_congesta	(Decaisnina_signata	((Notanthera_heterophylla	(((Loxanthera_speciosa	Amylotheca_duthieana)	((((Macrosolen_cochinchinensis	Macrosolen_melintangensis)	Lepidaria_sp_Nickrent_4044)	(Decaisnina_triflora	Lepeostegeres_lancifolia))	(Amylotheca_subumbellata	((Lysiana_exocarpi	Lysiana_filifolia)	Lysiana_maritima))))	(Alepis_flavida	Peraxilla_tetrapetala)))	((Ligaria_cuneifolia	(Aetanthus_nodosus	Desmaria_mutabilis))	((((Dendropemon_bicolor	(Psittacanthus_schiedeanus	Oryctanthus_occidentalis))	Passovia_pyrifolia)
(((((Vanwykia_remota	Socratina_bemarivensis)	(((Oedina_pendens	(Bakerella_sp_Nickrent_4161	Plicosepalus_sagittifolius))	(((Helixanthera_kirkii	Moquiniella_rubra)	(Phragmanthera_crassicaulis	(((Englerina_woodfordioides	(Tapinanthus_quinquangulus	Oliverella_rubroviridis))	(Tapinanthus_sp_OM825	(Erianthemum_dregei	Spragueanella_rhamnifolia)))	(Globimetula_dinklagei	Emelianthe_panganensis))))	Septulina_glauca))	(((((Cecarria_obtusifolia	((Loranthus_europaeus	Loranthus_grewingkii)	(Loranthus_odoratus	(Loranthus_kaoi	Loranthus_delavayi))))	((((((Desmaria_mutabilis	Aetanthus_nodosus)	(((Gaiadendron_punctatum	(Atkinsonia_ligustrina	Nuytsia_floribunda))	(Notanthera_heterophylla	((Lepidaria_oviceps	(Peraxilla_tetrapetala	Alepis_flavida))	((Lysiana_maritima	(Lysiana_exocarpi	Lysiana_filifolia))	((Lepeostegeres_lancifolia	((Decaisnina_brittenii	Decaisnina_triflora)	(Decaisnina_congesta	((Lepidaria_sp_Nickrent_4044	(Macrosolen_melintangensis	Macrosolen_cochinchinensis))	Decaisnina_signata))))	(Loxanthera_speciosa	Amylotheca_duthieana))))))	Amylotheca_subumbellata))	(((((Cladocolea_cupulata	Cladocolea_mcvaughii)	(Passovia_pyrifolia	((Psittacanthus_schiedeanus
(Berhautia_senegalensis	((((((Vanwykia_remota	Socratina_bemarivensis)	((((Moquiniella_rubra	((Helixanthera_kirkii	Phragmanthera_crassicaulis)	(((Tapinanthus_quinquangulus	Oliverella_rubroviridis)	(Tapinanthus_sp_OM825	(Erianthemum_dregei	Spragueanella_rhamnifolia)))	(Globimetula_dinklagei	Emelianthe_panganensis))))	Amyema_cambagei)	Diplatia_grandibractea)	((Septulina_glauca	Bakerella_sp_Nickrent_4161)	(Plicosepalus_sagittifolius	((((Baratranthus_axanthus	(((Amyema_glabra	Diplatia_furcata)	(Benthamina_alyxifolia	(Dactyliophora_novaeguineae	(Amyema_queenslandica	Helicanthes_elastica))))	((Helixanthera_parasitica	Plicosepalus_curviflorus)	Sogerianthe_sessiflora)))	(((Cecarria_obtusifolia	((Loranthus_delavayi	(Loranthus_odoratus	Loranthus_kaoi))	(Loranthus_grewingkii	Loranthus_europaeus)))	(((((Gaiadendron_punctatum	(Atkinsonia_ligustrina	Nuytsia_floribunda))	(((Aetanthus_nodosus	Peraxilla_tetrapetala)	Alepis_flavida)	(((Decaisnina_triflora	Lepeostegeres_lancifolia)	((Macrosolen_melintangensis	Macrosolen_cochinchinensis)	(((Decaisnina_congesta	Decaisnina_signata)	Decaisnina_brittenii)	Lepidaria_sp_Nickrent_4044)))	((Lepidaria_oviceps	(Loxanthera_speciosa
(((Oncella_ambigua	(Oncocalyx_schimperi	Oncocalyx_sulfureus))	Agelanthus_sansibarensis)	(Berhautia_senegalensis	(((Vanwykia_remota	Socratina_bemarivensis)	((Phragmanthera_regularis	(Moquiniella_rubra	((Septulina_glauca	Phragmanthera_crassicaulis)	(((Englerina_woodfordioides	(Tapinanthus_quinquangulus	Oliverella_rubroviridis))	(Tapinanthus_sp_OM825	(Plicosepalus_curviflorus	(Erianthemum_dregei	Spragueanella_rhamnifolia))))	(Globimetula_dinklagei	(Helixanthera_kirkii	Emelianthe_panganensis))))))	(Bakerella_sp_Nickrent_4161	(Plicosepalus_sagittifolius	((((Baratranthus_axanthus	Helixanthera_cylindrica)	((((Amyema_queenslandica	Helicanthes_elastica)	((Dactyliophora_novaeguineae	(((Amyema_glabra	Diplatia_furcata)	Diplatia_grandibractea)	Amyema_cambagei))	Benthamina_alyxifolia))	Sogerianthe_sessiflora)	((Cecarria_obtusifolia	((Loranthus_odoratus	(Loranthus_kaoi	Loranthus_delavayi))	(Loranthus_grewingkii	Loranthus_europaeus)))	((Gaiadendron_punctatum	(Nuytsia_floribunda	((((((Peraxilla_tetrapetala	Alepis_flavida)	Lepidaria_oviceps)	(((Decaisnina_triflora	Lepeostegeres_lancifolia)	((Macrosolen_melintangensis	Macrosolen_cochinchinensis)	Lepidaria_sp_Nickrent_4044))
(((Oncella_ambigua	Oncocalyx_sulfureus)	Agelanthus_sansibarensis)	(Berhautia_senegalensis	(((Tapinanthus_constrictiflorus	Englerina_ramulosa)	(((Vanwykia_remota	Socratina_bemarivensis)	(((((Englerina_woodfordioides	(Tapinanthus_quinquangulus	Oliverella_rubroviridis))	(Tapinanthus_sp_OM825	(Plicosepalus_curviflorus	(Erianthemum_dregei	Spragueanella_rhamnifolia))))	(Globimetula_dinklagei	Emelianthe_panganensis))	(Moquiniella_rubra	(Helixanthera_kirkii	Phragmanthera_crassicaulis)))	((Phragmanthera_regularis	(((Helixanthera_cylindrica	((Baratranthus_axanthus	(((Dactyliophora_novaeguineae	(((Diplatia_grandibractea	Amyema_glabra)	Diplatia_furcata)	Amyema_cambagei))	(Benthamina_alyxifolia	(Amyema_queenslandica	Helicanthes_elastica)))	Sogerianthe_sessiflora))	(((Muellerina_eucalyptoides	Muellerina_celastroides)	Ileostylus_micranthus)	((Cecarria_obtusifolia	((Loranthus_delavayi	(Loranthus_odoratus	Loranthus_kaoi))	(Loranthus_grewingkii	Loranthus_europaeus)))	(Gaiadendron_punctatum	(Nuytsia_floribunda	(((((Lepidaria_oviceps	(Peraxilla_tetrapetala	Alepis_flavida))	(((Loxanthera_speciosa	Amylotheca_duthieana)	((Decaisnina_triflora	Lepeostegeres_lancifolia)
((((Vanwykia_remota	Socratina_bemarivensis)	(((Phragmanthera_crassicaulis	((Globimetula_dinklagei	Emelianthe_panganensis)	((Englerina_woodfordioides	(Tapinanthus_quinquangulus	Oliverella_rubroviridis))	((Tapinanthus_sp_OM825	(Erianthemum_dregei	Spragueanella_rhamnifolia))	Plicosepalus_curviflorus))))	(Helixanthera_kirkii	Moquiniella_rubra))	((Septulina_glauca	Bakerella_sp_Nickrent_4161)	(Plicosepalus_sagittifolius	(((((Cecarria_obtusifolia	((Loranthus_delavayi	(Loranthus_odoratus	Loranthus_kaoi))	(Loranthus_grewingkii	Loranthus_europaeus)))	((((Tupeia_antarctica	((((Tristerix_verticillatus	Tristerix_aphyllus)	Tristerix_corymbosus)	(((Tristerix_penduliflorus	Tristerix_grandiflorus)	Tristerix_peytonii)	(Tristerix_longebracteatus	(Tristerix_pubescens	(Tristerix_chodatianus	Tristerix_peruvianus)))))	(Ligaria_cuneifolia	(Aetanthus_nodosus	Desmaria_mutabilis))))	(((Tripodanthus_belmirensis	((Phthirusa_inorna	Tripodanthus_acutifolius)	Tripodanthus_flagellaris))	(Psittacanthus_schiedeanus	((Struthanthus_sp_RE_5128_1	(Struthanthus_woodsonii	(Cladocolea_gracilis	(Struthanthus_oerstedii	Struthanthus_orbicularis))))	((Psittacanthus_angustifolius	Psittacanthus_calyculatus)	(Passovia_pyrifolia
(((((((Phthirusa_inorna	Globimetula_dinklagei)	Emelianthe_panganensis)	((Helixanthera_kirkii	((Tapinanthus_quinquangulus	Oliverella_rubroviridis)	(Englerina_woodfordioides	(Tapinanthus_sp_OM825	(Erianthemum_dregei	Spragueanella_rhamnifolia)))))	(Phragmanthera_crassicaulis	Moquiniella_rubra)))	((((Plicosepalus_curviflorus	((Helixanthera_cylindrica	((Baratranthus_axanthus	((((Amyema_cambagei	(Diplatia_furcata	(Diplatia_grandibractea	Amyema_glabra)))	Dactyliophora_novaeguineae)	(Benthamina_alyxifolia	(Amyema_queenslandica	Helicanthes_elastica)))	Sogerianthe_sessiflora))	((Cecarria_obtusifolia	((Loranthus_kaoi	(Loranthus_delavayi	Loranthus_odoratus))	(Loranthus_grewingkii	Loranthus_europaeus)))	(((((((Oryctanthus_occidentalis	Dendropemon_bicolor)	Tripodanthus_flagellaris)	Tripodanthus_acutifolius)	(Tripodanthus_belmirensis	((Psittacanthus_schiedeanus	Psittacanthus_calyculatus)	(((Psittacanthus_angustifolius	(Struthanthus_woodsonii	((Struthanthus_oerstedii	Struthanthus_orbicularis)	Struthanthus_sp_RE_5128_1)))	Cladocolea_gracilis)	(Passovia_pyrifolia	(Cladocolea_mcvaughii	Cladocolea_cupulata))))))	((((Nuytsia_floribunda	(Notanthera_heterophylla	((Peraxilla_tetrapetala	Alepis_flavida)
(((Oncella_ambigua	Oncocalyx_sulfureus)	Agelanthus_sansibarensis)	((((Oedina_pendens	(Vanwykia_remota	Socratina_bemarivensis))	(((((((Englerina_woodfordioides	(Tapinanthus_quinquangulus	Oliverella_rubroviridis))	Tapinanthus_sp_OM825)	(Erianthemum_dregei	Spragueanella_rhamnifolia))	((Lepidaria_oviceps	Globimetula_dinklagei)	Emelianthe_panganensis))	((Plicosepalus_curviflorus	(Oncocalyx_schimperi	Septulina_glauca))	Phragmanthera_crassicaulis))	(Helixanthera_kirkii	Moquiniella_rubra))	((((Helixanthera_cylindrica	((Baratranthus_axanthus	((((Amyema_cambagei	(Diplatia_furcata	(Diplatia_grandibractea	Amyema_glabra)))	Dactyliophora_novaeguineae)	(Benthamina_alyxifolia	(Amyema_queenslandica	Helicanthes_elastica)))	Sogerianthe_sessiflora))	((Cecarria_obtusifolia	((Loranthus_kaoi	(Loranthus_delavayi	Loranthus_odoratus))	(Loranthus_grewingkii	Loranthus_europaeus)))	(((((Notanthera_heterophylla	((Peraxilla_tetrapetala	Alepis_flavida)	((Amylotheca_subumbellata	((Lysiana_filifolia	Lysiana_exocarpi)	Lysiana_maritima))	(((Tristerix_penduliflorus	Loxanthera_speciosa)	(Helixanthera_parasitica	Amylotheca_duthieana))	((((Lepeostegeres_lancifolia
((((Oncella_ambigua	Oncocalyx_sulfureus)	Agelanthus_sansibarensis)	((Tapinanthus_constrictiflorus	(Englerina_ramulosa	Oncocalyx_schimperi))	((((((((Englerina_woodfordioides	(Tapinanthus_quinquangulus	Oliverella_rubroviridis))	Tapinanthus_sp_OM825)	(Plicosepalus_curviflorus	(Erianthemum_dregei	Spragueanella_rhamnifolia)))	(Globimetula_dinklagei	Emelianthe_panganensis))	(Septulina_glauca	Phragmanthera_crassicaulis))	(Helixanthera_kirkii	Moquiniella_rubra))	(((Amyema_cambagei	((((Helixanthera_cylindrica	((Baratranthus_axanthus	((((Diplatia_furcata	Amyema_glabra)	Dactyliophora_novaeguineae)	(Benthamina_alyxifolia	(Amyema_queenslandica	Helicanthes_elastica)))	Sogerianthe_sessiflora))	((Cecarria_obtusifolia	((Loranthus_kaoi	(Loranthus_delavayi	Loranthus_odoratus))	(Loranthus_grewingkii	Loranthus_europaeus)))	((((((((((Cladocolea_mcvaughii	Cladocolea_cupulata)	Oryctanthus_occidentalis)	Dendropemon_bicolor)	(((((Cladocolea_gracilis	(Struthanthus_oerstedii	Struthanthus_orbicularis))	Struthanthus_woodsonii)	(Tripodanthus_belmirensis	Struthanthus_sp_RE_5128_1))	(Phthirusa_inorna	Passovia_pyrifolia))	Psittacanthus_angustifolius))	(Tripodanthus_flagellaris	Tripodanthus_acutifolius))
(((Oncella_ambigua	Oncocalyx_sulfureus)	Agelanthus_sansibarensis)	(((Berhautia_senegalensis	(Tapinanthus_constrictiflorus	Englerina_ramulosa))	((((Vanwykia_remota	Socratina_bemarivensis)	((Septulina_glauca	(Phragmanthera_crassicaulis	((Helixanthera_kirkii	Moquiniella_rubra)	((((Englerina_woodfordioides	(Tapinanthus_quinquangulus	Oliverella_rubroviridis))	Tapinanthus_sp_OM825)	(Plicosepalus_curviflorus	(Erianthemum_dregei	Spragueanella_rhamnifolia)))	(Globimetula_dinklagei	Emelianthe_panganensis)))))	(Bakerella_sp_Nickrent_4161	((((Helixanthera_cylindrica	((Baratranthus_axanthus	((((Amyema_cambagei	(Amyema_glabra	(Diplatia_furcata	Diplatia_grandibractea)))	Dactyliophora_novaeguineae)	(Benthamina_alyxifolia	(Amyema_queenslandica	Helicanthes_elastica)))	Sogerianthe_sessiflora))	(((((Tripodanthus_belmirensis	((Phthirusa_inorna	Tripodanthus_acutifolius)	Tripodanthus_flagellaris))	(Psittacanthus_calyculatus	((Cladocolea_cupulata	((Oryctanthus_occidentalis	Cladocolea_mcvaughii)	Dendropemon_bicolor))	(((Psittacanthus_angustifolius	(Psittacanthus_schiedeanus	((Struthanthus_oerstedii	Struthanthus_orbicularis)	(Struthanthus_woodsonii	Struthanthus_sp_RE_5128_1))))	Cladocolea_gracilis)	Passovia_pyrifolia))))
(((Oncella_ambigua	Oncocalyx_sulfureus)	Agelanthus_sansibarensis)	(((Tapinanthus_constrictiflorus	(Oncocalyx_schimperi	Englerina_ramulosa))	((Vanwykia_remota	Socratina_bemarivensis)	((((((Globimetula_dinklagei	Emelianthe_panganensis)	((Englerina_woodfordioides	(Tapinanthus_quinquangulus	Oliverella_rubroviridis))	((Plicosepalus_curviflorus	Tapinanthus_sp_OM825)	(Erianthemum_dregei	Spragueanella_rhamnifolia))))	(Septulina_glauca	Phragmanthera_crassicaulis))	(Helixanthera_kirkii	Moquiniella_rubra))	((Plicosepalus_sagittifolius	Bakerella_sp_Nickrent_4161)	((((Helixanthera_cylindrica	(((((Amyema_cambagei	(Amyema_glabra	(Diplatia_furcata	Diplatia_grandibractea)))	Dactyliophora_novaeguineae)	(Benthamina_alyxifolia	(Amyema_queenslandica	Helicanthes_elastica)))	Sogerianthe_sessiflora)	((((Muellerina_eucalyptoides	Muellerina_celastroides)	Ileostylus_micranthus)	((Cecarria_obtusifolia	((Loranthus_odoratus	(Loranthus_kaoi	Loranthus_delavayi))	(Loranthus_grewingkii	Loranthus_europaeus)))	(Gaiadendron_punctatum	((((((Aetanthus_nodosus	Desmaria_mutabilis)	Ligaria_cuneifolia)	((((Peraxilla_tetrapetala	Alepis_flavida)	(((Loxanthera_speciosa	Amylotheca_duthieana)
((((Oncocalyx_schimperi	Tapinanthus_constrictiflorus)	Englerina_ramulosa)	(((((((Tapinanthus_quinquangulus	Oliverella_rubroviridis)	(Tapinanthus_sp_OM825	(Plicosepalus_curviflorus	(Spragueanella_rhamnifolia	Erianthemum_dregei))))	((Helixanthera_kirkii	Emelianthe_panganensis)	Globimetula_dinklagei))	Phragmanthera_crassicaulis)	Moquiniella_rubra)	Phragmanthera_regularis)	((((Amyema_cambagei	(((Dendrophthoe_constricta	(Dendrophthoe_vitellina	Dendrophthoe_longituba))	Dendrophthoe_curvata)	(Helixanthera_coccinea	Tolypanthus_involucratus)))	(((Scurrula_ferruginea	(Scurrula_pulverulenta	Scurrula_parasitica))	(Helixanthera_parasitica	Taxillus_chinensis))	(((((((Tripodanthus_belmirensis	(((Dendropemon_bicolor	Oryctanthus_occidentalis)	(Phthirusa_inorna	Passovia_pyrifolia))	((Struthanthus_woodsonii	(Struthanthus_oerstedii	Struthanthus_orbicularis))	((Struthanthus_sp_RE_5128_1	Cladocolea_gracilis)	Psittacanthus_angustifolius))))	(Tripodanthus_flagellaris	Tripodanthus_acutifolius))	Psittacanthus_calyculatus)	(((((Cladocolea_mcvaughii	Cladocolea_cupulata)	Atkinsonia_ligustrina)	(Nuytsia_floribunda	Gaiadendron_punctatum))	(((Notanthera_heterophylla	((Lepidaria_oviceps	(Alepis_flavida	Peraxilla_tetrapetala))
(((Berhautia_senegalensis	(Tapinanthus_constrictiflorus	(Oncocalyx_schimperi	Englerina_ramulosa)))	(((Socratina_bemarivensis	Vanwykia_remota)	(((((((Englerina_woodfordioides	Tapinanthus_quinquangulus)	Oliverella_rubroviridis)	(Septulina_glauca	(Tapinanthus_sp_OM825	(Spragueanella_rhamnifolia	Erianthemum_dregei))))	(Emelianthe_panganensis	Globimetula_dinklagei))	Phragmanthera_crassicaulis)	(Helixanthera_kirkii	Moquiniella_rubra))	(((((((Scurrula_ferruginea	(Scurrula_pulverulenta	Scurrula_parasitica))	Taxillus_chinensis)	(Helixanthera_cylindrica	(((((Psittacanthus_schiedeanus	(((Dendropemon_bicolor	(Tripodanthus_flagellaris	Oryctanthus_occidentalis))	(Psittacanthus_calyculatus	(((Phthirusa_inorna	Passovia_pyrifolia)	(Cladocolea_gracilis	(Tripodanthus_belmirensis	((Struthanthus_oerstedii	Struthanthus_orbicularis)	(Struthanthus_sp_RE_5128_1	Struthanthus_woodsonii)))))	Psittacanthus_angustifolius)))	((Cladocolea_mcvaughii	Cladocolea_cupulata)	Tripodanthus_acutifolius)))	(Tupeia_antarctica	(((Macrosolen_melintangensis	((Amylotheca_subumbellata	((Nuytsia_floribunda	(Aetanthus_nodosus	Desmaria_mutabilis))	(Notanthera_heterophylla	(Tristerix_corymbosus	((((Tristerix_longebracteatus	((Tristerix_verticillatus
(((Berhautia_senegalensis	((Tapinanthus_constrictiflorus	(Oncocalyx_schimperi	Englerina_ramulosa))	((((((((Tapinanthus_quinquangulus	Oliverella_rubroviridis)	(Tapinanthus_sp_OM825	(Spragueanella_rhamnifolia	Erianthemum_dregei)))	(Emelianthe_panganensis	(Plicosepalus_curviflorus	Globimetula_dinklagei)))	(Septulina_glauca	Phragmanthera_crassicaulis))	(Helixanthera_kirkii	Moquiniella_rubra))	(Bakerella_sp_Nickrent_4161	((Diplatia_grandibractea	(((Plicosepalus_sagittifolius	(((Dendrophthoe_constricta	(Dendrophthoe_vitellina	Dendrophthoe_longituba))	Dendrophthoe_curvata)	Helixanthera_coccinea))	(Amyema_cambagei	(((Scurrula_pulverulenta	(Scurrula_parasitica	Scurrula_ferruginea))	(Helixanthera_parasitica	Taxillus_chinensis))	((Baratranthus_axanthus	Helixanthera_cylindrica)	(((((((((Phthirusa_inorna	Passovia_pyrifolia)	(Dendropemon_bicolor	Oryctanthus_occidentalis))	(((Struthanthus_sp_RE_5128_1	Cladocolea_gracilis)	Psittacanthus_angustifolius)	((Tripodanthus_belmirensis	(Struthanthus_oerstedii	Struthanthus_orbicularis))	Struthanthus_woodsonii)))	(Tripodanthus_flagellaris	Tripodanthus_acutifolius))	Psittacanthus_calyculatus)	((((Cladocolea_mcvaughii	Cladocolea_cupulata)	Atkinsonia_ligustrina)	((((((Tristerix_chodatianus
(((Agelanthus_sansibarensis	(Oncella_ambigua	Oncocalyx_sulfureus))	((Tapinanthus_constrictiflorus	Englerina_ramulosa)	(((((Tolypanthus_involucratus	(((Dendrophthoe_vitellina	Dendrophthoe_longituba)	Dendrophthoe_curvata)	Helixanthera_coccinea))	(((Phragmanthera_regularis	(Scurrula_pulverulenta	(Scurrula_parasitica	Scurrula_ferruginea)))	(Dendrophthoe_constricta	(Helixanthera_parasitica	Taxillus_chinensis)))	((Baratranthus_axanthus	Helixanthera_cylindrica)	(((((Aetanthus_nodosus	(((((Tristerix_longebracteatus	Tristerix_pubescens)	(((Tristerix_peytonii	Tristerix_verticillatus)	Tristerix_corymbosus)	Tristerix_grandiflorus))	Tristerix_aphyllus)	(Tristerix_peruvianus	Tristerix_chodatianus))	Tristerix_penduliflorus))	Tupeia_antarctica)	(Gaiadendron_punctatum	((((Atkinsonia_ligustrina	Nuytsia_floribunda)	(((((Psittacanthus_calyculatus	(((Phthirusa_inorna	Passovia_pyrifolia)	(Dendropemon_bicolor	(Tripodanthus_flagellaris	Oryctanthus_occidentalis)))	((Cladocolea_gracilis	Psittacanthus_angustifolius)	((Tripodanthus_belmirensis	(Struthanthus_sp_RE_5128_1	(Struthanthus_oerstedii	Struthanthus_orbicularis)))	Struthanthus_woodsonii))))	(Cladocolea_mcvaughii	Cladocolea_cupulata))	Tripodanthus_acutifolius)
((Berhautia_senegalensis	(Plicosepalus_curviflorus	(Agelanthus_sansibarensis	(Oncella_ambigua	(Oncocalyx_schimperi	Oncocalyx_sulfureus)))))	((((Helixanthera_parasitica	Socratina_bemarivensis)	Vanwykia_remota)	(Bakerella_sp_Nickrent_4161	(((Tolypanthus_involucratus	(((Dendrophthoe_constricta	(Dendrophthoe_vitellina	Dendrophthoe_longituba))	Dendrophthoe_curvata)	Helixanthera_coccinea))	Plicosepalus_sagittifolius)	((((Scurrula_pulverulenta	(Scurrula_parasitica	Scurrula_ferruginea))	Taxillus_chinensis)	((Phragmanthera_regularis	((Baratranthus_axanthus	Helixanthera_cylindrica)	((((Loranthus_europaeus	Loranthus_grewingkii)	(Loranthus_delavayi	(Loranthus_odoratus	Loranthus_kaoi)))	Cecarria_obtusifolia)	(((Muellerina_celastroides	Muellerina_eucalyptoides)	Ileostylus_micranthus)	(((Atkinsonia_ligustrina	Amylotheca_subumbellata)	((((Gaiadendron_punctatum	((Alepis_flavida	Peraxilla_tetrapetala)	((Amylotheca_duthieana	Loxanthera_speciosa)	(((Macrosolen_melintangensis	Macrosolen_cochinchinensis)	(Lepidaria_oviceps	Lepidaria_sp_Nickrent_4044))	((Decaisnina_brittenii	(Decaisnina_congesta	Decaisnina_signata))	((Lepeostegeres_lancifolia	Decaisnina_triflora)	((Lysiana_filifolia
((Agelanthus_sansibarensis	(Oncella_ambigua	(Oncocalyx_schimperi	Oncocalyx_sulfureus)))	(((((((Tapinanthus_sp_OM825	(Spragueanella_rhamnifolia	(Plicosepalus_curviflorus	Erianthemum_dregei)))	(Englerina_woodfordioides	(Tapinanthus_quinquangulus	Oliverella_rubroviridis)))	((Emelianthe_panganensis	Globimetula_dinklagei)	(Septulina_glauca	Phragmanthera_crassicaulis)))	(Helixanthera_kirkii	Moquiniella_rubra))	(((((Socratina_bemarivensis	Vanwykia_remota)	(((((Phragmanthera_regularis	(Scurrula_ferruginea	(Scurrula_pulverulenta	Scurrula_parasitica)))	(Helixanthera_parasitica	Taxillus_chinensis))	((((((Tupeia_antarctica	(((Alepis_flavida	Peraxilla_tetrapetala)	(((Lysiana_filifolia	Lysiana_exocarpi)	Decaisnina_brittenii)	((Decaisnina_congesta	Decaisnina_signata)	((Amylotheca_duthieana	Loxanthera_speciosa)	((Lepeostegeres_lancifolia	(Lysiana_maritima	Decaisnina_triflora))	((Macrosolen_melintangensis	Macrosolen_cochinchinensis)	Lepidaria_sp_Nickrent_4044))))))	((Atkinsonia_ligustrina	Nuytsia_floribunda)	Gaiadendron_punctatum)))	((Amylotheca_subumbellata	((Notanthera_heterophylla	(Aetanthus_nodosus	Desmaria_mutabilis))	(((Tristerix_peytonii	((Tristerix_longebracteatus
((Berhautia_senegalensis	((Oncella_ambigua	(Oncocalyx_schimperi	Oncocalyx_sulfureus))	Agelanthus_sansibarensis))	(((Socratina_bemarivensis	Vanwykia_remota)	(((((((Phragmanthera_regularis	(Scurrula_pulverulenta	(Scurrula_parasitica	Scurrula_ferruginea)))	(Helixanthera_parasitica	Taxillus_chinensis))	(((((Dactyliophora_novaeguineae	(Diplatia_furcata	(Diplatia_grandibractea	Amyema_glabra)))	(Benthamina_alyxifolia	(Helicanthes_elastica	Amyema_queenslandica)))	Sogerianthe_sessiflora)	(((Tupeia_antarctica	(((Notanthera_heterophylla	((Alepis_flavida	Peraxilla_tetrapetala)	((Lepeostegeres_lancifolia	(Amylotheca_duthieana	Loxanthera_speciosa))	((Decaisnina_signata	(Decaisnina_triflora	(((Macrosolen_melintangensis	Macrosolen_cochinchinensis)	Lepidaria_sp_Nickrent_4044)	(Decaisnina_congesta	Decaisnina_brittenii))))	((Lysiana_maritima	Lepidaria_oviceps)	(Lysiana_filifolia	Lysiana_exocarpi))))))	(Amylotheca_subumbellata	((Atkinsonia_ligustrina	Nuytsia_floribunda)	Gaiadendron_punctatum)))	(((Ligaria_cuneifolia	(Aetanthus_nodosus	Desmaria_mutabilis))	((Tristerix_corymbosus	(Tristerix_aphyllus	(Tristerix_penduliflorus	Tristerix_verticillatus)))
(((((Socratina_bemarivensis	Vanwykia_remota)	(((((Dendrophthoe_constricta	(Dendrophthoe_vitellina	Dendrophthoe_longituba))	Dendrophthoe_curvata)	(Helixanthera_coccinea	Tolypanthus_involucratus))	(Plicosepalus_curviflorus	(((Scurrula_ferruginea	(Scurrula_pulverulenta	Scurrula_parasitica))	(Helixanthera_parasitica	Taxillus_chinensis))	(((Baratranthus_axanthus	(Sogerianthe_sessiflora	(((Dactyliophora_novaeguineae	Amyema_cambagei)	(Diplatia_furcata	(Diplatia_grandibractea	Amyema_glabra)))	(Benthamina_alyxifolia	(Helicanthes_elastica	Amyema_queenslandica)))))	((((Muellerina_celastroides	Muellerina_eucalyptoides)	Ileostylus_micranthus)	(((Loranthus_grewingkii	Loranthus_europaeus)	(Loranthus_delavayi	(Loranthus_odoratus	Loranthus_kaoi)))	Cecarria_obtusifolia))	((((((Dendropemon_bicolor	Oryctanthus_occidentalis)	Passovia_pyrifolia)	((Cladocolea_gracilis	(Struthanthus_woodsonii	(Psittacanthus_angustifolius	(Struthanthus_sp_RE_5128_1	(Psittacanthus_schiedeanus	((Cladocolea_cupulata	Cladocolea_mcvaughii)	(Struthanthus_oerstedii	Struthanthus_orbicularis)))))))	Psittacanthus_calyculatus))	((Tripodanthus_acutifolius	Tripodanthus_belmirensis)	Phthirusa_inorna))	((((Notanthera_heterophylla
(((((Septulina_glauca	(((Emelianthe_panganensis	((Tapinanthus_sp_OM825	(Spragueanella_rhamnifolia	Erianthemum_dregei))	((Oliverella_rubroviridis	Tapinanthus_quinquangulus)	Englerina_woodfordioides)))	((Phragmanthera_crassicaulis	Plicosepalus_curviflorus)	Globimetula_dinklagei))	(Helixanthera_kirkii	Moquiniella_rubra)))	((((((Dendrophthoe_constricta	(Dendrophthoe_vitellina	Dendrophthoe_longituba))	Dendrophthoe_curvata)	(Helixanthera_coccinea	Tolypanthus_involucratus))	(((Phragmanthera_regularis	(Scurrula_ferruginea	(Scurrula_pulverulenta	Scurrula_parasitica)))	(Helixanthera_parasitica	Taxillus_chinensis))	((((Baratranthus_axanthus	(Sogerianthe_sessiflora	(((Dactyliophora_novaeguineae	(Diplatia_furcata	Amyema_glabra))	(Benthamina_alyxifolia	(Helicanthes_elastica	Amyema_queenslandica)))	Diplatia_grandibractea)))	Amyema_cambagei)	((((Muellerina_celastroides	Muellerina_eucalyptoides)	Ileostylus_micranthus)	(((Loranthus_grewingkii	Loranthus_europaeus)	(Loranthus_delavayi	(Loranthus_odoratus	Loranthus_kaoi)))	Cecarria_obtusifolia))	(((Atkinsonia_ligustrina	(Tupeia_antarctica	((Nuytsia_floribunda	(Aetanthus_nodosus	Desmaria_mutabilis))	(((Lepidaria_oviceps
((((((((((Plicosepalus_curviflorus	(Tapinanthus_sp_OM825	(Spragueanella_rhamnifolia	Erianthemum_dregei)))	(Oliverella_rubroviridis	Tapinanthus_quinquangulus))	(Phragmanthera_crassicaulis	(Emelianthe_panganensis	Globimetula_dinklagei)))	(Helixanthera_kirkii	Moquiniella_rubra))	((Septulina_glauca	((((Tolypanthus_involucratus	(((Dendrophthoe_constricta	(Dendrophthoe_vitellina	Dendrophthoe_longituba))	Dendrophthoe_curvata)	Helixanthera_coccinea))	(((Phragmanthera_regularis	(Scurrula_ferruginea	(Scurrula_pulverulenta	Scurrula_parasitica)))	(Helixanthera_parasitica	Taxillus_chinensis))	(((((Muellerina_celastroides	Muellerina_eucalyptoides)	Ileostylus_micranthus)	(((Loranthus_grewingkii	Loranthus_europaeus)	(Loranthus_kaoi	(Loranthus_delavayi	Loranthus_odoratus)))	Cecarria_obtusifolia))	((Atkinsonia_ligustrina	((Nuytsia_floribunda	(Amylotheca_subumbellata	(Gaiadendron_punctatum	(((Alepis_flavida	Peraxilla_tetrapetala)	((Amylotheca_duthieana	Loxanthera_speciosa)	(((Macrosolen_melintangensis	Macrosolen_cochinchinensis)	Lepidaria_sp_Nickrent_4044)	(((Lysiana_filifolia	Lysiana_exocarpi)	Lysiana_maritima)	(((Decaisnina_congesta	Decaisnina_signata)	Decaisnina_brittenii)
((((Oncocalyx_sulfureus	Oncella_ambigua)	Agelanthus_sansibarensis)	(((Oedina_pendens	((((Emelianthe_panganensis	Globimetula_dinklagei)	((Englerina_woodfordioides	(Tapinanthus_quinquangulus	Oliverella_rubroviridis))	(Tapinanthus_sp_OM825	(Erianthemum_dregei	(Spragueanella_rhamnifolia	Plicosepalus_curviflorus)))))	(Phragmanthera_crassicaulis	(Helixanthera_kirkii	Moquiniella_rubra)))	((Socratina_bemarivensis	Vanwykia_remota)	((Septulina_glauca	Bakerella_sp_Nickrent_4161)	((((Scurrula_ferruginea	(Scurrula_pulverulenta	Scurrula_parasitica))	(Helixanthera_parasitica	Taxillus_chinensis))	(Phragmanthera_regularis	(((Helixanthera_coccinea	Tolypanthus_involucratus)	(((Dendrophthoe_longituba	Dendrophthoe_vitellina)	Dendrophthoe_constricta)	Dendrophthoe_curvata))	(((((((Tripodanthus_acutifolius	(((((Struthanthus_oerstedii	Struthanthus_orbicularis)	Struthanthus_woodsonii)	(Struthanthus_sp_RE_5128_1	Cladocolea_gracilis))	((Psittacanthus_angustifolius	Passovia_pyrifolia)	(Dendropemon_bicolor	(Psittacanthus_schiedeanus	Oryctanthus_occidentalis))))	Psittacanthus_calyculatus))	(Notanthera_heterophylla	(Ligaria_cuneifolia	(((((((Tristerix_corymbosus	Tristerix_aphyllus)	Tristerix_longebracteatus)	Tristerix_peytonii)
(((Oncocalyx_schimperi	Englerina_ramulosa)	Tapinanthus_constrictiflorus)	((Berhautia_senegalensis	((Oncocalyx_sulfureus	Oncella_ambigua)	Agelanthus_sansibarensis))	((Socratina_bemarivensis	Vanwykia_remota)	(((Phragmanthera_regularis	Bakerella_sp_Nickrent_4161)	(((((Dendrophthoe_constricta	(Scurrula_pulverulenta	(Scurrula_parasitica	Scurrula_ferruginea)))	(Helixanthera_parasitica	Taxillus_chinensis))	(((((Muellerina_celastroides	Muellerina_eucalyptoides)	Ileostylus_micranthus)	(((((Amylotheca_subumbellata	Tupeia_antarctica)	((Aetanthus_nodosus	Desmaria_mutabilis)	((Notanthera_heterophylla	(((Tripodanthus_acutifolius	Tripodanthus_flagellaris)	((((((Tripodanthus_belmirensis	(Struthanthus_oerstedii	Struthanthus_orbicularis))	Struthanthus_woodsonii)	(Struthanthus_sp_RE_5128_1	Cladocolea_gracilis))	((Psittacanthus_angustifolius	Passovia_pyrifolia)	(Dendropemon_bicolor	((Cladocolea_mcvaughii	Cladocolea_cupulata)	Oryctanthus_occidentalis))))	Psittacanthus_calyculatus)	Phthirusa_inorna))	Psittacanthus_schiedeanus))	((Decaisnina_brittenii	(Ligaria_cuneifolia	(Decaisnina_congesta	Decaisnina_signata)))	((Tristerix_chodatianus	Tristerix_peruvianus)	((Tristerix_longebracteatus	Tristerix_pubescens)
((Berhautia_senegalensis	(((Oncocalyx_schimperi	Oncocalyx_sulfureus)	Oncella_ambigua)	Agelanthus_sansibarensis))	(((Socratina_bemarivensis	Vanwykia_remota)	(Phragmanthera_regularis	(((((Scurrula_pulverulenta	(Scurrula_parasitica	Scurrula_ferruginea))	(Helixanthera_parasitica	Taxillus_chinensis))	((((((((((Phthirusa_inorna	Passovia_pyrifolia)	(Dendropemon_bicolor	Oryctanthus_occidentalis))	(Tripodanthus_belmirensis	((Cladocolea_gracilis	(Psittacanthus_angustifolius	((((Cladocolea_mcvaughii	Cladocolea_cupulata)	Struthanthus_oerstedii)	Struthanthus_orbicularis)	(Struthanthus_woodsonii	Struthanthus_sp_RE_5128_1))))	Psittacanthus_schiedeanus)))	Psittacanthus_calyculatus)	(Tripodanthus_acutifolius	Tripodanthus_flagellaris))	((Tupeia_antarctica	(((Tristerix_longebracteatus	Tristerix_pubescens)	((Tristerix_peytonii	((Tristerix_penduliflorus	(Tristerix_corymbosus	Tristerix_aphyllus))	Tristerix_verticillatus))	(Tristerix_chodatianus	Tristerix_peruvianus)))	Tristerix_grandiflorus))	(((Aetanthus_nodosus	Desmaria_mutabilis)	(((Peraxilla_tetrapetala	Alepis_flavida)	(Notanthera_heterophylla	((((Lepidaria_oviceps	Lysiana_maritima)	(Lysiana_filifolia	Lysiana_exocarpi))
(((Oncocalyx_sulfureus	Oncella_ambigua)	Agelanthus_sansibarensis)	((((((Helixanthera_parasitica	Socratina_bemarivensis)	Vanwykia_remota)	((Diplatia_grandibractea	(Bakerella_sp_Nickrent_4161	(Plicosepalus_sagittifolius	(Amyema_cambagei	((((Phragmanthera_regularis	(Scurrula_ferruginea	(Scurrula_pulverulenta	Scurrula_parasitica)))	Taxillus_chinensis)	(((((((Loranthus_odoratus	(Loranthus_delavayi	Loranthus_kaoi))	(Loranthus_europaeus	Loranthus_grewingkii))	Cecarria_obtusifolia)	((Muellerina_celastroides	Muellerina_eucalyptoides)	Ileostylus_micranthus))	(((Psittacanthus_calyculatus	((((Phthirusa_inorna	Passovia_pyrifolia)	(Dendropemon_bicolor	Oryctanthus_occidentalis))	((((Cladocolea_mcvaughii	Cladocolea_cupulata)	Cladocolea_gracilis)	(Psittacanthus_angustifolius	(Struthanthus_sp_RE_5128_1	(Psittacanthus_schiedeanus	(Struthanthus_oerstedii	Struthanthus_orbicularis)))))	Struthanthus_woodsonii))	((Tripodanthus_belmirensis	Tripodanthus_acutifolius)	Tripodanthus_flagellaris)))	((Atkinsonia_ligustrina	(((Peraxilla_tetrapetala	Alepis_flavida)	(((Amylotheca_subumbellata	((Lysiana_filifolia	Lysiana_exocarpi)	Lysiana_maritima))	((Lepidaria_sp_Nickrent_4044	(Macrosolen_melintangensis
((((Oncocalyx_schimperi	Oncocalyx_sulfureus)	Oncella_ambigua)	Agelanthus_sansibarensis)	(Berhautia_senegalensis	(Dendrophthoe_constricta	((Englerina_ramulosa	Tapinanthus_constrictiflorus)	((((Helixanthera_parasitica	Socratina_bemarivensis)	Vanwykia_remota)	((Bakerella_sp_Nickrent_4161	(Plicosepalus_sagittifolius	((((Phragmanthera_regularis	(Scurrula_ferruginea	(Scurrula_pulverulenta	Scurrula_parasitica)))	Taxillus_chinensis)	(Helixanthera_cylindrica	((((((Loranthus_delavayi	(Loranthus_kaoi	Loranthus_odoratus))	(Loranthus_europaeus	Loranthus_grewingkii))	Cecarria_obtusifolia)	((Muellerina_celastroides	Muellerina_eucalyptoides)	Ileostylus_micranthus))	((((((Cladocolea_mcvaughii	Cladocolea_cupulata)	Tripodanthus_flagellaris)	Tripodanthus_acutifolius)	(Psittacanthus_calyculatus	((Dendropemon_bicolor	(Oryctanthus_occidentalis	Psittacanthus_schiedeanus))	(((Cladocolea_gracilis	((Struthanthus_sp_RE_5128_1	Struthanthus_woodsonii)	(Tripodanthus_belmirensis	(Struthanthus_oerstedii	Struthanthus_orbicularis))))	Psittacanthus_angustifolius)	(Phthirusa_inorna	Passovia_pyrifolia)))))	((((Notanthera_heterophylla	((Lepidaria_oviceps	(Peraxilla_tetrapetala	Alepis_flavida))	(((Amylotheca_subumbellata
((((Oncocalyx_schimperi	Oncocalyx_sulfureus)	Oncella_ambigua)	Agelanthus_sansibarensis)	((Berhautia_senegalensis	(Englerina_ramulosa	Tapinanthus_constrictiflorus))	((((Helixanthera_kirkii	Moquiniella_rubra)	(((Tapinanthus_sp_OM825	(Erianthemum_dregei	Spragueanella_rhamnifolia))	(Englerina_woodfordioides	(Tapinanthus_quinquangulus	Oliverella_rubroviridis)))	((Emelianthe_panganensis	Globimetula_dinklagei)	((Diplatia_grandibractea	Amyema_cambagei)	((Plicosepalus_curviflorus	Septulina_glauca)	Phragmanthera_crassicaulis)))))	(Bakerella_sp_Nickrent_4161	(((Socratina_bemarivensis	Vanwykia_remota)	(((Dendrophthoe_curvata	Dendrophthoe_longituba)	(Tolypanthus_involucratus	Helixanthera_coccinea))	Plicosepalus_sagittifolius))	(((Phragmanthera_regularis	((Scurrula_ferruginea	Scurrula_parasitica)	Scurrula_pulverulenta))	(Dendrophthoe_constricta	(Helixanthera_parasitica	Taxillus_chinensis)))	(Helixanthera_cylindrica	((((((Loranthus_odoratus	(Loranthus_delavayi	Loranthus_kaoi))	(Loranthus_europaeus	Loranthus_grewingkii))	Cecarria_obtusifolia)	((Muellerina_celastroides	Muellerina_eucalyptoides)	Ileostylus_micranthus))	(((Tupeia_antarctica	(((Lepidaria_oviceps	Aetanthus_nodosus)
(((Oncocalyx_sulfureus	Oncella_ambigua)	Agelanthus_sansibarensis)	((Berhautia_senegalensis	((Oncocalyx_schimperi	Englerina_ramulosa)	Tapinanthus_constrictiflorus))	((((Amyema_cambagei	(Diplatia_grandibractea	((Socratina_bemarivensis	Vanwykia_remota)	(((((Phragmanthera_regularis	(Scurrula_ferruginea	(Scurrula_parasitica	Scurrula_pulverulenta)))	Taxillus_chinensis)	((Helixanthera_cylindrica	(((Helixanthera_parasitica	Dactyliophora_novaeguineae)	(Sogerianthe_sessiflora	(Diplatia_furcata	Amyema_glabra)))	((Amyema_queenslandica	Helicanthes_elastica)	Benthamina_alyxifolia)))	(Baratranthus_axanthus	(((((Loranthus_europaeus	Loranthus_grewingkii)	((Loranthus_odoratus	Loranthus_kaoi)	Loranthus_delavayi))	Cecarria_obtusifolia)	((Muellerina_celastroides	Muellerina_eucalyptoides)	Ileostylus_micranthus))	(Ligaria_cuneifolia	(((((((Dendropemon_bicolor	(Psittacanthus_schiedeanus	Oryctanthus_occidentalis))	(Psittacanthus_angustifolius	Passovia_pyrifolia))	(((Cladocolea_mcvaughii	Cladocolea_cupulata)	Cladocolea_gracilis)	(Struthanthus_woodsonii	((Struthanthus_orbicularis	Struthanthus_oerstedii)	Struthanthus_sp_RE_5128_1))))	((Tripodanthus_belmirensis	Tripodanthus_acutifolius)
((((Oncocalyx_schimperi	Englerina_ramulosa)	Tapinanthus_constrictiflorus)	((((Tolypanthus_involucratus	((Dendrophthoe_curvata	Dendrophthoe_longituba)	(Septulina_glauca	Helixanthera_coccinea)))	(Oedina_pendens	(Plicosepalus_sagittifolius	(Socratina_bemarivensis	Vanwykia_remota))))	((((Phragmanthera_regularis	(Scurrula_pulverulenta	(Scurrula_ferruginea	Scurrula_parasitica)))	(Dendrophthoe_constricta	Taxillus_chinensis))	(Helixanthera_cylindrica	((Baratranthus_axanthus	(((Amyema_queenslandica	Helicanthes_elastica)	(Benthamina_alyxifolia	(Dactyliophora_novaeguineae	(Diplatia_furcata	(Diplatia_grandibractea	Amyema_glabra)))))	Sogerianthe_sessiflora))	(((((Loranthus_europaeus	Loranthus_grewingkii)	((Loranthus_odoratus	Loranthus_kaoi)	Loranthus_delavayi))	Cecarria_obtusifolia)	((Muellerina_celastroides	Muellerina_eucalyptoides)	Ileostylus_micranthus))	(Ligaria_cuneifolia	((((Amyema_cambagei	((Atkinsonia_ligustrina	(Notanthera_heterophylla	((Aetanthus_nodosus	Desmaria_mutabilis)	Nuytsia_floribunda)))	(((Peraxilla_tetrapetala	(Lepidaria_oviceps	Alepis_flavida))	((((Lysiana_filifolia	Lysiana_exocarpi)	Lysiana_maritima)
((Berhautia_senegalensis	((Oncocalyx_sulfureus	Oncella_ambigua)	Agelanthus_sansibarensis))	(((Englerina_ramulosa	Tapinanthus_constrictiflorus)	((Socratina_bemarivensis	Vanwykia_remota)	((Septulina_glauca	(((((Globimetula_dinklagei	Phragmanthera_crassicaulis)	(Emelianthe_panganensis	((Helixanthera_kirkii	(Englerina_woodfordioides	(Tapinanthus_quinquangulus	Oliverella_rubroviridis)))	(Plicosepalus_curviflorus	(Tapinanthus_sp_OM825	(Erianthemum_dregei	Spragueanella_rhamnifolia))))))	Moquiniella_rubra)	Oedina_pendens)	Bakerella_sp_Nickrent_4161))	(Plicosepalus_sagittifolius	(((Phragmanthera_regularis	(Helixanthera_cylindrica	((Baratranthus_axanthus	(((Amyema_queenslandica	Helicanthes_elastica)	(Benthamina_alyxifolia	(Dactyliophora_novaeguineae	(Amyema_cambagei	(Diplatia_furcata	(Diplatia_grandibractea	Amyema_glabra))))))	Sogerianthe_sessiflora))	(((((Loranthus_europaeus	Loranthus_grewingkii)	(Loranthus_odoratus	(Loranthus_kaoi	Loranthus_delavayi)))	Cecarria_obtusifolia)	((Muellerina_celastroides	Muellerina_eucalyptoides)	Ileostylus_micranthus))	(((((Cladocolea_cupulata	Cladocolea_mcvaughii)	Atkinsonia_ligustrina)	((((((Tristerix_peytonii	(Tristerix_corymbosus
((((Oncocalyx_schimperi	Oncocalyx_sulfureus)	Oncella_ambigua)	Agelanthus_sansibarensis)	(((Englerina_ramulosa	Tapinanthus_constrictiflorus)	(((Socratina_bemarivensis	Vanwykia_remota)	((((Septulina_glauca	(Plicosepalus_curviflorus	Phragmanthera_crassicaulis))	((Globimetula_dinklagei	Emelianthe_panganensis)	((Englerina_woodfordioides	(Tapinanthus_quinquangulus	Oliverella_rubroviridis))	(Tapinanthus_sp_OM825	(Erianthemum_dregei	Spragueanella_rhamnifolia)))))	(Helixanthera_kirkii	Moquiniella_rubra))	(Bakerella_sp_Nickrent_4161	(Plicosepalus_sagittifolius	(((Helixanthera_cylindrica	((Baratranthus_axanthus	((Amyema_queenslandica	Helicanthes_elastica)	((Benthamina_alyxifolia	(((Diplatia_furcata	(Diplatia_grandibractea	Amyema_glabra))	Amyema_cambagei)	Dactyliophora_novaeguineae))	Sogerianthe_sessiflora)))	(((((Loranthus_europaeus	Loranthus_grewingkii)	(Loranthus_odoratus	(Loranthus_kaoi	Loranthus_delavayi)))	Cecarria_obtusifolia)	((Muellerina_celastroides	Muellerina_eucalyptoides)	Ileostylus_micranthus))	(((Atkinsonia_ligustrina	(((Notanthera_heterophylla	(((Tristerix_grandiflorus	(((Tristerix_verticillatus	(Tristerix_corymbosus	Tristerix_aphyllus))	Tristerix_penduliflorus)
(((((Phragmanthera_regularis	(((Emelianthe_panganensis	Globimetula_dinklagei)	(((Englerina_woodfordioides	(Tapinanthus_quinquangulus	Oliverella_rubroviridis))	(Tapinanthus_sp_OM825	(Plicosepalus_curviflorus	(Erianthemum_dregei	Spragueanella_rhamnifolia))))	Phragmanthera_crassicaulis))	(Helixanthera_kirkii	Moquiniella_rubra)))	((((Vanwykia_remota	((Tolypanthus_involucratus	((Dendrophthoe_constricta	Helixanthera_coccinea)	(Dendrophthoe_curvata	(Dendrophthoe_vitellina	Dendrophthoe_longituba))))	((Taxillus_chinensis	(Scurrula_pulverulenta	(Scurrula_parasitica	Scurrula_ferruginea)))	(Helixanthera_cylindrica	((Sogerianthe_sessiflora	((Helicanthes_elastica	Amyema_queenslandica)	((Dactyliophora_novaeguineae	((Diplatia_grandibractea	(Diplatia_furcata	Amyema_glabra))	Amyema_cambagei))	Benthamina_alyxifolia)))	(((Ligaria_cuneifolia	(((Tupeia_antarctica	((Tristerix_peytonii	(((Tristerix_penduliflorus	Tristerix_verticillatus)	Tristerix_aphyllus)	Tristerix_corymbosus))	(Tristerix_grandiflorus	((Tristerix_chodatianus	Tristerix_peruvianus)	(Tristerix_longebracteatus	Tristerix_pubescens)))))	((Gaiadendron_punctatum	((Lepidaria_oviceps	(Alepis_flavida	Peraxilla_tetrapetala))
(((((((Socratina_bemarivensis	Vanwykia_remota)	((Tolypanthus_involucratus	(Dendrophthoe_curvata	((Dendrophthoe_constricta	(Dendrophthoe_vitellina	Dendrophthoe_longituba))	Helixanthera_coccinea)))	(((Helixanthera_parasitica	Taxillus_chinensis)	(Phragmanthera_regularis	(Scurrula_pulverulenta	(Scurrula_parasitica	Scurrula_ferruginea))))	((((Dactyliophora_novaeguineae	((Diplatia_furcata	(Amyema_glabra	Diplatia_grandibractea))	Amyema_cambagei))	((Helicanthes_elastica	Amyema_queenslandica)	Benthamina_alyxifolia))	Sogerianthe_sessiflora)	(((Cecarria_obtusifolia	((Loranthus_delavayi	(Loranthus_kaoi	Loranthus_odoratus))	(Loranthus_grewingkii	Loranthus_europaeus)))	((((((Gaiadendron_punctatum	(((Alepis_flavida	Peraxilla_tetrapetala)	(((Lepidaria_oviceps	Amylotheca_duthieana)	Loxanthera_speciosa)	(((Decaisnina_triflora	(Decaisnina_brittenii	(Decaisnina_signata	Decaisnina_congesta)))	(Lepeostegeres_lancifolia	(Lepidaria_sp_Nickrent_4044	(Macrosolen_melintangensis	Macrosolen_cochinchinensis))))	(Amylotheca_subumbellata	((Lysiana_exocarpi	Lysiana_filifolia)	Lysiana_maritima)))))	Nuytsia_floribunda))	Atkinsonia_ligustrina)	(Desmaria_mutabilis
((Berhautia_senegalensis	((Oncella_ambigua	(Oncocalyx_schimperi	Oncocalyx_sulfureus))	Agelanthus_sansibarensis))	(((Socratina_bemarivensis	Vanwykia_remota)	((((Tolypanthus_involucratus	(Dendrophthoe_curvata	(Dendrophthoe_longituba	Helixanthera_coccinea)))	(Dendrophthoe_vitellina	((Taxillus_chinensis	(Phragmanthera_regularis	(Scurrula_ferruginea	(Scurrula_pulverulenta	Scurrula_parasitica))))	(Helixanthera_cylindrica	(Oedina_pendens	((Baratranthus_axanthus	(((Dactyliophora_novaeguineae	(((Amyema_glabra	Diplatia_grandibractea)	Diplatia_furcata)	Amyema_cambagei))	((Helicanthes_elastica	Amyema_queenslandica)	Benthamina_alyxifolia))	Sogerianthe_sessiflora))	((((((((((Dendropemon_bicolor	(Cladocolea_mcvaughii	Oryctanthus_occidentalis))	Cladocolea_cupulata)	Passovia_pyrifolia)	(((Psittacanthus_angustifolius	Cladocolea_gracilis)	((Psittacanthus_schiedeanus	Struthanthus_oerstedii)	Struthanthus_orbicularis))	(Struthanthus_woodsonii	Struthanthus_sp_RE_5128_1)))	Psittacanthus_calyculatus)	(Tripodanthus_flagellaris	(Phthirusa_inorna	Tripodanthus_acutifolius)))	Tripodanthus_belmirensis)	((Tupeia_antarctica	(((Tristerix_verticillatus	(((Tristerix_chodatianus	Tristerix_corymbosus)
(((Oncella_ambigua	Oncocalyx_sulfureus)	Agelanthus_sansibarensis)	(((((Helixanthera_kirkii	(Socratina_bemarivensis	Vanwykia_remota))	(((((Oliverella_rubroviridis	(Englerina_woodfordioides	Tapinanthus_quinquangulus))	((Erianthemum_dregei	Spragueanella_rhamnifolia)	Tapinanthus_sp_OM825))	(((Plicosepalus_curviflorus	Septulina_glauca)	Phragmanthera_crassicaulis)	(Emelianthe_panganensis	Globimetula_dinklagei)))	Moquiniella_rubra)	(Phragmanthera_regularis	(((Tolypanthus_involucratus	(Helixanthera_coccinea	(Dendrophthoe_curvata	(Dendrophthoe_vitellina	Dendrophthoe_longituba))))	(((Dendrophthoe_constricta	(Helixanthera_parasitica	Taxillus_chinensis))	((Oncocalyx_schimperi	Scurrula_ferruginea)	(Scurrula_pulverulenta	Scurrula_parasitica)))	((Baratranthus_axanthus	Helixanthera_cylindrica)	((((Dactyliophora_novaeguineae	(((Amyema_glabra	Diplatia_grandibractea)	Diplatia_furcata)	Amyema_cambagei))	((Helicanthes_elastica	Amyema_queenslandica)	Benthamina_alyxifolia))	Sogerianthe_sessiflora)	(((((Phthirusa_inorna	(Tripodanthus_belmirensis	(Tripodanthus_flagellaris	Tripodanthus_acutifolius)))	((((Psittacanthus_schiedeanus	(Cladocolea_mcvaughii	Cladocolea_gracilis))	Struthanthus_sp_RE_5128_1)
(((Oncella_ambigua	Oncocalyx_sulfureus)	Agelanthus_sansibarensis)	((((Socratina_bemarivensis	Vanwykia_remota)	((((Plicosepalus_curviflorus	Phragmanthera_crassicaulis)	(((Helixanthera_kirkii	Emelianthe_panganensis)	Globimetula_dinklagei)	((Englerina_woodfordioides	(Tapinanthus_quinquangulus	Oliverella_rubroviridis))	((Erianthemum_dregei	Spragueanella_rhamnifolia)	Tapinanthus_sp_OM825))))	Moquiniella_rubra)	((Septulina_glauca	((((Helixanthera_parasitica	Taxillus_chinensis)	(Phragmanthera_regularis	(Scurrula_pulverulenta	((Scurrula_ferruginea	Scurrula_parasitica)	Oncocalyx_schimperi))))	(Helixanthera_cylindrica	((Baratranthus_axanthus	(((((Amyema_cambagei	Diplatia_grandibractea)	Dactyliophora_novaeguineae)	(Amyema_glabra	Diplatia_furcata))	((Helicanthes_elastica	Amyema_queenslandica)	Benthamina_alyxifolia))	Sogerianthe_sessiflora))	(((((Tripodanthus_belmirensis	((((Struthanthus_woodsonii	(Psittacanthus_schiedeanus	Struthanthus_sp_RE_5128_1))	(Struthanthus_oerstedii	Struthanthus_orbicularis))	Cladocolea_gracilis)	(Psittacanthus_calyculatus	((Passovia_pyrifolia	Psittacanthus_angustifolius)	(Dendropemon_bicolor	((Cladocolea_cupulata	Cladocolea_mcvaughii)	Oryctanthus_occidentalis))))))
(Berhautia_senegalensis	(((Englerina_woodfordioides	(Oncella_ambigua	Oncocalyx_sulfureus))	Agelanthus_sansibarensis)	((Tapinanthus_constrictiflorus	(Oncocalyx_schimperi	Englerina_ramulosa))	(((Socratina_bemarivensis	Vanwykia_remota)	(Phragmanthera_regularis	((((Emelianthe_panganensis	(Plicosepalus_curviflorus	Globimetula_dinklagei))	((Septulina_glauca	Phragmanthera_crassicaulis)	((Tapinanthus_quinquangulus	Oliverella_rubroviridis)	((Erianthemum_dregei	Spragueanella_rhamnifolia)	Tapinanthus_sp_OM825))))	(Helixanthera_kirkii	Moquiniella_rubra))	(((((Helixanthera_parasitica	Taxillus_chinensis)	(Scurrula_pulverulenta	(Scurrula_ferruginea	Scurrula_parasitica)))	(Helixanthera_cylindrica	((Baratranthus_axanthus	(((Helicanthes_elastica	Amyema_queenslandica)	(Benthamina_alyxifolia	((Amyema_cambagei	Dactyliophora_novaeguineae)	(Diplatia_furcata	(Diplatia_grandibractea	Amyema_glabra)))))	Sogerianthe_sessiflora))	((Cecarria_obtusifolia	((Loranthus_delavayi	(Loranthus_kaoi	Loranthus_odoratus))	(Loranthus_grewingkii	Loranthus_europaeus)))	((Ligaria_cuneifolia	(Dendrophthoe_constricta	(((Tripodanthus_belmirensis	(((((Cladocolea_gracilis	Struthanthus_sp_RE_5128_1)
((((Socratina_bemarivensis	Vanwykia_remota)	((((Emelianthe_panganensis	Globimetula_dinklagei)	((Septulina_glauca	Phragmanthera_crassicaulis)	((Plicosepalus_curviflorus	(Erianthemum_dregei	Spragueanella_rhamnifolia))	(Tapinanthus_sp_OM825	(Tapinanthus_quinquangulus	Oliverella_rubroviridis)))))	(Helixanthera_kirkii	Moquiniella_rubra))	((((((Phragmanthera_regularis	(Helixanthera_cylindrica	(((Ileostylus_micranthus	(Muellerina_celastroides	Muellerina_eucalyptoides))	((Cecarria_obtusifolia	((Loranthus_delavayi	(Loranthus_kaoi	Loranthus_odoratus))	(Loranthus_grewingkii	Loranthus_europaeus)))	(Gaiadendron_punctatum	(((Tupeia_antarctica	(((((((Tristerix_aphyllus	Tristerix_corymbosus)	Tristerix_penduliflorus)	Tristerix_verticillatus)	Tristerix_peytonii)	Tristerix_chodatianus)	Tristerix_grandiflorus)	((Tristerix_peruvianus	Tristerix_longebracteatus)	Tristerix_pubescens)))	(Atkinsonia_ligustrina	((Ligaria_cuneifolia	((((Amylotheca_duthieana	Loxanthera_speciosa)	Lepidaria_oviceps)	(((Lepidaria_sp_Nickrent_4044	(Macrosolen_melintangensis	Macrosolen_cochinchinensis))	(Lepeostegeres_lancifolia	(((Decaisnina_signata	Decaisnina_congesta)	Decaisnina_brittenii)	Decaisnina_triflora)))
((Tapinanthus_constrictiflorus	Englerina_ramulosa)	(((Oncella_ambigua	Oncocalyx_sulfureus)	Agelanthus_sansibarensis)	(((Oedina_pendens	(((Bakerella_sp_Nickrent_4161	(((((Emelianthe_panganensis	Globimetula_dinklagei)	((Englerina_woodfordioides	(Tapinanthus_quinquangulus	Oliverella_rubroviridis))	((Tapinanthus_sp_OM825	((Plicosepalus_curviflorus	Erianthemum_dregei)	Spragueanella_rhamnifolia))	Helixanthera_kirkii)))	(Septulina_glauca	Phragmanthera_crassicaulis))	Moquiniella_rubra)	((((((Amyema_cambagei	(Diplatia_furcata	(Diplatia_grandibractea	Amyema_glabra)))	Dactyliophora_novaeguineae)	(Baratranthus_axanthus	(Benthamina_alyxifolia	(Helicanthes_elastica	Amyema_queenslandica))))	Sogerianthe_sessiflora)	(Helixanthera_cylindrica	((Cecarria_obtusifolia	((Loranthus_delavayi	(Loranthus_kaoi	Loranthus_odoratus))	(Loranthus_grewingkii	Loranthus_europaeus)))	((((Tupeia_antarctica	(((Tristerix_corymbosus	(Tristerix_aphyllus	(Tristerix_penduliflorus	Tristerix_verticillatus)))	Tristerix_peytonii)	((Tristerix_grandiflorus	(Tristerix_chodatianus	Tristerix_peruvianus))	(Tristerix_longebracteatus	Tristerix_pubescens))))	((((Psittacanthus_calyculatus	(((Tripodanthus_flagellaris
((Berhautia_senegalensis	((Englerina_woodfordioides	(Oncella_ambigua	Oncocalyx_sulfureus))	Agelanthus_sansibarensis))	(((Oedina_pendens	((((((((Dactyliophora_novaeguineae	Benthamina_alyxifolia)	(Helicanthes_elastica	Amyema_queenslandica))	(Sogerianthe_sessiflora	(Diplatia_furcata	((Amyema_glabra	Diplatia_grandibractea)	Amyema_cambagei))))	(Helixanthera_cylindrica	(Baratranthus_axanthus	(((Tupeia_antarctica	(((((Lepidaria_oviceps	Amylotheca_duthieana)	Loxanthera_speciosa)	(((((Macrosolen_melintangensis	Macrosolen_cochinchinensis)	Lepidaria_sp_Nickrent_4044)	(Lepeostegeres_lancifolia	((Decaisnina_brittenii	(Decaisnina_signata	Decaisnina_congesta))	Decaisnina_triflora)))	Psittacanthus_schiedeanus)	(Amylotheca_subumbellata	((Lysiana_exocarpi	Lysiana_filifolia)	Lysiana_maritima))))	(Alepis_flavida	Peraxilla_tetrapetala))	((((((Psittacanthus_angustifolius	((Phthirusa_inorna	Passovia_pyrifolia)	(Dendropemon_bicolor	(Cladocolea_cupulata	(Cladocolea_mcvaughii	Oryctanthus_occidentalis)))))	(((Struthanthus_sp_RE_5128_1	Cladocolea_gracilis)	Tripodanthus_belmirensis)	(Struthanthus_woodsonii	(Struthanthus_orbicularis	Struthanthus_oerstedii))))	(Tripodanthus_flagellaris
(((Oncella_ambigua	Oncocalyx_sulfureus)	Agelanthus_sansibarensis)	(((Oedina_pendens	(((Socratina_bemarivensis	Vanwykia_remota)	((Bakerella_sp_Nickrent_4161	((((((Ileostylus_micranthus	(Muellerina_celastroides	Muellerina_eucalyptoides))	((Cecarria_obtusifolia	((Loranthus_delavayi	(Loranthus_kaoi	Loranthus_odoratus))	(Loranthus_grewingkii	Loranthus_europaeus)))	((((((Tristerix_peytonii	(Tristerix_grandiflorus	Tristerix_chodatianus))	((Tristerix_longebracteatus	Tristerix_pubescens)	Tristerix_peruvianus))	((Tristerix_verticillatus	(Tristerix_aphyllus	Tristerix_corymbosus))	Tristerix_penduliflorus))	(Nuytsia_floribunda	Gaiadendron_punctatum))	Tupeia_antarctica)	(Atkinsonia_ligustrina	((Notanthera_heterophylla	(((Amylotheca_duthieana	Loxanthera_speciosa)	((((Macrosolen_melintangensis	Macrosolen_cochinchinensis)	(Psittacanthus_schiedeanus	Lepidaria_sp_Nickrent_4044))	(Lepeostegeres_lancifolia	((Decaisnina_congesta	(Decaisnina_brittenii	Decaisnina_triflora))	Decaisnina_signata)))	(Amylotheca_subumbellata	((Lysiana_exocarpi	Lysiana_filifolia)	Lysiana_maritima))))	((Lepidaria_oviceps	Alepis_flavida)	Peraxilla_tetrapetala)))	((((Passovia_pyrifolia
((Agelanthus_sansibarensis	(Oncella_ambigua	Oncocalyx_sulfureus))	((Berhautia_senegalensis	(Tapinanthus_constrictiflorus	(Oncocalyx_schimperi	Englerina_ramulosa)))	((((Moquiniella_rubra	(((Englerina_woodfordioides	(Tapinanthus_quinquangulus	Oliverella_rubroviridis))	((Spragueanella_rhamnifolia	Erianthemum_dregei)	Tapinanthus_sp_OM825))	(Phragmanthera_crassicaulis	((Plicosepalus_curviflorus	Septulina_glauca)	(Globimetula_dinklagei	(Helixanthera_kirkii	Emelianthe_panganensis))))))	((Vanwykia_remota	Socratina_bemarivensis)	(Plicosepalus_sagittifolius	(((((Ileostylus_micranthus	(Muellerina_celastroides	Muellerina_eucalyptoides))	(((((((Struthanthus_woodsonii	(Cladocolea_gracilis	(Psittacanthus_schiedeanus	(Struthanthus_oerstedii	Struthanthus_orbicularis))))	Struthanthus_sp_RE_5128_1)	((Passovia_pyrifolia	(Psittacanthus_calyculatus	(Cladocolea_cupulata	((Cladocolea_mcvaughii	Oryctanthus_occidentalis)	Dendropemon_bicolor))))	Psittacanthus_angustifolius))	(Phthirusa_inorna	(Tripodanthus_belmirensis	(Tripodanthus_flagellaris	Tripodanthus_acutifolius))))	((((Nuytsia_floribunda	Atkinsonia_ligustrina)	((Amylotheca_subumbellata	(Notanthera_heterophylla	(((Lepeostegeres_lancifolia	(Loxanthera_speciosa	Amylotheca_duthieana))
((Berhautia_senegalensis	(Agelanthus_sansibarensis	(Oncella_ambigua	Oncocalyx_sulfureus)))	((Tapinanthus_constrictiflorus	(Oncocalyx_schimperi	Englerina_ramulosa))	(((((Helixanthera_kirkii	Moquiniella_rubra)	((((Globimetula_dinklagei	Emelianthe_panganensis)	(Englerina_woodfordioides	(Tapinanthus_quinquangulus	Oliverella_rubroviridis)))	((Spragueanella_rhamnifolia	Erianthemum_dregei)	Tapinanthus_sp_OM825))	Phragmanthera_crassicaulis))	(((((((((Loranthus_odoratus	(Loranthus_kaoi	Loranthus_delavayi))	(Loranthus_grewingkii	Loranthus_europaeus))	Cecarria_obtusifolia)	((Ileostylus_micranthus	(Muellerina_celastroides	Muellerina_eucalyptoides))	(((Lepidaria_oviceps	Gaiadendron_punctatum)	((((Tripodanthus_flagellaris	Tripodanthus_acutifolius)	((Psittacanthus_schiedeanus	(Psittacanthus_calyculatus	(((Struthanthus_woodsonii	(Struthanthus_oerstedii	Struthanthus_orbicularis))	Struthanthus_sp_RE_5128_1)	(Psittacanthus_angustifolius	Cladocolea_gracilis))))	((Passovia_pyrifolia	Phthirusa_inorna)	(((Cladocolea_mcvaughii	(Oryctanthus_occidentalis	Cladocolea_cupulata))	Dendropemon_bicolor)	Tripodanthus_belmirensis))))	((Nuytsia_floribunda	(Aetanthus_nodosus	Desmaria_mutabilis))	((Notanthera_heterophylla
((Agelanthus_sansibarensis	(Oncella_ambigua	(Oncocalyx_schimperi	Oncocalyx_sulfureus)))	((Berhautia_senegalensis	(Tapinanthus_constrictiflorus	Englerina_ramulosa))	((((Moquiniella_rubra	(((Globimetula_dinklagei	Emelianthe_panganensis)	((Englerina_woodfordioides	(Tapinanthus_quinquangulus	Oliverella_rubroviridis))	((Spragueanella_rhamnifolia	Erianthemum_dregei)	Tapinanthus_sp_OM825)))	((Plicosepalus_curviflorus	Septulina_glauca)	(Helixanthera_kirkii	Phragmanthera_crassicaulis))))	((((((Helixanthera_cylindrica	(Sogerianthe_sessiflora	(((Amyema_cambagei	(Diplatia_grandibractea	Dactyliophora_novaeguineae))	(Amyema_glabra	Diplatia_furcata))	(Benthamina_alyxifolia	(Helicanthes_elastica	Amyema_queenslandica)))))	((((((((Gaiadendron_punctatum	(Atkinsonia_ligustrina	Nuytsia_floribunda))	(Aetanthus_nodosus	(Desmaria_mutabilis	((Decaisnina_congesta	Decaisnina_signata)	Decaisnina_brittenii))))	((((Loxanthera_speciosa	Amylotheca_duthieana)	((Amylotheca_subumbellata	(Lysiana_maritima	(Lysiana_filifolia	Lysiana_exocarpi)))	((Decaisnina_triflora	Lepeostegeres_lancifolia)	(((Macrosolen_melintangensis	Macrosolen_cochinchinensis)	Lepidaria_sp_Nickrent_4044)	Lepidaria_oviceps))))
((Agelanthus_sansibarensis	(Oncella_ambigua	Oncocalyx_sulfureus))	((Oncocalyx_schimperi	((Tapinanthus_constrictiflorus	Englerina_ramulosa)	(((((Globimetula_dinklagei	Emelianthe_panganensis)	((Englerina_woodfordioides	(Tapinanthus_quinquangulus	Oliverella_rubroviridis))	((Spragueanella_rhamnifolia	Erianthemum_dregei)	Tapinanthus_sp_OM825)))	(Phragmanthera_crassicaulis	(Helixanthera_kirkii	Moquiniella_rubra)))	((Vanwykia_remota	Socratina_bemarivensis)	((((Tolypanthus_involucratus	(Helixanthera_coccinea	(Dendrophthoe_curvata	(Dendrophthoe_constricta	(Dendrophthoe_vitellina	Dendrophthoe_longituba)))))	((Helixanthera_cylindrica	((Sogerianthe_sessiflora	((Benthamina_alyxifolia	(Dactyliophora_novaeguineae	((Diplatia_grandibractea	Amyema_glabra)	Diplatia_furcata)))	(Helicanthes_elastica	Amyema_queenslandica)))	((((((Gaiadendron_punctatum	(Atkinsonia_ligustrina	Nuytsia_floribunda))	(((Amylotheca_subumbellata	((((((Loxanthera_speciosa	Amylotheca_duthieana)	(((Lysiana_filifolia	Lysiana_exocarpi)	Lysiana_maritima)	(Lepeostegeres_lancifolia	(Macrosolen_cochinchinensis	((Macrosolen_melintangensis	(Decaisnina_brittenii	Lepidaria_sp_Nickrent_4044))	(Decaisnina_congesta	Decaisnina_signata))))))
(((Oncocalyx_schimperi	(Tapinanthus_constrictiflorus	Englerina_ramulosa))	(((Vanwykia_remota	Socratina_bemarivensis)	(((Plicosepalus_sagittifolius	((Tolypanthus_involucratus	(Helixanthera_coccinea	(Dendrophthoe_curvata	(Dendrophthoe_constricta	(Dendrophthoe_vitellina	Dendrophthoe_longituba)))))	((Helixanthera_cylindrica	((Sogerianthe_sessiflora	(((Amyema_cambagei	Dactyliophora_novaeguineae)	(Diplatia_grandibractea	(Amyema_glabra	Diplatia_furcata)))	((Helicanthes_elastica	Amyema_queenslandica)	Benthamina_alyxifolia)))	((((((((Tristerix_chodatianus	Tristerix_peruvianus)	(Tristerix_grandiflorus	(((((Tristerix_verticillatus	Tristerix_aphyllus)	Tristerix_corymbosus)	Tristerix_penduliflorus)	Tristerix_peytonii)	(Tristerix_longebracteatus	Tristerix_pubescens))))	Tupeia_antarctica)	((((((Loxanthera_speciosa	Amylotheca_duthieana)	(((Macrosolen_cochinchinensis	Macrosolen_melintangensis)	Lepidaria_sp_Nickrent_4044)	(Lepeostegeres_lancifolia	(Decaisnina_brittenii	((Decaisnina_congesta	Decaisnina_signata)	Decaisnina_triflora)))))	(Amylotheca_subumbellata	((Lysiana_filifolia	Lysiana_exocarpi)	Lysiana_maritima)))	(Lepidaria_oviceps	(Alepis_flavida	Peraxilla_tetrapetala)))
((Berhautia_senegalensis	((Tapinanthus_constrictiflorus	(Englerina_ramulosa	Oncocalyx_schimperi))	((((Vanwykia_remota	Socratina_bemarivensis)	(((Bakerella_sp_Nickrent_4161	Plicosepalus_sagittifolius)	(((Helixanthera_cylindrica	(((((((Tripodanthus_acutifolius	(((Phthirusa_inorna	Passovia_pyrifolia)	(((Cladocolea_mcvaughii	Oryctanthus_occidentalis)	Dendropemon_bicolor)	Cladocolea_cupulata))	((Psittacanthus_angustifolius	(Struthanthus_woodsonii	(Struthanthus_oerstedii	Struthanthus_orbicularis)))	(Struthanthus_sp_RE_5128_1	Cladocolea_gracilis))))	Psittacanthus_calyculatus)	(((Tristerix_grandiflorus	(((Tristerix_chodatianus	Tristerix_peruvianus)	((((Tristerix_corymbosus	Tristerix_verticillatus)	Tristerix_aphyllus)	Tristerix_penduliflorus)	Tristerix_peytonii))	(Tristerix_longebracteatus	Tristerix_pubescens)))	Tupeia_antarctica)	(Aetanthus_nodosus	Desmaria_mutabilis)))	(Tripodanthus_belmirensis	(((((Loxanthera_speciosa	Amylotheca_duthieana)	(((Psittacanthus_schiedeanus	(Decaisnina_brittenii	(Decaisnina_congesta	Decaisnina_signata)))	((Macrosolen_cochinchinensis	Macrosolen_melintangensis)	Lepidaria_sp_Nickrent_4044))	(Lepeostegeres_lancifolia	(Notanthera_heterophylla	Decaisnina_triflora))))	(Amylotheca_subumbellata
((((Helixanthera_kirkii	Moquiniella_rubra)	(((Englerina_woodfordioides	(Tapinanthus_quinquangulus	Oliverella_rubroviridis))	((Spragueanella_rhamnifolia	Erianthemum_dregei)	Tapinanthus_sp_OM825))	((Globimetula_dinklagei	Emelianthe_panganensis)	(Septulina_glauca	(Plicosepalus_curviflorus	Phragmanthera_crassicaulis)))))	((((Sogerianthe_sessiflora	(((Amyema_cambagei	Dactyliophora_novaeguineae)	((Amyema_glabra	Diplatia_grandibractea)	Diplatia_furcata))	((Helicanthes_elastica	Amyema_queenslandica)	Benthamina_alyxifolia)))	((Baratranthus_axanthus	Helixanthera_cylindrica)	(((((Phthirusa_inorna	Tripodanthus_acutifolius)	(((Psittacanthus_schiedeanus	((((Cladocolea_cupulata	Cladocolea_mcvaughii)	Oryctanthus_occidentalis)	Dendropemon_bicolor)	Passovia_pyrifolia))	(Psittacanthus_calyculatus	((Struthanthus_woodsonii	((Struthanthus_oerstedii	Struthanthus_orbicularis)	Struthanthus_sp_RE_5128_1))	(Psittacanthus_angustifolius	Cladocolea_gracilis))))	(Tripodanthus_belmirensis	Tripodanthus_flagellaris)))	((((Tristerix_peytonii	Tristerix_peruvianus)	((((Tristerix_longebracteatus	Tristerix_pubescens)	(((Tristerix_corymbosus	Tristerix_verticillatus)	Tristerix_aphyllus)	Tristerix_penduliflorus))	Tristerix_chodatianus)
((Agelanthus_sansibarensis	(Oncella_ambigua	Oncocalyx_sulfureus))	((((Tapinanthus_constrictiflorus	Englerina_ramulosa)	(((Moquiniella_rubra	((Plicosepalus_curviflorus	((Helixanthera_kirkii	(Englerina_woodfordioides	(Tapinanthus_quinquangulus	Oliverella_rubroviridis)))	((Spragueanella_rhamnifolia	Erianthemum_dregei)	Tapinanthus_sp_OM825)))	((Globimetula_dinklagei	Emelianthe_panganensis)	(Septulina_glauca	Phragmanthera_crassicaulis))))	(((((Taxillus_chinensis	(Phragmanthera_regularis	(Scurrula_ferruginea	(Scurrula_pulverulenta	Scurrula_parasitica))))	(Helixanthera_cylindrica	((Baratranthus_axanthus	((((Helicanthes_elastica	Amyema_queenslandica)	Benthamina_alyxifolia)	((Amyema_cambagei	Dactyliophora_novaeguineae)	((Amyema_glabra	Diplatia_grandibractea)	Diplatia_furcata)))	Sogerianthe_sessiflora))	(((Amylotheca_subumbellata	((((Loxanthera_speciosa	Amylotheca_duthieana)	((((Macrosolen_cochinchinensis	Macrosolen_melintangensis)	Lepidaria_sp_Nickrent_4044)	(Lepeostegeres_lancifolia	(Decaisnina_brittenii	Decaisnina_triflora)))	((Lysiana_filifolia	Lysiana_exocarpi)	Lysiana_maritima)))	(Lepidaria_oviceps	(Alepis_flavida	Peraxilla_tetrapetala)))	(Gaiadendron_punctatum
((((Vanwykia_remota	Socratina_bemarivensis)	(((((Helixanthera_parasitica	Taxillus_chinensis)	(Phragmanthera_regularis	(Scurrula_pulverulenta	(Scurrula_parasitica	Scurrula_ferruginea))))	(Helixanthera_cylindrica	(((((Helicanthes_elastica	Amyema_queenslandica)	Benthamina_alyxifolia)	((Amyema_cambagei	Dactyliophora_novaeguineae)	((Amyema_glabra	Diplatia_grandibractea)	Diplatia_furcata)))	Sogerianthe_sessiflora)	(((((Psittacanthus_schiedeanus	((((Cladocolea_gracilis	(Struthanthus_woodsonii	(Tripodanthus_belmirensis	((Struthanthus_oerstedii	Struthanthus_orbicularis)	Struthanthus_sp_RE_5128_1))))	((Oryctanthus_occidentalis	Dendropemon_bicolor)	(Phthirusa_inorna	Passovia_pyrifolia)))	(((Cladocolea_cupulata	Cladocolea_mcvaughii)	Tripodanthus_flagellaris)	Tripodanthus_acutifolius))	Psittacanthus_calyculatus))	((Tupeia_antarctica	(((Tristerix_pubescens	Tristerix_longebracteatus)	(((Tristerix_verticillatus	(Tristerix_penduliflorus	(Tristerix_corymbosus	Tristerix_aphyllus)))	Tristerix_peytonii)	Tristerix_grandiflorus))	(Tristerix_chodatianus	Tristerix_peruvianus)))	(Amylotheca_subumbellata	((((Atkinsonia_ligustrina	((Aetanthus_nodosus	Desmaria_mutabilis)	Nuytsia_floribunda))
((((Tapinanthus_constrictiflorus	Englerina_ramulosa)	((Plicosepalus_curviflorus	Septulina_glauca)	(((((((Dendrophthoe_constricta	(Helixanthera_parasitica	Taxillus_chinensis))	(Scurrula_ferruginea	(Scurrula_pulverulenta	Scurrula_parasitica)))	(((((Loranthus_europaeus	Loranthus_grewingkii)	(Loranthus_odoratus	(Loranthus_delavayi	Loranthus_kaoi)))	Cecarria_obtusifolia)	((Ileostylus_micranthus	(Muellerina_celastroides	Muellerina_eucalyptoides))	(((((((((Tripodanthus_flagellaris	Oryctanthus_occidentalis)	Dendropemon_bicolor)	(Phthirusa_inorna	Passovia_pyrifolia))	((Cladocolea_cupulata	Cladocolea_mcvaughii)	((Struthanthus_woodsonii	((Psittacanthus_schiedeanus	(Struthanthus_oerstedii	Struthanthus_orbicularis))	Struthanthus_sp_RE_5128_1))	(Cladocolea_gracilis	Psittacanthus_angustifolius))))	Psittacanthus_calyculatus)	(Tripodanthus_belmirensis	Tripodanthus_acutifolius))	((((Tristerix_aphyllus	(Tristerix_verticillatus	Tristerix_penduliflorus))	Tristerix_corymbosus)	((Tristerix_grandiflorus	Tristerix_longebracteatus)	Tristerix_pubescens))	(Tristerix_peytonii	(Tristerix_chodatianus	Tristerix_peruvianus))))	((((Aetanthus_nodosus	Desmaria_mutabilis)	(Notanthera_heterophylla	(((Loxanthera_speciosa
((Tapinanthus_constrictiflorus	Englerina_ramulosa)	(((Agelanthus_sansibarensis	(Oncella_ambigua	Oncocalyx_sulfureus))	((((Socratina_bemarivensis	Vanwykia_remota)	(((Plicosepalus_sagittifolius	((((Helixanthera_cylindrica	((Ligaria_cuneifolia	(((((Tripodanthus_flagellaris	Tripodanthus_acutifolius)	((((Passovia_pyrifolia	Phthirusa_inorna)	(Psittacanthus_angustifolius	(Oryctanthus_occidentalis	Dendropemon_bicolor)))	(Cladocolea_gracilis	((Tripodanthus_belmirensis	((Struthanthus_orbicularis	Struthanthus_oerstedii)	Struthanthus_sp_RE_5128_1))	Struthanthus_woodsonii)))	Psittacanthus_calyculatus))	(Cladocolea_mcvaughii	Cladocolea_cupulata))	Psittacanthus_schiedeanus)	((((Atkinsonia_ligustrina	Gaiadendron_punctatum)	(Notanthera_heterophylla	((Alepis_flavida	Peraxilla_tetrapetala)	((Loxanthera_speciosa	Amylotheca_duthieana)	((((Lepidaria_oviceps	Lepidaria_sp_Nickrent_4044)	(Lepeostegeres_lancifolia	(Macrosolen_melintangensis	Macrosolen_cochinchinensis)))	(((Decaisnina_congesta	Decaisnina_signata)	Decaisnina_brittenii)	Decaisnina_triflora))	((Lysiana_maritima	(Lysiana_filifolia	Lysiana_exocarpi))	Amylotheca_subumbellata))))))	(Nuytsia_floribunda	(Aetanthus_nodosus	Desmaria_mutabilis)))
((((Socratina_bemarivensis	Vanwykia_remota)	(((Septulina_glauca	Bakerella_sp_Nickrent_4161)	((Phragmanthera_crassicaulis	((Moquiniella_rubra	((((Tapinanthus_quinquangulus	Oliverella_rubroviridis)	Englerina_woodfordioides)	(Tapinanthus_sp_OM825	(Plicosepalus_curviflorus	(Erianthemum_dregei	Spragueanella_rhamnifolia))))	Helixanthera_kirkii))	(Emelianthe_panganensis	Globimetula_dinklagei)))	(Plicosepalus_sagittifolius	(((Phragmanthera_regularis	((Helixanthera_cylindrica	((((Loranthus_kaoi	(Loranthus_delavayi	Loranthus_odoratus))	(Loranthus_grewingkii	Loranthus_europaeus))	Cecarria_obtusifolia)	(((Muellerina_celastroides	Muellerina_eucalyptoides)	Ileostylus_micranthus)	(Ligaria_cuneifolia	(((Tripodanthus_belmirensis	((Tripodanthus_acutifolius	Phthirusa_inorna)	Tripodanthus_flagellaris))	((Psittacanthus_calyculatus	((Psittacanthus_schiedeanus	Oryctanthus_occidentalis)	Dendropemon_bicolor))	(((((Struthanthus_orbicularis	Struthanthus_oerstedii)	Struthanthus_woodsonii)	Struthanthus_sp_RE_5128_1)	(((Cladocolea_mcvaughii	Cladocolea_cupulata)	Cladocolea_gracilis)	Psittacanthus_angustifolius))	Passovia_pyrifolia)))	(((((Nuytsia_floribunda	Atkinsonia_ligustrina)	Gaiadendron_punctatum)	(Notanthera_heterophylla
((((((((Tapinanthus_quinquangulus	Oliverella_rubroviridis)	Englerina_woodfordioides)	(Tapinanthus_sp_OM825	(Erianthemum_dregei	Spragueanella_rhamnifolia)))	(Phragmanthera_crassicaulis	(Emelianthe_panganensis	Globimetula_dinklagei)))	(Helixanthera_kirkii	Moquiniella_rubra))	((((Plicosepalus_curviflorus	Septulina_glauca)	Bakerella_sp_Nickrent_4161)	(Phragmanthera_regularis	(((((Baratranthus_axanthus	((((Loranthus_kaoi	(Loranthus_delavayi	Loranthus_odoratus))	(Loranthus_grewingkii	Loranthus_europaeus))	Cecarria_obtusifolia)	(((Muellerina_celastroides	Muellerina_eucalyptoides)	Ileostylus_micranthus)	(Ligaria_cuneifolia	(((Tripodanthus_belmirensis	((Phthirusa_inorna	Tripodanthus_acutifolius)	Tripodanthus_flagellaris))	(Psittacanthus_calyculatus	((Passovia_pyrifolia	(Oryctanthus_occidentalis	Dendropemon_bicolor))	(((Psittacanthus_schiedeanus	((Cladocolea_mcvaughii	Cladocolea_cupulata)	Struthanthus_woodsonii))	(Struthanthus_orbicularis	Struthanthus_oerstedii))	((Struthanthus_sp_RE_5128_1	Cladocolea_gracilis)	Psittacanthus_angustifolius)))))	((((Atkinsonia_ligustrina	(Lepidaria_oviceps	Gaiadendron_punctatum))	((Alepis_flavida	Peraxilla_tetrapetala)	((Loxanthera_speciosa	(Lepeostegeres_lancifolia
((Tapinanthus_constrictiflorus	(Oncocalyx_schimperi	Englerina_ramulosa))	((Agelanthus_sansibarensis	(Oncella_ambigua	Oncocalyx_sulfureus))	(((((((Septulina_glauca	Phragmanthera_crassicaulis)	(Emelianthe_panganensis	Globimetula_dinklagei))	((Tapinanthus_sp_OM825	((Tapinanthus_quinquangulus	Oliverella_rubroviridis)	Englerina_woodfordioides))	(Plicosepalus_curviflorus	(Erianthemum_dregei	Spragueanella_rhamnifolia))))	(Helixanthera_kirkii	Moquiniella_rubra))	(Bakerella_sp_Nickrent_4161	(((((((Sogerianthe_sessiflora	(((Amyema_cambagei	(Amyema_glabra	Diplatia_furcata))	(Diplatia_grandibractea	Dactyliophora_novaeguineae))	(Benthamina_alyxifolia	(Helicanthes_elastica	Amyema_queenslandica))))	Baratranthus_axanthus)	(Helixanthera_cylindrica	((((Loranthus_odoratus	(Loranthus_kaoi	Loranthus_delavayi))	(Loranthus_grewingkii	Loranthus_europaeus))	Cecarria_obtusifolia)	(((Muellerina_celastroides	Muellerina_eucalyptoides)	Ileostylus_micranthus)	((((Psittacanthus_calyculatus	((Tripodanthus_belmirensis	(Struthanthus_woodsonii	(Struthanthus_orbicularis	Struthanthus_oerstedii)))	((Struthanthus_sp_RE_5128_1	Cladocolea_gracilis)	Psittacanthus_angustifolius)))	((Tripodanthus_flagellaris	(Phthirusa_inorna
((((Socratina_bemarivensis	Vanwykia_remota)	((((Septulina_glauca	Phragmanthera_crassicaulis)	((Moquiniella_rubra	(Emelianthe_panganensis	Globimetula_dinklagei))	((Helixanthera_kirkii	((Tapinanthus_sp_OM825	Oliverella_rubroviridis)	Tapinanthus_quinquangulus))	(Erianthemum_dregei	Spragueanella_rhamnifolia))))	Bakerella_sp_Nickrent_4161)	((((Helixanthera_cylindrica	(((((Gaiadendron_punctatum	(((Alepis_flavida	Peraxilla_tetrapetala)	(((((Decaisnina_triflora	Decaisnina_brittenii)	Decaisnina_signata)	Decaisnina_congesta)	(Lepidaria_sp_Nickrent_4044	(Macrosolen_melintangensis	Macrosolen_cochinchinensis)))	((Amylotheca_subumbellata	((Lysiana_exocarpi	Lysiana_filifolia)	Lysiana_maritima))	(Lepidaria_oviceps	(Loxanthera_speciosa	(Lepeostegeres_lancifolia	Amylotheca_duthieana))))))	Nuytsia_floribunda))	Atkinsonia_ligustrina)	(((Aetanthus_nodosus	Desmaria_mutabilis)	(Ligaria_cuneifolia	((Notanthera_heterophylla	(((Tristerix_longebracteatus	((Tristerix_pubescens	((Tristerix_corymbosus	Tristerix_aphyllus)	Tristerix_verticillatus))	Tristerix_peytonii))	(Tristerix_peruvianus	Tristerix_chodatianus))	(Tristerix_penduliflorus	Tristerix_grandiflorus)))	Tupeia_antarctica)))
((Agelanthus_sansibarensis	(Oncella_ambigua	Oncocalyx_sulfureus))	((((((((Scurrula_pulverulenta	(Scurrula_ferruginea	Scurrula_parasitica))	(Helixanthera_parasitica	Taxillus_chinensis))	(Phragmanthera_regularis	(((((Loranthus_europaeus	Loranthus_grewingkii)	(Loranthus_odoratus	(Loranthus_kaoi	Loranthus_delavayi)))	Cecarria_obtusifolia)	(((Muellerina_celastroides	Muellerina_eucalyptoides)	Ileostylus_micranthus)	(((((Tristerix_longebracteatus	Tristerix_pubescens)	(Tristerix_grandiflorus	((Tristerix_peruvianus	Tristerix_chodatianus)	(((Tristerix_verticillatus	Tristerix_corymbosus)	Tristerix_aphyllus)	Tristerix_penduliflorus))))	Tristerix_peytonii)	Tupeia_antarctica)	((((Aetanthus_nodosus	Desmaria_mutabilis)	((Notanthera_heterophylla	((Alepis_flavida	Peraxilla_tetrapetala)	((((Lepeostegeres_lancifolia	(Decaisnina_brittenii	Decaisnina_triflora))	(Lepidaria_sp_Nickrent_4044	(Macrosolen_melintangensis	Macrosolen_cochinchinensis)))	((Lepidaria_oviceps	Amylotheca_duthieana)	Loxanthera_speciosa))	(Amylotheca_subumbellata	((Lysiana_exocarpi	Lysiana_filifolia)	Lysiana_maritima)))))	((Atkinsonia_ligustrina	Nuytsia_floribunda)	Gaiadendron_punctatum)))
((((Socratina_bemarivensis	Vanwykia_remota)	(((Moquiniella_rubra	((Septulina_glauca	Phragmanthera_crassicaulis)	(((Englerina_woodfordioides	(Oliverella_rubroviridis	Tapinanthus_quinquangulus))	(Helixanthera_kirkii	(Tapinanthus_sp_OM825	(Erianthemum_dregei	Spragueanella_rhamnifolia))))	(Emelianthe_panganensis	(Plicosepalus_curviflorus	Globimetula_dinklagei)))))	(((((Phragmanthera_regularis	(Scurrula_pulverulenta	(Scurrula_ferruginea	Scurrula_parasitica)))	(Helixanthera_parasitica	Taxillus_chinensis))	((((((((((((Struthanthus_sp_RE_5128_1	(Psittacanthus_schiedeanus	(Struthanthus_orbicularis	Struthanthus_oerstedii)))	Struthanthus_woodsonii)	Cladocolea_gracilis)	(Passovia_pyrifolia	((Oryctanthus_occidentalis	(Cladocolea_mcvaughii	Cladocolea_cupulata))	Dendropemon_bicolor)))	((Tripodanthus_acutifolius	Tripodanthus_flagellaris)	Tripodanthus_belmirensis))	Phthirusa_inorna)	Psittacanthus_calyculatus)	((((((Tristerix_aphyllus	Tristerix_verticillatus)	Tristerix_corymbosus)	Tristerix_penduliflorus)	(((Tristerix_grandiflorus	(Tristerix_peruvianus	Tristerix_chodatianus))	Tristerix_peytonii)	(Tristerix_longebracteatus	Tristerix_pubescens)))	(Psittacanthus_angustifolius	Tupeia_antarctica))	((Notanthera_heterophylla
(((((Helixanthera_kirkii	Moquiniella_rubra)	(((Emelianthe_panganensis	Globimetula_dinklagei)	((Englerina_woodfordioides	(Oliverella_rubroviridis	Tapinanthus_quinquangulus))	(Tapinanthus_sp_OM825	(Erianthemum_dregei	Spragueanella_rhamnifolia))))	Phragmanthera_crassicaulis))	(Bakerella_sp_Nickrent_4161	(Septulina_glauca	((Socratina_bemarivensis	Vanwykia_remota)	(((((Phragmanthera_regularis	(Scurrula_pulverulenta	(Scurrula_ferruginea	Scurrula_parasitica)))	(Helixanthera_parasitica	Taxillus_chinensis))	(Helixanthera_cylindrica	(((((((((Tristerix_peruvianus	Tristerix_chodatianus)	Tristerix_grandiflorus)	(Tristerix_peytonii	(Tristerix_longebracteatus	Tristerix_pubescens)))	(((Tristerix_verticillatus	Tristerix_penduliflorus)	Tristerix_aphyllus)	Tristerix_corymbosus))	Tupeia_antarctica)	(((Atkinsonia_ligustrina	(Aetanthus_nodosus	Desmaria_mutabilis))	(((Notanthera_heterophylla	((Lepidaria_oviceps	(Alepis_flavida	Peraxilla_tetrapetala))	((Lepeostegeres_lancifolia	(Amylotheca_duthieana	Loxanthera_speciosa))	((Amylotheca_subumbellata	(Lysiana_exocarpi	(Lysiana_maritima	Lysiana_filifolia)))	(((Decaisnina_brittenii	(Decaisnina_congesta	Decaisnina_signata))
((((((((((Emelianthe_panganensis	Globimetula_dinklagei)	((Englerina_woodfordioides	(Oliverella_rubroviridis	Tapinanthus_quinquangulus))	(Tapinanthus_sp_OM825	(Erianthemum_dregei	Spragueanella_rhamnifolia))))	(Helixanthera_kirkii	Moquiniella_rubra))	(Septulina_glauca	Phragmanthera_crassicaulis))	(Bakerella_sp_Nickrent_4161	((((Helixanthera_cylindrica	((((Muellerina_celastroides	Muellerina_eucalyptoides)	Ileostylus_micranthus)	((((((Psittacanthus_calyculatus	((Cladocolea_cupulata	(Oryctanthus_occidentalis	Cladocolea_mcvaughii))	Dendropemon_bicolor))	(Passovia_pyrifolia	(Struthanthus_woodsonii	(Struthanthus_sp_RE_5128_1	(Cladocolea_gracilis	(Psittacanthus_angustifolius	(Struthanthus_orbicularis	(Psittacanthus_schiedeanus	Struthanthus_oerstedii))))))))	((Phthirusa_inorna	Tripodanthus_belmirensis)	(Tripodanthus_flagellaris	Tripodanthus_acutifolius)))	((((Aetanthus_nodosus	Desmaria_mutabilis)	Tupeia_antarctica)	((Notanthera_heterophylla	((((Tristerix_verticillatus	Tristerix_penduliflorus)	Tristerix_aphyllus)	Tristerix_corymbosus)	((((Tristerix_pubescens	Tristerix_longebracteatus)	(Tristerix_peruvianus	Tristerix_chodatianus))	Tristerix_grandiflorus)	Tristerix_peytonii)))	Amylotheca_subumbellata))	((Gaiadendron_punctatum
((((((Plicosepalus_sagittifolius	(((((((Emelianthe_panganensis	((Oliverella_rubroviridis	Tapinanthus_quinquangulus)	Globimetula_dinklagei))	(Englerina_woodfordioides	(Tapinanthus_sp_OM825	(Plicosepalus_curviflorus	(Erianthemum_dregei	Spragueanella_rhamnifolia)))))	(Helixanthera_kirkii	Moquiniella_rubra))	Amyema_cambagei)	Diplatia_grandibractea)	(Septulina_glauca	Phragmanthera_crassicaulis))	Bakerella_sp_Nickrent_4161))	(Phragmanthera_regularis	(((Helixanthera_cylindrica	(((((((((Psittacanthus_angustifolius	((Phthirusa_inorna	Passovia_pyrifolia)	(Oryctanthus_occidentalis	Dendropemon_bicolor)))	((Struthanthus_woodsonii	((Struthanthus_orbicularis	Struthanthus_oerstedii)	Struthanthus_sp_RE_5128_1))	(((Cladocolea_mcvaughii	Cladocolea_cupulata)	Cladocolea_gracilis)	Psittacanthus_schiedeanus)))	(Tripodanthus_belmirensis	(Tripodanthus_flagellaris	Tripodanthus_acutifolius)))	Psittacanthus_calyculatus)	((((Atkinsonia_ligustrina	((((((Tristerix_aphyllus	(Tristerix_longebracteatus	(Tristerix_verticillatus	Tristerix_corymbosus)))	Tristerix_peytonii)	Tristerix_pubescens)	(Tristerix_peruvianus	Tristerix_chodatianus))	(Tristerix_grandiflorus	Tristerix_penduliflorus))	(Gaiadendron_punctatum	((Decaisnina_congesta	Decaisnina_signata)
((Englerina_ramulosa	Tapinanthus_constrictiflorus)	(((((Lepidaria_oviceps	Vanwykia_remota)	Socratina_bemarivensis)	(((((Englerina_woodfordioides	(Tapinanthus_quinquangulus	Oliverella_rubroviridis))	((Plicosepalus_curviflorus	(Spragueanella_rhamnifolia	Erianthemum_dregei))	Tapinanthus_sp_OM825))	((Emelianthe_panganensis	Globimetula_dinklagei)	(Helixanthera_kirkii	Moquiniella_rubra)))	(Septulina_glauca	Phragmanthera_crassicaulis))	((((((((Ligaria_cuneifolia	(((Tripodanthus_acutifolius	((Psittacanthus_calyculatus	(((((Struthanthus_orbicularis	Struthanthus_oerstedii)	((Cladocolea_mcvaughii	Cladocolea_cupulata)	Cladocolea_gracilis))	(Tripodanthus_belmirensis	Struthanthus_woodsonii))	Struthanthus_sp_RE_5128_1)	Psittacanthus_angustifolius))	((Dendropemon_bicolor	Oryctanthus_occidentalis)	((Passovia_pyrifolia	Phthirusa_inorna)	Tripodanthus_flagellaris))))	Psittacanthus_schiedeanus)	(((Tupeia_antarctica	((((Tristerix_peruvianus	Tristerix_chodatianus)	(Tristerix_peytonii	((Tristerix_verticillatus	(Tristerix_aphyllus	Tristerix_corymbosus))	Tristerix_penduliflorus)))	(Tristerix_pubescens	Tristerix_longebracteatus))	Tristerix_grandiflorus))	((Nuytsia_floribunda	(Aetanthus_nodosus	Desmaria_mutabilis))
(Agelanthus_sansibarensis	((Berhautia_senegalensis	(((Englerina_ramulosa	Tapinanthus_constrictiflorus)	Oncocalyx_schimperi)	((Vanwykia_remota	Socratina_bemarivensis)	((((Lepidaria_oviceps	((((Sogerianthe_sessiflora	(((Dactyliophora_novaeguineae	(Diplatia_furcata	Amyema_glabra))	(Benthamina_alyxifolia	(Amyema_queenslandica	Helicanthes_elastica)))	(((Ligaria_cuneifolia	(((Tupeia_antarctica	((((Peraxilla_tetrapetala	Alepis_flavida)	((Loxanthera_speciosa	Amylotheca_duthieana)	((((Macrosolen_melintangensis	Macrosolen_cochinchinensis)	Lepidaria_sp_Nickrent_4044)	(Decaisnina_triflora	Lepeostegeres_lancifolia))	(Lysiana_maritima	(Lysiana_filifolia	Lysiana_exocarpi)))))	Amylotheca_subumbellata)	((Decaisnina_brittenii	(Decaisnina_congesta	Decaisnina_signata))	Desmaria_mutabilis)))	((Nuytsia_floribunda	((Cladocolea_mcvaughii	Cladocolea_cupulata)	Atkinsonia_ligustrina))	Gaiadendron_punctatum))	(((Tripodanthus_acutifolius	Tripodanthus_flagellaris)	(((((Passovia_pyrifolia	Phthirusa_inorna)	(Dendropemon_bicolor	Oryctanthus_occidentalis))	Psittacanthus_angustifolius)	Psittacanthus_calyculatus)	((((Tripodanthus_belmirensis	Struthanthus_sp_RE_5128_1)	Struthanthus_woodsonii)
(Berhautia_senegalensis	(((Englerina_ramulosa	Tapinanthus_constrictiflorus)	(Oedina_pendens	((Vanwykia_remota	Socratina_bemarivensis)	(((Helixanthera_kirkii	Moquiniella_rubra)	((((Tapinanthus_quinquangulus	Oliverella_rubroviridis)	(((Spragueanella_rhamnifolia	Erianthemum_dregei)	Tapinanthus_sp_OM825)	Englerina_woodfordioides))	(Emelianthe_panganensis	Globimetula_dinklagei))	(Phragmanthera_crassicaulis	(Plicosepalus_curviflorus	Septulina_glauca))))	(((Bakerella_sp_Nickrent_4161	Plicosepalus_sagittifolius)	((Tolypanthus_involucratus	((((Dendrophthoe_vitellina	Dendrophthoe_longituba)	Helixanthera_coccinea)	Dendrophthoe_constricta)	Dendrophthoe_curvata))	((Helixanthera_cylindrica	((Baratranthus_axanthus	(Sogerianthe_sessiflora	(((Amyema_cambagei	Dactyliophora_novaeguineae)	(Diplatia_grandibractea	(Amyema_glabra	Diplatia_furcata)))	(Benthamina_alyxifolia	(Amyema_queenslandica	Helicanthes_elastica)))))	((((Muellerina_celastroides	Muellerina_eucalyptoides)	Ileostylus_micranthus)	(Cecarria_obtusifolia	((Loranthus_grewingkii	Loranthus_europaeus)	(Loranthus_delavayi	(Loranthus_odoratus	Loranthus_kaoi)))))	((((((Tristerix_verticillatus	Tristerix_aphyllus)	Tristerix_corymbosus)
((((Oncella_ambigua	Oncocalyx_sulfureus)	Agelanthus_sansibarensis)	Berhautia_senegalensis)	(((Englerina_ramulosa	Tapinanthus_constrictiflorus)	Oncocalyx_schimperi)	(Oedina_pendens	((Moquiniella_rubra	(((Helixanthera_kirkii	((Englerina_woodfordioides	(Oliverella_rubroviridis	Tapinanthus_quinquangulus))	(Plicosepalus_curviflorus	((Spragueanella_rhamnifolia	Erianthemum_dregei)	Tapinanthus_sp_OM825))))	(Emelianthe_panganensis	Globimetula_dinklagei))	(Phragmanthera_crassicaulis	Septulina_glauca)))	(((Bakerella_sp_Nickrent_4161	Plicosepalus_sagittifolius)	(((((Dendrophthoe_vitellina	Dendrophthoe_longituba)	Dendrophthoe_curvata)	Dendrophthoe_constricta)	(Helixanthera_coccinea	Tolypanthus_involucratus))	((((Scurrula_parasitica	Scurrula_ferruginea)	Scurrula_pulverulenta)	(Helixanthera_parasitica	Taxillus_chinensis))	((Baratranthus_axanthus	Helixanthera_cylindrica)	((Sogerianthe_sessiflora	(((Amyema_cambagei	Dactyliophora_novaeguineae)	(Diplatia_furcata	(Diplatia_grandibractea	Amyema_glabra)))	(Phragmanthera_regularis	(Benthamina_alyxifolia	(Amyema_queenslandica	Helicanthes_elastica)))))	((((Muellerina_celastroides	Muellerina_eucalyptoides)	Ileostylus_micranthus)	(Cecarria_obtusifolia
(((Englerina_ramulosa	Tapinanthus_constrictiflorus)	Oncocalyx_schimperi)	((Oedina_pendens	(((Helixanthera_kirkii	Moquiniella_rubra)	((((Oliverella_rubroviridis	Tapinanthus_quinquangulus)	((Spragueanella_rhamnifolia	Erianthemum_dregei)	Tapinanthus_sp_OM825))	(Emelianthe_panganensis	(Plicosepalus_curviflorus	Globimetula_dinklagei)))	Phragmanthera_crassicaulis))	((Septulina_glauca	(((((Phragmanthera_regularis	(Scurrula_ferruginea	(Scurrula_pulverulenta	Scurrula_parasitica)))	Taxillus_chinensis)	((Baratranthus_axanthus	Helixanthera_cylindrica)	((Sogerianthe_sessiflora	(((Amyema_cambagei	Dactyliophora_novaeguineae)	(Diplatia_furcata	(Diplatia_grandibractea	Amyema_glabra)))	(Benthamina_alyxifolia	(Amyema_queenslandica	Helicanthes_elastica))))	((((Muellerina_celastroides	Muellerina_eucalyptoides)	Ileostylus_micranthus)	(Cecarria_obtusifolia	((Loranthus_grewingkii	Loranthus_europaeus)	(Loranthus_delavayi	(Loranthus_odoratus	Loranthus_kaoi)))))	(((((((Psittacanthus_angustifolius	(Struthanthus_sp_RE_5128_1	Cladocolea_gracilis))	(Struthanthus_woodsonii	(((Cladocolea_mcvaughii	Cladocolea_cupulata)	Struthanthus_oerstedii)	Struthanthus_orbicularis)))	Tripodanthus_belmirensis)
((((Oncella_ambigua	Oncocalyx_sulfureus)	Agelanthus_sansibarensis)	Berhautia_senegalensis)	((((Vanwykia_remota	Socratina_bemarivensis)	((Amyema_cambagei	(((Dendrophthoe_curvata	((Dendrophthoe_vitellina	Dendrophthoe_longituba)	(Dendrophthoe_constricta	Helixanthera_coccinea)))	Tolypanthus_involucratus)	((((Scurrula_ferruginea	(Scurrula_pulverulenta	Scurrula_parasitica))	(Helixanthera_parasitica	Taxillus_chinensis))	((Baratranthus_axanthus	Helixanthera_cylindrica)	(((((Lepidaria_oviceps	Dactyliophora_novaeguineae)	(Diplatia_furcata	(Diplatia_grandibractea	Amyema_glabra)))	(Benthamina_alyxifolia	(Amyema_queenslandica	Helicanthes_elastica)))	Sogerianthe_sessiflora)	(((Cecarria_obtusifolia	((Loranthus_grewingkii	Loranthus_europaeus)	(Loranthus_delavayi	(Loranthus_odoratus	Loranthus_kaoi))))	(((((((((Psittacanthus_schiedeanus	Struthanthus_oerstedii)	Struthanthus_orbicularis)	(Struthanthus_sp_RE_5128_1	Struthanthus_woodsonii))	Cladocolea_gracilis)	(Passovia_pyrifolia	((Psittacanthus_angustifolius	Dendropemon_bicolor)	((Cladocolea_mcvaughii	Cladocolea_cupulata)	Oryctanthus_occidentalis))))	Psittacanthus_calyculatus)	((Tripodanthus_belmirensis	(Tripodanthus_flagellaris
((Plicosepalus_curviflorus	((Oncella_ambigua	Oncocalyx_sulfureus)	Agelanthus_sansibarensis))	(Berhautia_senegalensis	((((Vanwykia_remota	Socratina_bemarivensis)	(((Septulina_glauca	Phragmanthera_crassicaulis)	((Helixanthera_kirkii	Moquiniella_rubra)	(((Englerina_woodfordioides	(Tapinanthus_quinquangulus	Oliverella_rubroviridis))	((Oncocalyx_schimperi	(Spragueanella_rhamnifolia	Erianthemum_dregei))	Tapinanthus_sp_OM825))	(Emelianthe_panganensis	Globimetula_dinklagei))))	((Plicosepalus_sagittifolius	(((((Dendrophthoe_vitellina	Dendrophthoe_longituba)	Dendrophthoe_curvata)	Helixanthera_coccinea)	(Dendrophthoe_constricta	Tolypanthus_involucratus))	(((Baratranthus_axanthus	(((Cecarria_obtusifolia	((Loranthus_grewingkii	Loranthus_europaeus)	(Loranthus_delavayi	(Loranthus_odoratus	Loranthus_kaoi))))	((((((Tristerix_grandiflorus	Tristerix_penduliflorus)	Tristerix_pubescens)	Tristerix_aphyllus)	((Tristerix_peytonii	Tristerix_peruvianus)	(Tristerix_chodatianus	(Tristerix_longebracteatus	Tristerix_verticillatus))))	Tristerix_corymbosus)	(Decaisnina_signata	((((Notanthera_heterophylla	((Peraxilla_tetrapetala	Alepis_flavida)	((Lepeostegeres_lancifolia	(Loxanthera_speciosa
((Englerina_ramulosa	Tapinanthus_constrictiflorus)	(((((Vanwykia_remota	Socratina_bemarivensis)	((Tolypanthus_involucratus	(((Dendrophthoe_vitellina	Dendrophthoe_longituba)	(Helixanthera_coccinea	Dendrophthoe_constricta))	Dendrophthoe_curvata))	(((((((Psittacanthus_calyculatus	((((Psittacanthus_angustifolius	(Struthanthus_woodsonii	(Struthanthus_oerstedii	Struthanthus_orbicularis)))	Tripodanthus_belmirensis)	(Cladocolea_gracilis	Struthanthus_sp_RE_5128_1))	(((Oryctanthus_occidentalis	Dendropemon_bicolor)	(Passovia_pyrifolia	Phthirusa_inorna))	Tripodanthus_flagellaris)))	(Psittacanthus_schiedeanus	(Tripodanthus_acutifolius	(Cladocolea_mcvaughii	Cladocolea_cupulata))))	(((Amylotheca_subumbellata	((Peraxilla_tetrapetala	Alepis_flavida)	(((Lysiana_filifolia	Lysiana_exocarpi)	Lysiana_maritima)	((((Decaisnina_brittenii	Decaisnina_congesta)	Decaisnina_triflora)	((Macrosolen_melintangensis	Macrosolen_cochinchinensis)	Lepidaria_sp_Nickrent_4044))	(Lepeostegeres_lancifolia	(Loxanthera_speciosa	(Lepidaria_oviceps	Amylotheca_duthieana)))))))	(Gaiadendron_punctatum	(Nuytsia_floribunda	(Notanthera_heterophylla	((((Tristerix_peruvianus	Tristerix_peytonii)	((Tristerix_pubescens	Tristerix_chodatianus)
((Agelanthus_sansibarensis	(Oncella_ambigua	Oncocalyx_sulfureus))	(((Oncocalyx_schimperi	(((Vanwykia_remota	Socratina_bemarivensis)	((((Phragmanthera_crassicaulis	Septulina_glauca)	(((Tapinanthus_sp_OM825	(Englerina_woodfordioides	(Tapinanthus_quinquangulus	Oliverella_rubroviridis)))	(Plicosepalus_curviflorus	(Spragueanella_rhamnifolia	Erianthemum_dregei)))	(Phragmanthera_regularis	(Emelianthe_panganensis	Globimetula_dinklagei))))	(Helixanthera_kirkii	Moquiniella_rubra))	(((Tolypanthus_involucratus	((Dendrophthoe_constricta	(Dendrophthoe_curvata	(Dendrophthoe_vitellina	Dendrophthoe_longituba)))	Helixanthera_coccinea))	((((Sogerianthe_sessiflora	((Dactyliophora_novaeguineae	(Amyema_cambagei	((Amyema_glabra	Diplatia_grandibractea)	Diplatia_furcata)))	(Benthamina_alyxifolia	(Amyema_queenslandica	Helicanthes_elastica))))	((((((Tripodanthus_acutifolius	Tripodanthus_flagellaris)	(Tripodanthus_belmirensis	Phthirusa_inorna))	(Psittacanthus_calyculatus	(((Struthanthus_woodsonii	(Struthanthus_oerstedii	(Struthanthus_orbicularis	Struthanthus_sp_RE_5128_1)))	(Psittacanthus_angustifolius	Cladocolea_gracilis))	((((Cladocolea_mcvaughii	Cladocolea_cupulata)	Oryctanthus_occidentalis)	Dendropemon_bicolor)
((Agelanthus_sansibarensis	(Oncella_ambigua	Oncocalyx_sulfureus))	(((Oncocalyx_schimperi	(((Vanwykia_remota	Socratina_bemarivensis)	(((Tolypanthus_involucratus	((Dendrophthoe_curvata	((Dendrophthoe_vitellina	Dendrophthoe_longituba)	Dendrophthoe_constricta))	Helixanthera_coccinea))	((((Baratranthus_axanthus	(((Amyema_queenslandica	Helicanthes_elastica)	((Dactyliophora_novaeguineae	(Amyema_cambagei	((Amyema_glabra	Diplatia_grandibractea)	Diplatia_furcata)))	Benthamina_alyxifolia))	Sogerianthe_sessiflora))	((((((Tripodanthus_acutifolius	Tripodanthus_flagellaris)	(Psittacanthus_calyculatus	((((((Psittacanthus_angustifolius	Struthanthus_oerstedii)	Struthanthus_orbicularis)	Struthanthus_sp_RE_5128_1)	(Struthanthus_woodsonii	Tripodanthus_belmirensis))	Cladocolea_gracilis)	((((Cladocolea_mcvaughii	Cladocolea_cupulata)	Oryctanthus_occidentalis)	Dendropemon_bicolor)	(Phthirusa_inorna	Passovia_pyrifolia)))))	Psittacanthus_schiedeanus)	((Tupeia_antarctica	((Aetanthus_nodosus	Desmaria_mutabilis)	((((Tristerix_verticillatus	Tristerix_penduliflorus)	Tristerix_aphyllus)	Tristerix_corymbosus)	((Tristerix_chodatianus	(Tristerix_pubescens	(Tristerix_peruvianus	Tristerix_longebracteatus)))
((Agelanthus_sansibarensis	(Oncella_ambigua	Oncocalyx_sulfureus))	((Berhautia_senegalensis	(Oncocalyx_schimperi	(Englerina_ramulosa	Tapinanthus_constrictiflorus)))	((((Septulina_glauca	Phragmanthera_crassicaulis)	(Moquiniella_rubra	(((Tapinanthus_sp_OM825	(Plicosepalus_curviflorus	(Spragueanella_rhamnifolia	Erianthemum_dregei)))	(Helixanthera_kirkii	(Englerina_woodfordioides	(Tapinanthus_quinquangulus	Oliverella_rubroviridis))))	(Amyema_cambagei	(Diplatia_grandibractea	(Globimetula_dinklagei	Emelianthe_panganensis))))))	((Vanwykia_remota	Socratina_bemarivensis)	(((((Tolypanthus_involucratus	Helixanthera_coccinea)	(Dendrophthoe_curvata	Dendrophthoe_longituba))	Dendrophthoe_constricta)	(((Helixanthera_parasitica	Taxillus_chinensis)	(((Scurrula_pulverulenta	Scurrula_parasitica)	Scurrula_ferruginea)	Phragmanthera_regularis))	((Baratranthus_axanthus	(((Amyema_glabra	Diplatia_furcata)	((Benthamina_alyxifolia	(Helicanthes_elastica	Amyema_queenslandica))	(Lepidaria_oviceps	Dactyliophora_novaeguineae)))	Sogerianthe_sessiflora))	(Helixanthera_cylindrica	((Ileostylus_micranthus	(Muellerina_celastroides	Muellerina_eucalyptoides))	((Cecarria_obtusifolia	((Loranthus_delavayi
((Englerina_ramulosa	Tapinanthus_constrictiflorus)	(((((Vanwykia_remota	Socratina_bemarivensis)	((((((Tolypanthus_involucratus	Helixanthera_coccinea)	(Dendrophthoe_curvata	(Dendrophthoe_vitellina	Dendrophthoe_longituba)))	Dendrophthoe_constricta)	(((Helixanthera_parasitica	Taxillus_chinensis)	((Scurrula_parasitica	Scurrula_ferruginea)	Scurrula_pulverulenta))	(((Baratranthus_axanthus	((Ligaria_cuneifolia	((((((Dendropemon_bicolor	(Psittacanthus_schiedeanus	Oryctanthus_occidentalis))	(Passovia_pyrifolia	Psittacanthus_angustifolius))	((Cladocolea_mcvaughii	Cladocolea_cupulata)	(((Struthanthus_woodsonii	((Struthanthus_orbicularis	Struthanthus_oerstedii)	Struthanthus_sp_RE_5128_1))	Cladocolea_gracilis)	Psittacanthus_calyculatus)))	(((Tripodanthus_acutifolius	Phthirusa_inorna)	Tripodanthus_flagellaris)	Tripodanthus_belmirensis))	(((Aetanthus_nodosus	(((Tristerix_chodatianus	Tristerix_peruvianus)	((Tristerix_pubescens	Tristerix_longebracteatus)	(Tristerix_peytonii	((Tristerix_verticillatus	(Tristerix_corymbosus	Tristerix_aphyllus))	Tristerix_penduliflorus))))	Tristerix_grandiflorus))	Nuytsia_floribunda)	(((Decaisnina_brittenii	(Decaisnina_signata	Decaisnina_congesta))	Desmaria_mutabilis)
(Berhautia_senegalensis	(((Agelanthus_sansibarensis	(Oncella_ambigua	Oncocalyx_sulfureus))	(Oncocalyx_schimperi	(Englerina_ramulosa	Tapinanthus_constrictiflorus)))	((((((((Plicosepalus_curviflorus	(Spragueanella_rhamnifolia	Erianthemum_dregei))	(Englerina_woodfordioides	(Tapinanthus_sp_OM825	(Tapinanthus_quinquangulus	Oliverella_rubroviridis))))	(Globimetula_dinklagei	Emelianthe_panganensis))	(Septulina_glauca	Phragmanthera_crassicaulis))	(Helixanthera_kirkii	Moquiniella_rubra))	(((((Tolypanthus_involucratus	(Helixanthera_coccinea	(Dendrophthoe_curvata	(Dendrophthoe_vitellina	Dendrophthoe_longituba))))	((Helixanthera_cylindrica	((((((Alepis_flavida	Peraxilla_tetrapetala)	((((Amylotheca_duthieana	Loxanthera_speciosa)	((Lysiana_exocarpi	Lysiana_filifolia)	(Amylotheca_subumbellata	Lysiana_maritima)))	(Lepeostegeres_lancifolia	(Lepidaria_sp_Nickrent_4044	(Macrosolen_melintangensis	Macrosolen_cochinchinensis))))	Decaisnina_triflora))	(Gaiadendron_punctatum	(Atkinsonia_ligustrina	Nuytsia_floribunda)))	((((((Dendropemon_bicolor	(Psittacanthus_schiedeanus	Oryctanthus_occidentalis))	(Phthirusa_inorna	Passovia_pyrifolia))	((Psittacanthus_angustifolius	(Cladocolea_gracilis	(Tripodanthus_belmirensis
(((Berhautia_senegalensis	(((Tapinanthus_constrictiflorus	Englerina_ramulosa)	Oncocalyx_schimperi)	(((Vanwykia_remota	Socratina_bemarivensis)	(((((Tapinanthus_sp_OM825	(Plicosepalus_curviflorus	(Spragueanella_rhamnifolia	Erianthemum_dregei)))	((Englerina_woodfordioides	(Tapinanthus_quinquangulus	Oliverella_rubroviridis))	(Globimetula_dinklagei	(Emelianthe_panganensis	Helixanthera_kirkii))))	(Septulina_glauca	Phragmanthera_crassicaulis))	Moquiniella_rubra)	(Bakerella_sp_Nickrent_4161	(((Tolypanthus_involucratus	(Helixanthera_coccinea	(Dendrophthoe_constricta	(Dendrophthoe_curvata	(Dendrophthoe_vitellina	Dendrophthoe_longituba)))))	((Helixanthera_cylindrica	((((Atkinsonia_ligustrina	((((Alepis_flavida	Peraxilla_tetrapetala)	((Amylotheca_duthieana	Loxanthera_speciosa)	((Decaisnina_signata	Decaisnina_congesta)	(((Lepidaria_sp_Nickrent_4044	(Macrosolen_melintangensis	Macrosolen_cochinchinensis))	(Lepeostegeres_lancifolia	(Decaisnina_brittenii	Decaisnina_triflora)))	(Amylotheca_subumbellata	((Lysiana_filifolia	Lysiana_maritima)	Lysiana_exocarpi))))))	Gaiadendron_punctatum)	(((Nuytsia_floribunda	(Aetanthus_nodosus	Desmaria_mutabilis))	(Notanthera_heterophylla	((Tristerix_chodatianus
(((Berhautia_senegalensis	(Tapinanthus_constrictiflorus	Englerina_ramulosa))	(((((((Englerina_woodfordioides	(Tapinanthus_quinquangulus	Oliverella_rubroviridis))	((Spragueanella_rhamnifolia	Erianthemum_dregei)	Tapinanthus_sp_OM825))	(Globimetula_dinklagei	Emelianthe_panganensis))	Phragmanthera_crassicaulis)	(Helixanthera_kirkii	Moquiniella_rubra))	((((Vanwykia_remota	Socratina_bemarivensis)	((Septulina_glauca	Bakerella_sp_Nickrent_4161)	Plicosepalus_sagittifolius))	((Tolypanthus_involucratus	(((Plicosepalus_curviflorus	Helixanthera_coccinea)	(Dendrophthoe_vitellina	Dendrophthoe_longituba))	Dendrophthoe_curvata))	((Helixanthera_cylindrica	(((Cecarria_obtusifolia	((Loranthus_delavayi	(Loranthus_kaoi	Loranthus_odoratus))	(Loranthus_grewingkii	Loranthus_europaeus)))	((((((Psittacanthus_calyculatus	(((Struthanthus_woodsonii	(Struthanthus_orbicularis	(Psittacanthus_schiedeanus	Struthanthus_oerstedii)))	(Struthanthus_sp_RE_5128_1	Cladocolea_gracilis))	((Psittacanthus_angustifolius	Passovia_pyrifolia)	(Dendropemon_bicolor	(Cladocolea_cupulata	(Oryctanthus_occidentalis	Cladocolea_mcvaughii))))))	(Tripodanthus_flagellaris	(Phthirusa_inorna	Tripodanthus_acutifolius)))	Tripodanthus_belmirensis)	((((Alepis_flavida
((Agelanthus_sansibarensis	(Oncella_ambigua	Oncocalyx_sulfureus))	((((((((((Englerina_woodfordioides	(Tapinanthus_quinquangulus	Oliverella_rubroviridis))	((Spragueanella_rhamnifolia	Erianthemum_dregei)	Tapinanthus_sp_OM825))	(Globimetula_dinklagei	Emelianthe_panganensis))	Phragmanthera_crassicaulis)	(Helixanthera_kirkii	Moquiniella_rubra))	((Vanwykia_remota	Socratina_bemarivensis)	((((Septulina_glauca	Bakerella_sp_Nickrent_4161)	Plicosepalus_sagittifolius)	(((Helixanthera_coccinea	(Dendrophthoe_constricta	(Dendrophthoe_vitellina	Dendrophthoe_longituba)))	(Dendrophthoe_curvata	Tolypanthus_involucratus))	((Helixanthera_cylindrica	(((((((Cladocolea_cupulata	((Cladocolea_mcvaughii	Passovia_pyrifolia)	(Psittacanthus_schiedeanus	(Dendropemon_bicolor	Oryctanthus_occidentalis))))	(((Struthanthus_woodsonii	(Struthanthus_sp_RE_5128_1	(Struthanthus_orbicularis	Struthanthus_oerstedii)))	(Cladocolea_gracilis	Psittacanthus_angustifolius))	Psittacanthus_calyculatus))	(((Tripodanthus_flagellaris	Tripodanthus_acutifolius)	Phthirusa_inorna)	Tripodanthus_belmirensis))	(((Lepidaria_oviceps	((Alepis_flavida	Peraxilla_tetrapetala)	((Amylotheca_duthieana	Loxanthera_speciosa)	((Lysiana_maritima	(Lysiana_exocarpi
((((((((((Englerina_woodfordioides	(Tapinanthus_quinquangulus	Oliverella_rubroviridis))	((Spragueanella_rhamnifolia	Erianthemum_dregei)	Tapinanthus_sp_OM825))	(Globimetula_dinklagei	(Helixanthera_kirkii	Emelianthe_panganensis)))	Phragmanthera_crassicaulis)	Moquiniella_rubra)	(Bakerella_sp_Nickrent_4161	((Vanwykia_remota	Socratina_bemarivensis)	((Septulina_glauca	Plicosepalus_curviflorus)	(Phragmanthera_regularis	Plicosepalus_sagittifolius)))))	((((Baratranthus_axanthus	(((Helicanthes_elastica	Amyema_queenslandica)	((Dactyliophora_novaeguineae	(((Amyema_glabra	Diplatia_grandibractea)	Diplatia_furcata)	Amyema_cambagei))	Benthamina_alyxifolia))	Sogerianthe_sessiflora))	(Helixanthera_cylindrica	(((Gaiadendron_punctatum	Nuytsia_floribunda)	(((((Alepis_flavida	Peraxilla_tetrapetala)	(Lepidaria_oviceps	(((Lepidaria_sp_Nickrent_4044	(Macrosolen_melintangensis	Macrosolen_cochinchinensis))	(Lepeostegeres_lancifolia	Decaisnina_triflora))	((Amylotheca_duthieana	Loxanthera_speciosa)	((Lysiana_exocarpi	Lysiana_filifolia)	Lysiana_maritima)))))	((Notanthera_heterophylla	(((Passovia_pyrifolia	(Psittacanthus_schiedeanus	(Dendropemon_bicolor	Oryctanthus_occidentalis)))	(((Cladocolea_gracilis
(((((Vanwykia_remota	(Helixanthera_parasitica	Socratina_bemarivensis))	(((Phragmanthera_crassicaulis	((Helixanthera_kirkii	Moquiniella_rubra)	(((Tapinanthus_quinquangulus	Oliverella_rubroviridis)	((Spragueanella_rhamnifolia	Erianthemum_dregei)	Tapinanthus_sp_OM825))	(Globimetula_dinklagei	Emelianthe_panganensis))))	Bakerella_sp_Nickrent_4161)	(((((Helixanthera_cylindrica	((((Gaiadendron_punctatum	Nuytsia_floribunda)	((Amylotheca_subumbellata	((((Lepidaria_oviceps	(Alepis_flavida	Peraxilla_tetrapetala))	(((Lepidaria_sp_Nickrent_4044	(Macrosolen_melintangensis	Macrosolen_cochinchinensis))	(Lepeostegeres_lancifolia	Decaisnina_triflora))	((Amylotheca_duthieana	Loxanthera_speciosa)	(((Decaisnina_signata	Decaisnina_congesta)	Decaisnina_brittenii)	((Lysiana_exocarpi	Lysiana_filifolia)	Lysiana_maritima)))))	(((Aetanthus_nodosus	Desmaria_mutabilis)	Ligaria_cuneifolia)	(Notanthera_heterophylla	((Psittacanthus_calyculatus	(((Phthirusa_inorna	Passovia_pyrifolia)	(Dendropemon_bicolor	Oryctanthus_occidentalis))	(((Cladocolea_gracilis	(Struthanthus_orbicularis	(Psittacanthus_schiedeanus	Struthanthus_oerstedii)))	Struthanthus_woodsonii)	Struthanthus_sp_RE_5128_1)))	(Tripodanthus_belmirensis
((Agelanthus_sansibarensis	(Oncella_ambigua	Oncocalyx_sulfureus))	(((((Helixanthera_kirkii	Moquiniella_rubra)	((((Englerina_woodfordioides	(Tapinanthus_quinquangulus	Oliverella_rubroviridis))	(Plicosepalus_curviflorus	((Spragueanella_rhamnifolia	Erianthemum_dregei)	Tapinanthus_sp_OM825)))	(Globimetula_dinklagei	Emelianthe_panganensis))	Phragmanthera_crassicaulis))	((((((((((Tristerix_peytonii	(((Tristerix_pubescens	(Tristerix_verticillatus	Tristerix_corymbosus))	Tristerix_aphyllus)	Tristerix_longebracteatus))	(Tristerix_chodatianus	Tristerix_peruvianus))	(Tristerix_grandiflorus	Tristerix_penduliflorus))	(Tupeia_antarctica	((Gaiadendron_punctatum	Nuytsia_floribunda)	((((Alepis_flavida	Peraxilla_tetrapetala)	((Lepeostegeres_lancifolia	(Amylotheca_duthieana	Loxanthera_speciosa))	((Amylotheca_subumbellata	(Lysiana_maritima	(Lysiana_exocarpi	Lysiana_filifolia)))	(((Lepidaria_oviceps	Lepidaria_sp_Nickrent_4044)	(Macrosolen_melintangensis	Macrosolen_cochinchinensis))	(((Decaisnina_signata	Decaisnina_congesta)	Decaisnina_brittenii)	Decaisnina_triflora)))))	((Ligaria_cuneifolia	(((((Psittacanthus_schiedeanus	((Cladocolea_cupulata	Cladocolea_mcvaughii)	(Struthanthus_orbicularis
(((Agelanthus_sansibarensis	(Oncella_ambigua	Oncocalyx_sulfureus))	((((Moquiniella_rubra	((((Helixanthera_kirkii	(Tapinanthus_sp_OM825	((Tapinanthus_quinquangulus	Oliverella_rubroviridis)	Englerina_woodfordioides)))	(Spragueanella_rhamnifolia	Erianthemum_dregei))	(Globimetula_dinklagei	Emelianthe_panganensis))	(Septulina_glauca	Phragmanthera_crassicaulis)))	((((Amyema_cambagei	((Phragmanthera_regularis	(((Helixanthera_parasitica	Taxillus_chinensis)	(Scurrula_pulverulenta	(Scurrula_parasitica	Scurrula_ferruginea)))	(Helixanthera_cylindrica	((((Tupeia_antarctica	(((Psittacanthus_calyculatus	(((Dendropemon_bicolor	(Psittacanthus_schiedeanus	Oryctanthus_occidentalis))	(Psittacanthus_angustifolius	(Phthirusa_inorna	Passovia_pyrifolia)))	(Cladocolea_cupulata	(Struthanthus_woodsonii	((Struthanthus_sp_RE_5128_1	(Cladocolea_mcvaughii	Cladocolea_gracilis))	(Struthanthus_orbicularis	Struthanthus_oerstedii))))))	(Tripodanthus_belmirensis	(Tripodanthus_flagellaris	Tripodanthus_acutifolius)))	((Aetanthus_nodosus	Desmaria_mutabilis)	((((((Tristerix_longebracteatus	Tristerix_peruvianus)	Tristerix_pubescens)	(Tristerix_chodatianus	(Tristerix_peytonii	(Tristerix_verticillatus	(Tristerix_aphyllus
((Agelanthus_sansibarensis	(Oncella_ambigua	Oncocalyx_sulfureus))	(((((Helixanthera_kirkii	Moquiniella_rubra)	(Emelianthe_panganensis	((Globimetula_dinklagei	((Englerina_woodfordioides	(Tapinanthus_sp_OM825	(Oliverella_rubroviridis	Tapinanthus_quinquangulus)))	(Erianthemum_dregei	Spragueanella_rhamnifolia)))	(Plicosepalus_curviflorus	Phragmanthera_crassicaulis))))	((Socratina_bemarivensis	Vanwykia_remota)	(((Dendrophthoe_constricta	((Helixanthera_coccinea	(Dendrophthoe_curvata	(Dendrophthoe_vitellina	Dendrophthoe_longituba)))	Tolypanthus_involucratus))	(Plicosepalus_sagittifolius	(((Helixanthera_parasitica	Taxillus_chinensis)	(Phragmanthera_regularis	((Scurrula_parasitica	Scurrula_ferruginea)	Scurrula_pulverulenta)))	((((Cecarria_obtusifolia	((Loranthus_grewingkii	Loranthus_europaeus)	(Loranthus_kaoi	(Loranthus_delavayi	Loranthus_odoratus))))	((Ileostylus_micranthus	(Muellerina_celastroides	Muellerina_eucalyptoides))	((((((Psittacanthus_calyculatus	((Cladocolea_gracilis	Psittacanthus_angustifolius)	(((Psittacanthus_schiedeanus	Struthanthus_sp_RE_5128_1)	(Struthanthus_oerstedii	Struthanthus_orbicularis))	Struthanthus_woodsonii)))	(Passovia_pyrifolia	(Dendropemon_bicolor	((Cladocolea_mcvaughii
(((Agelanthus_sansibarensis	(Oncella_ambigua	Oncocalyx_sulfureus))	(((((Plicosepalus_sagittifolius	((((Helixanthera_parasitica	Taxillus_chinensis)	(Phragmanthera_regularis	((Scurrula_parasitica	Scurrula_ferruginea)	Scurrula_pulverulenta)))	((Helixanthera_cylindrica	(Sogerianthe_sessiflora	(((Amyema_cambagei	(Amyema_glabra	(Diplatia_grandibractea	Diplatia_furcata)))	Dactyliophora_novaeguineae)	((Amyema_queenslandica	Helicanthes_elastica)	Benthamina_alyxifolia))))	(((((((((Passovia_pyrifolia	(Dendropemon_bicolor	(Cladocolea_cupulata	(Oryctanthus_occidentalis	Cladocolea_mcvaughii))))	((((((Tripodanthus_belmirensis	Struthanthus_woodsonii)	(Struthanthus_oerstedii	Struthanthus_orbicularis))	Struthanthus_sp_RE_5128_1)	Cladocolea_gracilis)	Psittacanthus_angustifolius)	Psittacanthus_schiedeanus))	(Tripodanthus_flagellaris	Tripodanthus_acutifolius))	Psittacanthus_calyculatus)	((((Tristerix_chodatianus	Tristerix_peruvianus)	(((Tristerix_verticillatus	(Tristerix_penduliflorus	(Tristerix_aphyllus	Tristerix_corymbosus)))	(Tristerix_grandiflorus	Tristerix_peytonii))	(Tristerix_longebracteatus	Tristerix_pubescens)))	(Aetanthus_nodosus	Desmaria_mutabilis))	(Tupeia_antarctica	(Atkinsonia_ligustrina
((Agelanthus_sansibarensis	(Oncella_ambigua	Oncocalyx_sulfureus))	(((Tapinanthus_constrictiflorus	(Oncocalyx_schimperi	Englerina_ramulosa))	(((((Phragmanthera_crassicaulis	((Emelianthe_panganensis	Globimetula_dinklagei)	(((Oliverella_rubroviridis	Tapinanthus_quinquangulus)	Englerina_woodfordioides)	(Tapinanthus_sp_OM825	(Erianthemum_dregei	Spragueanella_rhamnifolia)))))	Moquiniella_rubra)	((Bakerella_sp_Nickrent_4161	Septulina_glauca)	((((((Dendrophthoe_vitellina	Dendrophthoe_longituba)	(Plicosepalus_curviflorus	Helixanthera_coccinea))	Dendrophthoe_curvata)	(((Dendrophthoe_constricta	(Helixanthera_parasitica	Taxillus_chinensis))	(Phragmanthera_regularis	((Scurrula_parasitica	Scurrula_ferruginea)	Scurrula_pulverulenta)))	((((((((((Passovia_pyrifolia	Psittacanthus_angustifolius)	(Dendropemon_bicolor	(Cladocolea_cupulata	(Oryctanthus_occidentalis	Cladocolea_mcvaughii))))	((Cladocolea_gracilis	(Struthanthus_oerstedii	Struthanthus_orbicularis))	(Struthanthus_woodsonii	(Psittacanthus_schiedeanus	Struthanthus_sp_RE_5128_1))))	((Tripodanthus_flagellaris	(Phthirusa_inorna	Tripodanthus_acutifolius))	Tripodanthus_belmirensis))	Psittacanthus_calyculatus)	(((((((Tristerix_longebracteatus	Tristerix_pubescens)	Tristerix_peytonii)
((((((((Septulina_glauca	Phragmanthera_crassicaulis)	((Moquiniella_rubra	Plicosepalus_curviflorus)	((Emelianthe_panganensis	Globimetula_dinklagei)	((Helixanthera_kirkii	(Tapinanthus_sp_OM825	(Erianthemum_dregei	Spragueanella_rhamnifolia)))	(Oliverella_rubroviridis	(Tapinanthus_quinquangulus	Englerina_woodfordioides))))))	(Bakerella_sp_Nickrent_4161	(Plicosepalus_sagittifolius	(((Tolypanthus_involucratus	(((Dendrophthoe_constricta	(Dendrophthoe_vitellina	Dendrophthoe_longituba))	Helixanthera_coccinea)	Dendrophthoe_curvata))	(((Helixanthera_parasitica	Taxillus_chinensis)	(((Scurrula_parasitica	Scurrula_pulverulenta)	Scurrula_ferruginea)	Phragmanthera_regularis))	((((((((((Tripodanthus_acutifolius	Phthirusa_inorna)	Tripodanthus_flagellaris)	Tripodanthus_belmirensis)	(Psittacanthus_calyculatus	((Passovia_pyrifolia	(Dendropemon_bicolor	(Cladocolea_cupulata	(Oryctanthus_occidentalis	Cladocolea_mcvaughii))))	(Cladocolea_gracilis	(((Struthanthus_oerstedii	Struthanthus_orbicularis)	((Psittacanthus_schiedeanus	Struthanthus_sp_RE_5128_1)	Psittacanthus_angustifolius))	Struthanthus_woodsonii)))))	(((((Tristerix_longebracteatus	Tristerix_pubescens)	((Tristerix_chodatianus	Tristerix_peruvianus)	(Tristerix_peytonii	(Tristerix_penduliflorus
(((((((Taxillus_chinensis	(((Scurrula_parasitica	Scurrula_ferruginea)	Scurrula_pulverulenta)	Phragmanthera_regularis))	(((((((Tripodanthus_acutifolius	Tripodanthus_flagellaris)	(Psittacanthus_calyculatus	((Dendropemon_bicolor	(Cladocolea_cupulata	(Oryctanthus_occidentalis	Cladocolea_mcvaughii)))	(((Struthanthus_woodsonii	((((Struthanthus_orbicularis	(Psittacanthus_schiedeanus	Struthanthus_oerstedii))	Cladocolea_gracilis)	Tripodanthus_belmirensis)	Struthanthus_sp_RE_5128_1))	Psittacanthus_angustifolius)	(Phthirusa_inorna	Passovia_pyrifolia)))))	(((Nuytsia_floribunda	(Aetanthus_nodosus	Desmaria_mutabilis))	(Atkinsonia_ligustrina	((Lepidaria_oviceps	Gaiadendron_punctatum)	(((Tristerix_chodatianus	(Tristerix_pubescens	((Tristerix_penduliflorus	Tristerix_grandiflorus)	(Tristerix_peytonii	(Tristerix_peruvianus	Tristerix_longebracteatus)))))	(Tristerix_verticillatus	(Tristerix_aphyllus	Tristerix_corymbosus)))	((Peraxilla_tetrapetala	Alepis_flavida)	(Notanthera_heterophylla	((((Lysiana_filifolia	Lysiana_exocarpi)	Lysiana_maritima)	(((Decaisnina_signata	Decaisnina_congesta)	Decaisnina_brittenii)	Decaisnina_triflora))	((Loxanthera_speciosa	Amylotheca_duthieana)
((Agelanthus_sansibarensis	(Oncella_ambigua	Oncocalyx_sulfureus))	(Berhautia_senegalensis	((Tapinanthus_constrictiflorus	(Oncocalyx_schimperi	Englerina_ramulosa))	((Phragmanthera_regularis	(Vanwykia_remota	Socratina_bemarivensis))	((((Tapinanthus_sp_OM825	(Spragueanella_rhamnifolia	(Plicosepalus_curviflorus	Erianthemum_dregei)))	(Englerina_woodfordioides	(Helixanthera_kirkii	(Oliverella_rubroviridis	Tapinanthus_quinquangulus))))	((Moquiniella_rubra	(Septulina_glauca	Phragmanthera_crassicaulis))	(Emelianthe_panganensis	Globimetula_dinklagei)))	((Oedina_pendens	(Plicosepalus_sagittifolius	Bakerella_sp_Nickrent_4161))	(((Tolypanthus_involucratus	((Dendrophthoe_constricta	(Helixanthera_parasitica	Taxillus_chinensis))	((Scurrula_parasitica	Scurrula_ferruginea)	Scurrula_pulverulenta)))	(((((((Tripodanthus_acutifolius	Tripodanthus_flagellaris)	(Tripodanthus_belmirensis	Phthirusa_inorna))	(Psittacanthus_calyculatus	((Passovia_pyrifolia	(Dendropemon_bicolor	(Oryctanthus_occidentalis	(Cladocolea_mcvaughii	Cladocolea_cupulata))))	((Struthanthus_sp_RE_5128_1	Struthanthus_woodsonii)	((Psittacanthus_angustifolius	(Psittacanthus_schiedeanus	(Struthanthus_orbicularis	Struthanthus_oerstedii)))	Cladocolea_gracilis)))))
(Berhautia_senegalensis	(((Tapinanthus_constrictiflorus	Englerina_ramulosa)	(((Vanwykia_remota	Socratina_bemarivensis)	((((Septulina_glauca	(Plicosepalus_curviflorus	Phragmanthera_crassicaulis))	(Phragmanthera_regularis	((Emelianthe_panganensis	Globimetula_dinklagei)	((Tapinanthus_sp_OM825	(Spragueanella_rhamnifolia	Erianthemum_dregei))	(Englerina_woodfordioides	(Oliverella_rubroviridis	Tapinanthus_quinquangulus))))))	(Helixanthera_kirkii	Moquiniella_rubra))	(Bakerella_sp_Nickrent_4161	(((((Helixanthera_parasitica	Taxillus_chinensis)	((Scurrula_parasitica	(Lepidaria_oviceps	Scurrula_ferruginea))	Scurrula_pulverulenta))	((((Ileostylus_micranthus	(Muellerina_celastroides	Muellerina_eucalyptoides))	(((((Psittacanthus_calyculatus	(((Cladocolea_gracilis	((Struthanthus_woodsonii	Struthanthus_sp_RE_5128_1)	(Tripodanthus_belmirensis	(Struthanthus_orbicularis	Struthanthus_oerstedii))))	((Psittacanthus_angustifolius	(Tripodanthus_flagellaris	(Phthirusa_inorna	Passovia_pyrifolia)))	(Dendropemon_bicolor	Oryctanthus_occidentalis)))	((Cladocolea_mcvaughii	Cladocolea_cupulata)	Tripodanthus_acutifolius)))	Psittacanthus_schiedeanus)	(((((Peraxilla_tetrapetala	Alepis_flavida)	((Loxanthera_speciosa	Amylotheca_duthieana)
((Agelanthus_sansibarensis	(Oncella_ambigua	Oncocalyx_sulfureus))	(Berhautia_senegalensis	(((Oncocalyx_schimperi	Tapinanthus_constrictiflorus)	Englerina_ramulosa)	(((Vanwykia_remota	Socratina_bemarivensis)	((((Septulina_glauca	Phragmanthera_crassicaulis)	((Emelianthe_panganensis	(Plicosepalus_curviflorus	Globimetula_dinklagei))	((Tapinanthus_sp_OM825	(Spragueanella_rhamnifolia	Erianthemum_dregei))	(Englerina_woodfordioides	(Oliverella_rubroviridis	Tapinanthus_quinquangulus)))))	(Helixanthera_kirkii	Moquiniella_rubra))	((Bakerella_sp_Nickrent_4161	(Phragmanthera_regularis	Plicosepalus_sagittifolius))	((((Helixanthera_parasitica	Taxillus_chinensis)	(Scurrula_ferruginea	(Scurrula_pulverulenta	Scurrula_parasitica)))	((((((((((Peraxilla_tetrapetala	Alepis_flavida)	((Loxanthera_speciosa	Amylotheca_duthieana)	((((Macrosolen_cochinchinensis	Macrosolen_melintangensis)	Lepidaria_sp_Nickrent_4044)	(((Decaisnina_triflora	Decaisnina_brittenii)	(Decaisnina_signata	Decaisnina_congesta))	Lepeostegeres_lancifolia))	(Amylotheca_subumbellata	((Lysiana_filifolia	Lysiana_exocarpi)	Lysiana_maritima)))))	((Tripodanthus_flagellaris	Lepidaria_oviceps)	Notanthera_heterophylla))	((Gaiadendron_punctatum
((Agelanthus_sansibarensis	(Oncocalyx_schimperi	(Oncella_ambigua	Oncocalyx_sulfureus)))	(Berhautia_senegalensis	((Tapinanthus_constrictiflorus	Englerina_ramulosa)	(((Vanwykia_remota	Socratina_bemarivensis)	((Bakerella_sp_Nickrent_4161	((Phragmanthera_crassicaulis	(((Tapinanthus_sp_OM825	(Spragueanella_rhamnifolia	Erianthemum_dregei))	(Amyema_cambagei	((Englerina_woodfordioides	(Oliverella_rubroviridis	Tapinanthus_quinquangulus))	(Emelianthe_panganensis	Globimetula_dinklagei))))	(Helixanthera_kirkii	Moquiniella_rubra)))	(Plicosepalus_curviflorus	Septulina_glauca)))	(((((Dendrophthoe_curvata	(Dendrophthoe_vitellina	Dendrophthoe_longituba))	(Helixanthera_coccinea	Dendrophthoe_constricta))	Tolypanthus_involucratus)	((((Helixanthera_parasitica	Taxillus_chinensis)	(Phragmanthera_regularis	(Scurrula_pulverulenta	(Scurrula_parasitica	Scurrula_ferruginea))))	(((((Atkinsonia_ligustrina	(((((Notanthera_heterophylla	(((Tristerix_chodatianus	Tristerix_peruvianus)	(Tristerix_verticillatus	((Tristerix_peytonii	(Tristerix_corymbosus	Tristerix_aphyllus))	(Tristerix_pubescens	Tristerix_longebracteatus))))	(Tristerix_penduliflorus	Tristerix_grandiflorus)))	(Nuytsia_floribunda	(Aetanthus_nodosus
((Agelanthus_sansibarensis	(Oncocalyx_sulfureus	(Plicosepalus_curviflorus	Oncella_ambigua)))	(Berhautia_senegalensis	((Tapinanthus_constrictiflorus	Englerina_ramulosa)	((((((Emelianthe_panganensis	(Globimetula_dinklagei	(Tapinanthus_sp_OM825	(Helixanthera_kirkii	(Englerina_woodfordioides	(Oliverella_rubroviridis	Tapinanthus_quinquangulus))))))	((Phragmanthera_crassicaulis	(Oncocalyx_schimperi	Septulina_glauca))	(Spragueanella_rhamnifolia	Erianthemum_dregei)))	Moquiniella_rubra)	(Bakerella_sp_Nickrent_4161	((Amyema_cambagei	(((Dendrophthoe_curvata	((Helixanthera_coccinea	Dendrophthoe_constricta)	(Dendrophthoe_vitellina	Dendrophthoe_longituba)))	Tolypanthus_involucratus)	(((Taxillus_chinensis	(Phragmanthera_regularis	(Scurrula_pulverulenta	(Scurrula_parasitica	Scurrula_ferruginea))))	((Sogerianthe_sessiflora	((Benthamina_alyxifolia	(Amyema_queenslandica	Helicanthes_elastica))	((Diplatia_furcata	Amyema_glabra)	Dactyliophora_novaeguineae)))	((Baratranthus_axanthus	Helixanthera_cylindrica)	((Tupeia_antarctica	((((Notanthera_heterophylla	(((Tristerix_corymbosus	((Tristerix_penduliflorus	Tristerix_verticillatus)	Tristerix_aphyllus))	Tristerix_peytonii)	(((Tristerix_chodatianus
(((Tapinanthus_constrictiflorus	Englerina_ramulosa)	(((Vanwykia_remota	Socratina_bemarivensis)	((((Helixanthera_kirkii	Moquiniella_rubra)	((Emelianthe_panganensis	Globimetula_dinklagei)	((Tapinanthus_sp_OM825	(Oliverella_rubroviridis	(Tapinanthus_quinquangulus	Englerina_woodfordioides)))	(Erianthemum_dregei	Spragueanella_rhamnifolia))))	Phragmanthera_crassicaulis)	(((((Plicosepalus_curviflorus	Septulina_glauca)	Bakerella_sp_Nickrent_4161)	(((((Helixanthera_parasitica	Taxillus_chinensis)	(Scurrula_ferruginea	(Scurrula_parasitica	Scurrula_pulverulenta)))	((((Sogerianthe_sessiflora	((Amyema_queenslandica	Helicanthes_elastica)	(Benthamina_alyxifolia	(Dactyliophora_novaeguineae	(Diplatia_furcata	(Diplatia_grandibractea	Amyema_glabra))))))	Baratranthus_axanthus)	((Cecarria_obtusifolia	((Loranthus_odoratus	(Loranthus_delavayi	Loranthus_kaoi))	(Loranthus_grewingkii	Loranthus_europaeus)))	(((Muellerina_celastroides	Muellerina_eucalyptoides)	Ileostylus_micranthus)	((Gaiadendron_punctatum	Nuytsia_floribunda)	(((Atkinsonia_ligustrina	((((((((Cladocolea_mcvaughii	Cladocolea_cupulata)	Cladocolea_gracilis)	Struthanthus_sp_RE_5128_1)	((Psittacanthus_angustifolius	Struthanthus_woodsonii)
((((Oncocalyx_schimperi	Tapinanthus_constrictiflorus)	Englerina_ramulosa)	(((Vanwykia_remota	Socratina_bemarivensis)	((((Emelianthe_panganensis	Globimetula_dinklagei)	(Phragmanthera_crassicaulis	((((Oliverella_rubroviridis	Tapinanthus_quinquangulus)	Englerina_woodfordioides)	(Tapinanthus_sp_OM825	((Plicosepalus_curviflorus	Erianthemum_dregei)	Spragueanella_rhamnifolia)))	Helixanthera_kirkii)))	Moquiniella_rubra)	(((((Helixanthera_parasitica	Taxillus_chinensis)	(Phragmanthera_regularis	(Scurrula_ferruginea	(Scurrula_parasitica	Scurrula_pulverulenta))))	((Oedina_pendens	(Baratranthus_axanthus	Helixanthera_cylindrica))	((Sogerianthe_sessiflora	((Amyema_queenslandica	Helicanthes_elastica)	(((Diplatia_furcata	(Diplatia_grandibractea	Amyema_glabra))	(Amyema_cambagei	Dactyliophora_novaeguineae))	Benthamina_alyxifolia)))	(((Muellerina_celastroides	Muellerina_eucalyptoides)	Ileostylus_micranthus)	((((Atkinsonia_ligustrina	(((((Tristerix_grandiflorus	((Tristerix_longebracteatus	(Tristerix_pubescens	((Tristerix_penduliflorus	(Tristerix_aphyllus	(Tristerix_verticillatus	Tristerix_corymbosus)))	Tristerix_peytonii)))	(Tristerix_chodatianus	Tristerix_peruvianus)))	Notanthera_heterophylla)
((((Tolypanthus_involucratus	(((Dendrophthoe_constricta	Helixanthera_coccinea)	(Dendrophthoe_longituba	Dendrophthoe_vitellina))	Dendrophthoe_curvata))	((((Septulina_glauca	((((Oliverella_rubroviridis	Tapinanthus_quinquangulus)	(Tapinanthus_sp_OM825	(Erianthemum_dregei	Spragueanella_rhamnifolia)))	(Moquiniella_rubra	((Helixanthera_kirkii	Emelianthe_panganensis)	(Plicosepalus_curviflorus	Globimetula_dinklagei))))	Phragmanthera_crassicaulis))	(((Helixanthera_parasitica	Taxillus_chinensis)	(Phragmanthera_regularis	(Scurrula_pulverulenta	(Scurrula_ferruginea	Scurrula_parasitica))))	(((Oncocalyx_schimperi	(((((Tristerix_longebracteatus	Tristerix_pubescens)	(((Tristerix_penduliflorus	(Tristerix_aphyllus	(Tristerix_corymbosus	Tristerix_verticillatus)))	Tristerix_peytonii)	Tristerix_grandiflorus))	(Tristerix_chodatianus	Tristerix_peruvianus))	((((Lepidaria_oviceps	Gaiadendron_punctatum)	(Atkinsonia_ligustrina	Nuytsia_floribunda))	((Notanthera_heterophylla	((Alepis_flavida	Peraxilla_tetrapetala)	((Loxanthera_speciosa	Amylotheca_duthieana)	(((Lepeostegeres_lancifolia	Decaisnina_triflora)	((Macrosolen_melintangensis	Macrosolen_cochinchinensis)	Lepidaria_sp_Nickrent_4044))	((Lysiana_filifolia
((Berhautia_senegalensis	((Oedina_pendens	((Vanwykia_remota	(Helixanthera_parasitica	Socratina_bemarivensis))	((Phragmanthera_regularis	((Bakerella_sp_Nickrent_4161	(Septulina_glauca	((Helixanthera_kirkii	Moquiniella_rubra)	(Phragmanthera_crassicaulis	((Plicosepalus_curviflorus	((Englerina_woodfordioides	(Oliverella_rubroviridis	Tapinanthus_quinquangulus))	(Tapinanthus_sp_OM825	(Erianthemum_dregei	Spragueanella_rhamnifolia))))	(Emelianthe_panganensis	Globimetula_dinklagei))))))	(Plicosepalus_sagittifolius	((((Dendrophthoe_constricta	Helixanthera_coccinea)	(Dendrophthoe_longituba	Dendrophthoe_vitellina))	(Dendrophthoe_curvata	Tolypanthus_involucratus))	((((((Muellerina_celastroides	Muellerina_eucalyptoides)	Ileostylus_micranthus)	((Psittacanthus_schiedeanus	((Ligaria_cuneifolia	(((((Dendropemon_bicolor	((Cladocolea_mcvaughii	Cladocolea_cupulata)	Oryctanthus_occidentalis))	(Tripodanthus_flagellaris	(Phthirusa_inorna	Passovia_pyrifolia)))	(Tripodanthus_belmirensis	((Cladocolea_gracilis	Psittacanthus_angustifolius)	(Struthanthus_woodsonii	(Struthanthus_sp_RE_5128_1	(Struthanthus_oerstedii	Struthanthus_orbicularis))))))	Psittacanthus_calyculatus)	Tripodanthus_acutifolius))	((Tupeia_antarctica	(((((((Tristerix_penduliflorus
((Oncocalyx_schimperi	(Berhautia_senegalensis	(Agelanthus_sansibarensis	(Oncella_ambigua	Oncocalyx_sulfureus))))	((((((((Helixanthera_coccinea	(Dendrophthoe_constricta	(Dendrophthoe_longituba	Dendrophthoe_vitellina)))	(Dendrophthoe_curvata	Tolypanthus_involucratus))	(((Helixanthera_parasitica	Taxillus_chinensis)	(Scurrula_ferruginea	(Scurrula_parasitica	Scurrula_pulverulenta)))	((((Dactyliophora_novaeguineae	(Amyema_glabra	Diplatia_furcata))	(Benthamina_alyxifolia	(Amyema_queenslandica	Helicanthes_elastica)))	Sogerianthe_sessiflora)	((Baratranthus_axanthus	Helixanthera_cylindrica)	((Cecarria_obtusifolia	((Loranthus_europaeus	Loranthus_grewingkii)	(Loranthus_odoratus	(Loranthus_delavayi	Loranthus_kaoi))))	(((Muellerina_celastroides	Muellerina_eucalyptoides)	Ileostylus_micranthus)	(((Ligaria_cuneifolia	((((Tristerix_grandiflorus	((Tristerix_chodatianus	Tristerix_peruvianus)	Tristerix_peytonii))	(Tristerix_longebracteatus	Tristerix_pubescens))	((Tristerix_corymbosus	Tristerix_aphyllus)	(Tristerix_penduliflorus	Tristerix_verticillatus)))	Notanthera_heterophylla))	((Tripodanthus_belmirensis	((((Dendropemon_bicolor	Oryctanthus_occidentalis)	Passovia_pyrifolia)
((Agelanthus_sansibarensis	(Oncella_ambigua	Oncocalyx_sulfureus))	(((((Phragmanthera_crassicaulis	(Septulina_glauca	(((((((Dendrophthoe_longituba	Dendrophthoe_vitellina)	Dendrophthoe_constricta)	Helixanthera_coccinea)	Dendrophthoe_curvata)	(((Helixanthera_parasitica	Taxillus_chinensis)	(Scurrula_pulverulenta	(Scurrula_ferruginea	Scurrula_parasitica)))	(((((Dactyliophora_novaeguineae	((Diplatia_grandibractea	Diplatia_furcata)	Amyema_glabra))	((Amyema_cambagei	Phragmanthera_regularis)	(Benthamina_alyxifolia	(Amyema_queenslandica	Helicanthes_elastica))))	Sogerianthe_sessiflora)	(Baratranthus_axanthus	((Cecarria_obtusifolia	((Loranthus_europaeus	Loranthus_grewingkii)	(Loranthus_odoratus	(Loranthus_delavayi	Loranthus_kaoi))))	(((Muellerina_celastroides	Muellerina_eucalyptoides)	Ileostylus_micranthus)	((((((Struthanthus_woodsonii	(Tripodanthus_belmirensis	(Struthanthus_oerstedii	Struthanthus_orbicularis)))	(Psittacanthus_angustifolius	(Cladocolea_gracilis	Struthanthus_sp_RE_5128_1)))	(Psittacanthus_calyculatus	((Dendropemon_bicolor	(Tripodanthus_flagellaris	Oryctanthus_occidentalis))	Passovia_pyrifolia)))	(Phthirusa_inorna	((Cladocolea_cupulata	Cladocolea_mcvaughii)
((Agelanthus_sansibarensis	(Oncella_ambigua	Oncocalyx_sulfureus))	((((Vanwykia_remota	Socratina_bemarivensis)	(((((Emelianthe_panganensis	Globimetula_dinklagei)	(((Oliverella_rubroviridis	Tapinanthus_quinquangulus)	Englerina_woodfordioides)	(Plicosepalus_curviflorus	(Tapinanthus_sp_OM825	(Erianthemum_dregei	Spragueanella_rhamnifolia)))))	(Helixanthera_kirkii	Moquiniella_rubra))	(Phragmanthera_crassicaulis	Septulina_glauca))	(((Tolypanthus_involucratus	((((Dendrophthoe_longituba	Dendrophthoe_vitellina)	Dendrophthoe_constricta)	Helixanthera_coccinea)	Dendrophthoe_curvata))	(((Helixanthera_parasitica	Taxillus_chinensis)	(Phragmanthera_regularis	(Scurrula_ferruginea	(Scurrula_parasitica	Scurrula_pulverulenta))))	((Baratranthus_axanthus	(((Muellerina_celastroides	Muellerina_eucalyptoides)	Ileostylus_micranthus)	(((((Cladocolea_cupulata	Cladocolea_mcvaughii)	((Psittacanthus_calyculatus	((Psittacanthus_angustifolius	((Cladocolea_gracilis	Struthanthus_sp_RE_5128_1)	(Phthirusa_inorna	((Struthanthus_woodsonii	(Struthanthus_oerstedii	Struthanthus_orbicularis))	Tripodanthus_belmirensis))))	Passovia_pyrifolia))	((Tripodanthus_flagellaris	Tripodanthus_acutifolius)	(Psittacanthus_schiedeanus	(Dendropemon_bicolor
(((Berhautia_senegalensis	(Tapinanthus_constrictiflorus	Englerina_ramulosa))	(Agelanthus_sansibarensis	(Oncocalyx_schimperi	(Oncella_ambigua	Oncocalyx_sulfureus))))	(((Vanwykia_remota	Socratina_bemarivensis)	(((((Emelianthe_panganensis	(Plicosepalus_curviflorus	Globimetula_dinklagei))	(((Oliverella_rubroviridis	Tapinanthus_quinquangulus)	Englerina_woodfordioides)	(Tapinanthus_sp_OM825	(Erianthemum_dregei	Spragueanella_rhamnifolia))))	(Helixanthera_kirkii	Moquiniella_rubra))	Phragmanthera_crassicaulis)	(((Tolypanthus_involucratus	((((Dendrophthoe_longituba	Dendrophthoe_vitellina)	Dendrophthoe_constricta)	Helixanthera_coccinea)	Dendrophthoe_curvata))	(((Helixanthera_parasitica	Taxillus_chinensis)	(Scurrula_pulverulenta	(Scurrula_ferruginea	Scurrula_parasitica)))	(Helixanthera_cylindrica	(Phragmanthera_regularis	((((((Dactyliophora_novaeguineae	Diplatia_grandibractea)	Amyema_cambagei)	(Diplatia_furcata	Amyema_glabra))	(Benthamina_alyxifolia	(Amyema_queenslandica	Helicanthes_elastica)))	Sogerianthe_sessiflora)	(Baratranthus_axanthus	((((((Tripodanthus_belmirensis	Tripodanthus_acutifolius)	(((Psittacanthus_angustifolius	(Phthirusa_inorna	Passovia_pyrifolia))	(Dendropemon_bicolor
((Berhautia_senegalensis	((((Vanwykia_remota	Socratina_bemarivensis)	((((Dendrophthoe_constricta	(Dendrophthoe_curvata	(Dendrophthoe_longituba	Dendrophthoe_vitellina)))	(Tolypanthus_involucratus	Helixanthera_coccinea))	(((Helixanthera_parasitica	Taxillus_chinensis)	(Phragmanthera_regularis	(Scurrula_pulverulenta	(Scurrula_ferruginea	Scurrula_parasitica))))	(Helixanthera_cylindrica	(((((Amyema_cambagei	(Diplatia_grandibractea	(Diplatia_furcata	Amyema_glabra)))	Dactyliophora_novaeguineae)	(Benthamina_alyxifolia	(Amyema_queenslandica	Helicanthes_elastica)))	Sogerianthe_sessiflora)	(Baratranthus_axanthus	((Cecarria_obtusifolia	((Loranthus_europaeus	Loranthus_grewingkii)	(Loranthus_odoratus	(Loranthus_delavayi	Loranthus_kaoi))))	(((Muellerina_celastroides	Muellerina_eucalyptoides)	Ileostylus_micranthus)	((((((Passovia_pyrifolia	(Dendropemon_bicolor	(Psittacanthus_schiedeanus	Oryctanthus_occidentalis)))	(Psittacanthus_calyculatus	(((Struthanthus_oerstedii	Struthanthus_orbicularis)	(Struthanthus_sp_RE_5128_1	Struthanthus_woodsonii))	(Psittacanthus_angustifolius	Cladocolea_gracilis))))	(Tripodanthus_belmirensis	(Tripodanthus_acutifolius	Tripodanthus_flagellaris)))	Phthirusa_inorna)
(((Agelanthus_sansibarensis	(Oncella_ambigua	Oncocalyx_sulfureus))	Berhautia_senegalensis)	(((Septulina_glauca	((((Helixanthera_kirkii	Moquiniella_rubra)	(Emelianthe_panganensis	Globimetula_dinklagei))	(Oedina_pendens	(((((Oliverella_rubroviridis	Tapinanthus_quinquangulus)	Englerina_woodfordioides)	Tapinanthus_sp_OM825)	(Erianthemum_dregei	Spragueanella_rhamnifolia))	Plicosepalus_curviflorus)))	(Bakerella_sp_Nickrent_4161	Phragmanthera_crassicaulis)))	(Plicosepalus_sagittifolius	(((Dendrophthoe_constricta	(Dendrophthoe_curvata	(Helixanthera_coccinea	(Dendrophthoe_longituba	Dendrophthoe_vitellina))))	((Tolypanthus_involucratus	((Helixanthera_parasitica	Taxillus_chinensis)	(Phragmanthera_regularis	(Scurrula_pulverulenta	(Scurrula_ferruginea	Scurrula_parasitica)))))	(Helixanthera_cylindrica	((((((Diplatia_grandibractea	Amyema_cambagei)	Dactyliophora_novaeguineae)	(Diplatia_furcata	Amyema_glabra))	(Benthamina_alyxifolia	(Amyema_queenslandica	Helicanthes_elastica)))	Sogerianthe_sessiflora)	(Baratranthus_axanthus	(((Muellerina_celastroides	Muellerina_eucalyptoides)	Ileostylus_micranthus)	(((((Alepis_flavida	Peraxilla_tetrapetala)	(((((Loxanthera_speciosa	Amylotheca_duthieana)
(((((Phragmanthera_crassicaulis	((((Oliverella_rubroviridis	Tapinanthus_quinquangulus)	Englerina_woodfordioides)	(Tapinanthus_sp_OM825	(Erianthemum_dregei	Spragueanella_rhamnifolia)))	(Moquiniella_rubra	(Globimetula_dinklagei	(Helixanthera_kirkii	Emelianthe_panganensis)))))	((Socratina_bemarivensis	Vanwykia_remota)	(((Septulina_glauca	(Bakerella_sp_Nickrent_4161	Plicosepalus_sagittifolius))	(((Helixanthera_coccinea	(Dendrophthoe_curvata	(Dendrophthoe_longituba	Dendrophthoe_vitellina)))	(Dendrophthoe_constricta	Tolypanthus_involucratus))	(((Helixanthera_parasitica	Taxillus_chinensis)	(Phragmanthera_regularis	((Scurrula_pulverulenta	Scurrula_parasitica)	Scurrula_ferruginea)))	(Helixanthera_cylindrica	(((((((((Tristerix_longebracteatus	Tristerix_pubescens)	(Tristerix_grandiflorus	(Tristerix_peruvianus	Tristerix_chodatianus)))	Tristerix_peytonii)	((Tristerix_aphyllus	(Tristerix_penduliflorus	Tristerix_verticillatus))	Tristerix_corymbosus))	(((Aetanthus_nodosus	Desmaria_mutabilis)	(Notanthera_heterophylla	((Alepis_flavida	Peraxilla_tetrapetala)	((Lepidaria_oviceps	(Amylotheca_duthieana	Loxanthera_speciosa))	((Amylotheca_subumbellata	((Lysiana_filifolia	Lysiana_exocarpi)
(((((((Oncocalyx_schimperi	Septulina_glauca)	Phragmanthera_crassicaulis)	((Moquiniella_rubra	(((Oliverella_rubroviridis	Tapinanthus_quinquangulus)	Englerina_woodfordioides)	(Plicosepalus_curviflorus	(Tapinanthus_sp_OM825	(Erianthemum_dregei	Spragueanella_rhamnifolia)))))	(Globimetula_dinklagei	(Helixanthera_kirkii	Emelianthe_panganensis))))	(Bakerella_sp_Nickrent_4161	((Plicosepalus_sagittifolius	(((Baratranthus_axanthus	(((Dendrophthoe_constricta	Helixanthera_coccinea)	(Dendrophthoe_curvata	(Dendrophthoe_longituba	Dendrophthoe_vitellina)))	Tolypanthus_involucratus))	(((Helixanthera_parasitica	Taxillus_chinensis)	(Phragmanthera_regularis	((Scurrula_pulverulenta	Scurrula_parasitica)	Scurrula_ferruginea)))	(Helixanthera_cylindrica	((((((((((Notanthera_heterophylla	((Tristerix_peytonii	((Tristerix_aphyllus	(Tristerix_penduliflorus	Tristerix_verticillatus))	Tristerix_corymbosus))	(Tristerix_grandiflorus	((Tristerix_longebracteatus	Tristerix_pubescens)	(Tristerix_peruvianus	Tristerix_chodatianus)))))	(Psittacanthus_schiedeanus	((Psittacanthus_calyculatus	(((Cladocolea_gracilis	(Tripodanthus_belmirensis	Psittacanthus_angustifolius))	((Struthanthus_orbicularis	Struthanthus_oerstedii)	(Struthanthus_woodsonii	Struthanthus_sp_RE_5128_1)))
(Berhautia_senegalensis	(((Oncocalyx_sulfureus	Oncella_ambigua)	Agelanthus_sansibarensis)	((Tapinanthus_constrictiflorus	(Englerina_ramulosa	Oncocalyx_schimperi))	((((((Septulina_glauca	Phragmanthera_crassicaulis)	((Helixanthera_kirkii	(((Oliverella_rubroviridis	Tapinanthus_quinquangulus)	Englerina_woodfordioides)	(((Erianthemum_dregei	Spragueanella_rhamnifolia)	Tapinanthus_sp_OM825)	Plicosepalus_curviflorus)))	(Globimetula_dinklagei	Emelianthe_panganensis)))	Moquiniella_rubra)	(Bakerella_sp_Nickrent_4161	(((Tolypanthus_involucratus	((Dendrophthoe_curvata	(Dendrophthoe_longituba	Dendrophthoe_vitellina))	(Helixanthera_coccinea	Dendrophthoe_constricta)))	(((Helixanthera_parasitica	Taxillus_chinensis)	(Phragmanthera_regularis	(Scurrula_pulverulenta	(Scurrula_parasitica	Scurrula_ferruginea))))	((((((((Notanthera_heterophylla	((Lepidaria_oviceps	(Alepis_flavida	Peraxilla_tetrapetala))	(((Lepeostegeres_lancifolia	(Amylotheca_duthieana	Loxanthera_speciosa))	((Amylotheca_subumbellata	(Lysiana_maritima	(Lysiana_filifolia	Lysiana_exocarpi)))	(Lepidaria_sp_Nickrent_4044	(Macrosolen_melintangensis	Macrosolen_cochinchinensis))))	Decaisnina_triflora)))	Tupeia_antarctica)	Gaiadendron_punctatum)
(((Oncocalyx_schimperi	(Oncocalyx_sulfureus	Oncella_ambigua))	Agelanthus_sansibarensis)	(((((((Septulina_glauca	Phragmanthera_crassicaulis)	((((Oliverella_rubroviridis	Tapinanthus_quinquangulus)	Englerina_woodfordioides)	((Erianthemum_dregei	Spragueanella_rhamnifolia)	Tapinanthus_sp_OM825))	((Plicosepalus_curviflorus	Globimetula_dinklagei)	Emelianthe_panganensis)))	(Helixanthera_kirkii	Moquiniella_rubra))	(((Tolypanthus_involucratus	((Dendrophthoe_curvata	(Dendrophthoe_constricta	(Dendrophthoe_longituba	Dendrophthoe_vitellina)))	Helixanthera_coccinea))	(((Helixanthera_parasitica	Taxillus_chinensis)	(Phragmanthera_regularis	(Scurrula_pulverulenta	(Scurrula_parasitica	Scurrula_ferruginea))))	(((((Gaiadendron_punctatum	(Nuytsia_floribunda	Atkinsonia_ligustrina))	((Lepidaria_oviceps	(Alepis_flavida	Peraxilla_tetrapetala))	((Lepeostegeres_lancifolia	(Amylotheca_duthieana	Loxanthera_speciosa))	((Amylotheca_subumbellata	(Lysiana_maritima	(Lysiana_filifolia	Lysiana_exocarpi)))	(Decaisnina_triflora	((Decaisnina_signata	Decaisnina_congesta)	((Macrosolen_melintangensis	Macrosolen_cochinchinensis)	(Decaisnina_brittenii	Lepidaria_sp_Nickrent_4044))))))))	(Tupeia_antarctica
(((Oncocalyx_schimperi	(Oncocalyx_sulfureus	Oncella_ambigua))	Agelanthus_sansibarensis)	((((((Septulina_glauca	Phragmanthera_crassicaulis)	((((Oliverella_rubroviridis	Tapinanthus_quinquangulus)	Englerina_woodfordioides)	((Erianthemum_dregei	(Plicosepalus_curviflorus	Spragueanella_rhamnifolia))	Tapinanthus_sp_OM825))	(Globimetula_dinklagei	Emelianthe_panganensis)))	(Helixanthera_kirkii	Moquiniella_rubra))	((Socratina_bemarivensis	Vanwykia_remota)	(Bakerella_sp_Nickrent_4161	(Phragmanthera_regularis	((((Dendrophthoe_curvata	(Dendrophthoe_constricta	(Dendrophthoe_longituba	Dendrophthoe_vitellina)))	(Helixanthera_coccinea	Tolypanthus_involucratus))	(((Helixanthera_parasitica	Taxillus_chinensis)	(Scurrula_pulverulenta	(Scurrula_parasitica	Scurrula_ferruginea)))	(Helixanthera_cylindrica	((((Tupeia_antarctica	(((Aetanthus_nodosus	Desmaria_mutabilis)	((Ligaria_cuneifolia	(Notanthera_heterophylla	(((Tristerix_chodatianus	Tristerix_grandiflorus)	(Tristerix_peruvianus	(Tristerix_longebracteatus	Tristerix_pubescens)))	(((Tristerix_aphyllus	(Tristerix_penduliflorus	Tristerix_verticillatus))	Tristerix_corymbosus)	Tristerix_peytonii))))	(((((Oryctanthus_occidentalis	Dendropemon_bicolor)
((Berhautia_senegalensis	((Socratina_bemarivensis	(((((Dendrophthoe_curvata	(Dendrophthoe_longituba	Dendrophthoe_vitellina))	(Helixanthera_coccinea	Tolypanthus_involucratus))	(((Helixanthera_parasitica	Taxillus_chinensis)	(Phragmanthera_regularis	(Scurrula_ferruginea	(Scurrula_pulverulenta	Scurrula_parasitica))))	(Helixanthera_cylindrica	((((Amyema_queenslandica	Helicanthes_elastica)	((Dactyliophora_novaeguineae	(((Diplatia_grandibractea	Amyema_glabra)	Diplatia_furcata)	Amyema_cambagei))	Benthamina_alyxifolia))	(Dendrophthoe_constricta	Sogerianthe_sessiflora))	((((Ileostylus_micranthus	(Muellerina_celastroides	Muellerina_eucalyptoides))	(Cecarria_obtusifolia	((Loranthus_europaeus	Loranthus_grewingkii)	(Loranthus_odoratus	(Loranthus_delavayi	Loranthus_kaoi)))))	((((Gaiadendron_punctatum	Nuytsia_floribunda)	((Alepis_flavida	Peraxilla_tetrapetala)	((Lepeostegeres_lancifolia	((Lepidaria_oviceps	Amylotheca_duthieana)	Loxanthera_speciosa))	((Lysiana_maritima	(Lysiana_filifolia	Lysiana_exocarpi))	(Decaisnina_triflora	((Macrosolen_melintangensis	Macrosolen_cochinchinensis)	Lepidaria_sp_Nickrent_4044))))))	Atkinsonia_ligustrina)	(Amylotheca_subumbellata
((Berhautia_senegalensis	((Oedina_pendens	((((Dendrophthoe_constricta	((Dendrophthoe_curvata	(Dendrophthoe_longituba	Dendrophthoe_vitellina))	(Helixanthera_coccinea	Tolypanthus_involucratus)))	(((Helixanthera_parasitica	Taxillus_chinensis)	(Scurrula_pulverulenta	(Scurrula_parasitica	Scurrula_ferruginea)))	(Phragmanthera_regularis	((Baratranthus_axanthus	(((Amyema_queenslandica	Helicanthes_elastica)	((Dactyliophora_novaeguineae	((Diplatia_grandibractea	Amyema_glabra)	Diplatia_furcata))	Benthamina_alyxifolia))	Sogerianthe_sessiflora))	((((Ileostylus_micranthus	(Muellerina_celastroides	Muellerina_eucalyptoides))	(Cecarria_obtusifolia	((Loranthus_europaeus	Loranthus_grewingkii)	(Loranthus_delavayi	(Loranthus_kaoi	Loranthus_odoratus)))))	((((Lysiana_maritima	(Amylotheca_subumbellata	(Gaiadendron_punctatum	(Atkinsonia_ligustrina	Nuytsia_floribunda))))	((Lepidaria_oviceps	(Alepis_flavida	Peraxilla_tetrapetala))	(((Amylotheca_duthieana	Loxanthera_speciosa)	((Lepeostegeres_lancifolia	Decaisnina_triflora)	(((Decaisnina_brittenii	(Decaisnina_congesta	Decaisnina_signata))	(Macrosolen_melintangensis	Macrosolen_cochinchinensis))	Lepidaria_sp_Nickrent_4044)))
((((Oedina_pendens	(((Socratina_bemarivensis	Vanwykia_remota)	(Septulina_glauca	((Plicosepalus_sagittifolius	Bakerella_sp_Nickrent_4161)	((Dendrophthoe_constricta	((Dendrophthoe_curvata	(Dendrophthoe_longituba	Dendrophthoe_vitellina))	(Helixanthera_coccinea	Tolypanthus_involucratus)))	(((Helixanthera_parasitica	Taxillus_chinensis)	(Scurrula_pulverulenta	(Scurrula_parasitica	Scurrula_ferruginea)))	((Phragmanthera_regularis	((Helixanthera_cylindrica	Baratranthus_axanthus)	(((Dactyliophora_novaeguineae	(Amyema_cambagei	((Diplatia_grandibractea	Amyema_glabra)	Diplatia_furcata)))	(Benthamina_alyxifolia	(Amyema_queenslandica	Helicanthes_elastica)))	Sogerianthe_sessiflora)))	(((Ileostylus_micranthus	(Muellerina_celastroides	Muellerina_eucalyptoides))	(Cecarria_obtusifolia	((Loranthus_europaeus	Loranthus_grewingkii)	(Loranthus_odoratus	(Loranthus_delavayi	Loranthus_kaoi)))))	((((Cladocolea_cupulata	Cladocolea_mcvaughii)	Atkinsonia_ligustrina)	(Gaiadendron_punctatum	((Alepis_flavida	Peraxilla_tetrapetala)	((Amylotheca_duthieana	Loxanthera_speciosa)	(((Lepeostegeres_lancifolia	Decaisnina_triflora)	((Macrosolen_melintangensis	Macrosolen_cochinchinensis)
(((Oedina_pendens	((((Bakerella_sp_Nickrent_4161	Septulina_glauca)	(Plicosepalus_sagittifolius	(((Dendrophthoe_curvata	(Dendrophthoe_longituba	Dendrophthoe_vitellina))	((Helixanthera_coccinea	Tolypanthus_involucratus)	Dendrophthoe_constricta))	(((Baratranthus_axanthus	(Diplatia_grandibractea	(Phragmanthera_regularis	((((Dactyliophora_novaeguineae	(Amyema_glabra	Diplatia_furcata))	(Benthamina_alyxifolia	(Amyema_queenslandica	Helicanthes_elastica)))	Sogerianthe_sessiflora)	Amyema_cambagei))))	((Cecarria_obtusifolia	((Loranthus_europaeus	Loranthus_grewingkii)	(Loranthus_kaoi	(Loranthus_odoratus	Loranthus_delavayi))))	((((Amylotheca_subumbellata	(Decaisnina_congesta	Tupeia_antarctica))	(((Aetanthus_nodosus	Desmaria_mutabilis)	((Notanthera_heterophylla	(((((((Struthanthus_sp_RE_5128_1	Struthanthus_woodsonii)	(Struthanthus_orbicularis	Struthanthus_oerstedii))	(Psittacanthus_angustifolius	Cladocolea_gracilis))	((Phthirusa_inorna	Passovia_pyrifolia)	((Psittacanthus_schiedeanus	Oryctanthus_occidentalis)	Dendropemon_bicolor)))	Psittacanthus_calyculatus)	Tripodanthus_belmirensis)	(Tripodanthus_flagellaris	Tripodanthus_acutifolius)))	((Tristerix_peruvianus	(((Tristerix_pubescens
(((((Oedina_pendens	((((((Helixanthera_coccinea	(Dendrophthoe_longituba	Dendrophthoe_vitellina))	(Tolypanthus_involucratus	Dendrophthoe_curvata))	(((Dendrophthoe_constricta	(Helixanthera_parasitica	Taxillus_chinensis))	(Phragmanthera_regularis	(Scurrula_pulverulenta	(Scurrula_parasitica	Scurrula_ferruginea))))	((Baratranthus_axanthus	((((Amyema_queenslandica	Helicanthes_elastica)	((Dactyliophora_novaeguineae	(Amyema_cambagei	(Diplatia_grandibractea	(Amyema_glabra	Diplatia_furcata))))	Benthamina_alyxifolia))	(Lepidaria_oviceps	Sogerianthe_sessiflora))	(((Tupeia_antarctica	((Tristerix_peytonii	(((Tristerix_peruvianus	Tristerix_chodatianus)	((Tristerix_grandiflorus	(Tristerix_pubescens	(Tristerix_verticillatus	Tristerix_corymbosus)))	Tristerix_aphyllus))	Tristerix_longebracteatus))	Tristerix_penduliflorus))	((Amylotheca_subumbellata	(((((((Cladocolea_gracilis	(Struthanthus_woodsonii	((Struthanthus_orbicularis	(Tripodanthus_belmirensis	((Cladocolea_cupulata	Cladocolea_mcvaughii)	Struthanthus_oerstedii)))	Struthanthus_sp_RE_5128_1)))	(((Tripodanthus_flagellaris	Oryctanthus_occidentalis)	Dendropemon_bicolor)	(Psittacanthus_angustifolius	(Phthirusa_inorna	Passovia_pyrifolia))))
((Agelanthus_sansibarensis	(Oncocalyx_sulfureus	Oncella_ambigua))	(Berhautia_senegalensis	((Oedina_pendens	(((Moquiniella_rubra	Helixanthera_kirkii)	((Globimetula_dinklagei	Emelianthe_panganensis)	(((Plicosepalus_curviflorus	Septulina_glauca)	Phragmanthera_crassicaulis)	((Englerina_woodfordioides	(Tapinanthus_quinquangulus	Oliverella_rubroviridis))	(Tapinanthus_sp_OM825	(Spragueanella_rhamnifolia	Erianthemum_dregei))))))	((Socratina_bemarivensis	Vanwykia_remota)	(((((Helixanthera_parasitica	Taxillus_chinensis)	(Phragmanthera_regularis	(Scurrula_pulverulenta	(Scurrula_ferruginea	Scurrula_parasitica))))	(Helixanthera_cylindrica	(((Ileostylus_micranthus	(Muellerina_celastroides	Muellerina_eucalyptoides))	((Cecarria_obtusifolia	((Loranthus_delavayi	(Loranthus_kaoi	Loranthus_odoratus))	(Loranthus_grewingkii	Loranthus_europaeus)))	((((Notanthera_heterophylla	((Alepis_flavida	(Lepidaria_oviceps	Peraxilla_tetrapetala))	((Lepeostegeres_lancifolia	(Loxanthera_speciosa	Amylotheca_duthieana))	(((Lysiana_maritima	(Lysiana_filifolia	Lysiana_exocarpi))	Amylotheca_subumbellata)	(((Macrosolen_melintangensis	Macrosolen_cochinchinensis)	Lepidaria_sp_Nickrent_4044)
((((Englerina_ramulosa	Tapinanthus_constrictiflorus)	Oncocalyx_schimperi)	((Agelanthus_sansibarensis	(Oncocalyx_sulfureus	Oncella_ambigua))	Berhautia_senegalensis))	(Oedina_pendens	(((((Plicosepalus_curviflorus	Septulina_glauca)	Phragmanthera_crassicaulis)	((((Oliverella_rubroviridis	(Englerina_woodfordioides	Tapinanthus_quinquangulus))	(Tapinanthus_sp_OM825	(Spragueanella_rhamnifolia	Erianthemum_dregei)))	Moquiniella_rubra)	(Globimetula_dinklagei	Emelianthe_panganensis)))	Bakerella_sp_Nickrent_4161)	((((Helixanthera_kirkii	Socratina_bemarivensis)	Vanwykia_remota)	(((Helixanthera_coccinea	(((Dendrophthoe_longituba	Dendrophthoe_vitellina)	Dendrophthoe_constricta)	Dendrophthoe_curvata))	Tolypanthus_involucratus)	(((Helixanthera_parasitica	Taxillus_chinensis)	(Phragmanthera_regularis	(Scurrula_ferruginea	(Scurrula_parasitica	Scurrula_pulverulenta))))	(Helixanthera_cylindrica	(((((((Aetanthus_nodosus	(((Decaisnina_signata	Decaisnina_congesta)	Decaisnina_brittenii)	Desmaria_mutabilis))	((((Passovia_pyrifolia	(((Cladocolea_cupulata	Cladocolea_mcvaughii)	Oryctanthus_occidentalis)	Dendropemon_bicolor))	(Psittacanthus_calyculatus	((Psittacanthus_angustifolius	((Struthanthus_sp_RE_5128_1
((Agelanthus_sansibarensis	(Oncocalyx_sulfureus	Oncella_ambigua))	(Berhautia_senegalensis	((Englerina_ramulosa	(Tapinanthus_constrictiflorus	Oncocalyx_schimperi))	(Oedina_pendens	((Socratina_bemarivensis	Vanwykia_remota)	((((Helixanthera_kirkii	Moquiniella_rubra)	((Globimetula_dinklagei	Emelianthe_panganensis)	((Septulina_glauca	Phragmanthera_crassicaulis)	((Englerina_woodfordioides	(Tapinanthus_quinquangulus	Oliverella_rubroviridis))	(Tapinanthus_sp_OM825	(Spragueanella_rhamnifolia	Erianthemum_dregei))))))	Bakerella_sp_Nickrent_4161)	(Plicosepalus_sagittifolius	(((Helixanthera_coccinea	((Dendrophthoe_curvata	(Dendrophthoe_longituba	Dendrophthoe_vitellina))	Dendrophthoe_constricta))	Tolypanthus_involucratus)	((Taxillus_chinensis	(Scurrula_ferruginea	(Scurrula_parasitica	Scurrula_pulverulenta)))	((Baratranthus_axanthus	Helixanthera_cylindrica)	(((Ileostylus_micranthus	(Muellerina_celastroides	Muellerina_eucalyptoides))	((Cecarria_obtusifolia	((Loranthus_odoratus	(Loranthus_delavayi	Loranthus_kaoi))	(Loranthus_europaeus	Loranthus_grewingkii)))	(((Plicosepalus_curviflorus	Atkinsonia_ligustrina)	((Phragmanthera_regularis	(Gaiadendron_punctatum	(Amylotheca_subumbellata
(Berhautia_senegalensis	(((Englerina_ramulosa	Tapinanthus_constrictiflorus)	(Oedina_pendens	((Moquiniella_rubra	((Globimetula_dinklagei	Emelianthe_panganensis)	((Septulina_glauca	(Helixanthera_kirkii	Phragmanthera_crassicaulis))	((Tapinanthus_sp_OM825	((Tapinanthus_quinquangulus	Oliverella_rubroviridis)	Englerina_woodfordioides))	(Spragueanella_rhamnifolia	Erianthemum_dregei)))))	(Bakerella_sp_Nickrent_4161	(((Socratina_bemarivensis	Vanwykia_remota)	((((Dendrophthoe_curvata	(Dendrophthoe_longituba	Dendrophthoe_vitellina))	Dendrophthoe_constricta)	(Tolypanthus_involucratus	Helixanthera_coccinea))	(Plicosepalus_curviflorus	(((Baratranthus_axanthus	(Sogerianthe_sessiflora	(((Benthamina_alyxifolia	(Helicanthes_elastica	Amyema_queenslandica))	(Dactyliophora_novaeguineae	((Diplatia_grandibractea	Amyema_glabra)	Diplatia_furcata)))	Amyema_cambagei)))	Helixanthera_cylindrica)	(((Cecarria_obtusifolia	((Loranthus_delavayi	(Loranthus_kaoi	Loranthus_odoratus))	(Loranthus_europaeus	Loranthus_grewingkii)))	((Ileostylus_micranthus	(Muellerina_celastroides	Muellerina_eucalyptoides))	(((((Ligaria_cuneifolia	(Notanthera_heterophylla	(Amylotheca_subumbellata	((Tristerix_peytonii
(Agelanthus_sansibarensis	((Berhautia_senegalensis	((Oncella_ambigua	Oncocalyx_sulfureus)	Oncocalyx_schimperi))	((Englerina_ramulosa	Tapinanthus_constrictiflorus)	(Oedina_pendens	(((Helixanthera_kirkii	Moquiniella_rubra)	(((Plicosepalus_curviflorus	Septulina_glauca)	Phragmanthera_crassicaulis)	((((Tapinanthus_quinquangulus	Oliverella_rubroviridis)	Englerina_woodfordioides)	(Tapinanthus_sp_OM825	(Spragueanella_rhamnifolia	Erianthemum_dregei)))	(Globimetula_dinklagei	Emelianthe_panganensis))))	(Bakerella_sp_Nickrent_4161	((((Dendrophthoe_constricta	(Helixanthera_parasitica	Taxillus_chinensis))	(Phragmanthera_regularis	(Scurrula_pulverulenta	(Scurrula_ferruginea	Scurrula_parasitica))))	(Helixanthera_cylindrica	(((((((Nuytsia_floribunda	((Cladocolea_cupulata	Cladocolea_mcvaughii)	Atkinsonia_ligustrina))	Gaiadendron_punctatum)	((Alepis_flavida	Peraxilla_tetrapetala)	((Loxanthera_speciosa	Amylotheca_duthieana)	(((((Decaisnina_brittenii	(Decaisnina_signata	Decaisnina_congesta))	Decaisnina_triflora)	Lepeostegeres_lancifolia)	((Macrosolen_cochinchinensis	Macrosolen_melintangensis)	Lepidaria_sp_Nickrent_4044))	(Amylotheca_subumbellata	(Lysiana_maritima	(Lysiana_filifolia
((Englerina_ramulosa	Tapinanthus_constrictiflorus)	((Berhautia_senegalensis	(Oedina_pendens	((Bakerella_sp_Nickrent_4161	((Septulina_glauca	Phragmanthera_crassicaulis)	(((Globimetula_dinklagei	Emelianthe_panganensis)	(((Tapinanthus_quinquangulus	Oliverella_rubroviridis)	Englerina_woodfordioides)	(Spragueanella_rhamnifolia	(Erianthemum_dregei	Tapinanthus_sp_OM825))))	(Helixanthera_kirkii	Moquiniella_rubra))))	(((Vanwykia_remota	(((((Helixanthera_parasitica	Taxillus_chinensis)	(((Scurrula_parasitica	Scurrula_pulverulenta)	Scurrula_ferruginea)	Phragmanthera_regularis))	(Helixanthera_cylindrica	((((Gaiadendron_punctatum	Nuytsia_floribunda)	(Tupeia_antarctica	((((Ligaria_cuneifolia	((Desmaria_mutabilis	Aetanthus_nodosus)	(Decaisnina_brittenii	(Decaisnina_signata	Decaisnina_congesta))))	((((Tristerix_peytonii	(((Tristerix_penduliflorus	Tristerix_corymbosus)	Tristerix_aphyllus)	Tristerix_verticillatus))	(Tristerix_longebracteatus	Tristerix_pubescens))	Tristerix_grandiflorus)	(Tristerix_chodatianus	Tristerix_peruvianus)))	((Tripodanthus_belmirensis	((Tripodanthus_flagellaris	Tripodanthus_acutifolius)	Phthirusa_inorna))	(Psittacanthus_calyculatus	((((Struthanthus_orbicularis
(Berhautia_senegalensis	(((Englerina_ramulosa	Tapinanthus_constrictiflorus)	((Helixanthera_parasitica	Oedina_pendens)	((Socratina_bemarivensis	Vanwykia_remota)	(((((Taxillus_chinensis	((Scurrula_pulverulenta	(Scurrula_ferruginea	Scurrula_parasitica))	Phragmanthera_regularis))	((Helixanthera_cylindrica	(Baratranthus_axanthus	(((((Tristerix_longebracteatus	(((Tristerix_chodatianus	Tristerix_peruvianus)	(Tristerix_peytonii	(Tristerix_verticillatus	(Tristerix_corymbosus	Tristerix_aphyllus))))	Tristerix_pubescens))	(Tristerix_penduliflorus	Tristerix_grandiflorus))	((Tupeia_antarctica	(((Psittacanthus_calyculatus	((Oryctanthus_occidentalis	Dendropemon_bicolor)	(((Cladocolea_gracilis	((Struthanthus_sp_RE_5128_1	(Struthanthus_orbicularis	Struthanthus_oerstedii))	Struthanthus_woodsonii))	Psittacanthus_angustifolius)	((Cladocolea_mcvaughii	Passovia_pyrifolia)	Cladocolea_cupulata))))	(Tripodanthus_acutifolius	Tripodanthus_belmirensis))	Phthirusa_inorna))	((Notanthera_heterophylla	(((Lepidaria_oviceps	Tripodanthus_flagellaris)	(Alepis_flavida	Peraxilla_tetrapetala))	((Lepeostegeres_lancifolia	(Loxanthera_speciosa	Amylotheca_duthieana))	(((Psittacanthus_schiedeanus	((Macrosolen_cochinchinensis
((((Berhautia_senegalensis	(Englerina_ramulosa	Tapinanthus_constrictiflorus))	(Oedina_pendens	((Socratina_bemarivensis	Vanwykia_remota)	(((((Helixanthera_kirkii	Moquiniella_rubra)	((((Tapinanthus_sp_OM825	((Tapinanthus_quinquangulus	Oliverella_rubroviridis)	Englerina_woodfordioides))	((Spragueanella_rhamnifolia	Erianthemum_dregei)	Plicosepalus_curviflorus))	(Septulina_glauca	Phragmanthera_crassicaulis))	(Emelianthe_panganensis	Globimetula_dinklagei)))	(((Helixanthera_parasitica	Taxillus_chinensis)	(Phragmanthera_regularis	(Scurrula_ferruginea	(Scurrula_parasitica	Scurrula_pulverulenta))))	((Baratranthus_axanthus	Helixanthera_cylindrica)	(((((Psittacanthus_schiedeanus	((((Phthirusa_inorna	Passovia_pyrifolia)	(Psittacanthus_calyculatus	((Cladocolea_mcvaughii	(Cladocolea_cupulata	Oryctanthus_occidentalis))	Dendropemon_bicolor)))	(((Cladocolea_gracilis	(Struthanthus_orbicularis	Struthanthus_oerstedii))	Psittacanthus_angustifolius)	((Tripodanthus_belmirensis	Struthanthus_woodsonii)	Struthanthus_sp_RE_5128_1)))	(Tripodanthus_flagellaris	Tripodanthus_acutifolius)))	((Decaisnina_congesta	(((Decaisnina_signata	(Notanthera_heterophylla	((Lepidaria_oviceps	(Alepis_flavida	Peraxilla_tetrapetala))
(Berhautia_senegalensis	((Agelanthus_sansibarensis	(Oncella_ambigua	Oncocalyx_sulfureus))	(((Englerina_ramulosa	Tapinanthus_constrictiflorus)	((Oedina_pendens	(((Emelianthe_panganensis	Globimetula_dinklagei)	(((Oliverella_rubroviridis	(Englerina_woodfordioides	Tapinanthus_quinquangulus))	((Tapinanthus_sp_OM825	(Spragueanella_rhamnifolia	Erianthemum_dregei))	Plicosepalus_curviflorus))	((Helixanthera_kirkii	Moquiniella_rubra)	Phragmanthera_crassicaulis)))	(((Plicosepalus_sagittifolius	(((Helixanthera_cylindrica	(((((Psittacanthus_schiedeanus	(((Psittacanthus_calyculatus	(((Cladocolea_cupulata	(Oryctanthus_occidentalis	Cladocolea_mcvaughii))	Dendropemon_bicolor)	(Phthirusa_inorna	Passovia_pyrifolia)))	((Tripodanthus_belmirensis	(Cladocolea_gracilis	(Struthanthus_orbicularis	Struthanthus_oerstedii)))	(Struthanthus_woodsonii	Struthanthus_sp_RE_5128_1)))	(Tripodanthus_flagellaris	Tripodanthus_acutifolius)))	(((Notanthera_heterophylla	((Alepis_flavida	Peraxilla_tetrapetala)	(((((Macrosolen_cochinchinensis	Macrosolen_melintangensis)	Lepidaria_sp_Nickrent_4044)	Decaisnina_triflora)	(Lepeostegeres_lancifolia	(Amylotheca_subumbellata	(Lysiana_maritima	(Lysiana_filifolia	Lysiana_exocarpi)))))	(Loxanthera_speciosa
(Berhautia_senegalensis	((Agelanthus_sansibarensis	(Oncella_ambigua	Oncocalyx_sulfureus))	(((Lepidaria_oviceps	(Oncocalyx_schimperi	Englerina_ramulosa))	Tapinanthus_constrictiflorus)	(Oedina_pendens	((Socratina_bemarivensis	Vanwykia_remota)	((Tolypanthus_involucratus	(Dendrophthoe_curvata	(Dendrophthoe_constricta	(Dendrophthoe_longituba	Dendrophthoe_vitellina))))	(Bakerella_sp_Nickrent_4161	((Helixanthera_coccinea	((Helixanthera_cylindrica	((Sogerianthe_sessiflora	((Helicanthes_elastica	Amyema_queenslandica)	((((Diplatia_furcata	Amyema_glabra)	Dactyliophora_novaeguineae)	(Amyema_cambagei	Diplatia_grandibractea))	Benthamina_alyxifolia)))	(((((((Tripodanthus_belmirensis	(Tripodanthus_flagellaris	Tripodanthus_acutifolius))	Phthirusa_inorna)	(((Psittacanthus_calyculatus	((Oryctanthus_occidentalis	(Cladocolea_mcvaughii	Cladocolea_cupulata))	Dendropemon_bicolor))	Passovia_pyrifolia)	((Psittacanthus_angustifolius	((Struthanthus_sp_RE_5128_1	(Struthanthus_orbicularis	Struthanthus_oerstedii))	Struthanthus_woodsonii))	(Psittacanthus_schiedeanus	Cladocolea_gracilis))))	(((Tupeia_antarctica	(((Tristerix_corymbosus	(Tristerix_aphyllus	(Tristerix_penduliflorus	Tristerix_verticillatus)))
(Berhautia_senegalensis	(((Oncocalyx_sulfureus	Oncella_ambigua)	Agelanthus_sansibarensis)	(((Englerina_ramulosa	Tapinanthus_constrictiflorus)	((((Phragmanthera_regularis	((Bakerella_sp_Nickrent_4161	Plicosepalus_sagittifolius)	(((Plicosepalus_curviflorus	Septulina_glauca)	Phragmanthera_crassicaulis)	(((Moquiniella_rubra	Helixanthera_kirkii)	((Englerina_woodfordioides	(Oliverella_rubroviridis	Tapinanthus_quinquangulus))	((Erianthemum_dregei	Spragueanella_rhamnifolia)	Tapinanthus_sp_OM825)))	(Globimetula_dinklagei	Emelianthe_panganensis)))))	((((Helixanthera_parasitica	Taxillus_chinensis)	(Scurrula_ferruginea	(Scurrula_pulverulenta	Scurrula_parasitica)))	(((((((Gaiadendron_punctatum	(Nuytsia_floribunda	((Lepidaria_oviceps	(Peraxilla_tetrapetala	Alepis_flavida))	(((Lysiana_maritima	(Lysiana_exocarpi	Lysiana_filifolia))	Amylotheca_subumbellata)	((((Macrosolen_melintangensis	Macrosolen_cochinchinensis)	Lepidaria_sp_Nickrent_4044)	(Decaisnina_triflora	Lepeostegeres_lancifolia))	(Amylotheca_duthieana	Loxanthera_speciosa))))))	Atkinsonia_ligustrina)	((Aetanthus_nodosus	(((((Tripodanthus_flagellaris	(Dendropemon_bicolor	Oryctanthus_occidentalis))	(Phthirusa_inorna	Passovia_pyrifolia))
((Englerina_ramulosa	Tapinanthus_constrictiflorus)	((((((Septulina_glauca	Phragmanthera_crassicaulis)	((Moquiniella_rubra	((Englerina_woodfordioides	(Oliverella_rubroviridis	Tapinanthus_quinquangulus))	((Erianthemum_dregei	(Plicosepalus_curviflorus	Spragueanella_rhamnifolia))	Tapinanthus_sp_OM825)))	(Globimetula_dinklagei	Emelianthe_panganensis)))	(Bakerella_sp_Nickrent_4161	((((((Helixanthera_parasitica	Taxillus_chinensis)	(Phragmanthera_regularis	(Scurrula_ferruginea	(Scurrula_pulverulenta	Scurrula_parasitica))))	(((Baratranthus_axanthus	(Sogerianthe_sessiflora	((Benthamina_alyxifolia	(Amyema_queenslandica	Helicanthes_elastica))	((Diplatia_furcata	Amyema_glabra)	Dactyliophora_novaeguineae))))	Helixanthera_cylindrica)	((((Gaiadendron_punctatum	(Nuytsia_floribunda	Atkinsonia_ligustrina))	((Peraxilla_tetrapetala	Alepis_flavida)	((Lepidaria_oviceps	Notanthera_heterophylla)	((Amylotheca_duthieana	Loxanthera_speciosa)	(((Lysiana_maritima	(Lysiana_exocarpi	Lysiana_filifolia))	Amylotheca_subumbellata)	(((Macrosolen_melintangensis	Macrosolen_cochinchinensis)	(Decaisnina_brittenii	Lepidaria_sp_Nickrent_4044))	(Decaisnina_triflora	Lepeostegeres_lancifolia)))))))	(((Tripodanthus_belmirensis
(((Oncocalyx_sulfureus	Oncella_ambigua)	Agelanthus_sansibarensis)	(Berhautia_senegalensis	((((((Helixanthera_kirkii	Moquiniella_rubra)	(((Englerina_woodfordioides	(Oliverella_rubroviridis	Tapinanthus_quinquangulus))	(((Erianthemum_dregei	Spragueanella_rhamnifolia)	Tapinanthus_sp_OM825)	Plicosepalus_curviflorus))	((Globimetula_dinklagei	Emelianthe_panganensis)	Phragmanthera_crassicaulis)))	(((Septulina_glauca	Bakerella_sp_Nickrent_4161)	(((((Helixanthera_parasitica	Taxillus_chinensis)	(Scurrula_pulverulenta	(Scurrula_parasitica	Scurrula_ferruginea)))	((Helixanthera_cylindrica	(Sogerianthe_sessiflora	((Benthamina_alyxifolia	(Amyema_queenslandica	Helicanthes_elastica))	((Diplatia_furcata	(Amyema_glabra	Diplatia_grandibractea))	(Amyema_cambagei	Dactyliophora_novaeguineae)))))	(Baratranthus_axanthus	(((((((Cladocolea_gracilis	Psittacanthus_angustifolius)	((Struthanthus_sp_RE_5128_1	(Struthanthus_orbicularis	Struthanthus_oerstedii))	Struthanthus_woodsonii))	(((Cladocolea_mcvaughii	Cladocolea_cupulata)	(Passovia_pyrifolia	Psittacanthus_calyculatus))	(Dendropemon_bicolor	(Psittacanthus_schiedeanus	Oryctanthus_occidentalis))))	(Phthirusa_inorna	((Tripodanthus_flagellaris	Tripodanthus_acutifolius)
(((Oncocalyx_sulfureus	Oncella_ambigua)	Agelanthus_sansibarensis)	(Berhautia_senegalensis	(((((((Helixanthera_parasitica	Taxillus_chinensis)	(Scurrula_pulverulenta	(Scurrula_parasitica	Scurrula_ferruginea)))	((Phragmanthera_regularis	(Baratranthus_axanthus	(Sogerianthe_sessiflora	((Amyema_cambagei	(Benthamina_alyxifolia	(Amyema_queenslandica	Helicanthes_elastica)))	((Diplatia_furcata	(Amyema_glabra	Diplatia_grandibractea))	Dactyliophora_novaeguineae)))))	((((Tupeia_antarctica	((Nuytsia_floribunda	(Gaiadendron_punctatum	(((Peraxilla_tetrapetala	(Lepidaria_oviceps	Alepis_flavida))	((Lepeostegeres_lancifolia	(Amylotheca_duthieana	Loxanthera_speciosa))	((Amylotheca_subumbellata	((Lysiana_filifolia	Lysiana_exocarpi)	Lysiana_maritima))	((Decaisnina_brittenii	Decaisnina_triflora)	((Macrosolen_melintangensis	Macrosolen_cochinchinensis)	Lepidaria_sp_Nickrent_4044)))))	Decaisnina_signata)))	((Aetanthus_nodosus	Atkinsonia_ligustrina)	(Decaisnina_congesta	(((Ligaria_cuneifolia	Desmaria_mutabilis)	(((((Dendropemon_bicolor	((Oryctanthus_occidentalis	Cladocolea_mcvaughii)	Cladocolea_cupulata))	Psittacanthus_angustifolius)	Passovia_pyrifolia)
(((Oncocalyx_sulfureus	Oncella_ambigua)	Agelanthus_sansibarensis)	((((Socratina_bemarivensis	Vanwykia_remota)	((Plicosepalus_sagittifolius	((((Dendrophthoe_constricta	(Helixanthera_parasitica	Taxillus_chinensis))	(Phragmanthera_regularis	(Scurrula_pulverulenta	(Scurrula_parasitica	Scurrula_ferruginea))))	((((((((((Dendropemon_bicolor	Oryctanthus_occidentalis)	Passovia_pyrifolia)	(Phthirusa_inorna	(((Tripodanthus_belmirensis	Psittacanthus_angustifolius)	Cladocolea_gracilis)	(Struthanthus_woodsonii	((Struthanthus_orbicularis	Struthanthus_oerstedii)	Struthanthus_sp_RE_5128_1)))))	((Cladocolea_mcvaughii	Cladocolea_cupulata)	Tripodanthus_acutifolius))	Tripodanthus_flagellaris)	Psittacanthus_calyculatus)	(((((Atkinsonia_ligustrina	Nuytsia_floribunda)	Gaiadendron_punctatum)	(((Aetanthus_nodosus	Desmaria_mutabilis)	(Notanthera_heterophylla	(Psittacanthus_schiedeanus	(Tristerix_verticillatus	((Tristerix_chodatianus	Tristerix_peruvianus)	((((Tristerix_corymbosus	Tristerix_peytonii)	Tristerix_aphyllus)	(Tristerix_longebracteatus	Tristerix_pubescens))	(Tristerix_grandiflorus	Tristerix_penduliflorus)))))))	((Peraxilla_tetrapetala	Alepis_flavida)	((Lepeostegeres_lancifolia	(Amylotheca_duthieana
((Berhautia_senegalensis	((Oncocalyx_sulfureus	Oncella_ambigua)	Agelanthus_sansibarensis))	(((((Socratina_bemarivensis	(Lepidaria_oviceps	Vanwykia_remota))	((Bakerella_sp_Nickrent_4161	(((Taxillus_chinensis	(Phragmanthera_regularis	(Scurrula_pulverulenta	(Scurrula_parasitica	Scurrula_ferruginea))))	((((Benthamina_alyxifolia	(Amyema_queenslandica	Helicanthes_elastica))	((Amyema_glabra	Diplatia_furcata)	(Amyema_cambagei	(Diplatia_grandibractea	Dactyliophora_novaeguineae))))	Sogerianthe_sessiflora)	((Baratranthus_axanthus	Helixanthera_cylindrica)	((((Aetanthus_nodosus	Desmaria_mutabilis)	(((Atkinsonia_ligustrina	Nuytsia_floribunda)	Gaiadendron_punctatum)	((Peraxilla_tetrapetala	Alepis_flavida)	(((Helixanthera_parasitica	Amylotheca_duthieana)	Loxanthera_speciosa)	((Amylotheca_subumbellata	((Lysiana_filifolia	Lysiana_exocarpi)	Lysiana_maritima))	((((Macrosolen_melintangensis	Macrosolen_cochinchinensis)	Lepidaria_sp_Nickrent_4044)	Lepeostegeres_lancifolia)	((Decaisnina_brittenii	(Decaisnina_congesta	Decaisnina_signata))	Decaisnina_triflora)))))))	(((Tripodanthus_belmirensis	(Tripodanthus_flagellaris	((Phthirusa_inorna	Tripodanthus_acutifolius)
((Berhautia_senegalensis	((Oncocalyx_sulfureus	Oncella_ambigua)	Agelanthus_sansibarensis))	((((Helixanthera_kirkii	(Socratina_bemarivensis	Vanwykia_remota))	(((Septulina_glauca	Bakerella_sp_Nickrent_4161)	((Plicosepalus_sagittifolius	((Dendrophthoe_constricta	(Dendrophthoe_vitellina	Dendrophthoe_longituba))	(Tolypanthus_involucratus	(Dendrophthoe_curvata	Helixanthera_coccinea))))	(Amyema_cambagei	(Diplatia_grandibractea	(((Helixanthera_parasitica	Taxillus_chinensis)	(Phragmanthera_regularis	(Scurrula_pulverulenta	(Scurrula_parasitica	Scurrula_ferruginea))))	((((Benthamina_alyxifolia	(Amyema_queenslandica	Helicanthes_elastica))	((Amyema_glabra	Diplatia_furcata)	Dactyliophora_novaeguineae))	Sogerianthe_sessiflora)	((Baratranthus_axanthus	Helixanthera_cylindrica)	((Ileostylus_micranthus	(Muellerina_celastroides	Muellerina_eucalyptoides))	((Cecarria_obtusifolia	((Loranthus_grewingkii	Loranthus_europaeus)	(Loranthus_kaoi	(Loranthus_delavayi	Loranthus_odoratus))))	(((((Psittacanthus_calyculatus	((Psittacanthus_angustifolius	Passovia_pyrifolia)	(Dendropemon_bicolor	((Cladocolea_mcvaughii	Cladocolea_cupulata)	Oryctanthus_occidentalis))))	(((Cladocolea_gracilis
((Berhautia_senegalensis	((Oncocalyx_sulfureus	Oncella_ambigua)	Agelanthus_sansibarensis))	(((((Septulina_glauca	((Socratina_bemarivensis	Vanwykia_remota)	(Plicosepalus_sagittifolius	((((Dendrophthoe_vitellina	Dendrophthoe_longituba)	Dendrophthoe_constricta)	Dendrophthoe_curvata)	(Tolypanthus_involucratus	Helixanthera_coccinea)))))	((Taxillus_chinensis	((Tripodanthus_flagellaris	Lepidaria_oviceps)	(Scurrula_ferruginea	(Scurrula_pulverulenta	Scurrula_parasitica))))	((((Baratranthus_axanthus	(((Benthamina_alyxifolia	(Amyema_queenslandica	Helicanthes_elastica))	((Amyema_cambagei	((Diplatia_grandibractea	Amyema_glabra)	Diplatia_furcata))	Dactyliophora_novaeguineae))	Sogerianthe_sessiflora))	((((((Notanthera_heterophylla	(Aetanthus_nodosus	(((Tristerix_peytonii	((Tristerix_aphyllus	(Tristerix_corymbosus	Tristerix_chodatianus))	(Tristerix_pubescens	(Tristerix_longebracteatus	Tristerix_peruvianus))))	Tristerix_verticillatus)	(Tristerix_grandiflorus	Tristerix_penduliflorus))))	(Tupeia_antarctica	(Ligaria_cuneifolia	Desmaria_mutabilis)))	(Tripodanthus_acutifolius	(((Dendropemon_bicolor	(Psittacanthus_schiedeanus	Oryctanthus_occidentalis))	(Psittacanthus_calyculatus
((Berhautia_senegalensis	(((((Socratina_bemarivensis	Vanwykia_remota)	((((Dendrophthoe_constricta	(Dendrophthoe_vitellina	Dendrophthoe_longituba))	(Dendrophthoe_curvata	Helixanthera_coccinea))	(((Helixanthera_parasitica	Taxillus_chinensis)	(Phragmanthera_regularis	(Scurrula_ferruginea	(Scurrula_pulverulenta	Scurrula_parasitica))))	((Baratranthus_axanthus	(((Benthamina_alyxifolia	(Amyema_queenslandica	Helicanthes_elastica))	(((Diplatia_grandibractea	Amyema_glabra)	Diplatia_furcata)	Dactyliophora_novaeguineae))	Sogerianthe_sessiflora))	(Helixanthera_cylindrica	(((Ileostylus_micranthus	(Muellerina_celastroides	Muellerina_eucalyptoides))	(Cecarria_obtusifolia	((Loranthus_grewingkii	Loranthus_europaeus)	(Loranthus_delavayi	(Loranthus_odoratus	Loranthus_kaoi)))))	((((Gaiadendron_punctatum	(Decaisnina_brittenii	(Notanthera_heterophylla	((Peraxilla_tetrapetala	Alepis_flavida)	((Lepeostegeres_lancifolia	(Amylotheca_duthieana	Loxanthera_speciosa))	((Amylotheca_subumbellata	((Lysiana_filifolia	Lysiana_exocarpi)	Lysiana_maritima))	((Lepidaria_sp_Nickrent_4044	(Macrosolen_melintangensis	Macrosolen_cochinchinensis))	(Lepidaria_oviceps	Decaisnina_triflora))))))))
((Berhautia_senegalensis	((Oncocalyx_sulfureus	Oncella_ambigua)	Agelanthus_sansibarensis))	((((((Septulina_glauca	Bakerella_sp_Nickrent_4161)	((((Helixanthera_parasitica	Taxillus_chinensis)	(Scurrula_pulverulenta	(Scurrula_parasitica	Scurrula_ferruginea)))	((((Ileostylus_micranthus	(Muellerina_celastroides	Muellerina_eucalyptoides))	(Cecarria_obtusifolia	((Loranthus_grewingkii	Loranthus_europaeus)	(Loranthus_odoratus	(Loranthus_kaoi	Loranthus_delavayi)))))	((((((Dendropemon_bicolor	Oryctanthus_occidentalis)	((Psittacanthus_angustifolius	(((Struthanthus_sp_RE_5128_1	(Psittacanthus_schiedeanus	Struthanthus_woodsonii))	(Struthanthus_oerstedii	Struthanthus_orbicularis))	(Cladocolea_mcvaughii	(Cladocolea_gracilis	Cladocolea_cupulata))))	(Phthirusa_inorna	Passovia_pyrifolia)))	Tripodanthus_belmirensis)	((Tripodanthus_flagellaris	Tripodanthus_acutifolius)	Psittacanthus_calyculatus))	(Tupeia_antarctica	(Atkinsonia_ligustrina	(((Peraxilla_tetrapetala	(Lepidaria_oviceps	Alepis_flavida))	(((Lepeostegeres_lancifolia	(Amylotheca_duthieana	Loxanthera_speciosa))	(((Lysiana_filifolia	Lysiana_exocarpi)	Lysiana_maritima)	(((Macrosolen_melintangensis	Macrosolen_cochinchinensis)
(((Oedina_pendens	(((Septulina_glauca	((Helixanthera_kirkii	Moquiniella_rubra)	(Phragmanthera_crassicaulis	(((Englerina_woodfordioides	(Tapinanthus_quinquangulus	Oliverella_rubroviridis))	(Tapinanthus_sp_OM825	(Erianthemum_dregei	Spragueanella_rhamnifolia)))	(Globimetula_dinklagei	Emelianthe_panganensis)))))	((Plicosepalus_sagittifolius	Bakerella_sp_Nickrent_4161)	(Tolypanthus_involucratus	(((Helixanthera_coccinea	(Dendrophthoe_constricta	(Dendrophthoe_vitellina	Dendrophthoe_longituba)))	Dendrophthoe_curvata)	((((Scurrula_ferruginea	(Scurrula_parasitica	Scurrula_pulverulenta))	Taxillus_chinensis)	(((Plicosepalus_curviflorus	Sogerianthe_sessiflora)	(((Amyema_cambagei	Dactyliophora_novaeguineae)	(Diplatia_furcata	(Diplatia_grandibractea	Amyema_glabra)))	(Benthamina_alyxifolia	(Helicanthes_elastica	Amyema_queenslandica))))	(((((Loranthus_delavayi	(Loranthus_kaoi	Loranthus_odoratus))	(Loranthus_grewingkii	Loranthus_europaeus))	Cecarria_obtusifolia)	(((Gaiadendron_punctatum	(((Atkinsonia_ligustrina	Nuytsia_floribunda)	(((Tripodanthus_belmirensis	Tripodanthus_acutifolius)	((((Passovia_pyrifolia	Phthirusa_inorna)	(Dendropemon_bicolor	((Cladocolea_mcvaughii
((Agelanthus_sansibarensis	(Oncocalyx_sulfureus	Oncella_ambigua))	(Berhautia_senegalensis	(Oncocalyx_schimperi	((Oedina_pendens	(((Moquiniella_rubra	((Septulina_glauca	(Helixanthera_kirkii	Phragmanthera_crassicaulis))	(((Oliverella_rubroviridis	(Englerina_woodfordioides	Tapinanthus_quinquangulus))	(Plicosepalus_curviflorus	(Tapinanthus_sp_OM825	(Erianthemum_dregei	Spragueanella_rhamnifolia))))	(Globimetula_dinklagei	Emelianthe_panganensis))))	((Plicosepalus_sagittifolius	Bakerella_sp_Nickrent_4161)	((((Phragmanthera_regularis	(Scurrula_ferruginea	(Scurrula_parasitica	Scurrula_pulverulenta)))	Taxillus_chinensis)	(((((Baratranthus_axanthus	(Sogerianthe_sessiflora	((Dactyliophora_novaeguineae	(Diplatia_furcata	Amyema_glabra))	(Benthamina_alyxifolia	(Helicanthes_elastica	Amyema_queenslandica)))))	(Tripodanthus_flagellaris	(((Tupeia_antarctica	((Atkinsonia_ligustrina	(((((Cladocolea_mcvaughii	Cladocolea_cupulata)	Tripodanthus_acutifolius)	((((Passovia_pyrifolia	Phthirusa_inorna)	(Dendropemon_bicolor	Oryctanthus_occidentalis))	(Cladocolea_gracilis	(((Tripodanthus_belmirensis	(Struthanthus_sp_RE_5128_1	(Struthanthus_oerstedii	Struthanthus_orbicularis)))	Struthanthus_woodsonii)
((Englerina_ramulosa	Tapinanthus_constrictiflorus)	((((Agelanthus_sansibarensis	(Oncocalyx_sulfureus	Oncella_ambigua))	Berhautia_senegalensis)	Oncocalyx_schimperi)	((((Bakerella_sp_Nickrent_4161	((((((((Loranthus_europaeus	(Loranthus_odoratus	(Loranthus_delavayi	Loranthus_kaoi)))	Cecarria_obtusifolia)	(((((((((((Decaisnina_congesta	Decaisnina_signata)	Nuytsia_floribunda)	(Aetanthus_nodosus	Desmaria_mutabilis))	Atkinsonia_ligustrina)	((Alepis_flavida	Peraxilla_tetrapetala)	((Lepeostegeres_lancifolia	(Amylotheca_duthieana	Loxanthera_speciosa))	((((Macrosolen_melintangensis	Macrosolen_cochinchinensis)	Lepidaria_sp_Nickrent_4044)	((Lysiana_maritima	Decaisnina_triflora)	Lepidaria_oviceps))	(Lysiana_filifolia	Lysiana_exocarpi)))))	(((((Cladocolea_mcvaughii	Cladocolea_cupulata)	Tripodanthus_acutifolius)	((((Passovia_pyrifolia	Phthirusa_inorna)	(Dendropemon_bicolor	(Tripodanthus_flagellaris	Oryctanthus_occidentalis)))	((Tripodanthus_belmirensis	((Psittacanthus_angustifolius	(Struthanthus_orbicularis	Struthanthus_oerstedii))	(Cladocolea_gracilis	Struthanthus_sp_RE_5128_1)))	Struthanthus_woodsonii))	Psittacanthus_calyculatus))	Psittacanthus_schiedeanus)	((Notanthera_heterophylla
((Englerina_ramulosa	Tapinanthus_constrictiflorus)	(((Agelanthus_sansibarensis	(Oncocalyx_sulfureus	Oncella_ambigua))	Berhautia_senegalensis)	(((Oedina_pendens	((Moquiniella_rubra	((Globimetula_dinklagei	Emelianthe_panganensis)	((Septulina_glauca	Phragmanthera_crassicaulis)	((Englerina_woodfordioides	(Tapinanthus_quinquangulus	(Tapinanthus_sp_OM825	Oliverella_rubroviridis)))	((Erianthemum_dregei	Spragueanella_rhamnifolia)	Helixanthera_kirkii)))))	(Bakerella_sp_Nickrent_4161	((Socratina_bemarivensis	Vanwykia_remota)	((((((((((((Tripodanthus_flagellaris	Tripodanthus_acutifolius)	(((Passovia_pyrifolia	(Dendropemon_bicolor	(Psittacanthus_schiedeanus	Oryctanthus_occidentalis)))	((((Psittacanthus_angustifolius	Struthanthus_woodsonii)	(Struthanthus_orbicularis	Struthanthus_oerstedii))	Tripodanthus_belmirensis)	(Phthirusa_inorna	(((Cladocolea_mcvaughii	Cladocolea_cupulata)	Cladocolea_gracilis)	Struthanthus_sp_RE_5128_1))))	Psittacanthus_calyculatus))	((Notanthera_heterophylla	((Tristerix_chodatianus	(((Tristerix_penduliflorus	Tristerix_grandiflorus)	(Tristerix_verticillatus	(Tristerix_aphyllus	Tristerix_corymbosus)))	Tristerix_peytonii))	(Tristerix_pubescens	(Tristerix_longebracteatus	Tristerix_peruvianus))))
((Oedina_pendens	((Socratina_bemarivensis	Vanwykia_remota)	((((((((Sogerianthe_sessiflora	(((Amyema_cambagei	Dactyliophora_novaeguineae)	(Diplatia_furcata	(Amyema_glabra	Diplatia_grandibractea)))	(((Phragmanthera_regularis	((((Loranthus_grewingkii	Loranthus_europaeus)	(Loranthus_odoratus	(Loranthus_delavayi	Loranthus_kaoi)))	Cecarria_obtusifolia)	((((Nuytsia_floribunda	Phthirusa_inorna)	((((Alepis_flavida	Peraxilla_tetrapetala)	((Amylotheca_duthieana	Loxanthera_speciosa)	((((Macrosolen_melintangensis	Macrosolen_cochinchinensis)	(Lepidaria_oviceps	Lepidaria_sp_Nickrent_4044))	(Lepeostegeres_lancifolia	(((Decaisnina_congesta	Decaisnina_signata)	Decaisnina_brittenii)	Decaisnina_triflora)))	(Amylotheca_subumbellata	(Lysiana_maritima	(Lysiana_filifolia	Lysiana_exocarpi))))))	(((((((Passovia_pyrifolia	(Dendropemon_bicolor	Oryctanthus_occidentalis))	(((Struthanthus_woodsonii	Struthanthus_sp_RE_5128_1)	(Cladocolea_gracilis	(Struthanthus_orbicularis	(Struthanthus_oerstedii	(Psittacanthus_schiedeanus	(Cladocolea_mcvaughii	Cladocolea_cupulata))))))	Psittacanthus_angustifolius))	Psittacanthus_calyculatus)	((Tripodanthus_acutifolius	Tripodanthus_flagellaris)
(((Agelanthus_sansibarensis	(Oncocalyx_sulfureus	Oncella_ambigua))	(Tapinanthus_constrictiflorus	(Oncocalyx_schimperi	Englerina_ramulosa)))	(((Helixanthera_parasitica	Oedina_pendens)	(((((Socratina_bemarivensis	Vanwykia_remota)	((((((Baratranthus_axanthus	(((Tupeia_antarctica	((((Tristerix_penduliflorus	(((Tristerix_chodatianus	Tristerix_peruvianus)	(Tristerix_peytonii	((Tristerix_pubescens	Tristerix_longebracteatus)	Tristerix_grandiflorus)))	((Tristerix_corymbosus	Tristerix_verticillatus)	Tristerix_aphyllus)))	Notanthera_heterophylla)	(Ligaria_cuneifolia	((Tripodanthus_belmirensis	((Tripodanthus_acutifolius	Tripodanthus_flagellaris)	Phthirusa_inorna))	(((Psittacanthus_angustifolius	Passovia_pyrifolia)	(Dendropemon_bicolor	(Psittacanthus_schiedeanus	Oryctanthus_occidentalis)))	((((Cladocolea_mcvaughii	Cladocolea_cupulata)	Cladocolea_gracilis)	((Struthanthus_orbicularis	Struthanthus_oerstedii)	(Struthanthus_woodsonii	Struthanthus_sp_RE_5128_1)))	Psittacanthus_calyculatus)))))	(Aetanthus_nodosus	Desmaria_mutabilis)))	((Atkinsonia_ligustrina	(Nuytsia_floribunda	Gaiadendron_punctatum))	((Alepis_flavida	Peraxilla_tetrapetala)	((Lepeostegeres_lancifolia	(Amylotheca_duthieana
((Agelanthus_sansibarensis	(Oncocalyx_sulfureus	Oncella_ambigua))	((((Bakerella_sp_Nickrent_4161	(Septulina_glauca	((Socratina_bemarivensis	Vanwykia_remota)	Oedina_pendens)))	(Plicosepalus_sagittifolius	((((((((Tupeia_antarctica	(((Tristerix_peytonii	(((Tristerix_verticillatus	Tristerix_penduliflorus)	Tristerix_aphyllus)	Tristerix_corymbosus))	(Tristerix_peruvianus	(Tristerix_longebracteatus	(Tristerix_grandiflorus	(Tristerix_chodatianus	Tristerix_pubescens)))))	Psittacanthus_schiedeanus))	((((Notanthera_heterophylla	((Alepis_flavida	(Lepidaria_oviceps	Peraxilla_tetrapetala))	((((Macrosolen_melintangensis	Macrosolen_cochinchinensis)	Lepidaria_sp_Nickrent_4044)	Decaisnina_triflora)	(((Lysiana_filifolia	Lysiana_exocarpi)	(Decaisnina_signata	Lysiana_maritima))	(Lepeostegeres_lancifolia	(Amylotheca_duthieana	Loxanthera_speciosa))))))	(Aetanthus_nodosus	Desmaria_mutabilis))	(Decaisnina_brittenii	(Amylotheca_subumbellata	(((Atkinsonia_ligustrina	Nuytsia_floribunda)	Gaiadendron_punctatum)	Decaisnina_congesta))))	(((Cladocolea_cupulata	Tripodanthus_acutifolius)	((Psittacanthus_calyculatus	((Psittacanthus_angustifolius	(Tripodanthus_flagellaris	(Phthirusa_inorna
((Agelanthus_sansibarensis	(Oncocalyx_sulfureus	Oncella_ambigua))	(Berhautia_senegalensis	((((Socratina_bemarivensis	Vanwykia_remota)	((Bakerella_sp_Nickrent_4161	(Plicosepalus_sagittifolius	((Tolypanthus_involucratus	(((Helixanthera_coccinea	(Dendrophthoe_vitellina	Dendrophthoe_longituba))	Dendrophthoe_curvata)	Dendrophthoe_constricta))	((((Sogerianthe_sessiflora	((Benthamina_alyxifolia	(Helicanthes_elastica	Amyema_queenslandica))	((Amyema_cambagei	Dactyliophora_novaeguineae)	((Amyema_glabra	Diplatia_grandibractea)	Diplatia_furcata))))	(Baratranthus_axanthus	(((Ileostylus_micranthus	(Muellerina_celastroides	Muellerina_eucalyptoides))	(((Loranthus_europaeus	Loranthus_grewingkii)	(Loranthus_odoratus	(Loranthus_delavayi	Loranthus_kaoi)))	Cecarria_obtusifolia))	((((Alepis_flavida	Peraxilla_tetrapetala)	((Amylotheca_duthieana	Loxanthera_speciosa)	((((Macrosolen_melintangensis	Macrosolen_cochinchinensis)	(Lepidaria_oviceps	Lepidaria_sp_Nickrent_4044))	(Lepeostegeres_lancifolia	(((Decaisnina_signata	Decaisnina_congesta)	Decaisnina_brittenii)	Decaisnina_triflora)))	(Amylotheca_subumbellata	((Lysiana_filifolia	Lysiana_exocarpi)	Lysiana_maritima)))))
((Agelanthus_sansibarensis	(Oncocalyx_sulfureus	Oncella_ambigua))	(Berhautia_senegalensis	((((Socratina_bemarivensis	Vanwykia_remota)	((Amyema_cambagei	(((Septulina_glauca	Plicosepalus_sagittifolius)	Bakerella_sp_Nickrent_4161)	(Moquiniella_rubra	(((Globimetula_dinklagei	(Helixanthera_kirkii	Emelianthe_panganensis))	(((Tapinanthus_sp_OM825	(Spragueanella_rhamnifolia	Erianthemum_dregei))	Englerina_woodfordioides)	(Tapinanthus_quinquangulus	Oliverella_rubroviridis)))	Phragmanthera_crassicaulis))))	((((Plicosepalus_curviflorus	Helixanthera_coccinea)	Tolypanthus_involucratus)	((Dendrophthoe_constricta	(Dendrophthoe_vitellina	Dendrophthoe_longituba))	Dendrophthoe_curvata))	(((Baratranthus_axanthus	(Sogerianthe_sessiflora	((Benthamina_alyxifolia	(Helicanthes_elastica	Amyema_queenslandica))	(Dactyliophora_novaeguineae	((Amyema_glabra	Diplatia_grandibractea)	Diplatia_furcata)))))	(((((Loranthus_europaeus	Loranthus_grewingkii)	(Loranthus_odoratus	(Loranthus_delavayi	Loranthus_kaoi)))	Cecarria_obtusifolia)	(((((((Psittacanthus_calyculatus	((Dendropemon_bicolor	Oryctanthus_occidentalis)	((Passovia_pyrifolia	(Cladocolea_cupulata	Cladocolea_mcvaughii))	(((((Struthanthus_orbicularis
((Agelanthus_sansibarensis	(Oncocalyx_schimperi	(Oncocalyx_sulfureus	Oncella_ambigua)))	(Berhautia_senegalensis	(((((Socratina_bemarivensis	Vanwykia_remota)	(((Septulina_glauca	((((Helixanthera_kirkii	Moquiniella_rubra)	(Globimetula_dinklagei	Emelianthe_panganensis))	((Tapinanthus_sp_OM825	(Spragueanella_rhamnifolia	Erianthemum_dregei))	(Englerina_woodfordioides	((Plicosepalus_curviflorus	Tapinanthus_quinquangulus)	Oliverella_rubroviridis))))	Phragmanthera_crassicaulis))	(Plicosepalus_sagittifolius	Bakerella_sp_Nickrent_4161))	((Tolypanthus_involucratus	((Helixanthera_coccinea	(Dendrophthoe_vitellina	Dendrophthoe_longituba))	Dendrophthoe_curvata))	(((Helixanthera_parasitica	Taxillus_chinensis)	(Phragmanthera_regularis	(Scurrula_ferruginea	(Scurrula_parasitica	Scurrula_pulverulenta))))	(Helixanthera_cylindrica	(((Sogerianthe_sessiflora	((Benthamina_alyxifolia	(Helicanthes_elastica	Amyema_queenslandica))	((Amyema_cambagei	Dactyliophora_novaeguineae)	((Amyema_glabra	Diplatia_grandibractea)	Diplatia_furcata))))	Baratranthus_axanthus)	((((Ligaria_cuneifolia	(Notanthera_heterophylla	((Tristerix_pubescens	Tristerix_longebracteatus)	(((Tristerix_chodatianus	Tristerix_peruvianus)
(((Oncella_ambigua	Oncocalyx_sulfureus)	Agelanthus_sansibarensis)	((((((Vanwykia_remota	Socratina_bemarivensis)	(((((((Helixanthera_parasitica	Taxillus_chinensis)	((Scurrula_parasitica	Scurrula_ferruginea)	Scurrula_pulverulenta))	(Helixanthera_cylindrica	(((Ileostylus_micranthus	(Muellerina_celastroides	Muellerina_eucalyptoides))	((((Loranthus_odoratus	(Loranthus_delavayi	Loranthus_kaoi))	(Loranthus_europaeus	Loranthus_grewingkii))	Cecarria_obtusifolia)	((((Lysiana_maritima	(((Notanthera_heterophylla	(((((((Tristerix_verticillatus	Tristerix_corymbosus)	Tristerix_aphyllus)	Tristerix_penduliflorus)	(Tristerix_longebracteatus	Tristerix_pubescens))	Tristerix_grandiflorus)	Tristerix_peytonii)	(Tristerix_peruvianus	Tristerix_chodatianus)))	((Decaisnina_brittenii	(Ligaria_cuneifolia	(Decaisnina_signata	Decaisnina_congesta)))	(Aetanthus_nodosus	Desmaria_mutabilis)))	((((Psittacanthus_calyculatus	(((Struthanthus_orbicularis	Struthanthus_oerstedii)	(Tripodanthus_belmirensis	Struthanthus_woodsonii))	(Psittacanthus_angustifolius	(Struthanthus_sp_RE_5128_1	Cladocolea_gracilis))))	(Phthirusa_inorna	((((Cladocolea_cupulata	Cladocolea_mcvaughii)	Oryctanthus_occidentalis)
(((Oncella_ambigua	(Oncocalyx_sulfureus	Oncocalyx_schimperi))	Agelanthus_sansibarensis)	(((((((((Helixanthera_parasitica	Taxillus_chinensis)	(Phragmanthera_regularis	((Scurrula_parasitica	Scurrula_ferruginea)	Scurrula_pulverulenta)))	(Helixanthera_cylindrica	(((Ileostylus_micranthus	(Muellerina_celastroides	Muellerina_eucalyptoides))	((((Loranthus_delavayi	(Loranthus_kaoi	Loranthus_odoratus))	(Loranthus_europaeus	Loranthus_grewingkii))	Cecarria_obtusifolia)	(((((Notanthera_heterophylla	(((Tristerix_corymbosus	(Tristerix_verticillatus	Tristerix_aphyllus))	Tristerix_penduliflorus)	(Tristerix_grandiflorus	((Tristerix_longebracteatus	Tristerix_pubescens)	((Tristerix_peruvianus	Tristerix_chodatianus)	Tristerix_peytonii)))))	((Decaisnina_brittenii	(Ligaria_cuneifolia	(Decaisnina_signata	Decaisnina_congesta)))	(Aetanthus_nodosus	Desmaria_mutabilis)))	((Psittacanthus_calyculatus	((((((Struthanthus_sp_RE_5128_1	(Struthanthus_orbicularis	Struthanthus_oerstedii))	Struthanthus_woodsonii)	Tripodanthus_belmirensis)	((Psittacanthus_schiedeanus	Psittacanthus_angustifolius)	Cladocolea_gracilis))	((((Cladocolea_cupulata	Cladocolea_mcvaughii)	Oryctanthus_occidentalis)	Dendropemon_bicolor)
(((Oncella_ambigua	Oncocalyx_sulfureus)	Agelanthus_sansibarensis)	(Berhautia_senegalensis	(((((Vanwykia_remota	Socratina_bemarivensis)	((Septulina_glauca	(Plicosepalus_sagittifolius	((((Dendrophthoe_constricta	(Helixanthera_parasitica	Taxillus_chinensis))	(Phragmanthera_regularis	((Scurrula_parasitica	Scurrula_ferruginea)	Scurrula_pulverulenta)))	(Helixanthera_cylindrica	((Sogerianthe_sessiflora	((Amyema_queenslandica	Helicanthes_elastica)	(Benthamina_alyxifolia	((Dactyliophora_novaeguineae	Amyema_cambagei)	((Diplatia_grandibractea	Diplatia_furcata)	Amyema_glabra)))))	(Baratranthus_axanthus	(((((((((Tristerix_grandiflorus	(Tristerix_peytonii	(Tristerix_pubescens	(((Tristerix_aphyllus	Tristerix_corymbosus)	Tristerix_penduliflorus)	Tristerix_verticillatus))))	Tristerix_chodatianus)	Tristerix_longebracteatus)	Tristerix_peruvianus)	(Aetanthus_nodosus	Desmaria_mutabilis))	(((Phthirusa_inorna	((((Cladocolea_cupulata	Cladocolea_mcvaughii)	Cladocolea_gracilis)	Struthanthus_sp_RE_5128_1)	(Struthanthus_woodsonii	(Tripodanthus_belmirensis	(Struthanthus_oerstedii	Struthanthus_orbicularis)))))	(Psittacanthus_angustifolius	(((Psittacanthus_schiedeanus	Oryctanthus_occidentalis)
((Englerina_woodfordioides	((Oncella_ambigua	Oncocalyx_sulfureus)	Agelanthus_sansibarensis))	((((Oncocalyx_schimperi	Englerina_ramulosa)	Tapinanthus_constrictiflorus)	Berhautia_senegalensis)	(((((Globimetula_dinklagei	Emelianthe_panganensis)	((Septulina_glauca	Phragmanthera_crassicaulis)	((Tapinanthus_quinquangulus	Oliverella_rubroviridis)	(Tapinanthus_sp_OM825	(Spragueanella_rhamnifolia	Erianthemum_dregei)))))	(Helixanthera_kirkii	Moquiniella_rubra))	(Bakerella_sp_Nickrent_4161	(((Vanwykia_remota	(Helixanthera_parasitica	Socratina_bemarivensis))	(Plicosepalus_sagittifolius	((Helixanthera_coccinea	(Dendrophthoe_constricta	(Dendrophthoe_longituba	(Dendrophthoe_vitellina	Dendrophthoe_curvata))))	Tolypanthus_involucratus)))	(((((Baratranthus_axanthus	(Sogerianthe_sessiflora	(((Plicosepalus_curviflorus	Dactyliophora_novaeguineae)	((Diplatia_grandibractea	Diplatia_furcata)	Amyema_glabra))	((Amyema_queenslandica	Helicanthes_elastica)	Benthamina_alyxifolia))))	((((Loranthus_odoratus	(Loranthus_delavayi	Loranthus_kaoi))	(Loranthus_europaeus	Loranthus_grewingkii))	Cecarria_obtusifolia)	((((Lepidaria_oviceps	Gaiadendron_punctatum)	(((((((Decaisnina_signata	Decaisnina_congesta)
(((((((Globimetula_dinklagei	Emelianthe_panganensis)	(Phragmanthera_crassicaulis	((Tapinanthus_quinquangulus	Oliverella_rubroviridis)	(Tapinanthus_sp_OM825	(Spragueanella_rhamnifolia	Erianthemum_dregei)))))	(Helixanthera_kirkii	Moquiniella_rubra))	(Bakerella_sp_Nickrent_4161	(((Helixanthera_parasitica	Plicosepalus_curviflorus)	Septulina_glauca)	(((Vanwykia_remota	Socratina_bemarivensis)	Plicosepalus_sagittifolius)	((((Helixanthera_coccinea	((Dendrophthoe_longituba	Dendrophthoe_vitellina)	Dendrophthoe_constricta))	Dendrophthoe_curvata)	Tolypanthus_involucratus)	(((((Diplatia_grandibractea	Baratranthus_axanthus)	(Sogerianthe_sessiflora	(Amyema_cambagei	((Dactyliophora_novaeguineae	(Diplatia_furcata	Amyema_glabra))	((Amyema_queenslandica	Helicanthes_elastica)	Benthamina_alyxifolia)))))	(((Aetanthus_nodosus	Tupeia_antarctica)	(((((((((Tristerix_verticillatus	(Tristerix_aphyllus	Tristerix_corymbosus))	(Tristerix_chodatianus	Tristerix_peruvianus))	Tristerix_longebracteatus)	Tristerix_peytonii)	Tristerix_pubescens)	(Tristerix_grandiflorus	Tristerix_penduliflorus))	Desmaria_mutabilis)	((((((Psittacanthus_angustifolius	Cladocolea_gracilis)	(Struthanthus_oerstedii	Struthanthus_orbicularis))
((Agelanthus_sansibarensis	(Oncella_ambigua	Oncocalyx_sulfureus))	((((((Vanwykia_remota	(Helixanthera_parasitica	Socratina_bemarivensis))	((((Tolypanthus_involucratus	(Helixanthera_coccinea	(((Dendrophthoe_longituba	Dendrophthoe_vitellina)	Dendrophthoe_constricta)	Dendrophthoe_curvata)))	(((((Sogerianthe_sessiflora	((Amyema_queenslandica	Helicanthes_elastica)	(Benthamina_alyxifolia	(Dactyliophora_novaeguineae	(Diplatia_furcata	Amyema_glabra)))))	Baratranthus_axanthus)	((Ileostylus_micranthus	(Muellerina_celastroides	Muellerina_eucalyptoides))	(((((Ligaria_cuneifolia	(Aetanthus_nodosus	Desmaria_mutabilis))	(((Psittacanthus_calyculatus	(Psittacanthus_schiedeanus	((Psittacanthus_angustifolius	(Cladocolea_gracilis	Struthanthus_sp_RE_5128_1))	((Tripodanthus_belmirensis	(Struthanthus_oerstedii	Struthanthus_orbicularis))	Struthanthus_woodsonii))))	(((Cladocolea_cupulata	(Cladocolea_mcvaughii	Oryctanthus_occidentalis))	Dendropemon_bicolor)	(Phthirusa_inorna	Passovia_pyrifolia)))	(Tripodanthus_flagellaris	Tripodanthus_acutifolius)))	(((Gaiadendron_punctatum	Nuytsia_floribunda)	(Notanthera_heterophylla	((((Amylotheca_subumbellata	((Lysiana_filifolia	Lysiana_exocarpi)	Lysiana_maritima))
(((Agelanthus_sansibarensis	(Oncella_ambigua	Oncocalyx_sulfureus))	(((((Vanwykia_remota	Socratina_bemarivensis)	((Plicosepalus_sagittifolius	((Tolypanthus_involucratus	(Helixanthera_coccinea	(((Dendrophthoe_longituba	Dendrophthoe_vitellina)	Dendrophthoe_constricta)	Dendrophthoe_curvata)))	((((Sogerianthe_sessiflora	(((Plicosepalus_curviflorus	Dactyliophora_novaeguineae)	((Diplatia_furcata	Amyema_glabra)	Diplatia_grandibractea))	((Amyema_queenslandica	Helicanthes_elastica)	Benthamina_alyxifolia)))	(Baratranthus_axanthus	((Ileostylus_micranthus	(Muellerina_celastroides	Muellerina_eucalyptoides))	(((((Gaiadendron_punctatum	(Atkinsonia_ligustrina	Nuytsia_floribunda))	((((Amylotheca_subumbellata	((Lysiana_filifolia	Lysiana_exocarpi)	Lysiana_maritima))	(Psittacanthus_schiedeanus	(Decaisnina_triflora	(Decaisnina_brittenii	(((Macrosolen_melintangensis	Macrosolen_cochinchinensis)	Lepidaria_sp_Nickrent_4044)	(Decaisnina_signata	Decaisnina_congesta))))))	((Lepidaria_oviceps	Loxanthera_speciosa)	(Lepeostegeres_lancifolia	Amylotheca_duthieana)))	(Peraxilla_tetrapetala	Alepis_flavida)))	((Aetanthus_nodosus	(((((Psittacanthus_angustifolius	((Struthanthus_woodsonii	(Struthanthus_sp_RE_5128_1
((Agelanthus_sansibarensis	(Oncella_ambigua	Oncocalyx_sulfureus))	((Berhautia_senegalensis	((Oncocalyx_schimperi	Englerina_ramulosa)	Tapinanthus_constrictiflorus))	(((Helixanthera_kirkii	(Vanwykia_remota	Socratina_bemarivensis))	(Plicosepalus_curviflorus	((Phragmanthera_regularis	((Moquiniella_rubra	(((Englerina_woodfordioides	(Tapinanthus_quinquangulus	Oliverella_rubroviridis))	(Tapinanthus_sp_OM825	(Spragueanella_rhamnifolia	Erianthemum_dregei)))	(Globimetula_dinklagei	Emelianthe_panganensis)))	(Septulina_glauca	Phragmanthera_crassicaulis)))	((Bakerella_sp_Nickrent_4161	Plicosepalus_sagittifolius)	((Tolypanthus_involucratus	(Helixanthera_coccinea	(((Dendrophthoe_longituba	Dendrophthoe_vitellina)	Dendrophthoe_constricta)	Dendrophthoe_curvata)))	(((Helixanthera_cylindrica	(Baratranthus_axanthus	((Sogerianthe_sessiflora	(((Diplatia_grandibractea	Amyema_cambagei)	Dactyliophora_novaeguineae)	(Diplatia_furcata	Amyema_glabra)))	((Amyema_queenslandica	Helicanthes_elastica)	Benthamina_alyxifolia))))	((Ileostylus_micranthus	(Muellerina_celastroides	Muellerina_eucalyptoides))	((Ligaria_cuneifolia	(((Tripodanthus_belmirensis	((Tripodanthus_flagellaris	Tripodanthus_acutifolius)	Phthirusa_inorna))
(Agelanthus_sansibarensis	(((Oncocalyx_schimperi	(Oncella_ambigua	Oncocalyx_sulfureus))	Berhautia_senegalensis)	((Englerina_ramulosa	Tapinanthus_constrictiflorus)	(((((Moquiniella_rubra	(((Englerina_woodfordioides	(Tapinanthus_quinquangulus	Oliverella_rubroviridis))	(Tapinanthus_sp_OM825	(Plicosepalus_curviflorus	(Spragueanella_rhamnifolia	Erianthemum_dregei))))	(Globimetula_dinklagei	Emelianthe_panganensis)))	(Septulina_glauca	Phragmanthera_crassicaulis))	(Bakerella_sp_Nickrent_4161	Plicosepalus_sagittifolius))	(((Tolypanthus_involucratus	(Helixanthera_coccinea	(((Dendrophthoe_longituba	Dendrophthoe_vitellina)	Dendrophthoe_constricta)	Dendrophthoe_curvata)))	((((Amyema_cambagei	(Sogerianthe_sessiflora	(Diplatia_grandibractea	((Diplatia_furcata	Amyema_glabra)	(Dactyliophora_novaeguineae	((Amyema_queenslandica	Helicanthes_elastica)	Benthamina_alyxifolia))))))	Helixanthera_cylindrica)	(Baratranthus_axanthus	(((((Loranthus_kaoi	Loranthus_delavayi)	Loranthus_odoratus)	(Loranthus_europaeus	Loranthus_grewingkii))	Cecarria_obtusifolia)	((Ileostylus_micranthus	(Muellerina_celastroides	Muellerina_eucalyptoides))	(((Tristerix_longebracteatus	(((Tristerix_pubescens	((Tristerix_peruvianus
(((Agelanthus_sansibarensis	(Oncella_ambigua	Oncocalyx_sulfureus))	Berhautia_senegalensis)	(((Oncocalyx_schimperi	Englerina_ramulosa)	Tapinanthus_constrictiflorus)	(((Vanwykia_remota	Socratina_bemarivensis)	((((Plicosepalus_curviflorus	Phragmanthera_crassicaulis)	(((Globimetula_dinklagei	Emelianthe_panganensis)	((Englerina_woodfordioides	(Tapinanthus_quinquangulus	Oliverella_rubroviridis))	((Tapinanthus_sp_OM825	Erianthemum_dregei)	Spragueanella_rhamnifolia)))	(Helixanthera_kirkii	Moquiniella_rubra)))	((Septulina_glauca	Bakerella_sp_Nickrent_4161)	Plicosepalus_sagittifolius))	((Tolypanthus_involucratus	(((Helixanthera_coccinea	Dendrophthoe_curvata)	Dendrophthoe_longituba)	Dendrophthoe_constricta))	((Helixanthera_cylindrica	((Baratranthus_axanthus	((((((Cladocolea_mcvaughii	Cladocolea_cupulata)	Atkinsonia_ligustrina)	(((Aetanthus_nodosus	Desmaria_mutabilis)	Ligaria_cuneifolia)	(((((Cladocolea_gracilis	(Psittacanthus_schiedeanus	(Struthanthus_orbicularis	Struthanthus_oerstedii)))	(Struthanthus_sp_RE_5128_1	Struthanthus_woodsonii))	((Oryctanthus_occidentalis	Dendropemon_bicolor)	(Psittacanthus_angustifolius	(Phthirusa_inorna	Passovia_pyrifolia))))	(((Tripodanthus_flagellaris	Tripodanthus_acutifolius)
(((Oncella_ambigua	Oncocalyx_sulfureus)	Agelanthus_sansibarensis)	((Berhautia_senegalensis	((Oncocalyx_schimperi	Englerina_ramulosa)	Tapinanthus_constrictiflorus))	((((Amyema_cambagei	((((Phragmanthera_regularis	(Scurrula_ferruginea	(Scurrula_parasitica	Scurrula_pulverulenta)))	(Helixanthera_parasitica	Taxillus_chinensis))	(((Baratranthus_axanthus	(Sogerianthe_sessiflora	((Dactyliophora_novaeguineae	(Diplatia_furcata	(Diplatia_grandibractea	Amyema_glabra)))	(Benthamina_alyxifolia	(Helicanthes_elastica	Amyema_queenslandica)))))	(((((Gaiadendron_punctatum	Nuytsia_floribunda)	((Atkinsonia_ligustrina	(((Decaisnina_signata	Decaisnina_congesta)	(Amylotheca_subumbellata	(((Desmaria_mutabilis	Aetanthus_nodosus)	Ligaria_cuneifolia)	((((Dendropemon_bicolor	((Cladocolea_cupulata	Cladocolea_mcvaughii)	Oryctanthus_occidentalis))	Passovia_pyrifolia)	(Psittacanthus_calyculatus	((Struthanthus_woodsonii	(Struthanthus_sp_RE_5128_1	(Psittacanthus_schiedeanus	(Struthanthus_orbicularis	Struthanthus_oerstedii))))	(Cladocolea_gracilis	Psittacanthus_angustifolius))))	(Tripodanthus_belmirensis	(Phthirusa_inorna	(Tripodanthus_flagellaris	Tripodanthus_acutifolius)))))))	((Alepis_flavida
(((Oncocalyx_schimperi	(Oncella_ambigua	Oncocalyx_sulfureus))	Agelanthus_sansibarensis)	(((Englerina_ramulosa	Tapinanthus_constrictiflorus)	((((Septulina_glauca	Phragmanthera_crassicaulis)	(Amyema_cambagei	((Vanwykia_remota	Socratina_bemarivensis)	(((((Baratranthus_axanthus	(Sogerianthe_sessiflora	((Dactyliophora_novaeguineae	(Diplatia_furcata	(Diplatia_grandibractea	Amyema_glabra)))	(Benthamina_alyxifolia	(Helicanthes_elastica	Amyema_queenslandica)))))	((((Muellerina_eucalyptoides	Muellerina_celastroides)	Ileostylus_micranthus)	((Cecarria_obtusifolia	((Loranthus_grewingkii	Loranthus_europaeus)	(Loranthus_odoratus	(Loranthus_kaoi	Loranthus_delavayi))))	(Gaiadendron_punctatum	((Tupeia_antarctica	((Decaisnina_signata	Decaisnina_congesta)	(Amylotheca_subumbellata	(((Desmaria_mutabilis	Aetanthus_nodosus)	(((((Tristerix_grandiflorus	(Tristerix_aphyllus	Tristerix_chodatianus))	(Tristerix_peytonii	(Tristerix_verticillatus	(Tristerix_pubescens	(Tristerix_longebracteatus	Tristerix_peruvianus)))))	Tristerix_corymbosus)	Tristerix_penduliflorus)	Ligaria_cuneifolia))	((((((Dendropemon_bicolor	((Cladocolea_cupulata	Cladocolea_mcvaughii)
(((Oncella_ambigua	Oncocalyx_sulfureus)	Agelanthus_sansibarensis)	(((((Oncocalyx_schimperi	Englerina_ramulosa)	Tapinanthus_constrictiflorus)	((((Vanwykia_remota	Socratina_bemarivensis)	((((((Baratranthus_axanthus	Sogerianthe_sessiflora)	(((Amyema_cambagei	Dactyliophora_novaeguineae)	(Diplatia_furcata	(Diplatia_grandibractea	Amyema_glabra)))	(Benthamina_alyxifolia	(Helicanthes_elastica	Amyema_queenslandica))))	(((((((((Dendropemon_bicolor	(Cladocolea_cupulata	(Cladocolea_mcvaughii	Oryctanthus_occidentalis)))	(Passovia_pyrifolia	Psittacanthus_angustifolius))	(((Cladocolea_gracilis	(Struthanthus_oerstedii	Struthanthus_orbicularis))	Struthanthus_woodsonii)	(Psittacanthus_schiedeanus	Struthanthus_sp_RE_5128_1)))	(Tripodanthus_belmirensis	(Tripodanthus_flagellaris	(Phthirusa_inorna	Tripodanthus_acutifolius))))	Psittacanthus_calyculatus)	(Amylotheca_subumbellata	((((Gaiadendron_punctatum	((((Alepis_flavida	Peraxilla_tetrapetala)	(((Decaisnina_triflora	((Macrosolen_melintangensis	Macrosolen_cochinchinensis)	((Decaisnina_signata	Decaisnina_congesta)	(Lepidaria_sp_Nickrent_4044	Decaisnina_brittenii))))	((Lysiana_exocarpi	Lysiana_filifolia)	(Lepidaria_oviceps	Lysiana_maritima)))
(((((Oncella_ambigua	Oncocalyx_sulfureus)	Oncocalyx_schimperi)	Englerina_woodfordioides)	Agelanthus_sansibarensis)	(((Englerina_ramulosa	Tapinanthus_constrictiflorus)	(((Vanwykia_remota	Socratina_bemarivensis)	(((((Helixanthera_cylindrica	((Sogerianthe_sessiflora	((Dactyliophora_novaeguineae	((Diplatia_grandibractea	(Diplatia_furcata	Amyema_glabra))	Amyema_cambagei))	(Benthamina_alyxifolia	(Helicanthes_elastica	Amyema_queenslandica))))	(Baratranthus_axanthus	((Cecarria_obtusifolia	((Loranthus_europaeus	Loranthus_grewingkii)	(Loranthus_delavayi	(Loranthus_odoratus	Loranthus_kaoi))))	(((((Gaiadendron_punctatum	(((Alepis_flavida	Peraxilla_tetrapetala)	((((((Decaisnina_congesta	Decaisnina_signata)	Decaisnina_brittenii)	Decaisnina_triflora)	((Macrosolen_melintangensis	Macrosolen_cochinchinensis)	Lepidaria_sp_Nickrent_4044))	(Amylotheca_subumbellata	((Lysiana_exocarpi	Lysiana_filifolia)	Lysiana_maritima)))	(((Lepidaria_oviceps	Loxanthera_speciosa)	Amylotheca_duthieana)	Lepeostegeres_lancifolia)))	Notanthera_heterophylla))	(Atkinsonia_ligustrina	(Nuytsia_floribunda	(Desmaria_mutabilis	Aetanthus_nodosus))))	(Ligaria_cuneifolia
(((Oncella_ambigua	Oncocalyx_sulfureus)	Agelanthus_sansibarensis)	(((((Vanwykia_remota	Socratina_bemarivensis)	((Tolypanthus_involucratus	((Septulina_glauca	Phragmanthera_crassicaulis)	((((Plicosepalus_curviflorus	Erianthemum_dregei)	Spragueanella_rhamnifolia)	((Englerina_woodfordioides	(Tapinanthus_quinquangulus	Oliverella_rubroviridis))	Tapinanthus_sp_OM825))	(Moquiniella_rubra	((Helixanthera_kirkii	Emelianthe_panganensis)	Globimetula_dinklagei)))))	(Diplatia_grandibractea	(((Plicosepalus_sagittifolius	((Dendrophthoe_curvata	(Dendrophthoe_vitellina	Dendrophthoe_longituba))	Helixanthera_coccinea))	(Amyema_cambagei	((Helixanthera_cylindrica	(((Baratranthus_axanthus	(Benthamina_alyxifolia	(Helicanthes_elastica	Amyema_queenslandica)))	(Dactyliophora_novaeguineae	(Sogerianthe_sessiflora	(Diplatia_furcata	Amyema_glabra))))	((((((Gaiadendron_punctatum	(((Lepidaria_oviceps	(Alepis_flavida	Peraxilla_tetrapetala))	((((Lepeostegeres_lancifolia	(((Decaisnina_brittenii	Decaisnina_triflora)	Decaisnina_congesta)	Decaisnina_signata))	((Macrosolen_melintangensis	Macrosolen_cochinchinensis)	Lepidaria_sp_Nickrent_4044))	(Amylotheca_subumbellata	((Lysiana_exocarpi	Lysiana_filifolia)
((((Oncella_ambigua	Oncocalyx_sulfureus)	Agelanthus_sansibarensis)	((Oedina_pendens	((Vanwykia_remota	Socratina_bemarivensis)	((((((Englerina_woodfordioides	(Tapinanthus_quinquangulus	Oliverella_rubroviridis))	(Tapinanthus_sp_OM825	(Erianthemum_dregei	Spragueanella_rhamnifolia)))	(Phragmanthera_crassicaulis	(Emelianthe_panganensis	Globimetula_dinklagei)))	(Helixanthera_kirkii	Moquiniella_rubra))	(Plicosepalus_curviflorus	Septulina_glauca))	((Plicosepalus_sagittifolius	Bakerella_sp_Nickrent_4161)	((Tolypanthus_involucratus	((((Dendrophthoe_longituba	Dendrophthoe_constricta)	Dendrophthoe_vitellina)	Dendrophthoe_curvata)	Helixanthera_coccinea))	(((Baratranthus_axanthus	((Cecarria_obtusifolia	((Loranthus_europaeus	Loranthus_grewingkii)	(Loranthus_delavayi	(Loranthus_odoratus	Loranthus_kaoi))))	((Tupeia_antarctica	((Notanthera_heterophylla	(((Psittacanthus_calyculatus	((((((Psittacanthus_angustifolius	Cladocolea_gracilis)	(Struthanthus_oerstedii	Struthanthus_orbicularis))	(Struthanthus_sp_RE_5128_1	Struthanthus_woodsonii))	Psittacanthus_schiedeanus)	(Tripodanthus_belmirensis	((Dendropemon_bicolor	(Cladocolea_cupulata	(Cladocolea_mcvaughii	Oryctanthus_occidentalis)))	Passovia_pyrifolia)))
(((Oedina_pendens	((Vanwykia_remota	Socratina_bemarivensis)	((((((Emelianthe_panganensis	(Globimetula_dinklagei	((Erianthemum_dregei	Spragueanella_rhamnifolia)	((Englerina_woodfordioides	(Tapinanthus_quinquangulus	Oliverella_rubroviridis))	Tapinanthus_sp_OM825))))	(Helixanthera_kirkii	Moquiniella_rubra))	Phragmanthera_crassicaulis)	(Plicosepalus_curviflorus	Septulina_glauca))	Bakerella_sp_Nickrent_4161)	(((Tolypanthus_involucratus	((((Dendrophthoe_longituba	Dendrophthoe_vitellina)	Dendrophthoe_curvata)	Dendrophthoe_constricta)	Helixanthera_coccinea))	((Helixanthera_cylindrica	((Baratranthus_axanthus	(((Benthamina_alyxifolia	(Helicanthes_elastica	Amyema_queenslandica))	((Dactyliophora_novaeguineae	Amyema_cambagei)	(Amyema_glabra	(Diplatia_furcata	Diplatia_grandibractea))))	Sogerianthe_sessiflora))	((Cecarria_obtusifolia	((Loranthus_europaeus	Loranthus_grewingkii)	(Loranthus_delavayi	(Loranthus_odoratus	Loranthus_kaoi))))	(((((Tripodanthus_belmirensis	(Phthirusa_inorna	(Tripodanthus_flagellaris	Tripodanthus_acutifolius)))	(Psittacanthus_calyculatus	(((Cladocolea_gracilis	(((Struthanthus_sp_RE_5128_1	(Struthanthus_orbicularis	Struthanthus_oerstedii))	Struthanthus_woodsonii)
(((Oedina_pendens	((Vanwykia_remota	Socratina_bemarivensis)	((Bakerella_sp_Nickrent_4161	(((Tolypanthus_involucratus	(((Dendrophthoe_longituba	Dendrophthoe_vitellina)	Dendrophthoe_curvata)	Helixanthera_coccinea))	(((((Benthamina_alyxifolia	(Helicanthes_elastica	Amyema_queenslandica))	(Dactyliophora_novaeguineae	((Diplatia_grandibractea	(Amyema_glabra	Diplatia_furcata))	Amyema_cambagei)))	Sogerianthe_sessiflora)	(((((Ligaria_cuneifolia	(((((Tristerix_verticillatus	Tristerix_penduliflorus)	Tristerix_aphyllus)	Tristerix_corymbosus)	((Tristerix_pubescens	(Tristerix_grandiflorus	(Tristerix_longebracteatus	Tristerix_peytonii)))	(Tristerix_chodatianus	Tristerix_peruvianus)))	Tupeia_antarctica))	((Desmaria_mutabilis	Aetanthus_nodosus)	((((Lepidaria_oviceps	(Alepis_flavida	Peraxilla_tetrapetala))	(Notanthera_heterophylla	(((Lepeostegeres_lancifolia	Decaisnina_triflora)	((Decaisnina_brittenii	(Decaisnina_congesta	Decaisnina_signata))	((Macrosolen_melintangensis	Macrosolen_cochinchinensis)	Lepidaria_sp_Nickrent_4044)))	((Amylotheca_subumbellata	((Lysiana_exocarpi	Lysiana_filifolia)	Lysiana_maritima))	(Loxanthera_speciosa	Amylotheca_duthieana)))))
((((Englerina_ramulosa	Tapinanthus_constrictiflorus)	(Oncocalyx_schimperi	(Oedina_pendens	((((Globimetula_dinklagei	((Tapinanthus_sp_OM825	((Erianthemum_dregei	Spragueanella_rhamnifolia)	Plicosepalus_curviflorus))	(Englerina_woodfordioides	(Tapinanthus_quinquangulus	Oliverella_rubroviridis))))	((Septulina_glauca	(Helixanthera_kirkii	Phragmanthera_crassicaulis))	Emelianthe_panganensis))	Moquiniella_rubra)	((Vanwykia_remota	Socratina_bemarivensis)	(Bakerella_sp_Nickrent_4161	((((((((Benthamina_alyxifolia	(Helicanthes_elastica	Amyema_queenslandica))	(Dactyliophora_novaeguineae	((Diplatia_grandibractea	(Amyema_glabra	Diplatia_furcata))	Amyema_cambagei)))	Sogerianthe_sessiflora)	((((((((Lepidaria_oviceps	(Alepis_flavida	(Aetanthus_nodosus	Peraxilla_tetrapetala)))	(Notanthera_heterophylla	((Loxanthera_speciosa	Amylotheca_duthieana)	(((Lepeostegeres_lancifolia	((Macrosolen_melintangensis	Macrosolen_cochinchinensis)	Lepidaria_sp_Nickrent_4044))	(Decaisnina_signata	(Decaisnina_congesta	(Decaisnina_brittenii	Decaisnina_triflora))))	(Amylotheca_subumbellata	(Lysiana_exocarpi	(Lysiana_filifolia	Lysiana_maritima)))))))	(Nuytsia_floribunda	Gaiadendron_punctatum))
(((((Englerina_ramulosa	Tapinanthus_constrictiflorus)	(Oedina_pendens	(((((Tapinanthus_sp_OM825	((Erianthemum_dregei	Spragueanella_rhamnifolia)	Plicosepalus_curviflorus))	(Englerina_woodfordioides	(Tapinanthus_quinquangulus	Oliverella_rubroviridis)))	(Phragmanthera_crassicaulis	(Emelianthe_panganensis	Globimetula_dinklagei)))	(Helixanthera_kirkii	Moquiniella_rubra))	(Phragmanthera_regularis	(((Tolypanthus_involucratus	(((Dendrophthoe_vitellina	(Dendrophthoe_longituba	Dendrophthoe_constricta))	Helixanthera_coccinea)	Dendrophthoe_curvata))	((((Baratranthus_axanthus	(((Benthamina_alyxifolia	(Helicanthes_elastica	Amyema_queenslandica))	(Dactyliophora_novaeguineae	(((Diplatia_grandibractea	Amyema_glabra)	Diplatia_furcata)	Amyema_cambagei)))	Sogerianthe_sessiflora))	(((Atkinsonia_ligustrina	((((Tripodanthus_flagellaris	Tripodanthus_acutifolius)	((((((Cladocolea_cupulata	Cladocolea_mcvaughii)	Oryctanthus_occidentalis)	Dendropemon_bicolor)	(Passovia_pyrifolia	Phthirusa_inorna))	(((((Psittacanthus_schiedeanus	Struthanthus_sp_RE_5128_1)	(Struthanthus_orbicularis	Struthanthus_oerstedii))	Tripodanthus_belmirensis)	Struthanthus_woodsonii)	(Cladocolea_gracilis	Psittacanthus_angustifolius)))	Psittacanthus_calyculatus))
((Agelanthus_sansibarensis	(Oncella_ambigua	Oncocalyx_sulfureus))	((((Socratina_bemarivensis	Vanwykia_remota)	(((Septulina_glauca	Bakerella_sp_Nickrent_4161)	(((((Phragmanthera_regularis	(Scurrula_ferruginea	(Scurrula_parasitica	Scurrula_pulverulenta)))	(Helixanthera_parasitica	Taxillus_chinensis))	(((Baratranthus_axanthus	(Sogerianthe_sessiflora	((Amyema_queenslandica	Helicanthes_elastica)	(((Dactyliophora_novaeguineae	Amyema_cambagei)	(Diplatia_furcata	(Diplatia_grandibractea	Amyema_glabra)))	Benthamina_alyxifolia))))	((((Nuytsia_floribunda	Gaiadendron_punctatum)	(Atkinsonia_ligustrina	((Ligaria_cuneifolia	(Aetanthus_nodosus	Desmaria_mutabilis))	((Notanthera_heterophylla	((Peraxilla_tetrapetala	Alepis_flavida)	((((Lysiana_maritima	(Lysiana_filifolia	Lysiana_exocarpi))	Amylotheca_subumbellata)	((Loxanthera_speciosa	Amylotheca_duthieana)	(Lepeostegeres_lancifolia	((Macrosolen_melintangensis	Macrosolen_cochinchinensis)	(Lepidaria_oviceps	Lepidaria_sp_Nickrent_4044)))))	(((Decaisnina_signata	Decaisnina_congesta)	Decaisnina_brittenii)	Decaisnina_triflora))))	(Psittacanthus_schiedeanus	((((Passovia_pyrifolia	Phthirusa_inorna)
((Agelanthus_sansibarensis	(Oncella_ambigua	Oncocalyx_sulfureus))	((((Socratina_bemarivensis	Vanwykia_remota)	((Bakerella_sp_Nickrent_4161	((Tolypanthus_involucratus	(((Dendrophthoe_constricta	(Dendrophthoe_longituba	Dendrophthoe_vitellina))	Helixanthera_coccinea)	Dendrophthoe_curvata))	(Plicosepalus_sagittifolius	((((Sogerianthe_sessiflora	((Amyema_queenslandica	Helicanthes_elastica)	((Dactyliophora_novaeguineae	(Diplatia_furcata	(Diplatia_grandibractea	Amyema_glabra)))	Benthamina_alyxifolia)))	(((((Tripodanthus_flagellaris	Tripodanthus_acutifolius)	(Phthirusa_inorna	Tripodanthus_belmirensis))	(((((Psittacanthus_angustifolius	Psittacanthus_schiedeanus)	(((Struthanthus_orbicularis	Struthanthus_oerstedii)	(Struthanthus_sp_RE_5128_1	Struthanthus_woodsonii))	Cladocolea_gracilis))	Passovia_pyrifolia)	(Dendropemon_bicolor	((Cladocolea_cupulata	Cladocolea_mcvaughii)	Oryctanthus_occidentalis)))	Psittacanthus_calyculatus))	(Ligaria_cuneifolia	((((Notanthera_heterophylla	((Peraxilla_tetrapetala	Alepis_flavida)	(((Loxanthera_speciosa	Amylotheca_duthieana)	((Lepeostegeres_lancifolia	((Macrosolen_melintangensis	Macrosolen_cochinchinensis)	(Lepidaria_oviceps	Lepidaria_sp_Nickrent_4044)))	(Lysiana_filifolia
((Agelanthus_sansibarensis	(Oncella_ambigua	Oncocalyx_sulfureus))	(((((Bakerella_sp_Nickrent_4161	((((((Septulina_glauca	(Englerina_woodfordioides	(Oliverella_rubroviridis	Tapinanthus_quinquangulus)))	Plicosepalus_curviflorus)	(Tapinanthus_sp_OM825	(Spragueanella_rhamnifolia	Erianthemum_dregei)))	(Emelianthe_panganensis	Globimetula_dinklagei))	Phragmanthera_crassicaulis)	(Helixanthera_kirkii	Moquiniella_rubra)))	(Vanwykia_remota	(Plicosepalus_sagittifolius	((((Dendrophthoe_constricta	Dendrophthoe_curvata)	(Dendrophthoe_longituba	Dendrophthoe_vitellina))	(Helixanthera_coccinea	Tolypanthus_involucratus))	((((Baratranthus_axanthus	(Sogerianthe_sessiflora	((Dactyliophora_novaeguineae	(Amyema_cambagei	((Amyema_glabra	Diplatia_grandibractea)	Diplatia_furcata)))	(Benthamina_alyxifolia	(Amyema_queenslandica	Helicanthes_elastica)))))	(((Lepidaria_oviceps	Gaiadendron_punctatum)	((((Tristerix_grandiflorus	((Tristerix_peytonii	(((Tristerix_corymbosus	Tristerix_aphyllus)	Tristerix_penduliflorus)	Tristerix_verticillatus))	(Tristerix_pubescens	Tristerix_longebracteatus)))	(Tristerix_chodatianus	Tristerix_peruvianus))	Tupeia_antarctica)	((((Nuytsia_floribunda	(Aetanthus_nodosus
((Agelanthus_sansibarensis	(Oncocalyx_schimperi	(Oncella_ambigua	Oncocalyx_sulfureus)))	((Berhautia_senegalensis	(Englerina_ramulosa	Tapinanthus_constrictiflorus))	(((((Plicosepalus_curviflorus	Septulina_glauca)	Phragmanthera_crassicaulis)	((Helixanthera_kirkii	Moquiniella_rubra)	(Emelianthe_panganensis	(Globimetula_dinklagei	((Englerina_woodfordioides	(Oliverella_rubroviridis	Tapinanthus_quinquangulus))	(Tapinanthus_sp_OM825	(Spragueanella_rhamnifolia	Erianthemum_dregei)))))))	(Phragmanthera_regularis	((Socratina_bemarivensis	Vanwykia_remota)	((Bakerella_sp_Nickrent_4161	Plicosepalus_sagittifolius)	(((Dendrophthoe_curvata	((Dendrophthoe_longituba	Dendrophthoe_vitellina)	Dendrophthoe_constricta))	(Helixanthera_coccinea	Tolypanthus_involucratus))	((((Baratranthus_axanthus	(Sogerianthe_sessiflora	(((Amyema_cambagei	(Diplatia_grandibractea	(Amyema_glabra	Diplatia_furcata)))	Dactyliophora_novaeguineae)	(Benthamina_alyxifolia	(Amyema_queenslandica	Helicanthes_elastica)))))	(((((((Cladocolea_cupulata	Cladocolea_mcvaughii)	(Tripodanthus_flagellaris	Tripodanthus_acutifolius))	(Psittacanthus_calyculatus	((Psittacanthus_angustifolius	((Phthirusa_inorna	Passovia_pyrifolia)	(Dendropemon_bicolor
((Agelanthus_sansibarensis	(Oncella_ambigua	Oncocalyx_sulfureus))	((((Oncocalyx_schimperi	Englerina_ramulosa)	Tapinanthus_constrictiflorus)	(((((Septulina_glauca	Phragmanthera_crassicaulis)	(((Englerina_woodfordioides	(Oliverella_rubroviridis	Tapinanthus_quinquangulus))	(Tapinanthus_sp_OM825	(Spragueanella_rhamnifolia	Erianthemum_dregei)))	(((Plicosepalus_curviflorus	Helixanthera_parasitica)	Emelianthe_panganensis)	Globimetula_dinklagei)))	(Helixanthera_kirkii	Moquiniella_rubra))	((((Socratina_bemarivensis	Vanwykia_remota)	Plicosepalus_sagittifolius)	Bakerella_sp_Nickrent_4161)	(((Dendrophthoe_curvata	(Helixanthera_coccinea	((Dendrophthoe_longituba	Dendrophthoe_vitellina)	Dendrophthoe_constricta)))	Tolypanthus_involucratus)	(((Sogerianthe_sessiflora	(Phragmanthera_regularis	((Amyema_queenslandica	Helicanthes_elastica)	((Dactyliophora_novaeguineae	((Diplatia_grandibractea	(Amyema_glabra	Diplatia_furcata))	Amyema_cambagei))	Benthamina_alyxifolia))))	((Baratranthus_axanthus	Helixanthera_cylindrica)	((((((Cladocolea_cupulata	Cladocolea_mcvaughii)	(Tripodanthus_flagellaris	Tripodanthus_acutifolius))	(((Psittacanthus_angustifolius	((Phthirusa_inorna	Passovia_pyrifolia)	(Dendropemon_bicolor
((((Oncocalyx_schimperi	Englerina_ramulosa)	Tapinanthus_constrictiflorus)	(((((Septulina_glauca	((Socratina_bemarivensis	Vanwykia_remota)	Plicosepalus_sagittifolius))	(((Plicosepalus_curviflorus	Helixanthera_coccinea)	((Dendrophthoe_longituba	Dendrophthoe_vitellina)	Dendrophthoe_constricta))	(Tolypanthus_involucratus	Dendrophthoe_curvata)))	((((((((Gaiadendron_punctatum	((Peraxilla_tetrapetala	Alepis_flavida)	(((Lepidaria_oviceps	Loxanthera_speciosa)	(Amylotheca_duthieana	Lepeostegeres_lancifolia))	((((Decaisnina_signata	Decaisnina_congesta)	Decaisnina_brittenii)	(Lysiana_maritima	(Lysiana_filifolia	Lysiana_exocarpi)))	(Decaisnina_triflora	(Lepidaria_sp_Nickrent_4044	(Macrosolen_cochinchinensis	Macrosolen_melintangensis)))))))	((Nuytsia_floribunda	Atkinsonia_ligustrina)	(Amylotheca_subumbellata	(Aetanthus_nodosus	Desmaria_mutabilis))))	(Tupeia_antarctica	((Notanthera_heterophylla	(Psittacanthus_schiedeanus	(((Tristerix_pubescens	Tristerix_longebracteatus)	(Tristerix_grandiflorus	(Tristerix_chodatianus	Tristerix_peruvianus)))	(((Tristerix_penduliflorus	(Tristerix_peytonii	Tristerix_verticillatus))	Tristerix_aphyllus)	Tristerix_corymbosus))))	(((((Phthirusa_inorna
((Berhautia_senegalensis	(Agelanthus_sansibarensis	(Oncocalyx_schimperi	(Oncella_ambigua	Oncocalyx_sulfureus))))	((Englerina_ramulosa	Tapinanthus_constrictiflorus)	((((Socratina_bemarivensis	Vanwykia_remota)	(((((Dendrophthoe_constricta	Helixanthera_coccinea)	(Dendrophthoe_curvata	(Dendrophthoe_longituba	Dendrophthoe_vitellina)))	Tolypanthus_involucratus)	((((((Nuytsia_floribunda	(Tupeia_antarctica	((Psittacanthus_schiedeanus	(((Tristerix_aphyllus	Tristerix_verticillatus)	Tristerix_corymbosus)	Tristerix_penduliflorus))	(((Tristerix_longebracteatus	(Tristerix_grandiflorus	Tristerix_peytonii))	Tristerix_pubescens)	(Tristerix_chodatianus	Tristerix_peruvianus)))))	((Atkinsonia_ligustrina	((((Aetanthus_nodosus	Desmaria_mutabilis)	(Notanthera_heterophylla	((Lepidaria_oviceps	(Peraxilla_tetrapetala	Alepis_flavida))	(((Lysiana_filifolia	Lysiana_exocarpi)	Lysiana_maritima)	(((((Decaisnina_signata	Decaisnina_congesta)	Decaisnina_brittenii)	Decaisnina_triflora)	(Lepeostegeres_lancifolia	((Macrosolen_melintangensis	Macrosolen_cochinchinensis)	Lepidaria_sp_Nickrent_4044)))	(Loxanthera_speciosa	Amylotheca_duthieana))))))	(((((Psittacanthus_angustifolius	(Tripodanthus_flagellaris
((Berhautia_senegalensis	(Agelanthus_sansibarensis	(Oncella_ambigua	Oncocalyx_sulfureus)))	((Oncocalyx_schimperi	((((((((Helixanthera_cylindrica	((((((Diplatia_grandibractea	Amyema_glabra)	Diplatia_furcata)	(Dactyliophora_novaeguineae	(Benthamina_alyxifolia	(Amyema_queenslandica	Helicanthes_elastica))))	Sogerianthe_sessiflora)	Baratranthus_axanthus)	((((Loranthus_grewingkii	Loranthus_europaeus)	(Loranthus_delavayi	(Loranthus_kaoi	Loranthus_odoratus)))	Cecarria_obtusifolia)	((Gaiadendron_punctatum	(Nuytsia_floribunda	(Tupeia_antarctica	(((Tripodanthus_flagellaris	(Aetanthus_nodosus	Desmaria_mutabilis))	(((Peraxilla_tetrapetala	Alepis_flavida)	((Amylotheca_subumbellata	((Lysiana_filifolia	Lysiana_exocarpi)	Lysiana_maritima))	(((((Decaisnina_signata	Decaisnina_congesta)	Decaisnina_brittenii)	Decaisnina_triflora)	((Lepeostegeres_lancifolia	(Macrosolen_cochinchinensis	(Lepidaria_oviceps	Lepidaria_sp_Nickrent_4044)))	Macrosolen_melintangensis))	(Loxanthera_speciosa	Amylotheca_duthieana))))	((Notanthera_heterophylla	(((Tristerix_chodatianus	(Tristerix_pubescens	(Tristerix_peruvianus	Tristerix_longebracteatus)))	((Tristerix_aphyllus
((Agelanthus_sansibarensis	(Oncella_ambigua	Oncocalyx_sulfureus))	(((Oncocalyx_schimperi	(((Socratina_bemarivensis	Vanwykia_remota)	((((((((((Loranthus_grewingkii	Loranthus_europaeus)	(Loranthus_odoratus	(Loranthus_delavayi	Loranthus_kaoi)))	Cecarria_obtusifolia)	((((Gaiadendron_punctatum	Nuytsia_floribunda)	(((((Tripodanthus_flagellaris	Tripodanthus_acutifolius)	((Dendropemon_bicolor	Oryctanthus_occidentalis)	(Psittacanthus_angustifolius	(((Cladocolea_gracilis	((Tripodanthus_belmirensis	(Struthanthus_sp_RE_5128_1	(Struthanthus_orbicularis	((Cladocolea_cupulata	Cladocolea_mcvaughii)	Struthanthus_oerstedii))))	Struthanthus_woodsonii))	Psittacanthus_calyculatus)	(Phthirusa_inorna	Passovia_pyrifolia)))))	((Aetanthus_nodosus	Desmaria_mutabilis)	(Notanthera_heterophylla	((Lepidaria_oviceps	(Peraxilla_tetrapetala	Alepis_flavida))	(((Loxanthera_speciosa	Amylotheca_duthieana)	Lepeostegeres_lancifolia)	((Amylotheca_subumbellata	((Lysiana_filifolia	Lysiana_exocarpi)	Lysiana_maritima))	(((Macrosolen_melintangensis	Macrosolen_cochinchinensis)	Lepidaria_sp_Nickrent_4044)	(Decaisnina_triflora	Decaisnina_brittenii))))))))	Atkinsonia_ligustrina)	((Decaisnina_signata
((Agelanthus_sansibarensis	(Oncella_ambigua	Oncocalyx_sulfureus))	(((Oncocalyx_schimperi	(((Socratina_bemarivensis	Vanwykia_remota)	((Diplatia_grandibractea	(Amyema_cambagei	(((Dendrophthoe_curvata	(Dendrophthoe_constricta	(Dendrophthoe_longituba	Dendrophthoe_vitellina)))	(Helixanthera_coccinea	Tolypanthus_involucratus))	(((((((Loranthus_grewingkii	Loranthus_europaeus)	(Loranthus_kaoi	(Loranthus_odoratus	Loranthus_delavayi)))	Cecarria_obtusifolia)	((((((((Tristerix_peruvianus	Tristerix_pubescens)	((Tristerix_chodatianus	Tristerix_grandiflorus)	Tristerix_longebracteatus))	(Tristerix_peytonii	(Tristerix_corymbosus	((Tristerix_verticillatus	Tristerix_penduliflorus)	Tristerix_aphyllus))))	Tupeia_antarctica)	((Atkinsonia_ligustrina	((Notanthera_heterophylla	((Peraxilla_tetrapetala	Alepis_flavida)	(((Lepidaria_oviceps	Loxanthera_speciosa)	Amylotheca_duthieana)	((Amylotheca_subumbellata	((Lysiana_filifolia	Lysiana_exocarpi)	Lysiana_maritima))	(((Macrosolen_melintangensis	Macrosolen_cochinchinensis)	Lepidaria_sp_Nickrent_4044)	(Lepeostegeres_lancifolia	(Decaisnina_triflora	Decaisnina_brittenii)))))))	((Decaisnina_signata	Decaisnina_congesta)
(Agelanthus_sansibarensis	(((((((((Englerina_woodfordioides	(Tapinanthus_quinquangulus	Oliverella_rubroviridis))	(Tapinanthus_sp_OM825	(Spragueanella_rhamnifolia	Erianthemum_dregei)))	Phragmanthera_crassicaulis)	(Emelianthe_panganensis	Globimetula_dinklagei))	(Helixanthera_kirkii	Moquiniella_rubra))	((((Septulina_glauca	Plicosepalus_sagittifolius)	Bakerella_sp_Nickrent_4161)	((((Dendrophthoe_constricta	(Dendrophthoe_vitellina	Dendrophthoe_longituba))	Dendrophthoe_curvata)	(Helixanthera_coccinea	Tolypanthus_involucratus))	((((Helixanthera_parasitica	Plicosepalus_curviflorus)	Taxillus_chinensis)	(Phragmanthera_regularis	(Scurrula_ferruginea	(Scurrula_parasitica	Scurrula_pulverulenta))))	(((Baratranthus_axanthus	(Sogerianthe_sessiflora	((Amyema_queenslandica	Helicanthes_elastica)	(Benthamina_alyxifolia	((Amyema_cambagei	(Amyema_glabra	(Diplatia_furcata	Diplatia_grandibractea)))	Dactyliophora_novaeguineae)))))	((((((Notanthera_heterophylla	((Tristerix_aphyllus	(Tristerix_chodatianus	(((Tristerix_peruvianus	(Tristerix_longebracteatus	Tristerix_pubescens))	Tristerix_corymbosus)	(Tristerix_peytonii	Tristerix_verticillatus))))	(Tristerix_grandiflorus	Tristerix_penduliflorus)))	((Aetanthus_nodosus
(((((((((Englerina_woodfordioides	(Tapinanthus_quinquangulus	Oliverella_rubroviridis))	(Helixanthera_kirkii	(Tapinanthus_sp_OM825	(Spragueanella_rhamnifolia	Erianthemum_dregei))))	(Septulina_glauca	(Plicosepalus_curviflorus	Phragmanthera_crassicaulis)))	(Emelianthe_panganensis	Globimetula_dinklagei))	Moquiniella_rubra)	((Vanwykia_remota	Socratina_bemarivensis)	((Bakerella_sp_Nickrent_4161	Plicosepalus_sagittifolius)	((Diplatia_grandibractea	(Tolypanthus_involucratus	(((Dendrophthoe_vitellina	Dendrophthoe_longituba)	Dendrophthoe_curvata)	Helixanthera_coccinea)))	(((Dendrophthoe_constricta	(Helixanthera_parasitica	Taxillus_chinensis))	((Scurrula_ferruginea	Scurrula_parasitica)	(Scurrula_pulverulenta	Phragmanthera_regularis)))	(((((Tupeia_antarctica	((Atkinsonia_ligustrina	((Aetanthus_nodosus	Desmaria_mutabilis)	(Nuytsia_floribunda	(((Alepis_flavida	Peraxilla_tetrapetala)	(((Lysiana_maritima	(Lysiana_filifolia	Lysiana_exocarpi))	Amylotheca_subumbellata)	(((Lepeostegeres_lancifolia	Decaisnina_triflora)	((Macrosolen_melintangensis	Macrosolen_cochinchinensis)	(((Decaisnina_congesta	Decaisnina_signata)	Decaisnina_brittenii)	Lepidaria_sp_Nickrent_4044)))	(Loxanthera_speciosa
((Tapinanthus_constrictiflorus	(Oncocalyx_schimperi	Englerina_ramulosa))	(((Oncocalyx_sulfureus	Oncella_ambigua)	Agelanthus_sansibarensis)	(Berhautia_senegalensis	(((((((Englerina_woodfordioides	(Tapinanthus_quinquangulus	Oliverella_rubroviridis))	(Tapinanthus_sp_OM825	(Spragueanella_rhamnifolia	(Plicosepalus_curviflorus	Erianthemum_dregei))))	Phragmanthera_crassicaulis)	(Emelianthe_panganensis	Globimetula_dinklagei))	(Helixanthera_kirkii	Moquiniella_rubra))	((Septulina_glauca	(((((Helixanthera_parasitica	Taxillus_chinensis)	((Scurrula_ferruginea	Scurrula_parasitica)	Scurrula_pulverulenta))	(((((Aetanthus_nodosus	((Tristerix_peytonii	(((Tristerix_verticillatus	Tristerix_penduliflorus)	Tristerix_aphyllus)	Tristerix_corymbosus))	(Tristerix_longebracteatus	(Tristerix_grandiflorus	(Tristerix_pubescens	(Tristerix_chodatianus	Tristerix_peruvianus))))))	(Tupeia_antarctica	((Desmaria_mutabilis	((Ligaria_cuneifolia	((Alepis_flavida	Peraxilla_tetrapetala)	(Notanthera_heterophylla	(((((Macrosolen_melintangensis	Macrosolen_cochinchinensis)	(Lepidaria_oviceps	Lepidaria_sp_Nickrent_4044))	Decaisnina_triflora)	((Lysiana_filifolia	Lysiana_exocarpi)	Lysiana_maritima))
(((Oncocalyx_sulfureus	Oncella_ambigua)	Agelanthus_sansibarensis)	((((((((Englerina_woodfordioides	(Tapinanthus_quinquangulus	Oliverella_rubroviridis))	(Tapinanthus_sp_OM825	(Spragueanella_rhamnifolia	Erianthemum_dregei)))	(Septulina_glauca	Phragmanthera_crassicaulis))	(Emelianthe_panganensis	Globimetula_dinklagei))	(Helixanthera_kirkii	Moquiniella_rubra))	(((Plicosepalus_sagittifolius	(Plicosepalus_curviflorus	Bakerella_sp_Nickrent_4161))	((((((Dendrophthoe_vitellina	Dendrophthoe_longituba)	Dendrophthoe_curvata)	Helixanthera_coccinea)	Dendrophthoe_constricta)	Tolypanthus_involucratus)	((((Baratranthus_axanthus	Tripodanthus_flagellaris)	((((Loranthus_grewingkii	Loranthus_europaeus)	(Loranthus_delavayi	(Loranthus_kaoi	Loranthus_odoratus)))	Cecarria_obtusifolia)	(((((Psittacanthus_calyculatus	((((Struthanthus_woodsonii	(Tripodanthus_belmirensis	(Struthanthus_orbicularis	Struthanthus_oerstedii)))	Struthanthus_sp_RE_5128_1)	Cladocolea_gracilis)	(Psittacanthus_angustifolius	((Phthirusa_inorna	Passovia_pyrifolia)	(Cladocolea_cupulata	((Cladocolea_mcvaughii	Oryctanthus_occidentalis)	Dendropemon_bicolor))))))	Tripodanthus_acutifolius)	((Tupeia_antarctica	((((Tristerix_peytonii	(Tristerix_pubescens
(((Oncocalyx_sulfureus	Oncella_ambigua)	Agelanthus_sansibarensis)	(((((Tapinanthus_constrictiflorus	Englerina_ramulosa)	Oncocalyx_schimperi)	(((Vanwykia_remota	Socratina_bemarivensis)	((Phragmanthera_regularis	(((Helixanthera_kirkii	Phragmanthera_crassicaulis)	((Emelianthe_panganensis	Globimetula_dinklagei)	(Moquiniella_rubra	((Oliverella_rubroviridis	(Englerina_woodfordioides	Tapinanthus_quinquangulus))	(Tapinanthus_sp_OM825	(Spragueanella_rhamnifolia	Erianthemum_dregei))))))	(Plicosepalus_sagittifolius	(Septulina_glauca	Bakerella_sp_Nickrent_4161))))	((((((Dendrophthoe_vitellina	Dendrophthoe_longituba)	Dendrophthoe_curvata)	Helixanthera_coccinea)	Dendrophthoe_constricta)	Tolypanthus_involucratus)	(((Helixanthera_parasitica	Taxillus_chinensis)	((Scurrula_ferruginea	Scurrula_parasitica)	Scurrula_pulverulenta))	(Helixanthera_cylindrica	(((Gaiadendron_punctatum	(((((((((Phthirusa_inorna	Passovia_pyrifolia)	(((Cladocolea_cupulata	Cladocolea_mcvaughii)	Oryctanthus_occidentalis)	Dendropemon_bicolor))	((Psittacanthus_schiedeanus	Psittacanthus_calyculatus)	(((Cladocolea_gracilis	(Struthanthus_orbicularis	(Tripodanthus_belmirensis	Struthanthus_oerstedii)))	(Struthanthus_sp_RE_5128_1	Struthanthus_woodsonii))
((((Vanwykia_remota	Socratina_bemarivensis)	((((Emelianthe_panganensis	(Plicosepalus_curviflorus	Globimetula_dinklagei))	(Septulina_glauca	(Phragmanthera_crassicaulis	(Helixanthera_kirkii	Moquiniella_rubra))))	((Englerina_woodfordioides	(Tapinanthus_quinquangulus	Oliverella_rubroviridis))	(Tapinanthus_sp_OM825	(Spragueanella_rhamnifolia	Erianthemum_dregei))))	(Bakerella_sp_Nickrent_4161	(Tolypanthus_involucratus	((Plicosepalus_sagittifolius	(Dendrophthoe_curvata	((Dendrophthoe_longituba	(Dendrophthoe_constricta	Dendrophthoe_vitellina))	Helixanthera_coccinea)))	(((Helixanthera_parasitica	Taxillus_chinensis)	((Phragmanthera_regularis	Scurrula_ferruginea)	(Scurrula_parasitica	Scurrula_pulverulenta)))	(Helixanthera_cylindrica	(((((Loranthus_europaeus	Loranthus_grewingkii)	(Loranthus_odoratus	(Loranthus_delavayi	Loranthus_kaoi)))	Cecarria_obtusifolia)	((((((Lepidaria_oviceps	Gaiadendron_punctatum)	((Notanthera_heterophylla	((Peraxilla_tetrapetala	Alepis_flavida)	(((Loxanthera_speciosa	Amylotheca_duthieana)	(((Decaisnina_brittenii	(Decaisnina_congesta	Decaisnina_signata))	Decaisnina_triflora)	((Lepidaria_sp_Nickrent_4044	(Macrosolen_melintangensis	Macrosolen_cochinchinensis))
((Tapinanthus_constrictiflorus	Englerina_ramulosa)	(((((Vanwykia_remota	Socratina_bemarivensis)	((((Helixanthera_kirkii	Moquiniella_rubra)	((Globimetula_dinklagei	Emelianthe_panganensis)	((Tapinanthus_quinquangulus	Oliverella_rubroviridis)	(Tapinanthus_sp_OM825	(Spragueanella_rhamnifolia	Erianthemum_dregei)))))	Phragmanthera_crassicaulis)	(Bakerella_sp_Nickrent_4161	(((((Helixanthera_parasitica	Taxillus_chinensis)	(Scurrula_ferruginea	(Scurrula_parasitica	Scurrula_pulverulenta)))	(((((((Tupeia_antarctica	((Tristerix_peytonii	(((Tristerix_verticillatus	Tristerix_penduliflorus)	Tristerix_aphyllus)	Tristerix_corymbosus))	(((Tristerix_grandiflorus	Tristerix_chodatianus)	Tristerix_longebracteatus)	(Tristerix_pubescens	Tristerix_peruvianus))))	(((Nuytsia_floribunda	(Aetanthus_nodosus	Desmaria_mutabilis))	(Atkinsonia_ligustrina	Gaiadendron_punctatum))	(Notanthera_heterophylla	((Peraxilla_tetrapetala	Alepis_flavida)	((Lepidaria_oviceps	(Loxanthera_speciosa	Amylotheca_duthieana))	((((Decaisnina_brittenii	(Decaisnina_congesta	Decaisnina_signata))	Decaisnina_triflora)	((Lepidaria_sp_Nickrent_4044	(Macrosolen_melintangensis	Macrosolen_cochinchinensis))	Lepeostegeres_lancifolia))
((Agelanthus_sansibarensis	(Oncocalyx_sulfureus	Oncella_ambigua))	(((Oncocalyx_schimperi	(Tapinanthus_constrictiflorus	Englerina_ramulosa))	((((Bakerella_sp_Nickrent_4161	(((Tolypanthus_involucratus	(Dendrophthoe_curvata	((Dendrophthoe_constricta	(Dendrophthoe_vitellina	Dendrophthoe_longituba))	Helixanthera_coccinea)))	((((Helixanthera_parasitica	Taxillus_chinensis)	(Scurrula_ferruginea	(Scurrula_parasitica	Scurrula_pulverulenta)))	((((((Loranthus_europaeus	Loranthus_grewingkii)	(Loranthus_delavayi	(Loranthus_kaoi	Loranthus_odoratus)))	Cecarria_obtusifolia)	(((((Atkinsonia_ligustrina	Gaiadendron_punctatum)	(Tupeia_antarctica	(((((Amylotheca_subumbellata	((Lysiana_filifolia	Lysiana_exocarpi)	Lysiana_maritima))	((Lepeostegeres_lancifolia	(Loxanthera_speciosa	Amylotheca_duthieana))	((Macrosolen_melintangensis	Macrosolen_cochinchinensis)	Lepidaria_sp_Nickrent_4044)))	Decaisnina_triflora)	(Peraxilla_tetrapetala	Alepis_flavida))	Lepidaria_oviceps)))	(((((Cladocolea_gracilis	((Struthanthus_woodsonii	(Tripodanthus_belmirensis	(Struthanthus_sp_RE_5128_1	(Struthanthus_orbicularis	Struthanthus_oerstedii))))	Psittacanthus_angustifolius))	((((Cladocolea_mcvaughii	Cladocolea_cupulata)
((Agelanthus_sansibarensis	(Englerina_woodfordioides	(Oncocalyx_schimperi	(Oncocalyx_sulfureus	Oncella_ambigua))))	(((Tapinanthus_constrictiflorus	Englerina_ramulosa)	(((((Tolypanthus_involucratus	((Dendrophthoe_curvata	(Dendrophthoe_constricta	(Dendrophthoe_longituba	Dendrophthoe_vitellina)))	Helixanthera_coccinea))	((Taxillus_chinensis	(Scurrula_ferruginea	(Scurrula_parasitica	Scurrula_pulverulenta)))	(((Sogerianthe_sessiflora	((Phragmanthera_regularis	(Benthamina_alyxifolia	(Dactyliophora_novaeguineae	((Amyema_glabra	Diplatia_grandibractea)	Diplatia_furcata))))	(Amyema_queenslandica	Helicanthes_elastica)))	((((((Tristerix_chodatianus	Tristerix_pubescens)	((Tristerix_grandiflorus	Tristerix_peruvianus)	Tristerix_longebracteatus))	(Tristerix_corymbosus	((Tristerix_penduliflorus	(Tristerix_peytonii	Tristerix_verticillatus))	Tristerix_aphyllus)))	((Tupeia_antarctica	((Tripodanthus_acutifolius	Tripodanthus_flagellaris)	(Psittacanthus_calyculatus	(((((Struthanthus_sp_RE_5128_1	Cladocolea_gracilis)	(Struthanthus_woodsonii	(Tripodanthus_belmirensis	(Struthanthus_orbicularis	Struthanthus_oerstedii))))	(Psittacanthus_angustifolius	(Phthirusa_inorna	Passovia_pyrifolia)))	((Cladocolea_cupulata
((Agelanthus_sansibarensis	((Oncocalyx_schimperi	Oncocalyx_sulfureus)	Oncella_ambigua))	(((Tapinanthus_constrictiflorus	Englerina_ramulosa)	(((((Bakerella_sp_Nickrent_4161	Plicosepalus_sagittifolius)	(((((Dendrophthoe_curvata	(Dendrophthoe_longituba	Dendrophthoe_vitellina))	Tolypanthus_involucratus)	Helixanthera_coccinea)	Dendrophthoe_constricta)	(((Helixanthera_parasitica	Taxillus_chinensis)	(Phragmanthera_regularis	(Scurrula_pulverulenta	(Scurrula_ferruginea	Scurrula_parasitica))))	(((((Sogerianthe_sessiflora	((Dactyliophora_novaeguineae	((Amyema_glabra	Diplatia_grandibractea)	Diplatia_furcata))	(Benthamina_alyxifolia	(Amyema_queenslandica	Helicanthes_elastica))))	Baratranthus_axanthus)	((Ileostylus_micranthus	(Muellerina_celastroides	Muellerina_eucalyptoides))	(((Loranthus_europaeus	((Loranthus_delavayi	(Loranthus_odoratus	Loranthus_kaoi))	Loranthus_grewingkii))	Cecarria_obtusifolia)	((((Amylotheca_subumbellata	Gaiadendron_punctatum)	((Atkinsonia_ligustrina	(((((Loxanthera_speciosa	(Lepidaria_oviceps	Amylotheca_duthieana))	((((Macrosolen_melintangensis	Macrosolen_cochinchinensis)	Lepidaria_sp_Nickrent_4044)	(Decaisnina_triflora	Lepeostegeres_lancifolia))	(Lysiana_filifolia
(Berhautia_senegalensis	((Agelanthus_sansibarensis	(Oncocalyx_sulfureus	Oncella_ambigua))	(((((((Plicosepalus_curviflorus	((Oliverella_rubroviridis	(Englerina_woodfordioides	Tapinanthus_quinquangulus))	(Tapinanthus_sp_OM825	(Spragueanella_rhamnifolia	Erianthemum_dregei))))	Phragmanthera_crassicaulis)	(Globimetula_dinklagei	Emelianthe_panganensis))	(Helixanthera_kirkii	Moquiniella_rubra))	((((Bakerella_sp_Nickrent_4161	(Plicosepalus_sagittifolius	Phragmanthera_regularis))	((((((((Tristerix_peytonii	((Tristerix_grandiflorus	(Tristerix_chodatianus	Tristerix_peruvianus))	(Tristerix_longebracteatus	Tristerix_pubescens)))	(Tristerix_corymbosus	((Tristerix_penduliflorus	Tristerix_verticillatus)	Tristerix_aphyllus)))	(Tupeia_antarctica	((Atkinsonia_ligustrina	((((Notanthera_heterophylla	((Lepeostegeres_lancifolia	(Loxanthera_speciosa	Amylotheca_duthieana))	((Amylotheca_subumbellata	((Lysiana_filifolia	Lysiana_exocarpi)	Lysiana_maritima))	((Lepidaria_sp_Nickrent_4044	(Macrosolen_melintangensis	Macrosolen_cochinchinensis))	(((Decaisnina_signata	Decaisnina_congesta)	Decaisnina_brittenii)	Decaisnina_triflora)))))	(Lepidaria_oviceps	(Peraxilla_tetrapetala	Alepis_flavida)))	Nuytsia_floribunda)
((Berhautia_senegalensis	((Oedina_pendens	(Tapinanthus_constrictiflorus	Englerina_ramulosa))	((((((Helixanthera_kirkii	((Englerina_woodfordioides	(Oliverella_rubroviridis	Tapinanthus_quinquangulus))	(Tapinanthus_sp_OM825	(Spragueanella_rhamnifolia	Erianthemum_dregei))))	(Globimetula_dinklagei	Emelianthe_panganensis))	(Septulina_glauca	Phragmanthera_crassicaulis))	Moquiniella_rubra)	(((((((((Psittacanthus_calyculatus	((Passovia_pyrifolia	(((Cladocolea_mcvaughii	Cladocolea_cupulata)	Oryctanthus_occidentalis)	Dendropemon_bicolor))	((Psittacanthus_angustifolius	((Struthanthus_oerstedii	Struthanthus_orbicularis)	(Struthanthus_sp_RE_5128_1	Struthanthus_woodsonii)))	Cladocolea_gracilis)))	(Phthirusa_inorna	(Tripodanthus_belmirensis	(Tripodanthus_flagellaris	Tripodanthus_acutifolius))))	(((Gaiadendron_punctatum	(((Lepeostegeres_lancifolia	(Loxanthera_speciosa	Amylotheca_duthieana))	((Amylotheca_subumbellata	((Lysiana_filifolia	Lysiana_exocarpi)	Lysiana_maritima))	(Decaisnina_triflora	((Lepidaria_sp_Nickrent_4044	(Macrosolen_melintangensis	Macrosolen_cochinchinensis))	(Psittacanthus_schiedeanus	((Decaisnina_signata	Decaisnina_congesta)	Decaisnina_brittenii))))))	(Peraxilla_tetrapetala	(Alepis_flavida
(Agelanthus_sansibarensis	((Oncocalyx_sulfureus	Oncella_ambigua)	(Berhautia_senegalensis	((Tapinanthus_constrictiflorus	Englerina_ramulosa)	(Oncocalyx_schimperi	((((Septulina_glauca	Phragmanthera_crassicaulis)	(((Tapinanthus_sp_OM825	((Oliverella_rubroviridis	Tapinanthus_quinquangulus)	Englerina_woodfordioides))	(Spragueanella_rhamnifolia	Erianthemum_dregei))	((Helixanthera_kirkii	Moquiniella_rubra)	((Plicosepalus_curviflorus	Globimetula_dinklagei)	Emelianthe_panganensis))))	((Socratina_bemarivensis	Vanwykia_remota)	((((((((((Aetanthus_nodosus	Desmaria_mutabilis)	((((Phthirusa_inorna	Tripodanthus_acutifolius)	Tripodanthus_flagellaris)	(((Psittacanthus_calyculatus	((Passovia_pyrifolia	(((Cladocolea_mcvaughii	Cladocolea_cupulata)	Oryctanthus_occidentalis)	Dendropemon_bicolor))	Psittacanthus_angustifolius))	(((Struthanthus_oerstedii	Struthanthus_orbicularis)	Struthanthus_woodsonii)	(Struthanthus_sp_RE_5128_1	Cladocolea_gracilis)))	Tripodanthus_belmirensis))	(((Tristerix_peytonii	((Tristerix_aphyllus	(Tristerix_verticillatus	Tristerix_penduliflorus))	Tristerix_corymbosus))	(((Tristerix_pubescens	Tristerix_longebracteatus)	(Tristerix_chodatianus	Tristerix_peruvianus))	Tristerix_grandiflorus))
((Agelanthus_sansibarensis	(Oncocalyx_sulfureus	Oncella_ambigua))	(Berhautia_senegalensis	(((Tapinanthus_constrictiflorus	Englerina_ramulosa)	Oncocalyx_schimperi)	(Oedina_pendens	(((Socratina_bemarivensis	Vanwykia_remota)	((((((((Ileostylus_micranthus	(Muellerina_eucalyptoides	Muellerina_celastroides))	(((Atkinsonia_ligustrina	((((Decaisnina_signata	Decaisnina_congesta)	Nuytsia_floribunda)	(((Lepeostegeres_lancifolia	(Loxanthera_speciosa	Amylotheca_duthieana))	((Amylotheca_subumbellata	((Lysiana_filifolia	Lysiana_exocarpi)	Lysiana_maritima))	((Decaisnina_brittenii	Decaisnina_triflora)	((Lepidaria_oviceps	Lepidaria_sp_Nickrent_4044)	(Macrosolen_melintangensis	Macrosolen_cochinchinensis)))))	(Peraxilla_tetrapetala	Alepis_flavida)))	Gaiadendron_punctatum))	(Tupeia_antarctica	((Aetanthus_nodosus	Desmaria_mutabilis)	((Ligaria_cuneifolia	(Notanthera_heterophylla	((((Tristerix_chodatianus	Tristerix_peruvianus)	Tristerix_grandiflorus)	(Tristerix_pubescens	Tristerix_longebracteatus))	(((Tristerix_penduliflorus	(Tristerix_peytonii	Tristerix_verticillatus))	Tristerix_aphyllus)	Tristerix_corymbosus))))	(Psittacanthus_schiedeanus	(((Tripodanthus_acutifolius
((Tapinanthus_constrictiflorus	Englerina_ramulosa)	((Oncocalyx_schimperi	(Agelanthus_sansibarensis	(Oncocalyx_sulfureus	Oncella_ambigua)))	(Berhautia_senegalensis	(Oedina_pendens	((Socratina_bemarivensis	Vanwykia_remota)	(((((((((Ileostylus_micranthus	(Muellerina_eucalyptoides	Muellerina_celastroides))	(((((Loxanthera_speciosa	(Lepidaria_oviceps	Amylotheca_duthieana))	((Amylotheca_subumbellata	((Lysiana_filifolia	Lysiana_exocarpi)	Lysiana_maritima))	(((Lepeostegeres_lancifolia	(Decaisnina_signata	(Decaisnina_congesta	Decaisnina_brittenii)))	Decaisnina_triflora)	(Lepidaria_sp_Nickrent_4044	(Macrosolen_melintangensis	Macrosolen_cochinchinensis)))))	(Peraxilla_tetrapetala	Alepis_flavida))	(((Atkinsonia_ligustrina	Nuytsia_floribunda)	Gaiadendron_punctatum)	(((Psittacanthus_calyculatus	((Passovia_pyrifolia	(((Cladocolea_cupulata	Cladocolea_mcvaughii)	Oryctanthus_occidentalis)	Dendropemon_bicolor))	((Struthanthus_sp_RE_5128_1	Cladocolea_gracilis)	(Psittacanthus_schiedeanus	(Struthanthus_woodsonii	(Psittacanthus_angustifolius	(Struthanthus_oerstedii	Struthanthus_orbicularis)))))))	(Tripodanthus_belmirensis	((Tripodanthus_flagellaris	Tripodanthus_acutifolius)	Phthirusa_inorna)))
((Berhautia_senegalensis	(Agelanthus_sansibarensis	(Oncocalyx_sulfureus	Oncella_ambigua)))	(((((((Plicosepalus_curviflorus	((Tapinanthus_sp_OM825	(Spragueanella_rhamnifolia	Erianthemum_dregei))	(((Oliverella_rubroviridis	Tapinanthus_quinquangulus)	Englerina_woodfordioides)	Helixanthera_kirkii)))	(Emelianthe_panganensis	Globimetula_dinklagei))	Phragmanthera_crassicaulis)	Moquiniella_rubra)	(Amyema_cambagei	((Plicosepalus_sagittifolius	((Socratina_bemarivensis	Vanwykia_remota)	((((Dendrophthoe_curvata	(Dendrophthoe_vitellina	Dendrophthoe_longituba))	(Helixanthera_coccinea	Dendrophthoe_constricta))	Tolypanthus_involucratus)	(((((Ileostylus_micranthus	(Muellerina_eucalyptoides	Muellerina_celastroides))	((((Tripodanthus_belmirensis	((Tripodanthus_flagellaris	(Aetanthus_nodosus	Desmaria_mutabilis))	((Ligaria_cuneifolia	(Notanthera_heterophylla	(((((((Tristerix_corymbosus	Tristerix_aphyllus)	Tristerix_verticillatus)	Tristerix_penduliflorus)	Tristerix_peytonii)	((Tristerix_peruvianus	Tristerix_longebracteatus)	Tristerix_pubescens))	Tristerix_chodatianus)	Tristerix_grandiflorus)))	((((Dendropemon_bicolor	(Cladocolea_cupulata	(Cladocolea_mcvaughii	Oryctanthus_occidentalis)))	(Psittacanthus_angustifolius
((Agelanthus_sansibarensis	(Oncocalyx_sulfureus	Oncella_ambigua))	(((((Phragmanthera_crassicaulis	(((Tapinanthus_sp_OM825	(Spragueanella_rhamnifolia	Erianthemum_dregei))	((Oliverella_rubroviridis	Tapinanthus_quinquangulus)	Englerina_woodfordioides))	(((Plicosepalus_curviflorus	Septulina_glauca)	(Emelianthe_panganensis	Globimetula_dinklagei))	(Helixanthera_kirkii	Moquiniella_rubra))))	(((Plicosepalus_sagittifolius	((((Dendrophthoe_curvata	(Dendrophthoe_vitellina	Dendrophthoe_longituba))	(Helixanthera_coccinea	Dendrophthoe_constricta))	Tolypanthus_involucratus)	(Amyema_cambagei	(((((((((Ligaria_cuneifolia	(Notanthera_heterophylla	((((Tristerix_penduliflorus	Tristerix_verticillatus)	Tristerix_aphyllus)	Tristerix_corymbosus)	(Tristerix_peytonii	((((Tristerix_peruvianus	Tristerix_longebracteatus)	Tristerix_pubescens)	Tristerix_grandiflorus)	Tristerix_chodatianus)))))	(((Tripodanthus_flagellaris	Tripodanthus_acutifolius)	((Psittacanthus_calyculatus	((Cladocolea_cupulata	((Cladocolea_mcvaughii	Oryctanthus_occidentalis)	Dendropemon_bicolor))	(Psittacanthus_angustifolius	(Phthirusa_inorna	Passovia_pyrifolia))))	(Cladocolea_gracilis	(((Struthanthus_sp_RE_5128_1	(Struthanthus_oerstedii	Struthanthus_orbicularis))
(Berhautia_senegalensis	((Agelanthus_sansibarensis	(Oncocalyx_sulfureus	Oncella_ambigua))	((((Septulina_glauca	(Socratina_bemarivensis	Vanwykia_remota))	((Moquiniella_rubra	(((Helixanthera_kirkii	((Tapinanthus_sp_OM825	(Plicosepalus_curviflorus	(Spragueanella_rhamnifolia	Erianthemum_dregei)))	((Oliverella_rubroviridis	Tapinanthus_quinquangulus)	Englerina_woodfordioides)))	(Emelianthe_panganensis	Globimetula_dinklagei))	Phragmanthera_crassicaulis))	(Amyema_cambagei	(Diplatia_grandibractea	(Bakerella_sp_Nickrent_4161	((Plicosepalus_sagittifolius	(((Dendrophthoe_curvata	(Dendrophthoe_vitellina	Dendrophthoe_longituba))	(Tolypanthus_involucratus	Helixanthera_coccinea))	Dendrophthoe_constricta))	(((Baratranthus_axanthus	(((Amyema_queenslandica	Helicanthes_elastica)	(Benthamina_alyxifolia	(Dactyliophora_novaeguineae	(Amyema_glabra	Diplatia_furcata))))	Sogerianthe_sessiflora))	(Helixanthera_cylindrica	(((((((((((((Psittacanthus_schiedeanus	Oryctanthus_occidentalis)	Dendropemon_bicolor)	Passovia_pyrifolia)	(Struthanthus_sp_RE_5128_1	(((Psittacanthus_angustifolius	((Cladocolea_cupulata	Cladocolea_mcvaughii)	Cladocolea_gracilis))	(Struthanthus_oerstedii	Struthanthus_orbicularis))	Struthanthus_woodsonii)))
((Agelanthus_sansibarensis	(Oncocalyx_sulfureus	Oncella_ambigua))	(((((Socratina_bemarivensis	Vanwykia_remota)	((((((Amyema_cambagei	(Phragmanthera_regularis	((Baratranthus_axanthus	(((Dactyliophora_novaeguineae	(Amyema_glabra	Diplatia_furcata))	((Amyema_queenslandica	Helicanthes_elastica)	Benthamina_alyxifolia))	Sogerianthe_sessiflora))	((Cecarria_obtusifolia	((Loranthus_europaeus	Loranthus_grewingkii)	(Loranthus_delavayi	(Loranthus_odoratus	Loranthus_kaoi))))	((Ileostylus_micranthus	(Muellerina_eucalyptoides	Muellerina_celastroides))	(((((Tripodanthus_flagellaris	Tripodanthus_acutifolius)	(((Psittacanthus_angustifolius	(Passovia_pyrifolia	Phthirusa_inorna))	(((Cladocolea_cupulata	Cladocolea_mcvaughii)	Oryctanthus_occidentalis)	Dendropemon_bicolor))	(Psittacanthus_calyculatus	(((Struthanthus_sp_RE_5128_1	(Struthanthus_oerstedii	Struthanthus_orbicularis))	(Tripodanthus_belmirensis	Struthanthus_woodsonii))	Cladocolea_gracilis))))	((((Nuytsia_floribunda	(Aetanthus_nodosus	Desmaria_mutabilis))	(((Peraxilla_tetrapetala	(Lepidaria_oviceps	Alepis_flavida))	((((Lysiana_filifolia	Lysiana_exocarpi)	Lysiana_maritima)	(Decaisnina_triflora
(((((Socratina_bemarivensis	Vanwykia_remota)	((Plicosepalus_sagittifolius	Bakerella_sp_Nickrent_4161)	((((Amyema_cambagei	(((Helixanthera_parasitica	Taxillus_chinensis)	(Scurrula_ferruginea	(Scurrula_pulverulenta	Scurrula_parasitica)))	(((((Dactyliophora_novaeguineae	(Diplatia_furcata	(Diplatia_grandibractea	Amyema_glabra)))	((Amyema_queenslandica	Helicanthes_elastica)	Benthamina_alyxifolia))	Sogerianthe_sessiflora)	((((((((Psittacanthus_calyculatus	(((Psittacanthus_schiedeanus	Psittacanthus_angustifolius)	((Struthanthus_sp_RE_5128_1	(Struthanthus_oerstedii	Struthanthus_orbicularis))	Struthanthus_woodsonii))	Cladocolea_gracilis))	(Passovia_pyrifolia	(((Cladocolea_cupulata	Cladocolea_mcvaughii)	Oryctanthus_occidentalis)	Dendropemon_bicolor)))	(Phthirusa_inorna	(Tripodanthus_flagellaris	Tripodanthus_acutifolius)))	Tripodanthus_belmirensis)	((Gaiadendron_punctatum	Nuytsia_floribunda)	((((Aetanthus_nodosus	Desmaria_mutabilis)	((Peraxilla_tetrapetala	Alepis_flavida)	((((Lysiana_filifolia	Lysiana_exocarpi)	Lysiana_maritima)	((Loxanthera_speciosa	Amylotheca_duthieana)	(((Macrosolen_melintangensis	Macrosolen_cochinchinensis)	(Lepidaria_oviceps	Lepidaria_sp_Nickrent_4044))
(((((Vanwykia_remota	(Helixanthera_parasitica	Socratina_bemarivensis))	((((((Phragmanthera_crassicaulis	((Emelianthe_panganensis	Globimetula_dinklagei)	(Plicosepalus_curviflorus	((Englerina_woodfordioides	(Tapinanthus_quinquangulus	Oliverella_rubroviridis))	(Tapinanthus_sp_OM825	(Erianthemum_dregei	Spragueanella_rhamnifolia))))))	(Helixanthera_kirkii	Moquiniella_rubra))	Septulina_glauca)	(((Helixanthera_cylindrica	((Baratranthus_axanthus	(((Muellerina_celastroides	Muellerina_eucalyptoides)	Ileostylus_micranthus)	(((((((Tristerix_grandiflorus	((Tristerix_longebracteatus	Tristerix_pubescens)	(Tristerix_chodatianus	Tristerix_peruvianus)))	Tristerix_peytonii)	(Tristerix_penduliflorus	((Tristerix_verticillatus	Tristerix_corymbosus)	Tristerix_aphyllus)))	Nuytsia_floribunda)	((((Phthirusa_inorna	((Tripodanthus_flagellaris	Tripodanthus_acutifolius)	Tripodanthus_belmirensis))	((Oryctanthus_occidentalis	Dendropemon_bicolor)	(Passovia_pyrifolia	(Psittacanthus_calyculatus	((Psittacanthus_angustifolius	(((Cladocolea_mcvaughii	Cladocolea_cupulata)	Cladocolea_gracilis)	(Struthanthus_orbicularis	Struthanthus_oerstedii)))	(Struthanthus_sp_RE_5128_1	Struthanthus_woodsonii))))))	(Ligaria_cuneifolia	(((Desmaria_mutabilis
(((Berhautia_senegalensis	(Englerina_ramulosa	Tapinanthus_constrictiflorus))	(Oncocalyx_schimperi	(((((Moquiniella_rubra	(((Englerina_woodfordioides	(Tapinanthus_quinquangulus	Oliverella_rubroviridis))	(Tapinanthus_sp_OM825	(Erianthemum_dregei	Spragueanella_rhamnifolia)))	((Phragmanthera_crassicaulis	(Plicosepalus_curviflorus	Septulina_glauca))	(Emelianthe_panganensis	Globimetula_dinklagei))))	Phragmanthera_regularis)	((Helixanthera_kirkii	Bakerella_sp_Nickrent_4161)	(((((Socratina_bemarivensis	Vanwykia_remota)	(Dendrophthoe_curvata	(Dendrophthoe_vitellina	Dendrophthoe_longituba)))	(Helixanthera_cylindrica	((Dendrophthoe_constricta	(Helixanthera_parasitica	Taxillus_chinensis))	(Scurrula_ferruginea	(Scurrula_pulverulenta	Scurrula_parasitica)))))	((((((((Ligaria_cuneifolia	(Decaisnina_brittenii	(Decaisnina_signata	Decaisnina_congesta)))	(Desmaria_mutabilis	Aetanthus_nodosus))	((Notanthera_heterophylla	((Alepis_flavida	Peraxilla_tetrapetala)	(((Lepeostegeres_lancifolia	(Lepidaria_oviceps	Decaisnina_triflora))	(Lepidaria_sp_Nickrent_4044	(Macrosolen_melintangensis	Macrosolen_cochinchinensis)))	(((Lysiana_maritima	(Lysiana_filifolia	Lysiana_exocarpi))	Amylotheca_subumbellata)
(((Oncella_ambigua	Oncocalyx_sulfureus)	Agelanthus_sansibarensis)	(Berhautia_senegalensis	(((Oncocalyx_schimperi	Englerina_ramulosa)	Tapinanthus_constrictiflorus)	((((Helixanthera_kirkii	Moquiniella_rubra)	(((Englerina_woodfordioides	(Tapinanthus_quinquangulus	Oliverella_rubroviridis))	(Tapinanthus_sp_OM825	(Erianthemum_dregei	Spragueanella_rhamnifolia)))	((Phragmanthera_crassicaulis	(Plicosepalus_curviflorus	Septulina_glauca))	(Emelianthe_panganensis	Globimetula_dinklagei))))	(Bakerella_sp_Nickrent_4161	((Phragmanthera_regularis	(Amyema_cambagei	((((((((((((Struthanthus_orbicularis	Struthanthus_oerstedii)	(Struthanthus_woodsonii	Struthanthus_sp_RE_5128_1))	(Psittacanthus_schiedeanus	Cladocolea_gracilis))	Psittacanthus_angustifolius)	((((Cladocolea_cupulata	Cladocolea_mcvaughii)	Oryctanthus_occidentalis)	Dendropemon_bicolor)	Passovia_pyrifolia))	Psittacanthus_calyculatus)	((Tripodanthus_flagellaris	Tripodanthus_acutifolius)	Phthirusa_inorna))	Tripodanthus_belmirensis)	((((Atkinsonia_ligustrina	(Tupeia_antarctica	((Ligaria_cuneifolia	(Decaisnina_signata	(Decaisnina_congesta	Decaisnina_brittenii)))	Desmaria_mutabilis)))	Amylotheca_subumbellata)	Aetanthus_nodosus)	(((Lepidaria_oviceps
(((Oncella_ambigua	Oncocalyx_sulfureus)	Agelanthus_sansibarensis)	((Berhautia_senegalensis	((Englerina_ramulosa	Tapinanthus_constrictiflorus)	((((((Englerina_woodfordioides	(Tapinanthus_quinquangulus	Oliverella_rubroviridis))	(Helixanthera_kirkii	(Plicosepalus_curviflorus	(Tapinanthus_sp_OM825	(Erianthemum_dregei	Spragueanella_rhamnifolia)))))	(Emelianthe_panganensis	Globimetula_dinklagei))	(Moquiniella_rubra	Phragmanthera_crassicaulis))	((Socratina_bemarivensis	Vanwykia_remota)	((((Dendrophthoe_curvata	((Dendrophthoe_longituba	Dendrophthoe_vitellina)	Dendrophthoe_constricta))	(Tolypanthus_involucratus	Helixanthera_coccinea))	((((((((Gaiadendron_punctatum	Nuytsia_floribunda)	Tupeia_antarctica)	((((((((((Tristerix_corymbosus	Tristerix_pubescens)	Tristerix_longebracteatus)	Tristerix_aphyllus)	Tristerix_chodatianus)	(Tristerix_peytonii	Tristerix_verticillatus))	(Tristerix_grandiflorus	Tristerix_penduliflorus))	Tristerix_peruvianus)	Ligaria_cuneifolia)	((((((Tripodanthus_acutifolius	Phthirusa_inorna)	Tripodanthus_flagellaris)	Tripodanthus_belmirensis)	((((((Struthanthus_orbicularis	Struthanthus_oerstedii)	Struthanthus_sp_RE_5128_1)	Struthanthus_woodsonii)	(Cladocolea_gracilis	Psittacanthus_angustifolius))
(((Oncocalyx_schimperi	Englerina_ramulosa)	Tapinanthus_constrictiflorus)	(((Socratina_bemarivensis	Vanwykia_remota)	((((((Dendrophthoe_curvata	(Dendrophthoe_longituba	Dendrophthoe_vitellina))	(Tolypanthus_involucratus	Helixanthera_coccinea))	Bakerella_sp_Nickrent_4161)	((((((Sogerianthe_sessiflora	(Phragmanthera_regularis	((((Amyema_glabra	Diplatia_grandibractea)	Diplatia_furcata)	(Amyema_cambagei	Dactyliophora_novaeguineae))	(Benthamina_alyxifolia	(Helicanthes_elastica	Amyema_queenslandica)))))	Baratranthus_axanthus)	(Helixanthera_cylindrica	((Cecarria_obtusifolia	((Loranthus_europaeus	Loranthus_grewingkii)	((Loranthus_kaoi	Loranthus_delavayi)	Loranthus_odoratus)))	(((Muellerina_celastroides	Muellerina_eucalyptoides)	Ileostylus_micranthus)	((((Tripodanthus_acutifolius	Tripodanthus_flagellaris)	(((((Cladocolea_cupulata	(Cladocolea_mcvaughii	Oryctanthus_occidentalis))	Dendropemon_bicolor)	(Phthirusa_inorna	Passovia_pyrifolia))	((Struthanthus_sp_RE_5128_1	(Struthanthus_woodsonii	(Tripodanthus_belmirensis	(Struthanthus_orbicularis	Struthanthus_oerstedii))))	(Cladocolea_gracilis	Psittacanthus_angustifolius)))	Psittacanthus_calyculatus))	Psittacanthus_schiedeanus)	((Amylotheca_subumbellata
((Oedina_pendens	((((Socratina_bemarivensis	Vanwykia_remota)	(((Tolypanthus_involucratus	(Helixanthera_coccinea	((Dendrophthoe_constricta	(Dendrophthoe_longituba	Dendrophthoe_vitellina))	Dendrophthoe_curvata)))	((Helixanthera_cylindrica	(((Tupeia_antarctica	((Gaiadendron_punctatum	(Nuytsia_floribunda	(((Tristerix_grandiflorus	(Tristerix_pubescens	Tristerix_longebracteatus))	(Tristerix_chodatianus	Tristerix_peruvianus))	((Tristerix_aphyllus	((Tristerix_peytonii	Tristerix_penduliflorus)	Tristerix_verticillatus))	Tristerix_corymbosus))))	(((((((Aetanthus_nodosus	Desmaria_mutabilis)	Decaisnina_brittenii)	Decaisnina_congesta)	Decaisnina_signata)	Ligaria_cuneifolia)	(((((((Cladocolea_cupulata	(Cladocolea_mcvaughii	Oryctanthus_occidentalis))	Dendropemon_bicolor)	(Passovia_pyrifolia	(((Psittacanthus_angustifolius	Cladocolea_gracilis)	Struthanthus_sp_RE_5128_1)	(Psittacanthus_schiedeanus	(Struthanthus_woodsonii	(Struthanthus_orbicularis	Struthanthus_oerstedii))))))	Psittacanthus_calyculatus)	(Tripodanthus_acutifolius	Tripodanthus_flagellaris))	Phthirusa_inorna)	Tripodanthus_belmirensis))	(Atkinsonia_ligustrina	(((Lepeostegeres_lancifolia	(Loxanthera_speciosa	Amylotheca_duthieana))
((((((Emelianthe_panganensis	Globimetula_dinklagei)	(Phragmanthera_crassicaulis	((Englerina_woodfordioides	(Tapinanthus_quinquangulus	Oliverella_rubroviridis))	(Plicosepalus_curviflorus	(Tapinanthus_sp_OM825	(Erianthemum_dregei	Spragueanella_rhamnifolia))))))	(Moquiniella_rubra	Helixanthera_kirkii))	((Diplatia_grandibractea	((((Dendrophthoe_constricta	(Dendrophthoe_longituba	Dendrophthoe_vitellina))	Dendrophthoe_curvata)	(Tolypanthus_involucratus	Helixanthera_coccinea))	((Helixanthera_cylindrica	((((Muellerina_celastroides	Muellerina_eucalyptoides)	Ileostylus_micranthus)	(((Tupeia_antarctica	(Amylotheca_subumbellata	(((((((((Tristerix_longebracteatus	(Tristerix_peruvianus	(Tristerix_peytonii	(Tristerix_penduliflorus	(Tristerix_verticillatus	(Tristerix_aphyllus	Tristerix_corymbosus))))))	Tristerix_chodatianus)	Tristerix_pubescens)	Tristerix_grandiflorus)	Notanthera_heterophylla)	Ligaria_cuneifolia)	((((((Cladocolea_gracilis	(Psittacanthus_angustifolius	(Struthanthus_woodsonii	(Psittacanthus_schiedeanus	(Struthanthus_sp_RE_5128_1	(Struthanthus_orbicularis	Struthanthus_oerstedii))))))	Psittacanthus_calyculatus)	(((Oryctanthus_occidentalis	(Cladocolea_cupulata	Cladocolea_mcvaughii))	Dendropemon_bicolor)	Passovia_pyrifolia))
((((((Socratina_bemarivensis	Vanwykia_remota)	(((Amyema_cambagei	((Emelianthe_panganensis	(Globimetula_dinklagei	Septulina_glauca))	((Moquiniella_rubra	Phragmanthera_crassicaulis)	(Helixanthera_kirkii	((Tapinanthus_sp_OM825	(Erianthemum_dregei	Spragueanella_rhamnifolia))	(Englerina_woodfordioides	(Tapinanthus_quinquangulus	Oliverella_rubroviridis)))))))	Phragmanthera_regularis)	(Bakerella_sp_Nickrent_4161	(Plicosepalus_sagittifolius	((Plicosepalus_curviflorus	((Helixanthera_cylindrica	((Sogerianthe_sessiflora	(((Diplatia_furcata	(Diplatia_grandibractea	Amyema_glabra))	Dactyliophora_novaeguineae)	(Benthamina_alyxifolia	(Helicanthes_elastica	Amyema_queenslandica))))	(Baratranthus_axanthus	(((((((Tristerix_chodatianus	(Tristerix_longebracteatus	(Tristerix_pubescens	(Tristerix_peytonii	(Tristerix_penduliflorus	(Tristerix_verticillatus	(Tristerix_aphyllus	Tristerix_corymbosus)))))))	Tristerix_grandiflorus)	Tristerix_peruvianus)	Ligaria_cuneifolia)	((((((Psittacanthus_schiedeanus	Oryctanthus_occidentalis)	Dendropemon_bicolor)	Passovia_pyrifolia)	((Cladocolea_mcvaughii	Cladocolea_cupulata)	((Struthanthus_woodsonii	(Struthanthus_sp_RE_5128_1	(Struthanthus_orbicularis	Struthanthus_oerstedii)))
(Berhautia_senegalensis	(((((((((((Helixanthera_cylindrica	((Baratranthus_axanthus	(Sogerianthe_sessiflora	(((Amyema_cambagei	(Diplatia_furcata	(Diplatia_grandibractea	Amyema_glabra)))	(Lepidaria_oviceps	Dactyliophora_novaeguineae))	(Benthamina_alyxifolia	(Helicanthes_elastica	Amyema_queenslandica)))))	(((Muellerina_celastroides	Muellerina_eucalyptoides)	Ileostylus_micranthus)	((((((((((Decaisnina_triflora	Decaisnina_brittenii)	Decaisnina_congesta)	Decaisnina_signata)	((Lysiana_exocarpi	Lysiana_filifolia)	Lysiana_maritima))	(Lepeostegeres_lancifolia	(((Macrosolen_melintangensis	Macrosolen_cochinchinensis)	Lepidaria_sp_Nickrent_4044)	(Loxanthera_speciosa	Amylotheca_duthieana))))	(Alepis_flavida	Peraxilla_tetrapetala))	((((Nuytsia_floribunda	(Desmaria_mutabilis	Aetanthus_nodosus))	(((Notanthera_heterophylla	((((Tristerix_pubescens	(Tristerix_peruvianus	(Tristerix_peytonii	(((Tristerix_corymbosus	Tristerix_aphyllus)	Tristerix_verticillatus)	Tristerix_penduliflorus))))	Tristerix_longebracteatus)	Tristerix_chodatianus)	Tristerix_grandiflorus))	Ligaria_cuneifolia)	(((Tripodanthus_flagellaris	Tripodanthus_acutifolius)	((((Psittacanthus_schiedeanus	Oryctanthus_occidentalis)
((((Phragmanthera_regularis	(Amyema_cambagei	((Socratina_bemarivensis	Vanwykia_remota)	((((Helixanthera_cylindrica	((Baratranthus_axanthus	(Sogerianthe_sessiflora	(((Diplatia_furcata	Amyema_glabra)	Dactyliophora_novaeguineae)	(Benthamina_alyxifolia	(Helicanthes_elastica	Amyema_queenslandica)))))	((((Gaiadendron_punctatum	((Notanthera_heterophylla	(((Loxanthera_speciosa	Amylotheca_duthieana)	(((((Decaisnina_congesta	Decaisnina_signata)	Decaisnina_brittenii)	((Lysiana_exocarpi	Lysiana_filifolia)	Lysiana_maritima))	(Lepeostegeres_lancifolia	Decaisnina_triflora))	((Macrosolen_melintangensis	Macrosolen_cochinchinensis)	(Lepidaria_oviceps	Lepidaria_sp_Nickrent_4044))))	(Alepis_flavida	Peraxilla_tetrapetala)))	((((Desmaria_mutabilis	Aetanthus_nodosus)	Ligaria_cuneifolia)	((((Tripodanthus_flagellaris	Tripodanthus_acutifolius)	((Tripodanthus_belmirensis	(((Struthanthus_sp_RE_5128_1	((Struthanthus_oerstedii	Struthanthus_orbicularis)	(Cladocolea_mcvaughii	Cladocolea_cupulata)))	Struthanthus_woodsonii)	Cladocolea_gracilis))	(((Psittacanthus_schiedeanus	Oryctanthus_occidentalis)	Dendropemon_bicolor)	(Psittacanthus_angustifolius	(Phthirusa_inorna	Passovia_pyrifolia)))))
((Agelanthus_sansibarensis	((Oncocalyx_schimperi	Oncocalyx_sulfureus)	Oncella_ambigua))	((((((Globimetula_dinklagei	Emelianthe_panganensis)	(Phragmanthera_crassicaulis	((Tapinanthus_sp_OM825	(Erianthemum_dregei	Spragueanella_rhamnifolia))	(Englerina_woodfordioides	(Tapinanthus_quinquangulus	Oliverella_rubroviridis)))))	(Moquiniella_rubra	Helixanthera_kirkii))	((((((Plicosepalus_curviflorus	Helixanthera_coccinea)	(((Helixanthera_parasitica	Taxillus_chinensis)	(Phragmanthera_regularis	(Scurrula_ferruginea	(Scurrula_parasitica	Scurrula_pulverulenta))))	((((((((Nuytsia_floribunda	(Tristerix_grandiflorus	((Tristerix_pubescens	Tristerix_longebracteatus)	((Tristerix_chodatianus	Tristerix_peruvianus)	((Tristerix_verticillatus	(Tristerix_corymbosus	Tristerix_aphyllus))	Tristerix_peytonii)))))	(Tupeia_antarctica	(((((((Tristerix_penduliflorus	Alepis_flavida)	Peraxilla_tetrapetala)	((((Macrosolen_cochinchinensis	Macrosolen_melintangensis)	Lepidaria_sp_Nickrent_4044)	((Lepeostegeres_lancifolia	Decaisnina_triflora)	(Loxanthera_speciosa	Amylotheca_duthieana)))	((Lysiana_filifolia	Lysiana_exocarpi)	Lysiana_maritima)))	Notanthera_heterophylla)	(((Tripodanthus_belmirensis	(Psittacanthus_calyculatus
(Agelanthus_sansibarensis	((Berhautia_senegalensis	(Oncocalyx_sulfureus	Oncella_ambigua))	(((((Moquiniella_rubra	Phragmanthera_crassicaulis)	(((Tapinanthus_sp_OM825	(Erianthemum_dregei	Spragueanella_rhamnifolia))	(Englerina_woodfordioides	(Tapinanthus_quinquangulus	Oliverella_rubroviridis)))	(((Helixanthera_parasitica	Plicosepalus_curviflorus)	Globimetula_dinklagei)	(Oncocalyx_schimperi	(Helixanthera_kirkii	Emelianthe_panganensis)))))	(((Plicosepalus_sagittifolius	(Septulina_glauca	Bakerella_sp_Nickrent_4161))	((Tolypanthus_involucratus	(Helixanthera_coccinea	(Dendrophthoe_constricta	((Dendrophthoe_longituba	Dendrophthoe_vitellina)	Dendrophthoe_curvata))))	((Taxillus_chinensis	(Phragmanthera_regularis	(Scurrula_ferruginea	(Scurrula_parasitica	Scurrula_pulverulenta))))	(((Sogerianthe_sessiflora	((Helicanthes_elastica	Amyema_queenslandica)	(((Amyema_cambagei	(Diplatia_grandibractea	(Diplatia_furcata	Amyema_glabra)))	Dactyliophora_novaeguineae)	Benthamina_alyxifolia)))	((((Tupeia_antarctica	((((Alepis_flavida	Peraxilla_tetrapetala)	(((Decaisnina_triflora	((Lepeostegeres_lancifolia	(Decaisnina_signata	Decaisnina_congesta))	((Macrosolen_cochinchinensis	Macrosolen_melintangensis)
((Berhautia_senegalensis	((Oncocalyx_schimperi	(Oncocalyx_sulfureus	Oncella_ambigua))	Agelanthus_sansibarensis))	(((Vanwykia_remota	Socratina_bemarivensis)	(((Phragmanthera_regularis	(((Helixanthera_kirkii	Moquiniella_rubra)	Phragmanthera_crassicaulis)	((Erianthemum_dregei	Spragueanella_rhamnifolia)	((Tapinanthus_sp_OM825	(Englerina_woodfordioides	(Tapinanthus_quinquangulus	Oliverella_rubroviridis)))	(Globimetula_dinklagei	Emelianthe_panganensis)))))	((Septulina_glauca	Bakerella_sp_Nickrent_4161)	(((Tolypanthus_involucratus	((Plicosepalus_curviflorus	Helixanthera_coccinea)	(Dendrophthoe_curvata	(Dendrophthoe_constricta	(Dendrophthoe_longituba	Dendrophthoe_vitellina)))))	(((Helixanthera_parasitica	Taxillus_chinensis)	(Scurrula_pulverulenta	(Scurrula_ferruginea	Scurrula_parasitica)))	((Baratranthus_axanthus	(((Helicanthes_elastica	Amyema_queenslandica)	(((Amyema_cambagei	(Diplatia_furcata	(Amyema_glabra	Diplatia_grandibractea)))	Dactyliophora_novaeguineae)	Benthamina_alyxifolia))	Sogerianthe_sessiflora))	(Helixanthera_cylindrica	(((((((Psittacanthus_calyculatus	(((Cladocolea_cupulata	(Cladocolea_mcvaughii	Struthanthus_woodsonii))	(Struthanthus_sp_RE_5128_1	(Struthanthus_orbicularis
(((Berhautia_senegalensis	((Oncocalyx_schimperi	Tapinanthus_constrictiflorus)	Englerina_ramulosa))	(((Vanwykia_remota	Socratina_bemarivensis)	(((Tolypanthus_involucratus	((Plicosepalus_curviflorus	Helixanthera_coccinea)	(Dendrophthoe_curvata	(Dendrophthoe_constricta	(Dendrophthoe_longituba	Dendrophthoe_vitellina)))))	(((Helixanthera_parasitica	Taxillus_chinensis)	(Phragmanthera_regularis	(Scurrula_pulverulenta	(Scurrula_ferruginea	Scurrula_parasitica))))	(((Baratranthus_axanthus	((((Amyema_cambagei	(Diplatia_furcata	(Amyema_glabra	Diplatia_grandibractea)))	Dactyliophora_novaeguineae)	(Benthamina_alyxifolia	(Helicanthes_elastica	Amyema_queenslandica)))	Sogerianthe_sessiflora))	((Cecarria_obtusifolia	(Loranthus_europaeus	((Loranthus_odoratus	(Loranthus_delavayi	Loranthus_kaoi))	Loranthus_grewingkii)))	(((((Tripodanthus_belmirensis	(Tripodanthus_flagellaris	(Tripodanthus_acutifolius	Phthirusa_inorna)))	(((((Struthanthus_woodsonii	(Struthanthus_orbicularis	Struthanthus_oerstedii))	(Psittacanthus_schiedeanus	Psittacanthus_angustifolius))	(Cladocolea_gracilis	Struthanthus_sp_RE_5128_1))	(Passovia_pyrifolia	(((Cladocolea_cupulata	Cladocolea_mcvaughii)	Oryctanthus_occidentalis)
(((Tapinanthus_constrictiflorus	(Oncocalyx_schimperi	Englerina_ramulosa))	(((Vanwykia_remota	Socratina_bemarivensis)	((Plicosepalus_sagittifolius	(Tolypanthus_involucratus	(Dendrophthoe_curvata	(Helixanthera_coccinea	(Dendrophthoe_constricta	(Dendrophthoe_longituba	Dendrophthoe_vitellina))))))	((Septulina_glauca	Bakerella_sp_Nickrent_4161)	((Phragmanthera_regularis	(((Helixanthera_parasitica	Taxillus_chinensis)	(Scurrula_pulverulenta	(Scurrula_ferruginea	Scurrula_parasitica)))	(((Baratranthus_axanthus	(((Helicanthes_elastica	Amyema_queenslandica)	(((Amyema_glabra	Diplatia_furcata)	(Dactyliophora_novaeguineae	(Amyema_cambagei	Diplatia_grandibractea)))	Benthamina_alyxifolia))	Sogerianthe_sessiflora))	(((((Tripodanthus_belmirensis	(Tripodanthus_flagellaris	(Tripodanthus_acutifolius	Phthirusa_inorna)))	(((((Cladocolea_gracilis	(Struthanthus_orbicularis	(Psittacanthus_schiedeanus	Struthanthus_oerstedii)))	(Struthanthus_sp_RE_5128_1	Psittacanthus_angustifolius))	Struthanthus_woodsonii)	(Passovia_pyrifolia	((Cladocolea_cupulata	(Cladocolea_mcvaughii	Oryctanthus_occidentalis))	Dendropemon_bicolor)))	Psittacanthus_calyculatus))	((Gaiadendron_punctatum	Atkinsonia_ligustrina)	(((((Nuytsia_floribunda
(((Tapinanthus_constrictiflorus	Englerina_ramulosa)	(((Vanwykia_remota	Socratina_bemarivensis)	(((((Tapinanthus_sp_OM825	(Erianthemum_dregei	Spragueanella_rhamnifolia))	(Englerina_woodfordioides	(Tapinanthus_quinquangulus	Oliverella_rubroviridis)))	((Globimetula_dinklagei	Emelianthe_panganensis)	(Helixanthera_kirkii	Moquiniella_rubra)))	(Phragmanthera_crassicaulis	(Plicosepalus_curviflorus	Septulina_glauca)))	(Bakerella_sp_Nickrent_4161	(Plicosepalus_sagittifolius	((Tolypanthus_involucratus	(Dendrophthoe_curvata	(Helixanthera_coccinea	(Dendrophthoe_constricta	(Dendrophthoe_longituba	Dendrophthoe_vitellina)))))	(((Helixanthera_parasitica	Taxillus_chinensis)	(Phragmanthera_regularis	(Scurrula_pulverulenta	(Scurrula_ferruginea	Scurrula_parasitica))))	((Baratranthus_axanthus	((((((((((Tripodanthus_belmirensis	((Phthirusa_inorna	Passovia_pyrifolia)	(Oryctanthus_occidentalis	Dendropemon_bicolor)))	(Psittacanthus_calyculatus	((((Psittacanthus_angustifolius	Cladocolea_gracilis)	(Struthanthus_orbicularis	Struthanthus_oerstedii))	Struthanthus_sp_RE_5128_1)	Struthanthus_woodsonii)))	(Tripodanthus_flagellaris	Tripodanthus_acutifolius))	(Cladocolea_mcvaughii	Cladocolea_cupulata))	Psittacanthus_schiedeanus)	((Gaiadendron_punctatum
(((Oncocalyx_schimperi	(Oncocalyx_sulfureus	Oncella_ambigua))	Agelanthus_sansibarensis)	(((Tapinanthus_constrictiflorus	Englerina_ramulosa)	(((Vanwykia_remota	Socratina_bemarivensis)	(((((Plicosepalus_curviflorus	(Erianthemum_dregei	Spragueanella_rhamnifolia))	(Englerina_woodfordioides	(Tapinanthus_quinquangulus	Oliverella_rubroviridis)))	((Globimetula_dinklagei	Emelianthe_panganensis)	(Tapinanthus_sp_OM825	(Helixanthera_kirkii	Moquiniella_rubra))))	(Phragmanthera_crassicaulis	Septulina_glauca))	(((Tolypanthus_involucratus	(Helixanthera_coccinea	((Dendrophthoe_constricta	(Dendrophthoe_longituba	Dendrophthoe_vitellina))	Dendrophthoe_curvata)))	(((Helixanthera_parasitica	Taxillus_chinensis)	(Phragmanthera_regularis	(Scurrula_pulverulenta	(Scurrula_ferruginea	Scurrula_parasitica))))	(((((((((Cladocolea_mcvaughii	Oryctanthus_occidentalis)	Dendropemon_bicolor)	(Passovia_pyrifolia	(Psittacanthus_calyculatus	(Psittacanthus_angustifolius	((Struthanthus_woodsonii	(Struthanthus_sp_RE_5128_1	(Struthanthus_orbicularis	Struthanthus_oerstedii)))	Cladocolea_gracilis)))))	(Tripodanthus_belmirensis	((Cladocolea_cupulata	Tripodanthus_acutifolius)	(Phthirusa_inorna	Tripodanthus_flagellaris))))	((((Notanthera_heterophylla
(((Oncocalyx_sulfureus	Oncella_ambigua)	Agelanthus_sansibarensis)	(((Tapinanthus_constrictiflorus	Englerina_ramulosa)	(((Phragmanthera_regularis	(((((Englerina_woodfordioides	(Tapinanthus_quinquangulus	Oliverella_rubroviridis))	(Tapinanthus_sp_OM825	(Erianthemum_dregei	Spragueanella_rhamnifolia)))	(Globimetula_dinklagei	(Helixanthera_kirkii	Emelianthe_panganensis)))	((Oncocalyx_schimperi	(Septulina_glauca	Plicosepalus_curviflorus))	Phragmanthera_crassicaulis))	Moquiniella_rubra))	(((Tolypanthus_involucratus	((Helixanthera_coccinea	(Dendrophthoe_longituba	Dendrophthoe_vitellina))	Dendrophthoe_curvata))	(((Dendrophthoe_constricta	(Helixanthera_parasitica	Taxillus_chinensis))	(Scurrula_pulverulenta	(Scurrula_ferruginea	Scurrula_parasitica)))	((((Benthamina_alyxifolia	(Lepidaria_oviceps	(Helicanthes_elastica	Amyema_queenslandica)))	((Amyema_cambagei	((Diplatia_furcata	Amyema_glabra)	Diplatia_grandibractea))	Dactyliophora_novaeguineae))	Sogerianthe_sessiflora)	((Baratranthus_axanthus	Helixanthera_cylindrica)	(((((((Amylotheca_subumbellata	(Notanthera_heterophylla	((((Lepeostegeres_lancifolia	(Lysiana_filifolia	Lysiana_exocarpi))	(Decaisnina_triflora	(Lepidaria_sp_Nickrent_4044
(((Oncocalyx_sulfureus	Oncella_ambigua)	Agelanthus_sansibarensis)	(((((Helixanthera_kirkii	(Vanwykia_remota	Socratina_bemarivensis))	(((((((Dendrophthoe_longituba	Dendrophthoe_vitellina)	Dendrophthoe_curvata)	(Tolypanthus_involucratus	Helixanthera_coccinea))	((Taxillus_chinensis	((Scurrula_ferruginea	(Scurrula_parasitica	Scurrula_pulverulenta))	Phragmanthera_regularis))	((Baratranthus_axanthus	(((Benthamina_alyxifolia	(Helicanthes_elastica	Amyema_queenslandica))	((Amyema_cambagei	(Diplatia_furcata	(Amyema_glabra	Diplatia_grandibractea)))	Dactyliophora_novaeguineae))	Sogerianthe_sessiflora))	(Helixanthera_cylindrica	(((((((((Passovia_pyrifolia	Psittacanthus_angustifolius)	((Psittacanthus_schiedeanus	Oryctanthus_occidentalis)	Dendropemon_bicolor))	((Struthanthus_woodsonii	(Struthanthus_sp_RE_5128_1	(Struthanthus_orbicularis	((Cladocolea_cupulata	Cladocolea_mcvaughii)	Struthanthus_oerstedii))))	Cladocolea_gracilis))	Psittacanthus_calyculatus)	((Phthirusa_inorna	(Tripodanthus_acutifolius	Tripodanthus_belmirensis))	Tripodanthus_flagellaris))	(Tupeia_antarctica	((Tristerix_peytonii	(Tristerix_corymbosus	(Tristerix_aphyllus	(Tristerix_penduliflorus	Tristerix_verticillatus))))
((Agelanthus_sansibarensis	(Berhautia_senegalensis	(Oncocalyx_sulfureus	Oncella_ambigua)))	((Helixanthera_cylindrica	((((((Globimetula_dinklagei	(Emelianthe_panganensis	Helixanthera_kirkii))	((Englerina_woodfordioides	(Tapinanthus_quinquangulus	Oliverella_rubroviridis))	(Tapinanthus_sp_OM825	(Erianthemum_dregei	Spragueanella_rhamnifolia))))	(Phragmanthera_crassicaulis	(Socratina_bemarivensis	Moquiniella_rubra)))	Septulina_glauca)	(((Helixanthera_parasitica	Plicosepalus_curviflorus)	((((Dendrophthoe_constricta	(Dendrophthoe_longituba	Dendrophthoe_vitellina))	Dendrophthoe_curvata)	Helixanthera_coccinea)	((Tolypanthus_involucratus	(Taxillus_chinensis	(Scurrula_ferruginea	(Scurrula_parasitica	Scurrula_pulverulenta))))	(((Cecarria_obtusifolia	((Loranthus_europaeus	Loranthus_grewingkii)	(Loranthus_delavayi	(Loranthus_kaoi	Loranthus_odoratus))))	((((((((Tristerix_grandiflorus	Tristerix_penduliflorus)	((Tristerix_aphyllus	(Tristerix_corymbosus	Tristerix_verticillatus))	Tristerix_peytonii))	Tristerix_longebracteatus)	(Tristerix_chodatianus	Tristerix_peruvianus))	Tristerix_pubescens)	((Nuytsia_floribunda	Gaiadendron_punctatum)	((Atkinsonia_ligustrina	((((((Passovia_pyrifolia
((Berhautia_senegalensis	((Englerina_woodfordioides	(Oncocalyx_sulfureus	Oncella_ambigua))	Agelanthus_sansibarensis))	(((Vanwykia_remota	Socratina_bemarivensis)	(((Bakerella_sp_Nickrent_4161	Plicosepalus_sagittifolius)	(((((Oedina_pendens	((Ligaria_cuneifolia	((Tripodanthus_belmirensis	((((((Cladocolea_cupulata	Cladocolea_mcvaughii)	Oryctanthus_occidentalis)	Dendropemon_bicolor)	Passovia_pyrifolia)	(Psittacanthus_calyculatus	(Cladocolea_gracilis	(Struthanthus_woodsonii	(Psittacanthus_angustifolius	(((Psittacanthus_schiedeanus	Struthanthus_oerstedii)	Struthanthus_orbicularis)	Struthanthus_sp_RE_5128_1))))))	((Tripodanthus_acutifolius	Tripodanthus_flagellaris)	Phthirusa_inorna)))	(((((Notanthera_heterophylla	(((Loxanthera_speciosa	Amylotheca_duthieana)	(((Lysiana_maritima	(Lysiana_filifolia	Lysiana_exocarpi))	Amylotheca_subumbellata)	((Lepeostegeres_lancifolia	((Decaisnina_brittenii	(Decaisnina_congesta	Decaisnina_signata))	Decaisnina_triflora))	((Macrosolen_melintangensis	Macrosolen_cochinchinensis)	(Lepidaria_oviceps	Lepidaria_sp_Nickrent_4044)))))	(Alepis_flavida	Peraxilla_tetrapetala)))	(Gaiadendron_punctatum	(Nuytsia_floribunda	((((Tristerix_verticillatus	(Tristerix_aphyllus
(((((Vanwykia_remota	Socratina_bemarivensis)	(((Septulina_glauca	(Phragmanthera_crassicaulis	(((Tapinanthus_sp_OM825	(Erianthemum_dregei	(Spragueanella_rhamnifolia	Plicosepalus_curviflorus)))	(Oliverella_rubroviridis	Tapinanthus_quinquangulus))	((Globimetula_dinklagei	Emelianthe_panganensis)	(Helixanthera_kirkii	Moquiniella_rubra)))))	(Bakerella_sp_Nickrent_4161	Plicosepalus_sagittifolius))	(Phragmanthera_regularis	((((Helixanthera_cylindrica	((Baratranthus_axanthus	((Ligaria_cuneifolia	((((((((Cladocolea_cupulata	Cladocolea_mcvaughii)	Oryctanthus_occidentalis)	Dendropemon_bicolor)	(Phthirusa_inorna	Passovia_pyrifolia))	(Psittacanthus_calyculatus	((Psittacanthus_angustifolius	((Struthanthus_woodsonii	((Struthanthus_oerstedii	Struthanthus_orbicularis)	Struthanthus_sp_RE_5128_1))	Cladocolea_gracilis))	Tripodanthus_belmirensis)))	(Tripodanthus_acutifolius	Tripodanthus_flagellaris))	Psittacanthus_schiedeanus)	((Tupeia_antarctica	(((((Tristerix_penduliflorus	(Tristerix_verticillatus	(Tristerix_aphyllus	Tristerix_corymbosus)))	Tristerix_peytonii)	(Tristerix_pubescens	(Tristerix_longebracteatus	Tristerix_peruvianus)))	Tristerix_chodatianus)	Tristerix_grandiflorus))	(((Notanthera_heterophylla	(Amylotheca_subumbellata
(Agelanthus_sansibarensis	((((Oncocalyx_schimperi	Oncocalyx_sulfureus)	Oncella_ambigua)	Berhautia_senegalensis)	((((Vanwykia_remota	Socratina_bemarivensis)	((((((Tapinanthus_sp_OM825	(Erianthemum_dregei	Spragueanella_rhamnifolia))	(Englerina_woodfordioides	(Oliverella_rubroviridis	Tapinanthus_quinquangulus)))	(((Plicosepalus_curviflorus	Globimetula_dinklagei)	Emelianthe_panganensis)	(Helixanthera_kirkii	Moquiniella_rubra)))	(Septulina_glauca	Phragmanthera_crassicaulis))	Bakerella_sp_Nickrent_4161)	(Plicosepalus_sagittifolius	(((Helixanthera_cylindrica	((Baratranthus_axanthus	((Ligaria_cuneifolia	((Amylotheca_subumbellata	(Gaiadendron_punctatum	((((((Psittacanthus_calyculatus	(((Psittacanthus_schiedeanus	Oryctanthus_occidentalis)	Dendropemon_bicolor)	(Psittacanthus_angustifolius	Passovia_pyrifolia)))	(((Struthanthus_woodsonii	Tripodanthus_belmirensis)	(Struthanthus_oerstedii	Struthanthus_orbicularis))	(Struthanthus_sp_RE_5128_1	((Cladocolea_cupulata	Cladocolea_mcvaughii)	Cladocolea_gracilis))))	(Tripodanthus_acutifolius	Tripodanthus_flagellaris))	(Notanthera_heterophylla	(((Loxanthera_speciosa	Amylotheca_duthieana)	(((Macrosolen_melintangensis	Macrosolen_cochinchinensis)	(Phthirusa_inorna	Lepidaria_sp_Nickrent_4044))
(Berhautia_senegalensis	((((((Helixanthera_kirkii	Moquiniella_rubra)	(((Plicosepalus_curviflorus	(Erianthemum_dregei	Spragueanella_rhamnifolia))	((Oliverella_rubroviridis	Tapinanthus_quinquangulus)	Tapinanthus_sp_OM825))	((Globimetula_dinklagei	Emelianthe_panganensis)	(Septulina_glauca	Phragmanthera_crassicaulis))))	(Bakerella_sp_Nickrent_4161	((Vanwykia_remota	Socratina_bemarivensis)	(((((((Ligaria_cuneifolia	(((Tupeia_antarctica	((Tristerix_chodatianus	(Tristerix_longebracteatus	(((((Tristerix_corymbosus	Tristerix_verticillatus)	Tristerix_aphyllus)	Tristerix_penduliflorus)	Tristerix_grandiflorus)	Tristerix_pubescens)))	(Tristerix_peruvianus	Tristerix_peytonii)))	(((Gaiadendron_punctatum	(Nuytsia_floribunda	Atkinsonia_ligustrina))	(((Amylotheca_subumbellata	Aetanthus_nodosus)	Desmaria_mutabilis)	Lepidaria_oviceps))	(Notanthera_heterophylla	(((Loxanthera_speciosa	Amylotheca_duthieana)	(((Macrosolen_cochinchinensis	(Macrosolen_melintangensis	(Decaisnina_congesta	Lepidaria_sp_Nickrent_4044)))	(Lepeostegeres_lancifolia	(Decaisnina_triflora	(Decaisnina_brittenii	Decaisnina_signata))))	(Lysiana_maritima	(Lysiana_filifolia	Lysiana_exocarpi))))	(Alepis_flavida
((Tapinanthus_constrictiflorus	(Oncocalyx_schimperi	Englerina_ramulosa))	((((Agelanthus_sansibarensis	Englerina_woodfordioides)	(Oncocalyx_sulfureus	Oncella_ambigua))	Berhautia_senegalensis)	(((Phragmanthera_regularis	((Phragmanthera_crassicaulis	(Helixanthera_kirkii	Moquiniella_rubra))	((Globimetula_dinklagei	((Plicosepalus_curviflorus	Septulina_glauca)	Emelianthe_panganensis))	((Erianthemum_dregei	Spragueanella_rhamnifolia)	((Oliverella_rubroviridis	Tapinanthus_quinquangulus)	Tapinanthus_sp_OM825)))))	(Bakerella_sp_Nickrent_4161	((Vanwykia_remota	Socratina_bemarivensis)	(Plicosepalus_sagittifolius	(((((Dendrophthoe_vitellina	Dendrophthoe_longituba)	Dendrophthoe_constricta)	(Tolypanthus_involucratus	Dendrophthoe_curvata))	Helixanthera_coccinea)	(((((Ligaria_cuneifolia	(((((Gaiadendron_punctatum	(Nuytsia_floribunda	Atkinsonia_ligustrina))	((Alepis_flavida	Peraxilla_tetrapetala)	(Notanthera_heterophylla	(Lepidaria_oviceps	(((Lepeostegeres_lancifolia	(Loxanthera_speciosa	Amylotheca_duthieana))	((Lepidaria_sp_Nickrent_4044	(Macrosolen_cochinchinensis	Macrosolen_melintangensis))	(Decaisnina_triflora	(Decaisnina_brittenii	(Decaisnina_congesta	Decaisnina_signata)))))	(Amylotheca_subumbellata
((Berhautia_senegalensis	(((((((((Globimetula_dinklagei	Emelianthe_panganensis)	(Phragmanthera_crassicaulis	((Oliverella_rubroviridis	(Englerina_woodfordioides	Tapinanthus_quinquangulus))	(Plicosepalus_curviflorus	(Tapinanthus_sp_OM825	(Erianthemum_dregei	Spragueanella_rhamnifolia))))))	(Helixanthera_kirkii	Moquiniella_rubra))	(Bakerella_sp_Nickrent_4161	(((Plicosepalus_sagittifolius	Septulina_glauca)	((((((Dendrophthoe_vitellina	Dendrophthoe_longituba)	Dendrophthoe_constricta)	Helixanthera_coccinea)	Dendrophthoe_curvata)	Tolypanthus_involucratus)	(Diplatia_grandibractea	(((Helixanthera_cylindrica	(Baratranthus_axanthus	(Sogerianthe_sessiflora	((Diplatia_furcata	Amyema_glabra)	(Dactyliophora_novaeguineae	(Benthamina_alyxifolia	(Helicanthes_elastica	Amyema_queenslandica)))))))	(Decaisnina_signata	((((((Gaiadendron_punctatum	(Nuytsia_floribunda	(Decaisnina_congesta	((Alepis_flavida	Peraxilla_tetrapetala)	(Notanthera_heterophylla	((((Lysiana_filifolia	Lysiana_exocarpi)	Lysiana_maritima)	((Lepeostegeres_lancifolia	Decaisnina_triflora)	Decaisnina_brittenii))	((Lepidaria_sp_Nickrent_4044	(Macrosolen_cochinchinensis	Macrosolen_melintangensis))	(Loxanthera_speciosa	Amylotheca_duthieana))))))))
(((((((Plicosepalus_curviflorus	Septulina_glauca)	(((Globimetula_dinklagei	Emelianthe_panganensis)	(Phragmanthera_crassicaulis	((Englerina_woodfordioides	(Tapinanthus_sp_OM825	(Tapinanthus_quinquangulus	Oliverella_rubroviridis)))	(Erianthemum_dregei	Spragueanella_rhamnifolia))))	(Helixanthera_kirkii	Moquiniella_rubra)))	(Bakerella_sp_Nickrent_4161	((Plicosepalus_sagittifolius	(((Tolypanthus_involucratus	Helixanthera_coccinea)	(Dendrophthoe_curvata	(Dendrophthoe_vitellina	Dendrophthoe_longituba)))	Dendrophthoe_constricta))	((Helixanthera_cylindrica	(((((Benthamina_alyxifolia	(Helicanthes_elastica	Amyema_queenslandica))	((Diplatia_furcata	Amyema_glabra)	(Diplatia_grandibractea	(Amyema_cambagei	Dactyliophora_novaeguineae))))	Sogerianthe_sessiflora)	Baratranthus_axanthus)	(((Muellerina_celastroides	Muellerina_eucalyptoides)	(Ileostylus_micranthus	Phthirusa_inorna))	(((Tupeia_antarctica	(((((Tripodanthus_flagellaris	Tripodanthus_acutifolius)	Tripodanthus_belmirensis)	(((Psittacanthus_angustifolius	(((Struthanthus_sp_RE_5128_1	(((Cladocolea_cupulata	Cladocolea_mcvaughii)	Struthanthus_oerstedii)	Struthanthus_orbicularis))	Struthanthus_woodsonii)	Cladocolea_gracilis))	Passovia_pyrifolia)	(Psittacanthus_calyculatus
((Agelanthus_sansibarensis	(Oncocalyx_sulfureus	Oncella_ambigua))	(Berhautia_senegalensis	((((((((((Helixanthera_coccinea	(Dendrophthoe_curvata	(Dendrophthoe_vitellina	Dendrophthoe_longituba)))	Dendrophthoe_constricta)	Tolypanthus_involucratus)	((((((Benthamina_alyxifolia	(Helicanthes_elastica	Amyema_queenslandica))	((Diplatia_furcata	(Diplatia_grandibractea	Amyema_glabra))	(Amyema_cambagei	Dactyliophora_novaeguineae)))	Sogerianthe_sessiflora)	Baratranthus_axanthus)	(((Tupeia_antarctica	((Aetanthus_nodosus	(((Notanthera_heterophylla	(Tristerix_pubescens	((Tristerix_longebracteatus	((Tristerix_grandiflorus	(Tristerix_peruvianus	((Tristerix_aphyllus	(Tristerix_corymbosus	Tristerix_verticillatus))	Tristerix_penduliflorus)))	Tristerix_chodatianus))	Tristerix_peytonii)))	(((Tripodanthus_acutifolius	((Tripodanthus_flagellaris	(Cladocolea_gracilis	((Struthanthus_woodsonii	(Struthanthus_sp_RE_5128_1	(Struthanthus_oerstedii	Struthanthus_orbicularis)))	Tripodanthus_belmirensis)))	(Psittacanthus_calyculatus	((Psittacanthus_angustifolius	(Phthirusa_inorna	Passovia_pyrifolia))	(((Cladocolea_cupulata	Cladocolea_mcvaughii)	Oryctanthus_occidentalis)	Dendropemon_bicolor)))))	Psittacanthus_schiedeanus)
((Agelanthus_sansibarensis	((Oncocalyx_schimperi	Oncocalyx_sulfureus)	Oncella_ambigua))	(Berhautia_senegalensis	((((((((Dendrophthoe_curvata	(Dendrophthoe_constricta	(Dendrophthoe_vitellina	Dendrophthoe_longituba)))	(Tolypanthus_involucratus	Helixanthera_coccinea))	(Helixanthera_cylindrica	(((((Benthamina_alyxifolia	(Helicanthes_elastica	Amyema_queenslandica))	((Diplatia_furcata	(Diplatia_grandibractea	Amyema_glabra))	(Amyema_cambagei	Dactyliophora_novaeguineae)))	Sogerianthe_sessiflora)	Baratranthus_axanthus)	(Phragmanthera_regularis	(((Helixanthera_parasitica	Taxillus_chinensis)	(Scurrula_ferruginea	(Scurrula_pulverulenta	Scurrula_parasitica)))	(((Muellerina_celastroides	Muellerina_eucalyptoides)	Ileostylus_micranthus)	(((((Tripodanthus_belmirensis	(Tripodanthus_flagellaris	(Tripodanthus_acutifolius	Phthirusa_inorna)))	((((Psittacanthus_calyculatus	((Struthanthus_sp_RE_5128_1	Struthanthus_woodsonii)	((Cladocolea_gracilis	(Struthanthus_oerstedii	Struthanthus_orbicularis))	Psittacanthus_schiedeanus)))	Passovia_pyrifolia)	(((Cladocolea_cupulata	Cladocolea_mcvaughii)	Oryctanthus_occidentalis)	Dendropemon_bicolor))	Psittacanthus_angustifolius))	((((((Tristerix_peytonii	(((Tristerix_corymbosus
(((Agelanthus_sansibarensis	((Oncocalyx_schimperi	Oncocalyx_sulfureus)	Oncella_ambigua))	Berhautia_senegalensis)	((((Helixanthera_kirkii	Moquiniella_rubra)	((Globimetula_dinklagei	Emelianthe_panganensis)	(Phragmanthera_crassicaulis	((Erianthemum_dregei	Spragueanella_rhamnifolia)	((Englerina_woodfordioides	(Tapinanthus_quinquangulus	Oliverella_rubroviridis))	Tapinanthus_sp_OM825)))))	(((Tolypanthus_involucratus	(Helixanthera_coccinea	((Dendrophthoe_vitellina	Dendrophthoe_longituba)	Dendrophthoe_curvata)))	(((Helixanthera_parasitica	Taxillus_chinensis)	(Phragmanthera_regularis	(Scurrula_pulverulenta	(Scurrula_parasitica	Scurrula_ferruginea))))	((Helixanthera_cylindrica	(((((((Psittacanthus_calyculatus	((Struthanthus_sp_RE_5128_1	Struthanthus_woodsonii)	(Tripodanthus_belmirensis	(Cladocolea_gracilis	(Struthanthus_oerstedii	Struthanthus_orbicularis)))))	((Psittacanthus_angustifolius	(Phthirusa_inorna	Passovia_pyrifolia))	(((Cladocolea_cupulata	Cladocolea_mcvaughii)	Oryctanthus_occidentalis)	Dendropemon_bicolor)))	(Tripodanthus_flagellaris	Tripodanthus_acutifolius))	Psittacanthus_schiedeanus)	(((Notanthera_heterophylla	((Alepis_flavida	Peraxilla_tetrapetala)	(((Lepidaria_oviceps	Loxanthera_speciosa)
((((Oncocalyx_schimperi	Oncocalyx_sulfureus)	Oncella_ambigua)	Agelanthus_sansibarensis)	(((Oedina_pendens	(((Helixanthera_kirkii	Moquiniella_rubra)	((Globimetula_dinklagei	Emelianthe_panganensis)	((Septulina_glauca	Phragmanthera_crassicaulis)	((Englerina_woodfordioides	(Oliverella_rubroviridis	Tapinanthus_quinquangulus))	(Plicosepalus_curviflorus	((Erianthemum_dregei	Spragueanella_rhamnifolia)	Tapinanthus_sp_OM825))))))	(((Helixanthera_parasitica	Socratina_bemarivensis)	Vanwykia_remota)	(Bakerella_sp_Nickrent_4161	(Plicosepalus_sagittifolius	(((Helixanthera_coccinea	Tolypanthus_involucratus)	(Dendrophthoe_curvata	(Dendrophthoe_constricta	(Dendrophthoe_vitellina	Dendrophthoe_longituba))))	(((((((((Nuytsia_floribunda	((Lepidaria_oviceps	Tripodanthus_flagellaris)	Gaiadendron_punctatum))	(Amylotheca_subumbellata	((((Aetanthus_nodosus	Desmaria_mutabilis)	(((Decaisnina_brittenii	((Psittacanthus_calyculatus	((Psittacanthus_angustifolius	((Struthanthus_woodsonii	((Struthanthus_orbicularis	(Psittacanthus_schiedeanus	Struthanthus_oerstedii))	Struthanthus_sp_RE_5128_1))	Cladocolea_gracilis))	((((Cladocolea_cupulata	Cladocolea_mcvaughii)	Oryctanthus_occidentalis)	Dendropemon_bicolor)	Passovia_pyrifolia)))
(Agelanthus_sansibarensis	((((Oncocalyx_schimperi	Oncocalyx_sulfureus)	Oncella_ambigua)	((Oedina_pendens	(((Helixanthera_parasitica	Socratina_bemarivensis)	Vanwykia_remota)	((((((((((((Tupeia_antarctica	((Decaisnina_brittenii	(((Notanthera_heterophylla	((Tristerix_peruvianus	Tristerix_chodatianus)	(Tristerix_longebracteatus	(Tristerix_pubescens	((Tristerix_peytonii	((Tristerix_verticillatus	(Tristerix_aphyllus	Tristerix_corymbosus))	Tristerix_penduliflorus))	Tristerix_grandiflorus)))))	Decaisnina_congesta)	(((Psittacanthus_calyculatus	((((Cladocolea_cupulata	(Cladocolea_mcvaughii	Oryctanthus_occidentalis))	Dendropemon_bicolor)	(Psittacanthus_angustifolius	Passovia_pyrifolia))	(Psittacanthus_schiedeanus	((Struthanthus_woodsonii	((Struthanthus_orbicularis	Struthanthus_oerstedii)	Struthanthus_sp_RE_5128_1))	Cladocolea_gracilis))))	(Tripodanthus_acutifolius	Tripodanthus_belmirensis))	(Aetanthus_nodosus	Desmaria_mutabilis))))	Decaisnina_signata))	(((Ligaria_cuneifolia	((Peraxilla_tetrapetala	Alepis_flavida)	((((Lysiana_filifolia	Lysiana_exocarpi)	Lysiana_maritima)	((Phthirusa_inorna	(Lepidaria_sp_Nickrent_4044	(Macrosolen_melintangensis	Macrosolen_cochinchinensis)))
((Agelanthus_sansibarensis	(Oncocalyx_sulfureus	Oncella_ambigua))	(((Plicosepalus_curviflorus	Oedina_pendens)	((Socratina_bemarivensis	Vanwykia_remota)	(((Plicosepalus_sagittifolius	Bakerella_sp_Nickrent_4161)	((((((Nuytsia_floribunda	((Tupeia_antarctica	(((Ligaria_cuneifolia	((Psittacanthus_calyculatus	((Tripodanthus_belmirensis	(((Oryctanthus_occidentalis	(Cladocolea_cupulata	Cladocolea_mcvaughii))	Dendropemon_bicolor)	((Psittacanthus_angustifolius	((Struthanthus_woodsonii	(Struthanthus_orbicularis	(Psittacanthus_schiedeanus	Struthanthus_oerstedii)))	(Struthanthus_sp_RE_5128_1	Cladocolea_gracilis)))	Passovia_pyrifolia)))	(Tripodanthus_flagellaris	Tripodanthus_acutifolius)))	(Notanthera_heterophylla	(((Tristerix_grandiflorus	(Tristerix_peytonii	(Tristerix_penduliflorus	((Tristerix_verticillatus	Tristerix_corymbosus)	Tristerix_aphyllus))))	(Tristerix_pubescens	Tristerix_longebracteatus))	(Tristerix_peruvianus	Tristerix_chodatianus)))))	(((Decaisnina_congesta	Decaisnina_signata)	Decaisnina_brittenii)	(Aetanthus_nodosus	Desmaria_mutabilis)))	(Atkinsonia_ligustrina	((Peraxilla_tetrapetala	Alepis_flavida)	(Lepidaria_oviceps	(((Amylotheca_subumbellata	((Lysiana_filifolia
((Agelanthus_sansibarensis	(Oncocalyx_sulfureus	Oncella_ambigua))	((Oedina_pendens	((((Septulina_glauca	(Helixanthera_kirkii	Phragmanthera_crassicaulis))	(((Tapinanthus_sp_OM825	((Erianthemum_dregei	Spragueanella_rhamnifolia)	Plicosepalus_curviflorus))	(Englerina_woodfordioides	(Oliverella_rubroviridis	Tapinanthus_quinquangulus)))	(Globimetula_dinklagei	Emelianthe_panganensis)))	Moquiniella_rubra)	((Socratina_bemarivensis	Vanwykia_remota)	(Bakerella_sp_Nickrent_4161	((((((Sogerianthe_sessiflora	(Amyema_cambagei	((Dactyliophora_novaeguineae	((Amyema_glabra	Diplatia_grandibractea)	Diplatia_furcata))	(Benthamina_alyxifolia	(Helicanthes_elastica	Amyema_queenslandica)))))	Baratranthus_axanthus)	((((((((((Oryctanthus_occidentalis	Cladocolea_mcvaughii)	Dendropemon_bicolor)	Cladocolea_cupulata)	(Phthirusa_inorna	Passovia_pyrifolia))	(Psittacanthus_calyculatus	((Struthanthus_sp_RE_5128_1	Cladocolea_gracilis)	(Psittacanthus_angustifolius	(Struthanthus_woodsonii	(Tripodanthus_belmirensis	(Struthanthus_orbicularis	Struthanthus_oerstedii)))))))	(Tripodanthus_flagellaris	Tripodanthus_acutifolius))	Psittacanthus_schiedeanus)	((((Gaiadendron_punctatum	Nuytsia_floribunda)	(Tristerix_pubescens
((Agelanthus_sansibarensis	(Oncocalyx_schimperi	(Oncocalyx_sulfureus	Oncella_ambigua)))	(((Oedina_pendens	((((Septulina_glauca	Phragmanthera_crassicaulis)	(((Englerina_woodfordioides	(Oliverella_rubroviridis	Tapinanthus_quinquangulus))	(Plicosepalus_curviflorus	(Tapinanthus_sp_OM825	(Erianthemum_dregei	Spragueanella_rhamnifolia))))	(Globimetula_dinklagei	Emelianthe_panganensis)))	(Helixanthera_kirkii	Moquiniella_rubra))	(Bakerella_sp_Nickrent_4161	(((((Helixanthera_cylindrica	(((Dactyliophora_novaeguineae	(Amyema_cambagei	((Amyema_glabra	Diplatia_grandibractea)	Diplatia_furcata)))	(Benthamina_alyxifolia	(Helicanthes_elastica	Amyema_queenslandica)))	Sogerianthe_sessiflora))	(Baratranthus_axanthus	((((((Desmaria_mutabilis	Amylotheca_subumbellata)	(((Aetanthus_nodosus	Notanthera_heterophylla)	((Peraxilla_tetrapetala	(Alepis_flavida	Lepidaria_oviceps))	((Amylotheca_duthieana	Loxanthera_speciosa)	((Lepeostegeres_lancifolia	(Lepidaria_sp_Nickrent_4044	(Macrosolen_melintangensis	Macrosolen_cochinchinensis)))	(((Decaisnina_signata	Decaisnina_congesta)	Decaisnina_brittenii)	(Decaisnina_triflora	((Lysiana_filifolia	Lysiana_exocarpi)	Lysiana_maritima)))))))
((Agelanthus_sansibarensis	(Oncocalyx_sulfureus	Oncella_ambigua))	((Oncocalyx_schimperi	((Oedina_pendens	(((Phragmanthera_crassicaulis	(((Plicosepalus_curviflorus	(Erianthemum_dregei	Spragueanella_rhamnifolia))	Tapinanthus_sp_OM825)	((Globimetula_dinklagei	Emelianthe_panganensis)	(Englerina_woodfordioides	(Oliverella_rubroviridis	Tapinanthus_quinquangulus)))))	(Helixanthera_kirkii	Moquiniella_rubra))	(Bakerella_sp_Nickrent_4161	((((((((Benthamina_alyxifolia	(Dactyliophora_novaeguineae	((Amyema_glabra	Diplatia_grandibractea)	Diplatia_furcata)))	(Helicanthes_elastica	Amyema_queenslandica))	Sogerianthe_sessiflora)	((Baratranthus_axanthus	Helixanthera_cylindrica)	((((((((Decaisnina_signata	Decaisnina_congesta)	Ligaria_cuneifolia)	(Decaisnina_brittenii	(Aetanthus_nodosus	Desmaria_mutabilis)))	(((Peraxilla_tetrapetala	Alepis_flavida)	(((Amylotheca_duthieana	Loxanthera_speciosa)	(((Lepeostegeres_lancifolia	(Lepidaria_oviceps	Decaisnina_triflora))	(Lepidaria_sp_Nickrent_4044	(Macrosolen_melintangensis	Macrosolen_cochinchinensis)))	(Amylotheca_subumbellata	((Lysiana_filifolia	Lysiana_exocarpi)	Lysiana_maritima))))	Notanthera_heterophylla))	((((Passovia_pyrifolia
((Oedina_pendens	((((Moquiniella_rubra	Phragmanthera_crassicaulis)	(((Erianthemum_dregei	Spragueanella_rhamnifolia)	(Helixanthera_kirkii	(Tapinanthus_sp_OM825	(Englerina_woodfordioides	(Oliverella_rubroviridis	Tapinanthus_quinquangulus)))))	(Globimetula_dinklagei	Emelianthe_panganensis)))	((Amyema_cambagei	(((((((Benthamina_alyxifolia	(Dactyliophora_novaeguineae	((Amyema_glabra	Diplatia_grandibractea)	Diplatia_furcata)))	(Helicanthes_elastica	Amyema_queenslandica))	Sogerianthe_sessiflora)	((Tupeia_antarctica	(((Decaisnina_brittenii	Gaiadendron_punctatum)	Nuytsia_floribunda)	(((Peraxilla_tetrapetala	Alepis_flavida)	(((Lepidaria_oviceps	Amylotheca_duthieana)	Loxanthera_speciosa)	(((Lepeostegeres_lancifolia	(Lepidaria_sp_Nickrent_4044	(Macrosolen_melintangensis	Macrosolen_cochinchinensis)))	Decaisnina_triflora)	(Amylotheca_subumbellata	((Lysiana_filifolia	Lysiana_exocarpi)	Lysiana_maritima)))))	(((Decaisnina_signata	Decaisnina_congesta)	Atkinsonia_ligustrina)	((((((((Tristerix_longebracteatus	Tristerix_peruvianus)	Tristerix_grandiflorus)	Tristerix_chodatianus)	Tristerix_pubescens)	(Tristerix_peytonii	(Tristerix_penduliflorus	(Tristerix_aphyllus
(((Berhautia_senegalensis	((Plicosepalus_curviflorus	Oedina_pendens)	(((Helixanthera_kirkii	Moquiniella_rubra)	((Globimetula_dinklagei	Emelianthe_panganensis)	(((Englerina_woodfordioides	(Oliverella_rubroviridis	Tapinanthus_quinquangulus))	((Erianthemum_dregei	Spragueanella_rhamnifolia)	Tapinanthus_sp_OM825))	Phragmanthera_crassicaulis)))	(Bakerella_sp_Nickrent_4161	((((((((((Amyema_cambagei	Dactyliophora_novaeguineae)	((Amyema_glabra	Diplatia_grandibractea)	Diplatia_furcata))	((Helicanthes_elastica	Amyema_queenslandica)	Benthamina_alyxifolia))	(Sogerianthe_sessiflora	Baratranthus_axanthus))	((Ileostylus_micranthus	(Muellerina_celastroides	Muellerina_eucalyptoides))	((((Loranthus_europaeus	Loranthus_grewingkii)	(Loranthus_odoratus	(Loranthus_delavayi	Loranthus_kaoi)))	Cecarria_obtusifolia)	((Tupeia_antarctica	(Notanthera_heterophylla	(Atkinsonia_ligustrina	(((Decaisnina_brittenii	((Decaisnina_signata	Decaisnina_congesta)	Ligaria_cuneifolia))	(Aetanthus_nodosus	Desmaria_mutabilis))	((Tripodanthus_belmirensis	(Phthirusa_inorna	(Tripodanthus_flagellaris	Tripodanthus_acutifolius)))	((Passovia_pyrifolia	(Oryctanthus_occidentalis	Dendropemon_bicolor))
((Agelanthus_sansibarensis	(Oncocalyx_sulfureus	Oncella_ambigua))	(Berhautia_senegalensis	(((Tapinanthus_constrictiflorus	Englerina_ramulosa)	(Oedina_pendens	((((Helixanthera_kirkii	(Plicosepalus_curviflorus	Moquiniella_rubra))	(Emelianthe_panganensis	(((Tapinanthus_sp_OM825	(Oliverella_rubroviridis	(Tapinanthus_quinquangulus	Englerina_woodfordioides)))	(Erianthemum_dregei	Spragueanella_rhamnifolia))	Globimetula_dinklagei)))	Phragmanthera_crassicaulis)	(Bakerella_sp_Nickrent_4161	((((((((((Notanthera_heterophylla	((Psittacanthus_angustifolius	(Peraxilla_tetrapetala	Alepis_flavida))	((Lepeostegeres_lancifolia	(Amylotheca_duthieana	Loxanthera_speciosa))	((Decaisnina_triflora	(Lepidaria_sp_Nickrent_4044	(Macrosolen_melintangensis	Macrosolen_cochinchinensis)))	(Amylotheca_subumbellata	(Lysiana_exocarpi	(Lysiana_maritima	Lysiana_filifolia)))))))	(Atkinsonia_ligustrina	(Lepidaria_oviceps	(((Ligaria_cuneifolia	(Decaisnina_brittenii	(Decaisnina_signata	Decaisnina_congesta)))	(Aetanthus_nodosus	Desmaria_mutabilis))	((Tripodanthus_belmirensis	(Phthirusa_inorna	(Tripodanthus_flagellaris	Tripodanthus_acutifolius)))	((Cladocolea_cupulata	(Passovia_pyrifolia	(Psittacanthus_schiedeanus
(Berhautia_senegalensis	(((Tapinanthus_constrictiflorus	(Oncocalyx_schimperi	Englerina_ramulosa))	(Oedina_pendens	((Socratina_bemarivensis	Vanwykia_remota)	(((Bakerella_sp_Nickrent_4161	Plicosepalus_sagittifolius)	((((Baratranthus_axanthus	((((Loranthus_europaeus	Loranthus_grewingkii)	(Loranthus_delavayi	(Loranthus_kaoi	Loranthus_odoratus)))	Cecarria_obtusifolia)	((((((Aetanthus_nodosus	(((((((Tristerix_corymbosus	Tristerix_verticillatus)	Tristerix_aphyllus)	Tristerix_penduliflorus)	Tristerix_peytonii)	(Tristerix_longebracteatus	Tristerix_pubescens))	Tristerix_grandiflorus)	(Tristerix_chodatianus	Tristerix_peruvianus)))	(Psittacanthus_calyculatus	(Phthirusa_inorna	((((Passovia_pyrifolia	(Dendropemon_bicolor	(Psittacanthus_schiedeanus	Oryctanthus_occidentalis)))	((Struthanthus_woodsonii	(Struthanthus_orbicularis	Struthanthus_oerstedii))	(Cladocolea_gracilis	Struthanthus_sp_RE_5128_1)))	(Cladocolea_cupulata	Cladocolea_mcvaughii))	(Tripodanthus_belmirensis	Tripodanthus_acutifolius)))))	((Tripodanthus_flagellaris	Desmaria_mutabilis)	((Decaisnina_brittenii	(Decaisnina_signata	Decaisnina_congesta))	((Gaiadendron_punctatum	((Amylotheca_subumbellata	((Peraxilla_tetrapetala
(((Oncocalyx_schimperi	Tapinanthus_constrictiflorus)	Englerina_ramulosa)	((Agelanthus_sansibarensis	((Oncella_ambigua	Oncocalyx_sulfureus)	Englerina_woodfordioides))	((((((Plicosepalus_sagittifolius	(((Dendrophthoe_longituba	Dendrophthoe_vitellina)	Dendrophthoe_curvata)	(Plicosepalus_curviflorus	(Helixanthera_coccinea	Tolypanthus_involucratus))))	(((((Ligaria_cuneifolia	((Aetanthus_nodosus	Desmaria_mutabilis)	(((((Tristerix_penduliflorus	Tristerix_grandiflorus)	((Tristerix_peruvianus	Tristerix_pubescens)	Tristerix_longebracteatus))	Tristerix_chodatianus)	Tristerix_peytonii)	((Tristerix_verticillatus	Tristerix_aphyllus)	Tristerix_corymbosus))))	Tupeia_antarctica)	((((Atkinsonia_ligustrina	Nuytsia_floribunda)	((Notanthera_heterophylla	((Peraxilla_tetrapetala	Alepis_flavida)	((Amylotheca_duthieana	Loxanthera_speciosa)	((((Decaisnina_signata	(Decaisnina_brittenii	(Decaisnina_congesta	Lepidaria_sp_Nickrent_4044)))	(Macrosolen_melintangensis	Macrosolen_cochinchinensis))	Decaisnina_triflora)	(Lepeostegeres_lancifolia	((Lysiana_maritima	Lepidaria_oviceps)	(Lysiana_exocarpi	Lysiana_filifolia)))))))	Gaiadendron_punctatum))	Amylotheca_subumbellata)	(((Psittacanthus_calyculatus
((Agelanthus_sansibarensis	(Oncella_ambigua	Oncocalyx_sulfureus))	(((Tapinanthus_constrictiflorus	Englerina_ramulosa)	(Oncocalyx_schimperi	((Vanwykia_remota	Socratina_bemarivensis)	(Oedina_pendens	(((((Dendrophthoe_constricta	(Dendrophthoe_longituba	Dendrophthoe_vitellina))	Dendrophthoe_curvata)	(Helixanthera_coccinea	Tolypanthus_involucratus))	((Plicosepalus_curviflorus	Helixanthera_parasitica)	(((Phragmanthera_regularis	(Scurrula_ferruginea	(Scurrula_pulverulenta	Scurrula_parasitica)))	Taxillus_chinensis)	((((Sogerianthe_sessiflora	(((Diplatia_grandibractea	(Diplatia_furcata	Amyema_glabra))	Amyema_cambagei)	Dactyliophora_novaeguineae))	((Helicanthes_elastica	Amyema_queenslandica)	Benthamina_alyxifolia))	Baratranthus_axanthus)	(((Ileostylus_micranthus	(Muellerina_celastroides	Muellerina_eucalyptoides))	(((((Psittacanthus_calyculatus	(((Tripodanthus_belmirensis	(((Cladocolea_gracilis	Struthanthus_sp_RE_5128_1)	((Struthanthus_oerstedii	Struthanthus_orbicularis)	Struthanthus_woodsonii))	Psittacanthus_angustifolius))	Phthirusa_inorna)	((Dendropemon_bicolor	(Cladocolea_cupulata	(Cladocolea_mcvaughii	Oryctanthus_occidentalis)))	Passovia_pyrifolia)))	(Tripodanthus_flagellaris
((Agelanthus_sansibarensis	(Oncella_ambigua	Oncocalyx_sulfureus))	(((Tapinanthus_constrictiflorus	Englerina_ramulosa)	(Oncocalyx_schimperi	(((Vanwykia_remota	Socratina_bemarivensis)	(((Helixanthera_kirkii	Moquiniella_rubra)	(((Globimetula_dinklagei	Emelianthe_panganensis)	(((Spragueanella_rhamnifolia	Erianthemum_dregei)	((Englerina_woodfordioides	(Oliverella_rubroviridis	Tapinanthus_quinquangulus))	Tapinanthus_sp_OM825))	Plicosepalus_curviflorus))	(Septulina_glauca	Phragmanthera_crassicaulis)))	((Bakerella_sp_Nickrent_4161	Plicosepalus_sagittifolius)	(((Helixanthera_coccinea	((Dendrophthoe_constricta	(Dendrophthoe_longituba	Dendrophthoe_vitellina))	Dendrophthoe_curvata))	Tolypanthus_involucratus)	(((Phragmanthera_regularis	((Scurrula_ferruginea	Scurrula_parasitica)	Scurrula_pulverulenta))	(Helixanthera_parasitica	Taxillus_chinensis))	(Helixanthera_cylindrica	((Baratranthus_axanthus	(Sogerianthe_sessiflora	((((Diplatia_furcata	(Amyema_glabra	Diplatia_grandibractea))	Amyema_cambagei)	Dactyliophora_novaeguineae)	((Helicanthes_elastica	Amyema_queenslandica)	Benthamina_alyxifolia))))	((Ileostylus_micranthus	(Muellerina_celastroides	Muellerina_eucalyptoides))	(((Ligaria_cuneifolia
((Agelanthus_sansibarensis	(Oncella_ambigua	Oncocalyx_sulfureus))	(((Tapinanthus_constrictiflorus	Englerina_ramulosa)	(Oncocalyx_schimperi	(((Vanwykia_remota	Socratina_bemarivensis)	((((((Dendrophthoe_constricta	(Dendrophthoe_longituba	Dendrophthoe_vitellina))	Dendrophthoe_curvata)	Tolypanthus_involucratus)	(Helixanthera_coccinea	(Plicosepalus_sagittifolius	(((Phragmanthera_regularis	((Scurrula_ferruginea	Scurrula_parasitica)	Scurrula_pulverulenta))	(Helixanthera_parasitica	Taxillus_chinensis))	(Helixanthera_cylindrica	((Baratranthus_axanthus	(Sogerianthe_sessiflora	(((Diplatia_furcata	(Amyema_glabra	Diplatia_grandibractea))	Dactyliophora_novaeguineae)	(((Helicanthes_elastica	Amyema_queenslandica)	Benthamina_alyxifolia)	Amyema_cambagei))))	((Ileostylus_micranthus	(Muellerina_celastroides	Muellerina_eucalyptoides))	(((Tupeia_antarctica	Amylotheca_subumbellata)	((Gaiadendron_punctatum	((Notanthera_heterophylla	((Lepidaria_oviceps	(Peraxilla_tetrapetala	Alepis_flavida))	((Decaisnina_congesta	Decaisnina_signata)	((Loxanthera_speciosa	(Lepeostegeres_lancifolia	Amylotheca_duthieana))	(((Lepidaria_sp_Nickrent_4044	(Macrosolen_melintangensis	Macrosolen_cochinchinensis))
((Plicosepalus_curviflorus	(Agelanthus_sansibarensis	(Oncella_ambigua	Oncocalyx_sulfureus)))	((((Helixanthera_kirkii	Moquiniella_rubra)	(((Globimetula_dinklagei	Emelianthe_panganensis)	((Englerina_woodfordioides	(Oliverella_rubroviridis	Tapinanthus_quinquangulus))	(Tapinanthus_sp_OM825	(Spragueanella_rhamnifolia	Erianthemum_dregei))))	Phragmanthera_crassicaulis))	(((((Vanwykia_remota	Socratina_bemarivensis)	Oedina_pendens)	Plicosepalus_sagittifolius)	(Septulina_glauca	Bakerella_sp_Nickrent_4161))	(((Helixanthera_coccinea	(((Dendrophthoe_longituba	Dendrophthoe_vitellina)	Dendrophthoe_constricta)	Dendrophthoe_curvata))	Tolypanthus_involucratus)	(((Phragmanthera_regularis	(((Oncocalyx_schimperi	Scurrula_ferruginea)	Scurrula_parasitica)	Scurrula_pulverulenta))	(Helixanthera_parasitica	Taxillus_chinensis))	((((((Diplatia_furcata	(Amyema_glabra	Diplatia_grandibractea))	Amyema_cambagei)	Dactyliophora_novaeguineae)	((Helicanthes_elastica	Amyema_queenslandica)	Benthamina_alyxifolia))	(Baratranthus_axanthus	Sogerianthe_sessiflora))	(((Tupeia_antarctica	((Gaiadendron_punctatum	Nuytsia_floribunda)	(Atkinsonia_ligustrina	((Desmaria_mutabilis	(Notanthera_heterophylla
((Agelanthus_sansibarensis	(Oncocalyx_schimperi	(Oncella_ambigua	Oncocalyx_sulfureus)))	((((((Helixanthera_kirkii	Moquiniella_rubra)	(((Globimetula_dinklagei	Emelianthe_panganensis)	((Englerina_woodfordioides	(Oliverella_rubroviridis	Tapinanthus_quinquangulus))	(Tapinanthus_sp_OM825	(Spragueanella_rhamnifolia	Erianthemum_dregei))))	Phragmanthera_crassicaulis))	((Vanwykia_remota	Socratina_bemarivensis)	((Septulina_glauca	Bakerella_sp_Nickrent_4161)	(Plicosepalus_sagittifolius	((((Helixanthera_coccinea	((Dendrophthoe_longituba	Dendrophthoe_vitellina)	Dendrophthoe_curvata))	Dendrophthoe_constricta)	Tolypanthus_involucratus)	(((Helixanthera_cylindrica	(((Helicanthes_elastica	Amyema_queenslandica)	(Benthamina_alyxifolia	((((Amyema_glabra	Diplatia_grandibractea)	Diplatia_furcata)	Amyema_cambagei)	Dactyliophora_novaeguineae)))	Sogerianthe_sessiflora))	(Plicosepalus_curviflorus	(((Phragmanthera_regularis	((Scurrula_ferruginea	Scurrula_parasitica)	Scurrula_pulverulenta))	(Helixanthera_parasitica	Taxillus_chinensis))	(((((Tripodanthus_belmirensis	(Psittacanthus_calyculatus	(((((((Cladocolea_cupulata	Struthanthus_oerstedii)	Struthanthus_orbicularis)	Struthanthus_sp_RE_5128_1)	Struthanthus_woodsonii)
(((Agelanthus_sansibarensis	(Oncella_ambigua	Oncocalyx_sulfureus))	(((Plicosepalus_curviflorus	Oedina_pendens)	((((Helixanthera_kirkii	Moquiniella_rubra)	(((Globimetula_dinklagei	Emelianthe_panganensis)	((Englerina_woodfordioides	(Oliverella_rubroviridis	Tapinanthus_quinquangulus))	(Tapinanthus_sp_OM825	(Spragueanella_rhamnifolia	Erianthemum_dregei))))	Phragmanthera_crassicaulis))	((Vanwykia_remota	Socratina_bemarivensis)	(((Dendrophthoe_vitellina	Septulina_glauca)	Bakerella_sp_Nickrent_4161)	(Phragmanthera_regularis	((((Helixanthera_coccinea	(Dendrophthoe_longituba	Dendrophthoe_curvata))	Tolypanthus_involucratus)	((((Scurrula_ferruginea	Scurrula_parasitica)	Scurrula_pulverulenta)	(Helixanthera_parasitica	Taxillus_chinensis))	(Helixanthera_cylindrica	((Baratranthus_axanthus	((Helicanthes_elastica	Amyema_queenslandica)	((Benthamina_alyxifolia	(((Amyema_cambagei	Diplatia_grandibractea)	Dactyliophora_novaeguineae)	(Amyema_glabra	Diplatia_furcata)))	Sogerianthe_sessiflora)))	(((((Nuytsia_floribunda	(Notanthera_heterophylla	(((((Tristerix_aphyllus	(Tristerix_penduliflorus	Tristerix_verticillatus))	Tristerix_corymbosus)	Tristerix_peytonii)	(((Tristerix_chodatianus
(((Tapinanthus_constrictiflorus	Englerina_ramulosa)	(Oedina_pendens	(((Helixanthera_kirkii	Moquiniella_rubra)	(((Globimetula_dinklagei	Emelianthe_panganensis)	((Englerina_woodfordioides	(Oliverella_rubroviridis	Tapinanthus_quinquangulus))	(Tapinanthus_sp_OM825	(Spragueanella_rhamnifolia	Erianthemum_dregei))))	(Septulina_glauca	(Plicosepalus_curviflorus	Phragmanthera_crassicaulis))))	((Vanwykia_remota	Socratina_bemarivensis)	(((((((Phragmanthera_regularis	((Scurrula_ferruginea	Scurrula_parasitica)	Scurrula_pulverulenta))	(Helixanthera_parasitica	Taxillus_chinensis))	(Helixanthera_cylindrica	((Baratranthus_axanthus	(((Benthamina_alyxifolia	(Helicanthes_elastica	Amyema_queenslandica))	(((Diplatia_grandibractea	Amyema_glabra)	Diplatia_furcata)	Dactyliophora_novaeguineae))	Sogerianthe_sessiflora))	((((((((Tristerix_longebracteatus	Tristerix_pubescens)	Tristerix_grandiflorus)	(Tristerix_penduliflorus	((Tristerix_corymbosus	(Tristerix_peytonii	Tristerix_verticillatus))	Tristerix_aphyllus)))	(Tristerix_chodatianus	Tristerix_peruvianus))	Nuytsia_floribunda)	(Tupeia_antarctica	(Amylotheca_subumbellata	(((Cladocolea_cupulata	Cladocolea_mcvaughii)	Atkinsonia_ligustrina)
(Agelanthus_sansibarensis	((Berhautia_senegalensis	(Oncella_ambigua	Oncocalyx_sulfureus))	((Tapinanthus_constrictiflorus	(Englerina_ramulosa	Oncocalyx_schimperi))	((Oedina_pendens	((((Globimetula_dinklagei	Emelianthe_panganensis)	(Septulina_glauca	((Tapinanthus_sp_OM825	(Plicosepalus_curviflorus	(Spragueanella_rhamnifolia	Erianthemum_dregei)))	(Helixanthera_kirkii	(Englerina_woodfordioides	(Oliverella_rubroviridis	Tapinanthus_quinquangulus))))))	(Moquiniella_rubra	Phragmanthera_crassicaulis))	((((Phragmanthera_regularis	((Scurrula_ferruginea	Scurrula_parasitica)	Scurrula_pulverulenta))	(Helixanthera_parasitica	Taxillus_chinensis))	(Helixanthera_cylindrica	((Baratranthus_axanthus	(((Helicanthes_elastica	Amyema_queenslandica)	(((Amyema_glabra	Diplatia_furcata)	(Dactyliophora_novaeguineae	(Diplatia_grandibractea	Amyema_cambagei)))	Benthamina_alyxifolia))	Sogerianthe_sessiflora))	((Ileostylus_micranthus	(Muellerina_celastroides	Muellerina_eucalyptoides))	((((((((Phthirusa_inorna	Passovia_pyrifolia)	(Dendropemon_bicolor	Oryctanthus_occidentalis))	((Struthanthus_woodsonii	(Struthanthus_sp_RE_5128_1	(Struthanthus_oerstedii	Struthanthus_orbicularis)))	((Psittacanthus_schiedeanus
((Tapinanthus_constrictiflorus	Englerina_ramulosa)	((Oncocalyx_schimperi	(((Oncella_ambigua	Oncocalyx_sulfureus)	(Agelanthus_sansibarensis	Englerina_woodfordioides))	Berhautia_senegalensis))	(Oedina_pendens	(((Plicosepalus_sagittifolius	((Tolypanthus_involucratus	(((Dendrophthoe_constricta	(Dendrophthoe_longituba	Dendrophthoe_vitellina))	Dendrophthoe_curvata)	Helixanthera_coccinea))	(((Phragmanthera_regularis	((Scurrula_ferruginea	Scurrula_parasitica)	Scurrula_pulverulenta))	(Helixanthera_parasitica	Taxillus_chinensis))	((Baratranthus_axanthus	((Helixanthera_cylindrica	(((Amyema_glabra	(Diplatia_furcata	Diplatia_grandibractea))	(Dactyliophora_novaeguineae	Amyema_cambagei))	(Benthamina_alyxifolia	(Helicanthes_elastica	Amyema_queenslandica))))	Sogerianthe_sessiflora))	((Ileostylus_micranthus	(Muellerina_celastroides	Muellerina_eucalyptoides))	((((((((Tristerix_verticillatus	(Tristerix_corymbosus	Tristerix_aphyllus))	Tristerix_penduliflorus)	Tristerix_peytonii)	Tristerix_grandiflorus)	(Tristerix_longebracteatus	Tristerix_pubescens))	(Tristerix_chodatianus	Tristerix_peruvianus))	(Tupeia_antarctica	(((Ligaria_cuneifolia	(Aetanthus_nodosus	Desmaria_mutabilis))
((Berhautia_senegalensis	((Oncocalyx_schimperi	(Tapinanthus_constrictiflorus	Englerina_ramulosa))	(((Moquiniella_rubra	(((Globimetula_dinklagei	Emelianthe_panganensis)	(Helixanthera_kirkii	((Englerina_woodfordioides	(Oliverella_rubroviridis	Tapinanthus_quinquangulus))	(Tapinanthus_sp_OM825	(Erianthemum_dregei	Spragueanella_rhamnifolia)))))	((Plicosepalus_curviflorus	Septulina_glauca)	Phragmanthera_crassicaulis)))	(Bakerella_sp_Nickrent_4161	((((Helixanthera_coccinea	(Dendrophthoe_constricta	(Dendrophthoe_vitellina	Dendrophthoe_longituba)))	Dendrophthoe_curvata)	(((Phragmanthera_regularis	(Scurrula_ferruginea	(Scurrula_parasitica	Scurrula_pulverulenta)))	(Helixanthera_parasitica	Taxillus_chinensis))	((Tolypanthus_involucratus	((Baratranthus_axanthus	(Sogerianthe_sessiflora	((Dactyliophora_novaeguineae	(Amyema_cambagei	(Diplatia_furcata	(Amyema_glabra	Diplatia_grandibractea))))	((Amyema_queenslandica	Helicanthes_elastica)	Benthamina_alyxifolia))))	(((Cecarria_obtusifolia	(((Loranthus_delavayi	Loranthus_kaoi)	Loranthus_odoratus)	(Loranthus_grewingkii	Loranthus_europaeus)))	(((Gaiadendron_punctatum	Nuytsia_floribunda)	((Atkinsonia_ligustrina	(((((Psittacanthus_calyculatus
(((Englerina_ramulosa	(Oncocalyx_schimperi	Tapinanthus_constrictiflorus))	(((((Plicosepalus_sagittifolius	((Moquiniella_rubra	((Septulina_glauca	Phragmanthera_crassicaulis)	((Globimetula_dinklagei	Emelianthe_panganensis)	((Englerina_woodfordioides	(Oliverella_rubroviridis	Tapinanthus_quinquangulus))	((Tapinanthus_sp_OM825	(Plicosepalus_curviflorus	(Erianthemum_dregei	Spragueanella_rhamnifolia)))	Helixanthera_kirkii)))))	Bakerella_sp_Nickrent_4161))	(Vanwykia_remota	Socratina_bemarivensis))	(Phragmanthera_regularis	((Helixanthera_coccinea	((Dendrophthoe_constricta	(Dendrophthoe_vitellina	Dendrophthoe_longituba))	Dendrophthoe_curvata))	(((Helixanthera_cylindrica	(Baratranthus_axanthus	(Sogerianthe_sessiflora	((Amyema_queenslandica	Helicanthes_elastica)	(Benthamina_alyxifolia	(Dactyliophora_novaeguineae	(Amyema_cambagei	(Diplatia_furcata	(Amyema_glabra	Diplatia_grandibractea)))))))))	(((Cecarria_obtusifolia	((Loranthus_delavayi	(Loranthus_kaoi	Loranthus_odoratus))	(Loranthus_grewingkii	Loranthus_europaeus)))	(((Gaiadendron_punctatum	(Tupeia_antarctica	((((Tripodanthus_belmirensis	(Tripodanthus_flagellaris	Tripodanthus_acutifolius))	(Psittacanthus_schiedeanus	(((Struthanthus_woodsonii
((((Oncocalyx_schimperi	(Englerina_ramulosa	Tapinanthus_constrictiflorus))	Berhautia_senegalensis)	(((Vanwykia_remota	Socratina_bemarivensis)	((((Tolypanthus_involucratus	(Helixanthera_coccinea	((Dendrophthoe_constricta	(Dendrophthoe_vitellina	Dendrophthoe_longituba))	Dendrophthoe_curvata)))	(((Helixanthera_cylindrica	Baratranthus_axanthus)	(((((Amylotheca_subumbellata	((Tristerix_grandiflorus	(((((Tristerix_penduliflorus	(Tristerix_corymbosus	Tristerix_aphyllus))	Tristerix_verticillatus)	Tristerix_peytonii)	(Tristerix_chodatianus	Tristerix_peruvianus))	(Tristerix_longebracteatus	Tristerix_pubescens)))	(Tupeia_antarctica	((Decaisnina_congesta	(Ligaria_cuneifolia	(Decaisnina_brittenii	Decaisnina_signata)))	(Aetanthus_nodosus	Desmaria_mutabilis)))))	((Phthirusa_inorna	(Tripodanthus_flagellaris	Tripodanthus_acutifolius))	((((((Cladocolea_mcvaughii	Cladocolea_cupulata)	Oryctanthus_occidentalis)	Dendropemon_bicolor)	((((Struthanthus_woodsonii	((Struthanthus_orbicularis	Struthanthus_sp_RE_5128_1)	Struthanthus_oerstedii))	Cladocolea_gracilis)	(Psittacanthus_schiedeanus	Psittacanthus_angustifolius))	Passovia_pyrifolia))	Psittacanthus_calyculatus)	Tripodanthus_belmirensis)))	((Notanthera_heterophylla
(((((Englerina_ramulosa	Tapinanthus_constrictiflorus)	Oncocalyx_schimperi)	((((((Plicosepalus_sagittifolius	Bakerella_sp_Nickrent_4161)	((Helixanthera_kirkii	Moquiniella_rubra)	((((Tapinanthus_sp_OM825	(Erianthemum_dregei	Spragueanella_rhamnifolia))	Oliverella_rubroviridis)	(Emelianthe_panganensis	Globimetula_dinklagei))	((Plicosepalus_curviflorus	Septulina_glauca)	(Englerina_woodfordioides	Phragmanthera_crassicaulis)))))	((((Dendrophthoe_constricta	(Dendrophthoe_vitellina	Dendrophthoe_longituba))	Dendrophthoe_curvata)	(Tolypanthus_involucratus	Helixanthera_coccinea))	((Helixanthera_cylindrica	(((((Ligaria_cuneifolia	((Aetanthus_nodosus	Desmaria_mutabilis)	(((Tristerix_longebracteatus	Tristerix_pubescens)	(Tristerix_grandiflorus	(Tristerix_chodatianus	Tristerix_peruvianus)))	(Tristerix_corymbosus	(Tristerix_aphyllus	(Tristerix_penduliflorus	(Tristerix_peytonii	Tristerix_verticillatus)))))))	((((Struthanthus_sp_RE_5128_1	((((Psittacanthus_schiedeanus	Struthanthus_oerstedii)	Struthanthus_orbicularis)	Cladocolea_gracilis)	Struthanthus_woodsonii))	((Passovia_pyrifolia	Psittacanthus_angustifolius)	((Oryctanthus_occidentalis	(Cladocolea_mcvaughii	Cladocolea_cupulata))	Dendropemon_bicolor)))	Psittacanthus_calyculatus)
(Agelanthus_sansibarensis	(((Oncocalyx_schimperi	Berhautia_senegalensis)	((Oedina_pendens	((((Amyema_cambagei	((((((((Tupeia_antarctica	((((Phthirusa_inorna	Passovia_pyrifolia)	(Psittacanthus_calyculatus	((Oryctanthus_occidentalis	(Cladocolea_mcvaughii	Cladocolea_cupulata))	Dendropemon_bicolor)))	((Psittacanthus_angustifolius	(Struthanthus_woodsonii	(Struthanthus_sp_RE_5128_1	((Psittacanthus_schiedeanus	Struthanthus_oerstedii)	Struthanthus_orbicularis))))	Cladocolea_gracilis))	(Tripodanthus_belmirensis	(Tripodanthus_flagellaris	Tripodanthus_acutifolius))))	(Amylotheca_subumbellata	(((Atkinsonia_ligustrina	(Nuytsia_floribunda	Gaiadendron_punctatum))	(Notanthera_heterophylla	(((Amylotheca_duthieana	Loxanthera_speciosa)	((Lepeostegeres_lancifolia	(Lepidaria_sp_Nickrent_4044	(Macrosolen_melintangensis	Macrosolen_cochinchinensis)))	(((Lysiana_filifolia	Lysiana_exocarpi)	Lysiana_maritima)	(Decaisnina_triflora	(Decaisnina_brittenii	(Decaisnina_signata	Decaisnina_congesta))))))	(Alepis_flavida	Peraxilla_tetrapetala))))	((Aetanthus_nodosus	Desmaria_mutabilis)	(((((((Tristerix_penduliflorus	(Tristerix_verticillatus	(Tristerix_corymbosus	Tristerix_aphyllus)))	Tristerix_peytonii)
(((Oncella_ambigua	Oncocalyx_sulfureus)	Agelanthus_sansibarensis)	(Berhautia_senegalensis	(((Oedina_pendens	(((Bakerella_sp_Nickrent_4161	(((((((((Amylotheca_subumbellata	(((Tristerix_chodatianus	((Tristerix_peruvianus	(Tristerix_peytonii	(Tristerix_penduliflorus	(Tristerix_verticillatus	(Tristerix_corymbosus	Tristerix_aphyllus)))))	Tristerix_longebracteatus))	Tristerix_pubescens)	Tristerix_grandiflorus))	Tupeia_antarctica)	(((Tripodanthus_flagellaris	Tripodanthus_acutifolius)	Tripodanthus_belmirensis)	((((Psittacanthus_angustifolius	(Psittacanthus_schiedeanus	Passovia_pyrifolia))	((Cladocolea_cupulata	(Oryctanthus_occidentalis	Cladocolea_mcvaughii))	Dendropemon_bicolor))	((Struthanthus_woodsonii	(Struthanthus_oerstedii	Struthanthus_orbicularis))	(Struthanthus_sp_RE_5128_1	Cladocolea_gracilis)))	Psittacanthus_calyculatus)))	((((Nuytsia_floribunda	Atkinsonia_ligustrina)	Gaiadendron_punctatum)	(Notanthera_heterophylla	(((Amylotheca_duthieana	Loxanthera_speciosa)	(((Lysiana_filifolia	Lysiana_exocarpi)	Lysiana_maritima)	((((Decaisnina_brittenii	(Decaisnina_signata	Decaisnina_congesta))	Decaisnina_triflora)	Lepeostegeres_lancifolia)	(Lepidaria_sp_Nickrent_4044	(Macrosolen_melintangensis
(((Oncella_ambigua	Oncocalyx_sulfureus)	Agelanthus_sansibarensis)	(Berhautia_senegalensis	((Oedina_pendens	((((((Dendrophthoe_constricta	Taxillus_chinensis)	Helixanthera_parasitica)	(Phragmanthera_regularis	(Scurrula_pulverulenta	(Scurrula_ferruginea	Scurrula_parasitica))))	(Helixanthera_cylindrica	(((Cecarria_obtusifolia	((Loranthus_europaeus	Loranthus_grewingkii)	(Loranthus_delavayi	(Loranthus_kaoi	Loranthus_odoratus))))	(((((((((Cladocolea_cupulata	(Oryctanthus_occidentalis	Cladocolea_mcvaughii))	Dendropemon_bicolor)	Passovia_pyrifolia)	(Cladocolea_gracilis	(((Struthanthus_sp_RE_5128_1	((Psittacanthus_schiedeanus	Struthanthus_oerstedii)	Struthanthus_orbicularis))	Struthanthus_woodsonii)	Psittacanthus_angustifolius)))	Psittacanthus_calyculatus)	(Tripodanthus_flagellaris	((Phthirusa_inorna	Tripodanthus_acutifolius)	Tripodanthus_belmirensis)))	(Oncocalyx_schimperi	(((((Nuytsia_floribunda	Atkinsonia_ligustrina)	Gaiadendron_punctatum)	(Notanthera_heterophylla	(((Amylotheca_duthieana	Loxanthera_speciosa)	(((Amylotheca_subumbellata	((Lysiana_exocarpi	Lysiana_filifolia)	Lysiana_maritima))	(Decaisnina_triflora	((Macrosolen_melintangensis	Macrosolen_cochinchinensis)
(((Oncella_ambigua	Oncocalyx_sulfureus)	(Agelanthus_sansibarensis	Englerina_woodfordioides))	(Berhautia_senegalensis	((Oncocalyx_schimperi	(Tapinanthus_constrictiflorus	Englerina_ramulosa))	(Oedina_pendens	((((Septulina_glauca	Phragmanthera_crassicaulis)	((((Plicosepalus_curviflorus	(Tapinanthus_sp_OM825	(Erianthemum_dregei	Spragueanella_rhamnifolia)))	(Tapinanthus_quinquangulus	Oliverella_rubroviridis))	(Globimetula_dinklagei	Emelianthe_panganensis))	(Helixanthera_kirkii	Moquiniella_rubra)))	(Bakerella_sp_Nickrent_4161	(Plicosepalus_sagittifolius	(((((Dendrophthoe_constricta	(Dendrophthoe_vitellina	Dendrophthoe_longituba))	Dendrophthoe_curvata)	(Helixanthera_coccinea	Tolypanthus_involucratus))	(((Taxillus_chinensis	Helixanthera_parasitica)	(Scurrula_ferruginea	(Scurrula_parasitica	Scurrula_pulverulenta)))	(Helixanthera_cylindrica	((((((((Tristerix_longebracteatus	Tristerix_pubescens)	(((Tristerix_verticillatus	(Tristerix_penduliflorus	(Tristerix_corymbosus	Tristerix_aphyllus)))	Tristerix_peytonii)	(Tristerix_chodatianus	Tristerix_peruvianus)))	Tristerix_grandiflorus)	Tupeia_antarctica)	((Tripodanthus_acutifolius	(Tripodanthus_belmirensis	(((((Cladocolea_cupulata	(Oryctanthus_occidentalis
(((Berhautia_senegalensis	(Oncella_ambigua	Oncocalyx_sulfureus))	Agelanthus_sansibarensis)	((Tapinanthus_constrictiflorus	(Englerina_ramulosa	Oncocalyx_schimperi))	(Oedina_pendens	((Socratina_bemarivensis	((Helixanthera_kirkii	Moquiniella_rubra)	((Phragmanthera_crassicaulis	((Tapinanthus_sp_OM825	(Erianthemum_dregei	Spragueanella_rhamnifolia))	(Englerina_woodfordioides	(Tapinanthus_quinquangulus	Oliverella_rubroviridis))))	(((Plicosepalus_curviflorus	Septulina_glauca)	Globimetula_dinklagei)	Emelianthe_panganensis))))	(((((Taxillus_chinensis	Helixanthera_parasitica)	(Phragmanthera_regularis	(Scurrula_ferruginea	(Scurrula_parasitica	Scurrula_pulverulenta))))	(Helixanthera_cylindrica	(((((((Tripodanthus_flagellaris	Tripodanthus_acutifolius)	((((Cladocolea_cupulata	(Oryctanthus_occidentalis	Cladocolea_mcvaughii))	Dendropemon_bicolor)	(Phthirusa_inorna	Passovia_pyrifolia))	(Psittacanthus_calyculatus	((Psittacanthus_angustifolius	((Struthanthus_woodsonii	(Struthanthus_oerstedii	Struthanthus_orbicularis))	(Cladocolea_gracilis	Struthanthus_sp_RE_5128_1)))	Tripodanthus_belmirensis))))	Psittacanthus_schiedeanus)	(((Atkinsonia_ligustrina	Gaiadendron_punctatum)	(Notanthera_heterophylla	(((Amylotheca_subumbellata
(((Oncella_ambigua	Oncocalyx_sulfureus)	Agelanthus_sansibarensis)	((Berhautia_senegalensis	(Tapinanthus_constrictiflorus	(Oncocalyx_schimperi	Englerina_ramulosa)))	(Oedina_pendens	(((Helixanthera_parasitica	Socratina_bemarivensis)	Vanwykia_remota)	(((((Helixanthera_kirkii	Moquiniella_rubra)	((Phragmanthera_crassicaulis	Septulina_glauca)	(((Tapinanthus_sp_OM825	(Erianthemum_dregei	Spragueanella_rhamnifolia))	(Englerina_woodfordioides	(Tapinanthus_quinquangulus	Oliverella_rubroviridis)))	(Globimetula_dinklagei	Emelianthe_panganensis))))	((Taxillus_chinensis	(Phragmanthera_regularis	(Scurrula_pulverulenta	(Scurrula_ferruginea	Scurrula_parasitica))))	(((Helixanthera_cylindrica	(((Amyema_cambagei	((Amyema_glabra	Diplatia_grandibractea)	Diplatia_furcata))	Dactyliophora_novaeguineae)	((Amyema_queenslandica	Helicanthes_elastica)	Benthamina_alyxifolia)))	(Plicosepalus_curviflorus	Sogerianthe_sessiflora))	(((Cecarria_obtusifolia	((Loranthus_europaeus	Loranthus_grewingkii)	(Loranthus_delavayi	(Loranthus_kaoi	Loranthus_odoratus))))	(((((Tristerix_grandiflorus	(Tristerix_peytonii	((Tristerix_chodatianus	Tristerix_peruvianus)	((Tristerix_aphyllus
((((Tapinanthus_constrictiflorus	Englerina_ramulosa)	(Oedina_pendens	((Socratina_bemarivensis	Vanwykia_remota)	(((Helixanthera_kirkii	Moquiniella_rubra)	((Emelianthe_panganensis	Globimetula_dinklagei)	(((Tapinanthus_sp_OM825	(Spragueanella_rhamnifolia	Erianthemum_dregei))	(Oliverella_rubroviridis	Tapinanthus_quinquangulus))	(Phragmanthera_crassicaulis	Septulina_glauca))))	((Plicosepalus_sagittifolius	Bakerella_sp_Nickrent_4161)	((((Helixanthera_cylindrica	((Baratranthus_axanthus	(((Amylotheca_subumbellata	(Tupeia_antarctica	((Tristerix_peytonii	(Tristerix_grandiflorus	(Tristerix_chodatianus	(Tristerix_pubescens	(Tristerix_peruvianus	Tristerix_longebracteatus)))))	(Tristerix_corymbosus	(Tristerix_aphyllus	(Tristerix_penduliflorus	Tristerix_verticillatus))))))	((((Lysiana_maritima	Ligaria_cuneifolia)	(Aetanthus_nodosus	Desmaria_mutabilis))	((Tripodanthus_flagellaris	Tripodanthus_acutifolius)	(((((Struthanthus_woodsonii	(Psittacanthus_angustifolius	(Cladocolea_gracilis	(Phthirusa_inorna	(Struthanthus_orbicularis	((Cladocolea_mcvaughii	Cladocolea_cupulata)	Struthanthus_oerstedii))))))	Struthanthus_sp_RE_5128_1)	(Passovia_pyrifolia	(Dendropemon_bicolor	Oryctanthus_occidentalis)))
((((Oedina_pendens	(((Helixanthera_kirkii	Moquiniella_rubra)	((Emelianthe_panganensis	Globimetula_dinklagei)	(((Tapinanthus_sp_OM825	(Spragueanella_rhamnifolia	Erianthemum_dregei))	(((Plicosepalus_curviflorus	Oliverella_rubroviridis)	Tapinanthus_quinquangulus)	Englerina_woodfordioides))	Phragmanthera_crassicaulis)))	(((((((Helixanthera_parasitica	Taxillus_chinensis)	(((Scurrula_parasitica	Scurrula_pulverulenta)	Scurrula_ferruginea)	Phragmanthera_regularis))	Helixanthera_cylindrica)	(Amyema_cambagei	(((Diplatia_grandibractea	Baratranthus_axanthus)	(Sogerianthe_sessiflora	((((Lepidaria_oviceps	Amyema_glabra)	Diplatia_furcata)	Dactyliophora_novaeguineae)	(Benthamina_alyxifolia	(Helicanthes_elastica	Amyema_queenslandica)))))	((Cecarria_obtusifolia	((Loranthus_europaeus	Loranthus_grewingkii)	(Loranthus_delavayi	(Loranthus_kaoi	Loranthus_odoratus))))	((((((Psittacanthus_calyculatus	(((Struthanthus_woodsonii	(Struthanthus_sp_RE_5128_1	(Struthanthus_oerstedii	Struthanthus_orbicularis)))	(Psittacanthus_angustifolius	(Cladocolea_mcvaughii	Cladocolea_gracilis)))	(Cladocolea_cupulata	(Passovia_pyrifolia	(Dendropemon_bicolor	Oryctanthus_occidentalis)))))	((Tripodanthus_flagellaris
(Berhautia_senegalensis	((Agelanthus_sansibarensis	(Oncella_ambigua	Oncocalyx_sulfureus))	((Oedina_pendens	(((Helixanthera_kirkii	Moquiniella_rubra)	((Emelianthe_panganensis	Globimetula_dinklagei)	(((Plicosepalus_curviflorus	(Spragueanella_rhamnifolia	Erianthemum_dregei))	(Tapinanthus_sp_OM825	((Oliverella_rubroviridis	Tapinanthus_quinquangulus)	Englerina_woodfordioides)))	Phragmanthera_crassicaulis)))	(((((Helixanthera_cylindrica	((Baratranthus_axanthus	(Sogerianthe_sessiflora	(((Amyema_cambagei	(Diplatia_grandibractea	(Amyema_glabra	Diplatia_furcata)))	Dactyliophora_novaeguineae)	(Benthamina_alyxifolia	(Helicanthes_elastica	Amyema_queenslandica)))))	(((((((Tripodanthus_flagellaris	Tripodanthus_acutifolius)	(Tripodanthus_belmirensis	Phthirusa_inorna))	(Psittacanthus_calyculatus	((Passovia_pyrifolia	(Dendropemon_bicolor	(Cladocolea_mcvaughii	Oryctanthus_occidentalis)))	((Psittacanthus_schiedeanus	(Struthanthus_woodsonii	((Cladocolea_cupulata	Struthanthus_sp_RE_5128_1)	(Struthanthus_oerstedii	Struthanthus_orbicularis))))	(Psittacanthus_angustifolius	Cladocolea_gracilis)))))	Atkinsonia_ligustrina)	(((Ligaria_cuneifolia	((Notanthera_heterophylla	Tupeia_antarctica)	((Tristerix_corymbosus
((Agelanthus_sansibarensis	(Oncella_ambigua	(Oncocalyx_schimperi	Oncocalyx_sulfureus)))	(Berhautia_senegalensis	((Oedina_pendens	(((Moquiniella_rubra	(((Helixanthera_kirkii	Emelianthe_panganensis)	Globimetula_dinklagei)	(((Tapinanthus_sp_OM825	((Plicosepalus_curviflorus	Spragueanella_rhamnifolia)	Erianthemum_dregei))	((Oliverella_rubroviridis	Tapinanthus_quinquangulus)	Englerina_woodfordioides))	Phragmanthera_crassicaulis)))	(((Septulina_glauca	Bakerella_sp_Nickrent_4161)	((((Dendrophthoe_curvata	((Dendrophthoe_vitellina	Dendrophthoe_longituba)	Dendrophthoe_constricta))	Helixanthera_coccinea)	Plicosepalus_sagittifolius)	(Socratina_bemarivensis	Vanwykia_remota)))	((Helixanthera_cylindrica	((Baratranthus_axanthus	(Sogerianthe_sessiflora	(((Dactyliophora_novaeguineae	(Diplatia_grandibractea	Amyema_cambagei))	(Amyema_glabra	Diplatia_furcata))	(Benthamina_alyxifolia	(Helicanthes_elastica	Amyema_queenslandica)))))	((Cecarria_obtusifolia	((Loranthus_europaeus	Loranthus_grewingkii)	(Loranthus_delavayi	(Loranthus_kaoi	Loranthus_odoratus))))	(((Tupeia_antarctica	((Amylotheca_subumbellata	(Nuytsia_floribunda	Gaiadendron_punctatum))	((((Notanthera_heterophylla
(((Agelanthus_sansibarensis	(Oncella_ambigua	Oncocalyx_sulfureus))	Berhautia_senegalensis)	(((Socratina_bemarivensis	Vanwykia_remota)	(Plicosepalus_sagittifolius	((((Bakerella_sp_Nickrent_4161	Oedina_pendens)	(Moquiniella_rubra	((Emelianthe_panganensis	Globimetula_dinklagei)	((((Tapinanthus_sp_OM825	(Spragueanella_rhamnifolia	Erianthemum_dregei))	Plicosepalus_curviflorus)	((Oliverella_rubroviridis	Tapinanthus_quinquangulus)	Englerina_woodfordioides))	(Helixanthera_kirkii	Phragmanthera_crassicaulis)))))	Septulina_glauca)	((((Helixanthera_cylindrica	(Phragmanthera_regularis	((Amyema_cambagei	((Tupeia_antarctica	(((Notanthera_heterophylla	((((Lysiana_maritima	(Lysiana_exocarpi	Lysiana_filifolia))	(((Decaisnina_brittenii	Decaisnina_triflora)	(Decaisnina_signata	Decaisnina_congesta))	((Psittacanthus_schiedeanus	Lepidaria_sp_Nickrent_4044)	(Macrosolen_cochinchinensis	Macrosolen_melintangensis))))	(Lepeostegeres_lancifolia	(Lepidaria_oviceps	(Loxanthera_speciosa	Amylotheca_duthieana))))	(Alepis_flavida	Peraxilla_tetrapetala)))	((((Phthirusa_inorna	((Tripodanthus_acutifolius	Tripodanthus_belmirensis)	Tripodanthus_flagellaris))	Psittacanthus_calyculatus)	((Passovia_pyrifolia
(((Agelanthus_sansibarensis	(Oncella_ambigua	Oncocalyx_sulfureus))	Berhautia_senegalensis)	(((Tolypanthus_involucratus	((Dendrophthoe_curvata	(Helixanthera_coccinea	(Dendrophthoe_vitellina	Dendrophthoe_longituba)))	Dendrophthoe_constricta))	((((Helixanthera_kirkii	((Helixanthera_parasitica	Socratina_bemarivensis)	Vanwykia_remota))	(Moquiniella_rubra	((Globimetula_dinklagei	Emelianthe_panganensis)	(((Plicosepalus_curviflorus	(Spragueanella_rhamnifolia	Erianthemum_dregei))	(Tapinanthus_sp_OM825	((Oliverella_rubroviridis	Tapinanthus_quinquangulus)	Englerina_woodfordioides)))	(Septulina_glauca	Phragmanthera_crassicaulis)))))	Bakerella_sp_Nickrent_4161)	(Plicosepalus_sagittifolius	((Oedina_pendens	((Sogerianthe_sessiflora	((((((Atkinsonia_ligustrina	Nuytsia_floribunda)	Gaiadendron_punctatum)	((Notanthera_heterophylla	((((Amylotheca_subumbellata	(Lysiana_maritima	(Lysiana_exocarpi	Lysiana_filifolia)))	((Lepeostegeres_lancifolia	(Decaisnina_triflora	(Decaisnina_brittenii	(Decaisnina_congesta	Decaisnina_signata))))	((Lepidaria_oviceps	Lepidaria_sp_Nickrent_4044)	(Macrosolen_cochinchinensis	Macrosolen_melintangensis))))	(Loxanthera_speciosa	Amylotheca_duthieana))	(Alepis_flavida
(((Agelanthus_sansibarensis	(Oncocalyx_schimperi	(Oncella_ambigua	Oncocalyx_sulfureus)))	Berhautia_senegalensis)	(((((Helixanthera_parasitica	Socratina_bemarivensis)	Vanwykia_remota)	((Phragmanthera_regularis	((Septulina_glauca	Phragmanthera_crassicaulis)	(((Helixanthera_kirkii	Moquiniella_rubra)	(Globimetula_dinklagei	Emelianthe_panganensis))	((Plicosepalus_curviflorus	(Tapinanthus_sp_OM825	(Spragueanella_rhamnifolia	Erianthemum_dregei)))	((Oliverella_rubroviridis	Tapinanthus_quinquangulus)	Englerina_woodfordioides)))))	((Bakerella_sp_Nickrent_4161	Plicosepalus_sagittifolius)	((((((((Tupeia_antarctica	(Aetanthus_nodosus	(((((((Tristerix_verticillatus	(Tristerix_aphyllus	Tristerix_corymbosus))	Tristerix_chodatianus)	Tristerix_pubescens)	Tristerix_peytonii)	Tristerix_longebracteatus)	Tristerix_peruvianus)	(Tristerix_grandiflorus	Tristerix_penduliflorus))))	((Notanthera_heterophylla	Desmaria_mutabilis)	(Atkinsonia_ligustrina	(((((Amylotheca_subumbellata	(Lysiana_maritima	(Lysiana_exocarpi	Lysiana_filifolia)))	((Lepeostegeres_lancifolia	(Decaisnina_triflora	(Decaisnina_brittenii	(Decaisnina_congesta	Decaisnina_signata))))	(Lepidaria_sp_Nickrent_4044	(Macrosolen_cochinchinensis
((Agelanthus_sansibarensis	(Oncella_ambigua	Oncocalyx_sulfureus))	(((((((Plicosepalus_curviflorus	Septulina_glauca)	Phragmanthera_crassicaulis)	(((Helixanthera_kirkii	Moquiniella_rubra)	(Globimetula_dinklagei	Emelianthe_panganensis))	((Tapinanthus_sp_OM825	(Spragueanella_rhamnifolia	Erianthemum_dregei))	((Oliverella_rubroviridis	Tapinanthus_quinquangulus)	Englerina_woodfordioides))))	(((Bakerella_sp_Nickrent_4161	Plicosepalus_sagittifolius)	((((((Ileostylus_micranthus	(Muellerina_celastroides	Muellerina_eucalyptoides))	((Cecarria_obtusifolia	((Loranthus_odoratus	(Loranthus_delavayi	Loranthus_kaoi))	(Loranthus_europaeus	Loranthus_grewingkii)))	(Ligaria_cuneifolia	(((((Psittacanthus_calyculatus	(((Cladocolea_cupulata	Cladocolea_mcvaughii)	((Psittacanthus_angustifolius	Passovia_pyrifolia)	(Dendropemon_bicolor	(Psittacanthus_schiedeanus	Oryctanthus_occidentalis))))	(Cladocolea_gracilis	(Struthanthus_woodsonii	(Struthanthus_sp_RE_5128_1	(Struthanthus_oerstedii	Struthanthus_orbicularis))))))	(Phthirusa_inorna	((Tripodanthus_belmirensis	Tripodanthus_acutifolius)	Tripodanthus_flagellaris)))	Tupeia_antarctica)	(Aetanthus_nodosus	(Desmaria_mutabilis	((Notanthera_heterophylla	((((Amylotheca_subumbellata
((Berhautia_senegalensis	(Agelanthus_sansibarensis	(Oncocalyx_schimperi	(Oncella_ambigua	Oncocalyx_sulfureus))))	(((((Plicosepalus_curviflorus	Septulina_glauca)	(((Socratina_bemarivensis	Phragmanthera_crassicaulis)	(((Helixanthera_kirkii	Moquiniella_rubra)	((Tripodanthus_flagellaris	Globimetula_dinklagei)	Emelianthe_panganensis))	((Tapinanthus_sp_OM825	(Spragueanella_rhamnifolia	Erianthemum_dregei))	((Oliverella_rubroviridis	Tapinanthus_quinquangulus)	Englerina_woodfordioides))))	Bakerella_sp_Nickrent_4161))	(((((((Cecarria_obtusifolia	((Loranthus_odoratus	(Loranthus_delavayi	Loranthus_kaoi))	(Loranthus_europaeus	Loranthus_grewingkii)))	((Ligaria_cuneifolia	(((((Tripodanthus_belmirensis	((((Phthirusa_inorna	Passovia_pyrifolia)	(Dendropemon_bicolor	Oryctanthus_occidentalis))	Psittacanthus_calyculatus)	(((Psittacanthus_angustifolius	Cladocolea_gracilis)	((Psittacanthus_schiedeanus	Struthanthus_oerstedii)	Struthanthus_orbicularis))	(Struthanthus_sp_RE_5128_1	((Cladocolea_cupulata	Cladocolea_mcvaughii)	Struthanthus_woodsonii)))))	Tripodanthus_acutifolius)	Tupeia_antarctica)	(Aetanthus_nodosus	(Desmaria_mutabilis	((Notanthera_heterophylla	(((Lepeostegeres_lancifolia	(Amylotheca_subumbellata
((Agelanthus_sansibarensis	(Oncella_ambigua	Oncocalyx_sulfureus))	((((((Phragmanthera_crassicaulis	(Helixanthera_kirkii	Moquiniella_rubra))	(Globimetula_dinklagei	Emelianthe_panganensis))	(((Spragueanella_rhamnifolia	Erianthemum_dregei)	(Tapinanthus_sp_OM825	Plicosepalus_curviflorus))	((Oliverella_rubroviridis	Tapinanthus_quinquangulus)	Englerina_woodfordioides)))	(((((((Sogerianthe_sessiflora	((Helicanthes_elastica	Amyema_queenslandica)	(Amyema_cambagei	((Dactyliophora_novaeguineae	(Diplatia_furcata	(Diplatia_grandibractea	Amyema_glabra)))	Benthamina_alyxifolia))))	(((((((Dendropemon_bicolor	(Cladocolea_mcvaughii	Oryctanthus_occidentalis))	(((Psittacanthus_schiedeanus	(Phthirusa_inorna	Passovia_pyrifolia))	((((Struthanthus_oerstedii	Struthanthus_orbicularis)	Struthanthus_sp_RE_5128_1)	Struthanthus_woodsonii)	(Psittacanthus_angustifolius	Cladocolea_gracilis)))	Cladocolea_cupulata))	Psittacanthus_calyculatus)	(Tripodanthus_belmirensis	Tripodanthus_acutifolius))	(((((Ligaria_cuneifolia	Desmaria_mutabilis)	(((Tristerix_longebracteatus	(Tristerix_grandiflorus	(Tristerix_pubescens	Tristerix_chodatianus)))	Tristerix_peruvianus)	(Tristerix_peytonii	((Tristerix_corymbosus	(Tristerix_verticillatus
((Berhautia_senegalensis	(Agelanthus_sansibarensis	(Oncella_ambigua	Oncocalyx_sulfureus)))	(((Oncocalyx_schimperi	Englerina_ramulosa)	Tapinanthus_constrictiflorus)	((((((Tolypanthus_involucratus	(Dendrophthoe_curvata	(((Dendrophthoe_vitellina	Dendrophthoe_longituba)	Helixanthera_coccinea)	Dendrophthoe_constricta)))	(((Phragmanthera_regularis	((Scurrula_parasitica	Scurrula_pulverulenta)	Scurrula_ferruginea))	(Helixanthera_parasitica	Taxillus_chinensis))	((Sogerianthe_sessiflora	((Amyema_cambagei	(((Diplatia_grandibractea	Amyema_glabra)	Diplatia_furcata)	Dactyliophora_novaeguineae))	(Benthamina_alyxifolia	(Helicanthes_elastica	Amyema_queenslandica))))	(((Ileostylus_micranthus	(Muellerina_celastroides	Muellerina_eucalyptoides))	((Cecarria_obtusifolia	((Loranthus_grewingkii	Loranthus_europaeus)	(Loranthus_odoratus	(Loranthus_delavayi	Loranthus_kaoi))))	(((Tupeia_antarctica	((Notanthera_heterophylla	(((Tristerix_verticillatus	Tristerix_aphyllus)	Tristerix_corymbosus)	((((Tristerix_penduliflorus	Tristerix_grandiflorus)	Tristerix_pubescens)	(Tristerix_chodatianus	Tristerix_peruvianus))	(Tristerix_longebracteatus	Tristerix_peytonii))))	(Ligaria_cuneifolia
(Berhautia_senegalensis	((Englerina_woodfordioides	(Agelanthus_sansibarensis	(Oncella_ambigua	Oncocalyx_sulfureus)))	(((Oncocalyx_schimperi	Englerina_ramulosa)	Tapinanthus_constrictiflorus)	((((Helixanthera_kirkii	Moquiniella_rubra)	((Globimetula_dinklagei	Emelianthe_panganensis)	(Phragmanthera_crassicaulis	((Tapinanthus_quinquangulus	Oliverella_rubroviridis)	(Plicosepalus_curviflorus	(Tapinanthus_sp_OM825	(Spragueanella_rhamnifolia	Erianthemum_dregei)))))))	((Septulina_glauca	(((((Dendrophthoe_curvata	(Dendrophthoe_vitellina	Dendrophthoe_longituba))	Dendrophthoe_constricta)	(Helixanthera_coccinea	Tolypanthus_involucratus))	((((Phragmanthera_regularis	((Scurrula_parasitica	Scurrula_pulverulenta)	Scurrula_ferruginea))	(Helixanthera_parasitica	Taxillus_chinensis))	(Helixanthera_cylindrica	((Baratranthus_axanthus	((((Amyema_glabra	Diplatia_grandibractea)	Diplatia_furcata)	Dactyliophora_novaeguineae)	((Helicanthes_elastica	Amyema_queenslandica)	(Benthamina_alyxifolia	Sogerianthe_sessiflora))))	((((Atkinsonia_ligustrina	(((((((Decaisnina_brittenii	(Decaisnina_signata	Decaisnina_congesta))	Ligaria_cuneifolia)	(((((((Tristerix_peytonii	Tristerix_penduliflorus)	(Tristerix_corymbosus
((Agelanthus_sansibarensis	(Oncella_ambigua	Oncocalyx_sulfureus))	((((Englerina_ramulosa	Tapinanthus_constrictiflorus)	((((Septulina_glauca	(Helixanthera_kirkii	Phragmanthera_crassicaulis))	(((Englerina_woodfordioides	(Tapinanthus_quinquangulus	Oliverella_rubroviridis))	(Plicosepalus_curviflorus	(Tapinanthus_sp_OM825	(Spragueanella_rhamnifolia	Erianthemum_dregei))))	((Globimetula_dinklagei	Emelianthe_panganensis)	Moquiniella_rubra)))	(((Bakerella_sp_Nickrent_4161	Plicosepalus_sagittifolius)	(Vanwykia_remota	Socratina_bemarivensis))	(Phragmanthera_regularis	(((((Scurrula_parasitica	Scurrula_pulverulenta)	Scurrula_ferruginea)	(Helixanthera_parasitica	Taxillus_chinensis))	(Helixanthera_cylindrica	((Baratranthus_axanthus	((((Amyema_cambagei	Dactyliophora_novaeguineae)	((Amyema_glabra	Diplatia_grandibractea)	Diplatia_furcata))	((Helicanthes_elastica	Amyema_queenslandica)	Benthamina_alyxifolia))	Sogerianthe_sessiflora))	((((((((Aetanthus_nodosus	Desmaria_mutabilis)	((Decaisnina_brittenii	(Decaisnina_signata	Decaisnina_congesta))	Ligaria_cuneifolia))	(Notanthera_heterophylla	((Tristerix_peytonii	((Tristerix_pubescens	Tristerix_longebracteatus)	((Tristerix_penduliflorus
(((Berhautia_senegalensis	(Englerina_ramulosa	Tapinanthus_constrictiflorus))	((((Phragmanthera_crassicaulis	(((Helixanthera_kirkii	(Englerina_woodfordioides	(Tapinanthus_quinquangulus	Oliverella_rubroviridis)))	(Tapinanthus_sp_OM825	(Spragueanella_rhamnifolia	Erianthemum_dregei)))	(Globimetula_dinklagei	Emelianthe_panganensis)))	Moquiniella_rubra)	(((Amyema_cambagei	(Diplatia_grandibractea	((((Phragmanthera_regularis	((Scurrula_parasitica	Scurrula_pulverulenta)	Scurrula_ferruginea))	(Helixanthera_parasitica	Taxillus_chinensis))	(Helixanthera_cylindrica	((((Dactyliophora_novaeguineae	(Amyema_glabra	Diplatia_furcata))	((Helicanthes_elastica	Amyema_queenslandica)	Benthamina_alyxifolia))	(Sogerianthe_sessiflora	Baratranthus_axanthus))	(((((Tripodanthus_flagellaris	Tripodanthus_acutifolius)	((((Phthirusa_inorna	Passovia_pyrifolia)	(((Struthanthus_woodsonii	(Struthanthus_orbicularis	Struthanthus_oerstedii))	((Tripodanthus_belmirensis	Cladocolea_gracilis)	Struthanthus_sp_RE_5128_1))	Psittacanthus_angustifolius))	(Psittacanthus_calyculatus	((Cladocolea_cupulata	(Cladocolea_mcvaughii	Oryctanthus_occidentalis))	Dendropemon_bicolor)))	Psittacanthus_schiedeanus))	(((((Lysiana_maritima	(Gaiadendron_punctatum
((Oncocalyx_schimperi	((Englerina_ramulosa	Tapinanthus_constrictiflorus)	((((Lepidaria_oviceps	Vanwykia_remota)	Socratina_bemarivensis)	(((((Englerina_woodfordioides	(Tapinanthus_quinquangulus	(Plicosepalus_curviflorus	Oliverella_rubroviridis)))	(Tapinanthus_sp_OM825	(Spragueanella_rhamnifolia	Erianthemum_dregei)))	(Globimetula_dinklagei	Emelianthe_panganensis))	((Helixanthera_kirkii	Moquiniella_rubra)	Phragmanthera_crassicaulis))	((Septulina_glauca	Bakerella_sp_Nickrent_4161)	((((Helixanthera_coccinea	(Dendrophthoe_curvata	(Dendrophthoe_constricta	(Dendrophthoe_vitellina	Dendrophthoe_longituba))))	Tolypanthus_involucratus)	(((Baratranthus_axanthus	Helixanthera_cylindrica)	((((Dactyliophora_novaeguineae	(Amyema_cambagei	(Diplatia_furcata	(Diplatia_grandibractea	Amyema_glabra))))	((Helicanthes_elastica	Amyema_queenslandica)	Benthamina_alyxifolia))	Sogerianthe_sessiflora)	((Cecarria_obtusifolia	((Loranthus_grewingkii	Loranthus_europaeus)	(Loranthus_odoratus	(Loranthus_delavayi	Loranthus_kaoi))))	(((((Amylotheca_subumbellata	(((Tristerix_peytonii	(Tristerix_corymbosus	((Tristerix_penduliflorus	Tristerix_verticillatus)	Tristerix_aphyllus)))	((Tristerix_longebracteatus
(((Englerina_ramulosa	(Oncocalyx_schimperi	Tapinanthus_constrictiflorus))	(((Phragmanthera_regularis	(Bakerella_sp_Nickrent_4161	(Septulina_glauca	(Moquiniella_rubra	(Emelianthe_panganensis	((Globimetula_dinklagei	Phragmanthera_crassicaulis)	((Englerina_woodfordioides	(Tapinanthus_quinquangulus	Oliverella_rubroviridis))	(Plicosepalus_curviflorus	(Tapinanthus_sp_OM825	(Spragueanella_rhamnifolia	Erianthemum_dregei))))))))))	(((((Helixanthera_coccinea	(Dendrophthoe_curvata	(Dendrophthoe_constricta	(Dendrophthoe_vitellina	Dendrophthoe_longituba))))	Tolypanthus_involucratus)	Plicosepalus_sagittifolius)	(Helixanthera_kirkii	(Vanwykia_remota	Socratina_bemarivensis)))	((Helixanthera_cylindrica	((Baratranthus_axanthus	(((Helicanthes_elastica	Amyema_queenslandica)	(Benthamina_alyxifolia	(Dactyliophora_novaeguineae	(Amyema_cambagei	(Diplatia_furcata	(Diplatia_grandibractea	Amyema_glabra))))))	Sogerianthe_sessiflora))	((Gaiadendron_punctatum	(((((((Psittacanthus_calyculatus	(Oryctanthus_occidentalis	Dendropemon_bicolor))	(((Cladocolea_gracilis	Struthanthus_sp_RE_5128_1)	(((Struthanthus_orbicularis	(Psittacanthus_angustifolius	Struthanthus_oerstedii))	Struthanthus_woodsonii)	Tripodanthus_belmirensis))	(Phthirusa_inorna
(((Englerina_ramulosa	Tapinanthus_constrictiflorus)	(((Helixanthera_kirkii	(Vanwykia_remota	Socratina_bemarivensis))	((((Helixanthera_cylindrica	((((((Ligaria_cuneifolia	((Tripodanthus_flagellaris	Tripodanthus_acutifolius)	((((Passovia_pyrifolia	((Psittacanthus_schiedeanus	Oryctanthus_occidentalis)	Dendropemon_bicolor))	(Psittacanthus_calyculatus	(((Psittacanthus_angustifolius	Cladocolea_gracilis)	Struthanthus_sp_RE_5128_1)	((Struthanthus_orbicularis	Struthanthus_oerstedii)	Struthanthus_woodsonii))))	(Cladocolea_cupulata	Cladocolea_mcvaughii))	(Phthirusa_inorna	Tripodanthus_belmirensis))))	(Phragmanthera_regularis	(((((Tristerix_peytonii	Tristerix_grandiflorus)	((Tristerix_peruvianus	Tristerix_chodatianus)	(((Tristerix_corymbosus	Tristerix_aphyllus)	Tristerix_penduliflorus)	Tristerix_verticillatus)))	(Tristerix_longebracteatus	Tristerix_pubescens))	Notanthera_heterophylla)	(Aetanthus_nodosus	Desmaria_mutabilis))))	(Atkinsonia_ligustrina	((Alepis_flavida	Peraxilla_tetrapetala)	((Amylotheca_subumbellata	(Lysiana_maritima	(Lysiana_exocarpi	Lysiana_filifolia)))	((Amylotheca_duthieana	Loxanthera_speciosa)	((Decaisnina_signata	(Decaisnina_congesta	Decaisnina_brittenii))
((Englerina_ramulosa	Tapinanthus_constrictiflorus)	((Berhautia_senegalensis	(((Vanwykia_remota	Socratina_bemarivensis)	(((((Oliverella_rubroviridis	(Englerina_woodfordioides	Tapinanthus_quinquangulus))	(Tapinanthus_sp_OM825	((Spragueanella_rhamnifolia	Erianthemum_dregei)	Plicosepalus_curviflorus)))	((Phragmanthera_crassicaulis	Septulina_glauca)	((Helixanthera_kirkii	Emelianthe_panganensis)	Globimetula_dinklagei)))	Moquiniella_rubra)	((Plicosepalus_sagittifolius	(((Helixanthera_cylindrica	(((((Cladocolea_mcvaughii	(Cladocolea_cupulata	(((Tripodanthus_flagellaris	Tripodanthus_acutifolius)	((Psittacanthus_calyculatus	((Passovia_pyrifolia	((Psittacanthus_schiedeanus	Oryctanthus_occidentalis)	Dendropemon_bicolor))	Psittacanthus_angustifolius))	(((Struthanthus_woodsonii	Tripodanthus_belmirensis)	(Struthanthus_sp_RE_5128_1	(Struthanthus_orbicularis	Struthanthus_oerstedii)))	Cladocolea_gracilis)))	((((((((Tristerix_verticillatus	Tristerix_aphyllus)	Tristerix_corymbosus)	((((Tristerix_peruvianus	Tristerix_chodatianus)	Tristerix_peytonii)	(Tristerix_longebracteatus	Tristerix_pubescens))	Tristerix_grandiflorus))	Tristerix_penduliflorus)	Notanthera_heterophylla)	Desmaria_mutabilis)	((Atkinsonia_ligustrina	((Nuytsia_floribunda
((((Oncocalyx_schimperi	Englerina_ramulosa)	Tapinanthus_constrictiflorus)	(((Vanwykia_remota	Socratina_bemarivensis)	((((Helixanthera_cylindrica	((((Amyema_cambagei	(Dactyliophora_novaeguineae	((Amyema_glabra	Diplatia_grandibractea)	Diplatia_furcata)))	((Helicanthes_elastica	Amyema_queenslandica)	Benthamina_alyxifolia))	Sogerianthe_sessiflora)	((((Gaiadendron_punctatum	((Atkinsonia_ligustrina	(((Lepidaria_oviceps	(((((Tristerix_chodatianus	(Tristerix_grandiflorus	((Tristerix_longebracteatus	Tristerix_peruvianus)	Tristerix_pubescens)))	Tristerix_peytonii)	((Tristerix_aphyllus	(Tristerix_penduliflorus	Tristerix_verticillatus))	Tristerix_corymbosus))	Notanthera_heterophylla)	(Nuytsia_floribunda	(Aetanthus_nodosus	Desmaria_mutabilis))))	(Tripodanthus_belmirensis	((Phthirusa_inorna	Tripodanthus_acutifolius)	(((Cladocolea_mcvaughii	Passovia_pyrifolia)	((Psittacanthus_schiedeanus	Oryctanthus_occidentalis)	Dendropemon_bicolor))	(Cladocolea_cupulata	(Psittacanthus_calyculatus	((Psittacanthus_angustifolius	(Struthanthus_sp_RE_5128_1	Cladocolea_gracilis))	(Struthanthus_woodsonii	(Struthanthus_orbicularis	Struthanthus_oerstedii)))))))))	((Alepis_flavida	Peraxilla_tetrapetala)
((Englerina_ramulosa	(Dendrophthoe_vitellina	Tapinanthus_constrictiflorus))	((((Vanwykia_remota	(Helixanthera_parasitica	Socratina_bemarivensis))	((Moquiniella_rubra	(((Emelianthe_panganensis	(Plicosepalus_curviflorus	Globimetula_dinklagei))	(((Spragueanella_rhamnifolia	Erianthemum_dregei)	Tapinanthus_sp_OM825)	(Helixanthera_kirkii	(Englerina_woodfordioides	(Oliverella_rubroviridis	Tapinanthus_quinquangulus)))))	(Septulina_glauca	Phragmanthera_crassicaulis)))	((Plicosepalus_sagittifolius	Bakerella_sp_Nickrent_4161)	(((((((((Aetanthus_nodosus	Desmaria_mutabilis)	((Amylotheca_subumbellata	((((Phthirusa_inorna	Tripodanthus_acutifolius)	(Tripodanthus_flagellaris	Tripodanthus_belmirensis))	(Psittacanthus_calyculatus	((Passovia_pyrifolia	((Psittacanthus_angustifolius	Cladocolea_gracilis)	(Struthanthus_woodsonii	(Struthanthus_sp_RE_5128_1	(Struthanthus_orbicularis	Struthanthus_oerstedii)))))	((Cladocolea_cupulata	Cladocolea_mcvaughii)	((Psittacanthus_schiedeanus	Oryctanthus_occidentalis)	Dendropemon_bicolor)))))	(Ligaria_cuneifolia	(((((((Tristerix_penduliflorus	(Tristerix_corymbosus	Tristerix_aphyllus))	Tristerix_verticillatus)	Tristerix_grandiflorus)	(Tristerix_pubescens	Tristerix_longebracteatus))	Tristerix_peytonii)
((Agelanthus_sansibarensis	(Oncella_ambigua	Oncocalyx_sulfureus))	(Berhautia_senegalensis	((Oncocalyx_schimperi	((Oedina_pendens	(((((Englerina_woodfordioides	(Tapinanthus_quinquangulus	Oliverella_rubroviridis))	(Emelianthe_panganensis	Globimetula_dinklagei))	((Tapinanthus_sp_OM825	(Spragueanella_rhamnifolia	Erianthemum_dregei))	(Septulina_glauca	Phragmanthera_crassicaulis)))	(Helixanthera_kirkii	Moquiniella_rubra))	((Vanwykia_remota	(Helixanthera_parasitica	Socratina_bemarivensis))	((((Helixanthera_coccinea	Tolypanthus_involucratus)	((Dendrophthoe_longituba	Dendrophthoe_vitellina)	(Dendrophthoe_curvata	Dendrophthoe_constricta)))	(((Plicosepalus_curviflorus	(((((Diplatia_grandibractea	(Diplatia_furcata	Amyema_glabra))	Amyema_cambagei)	Dactyliophora_novaeguineae)	((Amyema_queenslandica	Helicanthes_elastica)	Benthamina_alyxifolia))	Sogerianthe_sessiflora))	((Baratranthus_axanthus	((((Muellerina_celastroides	Muellerina_eucalyptoides)	Ileostylus_micranthus)	(Ligaria_cuneifolia	((Tupeia_antarctica	(((((Passovia_pyrifolia	(Dendropemon_bicolor	(Psittacanthus_schiedeanus	Oryctanthus_occidentalis)))	(((Cladocolea_mcvaughii	Cladocolea_cupulata)	Cladocolea_gracilis)
((Agelanthus_sansibarensis	(Oncocalyx_schimperi	(Oncella_ambigua	Oncocalyx_sulfureus)))	(Berhautia_senegalensis	((Oedina_pendens	((((Emelianthe_panganensis	Globimetula_dinklagei)	(((Tapinanthus_sp_OM825	(Spragueanella_rhamnifolia	Erianthemum_dregei))	(Englerina_woodfordioides	(Tapinanthus_quinquangulus	Oliverella_rubroviridis)))	Phragmanthera_crassicaulis))	(Helixanthera_kirkii	Moquiniella_rubra))	(((Lepidaria_oviceps	Vanwykia_remota)	Socratina_bemarivensis)	((((Tolypanthus_involucratus	(((Dendrophthoe_longituba	Dendrophthoe_vitellina)	Dendrophthoe_curvata)	(Plicosepalus_curviflorus	Helixanthera_coccinea)))	((((((Ligaria_cuneifolia	(((((((Passovia_pyrifolia	(Dendropemon_bicolor	(Psittacanthus_schiedeanus	Oryctanthus_occidentalis)))	((Cladocolea_gracilis	(Struthanthus_woodsonii	(Struthanthus_sp_RE_5128_1	(Struthanthus_oerstedii	Struthanthus_orbicularis))))	Psittacanthus_angustifolius))	(Cladocolea_cupulata	Cladocolea_mcvaughii))	Psittacanthus_calyculatus)	(Phthirusa_inorna	(Tripodanthus_acutifolius	Tripodanthus_flagellaris)))	Tripodanthus_belmirensis)	(((((Tristerix_peytonii	((Tristerix_verticillatus	(Tristerix_corymbosus	Tristerix_aphyllus))	(Tristerix_pubescens	(Tristerix_longebracteatus
[truncated: 618 more rows]
[truncated: 60 more columns]
