# Supplementary material for: Eocene Loranthaceae pollen pushes back divergence ages for major splits in the family
Source: PeerJ. 2017 Jun 7;5:e3373. doi: 10.7717/peerj.3373 (PMC5466002; doi:10.7717/peerj.3373)
Supplement: Supplemental Information 8 — This archive includes all data and analysis files referred to in the main text and supplementary files that are needed to reproduce the shown results. See GuideToFiles.txt for naming schemes and contents of each subfolder included in this archive, and File S1 for analysis set-ups and further background information. [file peerj-05-3373-s008.zip › Step3_speciestrees/ML/RAxML_bootstrap.noq]

((((Bakerella_sp_Nickrent_4161	(((Socratina_bemarivensis	Vanwykia_remota)	(((Dendrophthoe_constricta	((Dendrophthoe_longituba	Dendrophthoe_curvata)	Dendrophthoe_vitellina))	(Helixanthera_coccinea	Tolypanthus_involucratus))	((Taxillus_chinensis	(Scurrula_pulverulenta	(Scurrula_parasitica	Scurrula_ferruginea)))	(((((Cecarria_obtusifolia	(((Loranthus_delavayi	Loranthus_kaoi)	Loranthus_odoratus)	(Loranthus_grewingkii	Loranthus_europaeus)))	(((Nuytsia_floribunda	((((Tristerix_peytonii	(Tristerix_peruvianus	Tristerix_chodatianus))	(Tristerix_pubescens	(Tristerix_grandiflorus	Tristerix_longebracteatus)))	(Tristerix_corymbosus	Tristerix_aphyllus))	(Tristerix_verticillatus	Tristerix_penduliflorus)))	((Gaiadendron_punctatum	((((((Psittacanthus_angustifolius	Passovia_pyrifolia)	(Dendropemon_bicolor	Oryctanthus_occidentalis))	((Psittacanthus_calyculatus	(((Struthanthus_sp_RE_5128_1	((Struthanthus_oerstedii	((Cladocolea_cupulata	Cladocolea_mcvaughii)	Phthirusa_inorna))	Struthanthus_orbicularis))	Struthanthus_woodsonii)	Cladocolea_gracilis))	Psittacanthus_schiedeanus))	((Tripodanthus_flagellaris	Tripodanthus_acutifolius)	Tripodanthus_belmirensis))	(Notanthera_heterophylla	(Aetanthus_nodosus
(Berhautia_senegalensis	(((Englerina_ramulosa	Tapinanthus_constrictiflorus)	(((Oedina_pendens	(Socratina_bemarivensis	Vanwykia_remota))	(((Tolypanthus_involucratus	((Plicosepalus_sagittifolius	((Helixanthera_coccinea	((Dendrophthoe_curvata	Dendrophthoe_longituba)	Dendrophthoe_vitellina))	Dendrophthoe_constricta))	((Taxillus_chinensis	(Scurrula_ferruginea	(Scurrula_pulverulenta	Scurrula_parasitica)))	((((((Nuytsia_floribunda	(((Ligaria_cuneifolia	(((Passovia_pyrifolia	(Dendropemon_bicolor	Oryctanthus_occidentalis))	(Psittacanthus_calyculatus	((((Psittacanthus_schiedeanus	(Struthanthus_oerstedii	((Cladocolea_cupulata	Cladocolea_mcvaughii)	Phthirusa_inorna)))	Struthanthus_orbicularis)	Struthanthus_woodsonii)	(Psittacanthus_angustifolius	(Struthanthus_sp_RE_5128_1	Cladocolea_gracilis)))))	(Tripodanthus_acutifolius	(Tripodanthus_belmirensis	Tripodanthus_flagellaris))))	(Notanthera_heterophylla	(Aetanthus_nodosus	Desmaria_mutabilis)))	((Gaiadendron_punctatum	Atkinsonia_ligustrina)	((Peraxilla_tetrapetala	Alepis_flavida)	(((Lepeostegeres_lancifolia	(Amylotheca_subumbellata	(Lysiana_maritima	(Lysiana_exocarpi	Lysiana_filifolia))))	((((Decaisnina_congesta	Decaisnina_signata)
(Agelanthus_sansibarensis	(((Englerina_ramulosa	Tapinanthus_constrictiflorus)	((Plicosepalus_curviflorus	((((Septulina_glauca	Phragmanthera_crassicaulis)	((Emelianthe_panganensis	Globimetula_dinklagei)	(Oedina_pendens	(((Tapinanthus_sp_OM825	(Erianthemum_dregei	Spragueanella_rhamnifolia))	(Englerina_woodfordioides	(Tapinanthus_quinquangulus	Oliverella_rubroviridis)))	Helixanthera_kirkii))))	Phragmanthera_regularis)	Moquiniella_rubra))	((Socratina_bemarivensis	Vanwykia_remota)	((((Tolypanthus_involucratus	Helixanthera_coccinea)	(((Dendrophthoe_vitellina	Dendrophthoe_longituba)	Dendrophthoe_curvata)	Dendrophthoe_constricta))	((Taxillus_chinensis	(Scurrula_ferruginea	(Scurrula_pulverulenta	Scurrula_parasitica)))	(Helixanthera_cylindrica	((Sogerianthe_sessiflora	(((((Amyema_cambagei	(Diplatia_furcata	Diplatia_grandibractea))	Amyema_glabra)	Dactyliophora_novaeguineae)	Benthamina_alyxifolia)	(Helixanthera_parasitica	(Helicanthes_elastica	Amyema_queenslandica))))	(Baratranthus_axanthus	((Ileostylus_micranthus	(Muellerina_eucalyptoides	Muellerina_celastroides))	((Cecarria_obtusifolia	(((Loranthus_delavayi	Loranthus_odoratus)	Loranthus_kaoi)	(Loranthus_grewingkii
((Berhautia_senegalensis	((Socratina_bemarivensis	(((((Tolypanthus_involucratus	Helixanthera_coccinea)	((Dendrophthoe_longituba	(Dendrophthoe_vitellina	Dendrophthoe_constricta))	Dendrophthoe_curvata))	((Taxillus_chinensis	(Scurrula_pulverulenta	(Scurrula_parasitica	Scurrula_ferruginea)))	((Baratranthus_axanthus	Helixanthera_cylindrica)	(((Benthamina_alyxifolia	(Helicanthes_elastica	Amyema_queenslandica))	(Sogerianthe_sessiflora	((Amyema_cambagei	((Diplatia_furcata	Diplatia_grandibractea)	Amyema_glabra))	Dactyliophora_novaeguineae)))	(Helixanthera_parasitica	((((Gaiadendron_punctatum	(((Peraxilla_tetrapetala	Alepis_flavida)	(((((Decaisnina_signata	Decaisnina_congesta)	Decaisnina_brittenii)	Decaisnina_triflora)	((Macrosolen_cochinchinensis	Macrosolen_melintangensis)	Lepidaria_sp_Nickrent_4044))	((Lepeostegeres_lancifolia	(Amylotheca_duthieana	(Lepidaria_oviceps	Loxanthera_speciosa)))	(Amylotheca_subumbellata	((Lysiana_exocarpi	Lysiana_filifolia)	Lysiana_maritima)))))	(((Aetanthus_nodosus	Desmaria_mutabilis)	(Notanthera_heterophylla	((((Tristerix_peytonii	(Tristerix_chodatianus	Tristerix_peruvianus))	((Tristerix_grandiflorus	Tristerix_longebracteatus)
((((Oncocalyx_schimperi	(Socratina_bemarivensis	((((((Helixanthera_coccinea	((Dendrophthoe_longituba	Dendrophthoe_vitellina)	Dendrophthoe_curvata))	Dendrophthoe_constricta)	Tolypanthus_involucratus)	((Taxillus_chinensis	(Scurrula_pulverulenta	(Scurrula_parasitica	Scurrula_ferruginea)))	(((Cecarria_obtusifolia	((Loranthus_delavayi	(Loranthus_kaoi	Loranthus_odoratus))	(Loranthus_grewingkii	Loranthus_europaeus)))	(((Nuytsia_floribunda	((Tristerix_penduliflorus	(Tristerix_corymbosus	Tristerix_aphyllus))	(Tristerix_verticillatus	(((Tristerix_grandiflorus	Tristerix_longebracteatus)	(Tristerix_peytonii	Tristerix_pubescens))	(Tristerix_chodatianus	Tristerix_peruvianus)))))	((Gaiadendron_punctatum	((Atkinsonia_ligustrina	((Peraxilla_tetrapetala	Alepis_flavida)	(Notanthera_heterophylla	(((Amylotheca_duthieana	Loxanthera_speciosa)	((Amylotheca_subumbellata	(Lysiana_maritima	(Lysiana_exocarpi	Lysiana_filifolia)))	((((Decaisnina_signata	Decaisnina_congesta)	Decaisnina_brittenii)	Decaisnina_triflora)	(Lepidaria_oviceps	((Macrosolen_cochinchinensis	Macrosolen_melintangensis)	Lepidaria_sp_Nickrent_4044)))))	Lepeostegeres_lancifolia))))	((((((Cladocolea_gracilis
((Oncocalyx_sulfureus	Oncella_ambigua)	((((Oncocalyx_schimperi	((Vanwykia_remota	Socratina_bemarivensis)	(((Bakerella_sp_Nickrent_4161	Plicosepalus_sagittifolius)	(((Tolypanthus_involucratus	(Dendrophthoe_constricta	((Dendrophthoe_longituba	Dendrophthoe_vitellina)	Dendrophthoe_curvata)))	Helixanthera_coccinea)	((Helixanthera_parasitica	(Taxillus_chinensis	(Scurrula_pulverulenta	(Scurrula_parasitica	Scurrula_ferruginea))))	(Helixanthera_cylindrica	(((Baratranthus_axanthus	(((Benthamina_alyxifolia	(Helicanthes_elastica	Amyema_queenslandica))	((((Amyema_cambagei	Diplatia_furcata)	Diplatia_grandibractea)	Amyema_glabra)	Dactyliophora_novaeguineae))	Sogerianthe_sessiflora))	Plicosepalus_curviflorus)	((Cecarria_obtusifolia	((Loranthus_delavayi	(Loranthus_kaoi	Loranthus_odoratus))	(Loranthus_grewingkii	Loranthus_europaeus)))	((Nuytsia_floribunda	(((((Tristerix_grandiflorus	Tristerix_longebracteatus)	(Tristerix_peytonii	Tristerix_pubescens))	(Tristerix_chodatianus	Tristerix_peruvianus))	((Tristerix_penduliflorus	(Tristerix_corymbosus	Tristerix_aphyllus))	Tristerix_verticillatus))	(Gaiadendron_punctatum	(((Peraxilla_tetrapetala	Alepis_flavida)
(Agelanthus_sansibarensis	(((Oncocalyx_schimperi	(((Vanwykia_remota	Socratina_bemarivensis)	((((Septulina_glauca	Bakerella_sp_Nickrent_4161)	Plicosepalus_sagittifolius)	((Tolypanthus_involucratus	((Dendrophthoe_constricta	(Dendrophthoe_curvata	Helixanthera_coccinea))	(Dendrophthoe_vitellina	Dendrophthoe_longituba)))	((Taxillus_chinensis	(Scurrula_ferruginea	(Scurrula_pulverulenta	Scurrula_parasitica)))	(Helixanthera_cylindrica	(((((Benthamina_alyxifolia	(Helicanthes_elastica	Amyema_queenslandica))	((((Diplatia_furcata	Diplatia_grandibractea)	Amyema_glabra)	Amyema_cambagei)	Dactyliophora_novaeguineae))	Sogerianthe_sessiflora)	(Plicosepalus_curviflorus	Baratranthus_axanthus))	((Phragmanthera_regularis	Helixanthera_parasitica)	((Gaiadendron_punctatum	((((Peraxilla_tetrapetala	Alepis_flavida)	(Notanthera_heterophylla	((Amylotheca_duthieana	(Lepidaria_oviceps	Loxanthera_speciosa))	((Lepeostegeres_lancifolia	(Amylotheca_subumbellata	(Lysiana_maritima	(Lysiana_exocarpi	Lysiana_filifolia))))	((((Decaisnina_signata	Decaisnina_congesta)	Decaisnina_brittenii)	Decaisnina_triflora)	((Macrosolen_cochinchinensis	Macrosolen_melintangensis)	Lepidaria_sp_Nickrent_4044))))))
(Berhautia_senegalensis	((((Vanwykia_remota	Socratina_bemarivensis)	((Plicosepalus_sagittifolius	((Tolypanthus_involucratus	(Helixanthera_coccinea	(Dendrophthoe_constricta	((Dendrophthoe_vitellina	Dendrophthoe_longituba)	Dendrophthoe_curvata))))	((Taxillus_chinensis	(Scurrula_ferruginea	(Scurrula_pulverulenta	Scurrula_parasitica)))	(Helixanthera_cylindrica	(((((Helicanthes_elastica	Amyema_queenslandica)	(((((Diplatia_furcata	Diplatia_grandibractea)	Amyema_glabra)	Amyema_cambagei)	Dactyliophora_novaeguineae)	Benthamina_alyxifolia))	Sogerianthe_sessiflora)	Baratranthus_axanthus)	(Helixanthera_parasitica	((Cecarria_obtusifolia	((Loranthus_odoratus	(Loranthus_delavayi	Loranthus_kaoi))	(Loranthus_grewingkii	Loranthus_europaeus)))	((((Gaiadendron_punctatum	(((((((((((Struthanthus_orbicularis	((Cladocolea_cupulata	Cladocolea_mcvaughii)	Struthanthus_oerstedii))	Struthanthus_woodsonii)	(Psittacanthus_angustifolius	(Cladocolea_gracilis	Struthanthus_sp_RE_5128_1)))	Phthirusa_inorna)	(((Dendropemon_bicolor	Oryctanthus_occidentalis)	Tripodanthus_belmirensis)	Passovia_pyrifolia))	Psittacanthus_calyculatus)	(Psittacanthus_schiedeanus	(Tripodanthus_acutifolius	Tripodanthus_flagellaris)))
((Agelanthus_sansibarensis	(Oncocalyx_sulfureus	Oncella_ambigua))	(Berhautia_senegalensis	((((Vanwykia_remota	Socratina_bemarivensis)	((Bakerella_sp_Nickrent_4161	(((Dendrophthoe_constricta	((Dendrophthoe_vitellina	Dendrophthoe_longituba)	Dendrophthoe_curvata))	(Tolypanthus_involucratus	Helixanthera_coccinea))	Plicosepalus_sagittifolius))	((((Helixanthera_parasitica	(Taxillus_chinensis	(Scurrula_ferruginea	(Scurrula_pulverulenta	Scurrula_parasitica))))	(((((((((Diplatia_furcata	Diplatia_grandibractea)	Amyema_glabra)	Amyema_cambagei)	Dactyliophora_novaeguineae)	(Benthamina_alyxifolia	(Helicanthes_elastica	Amyema_queenslandica)))	Sogerianthe_sessiflora)	Plicosepalus_curviflorus)	Baratranthus_axanthus)	(((Ileostylus_micranthus	(Muellerina_eucalyptoides	Muellerina_celastroides))	(((Tupeia_antarctica	(((((Psittacanthus_schiedeanus	((Phthirusa_inorna	(Tripodanthus_acutifolius	(Tripodanthus_belmirensis	Tripodanthus_flagellaris)))	((Psittacanthus_calyculatus	((((Cladocolea_cupulata	Cladocolea_mcvaughii)	Struthanthus_woodsonii)	(Struthanthus_sp_RE_5128_1	(Struthanthus_orbicularis	Struthanthus_oerstedii)))	(Psittacanthus_angustifolius	Cladocolea_gracilis)))	((Dendropemon_bicolor	Oryctanthus_occidentalis)
(((((Septulina_glauca	Phragmanthera_crassicaulis)	(((((Tapinanthus_sp_OM825	(Erianthemum_dregei	Spragueanella_rhamnifolia))	Oliverella_rubroviridis)	((Helixanthera_kirkii	Globimetula_dinklagei)	Emelianthe_panganensis))	Moquiniella_rubra)	Phragmanthera_regularis))	(((Oedina_pendens	Plicosepalus_sagittifolius)	Bakerella_sp_Nickrent_4161)	(((Helixanthera_parasitica	(Taxillus_chinensis	(Scurrula_ferruginea	(Scurrula_pulverulenta	Scurrula_parasitica))))	((((((((Diplatia_furcata	Diplatia_grandibractea)	Amyema_glabra)	Amyema_cambagei)	Dactyliophora_novaeguineae)	(Benthamina_alyxifolia	(Helicanthes_elastica	Amyema_queenslandica)))	Sogerianthe_sessiflora)	(((((Atkinsonia_ligustrina	(((Peraxilla_tetrapetala	Alepis_flavida)	(((Lepeostegeres_lancifolia	(Amylotheca_subumbellata	(Lysiana_maritima	(Lysiana_filifolia	Lysiana_exocarpi))))	((((Decaisnina_signata	Decaisnina_congesta)	Decaisnina_brittenii)	Decaisnina_triflora)	((Macrosolen_cochinchinensis	Macrosolen_melintangensis)	(Lepidaria_sp_Nickrent_4044	Lepidaria_oviceps))))	(Amylotheca_duthieana	Loxanthera_speciosa)))	Gaiadendron_punctatum))	((Aetanthus_nodosus	Desmaria_mutabilis)	(Notanthera_heterophylla
(Berhautia_senegalensis	(((Septulina_glauca	Bakerella_sp_Nickrent_4161)	(((Socratina_bemarivensis	Vanwykia_remota)	((((Plicosepalus_curviflorus	(Taxillus_chinensis	(Scurrula_pulverulenta	(Scurrula_ferruginea	Scurrula_parasitica))))	(((Helixanthera_parasitica	((((Ligaria_cuneifolia	((Notanthera_heterophylla	(Aetanthus_nodosus	Desmaria_mutabilis))	((((Tristerix_corymbosus	Tristerix_aphyllus)	Tristerix_penduliflorus)	(Tristerix_verticillatus	((Tristerix_peruvianus	Tristerix_chodatianus)	(Tristerix_peytonii	(Tristerix_pubescens	(Tristerix_grandiflorus	Tristerix_longebracteatus))))))	Tupeia_antarctica)))	(((((Tripodanthus_belmirensis	((Dendropemon_bicolor	Oryctanthus_occidentalis)	(Psittacanthus_angustifolius	Passovia_pyrifolia)))	(Tripodanthus_flagellaris	Tripodanthus_acutifolius))	(Cladocolea_gracilis	((Psittacanthus_schiedeanus	Struthanthus_woodsonii)	(Struthanthus_sp_RE_5128_1	((Cladocolea_cupulata	Cladocolea_mcvaughii)	(Struthanthus_oerstedii	Struthanthus_orbicularis))))))	Phthirusa_inorna)	Psittacanthus_calyculatus))	((Gaiadendron_punctatum	(Atkinsonia_ligustrina	Nuytsia_floribunda))	((Peraxilla_tetrapetala	Alepis_flavida)	((Amylotheca_subumbellata	(Lysiana_exocarpi
(((Oncocalyx_sulfureus	Oncella_ambigua)	Agelanthus_sansibarensis)	(((Bakerella_sp_Nickrent_4161	(((Socratina_bemarivensis	Vanwykia_remota)	(((((Helixanthera_parasitica	Taxillus_chinensis)	(Scurrula_ferruginea	(Scurrula_parasitica	Scurrula_pulverulenta)))	(((Sogerianthe_sessiflora	((Amyema_cambagei	(Amyema_glabra	(Diplatia_furcata	Diplatia_grandibractea)))	Dactyliophora_novaeguineae))	((Amyema_queenslandica	Helicanthes_elastica)	Benthamina_alyxifolia))	(((Ileostylus_micranthus	(Muellerina_celastroides	Muellerina_eucalyptoides))	((((Loranthus_grewingkii	Loranthus_europaeus)	((Loranthus_delavayi	Loranthus_kaoi)	Loranthus_odoratus))	Cecarria_obtusifolia)	(((Tupeia_antarctica	(Gaiadendron_punctatum	(Atkinsonia_ligustrina	((Aetanthus_nodosus	Desmaria_mutabilis)	(((Ligaria_cuneifolia	((Peraxilla_tetrapetala	Alepis_flavida)	(((((Lepeostegeres_lancifolia	(Decaisnina_triflora	((Decaisnina_signata	Decaisnina_congesta)	Decaisnina_brittenii)))	((Macrosolen_melintangensis	Macrosolen_cochinchinensis)	Lepidaria_sp_Nickrent_4044))	(Amylotheca_duthieana	Loxanthera_speciosa))	(Amylotheca_subumbellata	(Lysiana_maritima	(Lysiana_exocarpi
(Agelanthus_sansibarensis	(((Bakerella_sp_Nickrent_4161	((((Socratina_bemarivensis	Vanwykia_remota)	(((Taxillus_chinensis	(Scurrula_ferruginea	(Scurrula_parasitica	Scurrula_pulverulenta)))	(((Sogerianthe_sessiflora	(((Amyema_cambagei	(Amyema_glabra	(Diplatia_furcata	Diplatia_grandibractea)))	Dactyliophora_novaeguineae)	((Amyema_queenslandica	Helicanthes_elastica)	Benthamina_alyxifolia)))	((((Loranthus_grewingkii	Loranthus_europaeus)	(Loranthus_odoratus	(Loranthus_delavayi	Loranthus_kaoi)))	Cecarria_obtusifolia)	(((Notanthera_heterophylla	(Nuytsia_floribunda	((((Aetanthus_nodosus	Desmaria_mutabilis)	(((((Peraxilla_tetrapetala	Alepis_flavida)	((Amylotheca_duthieana	(Lepidaria_oviceps	Loxanthera_speciosa))	(((Decaisnina_triflora	((Decaisnina_signata	Decaisnina_congesta)	Decaisnina_brittenii))	((Macrosolen_melintangensis	Macrosolen_cochinchinensis)	Lepidaria_sp_Nickrent_4044))	(Lepeostegeres_lancifolia	(Amylotheca_subumbellata	(Lysiana_exocarpi	(Lysiana_filifolia	Lysiana_maritima)))))))	Ligaria_cuneifolia)	(Gaiadendron_punctatum	Atkinsonia_ligustrina))	(((Tripodanthus_belmirensis	Tripodanthus_flagellaris)	(Phthirusa_inorna
(((Oncocalyx_schimperi	(Oedina_pendens	((Socratina_bemarivensis	Vanwykia_remota)	(((Tolypanthus_involucratus	Bakerella_sp_Nickrent_4161)	(((((Dendrophthoe_curvata	Dendrophthoe_longituba)	(Plicosepalus_curviflorus	Helixanthera_coccinea))	((Taxillus_chinensis	(Scurrula_pulverulenta	(Scurrula_ferruginea	Scurrula_parasitica)))	(((Sogerianthe_sessiflora	((Benthamina_alyxifolia	(Dactyliophora_novaeguineae	(Amyema_glabra	(Diplatia_furcata	(Diplatia_grandibractea	Amyema_cambagei)))))	(Amyema_queenslandica	Helicanthes_elastica)))	(((((Gaiadendron_punctatum	((Peraxilla_tetrapetala	Alepis_flavida)	((Amylotheca_subumbellata	((Lysiana_filifolia	Lysiana_maritima)	Lysiana_exocarpi))	((Amylotheca_duthieana	Loxanthera_speciosa)	((Lepeostegeres_lancifolia	(Decaisnina_triflora	((Decaisnina_signata	Decaisnina_congesta)	Decaisnina_brittenii)))	((Macrosolen_melintangensis	Macrosolen_cochinchinensis)	(Lepidaria_oviceps	Lepidaria_sp_Nickrent_4044)))))))	(((((Aetanthus_nodosus	Tupeia_antarctica)	((((Tripodanthus_belmirensis	Tripodanthus_flagellaris)	Tripodanthus_acutifolius)	(Psittacanthus_calyculatus	((((Struthanthus_sp_RE_5128_1	(Struthanthus_orbicularis	Struthanthus_oerstedii))
((((Bakerella_sp_Nickrent_4161	((((Septulina_glauca	Phragmanthera_crassicaulis)	((Globimetula_dinklagei	Emelianthe_panganensis)	((Englerina_woodfordioides	(Tapinanthus_quinquangulus	Oliverella_rubroviridis))	(Tapinanthus_sp_OM825	(Spragueanella_rhamnifolia	Erianthemum_dregei)))))	Phragmanthera_regularis)	(Helixanthera_kirkii	Moquiniella_rubra)))	((Plicosepalus_sagittifolius	((Socratina_bemarivensis	Vanwykia_remota)	(Dendrophthoe_constricta	((Tolypanthus_involucratus	Helixanthera_coccinea)	(Dendrophthoe_curvata	(Dendrophthoe_vitellina	Dendrophthoe_longituba))))))	((Taxillus_chinensis	(Scurrula_ferruginea	(Scurrula_parasitica	Scurrula_pulverulenta)))	(((Plicosepalus_curviflorus	(Baratranthus_axanthus	(Sogerianthe_sessiflora	((Benthamina_alyxifolia	(Dactyliophora_novaeguineae	((Amyema_glabra	(Diplatia_furcata	Diplatia_grandibractea))	Amyema_cambagei)))	(Amyema_queenslandica	Helicanthes_elastica)))))	(((((Loranthus_grewingkii	Loranthus_europaeus)	(Loranthus_odoratus	(Loranthus_delavayi	Loranthus_kaoi)))	Cecarria_obtusifolia)	((((((Peraxilla_tetrapetala	Alepis_flavida)	(((((Decaisnina_signata	Decaisnina_congesta)	Decaisnina_brittenii)	(Decaisnina_triflora
((Agelanthus_sansibarensis	(Oncocalyx_schimperi	(Oncocalyx_sulfureus	Oncella_ambigua)))	(Berhautia_senegalensis	((((((Septulina_glauca	Phragmanthera_crassicaulis)	((Helixanthera_kirkii	Moquiniella_rubra)	(((Phragmanthera_regularis	Globimetula_dinklagei)	Emelianthe_panganensis)	((Englerina_woodfordioides	(Tapinanthus_sp_OM825	(Tapinanthus_quinquangulus	Oliverella_rubroviridis)))	(Spragueanella_rhamnifolia	Erianthemum_dregei)))))	((Bakerella_sp_Nickrent_4161	Plicosepalus_sagittifolius)	((Tolypanthus_involucratus	(Plicosepalus_curviflorus	(Dendrophthoe_constricta	(Helixanthera_coccinea	(Dendrophthoe_curvata	(Dendrophthoe_vitellina	Dendrophthoe_longituba))))))	(((Helixanthera_parasitica	Taxillus_chinensis)	(Scurrula_pulverulenta	(Scurrula_ferruginea	Scurrula_parasitica)))	(((Baratranthus_axanthus	(Sogerianthe_sessiflora	((Dactyliophora_novaeguineae	((Amyema_glabra	(Diplatia_furcata	Diplatia_grandibractea))	Amyema_cambagei))	((Amyema_queenslandica	Helicanthes_elastica)	Benthamina_alyxifolia))))	((((Loranthus_grewingkii	Loranthus_europaeus)	(Loranthus_odoratus	(Loranthus_delavayi	Loranthus_kaoi)))	Cecarria_obtusifolia)	(((((((Tripodanthus_flagellaris	Tripodanthus_acutifolius)
((Agelanthus_sansibarensis	(Oncocalyx_schimperi	(Oncocalyx_sulfureus	Oncella_ambigua)))	(Berhautia_senegalensis	((((((((Globimetula_dinklagei	Emelianthe_panganensis)	((Englerina_woodfordioides	(Tapinanthus_quinquangulus	Oliverella_rubroviridis))	(Tapinanthus_sp_OM825	(Spragueanella_rhamnifolia	Erianthemum_dregei))))	(Septulina_glauca	(Phragmanthera_regularis	Phragmanthera_crassicaulis)))	(Helixanthera_kirkii	Moquiniella_rubra))	(Bakerella_sp_Nickrent_4161	((((Taxillus_chinensis	(Scurrula_ferruginea	(Scurrula_parasitica	Scurrula_pulverulenta)))	(((Plicosepalus_curviflorus	((((Loranthus_grewingkii	Loranthus_europaeus)	(Loranthus_delavayi	(Loranthus_kaoi	Loranthus_odoratus)))	Cecarria_obtusifolia)	(((((((Peraxilla_tetrapetala	Alepis_flavida)	(((((Lepeostegeres_lancifolia	(Decaisnina_triflora	(Decaisnina_brittenii	(Decaisnina_signata	Decaisnina_congesta))))	(Macrosolen_melintangensis	Macrosolen_cochinchinensis))	(Lepidaria_oviceps	Lepidaria_sp_Nickrent_4044))	(Amylotheca_subumbellata	(Lysiana_exocarpi	(Lysiana_maritima	Lysiana_filifolia))))	(Amylotheca_duthieana	Loxanthera_speciosa)))	Atkinsonia_ligustrina)	Gaiadendron_punctatum)	(((Aetanthus_nodosus
(Agelanthus_sansibarensis	((((Tapinanthus_constrictiflorus	Englerina_ramulosa)	((Bakerella_sp_Nickrent_4161	(((Septulina_glauca	Phragmanthera_crassicaulis)	(((Helixanthera_kirkii	Moquiniella_rubra)	(Phragmanthera_regularis	((Globimetula_dinklagei	Emelianthe_panganensis)	(Oedina_pendens	(Tapinanthus_sp_OM825	(Spragueanella_rhamnifolia	Erianthemum_dregei))))))	(Englerina_woodfordioides	(Tapinanthus_quinquangulus	Oliverella_rubroviridis))))	(((Socratina_bemarivensis	Vanwykia_remota)	((((Helixanthera_parasitica	Taxillus_chinensis)	(Scurrula_ferruginea	(Scurrula_parasitica	Scurrula_pulverulenta)))	((((((((Tristerix_penduliflorus	(Tristerix_corymbosus	Tristerix_aphyllus))	Tristerix_verticillatus)	((Tristerix_pubescens	(Tristerix_grandiflorus	Tristerix_longebracteatus))	((Tristerix_peruvianus	Tristerix_chodatianus)	Tristerix_peytonii)))	(Tupeia_antarctica	(((((Phthirusa_inorna	((Tripodanthus_belmirensis	Tripodanthus_flagellaris)	Tripodanthus_acutifolius))	((Psittacanthus_calyculatus	(Passovia_pyrifolia	(Dendropemon_bicolor	Oryctanthus_occidentalis)))	(((Struthanthus_woodsonii	(Struthanthus_sp_RE_5128_1	(Struthanthus_orbicularis	Struthanthus_oerstedii)))	(Psittacanthus_angustifolius	Cladocolea_gracilis))
(Berhautia_senegalensis	((Agelanthus_sansibarensis	(Oncocalyx_sulfureus	Oncella_ambigua))	((Oncocalyx_schimperi	(((Phragmanthera_crassicaulis	(((Englerina_woodfordioides	(Tapinanthus_quinquangulus	Oliverella_rubroviridis))	(Globimetula_dinklagei	Emelianthe_panganensis))	(Oedina_pendens	(Tapinanthus_sp_OM825	(Spragueanella_rhamnifolia	Erianthemum_dregei)))))	(Helixanthera_kirkii	Moquiniella_rubra))	(((Septulina_glauca	(((Socratina_bemarivensis	Vanwykia_remota)	(((Taxillus_chinensis	(Scurrula_ferruginea	(Scurrula_parasitica	Scurrula_pulverulenta)))	((Helixanthera_parasitica	((((Loranthus_grewingkii	Loranthus_europaeus)	((Loranthus_kaoi	Loranthus_odoratus)	Loranthus_delavayi))	Cecarria_obtusifolia)	((((((Tristerix_penduliflorus	(Tristerix_corymbosus	Tristerix_aphyllus))	Tristerix_verticillatus)	((Tristerix_pubescens	(Tristerix_grandiflorus	Tristerix_longebracteatus))	((Tristerix_peruvianus	Tristerix_chodatianus)	Tristerix_peytonii)))	((((Gaiadendron_punctatum	((Peraxilla_tetrapetala	Alepis_flavida)	((((Lepeostegeres_lancifolia	(Decaisnina_triflora	(Decaisnina_brittenii	(Decaisnina_signata	Decaisnina_congesta))))	((Macrosolen_melintangensis
((Agelanthus_sansibarensis	(Oncocalyx_sulfureus	Oncella_ambigua))	(Oncocalyx_schimperi	((Bakerella_sp_Nickrent_4161	((((Phragmanthera_crassicaulis	(((Helixanthera_kirkii	Oedina_pendens)	((Englerina_woodfordioides	(Tapinanthus_quinquangulus	Oliverella_rubroviridis))	(Tapinanthus_sp_OM825	(Spragueanella_rhamnifolia	Erianthemum_dregei))))	(Globimetula_dinklagei	Emelianthe_panganensis)))	Moquiniella_rubra)	Septulina_glauca)	((Socratina_bemarivensis	Vanwykia_remota)	((((Plicosepalus_curviflorus	(Taxillus_chinensis	(Scurrula_pulverulenta	(Scurrula_ferruginea	Scurrula_parasitica))))	(((Helixanthera_parasitica	Phragmanthera_regularis)	((((Loranthus_grewingkii	Loranthus_europaeus)	(Loranthus_odoratus	(Loranthus_delavayi	Loranthus_kaoi)))	Cecarria_obtusifolia)	((Nuytsia_floribunda	((((Tristerix_penduliflorus	(Tristerix_corymbosus	Tristerix_aphyllus))	(Tristerix_verticillatus	((Tristerix_pubescens	(Tristerix_grandiflorus	Tristerix_longebracteatus))	((Tristerix_peruvianus	Tristerix_chodatianus)	Tristerix_peytonii))))	Tupeia_antarctica)	(Gaiadendron_punctatum	(((Peraxilla_tetrapetala	Alepis_flavida)	(Notanthera_heterophylla	((((Lepeostegeres_lancifolia
(Agelanthus_sansibarensis	((Berhautia_senegalensis	(Oncella_ambigua	Oncocalyx_sulfureus))	((Oncocalyx_schimperi	(Tapinanthus_constrictiflorus	Englerina_ramulosa))	((((Phragmanthera_crassicaulis	Septulina_glauca)	((((Plicosepalus_sagittifolius	Vanwykia_remota)	(((((Scurrula_pulverulenta	(Scurrula_ferruginea	Scurrula_parasitica))	Taxillus_chinensis)	(((((Ileostylus_micranthus	(Muellerina_celastroides	Muellerina_eucalyptoides))	(((Nuytsia_floribunda	((((Tristerix_corymbosus	Tristerix_aphyllus)	Tristerix_penduliflorus)	Tristerix_verticillatus)	((Tristerix_peytonii	(Tristerix_peruvianus	Tristerix_chodatianus))	((Tristerix_longebracteatus	Tristerix_pubescens)	Tristerix_grandiflorus))))	(((Aetanthus_nodosus	Desmaria_mutabilis)	((Tripodanthus_flagellaris	Tripodanthus_acutifolius)	(Tripodanthus_belmirensis	((((Psittacanthus_angustifolius	Passovia_pyrifolia)	(Dendropemon_bicolor	Oryctanthus_occidentalis))	(((Struthanthus_orbicularis	(Psittacanthus_schiedeanus	((Cladocolea_cupulata	Cladocolea_mcvaughii)	(Cladocolea_gracilis	Struthanthus_oerstedii))))	Struthanthus_woodsonii)	Struthanthus_sp_RE_5128_1))	Psittacanthus_calyculatus))))	((Atkinsonia_ligustrina	(((Phthirusa_inorna	((Ligaria_cuneifolia
(((Oncocalyx_schimperi	(Oncella_ambigua	Oncocalyx_sulfureus))	Agelanthus_sansibarensis)	((((((Scurrula_ferruginea	(Scurrula_parasitica	Scurrula_pulverulenta))	Taxillus_chinensis)	(((((Tristerix_penduliflorus	((Tristerix_verticillatus	((Tristerix_peytonii	(Tristerix_peruvianus	Tristerix_chodatianus))	((Tristerix_longebracteatus	Tristerix_grandiflorus)	Tristerix_pubescens)))	(Tristerix_corymbosus	Tristerix_aphyllus)))	(Tupeia_antarctica	((Aetanthus_nodosus	Desmaria_mutabilis)	(Notanthera_heterophylla	(((((Peraxilla_tetrapetala	Alepis_flavida)	(((Loxanthera_speciosa	Amylotheca_duthieana)	(Lepidaria_oviceps	((Decaisnina_triflora	((Decaisnina_congesta	Decaisnina_signata)	Decaisnina_brittenii))	((Macrosolen_melintangensis	Macrosolen_cochinchinensis)	Lepidaria_sp_Nickrent_4044))))	(Lepeostegeres_lancifolia	(Amylotheca_subumbellata	(Lysiana_exocarpi	(Lysiana_filifolia	Lysiana_maritima))))))	Ligaria_cuneifolia)	(Gaiadendron_punctatum	(Atkinsonia_ligustrina	Nuytsia_floribunda)))	((((Passovia_pyrifolia	(Dendropemon_bicolor	Oryctanthus_occidentalis))	(((Phthirusa_inorna	Struthanthus_oerstedii)	Struthanthus_orbicularis)	((Struthanthus_woodsonii
(Berhautia_senegalensis	((Agelanthus_sansibarensis	(Oncocalyx_schimperi	(Oncella_ambigua	Oncocalyx_sulfureus)))	(((((((Scurrula_ferruginea	(Scurrula_parasitica	Scurrula_pulverulenta))	Taxillus_chinensis)	(((((Nuytsia_floribunda	(((Tristerix_peytonii	(Tristerix_peruvianus	Tristerix_chodatianus))	((Tristerix_longebracteatus	Tristerix_grandiflorus)	Tristerix_pubescens))	(((Tristerix_corymbosus	Tristerix_aphyllus)	Tristerix_penduliflorus)	Tristerix_verticillatus)))	(Tupeia_antarctica	(((((((Tripodanthus_belmirensis	(Tripodanthus_flagellaris	Tripodanthus_acutifolius))	(Psittacanthus_calyculatus	(Passovia_pyrifolia	(Dendropemon_bicolor	Oryctanthus_occidentalis))))	((((((Struthanthus_sp_RE_5128_1	(Struthanthus_oerstedii	Struthanthus_orbicularis))	Struthanthus_woodsonii)	(Cladocolea_mcvaughii	Cladocolea_cupulata))	Cladocolea_gracilis)	Psittacanthus_angustifolius)	Phthirusa_inorna))	Psittacanthus_schiedeanus)	(((Aetanthus_nodosus	Desmaria_mutabilis)	(Notanthera_heterophylla	((Peraxilla_tetrapetala	Alepis_flavida)	((Loxanthera_speciosa	(Lepeostegeres_lancifolia	Amylotheca_duthieana))	(((Decaisnina_triflora	((Decaisnina_congesta	Decaisnina_signata)	Decaisnina_brittenii))
((Agelanthus_sansibarensis	(Oncella_ambigua	Oncocalyx_sulfureus))	((Oncocalyx_schimperi	(((((((Helixanthera_parasitica	((((((Tristerix_peytonii	(Tristerix_peruvianus	Tristerix_chodatianus))	((Tristerix_longebracteatus	Tristerix_grandiflorus)	Tristerix_pubescens))	(((Tristerix_corymbosus	Tristerix_aphyllus)	Tristerix_penduliflorus)	Tristerix_verticillatus))	(Nuytsia_floribunda	(Tupeia_antarctica	(((((Phthirusa_inorna	(Tripodanthus_acutifolius	(Tripodanthus_belmirensis	Tripodanthus_flagellaris)))	((((Psittacanthus_angustifolius	Passovia_pyrifolia)	(Dendropemon_bicolor	Oryctanthus_occidentalis))	(((Struthanthus_oerstedii	Struthanthus_orbicularis)	((Cladocolea_mcvaughii	Cladocolea_cupulata)	Struthanthus_woodsonii))	(Struthanthus_sp_RE_5128_1	Cladocolea_gracilis)))	Psittacanthus_calyculatus))	Psittacanthus_schiedeanus)	(Aetanthus_nodosus	(((Desmaria_mutabilis	((Lepidaria_oviceps	Notanthera_heterophylla)	((Peraxilla_tetrapetala	Alepis_flavida)	((Amylotheca_subumbellata	(Lysiana_filifolia	(Lysiana_exocarpi	Lysiana_maritima)))	((Loxanthera_speciosa	Amylotheca_duthieana)	((Lepeostegeres_lancifolia	(Decaisnina_triflora	((Decaisnina_congesta	Decaisnina_signata)
(Agelanthus_sansibarensis	((Berhautia_senegalensis	(Oncella_ambigua	Oncocalyx_sulfureus))	(Oncocalyx_schimperi	((((((Helixanthera_cylindrica	((((Tupeia_antarctica	((((Aetanthus_nodosus	Desmaria_mutabilis)	(Notanthera_heterophylla	((Peraxilla_tetrapetala	Alepis_flavida)	(((Lepidaria_oviceps	Loxanthera_speciosa)	Amylotheca_duthieana)	(((Decaisnina_triflora	((Decaisnina_signata	Decaisnina_congesta)	Decaisnina_brittenii))	((Macrosolen_melintangensis	Macrosolen_cochinchinensis)	Lepidaria_sp_Nickrent_4044))	(Lepeostegeres_lancifolia	(Amylotheca_subumbellata	(Lysiana_filifolia	(Lysiana_exocarpi	Lysiana_maritima)))))))))	(Atkinsonia_ligustrina	Gaiadendron_punctatum))	(Ligaria_cuneifolia	(((Phthirusa_inorna	(Tripodanthus_acutifolius	(Tripodanthus_belmirensis	Tripodanthus_flagellaris)))	(((((Struthanthus_sp_RE_5128_1	(Struthanthus_oerstedii	Struthanthus_orbicularis))	Struthanthus_woodsonii)	(Psittacanthus_angustifolius	Cladocolea_gracilis))	(Cladocolea_mcvaughii	Cladocolea_cupulata))	(Psittacanthus_calyculatus	(Passovia_pyrifolia	(Dendropemon_bicolor	Oryctanthus_occidentalis)))))	Psittacanthus_schiedeanus))))	((((Tristerix_peytonii	(Tristerix_peruvianus	Tristerix_chodatianus))
((((Oncella_ambigua	Oncocalyx_sulfureus)	Agelanthus_sansibarensis)	((Berhautia_senegalensis	((Socratina_bemarivensis	Vanwykia_remota)	((Oedina_pendens	((Plicosepalus_sagittifolius	(((((((Nuytsia_floribunda	(((Gaiadendron_punctatum	(Atkinsonia_ligustrina	((Peraxilla_tetrapetala	Alepis_flavida)	((Lepeostegeres_lancifolia	(Amylotheca_subumbellata	(Lysiana_filifolia	(Lysiana_exocarpi	Lysiana_maritima))))	((Loxanthera_speciosa	Amylotheca_duthieana)	((Decaisnina_triflora	((Decaisnina_signata	Decaisnina_congesta)	Decaisnina_brittenii))	((Macrosolen_melintangensis	Macrosolen_cochinchinensis)	(Lepidaria_sp_Nickrent_4044	Lepidaria_oviceps))))))))	((((Aetanthus_nodosus	Desmaria_mutabilis)	Ligaria_cuneifolia)	((Tripodanthus_acutifolius	(Tripodanthus_belmirensis	Tripodanthus_flagellaris))	((Passovia_pyrifolia	(Dendropemon_bicolor	Oryctanthus_occidentalis))	((((Psittacanthus_angustifolius	Cladocolea_gracilis)	((Struthanthus_sp_RE_5128_1	(Phthirusa_inorna	(Struthanthus_oerstedii	Struthanthus_orbicularis)))	((Cladocolea_mcvaughii	Cladocolea_cupulata)	Struthanthus_woodsonii)))	Psittacanthus_calyculatus)	Psittacanthus_schiedeanus))))	Notanthera_heterophylla))	Tupeia_antarctica))
((((Oncella_ambigua	Oncocalyx_sulfureus)	Agelanthus_sansibarensis)	((Berhautia_senegalensis	((Socratina_bemarivensis	Vanwykia_remota)	((Oedina_pendens	((Plicosepalus_sagittifolius	((((Helixanthera_cylindrica	(((Amyema_queenslandica	Helicanthes_elastica)	((Dactyliophora_novaeguineae	(Amyema_cambagei	(Amyema_glabra	(Diplatia_furcata	Diplatia_grandibractea))))	Benthamina_alyxifolia))	Sogerianthe_sessiflora))	(((((Loranthus_grewingkii	Loranthus_europaeus)	(Loranthus_odoratus	(Loranthus_delavayi	Loranthus_kaoi)))	Cecarria_obtusifolia)	((Ileostylus_micranthus	(Muellerina_celastroides	Muellerina_eucalyptoides))	((((Notanthera_heterophylla	(((((((Psittacanthus_angustifolius	Cladocolea_gracilis)	((Struthanthus_sp_RE_5128_1	(Struthanthus_oerstedii	Struthanthus_orbicularis))	((Cladocolea_mcvaughii	Cladocolea_cupulata)	Struthanthus_woodsonii)))	Psittacanthus_schiedeanus)	(Passovia_pyrifolia	(Dendropemon_bicolor	Oryctanthus_occidentalis)))	Psittacanthus_calyculatus)	(Phthirusa_inorna	(Tripodanthus_acutifolius	(Tripodanthus_belmirensis	Tripodanthus_flagellaris))))	(Ligaria_cuneifolia	((Tristerix_peytonii	(Tristerix_peruvianus	Tristerix_chodatianus))	(((Tristerix_longebracteatus
(Agelanthus_sansibarensis	(((((Socratina_bemarivensis	Vanwykia_remota)	(((((((((Dactyliophora_novaeguineae	(Amyema_glabra	(Diplatia_furcata	(Diplatia_grandibractea	Amyema_cambagei))))	(Benthamina_alyxifolia	(Amyema_queenslandica	Helicanthes_elastica)))	Sogerianthe_sessiflora)	((((((Tristerix_corymbosus	Tristerix_aphyllus)	(Tristerix_penduliflorus	Tristerix_verticillatus))	((Tristerix_peytonii	(Tristerix_peruvianus	Tristerix_chodatianus))	((Tristerix_longebracteatus	Tristerix_grandiflorus)	Tristerix_pubescens)))	(((((((Aetanthus_nodosus	Desmaria_mutabilis)	((((Cladocolea_mcvaughii	Cladocolea_cupulata)	(Psittacanthus_schiedeanus	(Struthanthus_woodsonii	((Struthanthus_oerstedii	Struthanthus_orbicularis)	(Struthanthus_sp_RE_5128_1	Cladocolea_gracilis)))))	((Tripodanthus_acutifolius	(Tripodanthus_belmirensis	Tripodanthus_flagellaris))	((Passovia_pyrifolia	((Dendropemon_bicolor	Oryctanthus_occidentalis)	Psittacanthus_angustifolius))	Psittacanthus_calyculatus)))	Phthirusa_inorna))	(Ligaria_cuneifolia	(Notanthera_heterophylla	((Peraxilla_tetrapetala	Alepis_flavida)	(((Lepidaria_oviceps	Loxanthera_speciosa)	Amylotheca_duthieana)	(((Decaisnina_triflora	((Decaisnina_signata
((((Oncocalyx_schimperi	(Oncella_ambigua	Oncocalyx_sulfureus))	Agelanthus_sansibarensis)	((((((Dendrophthoe_vitellina	(Plicosepalus_sagittifolius	((Socratina_bemarivensis	Vanwykia_remota)	(((((((((Atkinsonia_ligustrina	((Aetanthus_nodosus	Desmaria_mutabilis)	((Peraxilla_tetrapetala	Alepis_flavida)	((((Amylotheca_subumbellata	(Lysiana_filifolia	(Lysiana_exocarpi	Lysiana_maritima)))	((Lepeostegeres_lancifolia	(Decaisnina_brittenii	(Decaisnina_triflora	(Decaisnina_signata	Decaisnina_congesta))))	((Macrosolen_melintangensis	Macrosolen_cochinchinensis)	(Lepidaria_oviceps	Lepidaria_sp_Nickrent_4044))))	(Loxanthera_speciosa	Amylotheca_duthieana))	Notanthera_heterophylla))))	(Nuytsia_floribunda	Gaiadendron_punctatum))	((((Tristerix_corymbosus	Tristerix_aphyllus)	Tristerix_penduliflorus)	(Tristerix_verticillatus	((Tristerix_peruvianus	Tristerix_chodatianus)	((Tristerix_peytonii	(Tristerix_longebracteatus	Tristerix_grandiflorus))	Tristerix_pubescens))))	Tupeia_antarctica))	(Ligaria_cuneifolia	((Phthirusa_inorna	(Tripodanthus_acutifolius	((Tripodanthus_flagellaris	Tripodanthus_belmirensis)	Psittacanthus_schiedeanus)))	(((Cladocolea_gracilis	(((Struthanthus_sp_RE_5128_1
(((Tapinanthus_constrictiflorus	Englerina_ramulosa)	(((Bakerella_sp_Nickrent_4161	((Socratina_bemarivensis	Vanwykia_remota)	((((((((Tristerix_penduliflorus	((Tristerix_verticillatus	((Tristerix_peruvianus	Tristerix_chodatianus)	((Tristerix_peytonii	(Tristerix_pubescens	Tristerix_longebracteatus))	Tristerix_grandiflorus)))	(Tristerix_corymbosus	Tristerix_aphyllus)))	Tupeia_antarctica)	(((((((Tripodanthus_flagellaris	(Tripodanthus_acutifolius	Phthirusa_inorna))	(((((Struthanthus_oerstedii	Struthanthus_orbicularis)	Struthanthus_woodsonii)	(Psittacanthus_angustifolius	(Struthanthus_sp_RE_5128_1	Cladocolea_gracilis)))	(Cladocolea_mcvaughii	Cladocolea_cupulata))	((Tripodanthus_belmirensis	(Passovia_pyrifolia	(Dendropemon_bicolor	Oryctanthus_occidentalis)))	Psittacanthus_calyculatus)))	Psittacanthus_schiedeanus)	((Peraxilla_tetrapetala	Alepis_flavida)	((((Amylotheca_subumbellata	((Lysiana_maritima	Lysiana_filifolia)	Lysiana_exocarpi))	((Decaisnina_triflora	(Decaisnina_brittenii	(Decaisnina_signata	Decaisnina_congesta)))	(Lepeostegeres_lancifolia	((Macrosolen_melintangensis	Macrosolen_cochinchinensis)	(Lepidaria_oviceps	Lepidaria_sp_Nickrent_4044)))))	(Loxanthera_speciosa	Amylotheca_duthieana))
((((Englerina_ramulosa	Tapinanthus_constrictiflorus)	((Oncocalyx_schimperi	(Oncella_ambigua	Oncocalyx_sulfureus))	Agelanthus_sansibarensis))	(Bakerella_sp_Nickrent_4161	(((((((Ileostylus_micranthus	(Muellerina_celastroides	Muellerina_eucalyptoides))	((((Loranthus_odoratus	(Loranthus_delavayi	Loranthus_kaoi))	(Loranthus_europaeus	Loranthus_grewingkii))	Cecarria_obtusifolia)	(((Nuytsia_floribunda	Tupeia_antarctica)	((Aetanthus_nodosus	Desmaria_mutabilis)	(((((Psittacanthus_calyculatus	(Psittacanthus_angustifolius	(Cladocolea_gracilis	((Struthanthus_woodsonii	(Struthanthus_sp_RE_5128_1	((Cladocolea_cupulata	Cladocolea_mcvaughii)	(Struthanthus_orbicularis	Struthanthus_oerstedii))))	Psittacanthus_schiedeanus))))	(Passovia_pyrifolia	(Dendropemon_bicolor	Oryctanthus_occidentalis)))	((Tripodanthus_belmirensis	Tripodanthus_flagellaris)	(Phthirusa_inorna	Tripodanthus_acutifolius)))	Ligaria_cuneifolia)	(Gaiadendron_punctatum	(((Notanthera_heterophylla	((((Lepidaria_sp_Nickrent_4044	(Macrosolen_melintangensis	Macrosolen_cochinchinensis))	(((Decaisnina_congesta	Decaisnina_signata)	Decaisnina_brittenii)	Decaisnina_triflora))	(Lepidaria_oviceps	((Lysiana_maritima	(Lysiana_exocarpi
((Englerina_ramulosa	Tapinanthus_constrictiflorus)	((Oncocalyx_schimperi	((Oncella_ambigua	Oncocalyx_sulfureus)	Agelanthus_sansibarensis))	(Berhautia_senegalensis	((((Socratina_bemarivensis	Vanwykia_remota)	((((((((Amyema_cambagei	((Diplatia_furcata	Diplatia_grandibractea)	Amyema_glabra))	Dactyliophora_novaeguineae)	(Benthamina_alyxifolia	(Amyema_queenslandica	Helicanthes_elastica)))	Sogerianthe_sessiflora)	((Helixanthera_cylindrica	(((((Loranthus_odoratus	(Loranthus_delavayi	Loranthus_kaoi))	(Loranthus_europaeus	Loranthus_grewingkii))	Cecarria_obtusifolia)	((((((Ligaria_cuneifolia	((((((Lepidaria_sp_Nickrent_4044	(Macrosolen_melintangensis	Macrosolen_cochinchinensis))	(((Decaisnina_congesta	Decaisnina_signata)	Decaisnina_brittenii)	Decaisnina_triflora))	(Lepidaria_oviceps	((Lysiana_exocarpi	(Lysiana_filifolia	Lysiana_maritima))	Amylotheca_subumbellata)))	(Lepeostegeres_lancifolia	(Amylotheca_duthieana	Loxanthera_speciosa)))	(Peraxilla_tetrapetala	Alepis_flavida))	Notanthera_heterophylla))	Atkinsonia_ligustrina)	((((Tripodanthus_belmirensis	(Passovia_pyrifolia	(Dendropemon_bicolor	Oryctanthus_occidentalis)))	(Psittacanthus_calyculatus
(((Oncella_ambigua	Oncocalyx_sulfureus)	Agelanthus_sansibarensis)	((((Helixanthera_kirkii	Bakerella_sp_Nickrent_4161)	(((Socratina_bemarivensis	Vanwykia_remota)	((((((((Amyema_queenslandica	Helicanthes_elastica)	((((Diplatia_furcata	(Amyema_cambagei	Diplatia_grandibractea))	Amyema_glabra)	Dactyliophora_novaeguineae)	Benthamina_alyxifolia))	Sogerianthe_sessiflora)	((((Loranthus_delavayi	(Loranthus_kaoi	Loranthus_odoratus))	(Loranthus_europaeus	Loranthus_grewingkii))	Cecarria_obtusifolia)	(((Gaiadendron_punctatum	(((((((Lepidaria_oviceps	Lepidaria_sp_Nickrent_4044)	(Macrosolen_melintangensis	Macrosolen_cochinchinensis))	(((Decaisnina_congesta	Decaisnina_signata)	Decaisnina_brittenii)	Decaisnina_triflora))	(Lepeostegeres_lancifolia	(((Lysiana_maritima	Lysiana_filifolia)	Lysiana_exocarpi)	Amylotheca_subumbellata)))	(Amylotheca_duthieana	Loxanthera_speciosa))	(Peraxilla_tetrapetala	Alepis_flavida))	(Atkinsonia_ligustrina	((((Ligaria_cuneifolia	(((((Psittacanthus_angustifolius	Passovia_pyrifolia)	(Dendropemon_bicolor	Oryctanthus_occidentalis))	(Phthirusa_inorna	(Cladocolea_gracilis	((Struthanthus_woodsonii	(Cladocolea_cupulata
(Agelanthus_sansibarensis	(Berhautia_senegalensis	(((Oncella_ambigua	Oncocalyx_sulfureus)	Oncocalyx_schimperi)	((Englerina_ramulosa	Tapinanthus_constrictiflorus)	(((((Septulina_glauca	(Moquiniella_rubra	(Phragmanthera_crassicaulis	((Emelianthe_panganensis	((((Englerina_woodfordioides	Tapinanthus_quinquangulus)	Oliverella_rubroviridis)	(Tapinanthus_sp_OM825	(Spragueanella_rhamnifolia	Erianthemum_dregei)))	(Helixanthera_kirkii	Oedina_pendens)))	Globimetula_dinklagei))))	Phragmanthera_regularis)	((((((Baratranthus_axanthus	((Sogerianthe_sessiflora	((((Diplatia_furcata	Diplatia_grandibractea)	Amyema_glabra)	Amyema_cambagei)	Dactyliophora_novaeguineae))	(((Ileostylus_micranthus	(Muellerina_celastroides	Muellerina_eucalyptoides))	((((Loranthus_delavayi	(Loranthus_kaoi	Loranthus_odoratus))	(Loranthus_europaeus	Loranthus_grewingkii))	Cecarria_obtusifolia)	(((Nuytsia_floribunda	(((Tristerix_peytonii	(Tristerix_chodatianus	Tristerix_peruvianus))	((Tristerix_longebracteatus	Tristerix_grandiflorus)	Tristerix_pubescens))	(((Tristerix_aphyllus	Tristerix_corymbosus)	Tristerix_penduliflorus)	Tristerix_verticillatus)))	(Tupeia_antarctica	(((Phthirusa_inorna
(Berhautia_senegalensis	((Agelanthus_sansibarensis	(Oncella_ambigua	Oncocalyx_sulfureus))	((((((Vanwykia_remota	(((((Helixanthera_parasitica	((((Loranthus_odoratus	(Loranthus_delavayi	Loranthus_kaoi))	(Loranthus_europaeus	Loranthus_grewingkii))	Cecarria_obtusifolia)	(((Nuytsia_floribunda	(((Tristerix_aphyllus	Tristerix_corymbosus)	Tristerix_penduliflorus)	(Tristerix_verticillatus	((Tristerix_peytonii	(Tristerix_chodatianus	Tristerix_peruvianus))	((Tristerix_longebracteatus	Tristerix_grandiflorus)	Tristerix_pubescens)))))	(((Gaiadendron_punctatum	Atkinsonia_ligustrina)	((Tripodanthus_flagellaris	(((((Cladocolea_cupulata	Cladocolea_mcvaughii)	((((Struthanthus_sp_RE_5128_1	Psittacanthus_angustifolius)	((Struthanthus_orbicularis	Struthanthus_oerstedii)	Struthanthus_woodsonii))	Cladocolea_gracilis)	Psittacanthus_schiedeanus))	Psittacanthus_calyculatus)	(Passovia_pyrifolia	(Dendropemon_bicolor	Oryctanthus_occidentalis)))	((Tripodanthus_acutifolius	Tripodanthus_belmirensis)	Phthirusa_inorna)))	(Notanthera_heterophylla	((((((Lepidaria_oviceps	Lepidaria_sp_Nickrent_4044)	(Macrosolen_melintangensis	Macrosolen_cochinchinensis))	(Lepeostegeres_lancifolia	(((Decaisnina_congesta	Decaisnina_signata)
((Agelanthus_sansibarensis	(Oncella_ambigua	Oncocalyx_sulfureus))	((((Socratina_bemarivensis	Vanwykia_remota)	((((((((Gaiadendron_punctatum	(((((Tristerix_chodatianus	Tristerix_peruvianus)	((Tristerix_longebracteatus	Tristerix_grandiflorus)	(Tristerix_peytonii	Tristerix_pubescens)))	(((Tristerix_aphyllus	Tristerix_corymbosus)	Tristerix_penduliflorus)	Tristerix_verticillatus))	Tupeia_antarctica)	(Atkinsonia_ligustrina	((((Tripodanthus_acutifolius	(Tripodanthus_belmirensis	Tripodanthus_flagellaris))	(Psittacanthus_calyculatus	(((Psittacanthus_angustifolius	(Dendropemon_bicolor	Oryctanthus_occidentalis))	Passovia_pyrifolia)	((Struthanthus_woodsonii	(((Cladocolea_cupulata	Cladocolea_mcvaughii)	Cladocolea_gracilis)	((Psittacanthus_schiedeanus	Struthanthus_orbicularis)	Struthanthus_oerstedii)))	Struthanthus_sp_RE_5128_1))))	Phthirusa_inorna)	((Ligaria_cuneifolia	(Aetanthus_nodosus	Desmaria_mutabilis))	(Notanthera_heterophylla	(((Lepidaria_oviceps	((Lysiana_maritima	(Lysiana_filifolia	Lysiana_exocarpi))	(Amylotheca_subumbellata	Lepeostegeres_lancifolia)))	(((Lepidaria_sp_Nickrent_4044	(Macrosolen_melintangensis	Macrosolen_cochinchinensis))	(((Decaisnina_signata	Decaisnina_congesta)
((Agelanthus_sansibarensis	(Oncocalyx_schimperi	(Oncella_ambigua	Oncocalyx_sulfureus)))	(((Plicosepalus_curviflorus	(((Helixanthera_kirkii	Moquiniella_rubra)	((Globimetula_dinklagei	Phragmanthera_regularis)	(Emelianthe_panganensis	(Oedina_pendens	(((Spragueanella_rhamnifolia	Erianthemum_dregei)	Tapinanthus_sp_OM825)	(Englerina_woodfordioides	(Tapinanthus_quinquangulus	Oliverella_rubroviridis)))))))	(Phragmanthera_crassicaulis	Septulina_glauca)))	(((Socratina_bemarivensis	Vanwykia_remota)	(((Helixanthera_coccinea	(((Dendrophthoe_vitellina	Dendrophthoe_longituba)	Dendrophthoe_curvata)	Dendrophthoe_constricta))	((((Ileostylus_micranthus	(Muellerina_celastroides	Muellerina_eucalyptoides))	((((Loranthus_delavayi	(Loranthus_kaoi	Loranthus_odoratus))	(Loranthus_europaeus	Loranthus_grewingkii))	Cecarria_obtusifolia)	((((Tristerix_chodatianus	Tristerix_peruvianus)	(Tristerix_peytonii	((Tristerix_longebracteatus	Tristerix_pubescens)	Tristerix_grandiflorus)))	((Tristerix_aphyllus	Tristerix_corymbosus)	(Tristerix_penduliflorus	Tristerix_verticillatus)))	((Tupeia_antarctica	(Atkinsonia_ligustrina	((((Tripodanthus_flagellaris	Tripodanthus_acutifolius)	(((Psittacanthus_schiedeanus
((Agelanthus_sansibarensis	(Oncella_ambigua	Oncocalyx_sulfureus))	((Berhautia_senegalensis	(((Helixanthera_parasitica	Englerina_ramulosa)	Tapinanthus_constrictiflorus)	(((Socratina_bemarivensis	Vanwykia_remota)	(((((Tolypanthus_involucratus	Helixanthera_coccinea)	(((Dendrophthoe_vitellina	Dendrophthoe_longituba)	Dendrophthoe_curvata)	Dendrophthoe_constricta))	((Helixanthera_cylindrica	(((((Amyema_glabra	(Diplatia_furcata	(Amyema_cambagei	Diplatia_grandibractea)))	Dactyliophora_novaeguineae)	(Benthamina_alyxifolia	(Amyema_queenslandica	Helicanthes_elastica)))	Sogerianthe_sessiflora)	(Baratranthus_axanthus	((Ileostylus_micranthus	(Muellerina_celastroides	Muellerina_eucalyptoides))	((((Loranthus_delavayi	(Loranthus_kaoi	Loranthus_odoratus))	(Loranthus_europaeus	Loranthus_grewingkii))	Cecarria_obtusifolia)	(((((Tristerix_longebracteatus	Tristerix_pubescens)	Tristerix_grandiflorus)	((Tristerix_chodatianus	Tristerix_peruvianus)	Tristerix_peytonii))	(Tristerix_verticillatus	((Tristerix_aphyllus	Tristerix_corymbosus)	Tristerix_penduliflorus)))	(Nuytsia_floribunda	((Gaiadendron_punctatum	((Atkinsonia_ligustrina	((Notanthera_heterophylla	(((((Lepidaria_sp_Nickrent_4044
(((Agelanthus_sansibarensis	(Oncella_ambigua	Oncocalyx_sulfureus))	(Berhautia_senegalensis	(Bakerella_sp_Nickrent_4161	(((Moquiniella_rubra	(Phragmanthera_regularis	(Globimetula_dinklagei	(Emelianthe_panganensis	((Helixanthera_kirkii	Oedina_pendens)	((Tapinanthus_sp_OM825	((Tapinanthus_quinquangulus	Oliverella_rubroviridis)	Englerina_woodfordioides))	(Spragueanella_rhamnifolia	Erianthemum_dregei)))))))	(Phragmanthera_crassicaulis	Septulina_glauca))	((((Plicosepalus_curviflorus	Helixanthera_parasitica)	Socratina_bemarivensis)	Vanwykia_remota)	((Plicosepalus_sagittifolius	(Tolypanthus_involucratus	((Helixanthera_coccinea	Dendrophthoe_constricta)	((Dendrophthoe_vitellina	Dendrophthoe_longituba)	Dendrophthoe_curvata))))	((Oncocalyx_schimperi	((Baratranthus_axanthus	Helixanthera_cylindrica)	((((Amyema_queenslandica	Helicanthes_elastica)	(((((Diplatia_furcata	Diplatia_grandibractea)	Amyema_glabra)	Amyema_cambagei)	Dactyliophora_novaeguineae)	Benthamina_alyxifolia))	Sogerianthe_sessiflora)	((((((Tristerix_aphyllus	Tristerix_corymbosus)	Tristerix_penduliflorus)	(((Tristerix_pubescens	(Tristerix_grandiflorus	Tristerix_longebracteatus))	((Tristerix_chodatianus	Tristerix_peruvianus)
((Agelanthus_sansibarensis	(Oncella_ambigua	Oncocalyx_sulfureus))	((Berhautia_senegalensis	((Englerina_ramulosa	Tapinanthus_constrictiflorus)	((((Septulina_glauca	Bakerella_sp_Nickrent_4161)	(((((Dendrophthoe_vitellina	(Dendrophthoe_longituba	(Dendrophthoe_curvata	Helixanthera_coccinea)))	Dendrophthoe_constricta)	Tolypanthus_involucratus)	((Helixanthera_cylindrica	((Plicosepalus_curviflorus	(Baratranthus_axanthus	(((Amyema_queenslandica	Helicanthes_elastica)	(((((Diplatia_furcata	Diplatia_grandibractea)	Amyema_glabra)	Amyema_cambagei)	Dactyliophora_novaeguineae)	Benthamina_alyxifolia))	Sogerianthe_sessiflora)))	(Helixanthera_parasitica	((Ileostylus_micranthus	(Muellerina_celastroides	Muellerina_eucalyptoides))	((Nuytsia_floribunda	((((((Aetanthus_nodosus	Desmaria_mutabilis)	Ligaria_cuneifolia)	((((Tripodanthus_belmirensis	(Phthirusa_inorna	Tripodanthus_acutifolius))	((Psittacanthus_schiedeanus	(Psittacanthus_angustifolius	((Struthanthus_sp_RE_5128_1	(Cladocolea_gracilis	(Struthanthus_oerstedii	(Tripodanthus_flagellaris	Struthanthus_orbicularis))))	(Struthanthus_woodsonii	(Cladocolea_cupulata	Cladocolea_mcvaughii)))))	((Dendropemon_bicolor	Oryctanthus_occidentalis)	Passovia_pyrifolia)))
((((Oncocalyx_sulfureus	Oncella_ambigua)	Agelanthus_sansibarensis)	((((((Helixanthera_kirkii	Moquiniella_rubra)	((((Emelianthe_panganensis	Globimetula_dinklagei)	(Tapinanthus_sp_OM825	(Spragueanella_rhamnifolia	Erianthemum_dregei)))	Phragmanthera_regularis)	(Englerina_woodfordioides	(Oliverella_rubroviridis	Tapinanthus_quinquangulus))))	(Septulina_glauca	Phragmanthera_crassicaulis))	(((((Dendrophthoe_constricta	Dendrophthoe_vitellina)	(Dendrophthoe_curvata	(Dendrophthoe_longituba	Helixanthera_coccinea)))	Tolypanthus_involucratus)	((Helixanthera_cylindrica	(((Sogerianthe_sessiflora	((Helicanthes_elastica	Amyema_queenslandica)	(Benthamina_alyxifolia	(Dactyliophora_novaeguineae	(Amyema_glabra	((Diplatia_grandibractea	Amyema_cambagei)	Diplatia_furcata))))))	Baratranthus_axanthus)	(Plicosepalus_curviflorus	(((Atkinsonia_ligustrina	((Aetanthus_nodosus	Desmaria_mutabilis)	((((Tristerix_penduliflorus	(((((Tristerix_grandiflorus	Tristerix_longebracteatus)	Tristerix_pubescens)	(Tristerix_peytonii	(Tristerix_chodatianus	Tristerix_peruvianus)))	Tristerix_verticillatus)	(Tristerix_aphyllus	Tristerix_corymbosus)))	(Psittacanthus_schiedeanus	Ligaria_cuneifolia))	Tupeia_antarctica)
(((Oncocalyx_sulfureus	Oncella_ambigua)	Agelanthus_sansibarensis)	((Berhautia_senegalensis	Oncocalyx_schimperi)	(((((Helixanthera_kirkii	Moquiniella_rubra)	((Septulina_glauca	Phragmanthera_crassicaulis)	((Emelianthe_panganensis	Globimetula_dinklagei)	(((Englerina_woodfordioides	Tapinanthus_quinquangulus)	Oliverella_rubroviridis)	(Tapinanthus_sp_OM825	(Spragueanella_rhamnifolia	Erianthemum_dregei))))))	((Vanwykia_remota	Socratina_bemarivensis)	((Plicosepalus_sagittifolius	((((Dendrophthoe_curvata	(Dendrophthoe_vitellina	Dendrophthoe_longituba))	Dendrophthoe_constricta)	Helixanthera_coccinea)	((((Phragmanthera_regularis	Helixanthera_parasitica)	(((Psittacanthus_angustifolius	Nuytsia_floribunda)	(Gaiadendron_punctatum	(((((Amylotheca_duthieana	(Lepidaria_oviceps	Loxanthera_speciosa))	((Lepeostegeres_lancifolia	(Amylotheca_subumbellata	(Lysiana_maritima	(Lysiana_exocarpi	Lysiana_filifolia))))	((((Decaisnina_signata	Decaisnina_congesta)	Decaisnina_brittenii)	Decaisnina_triflora)	(Lepidaria_sp_Nickrent_4044	(Macrosolen_melintangensis	Macrosolen_cochinchinensis)))))	(Alepis_flavida	Peraxilla_tetrapetala))	Ligaria_cuneifolia)	(Atkinsonia_ligustrina	((Psittacanthus_schiedeanus
(((Oncocalyx_schimperi	(Oncocalyx_sulfureus	Oncella_ambigua))	Agelanthus_sansibarensis)	((((Vanwykia_remota	Socratina_bemarivensis)	(((Tolypanthus_involucratus	(((Dendrophthoe_curvata	(Dendrophthoe_vitellina	Dendrophthoe_longituba))	Dendrophthoe_constricta)	Helixanthera_coccinea))	((((Phragmanthera_regularis	Helixanthera_parasitica)	((Cecarria_obtusifolia	((Loranthus_grewingkii	Loranthus_europaeus)	((Loranthus_odoratus	Loranthus_kaoi)	Loranthus_delavayi)))	((((Nuytsia_floribunda	Lepidaria_oviceps)	(Gaiadendron_punctatum	(Tupeia_antarctica	(((Aetanthus_nodosus	Desmaria_mutabilis)	(Ligaria_cuneifolia	(Psittacanthus_schiedeanus	((((Passovia_pyrifolia	(Dendropemon_bicolor	Oryctanthus_occidentalis))	((Psittacanthus_angustifolius	Cladocolea_gracilis)	(Struthanthus_woodsonii	(((Struthanthus_orbicularis	Struthanthus_oerstedii)	((Cladocolea_mcvaughii	Cladocolea_cupulata)	Phthirusa_inorna))	Struthanthus_sp_RE_5128_1))))	Psittacanthus_calyculatus)	((Tripodanthus_belmirensis	Tripodanthus_flagellaris)	Tripodanthus_acutifolius)))))	((((((Amylotheca_duthieana	Loxanthera_speciosa)	((Amylotheca_subumbellata	(Lysiana_maritima	(Lysiana_exocarpi	Lysiana_filifolia)))
(Agelanthus_sansibarensis	((((((Plicosepalus_sagittifolius	(Bakerella_sp_Nickrent_4161	(Moquiniella_rubra	(Phragmanthera_regularis	((Septulina_glauca	Phragmanthera_crassicaulis)	(((((Tapinanthus_sp_OM825	(Spragueanella_rhamnifolia	Erianthemum_dregei))	Helixanthera_kirkii)	Globimetula_dinklagei)	Emelianthe_panganensis)	(Englerina_woodfordioides	(Tapinanthus_quinquangulus	Oliverella_rubroviridis))))))))	((Vanwykia_remota	Socratina_bemarivensis)	((((Dendrophthoe_curvata	(Dendrophthoe_vitellina	Dendrophthoe_longituba))	Dendrophthoe_constricta)	(Helixanthera_coccinea	Tolypanthus_involucratus))	(((((Cecarria_obtusifolia	((Loranthus_grewingkii	Loranthus_europaeus)	((Loranthus_odoratus	Loranthus_kaoi)	Loranthus_delavayi)))	((((Aetanthus_nodosus	Desmaria_mutabilis)	Tupeia_antarctica)	((((((Psittacanthus_schiedeanus	(Psittacanthus_angustifolius	(Passovia_pyrifolia	(Dendropemon_bicolor	Oryctanthus_occidentalis))))	(((((Struthanthus_sp_RE_5128_1	Cladocolea_gracilis)	(Struthanthus_oerstedii	Struthanthus_woodsonii))	(Cladocolea_mcvaughii	Cladocolea_cupulata))	Phthirusa_inorna)	Struthanthus_orbicularis))	Psittacanthus_calyculatus)	(Tripodanthus_belmirensis	(Tripodanthus_flagellaris	Tripodanthus_acutifolius)))
(((Englerina_ramulosa	Tapinanthus_constrictiflorus)	((Vanwykia_remota	Socratina_bemarivensis)	(((Septulina_glauca	(Moquiniella_rubra	((Emelianthe_panganensis	((Tapinanthus_sp_OM825	(Spragueanella_rhamnifolia	Erianthemum_dregei))	(Helixanthera_kirkii	(Englerina_woodfordioides	(Tapinanthus_quinquangulus	Oliverella_rubroviridis)))))	Globimetula_dinklagei)))	Phragmanthera_crassicaulis)	(((Oedina_pendens	((((Muellerina_celastroides	Muellerina_eucalyptoides)	Ileostylus_micranthus)	((Cecarria_obtusifolia	((Loranthus_grewingkii	Loranthus_europaeus)	(Loranthus_odoratus	(Loranthus_kaoi	Loranthus_delavayi))))	(Tupeia_antarctica	(((((Aetanthus_nodosus	Desmaria_mutabilis)	((((Cladocolea_mcvaughii	Cladocolea_cupulata)	((Passovia_pyrifolia	(Dendropemon_bicolor	Oryctanthus_occidentalis))	Psittacanthus_calyculatus))	(((Struthanthus_oerstedii	Struthanthus_orbicularis)	(Struthanthus_sp_RE_5128_1	(Psittacanthus_schiedeanus	Struthanthus_woodsonii)))	Cladocolea_gracilis))	(Phthirusa_inorna	((Tripodanthus_belmirensis	Tripodanthus_flagellaris)	Tripodanthus_acutifolius))))	(Notanthera_heterophylla	(Ligaria_cuneifolia	((((Amylotheca_duthieana	Loxanthera_speciosa)	((Amylotheca_subumbellata
(Berhautia_senegalensis	(((Englerina_ramulosa	Tapinanthus_constrictiflorus)	(Oncocalyx_schimperi	((((((Emelianthe_panganensis	((Tapinanthus_sp_OM825	(Spragueanella_rhamnifolia	Erianthemum_dregei))	(Helixanthera_kirkii	(Oliverella_rubroviridis	(Englerina_woodfordioides	Tapinanthus_quinquangulus)))))	(Phragmanthera_regularis	Globimetula_dinklagei))	(Septulina_glauca	Phragmanthera_crassicaulis))	Moquiniella_rubra)	(((Bakerella_sp_Nickrent_4161	Plicosepalus_sagittifolius)	((Tolypanthus_involucratus	(Helixanthera_coccinea	(Dendrophthoe_constricta	(Dendrophthoe_vitellina	(Dendrophthoe_longituba	Dendrophthoe_curvata)))))	(((((Tupeia_antarctica	(((Tristerix_verticillatus	((Tristerix_peytonii	(Tristerix_pubescens	(Tristerix_longebracteatus	Tristerix_grandiflorus)))	(Tristerix_peruvianus	Tristerix_chodatianus)))	((Tristerix_aphyllus	Tristerix_corymbosus)	Tristerix_penduliflorus))	(Nuytsia_floribunda	(Gaiadendron_punctatum	(((Aetanthus_nodosus	Desmaria_mutabilis)	(Notanthera_heterophylla	(((Amylotheca_subumbellata	(Lysiana_filifolia	(Lysiana_exocarpi	Lysiana_maritima)))	(((Lepeostegeres_lancifolia	(((Decaisnina_congesta	Decaisnina_signata)	Decaisnina_brittenii)	Decaisnina_triflora))
(((((Vanwykia_remota	Socratina_bemarivensis)	((Bakerella_sp_Nickrent_4161	(((Tolypanthus_involucratus	((((Dendrophthoe_longituba	Helixanthera_coccinea)	Dendrophthoe_curvata)	Dendrophthoe_vitellina)	Dendrophthoe_constricta))	(((Baratranthus_axanthus	Helixanthera_cylindrica)	((Helixanthera_parasitica	(((Tupeia_antarctica	(((Tristerix_pubescens	((Tristerix_longebracteatus	Tristerix_grandiflorus)	((Tristerix_peruvianus	Tristerix_chodatianus)	Tristerix_peytonii)))	(((Tristerix_aphyllus	Tristerix_corymbosus)	Tristerix_penduliflorus)	Tristerix_verticillatus))	Nuytsia_floribunda))	(Gaiadendron_punctatum	(Atkinsonia_ligustrina	((Ligaria_cuneifolia	(Phthirusa_inorna	(Psittacanthus_calyculatus	(((Tripodanthus_belmirensis	Tripodanthus_flagellaris)	Tripodanthus_acutifolius)	((((((Struthanthus_woodsonii	(Struthanthus_oerstedii	Struthanthus_orbicularis))	Psittacanthus_angustifolius)	(Struthanthus_sp_RE_5128_1	Cladocolea_gracilis))	(Cladocolea_mcvaughii	Cladocolea_cupulata))	Psittacanthus_schiedeanus)	(Passovia_pyrifolia	(Dendropemon_bicolor	Oryctanthus_occidentalis)))))))	((Aetanthus_nodosus	Desmaria_mutabilis)	(Notanthera_heterophylla	((((((((Decaisnina_signata	Decaisnina_congesta)	Decaisnina_brittenii)
((Oncocalyx_schimperi	((Oncocalyx_sulfureus	Oncella_ambigua)	Agelanthus_sansibarensis))	(((Englerina_ramulosa	Tapinanthus_constrictiflorus)	((Vanwykia_remota	Socratina_bemarivensis)	((((Oedina_pendens	((Tolypanthus_involucratus	((((Dendrophthoe_longituba	Helixanthera_coccinea)	Dendrophthoe_curvata)	Dendrophthoe_vitellina)	Dendrophthoe_constricta))	(((Baratranthus_axanthus	((Benthamina_alyxifolia	(Helicanthes_elastica	Amyema_queenslandica))	(Sogerianthe_sessiflora	(Dactyliophora_novaeguineae	(Amyema_glabra	((Diplatia_furcata	Diplatia_grandibractea)	Amyema_cambagei))))))	(Helixanthera_cylindrica	((Nuytsia_floribunda	(Gaiadendron_punctatum	((Atkinsonia_ligustrina	((((Notanthera_heterophylla	(((Amylotheca_duthieana	Loxanthera_speciosa)	((Amylotheca_subumbellata	((Lysiana_filifolia	Lysiana_maritima)	Lysiana_exocarpi))	((Lepeostegeres_lancifolia	(((Decaisnina_signata	Decaisnina_congesta)	Decaisnina_brittenii)	Decaisnina_triflora))	((Lepidaria_oviceps	Lepidaria_sp_Nickrent_4044)	(Macrosolen_melintangensis	Macrosolen_cochinchinensis)))))	(Alepis_flavida	Peraxilla_tetrapetala)))	(Aetanthus_nodosus	Desmaria_mutabilis))	(Psittacanthus_calyculatus
(Berhautia_senegalensis	(((Oncocalyx_sulfureus	Oncella_ambigua)	Agelanthus_sansibarensis)	(Oncocalyx_schimperi	((Englerina_ramulosa	Tapinanthus_constrictiflorus)	((Vanwykia_remota	Socratina_bemarivensis)	((((Tolypanthus_involucratus	(Helixanthera_coccinea	(Dendrophthoe_constricta	((Dendrophthoe_curvata	Dendrophthoe_longituba)	Dendrophthoe_vitellina))))	((Helixanthera_cylindrica	((((((Tristerix_pubescens	(Tristerix_longebracteatus	Tristerix_grandiflorus))	((Tristerix_peruvianus	Tristerix_chodatianus)	Tristerix_peytonii))	(((Tristerix_aphyllus	Tristerix_corymbosus)	Tristerix_penduliflorus)	Tristerix_verticillatus))	((Tupeia_antarctica	((((((Phthirusa_inorna	((Tripodanthus_belmirensis	Tripodanthus_flagellaris)	Tripodanthus_acutifolius))	((Psittacanthus_angustifolius	(Cladocolea_gracilis	((Struthanthus_sp_RE_5128_1	((Cladocolea_mcvaughii	Cladocolea_cupulata)	(Struthanthus_oerstedii	Struthanthus_orbicularis)))	Struthanthus_woodsonii)))	((Passovia_pyrifolia	(Dendropemon_bicolor	Oryctanthus_occidentalis))	Psittacanthus_calyculatus)))	Psittacanthus_schiedeanus)	(Notanthera_heterophylla	Ligaria_cuneifolia))	((Gaiadendron_punctatum	Atkinsonia_ligustrina)	(((((Amylotheca_duthieana	(Lepidaria_oviceps
((((Englerina_ramulosa	Tapinanthus_constrictiflorus)	((Vanwykia_remota	Socratina_bemarivensis)	(((Bakerella_sp_Nickrent_4161	(Plicosepalus_sagittifolius	((Dendrophthoe_curvata	(((Dendrophthoe_longituba	Helixanthera_coccinea)	(Dendrophthoe_constricta	Dendrophthoe_vitellina))	Tolypanthus_involucratus))	(((Baratranthus_axanthus	Helixanthera_cylindrica)	((Helixanthera_parasitica	(((Muellerina_celastroides	Muellerina_eucalyptoides)	Ileostylus_micranthus)	((Cecarria_obtusifolia	((Loranthus_grewingkii	Loranthus_europaeus)	(Loranthus_delavayi	(Loranthus_odoratus	Loranthus_kaoi))))	((Tupeia_antarctica	((((((Amylotheca_duthieana	(Lepidaria_oviceps	Loxanthera_speciosa))	((((Decaisnina_signata	Decaisnina_congesta)	Decaisnina_brittenii)	Decaisnina_triflora)	(Lepeostegeres_lancifolia	(Lepidaria_sp_Nickrent_4044	(Macrosolen_melintangensis	Macrosolen_cochinchinensis)))))	(Amylotheca_subumbellata	((Lysiana_filifolia	Lysiana_maritima)	Lysiana_exocarpi)))	(Alepis_flavida	Peraxilla_tetrapetala))	(((((((((Struthanthus_oerstedii	Struthanthus_orbicularis)	Struthanthus_woodsonii)	(Struthanthus_sp_RE_5128_1	Cladocolea_gracilis))	(Cladocolea_mcvaughii	Cladocolea_cupulata))	Psittacanthus_calyculatus)
(((((((Baratranthus_axanthus	(Sogerianthe_sessiflora	(((Amyema_glabra	(Amyema_cambagei	(Diplatia_grandibractea	Diplatia_furcata)))	Dactyliophora_novaeguineae)	(Benthamina_alyxifolia	(Helicanthes_elastica	Amyema_queenslandica)))))	((Phragmanthera_regularis	Helixanthera_parasitica)	((Ileostylus_micranthus	(Muellerina_celastroides	Muellerina_eucalyptoides))	((Nuytsia_floribunda	((((Atkinsonia_ligustrina	(Notanthera_heterophylla	(((Loxanthera_speciosa	Amylotheca_duthieana)	((Amylotheca_subumbellata	((Lysiana_filifolia	Lysiana_maritima)	Lysiana_exocarpi))	(((Macrosolen_cochinchinensis	Lepidaria_oviceps)	(Lepidaria_sp_Nickrent_4044	Macrosolen_melintangensis))	(Lepeostegeres_lancifolia	(Decaisnina_triflora	(Decaisnina_brittenii	(Decaisnina_congesta	Decaisnina_signata)))))))	(Alepis_flavida	Peraxilla_tetrapetala))))	((Aetanthus_nodosus	Desmaria_mutabilis)	(Ligaria_cuneifolia	((((Tristerix_penduliflorus	(Tristerix_corymbosus	Tristerix_aphyllus))	Tristerix_verticillatus)	((Tristerix_chodatianus	Tristerix_peruvianus)	(Tristerix_peytonii	(Tristerix_pubescens	(Tristerix_grandiflorus	Tristerix_longebracteatus)))))	(((((Dendropemon_bicolor	Oryctanthus_occidentalis)
(((((Helixanthera_kirkii	Moquiniella_rubra)	(Phragmanthera_regularis	((Septulina_glauca	Phragmanthera_crassicaulis)	(((Tapinanthus_quinquangulus	Oliverella_rubroviridis)	(Tapinanthus_sp_OM825	(Erianthemum_dregei	Spragueanella_rhamnifolia)))	(Globimetula_dinklagei	Emelianthe_panganensis)))))	((Vanwykia_remota	Socratina_bemarivensis)	((Plicosepalus_sagittifolius	((((Baratranthus_axanthus	(Sogerianthe_sessiflora	((Benthamina_alyxifolia	(Dactyliophora_novaeguineae	(Amyema_cambagei	((Diplatia_grandibractea	Diplatia_furcata)	Amyema_glabra))))	(Helicanthes_elastica	Amyema_queenslandica))))	((Helixanthera_parasitica	((Ileostylus_micranthus	(Muellerina_celastroides	Muellerina_eucalyptoides))	((Nuytsia_floribunda	((Gaiadendron_punctatum	((Notanthera_heterophylla	(((Loxanthera_speciosa	(Lepeostegeres_lancifolia	Amylotheca_duthieana))	((Amylotheca_subumbellata	((Lysiana_maritima	Lysiana_filifolia)	Lysiana_exocarpi))	(((Lepidaria_sp_Nickrent_4044	Lepidaria_oviceps)	(Macrosolen_melintangensis	Macrosolen_cochinchinensis))	(Decaisnina_triflora	((Decaisnina_signata	Decaisnina_congesta)	Decaisnina_brittenii)))))	(Alepis_flavida	Peraxilla_tetrapetala)))	Atkinsonia_ligustrina))
(((Agelanthus_sansibarensis	(Oncella_ambigua	Oncocalyx_sulfureus))	Berhautia_senegalensis)	(Oncocalyx_schimperi	((Tapinanthus_constrictiflorus	Englerina_ramulosa)	(((Vanwykia_remota	Socratina_bemarivensis)	((((Helixanthera_cylindrica	((Baratranthus_axanthus	(Sogerianthe_sessiflora	((Benthamina_alyxifolia	(Dactyliophora_novaeguineae	((Diplatia_furcata	(Diplatia_grandibractea	Amyema_cambagei))	Amyema_glabra)))	(Helicanthes_elastica	Amyema_queenslandica))))	(Helixanthera_parasitica	((Ileostylus_micranthus	(Muellerina_celastroides	Muellerina_eucalyptoides))	((Nuytsia_floribunda	((Gaiadendron_punctatum	(((Loxanthera_speciosa	Amylotheca_duthieana)	((Lepeostegeres_lancifolia	(Amylotheca_subumbellata	((Lysiana_maritima	Lysiana_filifolia)	Lysiana_exocarpi)))	(((Lepidaria_sp_Nickrent_4044	(Macrosolen_melintangensis	Macrosolen_cochinchinensis))	(Decaisnina_triflora	((Decaisnina_signata	Decaisnina_congesta)	Decaisnina_brittenii)))	Lepidaria_oviceps)))	(Alepis_flavida	Peraxilla_tetrapetala)))	((((((((Psittacanthus_schiedeanus	Struthanthus_woodsonii)	(Struthanthus_sp_RE_5128_1	(Struthanthus_oerstedii	Struthanthus_orbicularis)))	Cladocolea_gracilis)	(Cladocolea_mcvaughii
((Agelanthus_sansibarensis	(Oncella_ambigua	Oncocalyx_sulfureus))	(Berhautia_senegalensis	((Tapinanthus_constrictiflorus	Englerina_ramulosa)	(Oncocalyx_schimperi	((((((Moquiniella_rubra	(Phragmanthera_regularis	Globimetula_dinklagei))	(Emelianthe_panganensis	((Englerina_woodfordioides	(Tapinanthus_quinquangulus	Oliverella_rubroviridis))	(Tapinanthus_sp_OM825	(Erianthemum_dregei	Spragueanella_rhamnifolia)))))	(Septulina_glauca	(Helixanthera_kirkii	Phragmanthera_crassicaulis)))	(Bakerella_sp_Nickrent_4161	(Plicosepalus_sagittifolius	(((Helixanthera_cylindrica	((Plicosepalus_curviflorus	(Baratranthus_axanthus	(Sogerianthe_sessiflora	((Benthamina_alyxifolia	(Dactyliophora_novaeguineae	((Diplatia_furcata	(Diplatia_grandibractea	Amyema_cambagei))	Amyema_glabra)))	(Helicanthes_elastica	Amyema_queenslandica)))))	(Helixanthera_parasitica	((Ileostylus_micranthus	(Muellerina_celastroides	Muellerina_eucalyptoides))	(((((Aetanthus_nodosus	Desmaria_mutabilis)	((Notanthera_heterophylla	(Ligaria_cuneifolia	(((Tristerix_verticillatus	Tristerix_penduliflorus)	(Tristerix_corymbosus	Tristerix_aphyllus))	(((Tristerix_grandiflorus	Tristerix_longebracteatus)	Tristerix_pubescens)	((Tristerix_chodatianus
((Agelanthus_sansibarensis	(Oncella_ambigua	Oncocalyx_sulfureus))	((Berhautia_senegalensis	((Tapinanthus_constrictiflorus	Englerina_ramulosa)	((((Phragmanthera_regularis	((Septulina_glauca	Phragmanthera_crassicaulis)	(Moquiniella_rubra	((Emelianthe_panganensis	Globimetula_dinklagei)	((Helixanthera_kirkii	(Tapinanthus_sp_OM825	(Englerina_woodfordioides	(Tapinanthus_quinquangulus	Oliverella_rubroviridis))))	(Erianthemum_dregei	Spragueanella_rhamnifolia))))))	((((((Ileostylus_micranthus	(Muellerina_celastroides	Muellerina_eucalyptoides))	((Nuytsia_floribunda	(Gaiadendron_punctatum	((Atkinsonia_ligustrina	((Tupeia_antarctica	(Aetanthus_nodosus	Desmaria_mutabilis))	(Notanthera_heterophylla	(((Loxanthera_speciosa	Amylotheca_duthieana)	((Lepeostegeres_lancifolia	(Amylotheca_subumbellata	(Lysiana_maritima	(Lysiana_exocarpi	Lysiana_filifolia))))	(((Lepidaria_oviceps	Lepidaria_sp_Nickrent_4044)	(Macrosolen_melintangensis	Macrosolen_cochinchinensis))	(Decaisnina_triflora	((Decaisnina_signata	Decaisnina_congesta)	Decaisnina_brittenii)))))	(Alepis_flavida	Peraxilla_tetrapetala)))))	((((Psittacanthus_calyculatus	(((Psittacanthus_angustifolius	Cladocolea_gracilis)	((Struthanthus_woodsonii
(((Agelanthus_sansibarensis	(Oncocalyx_schimperi	(Oncella_ambigua	Oncocalyx_sulfureus)))	((Tapinanthus_constrictiflorus	Englerina_ramulosa)	((((Septulina_glauca	(Phragmanthera_regularis	Phragmanthera_crassicaulis))	(Moquiniella_rubra	((Emelianthe_panganensis	Globimetula_dinklagei)	((Helixanthera_kirkii	(Englerina_woodfordioides	(Tapinanthus_quinquangulus	Oliverella_rubroviridis)))	(Tapinanthus_sp_OM825	(Erianthemum_dregei	Spragueanella_rhamnifolia))))))	(Oedina_pendens	((Plicosepalus_sagittifolius	(((Dendrophthoe_curvata	(Dendrophthoe_constricta	(Dendrophthoe_longituba	Dendrophthoe_vitellina)))	(Tolypanthus_involucratus	Helixanthera_coccinea))	((Helixanthera_cylindrica	((Baratranthus_axanthus	(Sogerianthe_sessiflora	(((Diplatia_furcata	(Amyema_cambagei	Diplatia_grandibractea))	Amyema_glabra)	((Helicanthes_elastica	Amyema_queenslandica)	(Dactyliophora_novaeguineae	Benthamina_alyxifolia)))))	(((Cecarria_obtusifolia	((Loranthus_grewingkii	Loranthus_europaeus)	(Loranthus_delavayi	(Loranthus_kaoi	Loranthus_odoratus))))	((Ileostylus_micranthus	(Muellerina_celastroides	Muellerina_eucalyptoides))	(((((Loxanthera_speciosa	Amylotheca_duthieana)	((Amylotheca_subumbellata
((Agelanthus_sansibarensis	(Oncocalyx_schimperi	(Oncella_ambigua	Oncocalyx_sulfureus)))	(((Tapinanthus_constrictiflorus	Englerina_ramulosa)	((((((((Dendrophthoe_curvata	(Dendrophthoe_longituba	Dendrophthoe_vitellina))	Helixanthera_coccinea)	Dendrophthoe_constricta)	Tolypanthus_involucratus)	(((Baratranthus_axanthus	Helixanthera_cylindrica)	((Sogerianthe_sessiflora	((Helicanthes_elastica	Amyema_queenslandica)	(Benthamina_alyxifolia	(Dactyliophora_novaeguineae	((Diplatia_furcata	(Amyema_cambagei	Diplatia_grandibractea))	Amyema_glabra)))))	(Phragmanthera_regularis	(Helixanthera_parasitica	(((Ileostylus_micranthus	(Muellerina_celastroides	Muellerina_eucalyptoides))	((((((((Psittacanthus_angustifolius	(Struthanthus_woodsonii	(Struthanthus_sp_RE_5128_1	((Psittacanthus_schiedeanus	((Cladocolea_mcvaughii	Cladocolea_cupulata)	Struthanthus_oerstedii))	Struthanthus_orbicularis))))	Cladocolea_gracilis)	(Psittacanthus_calyculatus	((Dendropemon_bicolor	Oryctanthus_occidentalis)	Passovia_pyrifolia)))	(Phthirusa_inorna	((Tripodanthus_belmirensis	Tripodanthus_flagellaris)	Tripodanthus_acutifolius)))	(Ligaria_cuneifolia	(Notanthera_heterophylla	((Tristerix_penduliflorus	(Tristerix_corymbosus	Tristerix_aphyllus))
((Agelanthus_sansibarensis	(Oncella_ambigua	Oncocalyx_sulfureus))	(((Tapinanthus_constrictiflorus	Englerina_ramulosa)	(Oncocalyx_schimperi	(((((Helixanthera_kirkii	Moquiniella_rubra)	((Emelianthe_panganensis	((Englerina_woodfordioides	(Tapinanthus_quinquangulus	Oliverella_rubroviridis))	(Tapinanthus_sp_OM825	(Erianthemum_dregei	Spragueanella_rhamnifolia))))	((Phragmanthera_regularis	Globimetula_dinklagei)	(Septulina_glauca	Phragmanthera_crassicaulis))))	((Vanwykia_remota	Socratina_bemarivensis)	(Bakerella_sp_Nickrent_4161	(((((Dendrophthoe_longituba	Dendrophthoe_vitellina)	(Dendrophthoe_curvata	Dendrophthoe_constricta))	(Helixanthera_coccinea	Tolypanthus_involucratus))	(((Plicosepalus_curviflorus	(Baratranthus_axanthus	Helixanthera_cylindrica))	((Sogerianthe_sessiflora	((Helicanthes_elastica	Amyema_queenslandica)	(Benthamina_alyxifolia	(Dactyliophora_novaeguineae	(((Diplatia_furcata	Diplatia_grandibractea)	Amyema_glabra)	Amyema_cambagei)))))	(((Ileostylus_micranthus	(Muellerina_celastroides	Muellerina_eucalyptoides))	(((Tristerix_corymbosus	Tristerix_aphyllus)	(((Tristerix_pubescens	(Tristerix_grandiflorus	Tristerix_longebracteatus))	((Tristerix_chodatianus	Tristerix_peruvianus)
(Berhautia_senegalensis	((Agelanthus_sansibarensis	(Oncella_ambigua	Oncocalyx_sulfureus))	((Tapinanthus_constrictiflorus	Englerina_ramulosa)	(Oncocalyx_schimperi	((((Vanwykia_remota	(Helixanthera_parasitica	Socratina_bemarivensis))	((((Baratranthus_axanthus	Helixanthera_cylindrica)	((Sogerianthe_sessiflora	((Dactyliophora_novaeguineae	(((Diplatia_furcata	Diplatia_grandibractea)	Amyema_glabra)	Amyema_cambagei))	((Helicanthes_elastica	Amyema_queenslandica)	Benthamina_alyxifolia)))	(Phragmanthera_regularis	(Plicosepalus_curviflorus	(((Ileostylus_micranthus	(Muellerina_celastroides	Muellerina_eucalyptoides))	((Tupeia_antarctica	(((((Tristerix_pubescens	(Tristerix_grandiflorus	Tristerix_longebracteatus))	((Tristerix_chodatianus	Tristerix_peruvianus)	Tristerix_peytonii))	(Tristerix_verticillatus	(Tristerix_penduliflorus	(Tristerix_corymbosus	Tristerix_aphyllus))))	((((Notanthera_heterophylla	((((Dendropemon_bicolor	Oryctanthus_occidentalis)	Passovia_pyrifolia)	(((Struthanthus_woodsonii	(Struthanthus_sp_RE_5128_1	((Cladocolea_mcvaughii	Cladocolea_cupulata)	(Struthanthus_orbicularis	Struthanthus_oerstedii))))	(Cladocolea_gracilis	Psittacanthus_angustifolius))	Psittacanthus_calyculatus))
((Agelanthus_sansibarensis	(Oncella_ambigua	Oncocalyx_sulfureus))	((((Tapinanthus_constrictiflorus	Englerina_ramulosa)	(((Moquiniella_rubra	((Phragmanthera_regularis	((Helixanthera_kirkii	Emelianthe_panganensis)	((Oedina_pendens	((Englerina_woodfordioides	(Tapinanthus_quinquangulus	Oliverella_rubroviridis))	(Tapinanthus_sp_OM825	(Erianthemum_dregei	Spragueanella_rhamnifolia))))	Globimetula_dinklagei)))	(Septulina_glauca	Phragmanthera_crassicaulis)))	(Bakerella_sp_Nickrent_4161	(((((Helixanthera_parasitica	((Nuytsia_floribunda	((((Alepis_flavida	(Aetanthus_nodosus	Peraxilla_tetrapetala))	(((((Decaisnina_brittenii	(Decaisnina_signata	Decaisnina_congesta))	Decaisnina_triflora)	((Lepidaria_oviceps	Lepidaria_sp_Nickrent_4044)	(Macrosolen_melintangensis	Macrosolen_cochinchinensis)))	(Loxanthera_speciosa	Amylotheca_duthieana))	(Lepeostegeres_lancifolia	(Amylotheca_subumbellata	((Lysiana_filifolia	Lysiana_exocarpi)	Lysiana_maritima)))))	(Atkinsonia_ligustrina	((((Phthirusa_inorna	(Tripodanthus_flagellaris	(Tripodanthus_acutifolius	Tripodanthus_belmirensis)))	Psittacanthus_schiedeanus)	((Struthanthus_woodsonii	(Psittacanthus_angustifolius	((Cladocolea_mcvaughii	Cladocolea_cupulata)
((Englerina_ramulosa	Tapinanthus_constrictiflorus)	(((Berhautia_senegalensis	((((((Taxillus_chinensis	(Scurrula_pulverulenta	(Scurrula_parasitica	Scurrula_ferruginea)))	((Plicosepalus_curviflorus	((((Nuytsia_floribunda	(((Tristerix_aphyllus	Tristerix_corymbosus)	(Tristerix_penduliflorus	Tristerix_verticillatus))	((Tristerix_peytonii	(Tristerix_peruvianus	Tristerix_chodatianus))	(Tristerix_pubescens	(Tristerix_grandiflorus	Tristerix_longebracteatus)))))	((Gaiadendron_punctatum	((((Tripodanthus_belmirensis	(Tripodanthus_acutifolius	Tripodanthus_flagellaris))	(Passovia_pyrifolia	(Oryctanthus_occidentalis	Dendropemon_bicolor)))	(Phthirusa_inorna	(Psittacanthus_calyculatus	(((Psittacanthus_schiedeanus	((Psittacanthus_angustifolius	Cladocolea_gracilis)	((Cladocolea_cupulata	(Cladocolea_mcvaughii	Struthanthus_oerstedii))	Struthanthus_orbicularis)))	Struthanthus_woodsonii)	Struthanthus_sp_RE_5128_1))))	((Ligaria_cuneifolia	(Desmaria_mutabilis	Aetanthus_nodosus))	(((((Loxanthera_speciosa	(Amylotheca_duthieana	Lepeostegeres_lancifolia))	((((Decaisnina_brittenii	(Decaisnina_signata	Decaisnina_congesta))	Decaisnina_triflora)	((Lepidaria_oviceps	Lepidaria_sp_Nickrent_4044)	(Macrosolen_melintangensis
((((Vanwykia_remota	Socratina_bemarivensis)	((((((Helixanthera_parasitica	Taxillus_chinensis)	(Scurrula_parasitica	(Scurrula_ferruginea	Scurrula_pulverulenta)))	(((((Tupeia_antarctica	((((Ligaria_cuneifolia	(((Tripodanthus_belmirensis	(((Passovia_pyrifolia	(Oryctanthus_occidentalis	Dendropemon_bicolor))	(Psittacanthus_calyculatus	((Psittacanthus_angustifolius	Cladocolea_gracilis)	(((Struthanthus_oerstedii	Struthanthus_orbicularis)	Struthanthus_sp_RE_5128_1)	((Cladocolea_mcvaughii	Cladocolea_cupulata)	Struthanthus_woodsonii)))))	Psittacanthus_schiedeanus))	(Phthirusa_inorna	Tripodanthus_acutifolius))	Tripodanthus_flagellaris))	(((Tristerix_penduliflorus	(Tristerix_aphyllus	Tristerix_corymbosus))	(Tristerix_verticillatus	((Tristerix_peytonii	(Tristerix_peruvianus	Tristerix_chodatianus))	((Tristerix_grandiflorus	Tristerix_longebracteatus)	Tristerix_pubescens))))	Notanthera_heterophylla))	(Desmaria_mutabilis	Aetanthus_nodosus))	((Nuytsia_floribunda	Atkinsonia_ligustrina)	(Gaiadendron_punctatum	((((((Decaisnina_brittenii	(Decaisnina_signata	Decaisnina_congesta))	Decaisnina_triflora)	(Lepidaria_sp_Nickrent_4044	(Macrosolen_melintangensis	Macrosolen_cochinchinensis)))	(((Lysiana_maritima
((((Vanwykia_remota	Socratina_bemarivensis)	(((((Taxillus_chinensis	((Scurrula_parasitica	Scurrula_ferruginea)	Scurrula_pulverulenta))	(((Helixanthera_parasitica	((Cecarria_obtusifolia	((Loranthus_odoratus	(Loranthus_kaoi	Loranthus_delavayi))	(Loranthus_grewingkii	Loranthus_europaeus)))	(((Muellerina_eucalyptoides	Muellerina_celastroides)	Ileostylus_micranthus)	(((Tristerix_penduliflorus	(Tristerix_aphyllus	Tristerix_corymbosus))	(Tristerix_verticillatus	((Tristerix_peytonii	(Tristerix_peruvianus	Tristerix_chodatianus))	((Tristerix_grandiflorus	Tristerix_longebracteatus)	Tristerix_pubescens))))	((Ligaria_cuneifolia	((Tupeia_antarctica	(Notanthera_heterophylla	(Desmaria_mutabilis	Aetanthus_nodosus)))	(((Gaiadendron_punctatum	((((Loxanthera_speciosa	Amylotheca_duthieana)	((Lepeostegeres_lancifolia	((Decaisnina_brittenii	(Decaisnina_signata	Decaisnina_congesta))	Decaisnina_triflora))	((Lepidaria_oviceps	Lepidaria_sp_Nickrent_4044)	(Macrosolen_melintangensis	Macrosolen_cochinchinensis))))	((Lysiana_maritima	(Lysiana_filifolia	Lysiana_exocarpi))	Amylotheca_subumbellata))	(Peraxilla_tetrapetala	Alepis_flavida)))	Atkinsonia_ligustrina)
(((Oncella_ambigua	Oncocalyx_sulfureus)	Agelanthus_sansibarensis)	(Berhautia_senegalensis	((((Vanwykia_remota	Socratina_bemarivensis)	((Bakerella_sp_Nickrent_4161	(Plicosepalus_sagittifolius	(((Plicosepalus_curviflorus	(Taxillus_chinensis	((Scurrula_parasitica	Scurrula_ferruginea)	Scurrula_pulverulenta)))	(((((Cecarria_obtusifolia	((Loranthus_odoratus	(Loranthus_kaoi	Loranthus_delavayi))	(Loranthus_grewingkii	Loranthus_europaeus)))	((Muellerina_eucalyptoides	Muellerina_celastroides)	Ileostylus_micranthus))	((Psittacanthus_angustifolius	Nuytsia_floribunda)	(Gaiadendron_punctatum	(Tupeia_antarctica	(((Notanthera_heterophylla	(((((Tristerix_peytonii	(Tristerix_peruvianus	Tristerix_chodatianus))	((Tristerix_grandiflorus	Tristerix_longebracteatus)	Tristerix_pubescens))	((Tristerix_aphyllus	Tristerix_corymbosus)	(Tristerix_verticillatus	Tristerix_penduliflorus)))	Ligaria_cuneifolia)	(((Passovia_pyrifolia	(Oryctanthus_occidentalis	Dendropemon_bicolor))	(((Psittacanthus_schiedeanus	(Struthanthus_orbicularis	Struthanthus_oerstedii))	Cladocolea_gracilis)	(((Cladocolea_mcvaughii	Cladocolea_cupulata)	Struthanthus_woodsonii)	Struthanthus_sp_RE_5128_1)))	((Psittacanthus_calyculatus
(Oedina_pendens	((((Englerina_ramulosa	(Helixanthera_parasitica	Tapinanthus_constrictiflorus))	(((Oncocalyx_schimperi	Oncella_ambigua)	Oncocalyx_sulfureus)	Agelanthus_sansibarensis))	Berhautia_senegalensis)	((((((Tapinanthus_sp_OM825	(Erianthemum_dregei	Spragueanella_rhamnifolia))	(Helixanthera_kirkii	(Englerina_woodfordioides	(Tapinanthus_quinquangulus	Oliverella_rubroviridis))))	(Emelianthe_panganensis	(Phragmanthera_regularis	Globimetula_dinklagei)))	(Plicosepalus_curviflorus	Moquiniella_rubra))	(Septulina_glauca	Phragmanthera_crassicaulis))	((Vanwykia_remota	Socratina_bemarivensis)	((((Taxillus_chinensis	((Scurrula_parasitica	Scurrula_ferruginea)	Scurrula_pulverulenta))	((((Cecarria_obtusifolia	(((Loranthus_kaoi	Loranthus_delavayi)	Loranthus_odoratus)	(Loranthus_grewingkii	Loranthus_europaeus)))	(((Muellerina_eucalyptoides	Muellerina_celastroides)	Ileostylus_micranthus)	((Psittacanthus_angustifolius	Nuytsia_floribunda)	((Tupeia_antarctica	((Atkinsonia_ligustrina	((((Psittacanthus_calyculatus	((Passovia_pyrifolia	(Oryctanthus_occidentalis	Dendropemon_bicolor))	((((Cladocolea_mcvaughii	Cladocolea_cupulata)	((Struthanthus_orbicularis	Struthanthus_oerstedii)
((Englerina_ramulosa	Tapinanthus_constrictiflorus)	(((Englerina_woodfordioides	(Agelanthus_sansibarensis	((Oncella_ambigua	Oncocalyx_sulfureus)	Oncocalyx_schimperi)))	Berhautia_senegalensis)	((((((((Tapinanthus_sp_OM825	(Tapinanthus_quinquangulus	Oliverella_rubroviridis))	((Erianthemum_dregei	Spragueanella_rhamnifolia)	(Globimetula_dinklagei	Emelianthe_panganensis)))	Phragmanthera_regularis)	(Helixanthera_kirkii	Moquiniella_rubra))	(Septulina_glauca	Phragmanthera_crassicaulis))	(((((Taxillus_chinensis	((Scurrula_parasitica	Scurrula_ferruginea)	Scurrula_pulverulenta))	(((Cecarria_obtusifolia	((Loranthus_delavayi	(Loranthus_odoratus	Loranthus_kaoi))	(Loranthus_grewingkii	Loranthus_europaeus)))	(((Muellerina_eucalyptoides	Muellerina_celastroides)	Ileostylus_micranthus)	((((Tristerix_peruvianus	(Tristerix_grandiflorus	Tristerix_longebracteatus))	(Tristerix_peytonii	(Tristerix_pubescens	Tristerix_chodatianus)))	(Tristerix_verticillatus	(Tristerix_penduliflorus	(Tristerix_aphyllus	Tristerix_corymbosus))))	((Atkinsonia_ligustrina	Nuytsia_floribunda)	(((((Psittacanthus_calyculatus	((Phthirusa_inorna	(Passovia_pyrifolia	(Oryctanthus_occidentalis	Dendropemon_bicolor)))
((Englerina_woodfordioides	(Agelanthus_sansibarensis	(Oncella_ambigua	Oncocalyx_sulfureus)))	(Berhautia_senegalensis	((Oncocalyx_schimperi	(((Oedina_pendens	((((Helixanthera_kirkii	(Erianthemum_dregei	Spragueanella_rhamnifolia))	((Phragmanthera_regularis	Globimetula_dinklagei)	Emelianthe_panganensis))	(Moquiniella_rubra	(Tapinanthus_sp_OM825	(Tapinanthus_quinquangulus	Oliverella_rubroviridis))))	(Septulina_glauca	Phragmanthera_crassicaulis)))	(((((Plicosepalus_curviflorus	(Taxillus_chinensis	(Scurrula_parasitica	(Scurrula_ferruginea	Scurrula_pulverulenta))))	((Baratranthus_axanthus	(Sogerianthe_sessiflora	((Amyema_glabra	(Diplatia_furcata	(Amyema_cambagei	Diplatia_grandibractea)))	((Benthamina_alyxifolia	Dactyliophora_novaeguineae)	(Amyema_queenslandica	Helicanthes_elastica)))))	(Helixanthera_cylindrica	((((((((Psittacanthus_calyculatus	(Passovia_pyrifolia	(Oryctanthus_occidentalis	Dendropemon_bicolor)))	(((Struthanthus_woodsonii	((Struthanthus_orbicularis	Struthanthus_oerstedii)	Struthanthus_sp_RE_5128_1))	Cladocolea_gracilis)	(Cladocolea_mcvaughii	Cladocolea_cupulata)))	(Phthirusa_inorna	((Tripodanthus_acutifolius	Tripodanthus_flagellaris)	Tripodanthus_belmirensis)))
((((Vanwykia_remota	(Helixanthera_parasitica	Socratina_bemarivensis))	(((Tapinanthus_quinquangulus	Oliverella_rubroviridis)	(((Tapinanthus_sp_OM825	(Erianthemum_dregei	Spragueanella_rhamnifolia))	(Emelianthe_panganensis	(Phragmanthera_crassicaulis	(Helixanthera_kirkii	Moquiniella_rubra))))	(Phragmanthera_regularis	Globimetula_dinklagei)))	(((Plicosepalus_sagittifolius	((Plicosepalus_curviflorus	(Taxillus_chinensis	(Scurrula_ferruginea	(Scurrula_pulverulenta	Scurrula_parasitica))))	(Helixanthera_cylindrica	((Baratranthus_axanthus	(((((Gaiadendron_punctatum	(Nuytsia_floribunda	(((((Psittacanthus_angustifolius	Passovia_pyrifolia)	(Oryctanthus_occidentalis	Dendropemon_bicolor))	((Psittacanthus_calyculatus	(((Psittacanthus_schiedeanus	Struthanthus_woodsonii)	((Struthanthus_orbicularis	Struthanthus_oerstedii)	Struthanthus_sp_RE_5128_1))	Cladocolea_gracilis))	(Cladocolea_mcvaughii	Cladocolea_cupulata)))	(Phthirusa_inorna	(Tripodanthus_acutifolius	(Tripodanthus_flagellaris	Tripodanthus_belmirensis))))	(Ligaria_cuneifolia	(Notanthera_heterophylla	((Desmaria_mutabilis	Aetanthus_nodosus)	Tupeia_antarctica))))))	((((Loxanthera_speciosa	Amylotheca_duthieana)	(((Lysiana_exocarpi	(Lysiana_maritima
((Agelanthus_sansibarensis	(Oncella_ambigua	Oncocalyx_sulfureus))	(Berhautia_senegalensis	(((Plicosepalus_curviflorus	((Phragmanthera_regularis	((Septulina_glauca	Phragmanthera_crassicaulis)	Moquiniella_rubra))	((Emelianthe_panganensis	Globimetula_dinklagei)	(((Englerina_woodfordioides	(Tapinanthus_quinquangulus	Oliverella_rubroviridis))	(Helixanthera_kirkii	Tapinanthus_sp_OM825))	(Erianthemum_dregei	Spragueanella_rhamnifolia)))))	(((((Baratranthus_axanthus	Helixanthera_cylindrica)	((Sogerianthe_sessiflora	((Benthamina_alyxifolia	(Dactyliophora_novaeguineae	(Amyema_glabra	((Diplatia_furcata	Amyema_cambagei)	Diplatia_grandibractea))))	(Amyema_queenslandica	Helicanthes_elastica)))	(Helixanthera_parasitica	((((Gaiadendron_punctatum	((((Passovia_pyrifolia	(Oryctanthus_occidentalis	Dendropemon_bicolor))	((Psittacanthus_calyculatus	((Struthanthus_orbicularis	Struthanthus_oerstedii)	(Psittacanthus_angustifolius	(((Cladocolea_mcvaughii	Cladocolea_cupulata)	Struthanthus_woodsonii)	(Cladocolea_gracilis	Struthanthus_sp_RE_5128_1)))))	Psittacanthus_schiedeanus))	(Phthirusa_inorna	(Tripodanthus_acutifolius	(Tripodanthus_flagellaris	Tripodanthus_belmirensis))))	(Nuytsia_floribunda	((Ligaria_cuneifolia
((Agelanthus_sansibarensis	(Oncella_ambigua	Oncocalyx_sulfureus))	((((Oedina_pendens	((((Septulina_glauca	Bakerella_sp_Nickrent_4161)	((((Dendrophthoe_constricta	(Dendrophthoe_vitellina	(Dendrophthoe_curvata	Dendrophthoe_longituba)))	(Helixanthera_coccinea	Tolypanthus_involucratus))	(((Plicosepalus_curviflorus	(Baratranthus_axanthus	(Sogerianthe_sessiflora	((Benthamina_alyxifolia	(Dactyliophora_novaeguineae	(Amyema_glabra	(Diplatia_furcata	(Amyema_cambagei	Diplatia_grandibractea)))))	(Amyema_queenslandica	Helicanthes_elastica)))))	(Helixanthera_parasitica	(((Cecarria_obtusifolia	((Loranthus_delavayi	(Loranthus_odoratus	Loranthus_kaoi))	(Loranthus_grewingkii	Loranthus_europaeus)))	(((((((((Passovia_pyrifolia	(Oryctanthus_occidentalis	(Psittacanthus_angustifolius	Dendropemon_bicolor)))	(((((Struthanthus_orbicularis	Struthanthus_oerstedii)	Struthanthus_sp_RE_5128_1)	Struthanthus_woodsonii)	(Cladocolea_mcvaughii	Cladocolea_gracilis))	Cladocolea_cupulata))	Psittacanthus_schiedeanus)	(Phthirusa_inorna	(Tripodanthus_acutifolius	(Tripodanthus_flagellaris	Tripodanthus_belmirensis))))	Psittacanthus_calyculatus)	(Tupeia_antarctica	((Desmaria_mutabilis	Aetanthus_nodosus)
((((Tapinanthus_constrictiflorus	Englerina_ramulosa)	Berhautia_senegalensis)	(((Socratina_bemarivensis	Vanwykia_remota)	(((((Dendrophthoe_constricta	Dendrophthoe_vitellina)	((Helixanthera_coccinea	(Dendrophthoe_longituba	Dendrophthoe_curvata))	Tolypanthus_involucratus))	((Tapinanthus_quinquangulus	((Scurrula_ferruginea	(Scurrula_pulverulenta	Scurrula_parasitica))	Taxillus_chinensis))	(((Baratranthus_axanthus	(Phragmanthera_regularis	Plicosepalus_curviflorus))	((((Loranthus_odoratus	(Loranthus_kaoi	Loranthus_delavayi))	(Loranthus_grewingkii	Loranthus_europaeus))	Cecarria_obtusifolia)	((Helixanthera_parasitica	((Muellerina_celastroides	Muellerina_eucalyptoides)	Ileostylus_micranthus))	((Tupeia_antarctica	((Ligaria_cuneifolia	((Aetanthus_nodosus	Desmaria_mutabilis)	Notanthera_heterophylla))	((Phthirusa_inorna	(Tripodanthus_flagellaris	(Tripodanthus_belmirensis	Tripodanthus_acutifolius)))	(((Psittacanthus_angustifolius	((Dendropemon_bicolor	Oryctanthus_occidentalis)	Passovia_pyrifolia))	((Cladocolea_gracilis	(Struthanthus_woodsonii	(Struthanthus_sp_RE_5128_1	((Cladocolea_mcvaughii	Cladocolea_cupulata)	(Struthanthus_oerstedii	Struthanthus_orbicularis)))))	Psittacanthus_schiedeanus))
((((Tapinanthus_constrictiflorus	Englerina_ramulosa)	Berhautia_senegalensis)	(Oncocalyx_schimperi	(((((((Helixanthera_kirkii	Moquiniella_rubra)	(((Phragmanthera_regularis	Globimetula_dinklagei)	Emelianthe_panganensis)	(((Englerina_woodfordioides	Phragmanthera_crassicaulis)	Septulina_glauca)	((Tapinanthus_quinquangulus	Oliverella_rubroviridis)	(Tapinanthus_sp_OM825	(Spragueanella_rhamnifolia	Erianthemum_dregei))))))	Bakerella_sp_Nickrent_4161)	Plicosepalus_sagittifolius)	((Socratina_bemarivensis	Vanwykia_remota)	(((Dendrophthoe_longituba	Dendrophthoe_curvata)	(Helixanthera_coccinea	Tolypanthus_involucratus))	(((Scurrula_pulverulenta	(Scurrula_parasitica	Scurrula_ferruginea))	Taxillus_chinensis)	(Helixanthera_cylindrica	((((((Muellerina_celastroides	Muellerina_eucalyptoides)	Ileostylus_micranthus)	((((Atkinsonia_ligustrina	(((Alepis_flavida	Peraxilla_tetrapetala)	((Amylotheca_duthieana	Loxanthera_speciosa)	(((Lepeostegeres_lancifolia	(((Decaisnina_congesta	Decaisnina_signata)	Decaisnina_brittenii)	Decaisnina_triflora))	(Phthirusa_inorna	((Lepidaria_oviceps	Lepidaria_sp_Nickrent_4044)	(Macrosolen_cochinchinensis	Macrosolen_melintangensis))))	(Amylotheca_subumbellata	(Lysiana_exocarpi
(((Tapinanthus_constrictiflorus	Englerina_ramulosa)	(((Moquiniella_rubra	((Phragmanthera_crassicaulis	Septulina_glauca)	(Globimetula_dinklagei	(Emelianthe_panganensis	((Helixanthera_kirkii	(Tapinanthus_quinquangulus	Oliverella_rubroviridis))	(Tapinanthus_sp_OM825	(Spragueanella_rhamnifolia	Erianthemum_dregei)))))))	((Socratina_bemarivensis	Vanwykia_remota)	(Bakerella_sp_Nickrent_4161	(Plicosepalus_sagittifolius	(((Dendrophthoe_constricta	((Dendrophthoe_curvata	(Dendrophthoe_longituba	Dendrophthoe_vitellina))	Helixanthera_coccinea))	Tolypanthus_involucratus)	((Plicosepalus_curviflorus	((Scurrula_pulverulenta	(Scurrula_parasitica	Scurrula_ferruginea))	Taxillus_chinensis))	(Helixanthera_cylindrica	(((((((Tristerix_chodatianus	Tristerix_peruvianus)	Tristerix_peytonii)	(((Tristerix_longebracteatus	Tristerix_grandiflorus)	Tristerix_pubescens)	((Tristerix_corymbosus	Tristerix_aphyllus)	(Tristerix_penduliflorus	Tristerix_verticillatus))))	((((((Psittacanthus_calyculatus	(Cladocolea_gracilis	(Struthanthus_woodsonii	(Struthanthus_sp_RE_5128_1	((Cladocolea_mcvaughii	Cladocolea_cupulata)	((Phthirusa_inorna	Struthanthus_oerstedii)	Struthanthus_orbicularis))))))	(((Tripodanthus_belmirensis	Tripodanthus_flagellaris)
(((Socratina_bemarivensis	Vanwykia_remota)	(((((Plicosepalus_curviflorus	((Dendrophthoe_constricta	((Dendrophthoe_curvata	(Dendrophthoe_longituba	Dendrophthoe_vitellina))	Helixanthera_coccinea))	Tolypanthus_involucratus))	(((Scurrula_pulverulenta	(Scurrula_parasitica	Scurrula_ferruginea))	Taxillus_chinensis)	(Helixanthera_cylindrica	((Baratranthus_axanthus	(((Muellerina_celastroides	Muellerina_eucalyptoides)	Ileostylus_micranthus)	(((Nuytsia_floribunda	(((((Tripodanthus_belmirensis	(Phthirusa_inorna	Tripodanthus_acutifolius))	((Psittacanthus_calyculatus	((Dendropemon_bicolor	Oryctanthus_occidentalis)	Passovia_pyrifolia))	((Psittacanthus_angustifolius	Cladocolea_gracilis)	(((Cladocolea_mcvaughii	Cladocolea_cupulata)	(Psittacanthus_schiedeanus	Struthanthus_woodsonii))	(Struthanthus_sp_RE_5128_1	(Struthanthus_orbicularis	Struthanthus_oerstedii))))))	Tripodanthus_flagellaris)	(Notanthera_heterophylla	(Aetanthus_nodosus	Desmaria_mutabilis)))	((Atkinsonia_ligustrina	((((Tristerix_corymbosus	Tristerix_aphyllus)	(Tristerix_penduliflorus	Tristerix_verticillatus))	(((Tristerix_chodatianus	Tristerix_peruvianus)	Tristerix_peytonii)	((Tristerix_longebracteatus	Tristerix_grandiflorus)	Tristerix_pubescens)))
((Agelanthus_sansibarensis	(Oncella_ambigua	Oncocalyx_sulfureus))	((Oncocalyx_schimperi	((Tapinanthus_constrictiflorus	Englerina_ramulosa)	Berhautia_senegalensis))	((((Helixanthera_kirkii	Moquiniella_rubra)	(((Emelianthe_panganensis	Globimetula_dinklagei)	((Tapinanthus_sp_OM825	(Spragueanella_rhamnifolia	Erianthemum_dregei))	(Englerina_woodfordioides	(Tapinanthus_quinquangulus	Oliverella_rubroviridis))))	(Phragmanthera_crassicaulis	Septulina_glauca)))	((Socratina_bemarivensis	Vanwykia_remota)	(Bakerella_sp_Nickrent_4161	(((Plicosepalus_curviflorus	(((Dendrophthoe_curvata	(Dendrophthoe_constricta	(Dendrophthoe_longituba	Dendrophthoe_vitellina)))	Helixanthera_coccinea)	Tolypanthus_involucratus))	(((Scurrula_ferruginea	(Scurrula_pulverulenta	Scurrula_parasitica))	Taxillus_chinensis)	(Baratranthus_axanthus	(((Phragmanthera_regularis	Helixanthera_parasitica)	((((Loranthus_delavayi	(Loranthus_odoratus	Loranthus_kaoi))	(Loranthus_grewingkii	Loranthus_europaeus))	Cecarria_obtusifolia)	(((Muellerina_celastroides	Muellerina_eucalyptoides)	Ileostylus_micranthus)	(Nuytsia_floribunda	((((Atkinsonia_ligustrina	((Notanthera_heterophylla	(Aetanthus_nodosus	Desmaria_mutabilis))
(((Agelanthus_sansibarensis	(Oncella_ambigua	Oncocalyx_sulfureus))	((Englerina_woodfordioides	Berhautia_senegalensis)	Oncocalyx_schimperi))	((Tapinanthus_constrictiflorus	Englerina_ramulosa)	(((Socratina_bemarivensis	Vanwykia_remota)	(((((Dendrophthoe_constricta	((Dendrophthoe_longituba	Dendrophthoe_vitellina)	Dendrophthoe_curvata))	(Helixanthera_coccinea	Tolypanthus_involucratus))	(((Scurrula_pulverulenta	(Scurrula_parasitica	Scurrula_ferruginea))	(Helixanthera_parasitica	Taxillus_chinensis))	((((Muellerina_celastroides	Muellerina_eucalyptoides)	Ileostylus_micranthus)	((Nuytsia_floribunda	((((Atkinsonia_ligustrina	((Notanthera_heterophylla	Desmaria_mutabilis)	(Ligaria_cuneifolia	(((Psittacanthus_calyculatus	(((Dendropemon_bicolor	Oryctanthus_occidentalis)	Passovia_pyrifolia)	((Psittacanthus_angustifolius	Cladocolea_gracilis)	(Struthanthus_woodsonii	(Struthanthus_sp_RE_5128_1	((Struthanthus_orbicularis	Struthanthus_oerstedii)	(Cladocolea_cupulata	Cladocolea_mcvaughii)))))))	((Phthirusa_inorna	(Tripodanthus_flagellaris	Tripodanthus_acutifolius))	Tripodanthus_belmirensis))	Psittacanthus_schiedeanus))))	((Alepis_flavida	(Aetanthus_nodosus	Peraxilla_tetrapetala))	((Amylotheca_subumbellata
((((Socratina_bemarivensis	Vanwykia_remota)	((((Plicosepalus_sagittifolius	((Tolypanthus_involucratus	Dendrophthoe_curvata)	(Dendrophthoe_constricta	(Helixanthera_coccinea	(Dendrophthoe_longituba	Dendrophthoe_vitellina)))))	(((Scurrula_pulverulenta	(Scurrula_parasitica	Scurrula_ferruginea))	Taxillus_chinensis)	((Baratranthus_axanthus	Helixanthera_cylindrica)	((Sogerianthe_sessiflora	(((((Amyema_cambagei	Diplatia_furcata)	Diplatia_grandibractea)	Amyema_glabra)	Dactyliophora_novaeguineae)	(Benthamina_alyxifolia	(Helicanthes_elastica	Amyema_queenslandica))))	((Phragmanthera_regularis	Helixanthera_parasitica)	((((Loranthus_odoratus	(Loranthus_kaoi	Loranthus_delavayi))	(Loranthus_grewingkii	Loranthus_europaeus))	Cecarria_obtusifolia)	(((Muellerina_celastroides	Muellerina_eucalyptoides)	Ileostylus_micranthus)	((Tupeia_antarctica	(Gaiadendron_punctatum	(Atkinsonia_ligustrina	(((Notanthera_heterophylla	(Aetanthus_nodosus	Desmaria_mutabilis))	(Ligaria_cuneifolia	(((Tripodanthus_belmirensis	((Dendropemon_bicolor	Oryctanthus_occidentalis)	(Psittacanthus_angustifolius	Passovia_pyrifolia)))	((Phthirusa_inorna	((((Struthanthus_sp_RE_5128_1	Cladocolea_gracilis)
((Agelanthus_sansibarensis	(Oncella_ambigua	Oncocalyx_sulfureus))	(Berhautia_senegalensis	(Oncocalyx_schimperi	((Tapinanthus_constrictiflorus	Englerina_ramulosa)	(Socratina_bemarivensis	((((Tolypanthus_involucratus	(((Dendrophthoe_longituba	Dendrophthoe_vitellina)	Dendrophthoe_constricta)	(Dendrophthoe_curvata	Helixanthera_coccinea)))	(((Scurrula_pulverulenta	(Scurrula_parasitica	Scurrula_ferruginea))	Taxillus_chinensis)	((Baratranthus_axanthus	(Sogerianthe_sessiflora	((Helicanthes_elastica	Amyema_queenslandica)	(((((Diplatia_furcata	Diplatia_grandibractea)	Amyema_glabra)	Amyema_cambagei)	Dactyliophora_novaeguineae)	Benthamina_alyxifolia))))	(((Phragmanthera_regularis	Helixanthera_parasitica)	((((Loranthus_odoratus	(Loranthus_kaoi	Loranthus_delavayi))	(Loranthus_grewingkii	Loranthus_europaeus))	Cecarria_obtusifolia)	(((Muellerina_celastroides	Muellerina_eucalyptoides)	Ileostylus_micranthus)	((((Lepidaria_oviceps	Gaiadendron_punctatum)	((Nuytsia_floribunda	(Notanthera_heterophylla	(Aetanthus_nodosus	Desmaria_mutabilis)))	(Ligaria_cuneifolia	(Tupeia_antarctica	((((Dendropemon_bicolor	Oryctanthus_occidentalis)	Passovia_pyrifolia)
((Tapinanthus_constrictiflorus	Englerina_ramulosa)	((((Bakerella_sp_Nickrent_4161	(((Septulina_glauca	Vanwykia_remota)	Plicosepalus_sagittifolius)	((((Tolypanthus_involucratus	Dendrophthoe_vitellina)	(Dendrophthoe_longituba	(Dendrophthoe_curvata	Helixanthera_coccinea)))	Dendrophthoe_constricta)	(((Scurrula_ferruginea	(Scurrula_pulverulenta	Scurrula_parasitica))	Taxillus_chinensis)	((Helixanthera_cylindrica	Baratranthus_axanthus)	(Plicosepalus_curviflorus	((Sogerianthe_sessiflora	((Helicanthes_elastica	Amyema_queenslandica)	(((((Diplatia_furcata	Diplatia_grandibractea)	Amyema_glabra)	Amyema_cambagei)	Dactyliophora_novaeguineae)	Benthamina_alyxifolia)))	((Phragmanthera_regularis	Helixanthera_parasitica)	((((((((((Tripodanthus_belmirensis	Tripodanthus_flagellaris)	Tripodanthus_acutifolius)	(Psittacanthus_schiedeanus	(((Dendropemon_bicolor	Oryctanthus_occidentalis)	Passovia_pyrifolia)	(Psittacanthus_calyculatus	((Struthanthus_woodsonii	(Struthanthus_sp_RE_5128_1	(Phthirusa_inorna	((Struthanthus_oerstedii	Struthanthus_orbicularis)	Cladocolea_cupulata))))	((Cladocolea_mcvaughii	Cladocolea_gracilis)	Psittacanthus_angustifolius))))))	(Notanthera_heterophylla	Ligaria_cuneifolia))	(Aetanthus_nodosus
((Agelanthus_sansibarensis	(Oncella_ambigua	Oncocalyx_sulfureus))	(Berhautia_senegalensis	(Oncocalyx_schimperi	((Tapinanthus_constrictiflorus	Englerina_ramulosa)	((((Bakerella_sp_Nickrent_4161	Plicosepalus_sagittifolius)	(((Helixanthera_coccinea	Tolypanthus_involucratus)	(((Dendrophthoe_longituba	Dendrophthoe_vitellina)	Dendrophthoe_curvata)	Dendrophthoe_constricta))	(((Scurrula_pulverulenta	(Scurrula_parasitica	Scurrula_ferruginea))	Taxillus_chinensis)	(Helixanthera_cylindrica	((Baratranthus_axanthus	((Benthamina_alyxifolia	(Helicanthes_elastica	Amyema_queenslandica))	(Sogerianthe_sessiflora	((((Diplatia_furcata	Diplatia_grandibractea)	Amyema_glabra)	Amyema_cambagei)	Dactyliophora_novaeguineae))))	(Helixanthera_parasitica	((((Loranthus_odoratus	(Loranthus_kaoi	Loranthus_delavayi))	(Loranthus_grewingkii	Loranthus_europaeus))	Cecarria_obtusifolia)	(((Muellerina_celastroides	Muellerina_eucalyptoides)	Ileostylus_micranthus)	(((((Desmaria_mutabilis	Ligaria_cuneifolia)	(((((Psittacanthus_schiedeanus	Tripodanthus_belmirensis)	Tripodanthus_flagellaris)	Tripodanthus_acutifolius)	(((Dendropemon_bicolor	Oryctanthus_occidentalis)	(Psittacanthus_angustifolius	Passovia_pyrifolia))
(((Socratina_bemarivensis	Vanwykia_remota)	(((((((((Phragmanthera_regularis	Helixanthera_parasitica)	((((Loranthus_grewingkii	Loranthus_europaeus)	((Loranthus_delavayi	Loranthus_kaoi)	Loranthus_odoratus))	Cecarria_obtusifolia)	(((Tupeia_antarctica	(((Notanthera_heterophylla	(Aetanthus_nodosus	Desmaria_mutabilis))	(((Phthirusa_inorna	((Tripodanthus_belmirensis	Tripodanthus_flagellaris)	Tripodanthus_acutifolius))	(((Psittacanthus_angustifolius	Passovia_pyrifolia)	(((Struthanthus_oerstedii	Struthanthus_orbicularis)	((Cladocolea_mcvaughii	Cladocolea_cupulata)	(Psittacanthus_schiedeanus	Struthanthus_woodsonii)))	(Struthanthus_sp_RE_5128_1	Cladocolea_gracilis)))	((Dendropemon_bicolor	Oryctanthus_occidentalis)	Psittacanthus_calyculatus)))	Ligaria_cuneifolia))	(Atkinsonia_ligustrina	(((Peraxilla_tetrapetala	Alepis_flavida)	((Amylotheca_subumbellata	(Lysiana_filifolia	(Lysiana_exocarpi	Lysiana_maritima)))	((Lepeostegeres_lancifolia	((Lepidaria_oviceps	Loxanthera_speciosa)	Amylotheca_duthieana))	((Decaisnina_triflora	((Decaisnina_signata	Decaisnina_congesta)	Decaisnina_brittenii))	((Macrosolen_cochinchinensis	Macrosolen_melintangensis)	Lepidaria_sp_Nickrent_4044)))))
(Agelanthus_sansibarensis	(((Oncocalyx_schimperi	(Berhautia_senegalensis	(Englerina_ramulosa	Tapinanthus_constrictiflorus)))	((Socratina_bemarivensis	Vanwykia_remota)	((((((((((Loranthus_grewingkii	Loranthus_europaeus)	((Loranthus_delavayi	Loranthus_kaoi)	Loranthus_odoratus))	Cecarria_obtusifolia)	((Tupeia_antarctica	(((Aetanthus_nodosus	Desmaria_mutabilis)	((Notanthera_heterophylla	((((Tripodanthus_acutifolius	Tripodanthus_flagellaris)	Phthirusa_inorna)	Tripodanthus_belmirensis)	(((Dendropemon_bicolor	Oryctanthus_occidentalis)	(Psittacanthus_angustifolius	Passovia_pyrifolia))	(Psittacanthus_calyculatus	((((Struthanthus_sp_RE_5128_1	Cladocolea_gracilis)	Struthanthus_oerstedii)	((Cladocolea_mcvaughii	Cladocolea_cupulata)	Struthanthus_woodsonii))	(Psittacanthus_schiedeanus	Struthanthus_orbicularis))))))	Ligaria_cuneifolia))	(Atkinsonia_ligustrina	(((Peraxilla_tetrapetala	Alepis_flavida)	(((Lepeostegeres_lancifolia	((Lepidaria_oviceps	Loxanthera_speciosa)	Amylotheca_duthieana))	Amylotheca_subumbellata)	(((Decaisnina_triflora	((Decaisnina_signata	Decaisnina_congesta)	Decaisnina_brittenii))	((Macrosolen_cochinchinensis	Macrosolen_melintangensis)	Lepidaria_sp_Nickrent_4044))
(((Oncocalyx_sulfureus	Oncella_ambigua)	(Englerina_woodfordioides	Agelanthus_sansibarensis))	((Oncocalyx_schimperi	((Englerina_ramulosa	Tapinanthus_constrictiflorus)	((Socratina_bemarivensis	Vanwykia_remota)	(((((((((Muellerina_celastroides	Muellerina_eucalyptoides)	Ileostylus_micranthus)	((((Loranthus_grewingkii	Loranthus_europaeus)	((Loranthus_delavayi	Loranthus_kaoi)	Loranthus_odoratus))	Cecarria_obtusifolia)	(Tupeia_antarctica	((Gaiadendron_punctatum	(Nuytsia_floribunda	((Tristerix_pubescens	((Tristerix_grandiflorus	Tristerix_longebracteatus)	((Tristerix_chodatianus	Tristerix_peruvianus)	Tristerix_peytonii)))	(Tristerix_verticillatus	((Tristerix_aphyllus	Tristerix_corymbosus)	Tristerix_penduliflorus)))))	(Atkinsonia_ligustrina	(((Aetanthus_nodosus	Desmaria_mutabilis)	((((Tripodanthus_acutifolius	(Tripodanthus_belmirensis	Tripodanthus_flagellaris))	Phthirusa_inorna)	(((Dendropemon_bicolor	Oryctanthus_occidentalis)	Passovia_pyrifolia)	((Psittacanthus_calyculatus	((Struthanthus_woodsonii	((Cladocolea_gracilis	Struthanthus_oerstedii)	(Cladocolea_mcvaughii	Cladocolea_cupulata)))	(Struthanthus_sp_RE_5128_1	Struthanthus_orbicularis)))	Psittacanthus_schiedeanus)))
((((Englerina_ramulosa	Tapinanthus_constrictiflorus)	((Socratina_bemarivensis	Vanwykia_remota)	(((((Helixanthera_cylindrica	((Helixanthera_parasitica	(((Muellerina_celastroides	Muellerina_eucalyptoides)	Ileostylus_micranthus)	((((Loranthus_grewingkii	Loranthus_europaeus)	((Loranthus_delavayi	Loranthus_kaoi)	Loranthus_odoratus))	Cecarria_obtusifolia)	((((Tristerix_grandiflorus	(Tristerix_pubescens	Tristerix_longebracteatus))	((Tristerix_chodatianus	Tristerix_peruvianus)	Tristerix_peytonii))	(Tristerix_verticillatus	((Tristerix_aphyllus	Tristerix_corymbosus)	Tristerix_penduliflorus)))	(((Gaiadendron_punctatum	((Atkinsonia_ligustrina	(Notanthera_heterophylla	((((Loxanthera_speciosa	Amylotheca_duthieana)	((Lepeostegeres_lancifolia	(Decaisnina_triflora	((Decaisnina_signata	Decaisnina_congesta)	Decaisnina_brittenii)))	((Macrosolen_cochinchinensis	Macrosolen_melintangensis)	(Lepidaria_oviceps	Lepidaria_sp_Nickrent_4044))))	(Amylotheca_subumbellata	((Lysiana_maritima	Lysiana_filifolia)	Lysiana_exocarpi)))	(Peraxilla_tetrapetala	Alepis_flavida))))	((Aetanthus_nodosus	Desmaria_mutabilis)	(((Phthirusa_inorna	(Tripodanthus_belmirensis	(Tripodanthus_acutifolius
((Berhautia_senegalensis	((Englerina_ramulosa	Tapinanthus_constrictiflorus)	(Oncocalyx_schimperi	(((((((Helixanthera_cylindrica	(((((Loranthus_grewingkii	Loranthus_europaeus)	((Loranthus_delavayi	Loranthus_kaoi)	Loranthus_odoratus))	Cecarria_obtusifolia)	(((Aetanthus_nodosus	(((Tristerix_aphyllus	Tristerix_corymbosus)	Tristerix_penduliflorus)	((((Tristerix_chodatianus	Tristerix_peruvianus)	Tristerix_peytonii)	((Tristerix_grandiflorus	Tristerix_longebracteatus)	Tristerix_pubescens))	Tristerix_verticillatus)))	(((Gaiadendron_punctatum	(((((Lepidaria_oviceps	Loxanthera_speciosa)	(Lepeostegeres_lancifolia	Amylotheca_duthieana))	((Amylotheca_subumbellata	(Lysiana_maritima	(Lysiana_filifolia	Lysiana_exocarpi)))	((Decaisnina_triflora	((Decaisnina_signata	Decaisnina_congesta)	Decaisnina_brittenii))	((Macrosolen_cochinchinensis	Macrosolen_melintangensis)	Lepidaria_sp_Nickrent_4044))))	(Peraxilla_tetrapetala	Alepis_flavida))	(((((Phthirusa_inorna	((Tripodanthus_flagellaris	Tripodanthus_belmirensis)	Tripodanthus_acutifolius))	((Psittacanthus_calyculatus	((Dendropemon_bicolor	Oryctanthus_occidentalis)	Passovia_pyrifolia))	((((Struthanthus_woodsonii	Struthanthus_oerstedii)
(((((Socratina_bemarivensis	Vanwykia_remota)	(((Phragmanthera_crassicaulis	Septulina_glauca)	((Englerina_woodfordioides	((Globimetula_dinklagei	Phragmanthera_regularis)	Moquiniella_rubra))	((Helixanthera_kirkii	Emelianthe_panganensis)	(((Erianthemum_dregei	Spragueanella_rhamnifolia)	Tapinanthus_sp_OM825)	(Tapinanthus_quinquangulus	Oliverella_rubroviridis)))))	(Bakerella_sp_Nickrent_4161	(((((((((Tristerix_aphyllus	Tristerix_corymbosus)	Tristerix_penduliflorus)	(((Tristerix_chodatianus	Tristerix_peruvianus)	((Tristerix_grandiflorus	(Tristerix_pubescens	Tristerix_longebracteatus))	Tristerix_peytonii))	Tristerix_verticillatus))	((Gaiadendron_punctatum	(Atkinsonia_ligustrina	((((((Lepeostegeres_lancifolia	(Decaisnina_triflora	((Decaisnina_signata	Decaisnina_congesta)	Decaisnina_brittenii)))	((Macrosolen_cochinchinensis	Macrosolen_melintangensis)	Lepidaria_sp_Nickrent_4044))	((Lepidaria_oviceps	Loxanthera_speciosa)	Amylotheca_duthieana))	(Amylotheca_subumbellata	(Lysiana_maritima	(Lysiana_filifolia	Lysiana_exocarpi))))	(Peraxilla_tetrapetala	Alepis_flavida))	((Aetanthus_nodosus	Desmaria_mutabilis)	((((Tripodanthus_belmirensis	((Dendropemon_bicolor	Oryctanthus_occidentalis)
(((((((Tapinanthus_quinquangulus	Oliverella_rubroviridis)	(((Helixanthera_kirkii	Moquiniella_rubra)	(Phragmanthera_crassicaulis	Septulina_glauca))	((Globimetula_dinklagei	Emelianthe_panganensis)	((Erianthemum_dregei	Spragueanella_rhamnifolia)	Tapinanthus_sp_OM825))))	(((((((Phragmanthera_regularis	Helixanthera_parasitica)	(((((Tristerix_aphyllus	Tristerix_corymbosus)	Tristerix_penduliflorus)	(((Tristerix_chodatianus	Tristerix_peruvianus)	((Tristerix_grandiflorus	(Tristerix_pubescens	Tristerix_longebracteatus))	Tristerix_peytonii))	Tristerix_verticillatus))	((Gaiadendron_punctatum	(Atkinsonia_ligustrina	((Notanthera_heterophylla	(((Loxanthera_speciosa	Amylotheca_duthieana)	((Amylotheca_subumbellata	(Lysiana_exocarpi	(Lysiana_maritima	Lysiana_filifolia)))	((Decaisnina_triflora	((Decaisnina_signata	Decaisnina_congesta)	Decaisnina_brittenii))	((Lepeostegeres_lancifolia	(Macrosolen_cochinchinensis	Macrosolen_melintangensis))	(Lepidaria_oviceps	Lepidaria_sp_Nickrent_4044)))))	(Peraxilla_tetrapetala	Alepis_flavida)))	((Aetanthus_nodosus	Desmaria_mutabilis)	(((Tripodanthus_belmirensis	(Tripodanthus_flagellaris	(Tripodanthus_acutifolius	Phthirusa_inorna)))	(((Dendropemon_bicolor
((Oncocalyx_schimperi	(Berhautia_senegalensis	((Oedina_pendens	((Socratina_bemarivensis	Vanwykia_remota)	((((((Globimetula_dinklagei	Emelianthe_panganensis)	(((Erianthemum_dregei	Spragueanella_rhamnifolia)	Tapinanthus_sp_OM825)	((Englerina_woodfordioides	(Tapinanthus_quinquangulus	Oliverella_rubroviridis))	Helixanthera_kirkii)))	Phragmanthera_regularis)	(Septulina_glauca	Phragmanthera_crassicaulis))	Moquiniella_rubra)	((((((Helixanthera_parasitica	(((((Tristerix_chodatianus	Tristerix_peruvianus)	(((Tristerix_grandiflorus	Tristerix_longebracteatus)	Tristerix_peytonii)	Tristerix_pubescens))	(Tristerix_verticillatus	((Tristerix_aphyllus	Tristerix_corymbosus)	Tristerix_penduliflorus)))	(Tupeia_antarctica	((((Notanthera_heterophylla	((((Psittacanthus_calyculatus	(Tripodanthus_acutifolius	Phthirusa_inorna))	((((Dendropemon_bicolor	Oryctanthus_occidentalis)	(Psittacanthus_angustifolius	Passovia_pyrifolia))	((Struthanthus_sp_RE_5128_1	Cladocolea_gracilis)	((Struthanthus_woodsonii	(Struthanthus_oerstedii	Struthanthus_orbicularis))	(Cladocolea_mcvaughii	Cladocolea_cupulata))))	(Tripodanthus_flagellaris	Tripodanthus_belmirensis)))	Psittacanthus_schiedeanus)	((Aetanthus_nodosus	Desmaria_mutabilis)
((Oncocalyx_schimperi	(((Socratina_bemarivensis	(((((Plicosepalus_curviflorus	(Phragmanthera_regularis	((((Nuytsia_floribunda	(((Tristerix_aphyllus	Tristerix_corymbosus)	Tristerix_penduliflorus)	(((Tristerix_chodatianus	Tristerix_peruvianus)	(((Tristerix_grandiflorus	Tristerix_longebracteatus)	Tristerix_peytonii)	Tristerix_pubescens))	Tristerix_verticillatus)))	((((((Phthirusa_inorna	(Tripodanthus_acutifolius	(Tripodanthus_flagellaris	Tripodanthus_belmirensis)))	((((Psittacanthus_schiedeanus	Struthanthus_woodsonii)	(Struthanthus_oerstedii	Struthanthus_orbicularis))	(Struthanthus_sp_RE_5128_1	Cladocolea_gracilis))	(((Dendropemon_bicolor	Oryctanthus_occidentalis)	(Psittacanthus_angustifolius	Passovia_pyrifolia))	Psittacanthus_calyculatus)))	(Cladocolea_mcvaughii	Cladocolea_cupulata))	(Aetanthus_nodosus	Desmaria_mutabilis))	(Notanthera_heterophylla	((((Lepidaria_oviceps	Loxanthera_speciosa)	Amylotheca_duthieana)	((Amylotheca_subumbellata	((Lysiana_filifolia	Lysiana_maritima)	Lysiana_exocarpi))	((Lepeostegeres_lancifolia	(Decaisnina_triflora	((Decaisnina_signata	Decaisnina_congesta)	Decaisnina_brittenii)))	((Macrosolen_cochinchinensis	Macrosolen_melintangensis)	Lepidaria_sp_Nickrent_4044))))
((Berhautia_senegalensis	((((Bakerella_sp_Nickrent_4161	(((Socratina_bemarivensis	Vanwykia_remota)	(((Helixanthera_cylindrica	((Plicosepalus_curviflorus	(Baratranthus_axanthus	(((((Notanthera_heterophylla	(Ligaria_cuneifolia	((Phthirusa_inorna	(Tripodanthus_acutifolius	(Tripodanthus_flagellaris	Tripodanthus_belmirensis)))	(Psittacanthus_calyculatus	(((Dendropemon_bicolor	Oryctanthus_occidentalis)	Passovia_pyrifolia)	(Psittacanthus_schiedeanus	((Struthanthus_woodsonii	(Struthanthus_sp_RE_5128_1	((Cladocolea_mcvaughii	Cladocolea_cupulata)	(Struthanthus_oerstedii	Struthanthus_orbicularis))))	(Psittacanthus_angustifolius	Cladocolea_gracilis))))))))	(Aetanthus_nodosus	Desmaria_mutabilis))	(((((Tristerix_aphyllus	Tristerix_corymbosus)	Tristerix_penduliflorus)	(((Tristerix_peytonii	(Tristerix_chodatianus	Tristerix_peruvianus))	((Tristerix_grandiflorus	Tristerix_longebracteatus)	Tristerix_pubescens))	Tristerix_verticillatus))	((((Amylotheca_subumbellata	((Lysiana_maritima	Lysiana_filifolia)	Lysiana_exocarpi))	(((Lepidaria_oviceps	Loxanthera_speciosa)	Amylotheca_duthieana)	(((Macrosolen_cochinchinensis	Macrosolen_melintangensis)	Lepidaria_sp_Nickrent_4044)	(Lepeostegeres_lancifolia	(Decaisnina_triflora
((Tapinanthus_constrictiflorus	Englerina_ramulosa)	(((((Septulina_glauca	Phragmanthera_crassicaulis)	(Phragmanthera_regularis	((((Englerina_woodfordioides	(Oliverella_rubroviridis	Tapinanthus_quinquangulus))	Tapinanthus_sp_OM825)	(Helixanthera_kirkii	Moquiniella_rubra))	((Emelianthe_panganensis	Globimetula_dinklagei)	((Erianthemum_dregei	Spragueanella_rhamnifolia)	Oedina_pendens)))))	((Vanwykia_remota	(Helixanthera_parasitica	Socratina_bemarivensis))	(Bakerella_sp_Nickrent_4161	(Plicosepalus_sagittifolius	(((((Dendrophthoe_vitellina	Dendrophthoe_longituba)	Dendrophthoe_curvata)	Dendrophthoe_constricta)	(Helixanthera_coccinea	Tolypanthus_involucratus))	((Taxillus_chinensis	(Scurrula_ferruginea	(Scurrula_pulverulenta	Scurrula_parasitica)))	(((Plicosepalus_curviflorus	(Baratranthus_axanthus	(Sogerianthe_sessiflora	((Benthamina_alyxifolia	(Helicanthes_elastica	Amyema_queenslandica))	(Dactyliophora_novaeguineae	(Amyema_glabra	(Amyema_cambagei	(Diplatia_grandibractea	Diplatia_furcata))))))))	((Cecarria_obtusifolia	(((Loranthus_kaoi	Loranthus_delavayi)	Loranthus_odoratus)	(Loranthus_grewingkii	Loranthus_europaeus)))	((((Tristerix_penduliflorus	(Tristerix_corymbosus
((Tapinanthus_constrictiflorus	Englerina_ramulosa)	((Agelanthus_sansibarensis	(Oncocalyx_schimperi	(Oncella_ambigua	Oncocalyx_sulfureus)))	(Berhautia_senegalensis	(((Vanwykia_remota	Socratina_bemarivensis)	(((Tolypanthus_involucratus	Bakerella_sp_Nickrent_4161)	((Plicosepalus_sagittifolius	(Helixanthera_coccinea	(((Dendrophthoe_curvata	Dendrophthoe_longituba)	Dendrophthoe_vitellina)	Dendrophthoe_constricta)))	((Helixanthera_parasitica	(Taxillus_chinensis	(Scurrula_pulverulenta	(Scurrula_parasitica	Scurrula_ferruginea))))	(((Baratranthus_axanthus	(Sogerianthe_sessiflora	((Helicanthes_elastica	Amyema_queenslandica)	((Dactyliophora_novaeguineae	(Amyema_glabra	(Amyema_cambagei	(Diplatia_grandibractea	Diplatia_furcata))))	Benthamina_alyxifolia))))	((Cecarria_obtusifolia	(((Loranthus_kaoi	Loranthus_delavayi)	Loranthus_odoratus)	(Loranthus_grewingkii	Loranthus_europaeus)))	((((((((Passovia_pyrifolia	(Dendropemon_bicolor	Oryctanthus_occidentalis))	((Cladocolea_gracilis	Psittacanthus_angustifolius)	(((Cladocolea_cupulata	Cladocolea_mcvaughii)	Struthanthus_woodsonii)	(Struthanthus_sp_RE_5128_1	(Struthanthus_oerstedii	Struthanthus_orbicularis)))))	(Phthirusa_inorna
(Agelanthus_sansibarensis	(((Berhautia_senegalensis	(Oncocalyx_schimperi	(Oncella_ambigua	Oncocalyx_sulfureus)))	((Bakerella_sp_Nickrent_4161	((Plicosepalus_sagittifolius	(((Tolypanthus_involucratus	((((Dendrophthoe_longituba	Dendrophthoe_vitellina)	Tapinanthus_quinquangulus)	Dendrophthoe_curvata)	(Helixanthera_coccinea	Dendrophthoe_constricta)))	((Helixanthera_parasitica	(Taxillus_chinensis	(Scurrula_pulverulenta	(Scurrula_parasitica	Scurrula_ferruginea))))	((((Sogerianthe_sessiflora	((Helicanthes_elastica	Amyema_queenslandica)	((Dactyliophora_novaeguineae	((Amyema_glabra	(Diplatia_furcata	Diplatia_grandibractea))	Amyema_cambagei))	Benthamina_alyxifolia)))	(Plicosepalus_curviflorus	(Phragmanthera_regularis	Baratranthus_axanthus)))	((Ileostylus_micranthus	(Muellerina_celastroides	Muellerina_eucalyptoides))	((Cecarria_obtusifolia	((Loranthus_delavayi	(Loranthus_odoratus	Loranthus_kaoi))	(Loranthus_grewingkii	Loranthus_europaeus)))	(((((Atkinsonia_ligustrina	(((Alepis_flavida	Peraxilla_tetrapetala)	((Loxanthera_speciosa	Amylotheca_duthieana)	(((Lepeostegeres_lancifolia	((Decaisnina_brittenii	(Decaisnina_signata	Decaisnina_congesta))	Decaisnina_triflora))
((Oncella_ambigua	Oncocalyx_sulfureus)	(((Berhautia_senegalensis	((Tapinanthus_constrictiflorus	Englerina_ramulosa)	((Vanwykia_remota	Socratina_bemarivensis)	((((Phragmanthera_regularis	(Septulina_glauca	Phragmanthera_crassicaulis))	((Emelianthe_panganensis	(((Englerina_woodfordioides	Tapinanthus_quinquangulus)	Oliverella_rubroviridis)	Globimetula_dinklagei))	(Oedina_pendens	(Tapinanthus_sp_OM825	(Erianthemum_dregei	Spragueanella_rhamnifolia)))))	(Helixanthera_kirkii	Moquiniella_rubra))	(Helixanthera_cylindrica	((Bakerella_sp_Nickrent_4161	Plicosepalus_sagittifolius)	(((Helixanthera_parasitica	(Taxillus_chinensis	(Scurrula_ferruginea	(Scurrula_pulverulenta	Scurrula_parasitica))))	(((Plicosepalus_curviflorus	(Sogerianthe_sessiflora	((Helicanthes_elastica	Amyema_queenslandica)	((Dactyliophora_novaeguineae	((Amyema_glabra	(Diplatia_furcata	Diplatia_grandibractea))	Amyema_cambagei))	Benthamina_alyxifolia))))	Baratranthus_axanthus)	(((Ileostylus_micranthus	(Muellerina_celastroides	Muellerina_eucalyptoides))	(Nuytsia_floribunda	((((Tristerix_verticillatus	(Tristerix_penduliflorus	(Tristerix_corymbosus	Tristerix_aphyllus)))	(((Tristerix_chodatianus	Tristerix_peruvianus)
(Berhautia_senegalensis	(((Tapinanthus_constrictiflorus	Englerina_ramulosa)	(((Vanwykia_remota	Socratina_bemarivensis)	((((Septulina_glauca	(Helixanthera_kirkii	Phragmanthera_crassicaulis))	((Globimetula_dinklagei	((Englerina_woodfordioides	(Tapinanthus_quinquangulus	Oliverella_rubroviridis))	(Tapinanthus_sp_OM825	(Erianthemum_dregei	Spragueanella_rhamnifolia))))	Emelianthe_panganensis))	(Phragmanthera_regularis	Moquiniella_rubra))	(Bakerella_sp_Nickrent_4161	((Plicosepalus_sagittifolius	(Tolypanthus_involucratus	((Dendrophthoe_constricta	(Dendrophthoe_longituba	Dendrophthoe_vitellina))	(Dendrophthoe_curvata	Helixanthera_coccinea))))	((Plicosepalus_curviflorus	(Taxillus_chinensis	(Scurrula_ferruginea	(Scurrula_pulverulenta	Scurrula_parasitica))))	((Helixanthera_cylindrica	Baratranthus_axanthus)	((Helixanthera_parasitica	(((Ileostylus_micranthus	(Muellerina_celastroides	Muellerina_eucalyptoides))	((((((Nuytsia_floribunda	((Tristerix_verticillatus	(Tristerix_penduliflorus	(Tristerix_corymbosus	Tristerix_aphyllus)))	(((Tristerix_grandiflorus	Tristerix_longebracteatus)	Tristerix_pubescens)	(Tristerix_peytonii	(Tristerix_chodatianus	Tristerix_peruvianus)))))	Gaiadendron_punctatum)	(Atkinsonia_ligustrina
((((Vanwykia_remota	Socratina_bemarivensis)	((((((Englerina_woodfordioides	(Tapinanthus_quinquangulus	Oliverella_rubroviridis))	(Tapinanthus_sp_OM825	(Erianthemum_dregei	Spragueanella_rhamnifolia)))	(Emelianthe_panganensis	(Septulina_glauca	Globimetula_dinklagei)))	Phragmanthera_regularis)	(Phragmanthera_crassicaulis	(Helixanthera_kirkii	Moquiniella_rubra)))	(Bakerella_sp_Nickrent_4161	(Plicosepalus_sagittifolius	(((Dendrophthoe_constricta	(Dendrophthoe_curvata	(Dendrophthoe_longituba	Dendrophthoe_vitellina)))	(Helixanthera_coccinea	Tolypanthus_involucratus))	((Taxillus_chinensis	(Scurrula_ferruginea	(Scurrula_pulverulenta	Scurrula_parasitica)))	(((Plicosepalus_curviflorus	Baratranthus_axanthus)	(Sogerianthe_sessiflora	((Helixanthera_parasitica	(Helicanthes_elastica	Amyema_queenslandica))	((Dactyliophora_novaeguineae	(Amyema_glabra	((Amyema_cambagei	Diplatia_furcata)	Diplatia_grandibractea)))	Benthamina_alyxifolia))))	(Helixanthera_cylindrica	(((Tupeia_antarctica	(Nuytsia_floribunda	(Aetanthus_nodosus	((Tristerix_penduliflorus	(Tristerix_corymbosus	Tristerix_aphyllus))	(((Tristerix_chodatianus	Tristerix_peruvianus)	(Tristerix_peytonii	((Tristerix_grandiflorus
((((Vanwykia_remota	Socratina_bemarivensis)	(((((Septulina_glauca	((Englerina_woodfordioides	(Tapinanthus_quinquangulus	Oliverella_rubroviridis))	(Tapinanthus_sp_OM825	(Erianthemum_dregei	Spragueanella_rhamnifolia))))	((Emelianthe_panganensis	Globimetula_dinklagei)	Phragmanthera_crassicaulis))	(Helixanthera_kirkii	Moquiniella_rubra))	(Plicosepalus_curviflorus	Phragmanthera_regularis))	(Bakerella_sp_Nickrent_4161	(Plicosepalus_sagittifolius	(((Dendrophthoe_constricta	Dendrophthoe_vitellina)	((Helixanthera_coccinea	(Dendrophthoe_curvata	Dendrophthoe_longituba))	Tolypanthus_involucratus))	((Taxillus_chinensis	(Scurrula_pulverulenta	(Scurrula_parasitica	Scurrula_ferruginea)))	(((Helixanthera_parasitica	(((((((Notanthera_heterophylla	(Aetanthus_nodosus	Desmaria_mutabilis))	(Ligaria_cuneifolia	((Psittacanthus_calyculatus	(((Cladocolea_gracilis	Psittacanthus_angustifolius)	(Struthanthus_woodsonii	(Struthanthus_sp_RE_5128_1	(((Struthanthus_oerstedii	Struthanthus_orbicularis)	(Cladocolea_cupulata	Cladocolea_mcvaughii))	Psittacanthus_schiedeanus))))	(Passovia_pyrifolia	(Dendropemon_bicolor	Oryctanthus_occidentalis))))	(Phthirusa_inorna	((Tripodanthus_belmirensis	Tripodanthus_flagellaris)	Tripodanthus_acutifolius)))))
(((Englerina_woodfordioides	Agelanthus_sansibarensis)	(Oncocalyx_sulfureus	Oncella_ambigua))	(((Berhautia_senegalensis	((Tapinanthus_quinquangulus	Oliverella_rubroviridis)	(Tapinanthus_constrictiflorus	Englerina_ramulosa)))	(((Oedina_pendens	((Phragmanthera_crassicaulis	Septulina_glauca)	((((Tapinanthus_sp_OM825	(Erianthemum_dregei	Spragueanella_rhamnifolia))	((Helixanthera_kirkii	Emelianthe_panganensis)	Globimetula_dinklagei))	Moquiniella_rubra)	Phragmanthera_regularis)))	((Plicosepalus_sagittifolius	((((((Dendrophthoe_vitellina	Dendrophthoe_longituba)	Dendrophthoe_curvata)	Dendrophthoe_constricta)	Helixanthera_coccinea)	Tolypanthus_involucratus)	((Plicosepalus_curviflorus	(Taxillus_chinensis	(Scurrula_ferruginea	(Scurrula_pulverulenta	Scurrula_parasitica))))	(((Helixanthera_parasitica	((Cecarria_obtusifolia	((Loranthus_delavayi	(Loranthus_odoratus	Loranthus_kaoi))	(Loranthus_grewingkii	Loranthus_europaeus)))	((Ileostylus_micranthus	(Muellerina_celastroides	Muellerina_eucalyptoides))	(((((Tristerix_grandiflorus	Tristerix_longebracteatus)	Tristerix_pubescens)	((Tristerix_chodatianus	Tristerix_peruvianus)	Tristerix_peytonii))	((Tristerix_penduliflorus	Tristerix_verticillatus)
(Agelanthus_sansibarensis	((Berhautia_senegalensis	(Oncocalyx_sulfureus	Oncella_ambigua))	(Oncocalyx_schimperi	((Tapinanthus_constrictiflorus	Englerina_ramulosa)	((((Oedina_pendens	(Bakerella_sp_Nickrent_4161	Plicosepalus_sagittifolius))	(((Taxillus_chinensis	(Scurrula_pulverulenta	(Scurrula_parasitica	Scurrula_ferruginea)))	((((Cecarria_obtusifolia	((Loranthus_delavayi	(Loranthus_odoratus	Loranthus_kaoi))	(Loranthus_grewingkii	Loranthus_europaeus)))	((Ileostylus_micranthus	(Muellerina_celastroides	Muellerina_eucalyptoides))	(Nuytsia_floribunda	(((Atkinsonia_ligustrina	(((Aetanthus_nodosus	Desmaria_mutabilis)	((((Psittacanthus_calyculatus	(Phthirusa_inorna	(((Cladocolea_gracilis	Psittacanthus_angustifolius)	(Struthanthus_woodsonii	(Struthanthus_sp_RE_5128_1	(Struthanthus_oerstedii	Struthanthus_orbicularis))))	(Cladocolea_cupulata	Cladocolea_mcvaughii))))	(Passovia_pyrifolia	(Dendropemon_bicolor	Oryctanthus_occidentalis)))	((Psittacanthus_schiedeanus	(Tripodanthus_belmirensis	Tripodanthus_flagellaris))	Tripodanthus_acutifolius))	(((((Tristerix_grandiflorus	Tristerix_longebracteatus)	Tristerix_pubescens)	((Tristerix_chodatianus	Tristerix_peruvianus)	Tristerix_peytonii))
((Tapinanthus_constrictiflorus	Englerina_ramulosa)	(((Agelanthus_sansibarensis	(Oncocalyx_sulfureus	Oncella_ambigua))	Oncocalyx_schimperi)	(((Phragmanthera_crassicaulis	((Septulina_glauca	(((((Helixanthera_kirkii	Oedina_pendens)	((Tapinanthus_sp_OM825	(Erianthemum_dregei	Spragueanella_rhamnifolia))	(Englerina_woodfordioides	(Tapinanthus_quinquangulus	Oliverella_rubroviridis))))	(Emelianthe_panganensis	Globimetula_dinklagei))	Phragmanthera_regularis)	(((Vanwykia_remota	Socratina_bemarivensis)	(Plicosepalus_sagittifolius	(((Dendrophthoe_curvata	Dendrophthoe_longituba)	Dendrophthoe_vitellina)	(Dendrophthoe_constricta	(Helixanthera_coccinea	Tolypanthus_involucratus)))))	((Taxillus_chinensis	(Scurrula_pulverulenta	(Scurrula_parasitica	Scurrula_ferruginea)))	((Baratranthus_axanthus	(Sogerianthe_sessiflora	((Dactyliophora_novaeguineae	(Amyema_glabra	(Diplatia_furcata	(Amyema_cambagei	Diplatia_grandibractea))))	(Benthamina_alyxifolia	(Helicanthes_elastica	Amyema_queenslandica)))))	((Plicosepalus_curviflorus	(Helixanthera_parasitica	((Ileostylus_micranthus	(Muellerina_celastroides	Muellerina_eucalyptoides))	((Nuytsia_floribunda	(((Tupeia_antarctica	(Aetanthus_nodosus
(((Oedina_pendens	(((Vanwykia_remota	Socratina_bemarivensis)	((Plicosepalus_sagittifolius	(((((((((Tristerix_verticillatus	((Tristerix_aphyllus	Tristerix_corymbosus)	Tristerix_penduliflorus))	((Tristerix_longebracteatus	Tristerix_grandiflorus)	((Tristerix_peytonii	(Tristerix_chodatianus	Tristerix_peruvianus))	Tristerix_pubescens)))	(((Notanthera_heterophylla	Tupeia_antarctica)	((((Phthirusa_inorna	(((Dendropemon_bicolor	Oryctanthus_occidentalis)	Psittacanthus_calyculatus)	(Tripodanthus_acutifolius	(Tripodanthus_flagellaris	(Psittacanthus_schiedeanus	Tripodanthus_belmirensis)))))	((Cladocolea_cupulata	Cladocolea_mcvaughii)	(Passovia_pyrifolia	((((Struthanthus_oerstedii	Struthanthus_orbicularis)	Struthanthus_sp_RE_5128_1)	Struthanthus_woodsonii)	(Cladocolea_gracilis	Psittacanthus_angustifolius)))))	(Atkinsonia_ligustrina	(((Alepis_flavida	Peraxilla_tetrapetala)	(((Lepidaria_oviceps	Loxanthera_speciosa)	Amylotheca_duthieana)	(((Decaisnina_triflora	(Decaisnina_brittenii	(Decaisnina_congesta	Decaisnina_signata)))	(Lepeostegeres_lancifolia	(Lepidaria_sp_Nickrent_4044	(Macrosolen_melintangensis	Macrosolen_cochinchinensis))))	(Amylotheca_subumbellata	((Lysiana_exocarpi	Lysiana_filifolia)
(Agelanthus_sansibarensis	((Berhautia_senegalensis	(Oncocalyx_schimperi	(Oncella_ambigua	Oncocalyx_sulfureus)))	((Tapinanthus_constrictiflorus	Englerina_ramulosa)	(Oedina_pendens	(((Phragmanthera_regularis	((Globimetula_dinklagei	Emelianthe_panganensis)	((Helixanthera_kirkii	(Englerina_woodfordioides	(Tapinanthus_quinquangulus	Oliverella_rubroviridis)))	((Spragueanella_rhamnifolia	Erianthemum_dregei)	Tapinanthus_sp_OM825))))	(Phragmanthera_crassicaulis	((Plicosepalus_curviflorus	Amyema_cambagei)	Moquiniella_rubra)))	((Vanwykia_remota	Socratina_bemarivensis)	((Plicosepalus_sagittifolius	(((((Helixanthera_parasitica	((Ileostylus_micranthus	(Muellerina_celastroides	Muellerina_eucalyptoides))	((((Loranthus_odoratus	(Loranthus_kaoi	Loranthus_delavayi))	(Loranthus_grewingkii	Loranthus_europaeus))	Cecarria_obtusifolia)	(Nuytsia_floribunda	(((Ligaria_cuneifolia	((((Tripodanthus_flagellaris	(Tripodanthus_belmirensis	Tripodanthus_acutifolius))	Phthirusa_inorna)	(((Struthanthus_sp_RE_5128_1	Struthanthus_woodsonii)	((Psittacanthus_angustifolius	Cladocolea_gracilis)	(((Psittacanthus_schiedeanus	(Cladocolea_cupulata	Cladocolea_mcvaughii))	Struthanthus_oerstedii)	Struthanthus_orbicularis)))
((((((((((Emelianthe_panganensis	Globimetula_dinklagei)	(Oedina_pendens	((Englerina_woodfordioides	(Tapinanthus_quinquangulus	Oliverella_rubroviridis))	((Spragueanella_rhamnifolia	Erianthemum_dregei)	Tapinanthus_sp_OM825))))	Phragmanthera_regularis)	(Septulina_glauca	Phragmanthera_crassicaulis))	(Helixanthera_kirkii	Moquiniella_rubra))	(Bakerella_sp_Nickrent_4161	((((((Ileostylus_micranthus	(Muellerina_celastroides	Muellerina_eucalyptoides))	((((Loranthus_odoratus	(Loranthus_kaoi	Loranthus_delavayi))	(Loranthus_grewingkii	Loranthus_europaeus))	Cecarria_obtusifolia)	(((Gaiadendron_punctatum	(Atkinsonia_ligustrina	((Alepis_flavida	Peraxilla_tetrapetala)	(Notanthera_heterophylla	((Lepeostegeres_lancifolia	(Loxanthera_speciosa	Amylotheca_duthieana))	(((Decaisnina_triflora	(Decaisnina_brittenii	(Decaisnina_congesta	Decaisnina_signata)))	((Lepidaria_oviceps	Lepidaria_sp_Nickrent_4044)	(Macrosolen_melintangensis	Macrosolen_cochinchinensis)))	(Amylotheca_subumbellata	(Lysiana_maritima	(Lysiana_exocarpi	Lysiana_filifolia)))))))))	(Nuytsia_floribunda	(((((((Cladocolea_gracilis	((Struthanthus_sp_RE_5128_1	(Struthanthus_oerstedii	Struthanthus_orbicularis))	Struthanthus_woodsonii))
((Berhautia_senegalensis	((Tapinanthus_constrictiflorus	Englerina_ramulosa)	(Agelanthus_sansibarensis	(Oncocalyx_schimperi	(Oncella_ambigua	Oncocalyx_sulfureus)))))	((Moquiniella_rubra	(((((Emelianthe_panganensis	Globimetula_dinklagei)	((Helixanthera_kirkii	(Englerina_woodfordioides	(Tapinanthus_quinquangulus	Oliverella_rubroviridis)))	((Spragueanella_rhamnifolia	Erianthemum_dregei)	Tapinanthus_sp_OM825)))	Phragmanthera_regularis)	(Septulina_glauca	Phragmanthera_crassicaulis))	Plicosepalus_curviflorus))	(((((((((Gaiadendron_punctatum	(((((Psittacanthus_calyculatus	(((Cladocolea_gracilis	Psittacanthus_angustifolius)	Struthanthus_sp_RE_5128_1)	(((Cladocolea_cupulata	Cladocolea_mcvaughii)	(Struthanthus_oerstedii	(Psittacanthus_schiedeanus	Struthanthus_orbicularis)))	Struthanthus_woodsonii)))	(Passovia_pyrifolia	(Dendropemon_bicolor	Oryctanthus_occidentalis)))	(Phthirusa_inorna	(Tripodanthus_acutifolius	(Tripodanthus_flagellaris	Tripodanthus_belmirensis))))	Ligaria_cuneifolia)	(Atkinsonia_ligustrina	(((Alepis_flavida	Peraxilla_tetrapetala)	((Amylotheca_subumbellata	((Lysiana_exocarpi	Lysiana_filifolia)	Lysiana_maritima))	(((Lepidaria_oviceps	Loxanthera_speciosa)	Amylotheca_duthieana)
((Oncocalyx_schimperi	(((((Vanwykia_remota	Socratina_bemarivensis)	((Moquiniella_rubra	((Septulina_glauca	Phragmanthera_crassicaulis)	(((Globimetula_dinklagei	(Helixanthera_kirkii	Emelianthe_panganensis))	Phragmanthera_regularis)	(((Spragueanella_rhamnifolia	Erianthemum_dregei)	(Tapinanthus_sp_OM825	((Tapinanthus_quinquangulus	Oliverella_rubroviridis)	Englerina_woodfordioides)))	Plicosepalus_curviflorus))))	(Bakerella_sp_Nickrent_4161	(((Taxillus_chinensis	(Scurrula_ferruginea	(Scurrula_parasitica	Scurrula_pulverulenta)))	((((Ileostylus_micranthus	(Muellerina_celastroides	Muellerina_eucalyptoides))	((((Loranthus_delavayi	(Loranthus_odoratus	Loranthus_kaoi))	(Loranthus_grewingkii	Loranthus_europaeus))	Cecarria_obtusifolia)	((Nuytsia_floribunda	(((((Atkinsonia_ligustrina	(Gaiadendron_punctatum	((Alepis_flavida	Peraxilla_tetrapetala)	(((Lepidaria_oviceps	Loxanthera_speciosa)	Amylotheca_duthieana)	(((Lepeostegeres_lancifolia	(Decaisnina_triflora	(Decaisnina_brittenii	(Decaisnina_congesta	Decaisnina_signata))))	(Lepidaria_sp_Nickrent_4044	(Macrosolen_melintangensis	Macrosolen_cochinchinensis)))	(Amylotheca_subumbellata	((Lysiana_exocarpi	Lysiana_filifolia)
((((((((Helixanthera_kirkii	Moquiniella_rubra)	((Septulina_glauca	Phragmanthera_crassicaulis)	(((((Tapinanthus_quinquangulus	Oliverella_rubroviridis)	Englerina_woodfordioides)	((Spragueanella_rhamnifolia	Erianthemum_dregei)	Tapinanthus_sp_OM825))	(Globimetula_dinklagei	Emelianthe_panganensis))	Phragmanthera_regularis)))	((Bakerella_sp_Nickrent_4161	((((((((Loranthus_delavayi	(Loranthus_odoratus	Loranthus_kaoi))	(Loranthus_grewingkii	Loranthus_europaeus))	Cecarria_obtusifolia)	(((Nuytsia_floribunda	(((Gaiadendron_punctatum	(((Alepis_flavida	Peraxilla_tetrapetala)	(Notanthera_heterophylla	((Lepeostegeres_lancifolia	(Loxanthera_speciosa	Amylotheca_duthieana))	(((Decaisnina_triflora	((Decaisnina_signata	Decaisnina_congesta)	Decaisnina_brittenii))	((Lepidaria_oviceps	Lepidaria_sp_Nickrent_4044)	(Macrosolen_melintangensis	Macrosolen_cochinchinensis)))	(Amylotheca_subumbellata	(Lysiana_exocarpi	(Lysiana_filifolia	Lysiana_maritima)))))))	Atkinsonia_ligustrina))	((((Psittacanthus_schiedeanus	(Psittacanthus_calyculatus	((Psittacanthus_angustifolius	Cladocolea_gracilis)	((Struthanthus_sp_RE_5128_1	((Cladocolea_cupulata	Cladocolea_mcvaughii)	(Struthanthus_orbicularis	Struthanthus_oerstedii)))
((((((((Septulina_glauca	(((Tapinanthus_quinquangulus	Oliverella_rubroviridis)	Englerina_woodfordioides)	((Spragueanella_rhamnifolia	Erianthemum_dregei)	Tapinanthus_sp_OM825)))	((Phragmanthera_regularis	Globimetula_dinklagei)	Emelianthe_panganensis))	(Plicosepalus_curviflorus	(Helixanthera_kirkii	Moquiniella_rubra)))	(Socratina_bemarivensis	Phragmanthera_crassicaulis))	(Bakerella_sp_Nickrent_4161	((Vanwykia_remota	(((Helixanthera_cylindrica	((Helixanthera_parasitica	(((((Tristerix_chodatianus	Tristerix_peruvianus)	(Tristerix_peytonii	(Tristerix_pubescens	(Tristerix_grandiflorus	Tristerix_longebracteatus))))	((Tristerix_aphyllus	Tristerix_corymbosus)	(Tristerix_penduliflorus	Tristerix_verticillatus)))	(((Tupeia_antarctica	((Phthirusa_inorna	(Tripodanthus_belmirensis	(Tripodanthus_acutifolius	Tripodanthus_flagellaris)))	(Psittacanthus_schiedeanus	(((Cladocolea_gracilis	((Struthanthus_sp_RE_5128_1	(Struthanthus_orbicularis	Struthanthus_oerstedii))	Struthanthus_woodsonii))	(Cladocolea_cupulata	Cladocolea_mcvaughii))	(Psittacanthus_calyculatus	(Passovia_pyrifolia	(Psittacanthus_angustifolius	(Dendropemon_bicolor	Oryctanthus_occidentalis))))))))	((Nuytsia_floribunda	(Aetanthus_nodosus	Desmaria_mutabilis))
((Berhautia_senegalensis	((Tapinanthus_constrictiflorus	Englerina_ramulosa)	(Oncocalyx_schimperi	((((((((Phragmanthera_crassicaulis	Septulina_glauca)	(((((Helixanthera_kirkii	Englerina_woodfordioides)	Oedina_pendens)	(Spragueanella_rhamnifolia	Erianthemum_dregei))	(Globimetula_dinklagei	Emelianthe_panganensis))	Phragmanthera_regularis))	Tapinanthus_sp_OM825)	(Tapinanthus_quinquangulus	Oliverella_rubroviridis))	(Plicosepalus_curviflorus	Moquiniella_rubra))	(((((Baratranthus_axanthus	((Dactyliophora_novaeguineae	(Sogerianthe_sessiflora	(Amyema_glabra	(Diplatia_furcata	(Diplatia_grandibractea	Amyema_cambagei)))))	((Helicanthes_elastica	Amyema_queenslandica)	Benthamina_alyxifolia)))	(Helixanthera_cylindrica	((((Tristerix_penduliflorus	(Tristerix_aphyllus	Tristerix_corymbosus))	(Tristerix_verticillatus	((Tristerix_chodatianus	Tristerix_peruvianus)	(Tristerix_peytonii	(Tristerix_pubescens	(Tristerix_grandiflorus	Tristerix_longebracteatus))))))	((Tupeia_antarctica	Nuytsia_floribunda)	(Gaiadendron_punctatum	(Atkinsonia_ligustrina	(((Alepis_flavida	Peraxilla_tetrapetala)	(Notanthera_heterophylla	((Loxanthera_speciosa	Amylotheca_duthieana)	((((Lepeostegeres_lancifolia
(((((Tapinanthus_constrictiflorus	Englerina_ramulosa)	(Oncocalyx_schimperi	(((Helixanthera_kirkii	Socratina_bemarivensis)	Vanwykia_remota)	(((((Baratranthus_axanthus	Helixanthera_cylindrica)	(Taxillus_chinensis	(Scurrula_pulverulenta	(Scurrula_ferruginea	Scurrula_parasitica))))	(Tolypanthus_involucratus	(((Phragmanthera_regularis	Helixanthera_parasitica)	((((Loranthus_odoratus	(Loranthus_kaoi	Loranthus_delavayi))	(Loranthus_grewingkii	Loranthus_europaeus))	Cecarria_obtusifolia)	(((((((Psittacanthus_calyculatus	(Phthirusa_inorna	((Tripodanthus_flagellaris	Tripodanthus_belmirensis)	Tripodanthus_acutifolius)))	((Psittacanthus_schiedeanus	(Passovia_pyrifolia	(Dendropemon_bicolor	Oryctanthus_occidentalis)))	((((Psittacanthus_angustifolius	Cladocolea_gracilis)	(Struthanthus_orbicularis	Struthanthus_oerstedii))	(Struthanthus_woodsonii	(Cladocolea_cupulata	Cladocolea_mcvaughii)))	Struthanthus_sp_RE_5128_1)))	(((Aetanthus_nodosus	Desmaria_mutabilis)	(Atkinsonia_ligustrina	(Notanthera_heterophylla	(((Loxanthera_speciosa	Amylotheca_duthieana)	((Lepeostegeres_lancifolia	(Lepidaria_sp_Nickrent_4044	(Macrosolen_melintangensis	Macrosolen_cochinchinensis)))	(Lepidaria_oviceps	((Decaisnina_triflora
(((((((Globimetula_dinklagei	(Helixanthera_kirkii	Phragmanthera_crassicaulis))	(Plicosepalus_curviflorus	((Oliverella_rubroviridis	((Oedina_pendens	(Tapinanthus_sp_OM825	(Spragueanella_rhamnifolia	Erianthemum_dregei)))	Emelianthe_panganensis))	Moquiniella_rubra)))	((Vanwykia_remota	(Plicosepalus_sagittifolius	(Septulina_glauca	Bakerella_sp_Nickrent_4161)))	(((Helixanthera_cylindrica	(Sogerianthe_sessiflora	((Helicanthes_elastica	Amyema_queenslandica)	((Dactyliophora_novaeguineae	(Amyema_glabra	((Amyema_cambagei	Diplatia_grandibractea)	Diplatia_furcata)))	Benthamina_alyxifolia))))	(((Phragmanthera_regularis	Helixanthera_parasitica)	((Ileostylus_micranthus	(Muellerina_celastroides	Muellerina_eucalyptoides))	(((((Loranthus_delavayi	Loranthus_kaoi)	Loranthus_odoratus)	(Loranthus_grewingkii	Loranthus_europaeus))	Cecarria_obtusifolia)	((Tupeia_antarctica	(Gaiadendron_punctatum	((Atkinsonia_ligustrina	(((Alepis_flavida	Peraxilla_tetrapetala)	((((Lepidaria_oviceps	Loxanthera_speciosa)	Amylotheca_duthieana)	((Amylotheca_subumbellata	((Lysiana_filifolia	Lysiana_maritima)	Lysiana_exocarpi))	((Lepidaria_sp_Nickrent_4044	(Macrosolen_melintangensis
((Agelanthus_sansibarensis	((Oncocalyx_sulfureus	Oncella_ambigua)	Oncocalyx_schimperi))	((((Helixanthera_cylindrica	((Septulina_glauca	Phragmanthera_crassicaulis)	((Helixanthera_kirkii	Moquiniella_rubra)	((Phragmanthera_regularis	Globimetula_dinklagei)	(Emelianthe_panganensis	((Englerina_woodfordioides	(Tapinanthus_quinquangulus	Oliverella_rubroviridis))	((Erianthemum_dregei	Spragueanella_rhamnifolia)	Tapinanthus_sp_OM825)))))))	(Bakerella_sp_Nickrent_4161	(((Socratina_bemarivensis	Vanwykia_remota)	(((Plicosepalus_curviflorus	(Helixanthera_parasitica	(Taxillus_chinensis	(Scurrula_pulverulenta	(Scurrula_ferruginea	Scurrula_parasitica)))))	(((Cecarria_obtusifolia	((Loranthus_grewingkii	Loranthus_europaeus)	(Loranthus_delavayi	(Loranthus_odoratus	Loranthus_kaoi))))	(((((Atkinsonia_ligustrina	((Nuytsia_floribunda	Gaiadendron_punctatum)	((Alepis_flavida	Peraxilla_tetrapetala)	((Loxanthera_speciosa	Amylotheca_duthieana)	((Lepidaria_oviceps	(((Macrosolen_melintangensis	Macrosolen_cochinchinensis)	Lepidaria_sp_Nickrent_4044)	Lepeostegeres_lancifolia))	((Amylotheca_subumbellata	(Lysiana_exocarpi	(Lysiana_maritima	Lysiana_filifolia)))	((Decaisnina_brittenii
((Agelanthus_sansibarensis	(Oncocalyx_sulfureus	Oncella_ambigua))	(Berhautia_senegalensis	((Oncocalyx_schimperi	(Tapinanthus_constrictiflorus	Englerina_ramulosa))	((((((((((Dendrophthoe_longituba	Dendrophthoe_vitellina)	Dendrophthoe_curvata)	(Helixanthera_coccinea	Tolypanthus_involucratus))	Dendrophthoe_constricta)	((Taxillus_chinensis	(Scurrula_pulverulenta	(Scurrula_ferruginea	Scurrula_parasitica)))	(Helixanthera_cylindrica	((Helixanthera_parasitica	((((((((Tristerix_verticillatus	(Tristerix_penduliflorus	(Tristerix_aphyllus	Tristerix_corymbosus)))	(((Tristerix_longebracteatus	Tristerix_grandiflorus)	Tristerix_pubescens)	(Tristerix_peytonii	(Tristerix_peruvianus	Tristerix_chodatianus))))	Nuytsia_floribunda)	Gaiadendron_punctatum)	((Alepis_flavida	Peraxilla_tetrapetala)	(((Amylotheca_subumbellata	(Lysiana_maritima	(Lysiana_filifolia	Lysiana_exocarpi)))	((Lepidaria_oviceps	((Macrosolen_melintangensis	Macrosolen_cochinchinensis)	Lepidaria_sp_Nickrent_4044))	((Decaisnina_brittenii	(Decaisnina_signata	Decaisnina_congesta))	Decaisnina_triflora)))	(Lepeostegeres_lancifolia	(Loxanthera_speciosa	Amylotheca_duthieana)))))	Atkinsonia_ligustrina)	((Ligaria_cuneifolia
((Agelanthus_sansibarensis	(Oncocalyx_sulfureus	Oncella_ambigua))	(Berhautia_senegalensis	(Oncocalyx_schimperi	((Tapinanthus_constrictiflorus	Englerina_ramulosa)	((Socratina_bemarivensis	Vanwykia_remota)	(((Bakerella_sp_Nickrent_4161	((Helixanthera_parasitica	Oedina_pendens)	Plicosepalus_sagittifolius))	((Tolypanthus_involucratus	(Dendrophthoe_curvata	((Dendrophthoe_constricta	(Dendrophthoe_vitellina	Dendrophthoe_longituba))	Helixanthera_coccinea)))	((Taxillus_chinensis	(Scurrula_ferruginea	(Scurrula_parasitica	Scurrula_pulverulenta)))	(Helixanthera_cylindrica	((((Muellerina_celastroides	Muellerina_eucalyptoides)	Ileostylus_micranthus)	((Cecarria_obtusifolia	((Loranthus_grewingkii	Loranthus_europaeus)	((Loranthus_kaoi	Loranthus_delavayi)	Loranthus_odoratus)))	(((((Passovia_pyrifolia	(Oryctanthus_occidentalis	Dendropemon_bicolor))	(Psittacanthus_calyculatus	(((Cladocolea_gracilis	Psittacanthus_angustifolius)	((((Psittacanthus_schiedeanus	Struthanthus_orbicularis)	Struthanthus_oerstedii)	Struthanthus_sp_RE_5128_1)	Struthanthus_woodsonii))	(Cladocolea_mcvaughii	Cladocolea_cupulata))))	((Tripodanthus_belmirensis	Tripodanthus_flagellaris)	(Phthirusa_inorna	Tripodanthus_acutifolius)))
((Agelanthus_sansibarensis	(Oncocalyx_sulfureus	Oncella_ambigua))	(Berhautia_senegalensis	(Oncocalyx_schimperi	((Tapinanthus_constrictiflorus	Englerina_ramulosa)	(((Socratina_bemarivensis	Vanwykia_remota)	((Bakerella_sp_Nickrent_4161	(Plicosepalus_sagittifolius	(((Dendrophthoe_constricta	(Dendrophthoe_curvata	(Dendrophthoe_vitellina	Dendrophthoe_longituba)))	(Helixanthera_coccinea	Tolypanthus_involucratus))	((Taxillus_chinensis	(Scurrula_ferruginea	(Scurrula_parasitica	Scurrula_pulverulenta)))	(((Baratranthus_axanthus	(Sogerianthe_sessiflora	((Benthamina_alyxifolia	(Helicanthes_elastica	Amyema_queenslandica))	((((Diplatia_furcata	Diplatia_grandibractea)	Amyema_glabra)	Amyema_cambagei)	Dactyliophora_novaeguineae))))	Plicosepalus_curviflorus)	(Helixanthera_cylindrica	((((Muellerina_celastroides	Muellerina_eucalyptoides)	Ileostylus_micranthus)	((Cecarria_obtusifolia	((Loranthus_grewingkii	Loranthus_europaeus)	(Loranthus_delavayi	(Loranthus_odoratus	Loranthus_kaoi))))	((Gaiadendron_punctatum	((Nuytsia_floribunda	(Notanthera_heterophylla	((Alepis_flavida	Peraxilla_tetrapetala)	((((Amylotheca_subumbellata	(Lysiana_maritima	(Lysiana_filifolia
(((Tapinanthus_constrictiflorus	Englerina_ramulosa)	((Socratina_bemarivensis	Vanwykia_remota)	((Oedina_pendens	((((Septulina_glauca	Phragmanthera_crassicaulis)	(Globimetula_dinklagei	Emelianthe_panganensis))	((Tapinanthus_quinquangulus	Oliverella_rubroviridis)	((Erianthemum_dregei	Spragueanella_rhamnifolia)	Tapinanthus_sp_OM825)))	((Helixanthera_kirkii	Moquiniella_rubra)	Phragmanthera_regularis)))	(Bakerella_sp_Nickrent_4161	(((Taxillus_chinensis	(Scurrula_pulverulenta	(Scurrula_ferruginea	Scurrula_parasitica)))	(Helixanthera_cylindrica	((Baratranthus_axanthus	(Sogerianthe_sessiflora	((Benthamina_alyxifolia	(Helicanthes_elastica	Amyema_queenslandica))	(((Amyema_cambagei	(Diplatia_grandibractea	Diplatia_furcata))	Amyema_glabra)	Dactyliophora_novaeguineae))))	((Helixanthera_parasitica	Plicosepalus_curviflorus)	(((((((Atkinsonia_ligustrina	((Alepis_flavida	Peraxilla_tetrapetala)	(Notanthera_heterophylla	(Lepidaria_sp_Nickrent_4044	(((Lepidaria_oviceps	Loxanthera_speciosa)	(Amylotheca_duthieana	(Macrosolen_melintangensis	Macrosolen_cochinchinensis)))	((Lepeostegeres_lancifolia	((Decaisnina_brittenii	(Decaisnina_signata	Decaisnina_congesta))	Decaisnina_triflora))
((Englerina_woodfordioides	(Agelanthus_sansibarensis	(Oncocalyx_schimperi	(Oncocalyx_sulfureus	Oncella_ambigua))))	(((Tapinanthus_constrictiflorus	Englerina_ramulosa)	(((Plicosepalus_curviflorus	((((Septulina_glauca	Phragmanthera_crassicaulis)	(Globimetula_dinklagei	Emelianthe_panganensis))	((Tapinanthus_quinquangulus	Oliverella_rubroviridis)	((Erianthemum_dregei	Spragueanella_rhamnifolia)	Tapinanthus_sp_OM825)))	((Helixanthera_kirkii	Moquiniella_rubra)	Phragmanthera_regularis)))	(((Bakerella_sp_Nickrent_4161	Plicosepalus_sagittifolius)	(((Taxillus_chinensis	(Scurrula_ferruginea	(Scurrula_parasitica	Scurrula_pulverulenta)))	(Helixanthera_cylindrica	((Baratranthus_axanthus	(Sogerianthe_sessiflora	((Helixanthera_parasitica	(Helicanthes_elastica	Amyema_queenslandica))	(((((Diplatia_furcata	Diplatia_grandibractea)	Amyema_cambagei)	Amyema_glabra)	Dactyliophora_novaeguineae)	Benthamina_alyxifolia))))	((Cecarria_obtusifolia	((Loranthus_grewingkii	Loranthus_europaeus)	(Loranthus_delavayi	(Loranthus_odoratus	Loranthus_kaoi))))	((((((Phthirusa_inorna	(Tripodanthus_acutifolius	(Tripodanthus_belmirensis	Tripodanthus_flagellaris)))	(Psittacanthus_calyculatus	((((Oryctanthus_occidentalis
((Agelanthus_sansibarensis	(Oncocalyx_sulfureus	Oncella_ambigua))	((((Tapinanthus_constrictiflorus	Englerina_ramulosa)	(((Socratina_bemarivensis	Vanwykia_remota)	((Bakerella_sp_Nickrent_4161	((Septulina_glauca	Phragmanthera_crassicaulis)	((Helixanthera_kirkii	Moquiniella_rubra)	(Phragmanthera_regularis	((Globimetula_dinklagei	Emelianthe_panganensis)	((Englerina_woodfordioides	(Tapinanthus_quinquangulus	Oliverella_rubroviridis))	((Erianthemum_dregei	Spragueanella_rhamnifolia)	Tapinanthus_sp_OM825)))))))	(((Taxillus_chinensis	(Scurrula_ferruginea	(Scurrula_parasitica	Scurrula_pulverulenta)))	(Helixanthera_cylindrica	(((Plicosepalus_curviflorus	Baratranthus_axanthus)	(Sogerianthe_sessiflora	((((Diplatia_furcata	Diplatia_grandibractea)	Amyema_cambagei)	Amyema_glabra)	((Helicanthes_elastica	Amyema_queenslandica)	(Dactyliophora_novaeguineae	Benthamina_alyxifolia)))))	(Helixanthera_parasitica	((Cecarria_obtusifolia	((Loranthus_grewingkii	Loranthus_europaeus)	(Loranthus_delavayi	(Loranthus_odoratus	Loranthus_kaoi))))	((((Ligaria_cuneifolia	(Phthirusa_inorna	((Tripodanthus_acutifolius	Tripodanthus_flagellaris)	(((Struthanthus_orbicularis	Psittacanthus_schiedeanus)
((Agelanthus_sansibarensis	(Oncocalyx_sulfureus	Oncella_ambigua))	((Berhautia_senegalensis	(Bakerella_sp_Nickrent_4161	(((Socratina_bemarivensis	Vanwykia_remota)	((((Plicosepalus_curviflorus	(Taxillus_chinensis	(Scurrula_pulverulenta	(Scurrula_ferruginea	Scurrula_parasitica))))	(((Helixanthera_cylindrica	Baratranthus_axanthus)	(((Helicanthes_elastica	Amyema_queenslandica)	Benthamina_alyxifolia)	(Sogerianthe_sessiflora	(Dactyliophora_novaeguineae	(((Diplatia_furcata	Diplatia_grandibractea)	Amyema_cambagei)	Amyema_glabra)))))	(Helixanthera_parasitica	(((Tristerix_penduliflorus	((Tristerix_aphyllus	Tristerix_corymbosus)	(Tristerix_verticillatus	((Tristerix_pubescens	(Tristerix_longebracteatus	Tristerix_grandiflorus))	((Tristerix_peruvianus	Tristerix_chodatianus)	Tristerix_peytonii)))))	((((((Psittacanthus_calyculatus	((Struthanthus_sp_RE_5128_1	Cladocolea_gracilis)	(((Cladocolea_mcvaughii	Cladocolea_cupulata)	Struthanthus_woodsonii)	((Psittacanthus_schiedeanus	(Psittacanthus_angustifolius	Struthanthus_oerstedii))	Struthanthus_orbicularis))))	(Phthirusa_inorna	((Oryctanthus_occidentalis	Dendropemon_bicolor)	Passovia_pyrifolia)))	(Tripodanthus_acutifolius	(Tripodanthus_belmirensis
(Agelanthus_sansibarensis	((Oncocalyx_sulfureus	Oncella_ambigua)	((Oncocalyx_schimperi	((Bakerella_sp_Nickrent_4161	(((Socratina_bemarivensis	Vanwykia_remota)	((Helixanthera_coccinea	(Dendrophthoe_curvata	(Dendrophthoe_constricta	(Dendrophthoe_vitellina	Dendrophthoe_longituba))))	Plicosepalus_sagittifolius))	(((Moquiniella_rubra	((Septulina_glauca	(Helixanthera_kirkii	Phragmanthera_crassicaulis))	(Emelianthe_panganensis	(Globimetula_dinklagei	((Oliverella_rubroviridis	(Englerina_woodfordioides	Tapinanthus_quinquangulus))	((Erianthemum_dregei	Spragueanella_rhamnifolia)	Tapinanthus_sp_OM825))))))	Oedina_pendens)	((Plicosepalus_curviflorus	((Amyema_cambagei	Helixanthera_parasitica)	(Taxillus_chinensis	(Scurrula_ferruginea	(Scurrula_parasitica	Scurrula_pulverulenta)))))	(Helixanthera_cylindrica	((((Helicanthes_elastica	Amyema_queenslandica)	Benthamina_alyxifolia)	(Dactyliophora_novaeguineae	(((Diplatia_furcata	Diplatia_grandibractea)	Amyema_glabra)	Sogerianthe_sessiflora)))	(Baratranthus_axanthus	(((Muellerina_celastroides	Muellerina_eucalyptoides)	Ileostylus_micranthus)	(((Cecarria_obtusifolia	((Loranthus_grewingkii	Loranthus_europaeus)	((Loranthus_kaoi
(((Englerina_woodfordioides	Agelanthus_sansibarensis)	(Oncocalyx_schimperi	(Oncocalyx_sulfureus	Oncella_ambigua)))	(((((((Helixanthera_kirkii	Oedina_pendens)	((Erianthemum_dregei	Spragueanella_rhamnifolia)	Tapinanthus_sp_OM825))	(Emelianthe_panganensis	((Oliverella_rubroviridis	Tapinanthus_quinquangulus)	Globimetula_dinklagei)))	(Septulina_glauca	(Moquiniella_rubra	(Phragmanthera_regularis	Phragmanthera_crassicaulis))))	((Plicosepalus_sagittifolius	(((Taxillus_chinensis	(Scurrula_ferruginea	(Scurrula_parasitica	Scurrula_pulverulenta)))	(((Plicosepalus_curviflorus	((Sogerianthe_sessiflora	((Benthamina_alyxifolia	(Dactyliophora_novaeguineae	((Diplatia_furcata	(Amyema_cambagei	Diplatia_grandibractea))	Amyema_glabra)))	(Helicanthes_elastica	Amyema_queenslandica)))	Baratranthus_axanthus))	(((Muellerina_celastroides	Muellerina_eucalyptoides)	Ileostylus_micranthus)	((Cecarria_obtusifolia	((Loranthus_grewingkii	Loranthus_europaeus)	((Loranthus_delavayi	Loranthus_kaoi)	Loranthus_odoratus)))	((((Tupeia_antarctica	(((Tristerix_pubescens	(Tristerix_longebracteatus	Tristerix_grandiflorus))	((Tristerix_peruvianus	Tristerix_chodatianus)	Tristerix_peytonii))
(Berhautia_senegalensis	((Agelanthus_sansibarensis	(Oncella_ambigua	Oncocalyx_sulfureus))	(((Oedina_pendens	((((Plicosepalus_curviflorus	(Vanwykia_remota	Socratina_bemarivensis))	((Plicosepalus_sagittifolius	Baratranthus_axanthus)	(((((Phragmanthera_regularis	Helixanthera_parasitica)	(((((Tristerix_penduliflorus	(Tristerix_corymbosus	Tristerix_aphyllus))	Tristerix_verticillatus)	(((Tristerix_peruvianus	Tristerix_chodatianus)	Tristerix_peytonii)	(Tristerix_pubescens	(Tristerix_grandiflorus	Tristerix_longebracteatus))))	(Nuytsia_floribunda	(((Aetanthus_nodosus	Desmaria_mutabilis)	(((Phthirusa_inorna	(Tripodanthus_acutifolius	(Tripodanthus_belmirensis	Tripodanthus_flagellaris)))	((((Psittacanthus_calyculatus	((Struthanthus_woodsonii	(Struthanthus_sp_RE_5128_1	(Struthanthus_orbicularis	Struthanthus_oerstedii)))	(Psittacanthus_angustifolius	Cladocolea_gracilis)))	Psittacanthus_schiedeanus)	(Cladocolea_cupulata	Cladocolea_mcvaughii))	(Passovia_pyrifolia	(Dendropemon_bicolor	Oryctanthus_occidentalis))))	(Gaiadendron_punctatum	(Atkinsonia_ligustrina	(Ligaria_cuneifolia	((Peraxilla_tetrapetala	Alepis_flavida)	(Notanthera_heterophylla	(((Lepidaria_oviceps	Loxanthera_speciosa)
(((((Oedina_pendens	((((Vanwykia_remota	Socratina_bemarivensis)	((((((Cecarria_obtusifolia	((Loranthus_grewingkii	Loranthus_europaeus)	(Loranthus_delavayi	(Loranthus_odoratus	Loranthus_kaoi))))	((Ileostylus_micranthus	(Muellerina_eucalyptoides	Muellerina_celastroides))	(Nuytsia_floribunda	(Gaiadendron_punctatum	((((Aetanthus_nodosus	Desmaria_mutabilis)	Atkinsonia_ligustrina)	(Notanthera_heterophylla	(((((Lepidaria_oviceps	Loxanthera_speciosa)	Amylotheca_duthieana)	((Lepeostegeres_lancifolia	(Decaisnina_triflora	(Decaisnina_brittenii	(Decaisnina_congesta	Decaisnina_signata))))	((Macrosolen_cochinchinensis	Macrosolen_melintangensis)	Lepidaria_sp_Nickrent_4044)))	((Lysiana_maritima	(Lysiana_exocarpi	Lysiana_filifolia))	Amylotheca_subumbellata))	(Peraxilla_tetrapetala	Alepis_flavida))))	(Tupeia_antarctica	((Ligaria_cuneifolia	(((Tristerix_penduliflorus	(Tristerix_corymbosus	Tristerix_aphyllus))	Tristerix_verticillatus)	(((Tristerix_peruvianus	Tristerix_chodatianus)	Tristerix_peytonii)	(Tristerix_pubescens	(Tristerix_grandiflorus	Tristerix_longebracteatus)))))	((Phthirusa_inorna	(Tripodanthus_acutifolius	(Tripodanthus_belmirensis
((Oedina_pendens	((Vanwykia_remota	Socratina_bemarivensis)	(((((Helixanthera_cylindrica	((Plicosepalus_curviflorus	(Baratranthus_axanthus	(((Amyema_queenslandica	Helicanthes_elastica)	(Benthamina_alyxifolia	((((Diplatia_furcata	Diplatia_grandibractea)	Amyema_glabra)	Amyema_cambagei)	Dactyliophora_novaeguineae)))	Sogerianthe_sessiflora)))	(Helixanthera_parasitica	((Gaiadendron_punctatum	(((((Lepeostegeres_lancifolia	(Lepidaria_oviceps	(Loxanthera_speciosa	Amylotheca_duthieana)))	(((Decaisnina_triflora	(Decaisnina_brittenii	(Decaisnina_congesta	Decaisnina_signata)))	((Macrosolen_cochinchinensis	Macrosolen_melintangensis)	Lepidaria_sp_Nickrent_4044))	((Lysiana_exocarpi	(Lysiana_filifolia	Lysiana_maritima))	Amylotheca_subumbellata)))	(Peraxilla_tetrapetala	Alepis_flavida))	((Tupeia_antarctica	((Notanthera_heterophylla	(Ligaria_cuneifolia	((Aetanthus_nodosus	Desmaria_mutabilis)	((Tristerix_verticillatus	(((Tristerix_peruvianus	Tristerix_chodatianus)	Tristerix_peytonii)	(Tristerix_pubescens	(Tristerix_grandiflorus	Tristerix_longebracteatus))))	(Tristerix_penduliflorus	(Tristerix_corymbosus	Tristerix_aphyllus))))))	((Phthirusa_inorna
(((Oncocalyx_schimperi	(Oedina_pendens	((Vanwykia_remota	Socratina_bemarivensis)	((((Helixanthera_cylindrica	((Baratranthus_axanthus	((Sogerianthe_sessiflora	(((Diplatia_furcata	Diplatia_grandibractea)	Amyema_glabra)	Amyema_cambagei))	((Dactyliophora_novaeguineae	Benthamina_alyxifolia)	(Amyema_queenslandica	Helicanthes_elastica))))	(Helixanthera_parasitica	((Cecarria_obtusifolia	((Loranthus_grewingkii	Loranthus_europaeus)	(Loranthus_odoratus	(Loranthus_kaoi	Loranthus_delavayi))))	((Ileostylus_micranthus	(Muellerina_eucalyptoides	Muellerina_celastroides))	((Nuytsia_floribunda	((Gaiadendron_punctatum	((Atkinsonia_ligustrina	((Aetanthus_nodosus	Desmaria_mutabilis)	Ligaria_cuneifolia))	((Notanthera_heterophylla	(((((((Lepidaria_oviceps	Loxanthera_speciosa)	Amylotheca_duthieana)	Amylotheca_subumbellata)	(((Macrosolen_cochinchinensis	Macrosolen_melintangensis)	Lepidaria_sp_Nickrent_4044)	Lepeostegeres_lancifolia))	((Decaisnina_triflora	(Decaisnina_brittenii	(Decaisnina_congesta	Decaisnina_signata)))	(Lysiana_maritima	(Lysiana_filifolia	Lysiana_exocarpi))))	Psittacanthus_angustifolius)	(Peraxilla_tetrapetala	Alepis_flavida)))
((Agelanthus_sansibarensis	(Oncella_ambigua	Oncocalyx_sulfureus))	(Berhautia_senegalensis	(((Englerina_ramulosa	Tapinanthus_constrictiflorus)	(Oedina_pendens	((Vanwykia_remota	Socratina_bemarivensis)	((((((Helixanthera_kirkii	Moquiniella_rubra)	(Englerina_woodfordioides	(Oliverella_rubroviridis	Tapinanthus_quinquangulus)))	((Tapinanthus_sp_OM825	(Spragueanella_rhamnifolia	Erianthemum_dregei))	(Globimetula_dinklagei	Emelianthe_panganensis)))	(Septulina_glauca	Phragmanthera_crassicaulis))	Bakerella_sp_Nickrent_4161)	(((Helixanthera_cylindrica	((Plicosepalus_curviflorus	(Baratranthus_axanthus	((Sogerianthe_sessiflora	(Dactyliophora_novaeguineae	(((Diplatia_furcata	Diplatia_grandibractea)	Amyema_glabra)	Amyema_cambagei)))	(Benthamina_alyxifolia	(Amyema_queenslandica	Helicanthes_elastica)))))	((Helixanthera_parasitica	Phragmanthera_regularis)	((Ileostylus_micranthus	(Muellerina_eucalyptoides	Muellerina_celastroides))	((Nuytsia_floribunda	(Gaiadendron_punctatum	((((Amylotheca_subumbellata	((Lysiana_filifolia	Lysiana_exocarpi)	Lysiana_maritima))	((((Macrosolen_cochinchinensis	Macrosolen_melintangensis)	Lepidaria_sp_Nickrent_4044)	(Lepeostegeres_lancifolia	(Decaisnina_triflora
(Agelanthus_sansibarensis	((Oncella_ambigua	Oncocalyx_sulfureus)	(Berhautia_senegalensis	(((Englerina_ramulosa	Tapinanthus_constrictiflorus)	((((((Helixanthera_kirkii	Moquiniella_rubra)	(Englerina_woodfordioides	(Oliverella_rubroviridis	Tapinanthus_quinquangulus)))	((Oedina_pendens	(Tapinanthus_sp_OM825	(Spragueanella_rhamnifolia	Erianthemum_dregei)))	(Globimetula_dinklagei	Emelianthe_panganensis)))	(((Septulina_glauca	Phragmanthera_crassicaulis)	Phragmanthera_regularis)	Plicosepalus_curviflorus))	Bakerella_sp_Nickrent_4161)	(((((Helixanthera_cylindrica	((Baratranthus_axanthus	(Sogerianthe_sessiflora	((Benthamina_alyxifolia	(Dactyliophora_novaeguineae	(((Diplatia_furcata	Diplatia_grandibractea)	Amyema_glabra)	Amyema_cambagei)))	(Amyema_queenslandica	Helicanthes_elastica))))	((Ileostylus_micranthus	(Muellerina_eucalyptoides	Muellerina_celastroides))	((Nuytsia_floribunda	(Gaiadendron_punctatum	(((((Loxanthera_speciosa	Amylotheca_duthieana)	((Lepidaria_oviceps	(Amylotheca_subumbellata	(Lysiana_filifolia	(Lysiana_exocarpi	Lysiana_maritima))))	(((Macrosolen_cochinchinensis	Macrosolen_melintangensis)	Lepidaria_sp_Nickrent_4044)	(Lepeostegeres_lancifolia	(Decaisnina_triflora
((Berhautia_senegalensis	((Englerina_ramulosa	Tapinanthus_constrictiflorus)	((Vanwykia_remota	Socratina_bemarivensis)	(((Tapinanthus_quinquangulus	Oliverella_rubroviridis)	(((Oedina_pendens	(Tapinanthus_sp_OM825	(Spragueanella_rhamnifolia	Erianthemum_dregei)))	(Globimetula_dinklagei	Emelianthe_panganensis))	(Phragmanthera_crassicaulis	(Helixanthera_kirkii	Moquiniella_rubra))))	((Septulina_glauca	Bakerella_sp_Nickrent_4161)	((((((Helixanthera_parasitica	Phragmanthera_regularis)	((Nuytsia_floribunda	(((Tristerix_verticillatus	((Tristerix_pubescens	(Tristerix_grandiflorus	Tristerix_longebracteatus))	((Tristerix_peruvianus	Tristerix_chodatianus)	Tristerix_peytonii)))	((Tristerix_corymbosus	Tristerix_aphyllus)	Tristerix_penduliflorus))	(Gaiadendron_punctatum	((Atkinsonia_ligustrina	((Ligaria_cuneifolia	((Notanthera_heterophylla	((Loxanthera_speciosa	Amylotheca_duthieana)	(((((Macrosolen_cochinchinensis	Macrosolen_melintangensis)	Lepidaria_sp_Nickrent_4044)	(Decaisnina_triflora	(Decaisnina_brittenii	(Decaisnina_congesta	Decaisnina_signata))))	(Lepeostegeres_lancifolia	(Amylotheca_subumbellata	(Lysiana_exocarpi	(Lysiana_maritima	Lysiana_filifolia)))))	Lepidaria_oviceps)))
((((((Englerina_woodfordioides	(Tapinanthus_quinquangulus	Oliverella_rubroviridis))	((Oedina_pendens	(Tapinanthus_sp_OM825	(Spragueanella_rhamnifolia	Erianthemum_dregei)))	(Globimetula_dinklagei	Emelianthe_panganensis)))	(Moquiniella_rubra	Phragmanthera_crassicaulis))	(((Septulina_glauca	Bakerella_sp_Nickrent_4161)	((((((Baratranthus_axanthus	((Sogerianthe_sessiflora	(Dactyliophora_novaeguineae	((Amyema_glabra	(Diplatia_furcata	Diplatia_grandibractea))	Amyema_cambagei)))	(Benthamina_alyxifolia	(Amyema_queenslandica	Helicanthes_elastica))))	((Helixanthera_parasitica	Phragmanthera_regularis)	((Cecarria_obtusifolia	((Loranthus_grewingkii	Loranthus_europaeus)	(Loranthus_delavayi	(Loranthus_odoratus	Loranthus_kaoi))))	((Ileostylus_micranthus	(Muellerina_eucalyptoides	Muellerina_celastroides))	(((Nuytsia_floribunda	(Aetanthus_nodosus	((Atkinsonia_ligustrina	((Notanthera_heterophylla	(((Lepidaria_oviceps	Loxanthera_speciosa)	Amylotheca_duthieana)	(((Lepeostegeres_lancifolia	((Macrosolen_cochinchinensis	Macrosolen_melintangensis)	Lepidaria_sp_Nickrent_4044))	(Decaisnina_triflora	(Decaisnina_brittenii	(Decaisnina_congesta	Decaisnina_signata))))	(Amylotheca_subumbellata
((Berhautia_senegalensis	((Oncella_ambigua	Oncocalyx_sulfureus)	Agelanthus_sansibarensis))	((Oncocalyx_schimperi	(((Vanwykia_remota	Socratina_bemarivensis)	(((Plicosepalus_sagittifolius	Bakerella_sp_Nickrent_4161)	(((Helixanthera_cylindrica	((Baratranthus_axanthus	(((Dactyliophora_novaeguineae	((Amyema_glabra	(Diplatia_furcata	Diplatia_grandibractea))	Amyema_cambagei))	(Benthamina_alyxifolia	(Amyema_queenslandica	Helicanthes_elastica)))	Sogerianthe_sessiflora))	(Helixanthera_parasitica	((((((((Psittacanthus_schiedeanus	(((Psittacanthus_angustifolius	Passovia_pyrifolia)	(Dendropemon_bicolor	Oryctanthus_occidentalis))	((Struthanthus_sp_RE_5128_1	Cladocolea_gracilis)	(((Cladocolea_cupulata	Cladocolea_mcvaughii)	Struthanthus_woodsonii)	(Struthanthus_orbicularis	Struthanthus_oerstedii)))))	(Psittacanthus_calyculatus	((Tripodanthus_belmirensis	Tripodanthus_flagellaris)	Tripodanthus_acutifolius)))	Phthirusa_inorna)	Tupeia_antarctica)	((Nuytsia_floribunda	(Notanthera_heterophylla	(Aetanthus_nodosus	Desmaria_mutabilis)))	(((((Lepeostegeres_lancifolia	(Loxanthera_speciosa	Amylotheca_duthieana))	((Amylotheca_subumbellata	((Lysiana_maritima	Lysiana_filifolia)	Lysiana_exocarpi))
(((Oncella_ambigua	Oncocalyx_sulfureus)	Agelanthus_sansibarensis)	((Berhautia_senegalensis	((Englerina_ramulosa	Tapinanthus_constrictiflorus)	((Plicosepalus_curviflorus	((Septulina_glauca	Phragmanthera_crassicaulis)	(((Globimetula_dinklagei	Phragmanthera_regularis)	(Emelianthe_panganensis	((Englerina_woodfordioides	(Tapinanthus_quinquangulus	Oliverella_rubroviridis))	(Tapinanthus_sp_OM825	(Spragueanella_rhamnifolia	Erianthemum_dregei)))))	(Helixanthera_kirkii	Moquiniella_rubra))))	((Vanwykia_remota	Socratina_bemarivensis)	((Plicosepalus_sagittifolius	Bakerella_sp_Nickrent_4161)	(Oedina_pendens	((((Baratranthus_axanthus	(((Amyema_queenslandica	Helicanthes_elastica)	((Dactyliophora_novaeguineae	(Amyema_glabra	(Diplatia_furcata	(Diplatia_grandibractea	Amyema_cambagei))))	Benthamina_alyxifolia))	Sogerianthe_sessiflora))	(Helixanthera_parasitica	((Cecarria_obtusifolia	((Loranthus_grewingkii	Loranthus_europaeus)	((Loranthus_kaoi	Loranthus_delavayi)	Loranthus_odoratus)))	((Ileostylus_micranthus	(Muellerina_eucalyptoides	Muellerina_celastroides))	(((Gaiadendron_punctatum	(((Atkinsonia_ligustrina	((Notanthera_heterophylla	((Loxanthera_speciosa	Amylotheca_duthieana)
((((((Taxillus_chinensis	(Scurrula_pulverulenta	(Scurrula_ferruginea	Scurrula_parasitica)))	(((((((Tristerix_chodatianus	Tristerix_peruvianus)	((Tristerix_peytonii	Tristerix_pubescens)	(Tristerix_grandiflorus	Tristerix_longebracteatus)))	(Tristerix_verticillatus	(Tristerix_penduliflorus	(Tristerix_aphyllus	Tristerix_corymbosus))))	Nuytsia_floribunda)	(Tupeia_antarctica	(((Ligaria_cuneifolia	(Aetanthus_nodosus	Desmaria_mutabilis))	(Atkinsonia_ligustrina	(Gaiadendron_punctatum	((Notanthera_heterophylla	((((((Lysiana_filifolia	Lysiana_maritima)	Lysiana_exocarpi)	Lepeostegeres_lancifolia)	Amylotheca_subumbellata)	((Lepidaria_sp_Nickrent_4044	(Macrosolen_cochinchinensis	Macrosolen_melintangensis))	(Decaisnina_triflora	(Decaisnina_brittenii	(Decaisnina_congesta	Decaisnina_signata)))))	(Amylotheca_duthieana	(Lepidaria_oviceps	Loxanthera_speciosa))))	(Alepis_flavida	Peraxilla_tetrapetala)))))	(((Phthirusa_inorna	Tripodanthus_acutifolius)	(Tripodanthus_belmirensis	Tripodanthus_flagellaris))	((Psittacanthus_calyculatus	((Psittacanthus_schiedeanus	(Cladocolea_mcvaughii	Cladocolea_cupulata))	((((Struthanthus_orbicularis	Struthanthus_oerstedii)	Struthanthus_woodsonii)
((Agelanthus_sansibarensis	(Oncella_ambigua	Oncocalyx_sulfureus))	(Berhautia_senegalensis	(((Septulina_glauca	Bakerella_sp_Nickrent_4161)	(((Phragmanthera_crassicaulis	((Helixanthera_kirkii	Moquiniella_rubra)	((((Spragueanella_rhamnifolia	Erianthemum_dregei)	(Phragmanthera_regularis	Tapinanthus_sp_OM825))	(Englerina_woodfordioides	(Tapinanthus_quinquangulus	Oliverella_rubroviridis)))	(Globimetula_dinklagei	Emelianthe_panganensis))))	(Socratina_bemarivensis	Oedina_pendens))	((((Helixanthera_parasitica	(Taxillus_chinensis	(Scurrula_ferruginea	(Scurrula_parasitica	Scurrula_pulverulenta))))	((Sogerianthe_sessiflora	((Benthamina_alyxifolia	(Helicanthes_elastica	Amyema_queenslandica))	(Dactyliophora_novaeguineae	(Amyema_glabra	(Amyema_cambagei	(Diplatia_grandibractea	Diplatia_furcata))))))	(Helixanthera_cylindrica	(Baratranthus_axanthus	((Cecarria_obtusifolia	((Loranthus_odoratus	(Loranthus_delavayi	Loranthus_kaoi))	(Loranthus_grewingkii	Loranthus_europaeus)))	((((Tupeia_antarctica	((Aetanthus_nodosus	Desmaria_mutabilis)	(Nuytsia_floribunda	(Gaiadendron_punctatum	(((Notanthera_heterophylla	(((((Lysiana_maritima	(Lysiana_exocarpi
(((Agelanthus_sansibarensis	(Oncocalyx_schimperi	(Oncella_ambigua	Oncocalyx_sulfureus)))	(Berhautia_senegalensis	(((((((Spragueanella_rhamnifolia	Erianthemum_dregei)	Tapinanthus_sp_OM825)	(Englerina_woodfordioides	(Tapinanthus_quinquangulus	Oliverella_rubroviridis)))	((Globimetula_dinklagei	Emelianthe_panganensis)	(Phragmanthera_crassicaulis	(Helixanthera_kirkii	Moquiniella_rubra))))	(((Septulina_glauca	((((Plicosepalus_curviflorus	(Taxillus_chinensis	(Scurrula_pulverulenta	(Scurrula_ferruginea	Scurrula_parasitica))))	(Helixanthera_cylindrica	((Baratranthus_axanthus	(((Cecarria_obtusifolia	(((Loranthus_kaoi	Loranthus_delavayi)	Loranthus_odoratus)	(Loranthus_grewingkii	Loranthus_europaeus)))	(((Tupeia_antarctica	(Gaiadendron_punctatum	(Atkinsonia_ligustrina	((((Phthirusa_inorna	(Tripodanthus_acutifolius	(Tripodanthus_belmirensis	Tripodanthus_flagellaris)))	(Psittacanthus_calyculatus	(((((Psittacanthus_schiedeanus	Struthanthus_sp_RE_5128_1)	(Cladocolea_gracilis	(Struthanthus_orbicularis	Struthanthus_oerstedii)))	Struthanthus_woodsonii)	(Cladocolea_mcvaughii	Cladocolea_cupulata))	((Dendropemon_bicolor	Oryctanthus_occidentalis)	(Psittacanthus_angustifolius	Passovia_pyrifolia)))))
(((((((Septulina_glauca	((Spragueanella_rhamnifolia	Erianthemum_dregei)	(Tapinanthus_sp_OM825	(Englerina_woodfordioides	(Tapinanthus_quinquangulus	Oliverella_rubroviridis)))))	((Phragmanthera_regularis	Globimetula_dinklagei)	(Helixanthera_kirkii	Emelianthe_panganensis)))	Moquiniella_rubra)	Phragmanthera_crassicaulis)	((((((Helixanthera_parasitica	(Taxillus_chinensis	(Scurrula_pulverulenta	(Scurrula_ferruginea	Scurrula_parasitica))))	((Plicosepalus_curviflorus	(((Cecarria_obtusifolia	((Loranthus_delavayi	(Loranthus_odoratus	Loranthus_kaoi))	(Loranthus_grewingkii	Loranthus_europaeus)))	((Tupeia_antarctica	((((Tristerix_chodatianus	Tristerix_peruvianus)	((Tristerix_peytonii	Tristerix_pubescens)	(Tristerix_grandiflorus	Tristerix_longebracteatus)))	(Tristerix_verticillatus	(Tristerix_penduliflorus	(Tristerix_aphyllus	Tristerix_corymbosus))))	(Gaiadendron_punctatum	((((((Lepidaria_sp_Nickrent_4044	(Macrosolen_cochinchinensis	Macrosolen_melintangensis))	(Decaisnina_triflora	((Decaisnina_signata	Decaisnina_congesta)	Decaisnina_brittenii)))	((Lepeostegeres_lancifolia	Amylotheca_duthieana)	Loxanthera_speciosa))	(Lepidaria_oviceps	(((Lysiana_filifolia	Lysiana_maritima)
(((Agelanthus_sansibarensis	(Oncella_ambigua	Oncocalyx_sulfureus))	(((Englerina_ramulosa	Tapinanthus_constrictiflorus)	(((Socratina_bemarivensis	Vanwykia_remota)	(((((((Septulina_glauca	(Englerina_woodfordioides	(Tapinanthus_quinquangulus	Oliverella_rubroviridis)))	((Spragueanella_rhamnifolia	Erianthemum_dregei)	Tapinanthus_sp_OM825))	(Globimetula_dinklagei	(Helixanthera_kirkii	Emelianthe_panganensis)))	Phragmanthera_regularis)	Moquiniella_rubra)	Phragmanthera_crassicaulis)	((((Taxillus_chinensis	(Scurrula_pulverulenta	(Scurrula_ferruginea	Scurrula_parasitica)))	((Helixanthera_cylindrica	((Nuytsia_floribunda	((Gaiadendron_punctatum	((((((Amylotheca_duthieana	Loxanthera_speciosa)	(((Lepeostegeres_lancifolia	((Lysiana_maritima	Lysiana_filifolia)	Lysiana_exocarpi))	Amylotheca_subumbellata)	(((Lepidaria_oviceps	Lepidaria_sp_Nickrent_4044)	(Macrosolen_cochinchinensis	Macrosolen_melintangensis))	(Decaisnina_triflora	((Decaisnina_signata	Decaisnina_congesta)	Decaisnina_brittenii)))))	(Alepis_flavida	Peraxilla_tetrapetala))	(((((Tripodanthus_flagellaris	Tripodanthus_acutifolius)	(Psittacanthus_calyculatus	(((Dendropemon_bicolor	Oryctanthus_occidentalis)	(Psittacanthus_schiedeanus
((Agelanthus_sansibarensis	(Oncella_ambigua	Oncocalyx_sulfureus))	(((Socratina_bemarivensis	Vanwykia_remota)	((((((Globimetula_dinklagei	Emelianthe_panganensis)	((Spragueanella_rhamnifolia	Erianthemum_dregei)	Tapinanthus_sp_OM825))	(Englerina_woodfordioides	(Tapinanthus_quinquangulus	Oliverella_rubroviridis)))	(Helixanthera_kirkii	Moquiniella_rubra))	((Plicosepalus_curviflorus	Septulina_glauca)	(Phragmanthera_regularis	Phragmanthera_crassicaulis)))	((Oedina_pendens	(((Helixanthera_parasitica	(Taxillus_chinensis	(Scurrula_pulverulenta	(Scurrula_ferruginea	Scurrula_parasitica))))	(Helixanthera_cylindrica	(((Cecarria_obtusifolia	((Loranthus_odoratus	(Loranthus_delavayi	Loranthus_kaoi))	(Loranthus_grewingkii	Loranthus_europaeus)))	(((Tupeia_antarctica	((((Aetanthus_nodosus	((Tristerix_verticillatus	((Tristerix_pubescens	(Tristerix_peytonii	(Tristerix_grandiflorus	Tristerix_longebracteatus)))	(Tristerix_chodatianus	Tristerix_peruvianus)))	((Tristerix_aphyllus	Tristerix_corymbosus)	Tristerix_penduliflorus)))	(Ligaria_cuneifolia	Desmaria_mutabilis))	(((Psittacanthus_calyculatus	((((Dendropemon_bicolor	Oryctanthus_occidentalis)	Passovia_pyrifolia)
((Berhautia_senegalensis	(Agelanthus_sansibarensis	(Oncella_ambigua	Oncocalyx_sulfureus)))	((((Socratina_bemarivensis	Vanwykia_remota)	((((Moquiniella_rubra	((Phragmanthera_regularis	Globimetula_dinklagei)	Plicosepalus_curviflorus))	((((Spragueanella_rhamnifolia	Erianthemum_dregei)	Tapinanthus_sp_OM825)	(Englerina_woodfordioides	(Tapinanthus_quinquangulus	Oliverella_rubroviridis)))	(Emelianthe_panganensis	Helixanthera_kirkii)))	(Phragmanthera_crassicaulis	Septulina_glauca))	(((((Scurrula_pulverulenta	(Scurrula_ferruginea	Scurrula_parasitica))	(Helixanthera_parasitica	Taxillus_chinensis))	(Helixanthera_cylindrica	((Baratranthus_axanthus	((Ileostylus_micranthus	(Muellerina_celastroides	Muellerina_eucalyptoides))	((Cecarria_obtusifolia	((Loranthus_delavayi	(Loranthus_kaoi	Loranthus_odoratus))	(Loranthus_grewingkii	Loranthus_europaeus)))	(((Gaiadendron_punctatum	(((Atkinsonia_ligustrina	Tupeia_antarctica)	(Aetanthus_nodosus	((Ligaria_cuneifolia	Desmaria_mutabilis)	(((Tripodanthus_acutifolius	(Tripodanthus_belmirensis	Tripodanthus_flagellaris))	((Phthirusa_inorna	((Dendropemon_bicolor	Oryctanthus_occidentalis)	Passovia_pyrifolia))	(Psittacanthus_calyculatus
((Berhautia_senegalensis	(Agelanthus_sansibarensis	(Oncella_ambigua	Oncocalyx_sulfureus)))	(((Socratina_bemarivensis	Vanwykia_remota)	((((((Englerina_woodfordioides	(Tapinanthus_quinquangulus	Oliverella_rubroviridis))	(((Globimetula_dinklagei	(Emelianthe_panganensis	Helixanthera_kirkii))	((Spragueanella_rhamnifolia	Erianthemum_dregei)	Tapinanthus_sp_OM825))	Phragmanthera_regularis))	(Phragmanthera_crassicaulis	Septulina_glauca))	Moquiniella_rubra)	(Bakerella_sp_Nickrent_4161	(((((Plicosepalus_curviflorus	(((Atkinsonia_ligustrina	(((Tupeia_antarctica	((Aetanthus_nodosus	Desmaria_mutabilis)	(Ligaria_cuneifolia	(((Psittacanthus_schiedeanus	((Tripodanthus_belmirensis	Tripodanthus_flagellaris)	(Tripodanthus_acutifolius	Phthirusa_inorna)))	((((Dendropemon_bicolor	Oryctanthus_occidentalis)	Passovia_pyrifolia)	(Struthanthus_woodsonii	(Struthanthus_sp_RE_5128_1	((Cladocolea_gracilis	(Struthanthus_oerstedii	(Cladocolea_mcvaughii	Cladocolea_cupulata)))	Struthanthus_orbicularis))))	Psittacanthus_calyculatus))	Notanthera_heterophylla))))	(Lepidaria_oviceps	(Nuytsia_floribunda	(Psittacanthus_angustifolius	Gaiadendron_punctatum))))	(((Amylotheca_duthieana	Loxanthera_speciosa)	((Lepeostegeres_lancifolia
((Agelanthus_sansibarensis	(Oncella_ambigua	Oncocalyx_sulfureus))	(((((Socratina_bemarivensis	Vanwykia_remota)	((((((Globimetula_dinklagei	Emelianthe_panganensis)	(Oedina_pendens	((Englerina_woodfordioides	(Tapinanthus_quinquangulus	Oliverella_rubroviridis))	((Spragueanella_rhamnifolia	Erianthemum_dregei)	Tapinanthus_sp_OM825))))	(Phragmanthera_crassicaulis	Septulina_glauca))	Phragmanthera_regularis)	(Helixanthera_kirkii	Moquiniella_rubra))	(Bakerella_sp_Nickrent_4161	((((Helixanthera_cylindrica	(((Sogerianthe_sessiflora	((Dactyliophora_novaeguineae	(Amyema_glabra	(Amyema_cambagei	(Diplatia_grandibractea	Diplatia_furcata))))	((Helixanthera_parasitica	(Helicanthes_elastica	Amyema_queenslandica))	Benthamina_alyxifolia)))	Baratranthus_axanthus)	((Cecarria_obtusifolia	(((Loranthus_kaoi	Loranthus_delavayi)	Loranthus_odoratus)	(Loranthus_grewingkii	Loranthus_europaeus)))	(((((Tupeia_antarctica	((((Tristerix_pubescens	(Tristerix_grandiflorus	Tristerix_longebracteatus))	(Tristerix_chodatianus	Tristerix_peruvianus))	Tristerix_peytonii)	((Tristerix_aphyllus	Tristerix_corymbosus)	(Tristerix_penduliflorus	Tristerix_verticillatus))))	(Gaiadendron_punctatum
((Agelanthus_sansibarensis	(Oncella_ambigua	Oncocalyx_sulfureus))	(((Oncocalyx_schimperi	((Socratina_bemarivensis	Vanwykia_remota)	((((Emelianthe_panganensis	(Oedina_pendens	((Englerina_woodfordioides	(Tapinanthus_quinquangulus	Oliverella_rubroviridis))	(Spragueanella_rhamnifolia	Erianthemum_dregei))))	(((Helixanthera_kirkii	Moquiniella_rubra)	Tapinanthus_sp_OM825)	Globimetula_dinklagei))	Phragmanthera_crassicaulis)	((((((Helixanthera_cylindrica	(Sogerianthe_sessiflora	((Dactyliophora_novaeguineae	(Amyema_cambagei	(Amyema_glabra	(Diplatia_grandibractea	Diplatia_furcata))))	((Helicanthes_elastica	Amyema_queenslandica)	Benthamina_alyxifolia))))	Baratranthus_axanthus)	((Phragmanthera_regularis	Helixanthera_parasitica)	((Ileostylus_micranthus	(Muellerina_celastroides	Muellerina_eucalyptoides))	((Cecarria_obtusifolia	((Loranthus_delavayi	(Loranthus_odoratus	Loranthus_kaoi))	(Loranthus_grewingkii	Loranthus_europaeus)))	((Notanthera_heterophylla	(((Gaiadendron_punctatum	((((Amylotheca_duthieana	(Lepidaria_oviceps	Loxanthera_speciosa))	((Lepidaria_sp_Nickrent_4044	(Macrosolen_cochinchinensis	Macrosolen_melintangensis))	(Lepeostegeres_lancifolia	(Decaisnina_triflora
(((((((((Helixanthera_kirkii	(Englerina_woodfordioides	(Tapinanthus_quinquangulus	Oliverella_rubroviridis)))	(Spragueanella_rhamnifolia	Erianthemum_dregei))	Tapinanthus_sp_OM825)	(Moquiniella_rubra	Phragmanthera_crassicaulis))	((Septulina_glauca	(Emelianthe_panganensis	Globimetula_dinklagei))	Phragmanthera_regularis))	((Socratina_bemarivensis	Vanwykia_remota)	(((Tolypanthus_involucratus	(((Dendrophthoe_longituba	Dendrophthoe_vitellina)	(Dendrophthoe_constricta	Dendrophthoe_curvata))	Helixanthera_coccinea))	((Taxillus_chinensis	((Scurrula_parasitica	Scurrula_ferruginea)	Scurrula_pulverulenta))	(Plicosepalus_curviflorus	((Baratranthus_axanthus	(((Amyema_queenslandica	Helicanthes_elastica)	(Benthamina_alyxifolia	(Dactyliophora_novaeguineae	(Amyema_cambagei	(Amyema_glabra	(Diplatia_grandibractea	Diplatia_furcata))))))	Sogerianthe_sessiflora))	(Helixanthera_cylindrica	(Helixanthera_parasitica	((Ileostylus_micranthus	(Muellerina_celastroides	Muellerina_eucalyptoides))	(((((((Tupeia_antarctica	(Aetanthus_nodosus	Desmaria_mutabilis))	(Notanthera_heterophylla	((Peraxilla_tetrapetala	Alepis_flavida)	((Loxanthera_speciosa	(Lepeostegeres_lancifolia	Amylotheca_duthieana))
(((Bakerella_sp_Nickrent_4161	((Socratina_bemarivensis	Vanwykia_remota)	(Plicosepalus_sagittifolius	((Oedina_pendens	((Phragmanthera_regularis	((Septulina_glauca	Phragmanthera_crassicaulis)	(Globimetula_dinklagei	(Emelianthe_panganensis	((Oliverella_rubroviridis	Tapinanthus_quinquangulus)	(Tapinanthus_sp_OM825	(Spragueanella_rhamnifolia	Erianthemum_dregei)))))))	(Helixanthera_kirkii	Moquiniella_rubra)))	(((((Dendrophthoe_longituba	Dendrophthoe_vitellina)	Dendrophthoe_constricta)	(Dendrophthoe_curvata	Helixanthera_coccinea))	Tolypanthus_involucratus)	((Plicosepalus_curviflorus	((Helixanthera_parasitica	Taxillus_chinensis)	(Scurrula_ferruginea	(Scurrula_pulverulenta	Scurrula_parasitica))))	(((Cecarria_obtusifolia	((Loranthus_europaeus	Loranthus_grewingkii)	(Loranthus_odoratus	(Loranthus_delavayi	Loranthus_kaoi))))	((Ileostylus_micranthus	(Muellerina_celastroides	Muellerina_eucalyptoides))	((Gaiadendron_punctatum	((Nuytsia_floribunda	(Notanthera_heterophylla	((Peraxilla_tetrapetala	Alepis_flavida)	(((((Lepidaria_oviceps	Lepidaria_sp_Nickrent_4044)	(Macrosolen_cochinchinensis	Macrosolen_melintangensis))	(Lepeostegeres_lancifolia	(Decaisnina_triflora	((Decaisnina_congesta
(Berhautia_senegalensis	((Agelanthus_sansibarensis	(Oncella_ambigua	Oncocalyx_sulfureus))	((((Socratina_bemarivensis	Vanwykia_remota)	((((((Dendrophthoe_longituba	Dendrophthoe_vitellina)	Dendrophthoe_constricta)	(Dendrophthoe_curvata	Helixanthera_coccinea))	Tolypanthus_involucratus)	((Englerina_woodfordioides	(Taxillus_chinensis	(Scurrula_ferruginea	(Scurrula_pulverulenta	Scurrula_parasitica))))	((Plicosepalus_curviflorus	(Baratranthus_axanthus	((Phragmanthera_regularis	Helixanthera_parasitica)	((Cecarria_obtusifolia	((Loranthus_europaeus	Loranthus_grewingkii)	(Loranthus_odoratus	(Loranthus_delavayi	Loranthus_kaoi))))	((Ileostylus_micranthus	(Muellerina_celastroides	Muellerina_eucalyptoides))	((((((((Struthanthus_sp_RE_5128_1	(Struthanthus_oerstedii	((Cladocolea_mcvaughii	Cladocolea_cupulata)	Struthanthus_orbicularis)))	Struthanthus_woodsonii)	Cladocolea_gracilis)	Psittacanthus_schiedeanus)	((((Dendropemon_bicolor	Oryctanthus_occidentalis)	Passovia_pyrifolia)	Psittacanthus_angustifolius)	Psittacanthus_calyculatus))	(((Tripodanthus_belmirensis	Tripodanthus_flagellaris)	Tripodanthus_acutifolius)	Phthirusa_inorna))	((Tupeia_antarctica	(Notanthera_heterophylla	(Aetanthus_nodosus
(Berhautia_senegalensis	((Agelanthus_sansibarensis	(Oncocalyx_schimperi	(Oncella_ambigua	Oncocalyx_sulfureus)))	(((Socratina_bemarivensis	Vanwykia_remota)	((((Englerina_woodfordioides	(Oliverella_rubroviridis	Tapinanthus_quinquangulus))	(Tapinanthus_sp_OM825	(Spragueanella_rhamnifolia	Erianthemum_dregei)))	((Emelianthe_panganensis	Globimetula_dinklagei)	((Helixanthera_kirkii	Moquiniella_rubra)	Phragmanthera_crassicaulis)))	(Oedina_pendens	((Septulina_glauca	Bakerella_sp_Nickrent_4161)	(Plicosepalus_sagittifolius	((((Dendrophthoe_curvata	(Dendrophthoe_longituba	Dendrophthoe_vitellina))	Dendrophthoe_constricta)	(Helixanthera_coccinea	Tolypanthus_involucratus))	((Plicosepalus_curviflorus	(Taxillus_chinensis	((Scurrula_ferruginea	Scurrula_parasitica)	Scurrula_pulverulenta)))	(Helixanthera_cylindrica	(((Phragmanthera_regularis	Helixanthera_parasitica)	((Cecarria_obtusifolia	((Loranthus_europaeus	Loranthus_grewingkii)	((Loranthus_kaoi	Loranthus_delavayi)	Loranthus_odoratus)))	((Ileostylus_micranthus	(Muellerina_celastroides	Muellerina_eucalyptoides))	((Tupeia_antarctica	(Aetanthus_nodosus	Desmaria_mutabilis))	(((Nuytsia_floribunda	(((Tristerix_pubescens
(((((Socratina_bemarivensis	Vanwykia_remota)	((((((Oliverella_rubroviridis	Tapinanthus_quinquangulus)	(Helixanthera_kirkii	(Tapinanthus_sp_OM825	(Spragueanella_rhamnifolia	Erianthemum_dregei))))	(Emelianthe_panganensis	Globimetula_dinklagei))	Moquiniella_rubra)	(Phragmanthera_regularis	(Septulina_glauca	Phragmanthera_crassicaulis)))	(Bakerella_sp_Nickrent_4161	(Plicosepalus_sagittifolius	((((Helixanthera_coccinea	(Dendrophthoe_curvata	(Dendrophthoe_longituba	Dendrophthoe_vitellina)))	Dendrophthoe_constricta)	Tolypanthus_involucratus)	((Taxillus_chinensis	((Scurrula_ferruginea	Scurrula_parasitica)	Scurrula_pulverulenta))	((Baratranthus_axanthus	Helixanthera_cylindrica)	((Helixanthera_parasitica	((Ileostylus_micranthus	(Muellerina_celastroides	Muellerina_eucalyptoides))	((((Nuytsia_floribunda	(((Tristerix_corymbosus	Tristerix_aphyllus)	Tristerix_penduliflorus)	(Tristerix_verticillatus	((Tristerix_pubescens	(Tristerix_grandiflorus	Tristerix_longebracteatus))	((Tristerix_peruvianus	Tristerix_chodatianus)	Tristerix_peytonii)))))	Gaiadendron_punctatum)	(((Aetanthus_nodosus	Desmaria_mutabilis)	(Atkinsonia_ligustrina	((Notanthera_heterophylla	((Peraxilla_tetrapetala	Alepis_flavida)
(((Oncocalyx_schimperi	(Agelanthus_sansibarensis	(Oncella_ambigua	Oncocalyx_sulfureus)))	(((Socratina_bemarivensis	Vanwykia_remota)	((((((Oliverella_rubroviridis	Tapinanthus_quinquangulus)	(Helixanthera_kirkii	(Tapinanthus_sp_OM825	(Spragueanella_rhamnifolia	Erianthemum_dregei))))	(Emelianthe_panganensis	(Phragmanthera_regularis	Globimetula_dinklagei)))	(Moquiniella_rubra	Phragmanthera_crassicaulis))	Septulina_glauca)	(Oedina_pendens	((((Helixanthera_coccinea	((Dendrophthoe_longituba	Dendrophthoe_vitellina)	Dendrophthoe_constricta))	(Dendrophthoe_curvata	Tolypanthus_involucratus))	(((Taxillus_chinensis	(Scurrula_ferruginea	(Scurrula_parasitica	Scurrula_pulverulenta)))	(Helixanthera_cylindrica	((((Tupeia_antarctica	((((Nuytsia_floribunda	Atkinsonia_ligustrina)	(((Peraxilla_tetrapetala	Alepis_flavida)	((Loxanthera_speciosa	(Amylotheca_duthieana	Lepeostegeres_lancifolia))	(((Decaisnina_triflora	((Decaisnina_signata	Decaisnina_congesta)	Decaisnina_brittenii))	((Macrosolen_cochinchinensis	Macrosolen_melintangensis)	(Amylotheca_subumbellata	(Lepidaria_oviceps	Lepidaria_sp_Nickrent_4044))))	(Lysiana_maritima	(Lysiana_exocarpi	Lysiana_filifolia)))))
((Agelanthus_sansibarensis	(Oncella_ambigua	Oncocalyx_sulfureus))	(((Oncocalyx_schimperi	(((Socratina_bemarivensis	Vanwykia_remota)	(((Helixanthera_coccinea	Tolypanthus_involucratus)	(Dendrophthoe_constricta	(Dendrophthoe_curvata	(Dendrophthoe_longituba	Dendrophthoe_vitellina))))	(((Septulina_glauca	Bakerella_sp_Nickrent_4161)	Plicosepalus_sagittifolius)	(((Taxillus_chinensis	(Scurrula_ferruginea	(Scurrula_parasitica	Scurrula_pulverulenta)))	((Baratranthus_axanthus	Helixanthera_cylindrica)	((Plicosepalus_curviflorus	(Helixanthera_parasitica	((((Gaiadendron_punctatum	(Atkinsonia_ligustrina	(((Aetanthus_nodosus	Desmaria_mutabilis)	((((Psittacanthus_schiedeanus	((Psittacanthus_angustifolius	((Dendropemon_bicolor	Oryctanthus_occidentalis)	Passovia_pyrifolia))	((Struthanthus_woodsonii	(Struthanthus_sp_RE_5128_1	(Cladocolea_gracilis	(Struthanthus_orbicularis	Struthanthus_oerstedii))))	(Cladocolea_mcvaughii	Cladocolea_cupulata))))	(Psittacanthus_calyculatus	(Phthirusa_inorna	((Tripodanthus_flagellaris	Tripodanthus_belmirensis)	Tripodanthus_acutifolius))))	Ligaria_cuneifolia)	((((Tristerix_peruvianus	Tristerix_chodatianus)	((Tristerix_pubescens	Tristerix_peytonii)	(Tristerix_grandiflorus
((Tapinanthus_constrictiflorus	Englerina_ramulosa)	((Agelanthus_sansibarensis	(Oncella_ambigua	Oncocalyx_sulfureus))	(Oncocalyx_schimperi	((Berhautia_senegalensis	(((Socratina_bemarivensis	Vanwykia_remota)	((((Phragmanthera_crassicaulis	((Tapinanthus_sp_OM825	(Phragmanthera_regularis	(Spragueanella_rhamnifolia	Erianthemum_dregei)))	(Englerina_woodfordioides	(Oliverella_rubroviridis	Tapinanthus_quinquangulus))))	(Emelianthe_panganensis	Globimetula_dinklagei))	Moquiniella_rubra)	((Bakerella_sp_Nickrent_4161	(Plicosepalus_sagittifolius	(Baratranthus_axanthus	Septulina_glauca)))	((Tolypanthus_involucratus	((Dendrophthoe_constricta	(Dendrophthoe_curvata	(Dendrophthoe_longituba	Dendrophthoe_vitellina)))	Helixanthera_coccinea))	((Taxillus_chinensis	(Scurrula_pulverulenta	(Scurrula_ferruginea	Scurrula_parasitica)))	((Plicosepalus_curviflorus	(Helixanthera_parasitica	(((Atkinsonia_ligustrina	((((((((Dendropemon_bicolor	Oryctanthus_occidentalis)	Passovia_pyrifolia)	(Psittacanthus_calyculatus	((Psittacanthus_angustifolius	((Struthanthus_orbicularis	Struthanthus_oerstedii)	(((Cladocolea_mcvaughii	Cladocolea_cupulata)	Struthanthus_woodsonii)	Struthanthus_sp_RE_5128_1)))	Cladocolea_gracilis)))	Psittacanthus_schiedeanus)
((Agelanthus_sansibarensis	(Oncella_ambigua	Oncocalyx_sulfureus))	(((Oncocalyx_schimperi	((Socratina_bemarivensis	Vanwykia_remota)	((((Septulina_glauca	Phragmanthera_crassicaulis)	(Globimetula_dinklagei	(Emelianthe_panganensis	((Tapinanthus_sp_OM825	(Spragueanella_rhamnifolia	Erianthemum_dregei))	(Englerina_woodfordioides	(Oliverella_rubroviridis	Tapinanthus_quinquangulus))))))	(Helixanthera_kirkii	Moquiniella_rubra))	((Plicosepalus_sagittifolius	Bakerella_sp_Nickrent_4161)	(Oedina_pendens	((Tolypanthus_involucratus	(Plicosepalus_curviflorus	(((Dendrophthoe_constricta	(Dendrophthoe_longituba	Dendrophthoe_vitellina))	Helixanthera_coccinea)	Dendrophthoe_curvata)))	((Sogerianthe_sessiflora	((Amyema_queenslandica	Helicanthes_elastica)	(Benthamina_alyxifolia	(Dactyliophora_novaeguineae	(((Amyema_cambagei	Diplatia_furcata)	Diplatia_grandibractea)	Amyema_glabra)))))	(((Baratranthus_axanthus	Helixanthera_cylindrica)	(Taxillus_chinensis	(Scurrula_pulverulenta	(Scurrula_ferruginea	Scurrula_parasitica))))	((Phragmanthera_regularis	Helixanthera_parasitica)	((Cecarria_obtusifolia	((Loranthus_europaeus	Loranthus_grewingkii)	(Loranthus_odoratus	(Loranthus_kaoi
((((Tapinanthus_constrictiflorus	Englerina_ramulosa)	Berhautia_senegalensis)	(Oncocalyx_schimperi	(Agelanthus_sansibarensis	(Oncella_ambigua	Oncocalyx_sulfureus))))	((((Phragmanthera_regularis	((Septulina_glauca	Phragmanthera_crassicaulis)	(((Tapinanthus_sp_OM825	(Spragueanella_rhamnifolia	Erianthemum_dregei))	(Englerina_woodfordioides	(Oliverella_rubroviridis	Tapinanthus_quinquangulus)))	(Globimetula_dinklagei	Emelianthe_panganensis))))	(Helixanthera_kirkii	Moquiniella_rubra))	(((Plicosepalus_sagittifolius	Bakerella_sp_Nickrent_4161)	(((Dendrophthoe_curvata	Tolypanthus_involucratus)	((Dendrophthoe_constricta	Dendrophthoe_vitellina)	(Dendrophthoe_longituba	Helixanthera_coccinea)))	((Taxillus_chinensis	(Scurrula_pulverulenta	(Scurrula_ferruginea	Scurrula_parasitica)))	(Helixanthera_parasitica	(((((Atkinsonia_ligustrina	(Gaiadendron_punctatum	(Notanthera_heterophylla	((Peraxilla_tetrapetala	Alepis_flavida)	(((Lepidaria_oviceps	Loxanthera_speciosa)	Amylotheca_duthieana)	((Lepeostegeres_lancifolia	(Amylotheca_subumbellata	(Lysiana_maritima	(Lysiana_exocarpi	Lysiana_filifolia))))	((((Decaisnina_signata	Decaisnina_congesta)	Decaisnina_brittenii)	Decaisnina_triflora)
((Agelanthus_sansibarensis	(Oncella_ambigua	Oncocalyx_sulfureus))	(((((Plicosepalus_curviflorus	Septulina_glauca)	((Phragmanthera_regularis	Helixanthera_parasitica)	((((Englerina_woodfordioides	(Oliverella_rubroviridis	Tapinanthus_quinquangulus))	(Tapinanthus_sp_OM825	(Erianthemum_dregei	Spragueanella_rhamnifolia)))	((Emelianthe_panganensis	Helixanthera_kirkii)	Globimetula_dinklagei))	(Moquiniella_rubra	Phragmanthera_crassicaulis))))	(Oedina_pendens	((Vanwykia_remota	Socratina_bemarivensis)	((((Dendrophthoe_constricta	Dendrophthoe_vitellina)	((Dendrophthoe_longituba	(Dendrophthoe_curvata	Helixanthera_coccinea))	Tolypanthus_involucratus))	(((((Muellerina_eucalyptoides	Muellerina_celastroides)	Ileostylus_micranthus)	((((((Gaiadendron_punctatum	((Alepis_flavida	Peraxilla_tetrapetala)	((Lepeostegeres_lancifolia	((Lepidaria_oviceps	Loxanthera_speciosa)	Amylotheca_duthieana))	((((Decaisnina_brittenii	(Decaisnina_congesta	Decaisnina_signata))	Decaisnina_triflora)	((Macrosolen_melintangensis	Macrosolen_cochinchinensis)	Lepidaria_sp_Nickrent_4044))	(Amylotheca_subumbellata	(Lysiana_exocarpi	(Lysiana_maritima	Lysiana_filifolia)))))))	Atkinsonia_ligustrina)	(Ligaria_cuneifolia
((Tapinanthus_constrictiflorus	Englerina_ramulosa)	((Berhautia_senegalensis	(Agelanthus_sansibarensis	(Oncocalyx_schimperi	(Oncella_ambigua	Oncocalyx_sulfureus))))	(((Oedina_pendens	((Vanwykia_remota	Socratina_bemarivensis)	((((Helixanthera_cylindrica	((((Nuytsia_floribunda	((((((((Tristerix_grandiflorus	Tristerix_longebracteatus)	((Tristerix_chodatianus	Tristerix_peruvianus)	(Tristerix_peytonii	Tristerix_pubescens)))	Tristerix_verticillatus)	((Tristerix_aphyllus	Tristerix_corymbosus)	Tristerix_penduliflorus))	Tupeia_antarctica)	((((((Tripodanthus_acutifolius	(Psittacanthus_schiedeanus	(Tripodanthus_belmirensis	Tripodanthus_flagellaris)))	(((Dendropemon_bicolor	Oryctanthus_occidentalis)	Passovia_pyrifolia)	Psittacanthus_calyculatus))	Phthirusa_inorna)	(((((Struthanthus_orbicularis	Struthanthus_oerstedii)	(Cladocolea_mcvaughii	Cladocolea_cupulata))	Struthanthus_sp_RE_5128_1)	Struthanthus_woodsonii)	(Cladocolea_gracilis	Psittacanthus_angustifolius)))	(Ligaria_cuneifolia	(Aetanthus_nodosus	Desmaria_mutabilis)))	(((Alepis_flavida	Peraxilla_tetrapetala)	((Loxanthera_speciosa	Amylotheca_duthieana)	(((Lepidaria_oviceps	(Lepeostegeres_lancifolia	((Decaisnina_brittenii
(((Agelanthus_sansibarensis	((Oncella_ambigua	Oncocalyx_sulfureus)	Berhautia_senegalensis))	(Tapinanthus_constrictiflorus	Englerina_ramulosa))	(Oncocalyx_schimperi	((Vanwykia_remota	Socratina_bemarivensis)	((Bakerella_sp_Nickrent_4161	(((((((Cecarria_obtusifolia	((Loranthus_delavayi	(Loranthus_kaoi	Loranthus_odoratus))	(Loranthus_grewingkii	Loranthus_europaeus)))	(((Muellerina_eucalyptoides	Muellerina_celastroides)	Ileostylus_micranthus)	((((((Alepis_flavida	Peraxilla_tetrapetala)	((Loxanthera_speciosa	Amylotheca_duthieana)	(((Lepeostegeres_lancifolia	(((Decaisnina_signata	Decaisnina_congesta)	Decaisnina_brittenii)	Decaisnina_triflora))	((Macrosolen_melintangensis	Macrosolen_cochinchinensis)	(Lepidaria_oviceps	Lepidaria_sp_Nickrent_4044)))	(Amylotheca_subumbellata	(Lysiana_maritima	(Lysiana_filifolia	Lysiana_exocarpi))))))	(Atkinsonia_ligustrina	((((((Psittacanthus_calyculatus	(Tripodanthus_acutifolius	(Tripodanthus_belmirensis	Tripodanthus_flagellaris)))	((Dendropemon_bicolor	Oryctanthus_occidentalis)	Passovia_pyrifolia))	((Psittacanthus_schiedeanus	(Cladocolea_gracilis	Psittacanthus_angustifolius))	((((Struthanthus_orbicularis	Struthanthus_oerstedii)	(Cladocolea_mcvaughii
(Berhautia_senegalensis	((Agelanthus_sansibarensis	(Oncella_ambigua	Oncocalyx_sulfureus))	((Tapinanthus_constrictiflorus	Englerina_ramulosa)	(Oncocalyx_schimperi	((Vanwykia_remota	Socratina_bemarivensis)	((Oedina_pendens	(Bakerella_sp_Nickrent_4161	((((Helixanthera_cylindrica	((((((((Tripodanthus_acutifolius	Tripodanthus_flagellaris)	((Psittacanthus_calyculatus	((Struthanthus_sp_RE_5128_1	Cladocolea_gracilis)	((((Cladocolea_mcvaughii	Cladocolea_cupulata)	Struthanthus_woodsonii)	(Psittacanthus_schiedeanus	(Struthanthus_orbicularis	Struthanthus_oerstedii)))	Psittacanthus_angustifolius)))	(Tripodanthus_belmirensis	((Dendropemon_bicolor	Oryctanthus_occidentalis)	Passovia_pyrifolia))))	Phthirusa_inorna)	((Atkinsonia_ligustrina	((Notanthera_heterophylla	((Alepis_flavida	Peraxilla_tetrapetala)	((Lepeostegeres_lancifolia	((Lepidaria_oviceps	Loxanthera_speciosa)	Amylotheca_duthieana))	(((((Decaisnina_signata	Decaisnina_brittenii)	Decaisnina_congesta)	Decaisnina_triflora)	((Macrosolen_melintangensis	Macrosolen_cochinchinensis)	Lepidaria_sp_Nickrent_4044))	(Amylotheca_subumbellata	(Lysiana_filifolia	(Lysiana_exocarpi	Lysiana_maritima)))))))	(Tupeia_antarctica	(Aetanthus_nodosus
((Agelanthus_sansibarensis	(Oncella_ambigua	Oncocalyx_sulfureus))	(((Berhautia_senegalensis	(Tapinanthus_constrictiflorus	Englerina_ramulosa))	(Socratina_bemarivensis	((((Plicosepalus_sagittifolius	Oedina_pendens)	Bakerella_sp_Nickrent_4161)	(Vanwykia_remota	(((Helixanthera_cylindrica	((Helixanthera_parasitica	((((Tristerix_penduliflorus	(((Tristerix_pubescens	((Tristerix_longebracteatus	Tristerix_grandiflorus)	((Tristerix_peruvianus	Tristerix_chodatianus)	Tristerix_peytonii)))	Tristerix_verticillatus)	(Tristerix_aphyllus	Tristerix_corymbosus)))	(Nuytsia_floribunda	((((((Tripodanthus_belmirensis	(Tripodanthus_acutifolius	Tripodanthus_flagellaris))	(((Psittacanthus_calyculatus	(((Struthanthus_sp_RE_5128_1	Cladocolea_gracilis)	((Cladocolea_mcvaughii	Cladocolea_cupulata)	Struthanthus_woodsonii))	(Struthanthus_oerstedii	Struthanthus_orbicularis)))	Psittacanthus_schiedeanus)	((Psittacanthus_angustifolius	(Dendropemon_bicolor	Oryctanthus_occidentalis))	Passovia_pyrifolia)))	Phthirusa_inorna)	(((Aetanthus_nodosus	Desmaria_mutabilis)	Tupeia_antarctica)	((Alepis_flavida	Peraxilla_tetrapetala)	((((Loxanthera_speciosa	Amylotheca_duthieana)	(((Decaisnina_brittenii	(Decaisnina_congesta
(((Berhautia_senegalensis	(((Phragmanthera_crassicaulis	((Emelianthe_panganensis	Globimetula_dinklagei)	((Englerina_woodfordioides	(Tapinanthus_quinquangulus	Oliverella_rubroviridis))	((Erianthemum_dregei	Spragueanella_rhamnifolia)	Tapinanthus_sp_OM825))))	(Helixanthera_kirkii	Moquiniella_rubra))	(((Helixanthera_parasitica	Phragmanthera_regularis)	Socratina_bemarivensis)	((Oedina_pendens	Vanwykia_remota)	(((((Helixanthera_cylindrica	(((((Nuytsia_floribunda	((Aetanthus_nodosus	Desmaria_mutabilis)	(Tristerix_penduliflorus	((((Tristerix_peruvianus	Tristerix_chodatianus)	((Tristerix_peytonii	Tristerix_pubescens)	(Tristerix_longebracteatus	Tristerix_grandiflorus)))	Tristerix_verticillatus)	(Tristerix_aphyllus	Tristerix_corymbosus)))))	Tupeia_antarctica)	(Gaiadendron_punctatum	(Atkinsonia_ligustrina	((Ligaria_cuneifolia	(((Alepis_flavida	Peraxilla_tetrapetala)	(((Lepidaria_oviceps	Loxanthera_speciosa)	Amylotheca_duthieana)	(((((Decaisnina_signata	Decaisnina_congesta)	Decaisnina_brittenii)	Decaisnina_triflora)	((Macrosolen_melintangensis	Macrosolen_cochinchinensis)	Lepidaria_sp_Nickrent_4044))	(Lepeostegeres_lancifolia	(Amylotheca_subumbellata	((Lysiana_filifolia
((Agelanthus_sansibarensis	(Oncella_ambigua	Oncocalyx_sulfureus))	((Oncocalyx_schimperi	((Tapinanthus_constrictiflorus	Englerina_ramulosa)	Berhautia_senegalensis))	((Socratina_bemarivensis	((((((Baratranthus_axanthus	Helixanthera_cylindrica)	(((Cecarria_obtusifolia	(((Loranthus_odoratus	Loranthus_kaoi)	Loranthus_delavayi)	(Loranthus_grewingkii	Loranthus_europaeus)))	(((((Alepis_flavida	Peraxilla_tetrapetala)	((Amylotheca_subumbellata	(Lepeostegeres_lancifolia	(Loxanthera_speciosa	Amylotheca_duthieana)))	(((Lysiana_maritima	Lysiana_filifolia)	Lysiana_exocarpi)	(Lepidaria_oviceps	((((Decaisnina_signata	Decaisnina_congesta)	Decaisnina_brittenii)	Decaisnina_triflora)	((Macrosolen_melintangensis	Macrosolen_cochinchinensis)	Lepidaria_sp_Nickrent_4044))))))	((Nuytsia_floribunda	((((((Dendropemon_bicolor	Oryctanthus_occidentalis)	Passovia_pyrifolia)	(Psittacanthus_schiedeanus	(((Struthanthus_sp_RE_5128_1	Struthanthus_woodsonii)	((Cladocolea_gracilis	Psittacanthus_angustifolius)	(Struthanthus_oerstedii	Struthanthus_orbicularis)))	(Cladocolea_mcvaughii	Cladocolea_cupulata))))	Psittacanthus_calyculatus)	(Phthirusa_inorna	((Tripodanthus_belmirensis	Tripodanthus_flagellaris)
(((((((Helixanthera_cylindrica	((Helixanthera_parasitica	((Cecarria_obtusifolia	((Loranthus_odoratus	(Loranthus_kaoi	Loranthus_delavayi))	(Loranthus_grewingkii	Loranthus_europaeus)))	(((Gaiadendron_punctatum	(((Atkinsonia_ligustrina	((((Aetanthus_nodosus	Desmaria_mutabilis)	Ligaria_cuneifolia)	(((((Dendropemon_bicolor	Oryctanthus_occidentalis)	Passovia_pyrifolia)	((Phthirusa_inorna	((Struthanthus_sp_RE_5128_1	Struthanthus_woodsonii)	((Cladocolea_gracilis	Psittacanthus_angustifolius)	((Cladocolea_mcvaughii	Cladocolea_cupulata)	(Struthanthus_oerstedii	Struthanthus_orbicularis)))))	Psittacanthus_calyculatus))	((Tripodanthus_belmirensis	Tripodanthus_flagellaris)	Tripodanthus_acutifolius))	Psittacanthus_schiedeanus))	(Notanthera_heterophylla	((((Lepidaria_oviceps	Loxanthera_speciosa)	Amylotheca_duthieana)	((Amylotheca_subumbellata	(Lysiana_maritima	(Lysiana_filifolia	Lysiana_exocarpi)))	((Lepeostegeres_lancifolia	(((Decaisnina_signata	Decaisnina_congesta)	Decaisnina_brittenii)	Decaisnina_triflora))	((Macrosolen_melintangensis	Macrosolen_cochinchinensis)	Lepidaria_sp_Nickrent_4044))))	(Alepis_flavida	Peraxilla_tetrapetala)))))	((((Tristerix_peytonii	Tristerix_pubescens)
((((Socratina_bemarivensis	Vanwykia_remota)	((((Septulina_glauca	Bakerella_sp_Nickrent_4161)	(((((Erianthemum_dregei	Spragueanella_rhamnifolia)	Tapinanthus_sp_OM825)	(Englerina_woodfordioides	(Tapinanthus_quinquangulus	Oliverella_rubroviridis)))	(Emelianthe_panganensis	Globimetula_dinklagei))	(Phragmanthera_crassicaulis	(Helixanthera_kirkii	Moquiniella_rubra))))	(((((Phragmanthera_regularis	Helixanthera_parasitica)	((Cecarria_obtusifolia	((Loranthus_odoratus	(Loranthus_kaoi	Loranthus_delavayi))	(Loranthus_grewingkii	Loranthus_europaeus)))	((((((((Dendropemon_bicolor	Oryctanthus_occidentalis)	Psittacanthus_angustifolius)	Passovia_pyrifolia)	(((Cladocolea_gracilis	(Struthanthus_woodsonii	(Struthanthus_sp_RE_5128_1	(((Cladocolea_mcvaughii	Cladocolea_cupulata)	Struthanthus_oerstedii)	Struthanthus_orbicularis))))	Psittacanthus_schiedeanus)	Psittacanthus_calyculatus))	(Phthirusa_inorna	((Tripodanthus_acutifolius	Tripodanthus_belmirensis)	Tripodanthus_flagellaris)))	((((Notanthera_heterophylla	(((Amylotheca_subumbellata	(Lepeostegeres_lancifolia	(Lysiana_exocarpi	(Lysiana_maritima	Lysiana_filifolia))))	(((((Decaisnina_signata	Decaisnina_congesta)	Decaisnina_brittenii)	Decaisnina_triflora)
((Agelanthus_sansibarensis	(Oncella_ambigua	Oncocalyx_sulfureus))	(((((((((Socratina_bemarivensis	Vanwykia_remota)	Oedina_pendens)	(Plicosepalus_sagittifolius	(Septulina_glauca	Bakerella_sp_Nickrent_4161)))	(Tolypanthus_involucratus	((Dendrophthoe_vitellina	((Dendrophthoe_curvata	Dendrophthoe_longituba)	Helixanthera_coccinea))	Dendrophthoe_constricta)))	(((((Phragmanthera_regularis	Helixanthera_parasitica)	((Cecarria_obtusifolia	((Loranthus_odoratus	(Loranthus_kaoi	Loranthus_delavayi))	(Loranthus_grewingkii	Loranthus_europaeus)))	(((((Tristerix_pubescens	(Tristerix_longebracteatus	Tristerix_grandiflorus))	(Tristerix_peytonii	(Tristerix_peruvianus	Tristerix_chodatianus)))	((Tristerix_penduliflorus	(Tristerix_aphyllus	Tristerix_corymbosus))	Tristerix_verticillatus))	(((((((((Dendropemon_bicolor	Oryctanthus_occidentalis)	(Psittacanthus_angustifolius	Passovia_pyrifolia))	(((Struthanthus_sp_RE_5128_1	Cladocolea_gracilis)	(Struthanthus_woodsonii	(((Cladocolea_mcvaughii	Cladocolea_cupulata)	Struthanthus_oerstedii)	Struthanthus_orbicularis)))	Psittacanthus_calyculatus))	(Phthirusa_inorna	((Tripodanthus_belmirensis	Tripodanthus_flagellaris)	Tripodanthus_acutifolius)))	Psittacanthus_schiedeanus)
((Berhautia_senegalensis	((Oncocalyx_sulfureus	Oncella_ambigua)	Agelanthus_sansibarensis))	(((Tapinanthus_constrictiflorus	Englerina_ramulosa)	(Oedina_pendens	((Socratina_bemarivensis	Vanwykia_remota)	(((((Emelianthe_panganensis	(((Tapinanthus_quinquangulus	Oliverella_rubroviridis)	(Tapinanthus_sp_OM825	(Erianthemum_dregei	Spragueanella_rhamnifolia)))	Globimetula_dinklagei))	(Septulina_glauca	(Englerina_woodfordioides	Phragmanthera_crassicaulis)))	Phragmanthera_regularis)	(Plicosepalus_curviflorus	(Helixanthera_kirkii	Moquiniella_rubra)))	(Bakerella_sp_Nickrent_4161	(Plicosepalus_sagittifolius	((((Baratranthus_axanthus	Helixanthera_cylindrica)	((Sogerianthe_sessiflora	((Amyema_queenslandica	Helicanthes_elastica)	(Benthamina_alyxifolia	((Amyema_glabra	(Diplatia_furcata	(Diplatia_grandibractea	Amyema_cambagei)))	Dactyliophora_novaeguineae))))	((Helixanthera_parasitica	(Ileostylus_micranthus	(Muellerina_celastroides	Muellerina_eucalyptoides)))	((Cecarria_obtusifolia	((Loranthus_odoratus	(Loranthus_delavayi	Loranthus_kaoi))	(Loranthus_europaeus	Loranthus_grewingkii)))	((((Phthirusa_inorna	((Tripodanthus_belmirensis	Tripodanthus_flagellaris)	Tripodanthus_acutifolius))
((Berhautia_senegalensis	((Tapinanthus_constrictiflorus	Englerina_ramulosa)	((Oncocalyx_schimperi	(Oncocalyx_sulfureus	Oncella_ambigua))	Agelanthus_sansibarensis)))	(Oedina_pendens	((((Emelianthe_panganensis	(((Englerina_woodfordioides	(Tapinanthus_quinquangulus	Oliverella_rubroviridis))	(Tapinanthus_sp_OM825	(Erianthemum_dregei	Spragueanella_rhamnifolia)))	Globimetula_dinklagei))	Phragmanthera_crassicaulis)	(Helixanthera_kirkii	Moquiniella_rubra))	(((Septulina_glauca	Bakerella_sp_Nickrent_4161)	(Plicosepalus_sagittifolius	(((((Phragmanthera_regularis	(Plicosepalus_curviflorus	Baratranthus_axanthus))	Helixanthera_cylindrica)	((Sogerianthe_sessiflora	((Amyema_queenslandica	Helicanthes_elastica)	(Benthamina_alyxifolia	((((Diplatia_furcata	Diplatia_grandibractea)	Amyema_glabra)	Amyema_cambagei)	Dactyliophora_novaeguineae))))	((Cecarria_obtusifolia	((Loranthus_delavayi	(Loranthus_kaoi	Loranthus_odoratus))	(Loranthus_europaeus	Loranthus_grewingkii)))	(((((Tristerix_penduliflorus	(Tristerix_corymbosus	Tristerix_aphyllus))	(((Tristerix_pubescens	(Tristerix_grandiflorus	Tristerix_longebracteatus))	(Tristerix_peytonii	(Tristerix_peruvianus	Tristerix_chodatianus)))
((((Tapinanthus_constrictiflorus	Englerina_ramulosa)	(Oedina_pendens	((Phragmanthera_regularis	(((Emelianthe_panganensis	(((Englerina_woodfordioides	(Tapinanthus_quinquangulus	Oliverella_rubroviridis))	(Tapinanthus_sp_OM825	(Erianthemum_dregei	Spragueanella_rhamnifolia)))	Globimetula_dinklagei))	Phragmanthera_crassicaulis)	(Helixanthera_kirkii	Moquiniella_rubra)))	((((Bakerella_sp_Nickrent_4161	((Vanwykia_remota	Septulina_glauca)	Plicosepalus_sagittifolius))	((((Baratranthus_axanthus	(((Benthamina_alyxifolia	Dactyliophora_novaeguineae)	(Sogerianthe_sessiflora	(Amyema_queenslandica	Helicanthes_elastica)))	(((Diplatia_furcata	Diplatia_grandibractea)	Amyema_glabra)	Amyema_cambagei)))	((Tupeia_antarctica	(((((((Tristerix_pubescens	Tristerix_longebracteatus)	Tristerix_grandiflorus)	Tristerix_peytonii)	(Tristerix_peruvianus	Tristerix_chodatianus))	(Tristerix_verticillatus	(Tristerix_penduliflorus	(Tristerix_corymbosus	Tristerix_aphyllus))))	Nuytsia_floribunda)	((((Alepis_flavida	Peraxilla_tetrapetala)	(Notanthera_heterophylla	((Amylotheca_duthieana	(Lepidaria_oviceps	Loxanthera_speciosa))	(((((Lysiana_maritima	Lysiana_filifolia)	Lysiana_exocarpi)
((((((((((Tapinanthus_sp_OM825	(Erianthemum_dregei	Spragueanella_rhamnifolia))	((Globimetula_dinklagei	Emelianthe_panganensis)	(Englerina_woodfordioides	(Tapinanthus_quinquangulus	Oliverella_rubroviridis))))	Phragmanthera_regularis)	(Septulina_glauca	(Helixanthera_kirkii	Phragmanthera_crassicaulis)))	Moquiniella_rubra)	((Bakerella_sp_Nickrent_4161	(Plicosepalus_sagittifolius	(((Helixanthera_cylindrica	((Baratranthus_axanthus	(((Benthamina_alyxifolia	(Amyema_queenslandica	Helicanthes_elastica))	((((Amyema_cambagei	Diplatia_grandibractea)	Diplatia_furcata)	Amyema_glabra)	Dactyliophora_novaeguineae))	Sogerianthe_sessiflora))	((Cecarria_obtusifolia	((Loranthus_odoratus	(Loranthus_delavayi	Loranthus_kaoi))	(Loranthus_europaeus	Loranthus_grewingkii)))	((Nuytsia_floribunda	((((Ligaria_cuneifolia	((Gaiadendron_punctatum	((Alepis_flavida	Peraxilla_tetrapetala)	((((Decaisnina_triflora	((Decaisnina_signata	Decaisnina_congesta)	Decaisnina_brittenii))	(Lepeostegeres_lancifolia	(Lepidaria_sp_Nickrent_4044	(Macrosolen_melintangensis	Macrosolen_cochinchinensis))))	((Lysiana_maritima	(Lysiana_filifolia	Lysiana_exocarpi))	Amylotheca_subumbellata))	(Amylotheca_duthieana
(((((Vanwykia_remota	Socratina_bemarivensis)	(((((Globimetula_dinklagei	Emelianthe_panganensis)	((((Englerina_woodfordioides	Tapinanthus_quinquangulus)	Oliverella_rubroviridis)	(Tapinanthus_sp_OM825	(Erianthemum_dregei	Spragueanella_rhamnifolia)))	Plicosepalus_curviflorus))	(Septulina_glauca	Phragmanthera_crassicaulis))	Moquiniella_rubra)	(Bakerella_sp_Nickrent_4161	(Plicosepalus_sagittifolius	(((((Phragmanthera_regularis	Helixanthera_parasitica)	((Cecarria_obtusifolia	((Loranthus_delavayi	(Loranthus_kaoi	Loranthus_odoratus))	(Loranthus_europaeus	Loranthus_grewingkii)))	(((Tupeia_antarctica	(((Notanthera_heterophylla	((Alepis_flavida	Peraxilla_tetrapetala)	((((Lepeostegeres_lancifolia	(Decaisnina_triflora	((Decaisnina_signata	Decaisnina_congesta)	Decaisnina_brittenii)))	((Lepidaria_oviceps	Lepidaria_sp_Nickrent_4044)	(Macrosolen_melintangensis	Macrosolen_cochinchinensis)))	(((Lysiana_maritima	Lysiana_filifolia)	Lysiana_exocarpi)	Amylotheca_subumbellata))	(Amylotheca_duthieana	Loxanthera_speciosa))))	Atkinsonia_ligustrina)	((Ligaria_cuneifolia	(Aetanthus_nodosus	Desmaria_mutabilis))	(((Psittacanthus_calyculatus	(((((Psittacanthus_schiedeanus	Struthanthus_woodsonii)
((Tapinanthus_constrictiflorus	Englerina_ramulosa)	((((Vanwykia_remota	Socratina_bemarivensis)	(((((Globimetula_dinklagei	Emelianthe_panganensis)	(Plicosepalus_curviflorus	((Englerina_woodfordioides	(Tapinanthus_quinquangulus	Oliverella_rubroviridis))	(Tapinanthus_sp_OM825	(Erianthemum_dregei	Spragueanella_rhamnifolia)))))	(Septulina_glauca	Phragmanthera_crassicaulis))	((Helixanthera_kirkii	Moquiniella_rubra)	Phragmanthera_regularis))	(Oedina_pendens	(Bakerella_sp_Nickrent_4161	(((Helixanthera_cylindrica	((Baratranthus_axanthus	(Sogerianthe_sessiflora	((Amyema_queenslandica	Helicanthes_elastica)	(((((Amyema_cambagei	Diplatia_grandibractea)	Diplatia_furcata)	Amyema_glabra)	Dactyliophora_novaeguineae)	Benthamina_alyxifolia))))	((Cecarria_obtusifolia	((Loranthus_delavayi	(Loranthus_kaoi	Loranthus_odoratus))	(Loranthus_europaeus	Loranthus_grewingkii)))	((((Ligaria_cuneifolia	(Aetanthus_nodosus	Desmaria_mutabilis))	(Notanthera_heterophylla	(((Psittacanthus_calyculatus	((Cladocolea_gracilis	((((Cladocolea_cupulata	Cladocolea_mcvaughii)	Struthanthus_woodsonii)	Struthanthus_sp_RE_5128_1)	(Phthirusa_inorna	(Struthanthus_orbicularis	Struthanthus_oerstedii))))
(((Oncocalyx_sulfureus	Oncella_ambigua)	Agelanthus_sansibarensis)	(((Oncocalyx_schimperi	(Tapinanthus_constrictiflorus	Englerina_ramulosa))	(((Vanwykia_remota	Socratina_bemarivensis)	(((Phragmanthera_regularis	(((Septulina_glauca	(Globimetula_dinklagei	Emelianthe_panganensis))	((Englerina_woodfordioides	(Tapinanthus_quinquangulus	Oliverella_rubroviridis))	(Tapinanthus_sp_OM825	(Erianthemum_dregei	Spragueanella_rhamnifolia))))	Phragmanthera_crassicaulis))	(Helixanthera_kirkii	Moquiniella_rubra))	((Plicosepalus_sagittifolius	Bakerella_sp_Nickrent_4161)	(((Helixanthera_cylindrica	((Baratranthus_axanthus	(Sogerianthe_sessiflora	(((Amyema_queenslandica	Helicanthes_elastica)	(Dactyliophora_novaeguineae	Benthamina_alyxifolia))	(((Amyema_cambagei	Diplatia_grandibractea)	Diplatia_furcata)	Amyema_glabra))))	(Helixanthera_parasitica	((Cecarria_obtusifolia	((Loranthus_odoratus	(Loranthus_delavayi	Loranthus_kaoi))	(Loranthus_europaeus	Loranthus_grewingkii)))	((Atkinsonia_ligustrina	(((Gaiadendron_punctatum	((((Tristerix_pubescens	(Tristerix_longebracteatus	Tristerix_grandiflorus))	(Tristerix_peytonii	(Tristerix_peruvianus	Tristerix_chodatianus)))	(Tristerix_verticillatus
(((Oncocalyx_schimperi	((Oncocalyx_sulfureus	Oncella_ambigua)	(Englerina_woodfordioides	Agelanthus_sansibarensis)))	((((Vanwykia_remota	Socratina_bemarivensis)	(((Plicosepalus_curviflorus	((Phragmanthera_crassicaulis	Septulina_glauca)	((((Tapinanthus_quinquangulus	Oliverella_rubroviridis)	(Tapinanthus_sp_OM825	(Erianthemum_dregei	Spragueanella_rhamnifolia)))	Phragmanthera_regularis)	(Globimetula_dinklagei	Emelianthe_panganensis))))	(Helixanthera_kirkii	Moquiniella_rubra))	((Plicosepalus_sagittifolius	Bakerella_sp_Nickrent_4161)	((((Helixanthera_parasitica	((Cecarria_obtusifolia	((Loranthus_odoratus	(Loranthus_delavayi	Loranthus_kaoi))	(Loranthus_europaeus	Loranthus_grewingkii)))	((Tupeia_antarctica	(((Gaiadendron_punctatum	(((Alepis_flavida	Peraxilla_tetrapetala)	(((Lepidaria_oviceps	((Decaisnina_triflora	((Decaisnina_signata	Decaisnina_congesta)	Decaisnina_brittenii))	(Lepidaria_sp_Nickrent_4044	(Macrosolen_melintangensis	Macrosolen_cochinchinensis))))	(((Lysiana_filifolia	Lysiana_maritima)	Lysiana_exocarpi)	Amylotheca_subumbellata))	(Lepeostegeres_lancifolia	(Loxanthera_speciosa	Amylotheca_duthieana))))	Atkinsonia_ligustrina))	((((Aetanthus_nodosus
((Oncocalyx_schimperi	((Oncocalyx_sulfureus	Oncella_ambigua)	(Englerina_woodfordioides	Agelanthus_sansibarensis)))	((Berhautia_senegalensis	(Tapinanthus_constrictiflorus	Englerina_ramulosa))	(((Bakerella_sp_Nickrent_4161	((Plicosepalus_sagittifolius	(((((Baratranthus_axanthus	((((Amyema_cambagei	Diplatia_grandibractea)	Diplatia_furcata)	Amyema_glabra)	(Sogerianthe_sessiflora	(Dactyliophora_novaeguineae	((Amyema_queenslandica	Helicanthes_elastica)	Benthamina_alyxifolia)))))	((Cecarria_obtusifolia	((Loranthus_odoratus	(Loranthus_delavayi	Loranthus_kaoi))	(Loranthus_europaeus	Loranthus_grewingkii)))	(((((Tristerix_penduliflorus	(Tristerix_corymbosus	Tristerix_aphyllus))	(((Tristerix_peytonii	((Tristerix_pubescens	Tristerix_longebracteatus)	Tristerix_grandiflorus))	(Tristerix_peruvianus	Tristerix_chodatianus))	Tristerix_verticillatus))	Nuytsia_floribunda)	(Tupeia_antarctica	(((Ligaria_cuneifolia	(Aetanthus_nodosus	Desmaria_mutabilis))	(((((((Passovia_pyrifolia	(Oryctanthus_occidentalis	Dendropemon_bicolor))	Tripodanthus_belmirensis)	((((Psittacanthus_angustifolius	Struthanthus_sp_RE_5128_1)	Cladocolea_gracilis)	(Struthanthus_woodsonii	(Cladocolea_cupulata
(((Oncocalyx_sulfureus	Oncella_ambigua)	Agelanthus_sansibarensis)	(((Tapinanthus_constrictiflorus	Englerina_ramulosa)	(Oncocalyx_schimperi	((Vanwykia_remota	Socratina_bemarivensis)	(((Phragmanthera_crassicaulis	Septulina_glauca)	(Moquiniella_rubra	(Phragmanthera_regularis	(((Helixanthera_kirkii	(Englerina_woodfordioides	(Tapinanthus_quinquangulus	Oliverella_rubroviridis)))	(Tapinanthus_sp_OM825	(Erianthemum_dregei	Spragueanella_rhamnifolia)))	(Emelianthe_panganensis	Globimetula_dinklagei)))))	(((((Baratranthus_axanthus	(((Dactyliophora_novaeguineae	(((Amyema_cambagei	Diplatia_grandibractea)	Diplatia_furcata)	Amyema_glabra))	((Helixanthera_parasitica	(Amyema_queenslandica	Helicanthes_elastica))	Benthamina_alyxifolia))	Sogerianthe_sessiflora))	(Helixanthera_cylindrica	(((Tupeia_antarctica	((Aetanthus_nodosus	Desmaria_mutabilis)	((((((Passovia_pyrifolia	(Oryctanthus_occidentalis	Dendropemon_bicolor))	Tripodanthus_belmirensis)	((((Struthanthus_sp_RE_5128_1	Cladocolea_gracilis)	((Phthirusa_inorna	Struthanthus_oerstedii)	Struthanthus_orbicularis))	Psittacanthus_angustifolius)	(Struthanthus_woodsonii	(Cladocolea_cupulata	Cladocolea_mcvaughii))))	(Tripodanthus_flagellaris
((Agelanthus_sansibarensis	(Oncocalyx_sulfureus	Oncella_ambigua))	((Berhautia_senegalensis	((Oedina_pendens	((Socratina_bemarivensis	Vanwykia_remota)	(((Englerina_woodfordioides	(Oliverella_rubroviridis	Tapinanthus_quinquangulus))	(Phragmanthera_regularis	((Tapinanthus_sp_OM825	(Spragueanella_rhamnifolia	Erianthemum_dregei))	(((Septulina_glauca	Phragmanthera_crassicaulis)	(Moquiniella_rubra	Helixanthera_kirkii))	(Globimetula_dinklagei	Emelianthe_panganensis)))))	(Bakerella_sp_Nickrent_4161	(Plicosepalus_sagittifolius	(((Taxillus_chinensis	(Scurrula_pulverulenta	(Scurrula_ferruginea	Scurrula_parasitica)))	(((Helixanthera_cylindrica	Baratranthus_axanthus)	(Sogerianthe_sessiflora	((Dactyliophora_novaeguineae	(Amyema_cambagei	(Amyema_glabra	(Diplatia_furcata	Diplatia_grandibractea))))	(Benthamina_alyxifolia	(Helicanthes_elastica	Amyema_queenslandica)))))	(((Ileostylus_micranthus	(Muellerina_celastroides	Muellerina_eucalyptoides))	((Cecarria_obtusifolia	((Loranthus_odoratus	(Loranthus_delavayi	Loranthus_kaoi))	(Loranthus_grewingkii	Loranthus_europaeus)))	(Tupeia_antarctica	((((Tristerix_penduliflorus	(Tristerix_corymbosus	Tristerix_aphyllus))
((Englerina_ramulosa	Tapinanthus_constrictiflorus)	((Oncocalyx_schimperi	(Agelanthus_sansibarensis	(Oncocalyx_sulfureus	Oncella_ambigua)))	((((Oedina_pendens	(Socratina_bemarivensis	((((Tapinanthus_sp_OM825	(Spragueanella_rhamnifolia	Erianthemum_dregei))	((Phragmanthera_regularis	Globimetula_dinklagei)	(Helixanthera_kirkii	Emelianthe_panganensis)))	((Septulina_glauca	(Englerina_woodfordioides	(Oliverella_rubroviridis	Tapinanthus_quinquangulus)))	Moquiniella_rubra))	Phragmanthera_crassicaulis)))	(Plicosepalus_sagittifolius	(Vanwykia_remota	(((((((((((Tristerix_grandiflorus	Tristerix_longebracteatus)	Tristerix_pubescens)	(Tristerix_peytonii	(Tristerix_chodatianus	Tristerix_peruvianus)))	((Tristerix_penduliflorus	Tristerix_verticillatus)	(Tristerix_corymbosus	Tristerix_aphyllus)))	((Tupeia_antarctica	(Ligaria_cuneifolia	(Aetanthus_nodosus	Desmaria_mutabilis)))	((Gaiadendron_punctatum	(Atkinsonia_ligustrina	((Notanthera_heterophylla	((((Lysiana_filifolia	(Lysiana_maritima	Lysiana_exocarpi))	Amylotheca_subumbellata)	(((Decaisnina_brittenii	(Decaisnina_congesta	Decaisnina_signata))	Decaisnina_triflora)	((Macrosolen_melintangensis	Macrosolen_cochinchinensis)
((((Socratina_bemarivensis	Vanwykia_remota)	(((Plicosepalus_sagittifolius	Bakerella_sp_Nickrent_4161)	((((Baratranthus_axanthus	Helixanthera_cylindrica)	(((Helixanthera_parasitica	Phragmanthera_regularis)	(((((Tristerix_corymbosus	Tristerix_aphyllus)	((((Tristerix_grandiflorus	Tristerix_longebracteatus)	Tristerix_pubescens)	(Tristerix_peytonii	(Tristerix_chodatianus	Tristerix_peruvianus)))	Tristerix_verticillatus))	Tristerix_penduliflorus)	((Gaiadendron_punctatum	((Notanthera_heterophylla	((((Lysiana_maritima	(Lysiana_exocarpi	Lysiana_filifolia))	Amylotheca_subumbellata)	(((Decaisnina_brittenii	(Decaisnina_congesta	Decaisnina_signata))	Decaisnina_triflora)	((Macrosolen_melintangensis	Macrosolen_cochinchinensis)	Lepidaria_sp_Nickrent_4044)))	(Lepeostegeres_lancifolia	(Amylotheca_duthieana	Loxanthera_speciosa))))	(Lepidaria_oviceps	(Alepis_flavida	Peraxilla_tetrapetala))))	((Ligaria_cuneifolia	(Tupeia_antarctica	Atkinsonia_ligustrina))	((Nuytsia_floribunda	(Aetanthus_nodosus	Desmaria_mutabilis))	((((((Oryctanthus_occidentalis	Dendropemon_bicolor)	Passovia_pyrifolia)	((Cladocolea_gracilis	(Struthanthus_woodsonii	(Struthanthus_sp_RE_5128_1	(((Phthirusa_inorna
((Englerina_ramulosa	Tapinanthus_constrictiflorus)	(Oncocalyx_schimperi	((Agelanthus_sansibarensis	(Oncocalyx_sulfureus	Oncella_ambigua))	(Berhautia_senegalensis	((Socratina_bemarivensis	Vanwykia_remota)	(((Oedina_pendens	(Plicosepalus_sagittifolius	Bakerella_sp_Nickrent_4161))	(((Helixanthera_cylindrica	((Helixanthera_parasitica	((Cecarria_obtusifolia	(((Loranthus_kaoi	Loranthus_delavayi)	Loranthus_odoratus)	(Loranthus_grewingkii	Loranthus_europaeus)))	(((Aetanthus_nodosus	Nuytsia_floribunda)	((Tupeia_antarctica	((((Tristerix_longebracteatus	Tristerix_grandiflorus)	Tristerix_pubescens)	(Tristerix_peytonii	(Tristerix_chodatianus	Tristerix_peruvianus)))	(Tristerix_verticillatus	(Tristerix_penduliflorus	(Tristerix_corymbosus	Tristerix_aphyllus)))))	(Gaiadendron_punctatum	((((((((Oryctanthus_occidentalis	Dendropemon_bicolor)	(Psittacanthus_angustifolius	Passovia_pyrifolia))	(Cladocolea_gracilis	((Psittacanthus_schiedeanus	Struthanthus_woodsonii)	(Struthanthus_sp_RE_5128_1	(((Phthirusa_inorna	Struthanthus_oerstedii)	(Cladocolea_cupulata	Cladocolea_mcvaughii))	Struthanthus_orbicularis)))))	Psittacanthus_calyculatus)	(Tripodanthus_flagellaris	(Tripodanthus_acutifolius
(Berhautia_senegalensis	(((Englerina_ramulosa	Tapinanthus_constrictiflorus)	(((Moquiniella_rubra	(((Phragmanthera_regularis	(Globimetula_dinklagei	Emelianthe_panganensis))	(Plicosepalus_curviflorus	((Oliverella_rubroviridis	(Englerina_woodfordioides	Tapinanthus_quinquangulus))	((Tapinanthus_sp_OM825	(Spragueanella_rhamnifolia	Erianthemum_dregei))	Helixanthera_kirkii))))	(Septulina_glauca	Phragmanthera_crassicaulis)))	((Plicosepalus_sagittifolius	Bakerella_sp_Nickrent_4161)	((Socratina_bemarivensis	Vanwykia_remota)	(((Helixanthera_cylindrica	((Helixanthera_parasitica	((Cecarria_obtusifolia	((Loranthus_delavayi	(Loranthus_odoratus	Loranthus_kaoi))	(Loranthus_grewingkii	Loranthus_europaeus)))	((Nuytsia_floribunda	(((Tristerix_penduliflorus	(Tristerix_corymbosus	Tristerix_aphyllus))	((((Tristerix_longebracteatus	Tristerix_grandiflorus)	Tristerix_pubescens)	(Tristerix_peytonii	(Tristerix_chodatianus	Tristerix_peruvianus)))	Tristerix_verticillatus))	(Gaiadendron_punctatum	((((Lepeostegeres_lancifolia	(((Lysiana_filifolia	Lysiana_maritima)	Lysiana_exocarpi)	Amylotheca_subumbellata))	((((Decaisnina_brittenii	(Decaisnina_congesta	Decaisnina_signata))	Decaisnina_triflora)
((((Moquiniella_rubra	(((Phragmanthera_regularis	Globimetula_dinklagei)	(Emelianthe_panganensis	((Plicosepalus_curviflorus	(Tapinanthus_sp_OM825	(Spragueanella_rhamnifolia	Erianthemum_dregei)))	(Helixanthera_kirkii	(Englerina_woodfordioides	(Oliverella_rubroviridis	Tapinanthus_quinquangulus))))))	(Septulina_glauca	Phragmanthera_crassicaulis)))	(((Helixanthera_parasitica	Socratina_bemarivensis)	Vanwykia_remota)	(((((((((Atkinsonia_ligustrina	((Nuytsia_floribunda	Gaiadendron_punctatum)	(((Amylotheca_duthieana	Loxanthera_speciosa)	((((Lysiana_maritima	(Lysiana_exocarpi	Lysiana_filifolia))	((Decaisnina_brittenii	(Decaisnina_congesta	Decaisnina_signata))	Decaisnina_triflora))	(Lepeostegeres_lancifolia	((Macrosolen_melintangensis	Macrosolen_cochinchinensis)	(Lepidaria_oviceps	Lepidaria_sp_Nickrent_4044))))	Amylotheca_subumbellata))	(Alepis_flavida	Peraxilla_tetrapetala))))	((((((((Struthanthus_sp_RE_5128_1	(Cladocolea_gracilis	((Psittacanthus_schiedeanus	Struthanthus_oerstedii)	Struthanthus_orbicularis)))	((Cladocolea_cupulata	Cladocolea_mcvaughii)	Struthanthus_woodsonii))	Phthirusa_inorna)	Psittacanthus_calyculatus)	(((Oryctanthus_occidentalis	Dendropemon_bicolor)	Psittacanthus_angustifolius)
(Englerina_woodfordioides	(Berhautia_senegalensis	((Agelanthus_sansibarensis	(Oncocalyx_sulfureus	Oncella_ambigua))	((Oncocalyx_schimperi	(Englerina_ramulosa	Tapinanthus_constrictiflorus))	((Socratina_bemarivensis	Vanwykia_remota)	(((((((Ligaria_cuneifolia	Notanthera_heterophylla)	(((Atkinsonia_ligustrina	(Gaiadendron_punctatum	(((Amylotheca_duthieana	Loxanthera_speciosa)	((Lepeostegeres_lancifolia	(Amylotheca_subumbellata	((Lysiana_filifolia	Lysiana_exocarpi)	Lysiana_maritima)))	(Lepidaria_oviceps	(((Decaisnina_brittenii	(Decaisnina_congesta	Decaisnina_signata))	Decaisnina_triflora)	((Macrosolen_melintangensis	Macrosolen_cochinchinensis)	Lepidaria_sp_Nickrent_4044)))))	(Alepis_flavida	Peraxilla_tetrapetala))))	((Nuytsia_floribunda	((((Tristerix_longebracteatus	Tristerix_grandiflorus)	Tristerix_pubescens)	((Tristerix_chodatianus	Tristerix_peruvianus)	Tristerix_peytonii))	((Tristerix_penduliflorus	Tristerix_verticillatus)	(Tristerix_corymbosus	Tristerix_aphyllus))))	(Tupeia_antarctica	(Aetanthus_nodosus	Desmaria_mutabilis))))	((Psittacanthus_calyculatus	(((Oryctanthus_occidentalis	Dendropemon_bicolor)	Passovia_pyrifolia)	(Psittacanthus_schiedeanus
(((((Englerina_ramulosa	Tapinanthus_constrictiflorus)	(Socratina_bemarivensis	((((Bakerella_sp_Nickrent_4161	(Plicosepalus_sagittifolius	(Baratranthus_axanthus	Vanwykia_remota)))	Oedina_pendens)	(((((Ileostylus_micranthus	(Muellerina_celastroides	Muellerina_eucalyptoides))	((Cecarria_obtusifolia	((Loranthus_delavayi	(Loranthus_odoratus	Loranthus_kaoi))	(Loranthus_grewingkii	Loranthus_europaeus)))	(((Nuytsia_floribunda	Atkinsonia_ligustrina)	(Gaiadendron_punctatum	(((Amylotheca_duthieana	Loxanthera_speciosa)	((Amylotheca_subumbellata	((Lysiana_exocarpi	Lysiana_filifolia)	Lysiana_maritima))	((Lepeostegeres_lancifolia	((Decaisnina_brittenii	(Decaisnina_congesta	Decaisnina_signata))	Decaisnina_triflora))	((Macrosolen_melintangensis	Macrosolen_cochinchinensis)	(Lepidaria_oviceps	Lepidaria_sp_Nickrent_4044)))))	(Alepis_flavida	Peraxilla_tetrapetala))))	(Tupeia_antarctica	(((Notanthera_heterophylla	(Ligaria_cuneifolia	(Aetanthus_nodosus	Desmaria_mutabilis)))	((Psittacanthus_calyculatus	(((Psittacanthus_angustifolius	((Oryctanthus_occidentalis	Dendropemon_bicolor)	(Cladocolea_mcvaughii	Passovia_pyrifolia)))	(Phthirusa_inorna	(Cladocolea_gracilis
(((((Oncocalyx_sulfureus	Oncella_ambigua)	Agelanthus_sansibarensis)	Englerina_woodfordioides)	(((Englerina_ramulosa	Tapinanthus_constrictiflorus)	(((((Socratina_bemarivensis	Vanwykia_remota)	(((Helixanthera_cylindrica	((Baratranthus_axanthus	(Sogerianthe_sessiflora	((Helicanthes_elastica	Amyema_queenslandica)	((Dactyliophora_novaeguineae	(Amyema_glabra	((Diplatia_grandibractea	Amyema_cambagei)	Diplatia_furcata)))	Benthamina_alyxifolia))))	(Helixanthera_parasitica	((Cecarria_obtusifolia	((Loranthus_delavayi	(Loranthus_odoratus	Loranthus_kaoi))	(Loranthus_grewingkii	Loranthus_europaeus)))	((((((Tristerix_longebracteatus	Tristerix_grandiflorus)	Tristerix_pubescens)	(Tristerix_peytonii	(Tristerix_chodatianus	Tristerix_peruvianus)))	((Tristerix_penduliflorus	Tristerix_verticillatus)	(Tristerix_corymbosus	Tristerix_aphyllus)))	((Notanthera_heterophylla	Tupeia_antarctica)	(((Nuytsia_floribunda	Lepidaria_oviceps)	(Gaiadendron_punctatum	((Ligaria_cuneifolia	(Aetanthus_nodosus	Desmaria_mutabilis))	(Atkinsonia_ligustrina	((((Amylotheca_duthieana	Loxanthera_speciosa)	Lepeostegeres_lancifolia)	((Amylotheca_subumbellata	((Lysiana_exocarpi
(Agelanthus_sansibarensis	((((Englerina_ramulosa	Tapinanthus_constrictiflorus)	((Plicosepalus_curviflorus	(((Septulina_glauca	Phragmanthera_crassicaulis)	((Emelianthe_panganensis	(Oedina_pendens	((Spragueanella_rhamnifolia	Erianthemum_dregei)	(Tapinanthus_sp_OM825	(Oliverella_rubroviridis	Tapinanthus_quinquangulus)))))	(Phragmanthera_regularis	Globimetula_dinklagei)))	Moquiniella_rubra))	(((Bakerella_sp_Nickrent_4161	(((Helixanthera_cylindrica	((Baratranthus_axanthus	(Sogerianthe_sessiflora	((Helicanthes_elastica	Amyema_queenslandica)	((Dactyliophora_novaeguineae	((Amyema_glabra	(Diplatia_grandibractea	Diplatia_furcata))	Amyema_cambagei))	Benthamina_alyxifolia))))	((Cecarria_obtusifolia	((Loranthus_delavayi	(Loranthus_odoratus	Loranthus_kaoi))	(Loranthus_grewingkii	Loranthus_europaeus)))	(((Gaiadendron_punctatum	Nuytsia_floribunda)	((((Atkinsonia_ligustrina	(Ligaria_cuneifolia	((((Amylotheca_subumbellata	((Lysiana_exocarpi	Lysiana_filifolia)	Lysiana_maritima))	(((Decaisnina_brittenii	(Decaisnina_congesta	Decaisnina_signata))	Decaisnina_triflora)	(Lepeostegeres_lancifolia	((Macrosolen_melintangensis	Macrosolen_cochinchinensis)	(Lepidaria_oviceps
(Berhautia_senegalensis	(((Oncocalyx_sulfureus	Oncella_ambigua)	Agelanthus_sansibarensis)	(((Englerina_ramulosa	Tapinanthus_constrictiflorus)	((Vanwykia_remota	Socratina_bemarivensis)	((Plicosepalus_curviflorus	((((Englerina_woodfordioides	(Oliverella_rubroviridis	Tapinanthus_quinquangulus))	(Moquiniella_rubra	Helixanthera_kirkii))	(Phragmanthera_regularis	((Oedina_pendens	((Erianthemum_dregei	Spragueanella_rhamnifolia)	Tapinanthus_sp_OM825))	(Globimetula_dinklagei	Emelianthe_panganensis))))	(Septulina_glauca	Phragmanthera_crassicaulis)))	((((((Baratranthus_axanthus	((Sogerianthe_sessiflora	((Amyema_glabra	(Diplatia_furcata	(Amyema_cambagei	Diplatia_grandibractea)))	Dactyliophora_novaeguineae))	((Amyema_queenslandica	Helicanthes_elastica)	Benthamina_alyxifolia)))	(((Cecarria_obtusifolia	((Loranthus_grewingkii	Loranthus_europaeus)	(Loranthus_odoratus	(Loranthus_kaoi	Loranthus_delavayi))))	(((((Tupeia_antarctica	(Lepidaria_oviceps	(((Tristerix_corymbosus	Tristerix_aphyllus)	Tristerix_penduliflorus)	(((Tristerix_grandiflorus	(Tristerix_pubescens	Tristerix_longebracteatus))	((Tristerix_chodatianus	Tristerix_peruvianus)	Tristerix_peytonii))
((((Bakerella_sp_Nickrent_4161	(((((((Benthamina_alyxifolia	((Amyema_glabra	(Diplatia_furcata	(Amyema_cambagei	Diplatia_grandibractea)))	Dactyliophora_novaeguineae))	(((((Cecarria_obtusifolia	((Loranthus_grewingkii	Loranthus_europaeus)	(Loranthus_odoratus	(Loranthus_kaoi	Loranthus_delavayi))))	(((Tupeia_antarctica	(((Notanthera_heterophylla	(((((Tristerix_corymbosus	Tristerix_aphyllus)	Tristerix_penduliflorus)	(((Tristerix_chodatianus	Tristerix_peruvianus)	(((Tristerix_grandiflorus	Tristerix_longebracteatus)	Tristerix_pubescens)	Tristerix_peytonii))	Tristerix_verticillatus))	Ligaria_cuneifolia)	(((Psittacanthus_schiedeanus	(((Dendropemon_bicolor	Oryctanthus_occidentalis)	Passovia_pyrifolia)	(((Psittacanthus_angustifolius	Cladocolea_gracilis)	(Struthanthus_orbicularis	Struthanthus_oerstedii))	((Struthanthus_sp_RE_5128_1	Struthanthus_woodsonii)	(Cladocolea_mcvaughii	Cladocolea_cupulata)))))	Psittacanthus_calyculatus)	((Phthirusa_inorna	Tripodanthus_acutifolius)	(Tripodanthus_belmirensis	Tripodanthus_flagellaris)))))	(Aetanthus_nodosus	Desmaria_mutabilis))	(Atkinsonia_ligustrina	(Gaiadendron_punctatum	((Peraxilla_tetrapetala	Alepis_flavida)	(Lepidaria_oviceps
(Berhautia_senegalensis	(((Oncocalyx_schimperi	(Oncocalyx_sulfureus	Oncella_ambigua))	Agelanthus_sansibarensis)	(((((((Helixanthera_kirkii	(Englerina_woodfordioides	(Oliverella_rubroviridis	Tapinanthus_quinquangulus)))	(Tapinanthus_sp_OM825	(Erianthemum_dregei	Spragueanella_rhamnifolia)))	(Globimetula_dinklagei	Emelianthe_panganensis))	(Septulina_glauca	Phragmanthera_crassicaulis))	Moquiniella_rubra)	((((((((Plicosepalus_curviflorus	(Sogerianthe_sessiflora	(Helixanthera_parasitica	Phragmanthera_regularis)))	Baratranthus_axanthus)	(((Amyema_queenslandica	Helicanthes_elastica)	(Benthamina_alyxifolia	((Amyema_glabra	(Diplatia_furcata	(Amyema_cambagei	Diplatia_grandibractea)))	Dactyliophora_novaeguineae)))	Helixanthera_cylindrica))	((((Tristerix_peytonii	((Tristerix_chodatianus	Tristerix_peruvianus)	(((Tristerix_penduliflorus	Tristerix_verticillatus)	(Tristerix_corymbosus	Tristerix_aphyllus))	((Tristerix_grandiflorus	Tristerix_longebracteatus)	Tristerix_pubescens))))	Nuytsia_floribunda)	((Tupeia_antarctica	(Gaiadendron_punctatum	(((Aetanthus_nodosus	Desmaria_mutabilis)	(Notanthera_heterophylla	((Peraxilla_tetrapetala	Alepis_flavida)	((Amylotheca_duthieana
(((Plicosepalus_curviflorus	(((Septulina_glauca	Phragmanthera_crassicaulis)	(((Oedina_pendens	(Tapinanthus_sp_OM825	(Erianthemum_dregei	Spragueanella_rhamnifolia)))	(Globimetula_dinklagei	Emelianthe_panganensis))	(Englerina_woodfordioides	(Oliverella_rubroviridis	Tapinanthus_quinquangulus))))	(Helixanthera_kirkii	Moquiniella_rubra)))	(Bakerella_sp_Nickrent_4161	((((Helixanthera_cylindrica	((Baratranthus_axanthus	(Sogerianthe_sessiflora	((((Amyema_glabra	(Diplatia_furcata	Diplatia_grandibractea))	Amyema_cambagei)	Dactyliophora_novaeguineae)	((Amyema_queenslandica	Helicanthes_elastica)	Benthamina_alyxifolia))))	((Phragmanthera_regularis	Helixanthera_parasitica)	((((((Tristerix_penduliflorus	Tristerix_verticillatus)	(Tristerix_corymbosus	Tristerix_aphyllus))	(((Tristerix_peytonii	(Tristerix_chodatianus	Tristerix_peruvianus))	Tristerix_grandiflorus)	(Tristerix_longebracteatus	Tristerix_pubescens)))	((((Phthirusa_inorna	((Dendropemon_bicolor	Oryctanthus_occidentalis)	Passovia_pyrifolia))	(Psittacanthus_calyculatus	((Cladocolea_gracilis	(Psittacanthus_schiedeanus	(((Struthanthus_orbicularis	((Cladocolea_mcvaughii	Cladocolea_cupulata)	Struthanthus_oerstedii))	Struthanthus_woodsonii)
(((((Oliverella_rubroviridis	(Tapinanthus_sp_OM825	Tapinanthus_quinquangulus))	((Moquiniella_rubra	(Helixanthera_kirkii	Phragmanthera_crassicaulis))	((Oedina_pendens	(Erianthemum_dregei	Spragueanella_rhamnifolia))	(Globimetula_dinklagei	Emelianthe_panganensis))))	((Socratina_bemarivensis	Vanwykia_remota)	(((Septulina_glauca	Bakerella_sp_Nickrent_4161)	Plicosepalus_sagittifolius)	((((((Phragmanthera_regularis	Helixanthera_parasitica)	Baratranthus_axanthus)	Helixanthera_cylindrica)	((Sogerianthe_sessiflora	((((Amyema_glabra	(Diplatia_furcata	Diplatia_grandibractea))	Amyema_cambagei)	Dactyliophora_novaeguineae)	((Amyema_queenslandica	Helicanthes_elastica)	Benthamina_alyxifolia)))	(((((Tupeia_antarctica	(((Tristerix_penduliflorus	(((Tristerix_chodatianus	Tristerix_peruvianus)	((Tristerix_pubescens	Tristerix_peytonii)	(Tristerix_grandiflorus	Tristerix_longebracteatus)))	Tristerix_verticillatus))	(Tristerix_corymbosus	Tristerix_aphyllus))	(Aetanthus_nodosus	Desmaria_mutabilis)))	(Notanthera_heterophylla	((Peraxilla_tetrapetala	Alepis_flavida)	((Amylotheca_duthieana	(Lepidaria_oviceps	Loxanthera_speciosa))	((((Decaisnina_brittenii	(Decaisnina_congesta
((Berhautia_senegalensis	(Oncocalyx_schimperi	((((((Phragmanthera_regularis	(Septulina_glauca	Phragmanthera_crassicaulis))	((Oliverella_rubroviridis	(Tapinanthus_sp_OM825	(Erianthemum_dregei	Spragueanella_rhamnifolia)))	(Globimetula_dinklagei	(Helixanthera_kirkii	Emelianthe_panganensis))))	Moquiniella_rubra)	((((Helixanthera_parasitica	((Ileostylus_micranthus	(Muellerina_celastroides	Muellerina_eucalyptoides))	((Cecarria_obtusifolia	((Loranthus_grewingkii	Loranthus_europaeus)	(Loranthus_delavayi	(Loranthus_odoratus	Loranthus_kaoi))))	((((Tristerix_penduliflorus	(((Tristerix_peytonii	(Tristerix_chodatianus	Tristerix_peruvianus))	(Tristerix_pubescens	(Tristerix_grandiflorus	Tristerix_longebracteatus)))	Tristerix_verticillatus))	(Tristerix_corymbosus	Tristerix_aphyllus))	Nuytsia_floribunda)	((Tupeia_antarctica	(Aetanthus_nodosus	Desmaria_mutabilis))	((Gaiadendron_punctatum	(Ligaria_cuneifolia	(Atkinsonia_ligustrina	(Notanthera_heterophylla	((Peraxilla_tetrapetala	Alepis_flavida)	(Lepidaria_oviceps	(((Amylotheca_duthieana	Loxanthera_speciosa)	((Lepeostegeres_lancifolia	((Decaisnina_brittenii	(Decaisnina_congesta	Decaisnina_signata))
((((((((((Helixanthera_kirkii	(Englerina_woodfordioides	(Tapinanthus_quinquangulus	Oliverella_rubroviridis)))	(Tapinanthus_sp_OM825	(Erianthemum_dregei	Spragueanella_rhamnifolia)))	(Globimetula_dinklagei	Emelianthe_panganensis))	Phragmanthera_crassicaulis)	Moquiniella_rubra)	((Socratina_bemarivensis	Vanwykia_remota)	(((((((Phragmanthera_regularis	Helixanthera_parasitica)	((Ileostylus_micranthus	(Muellerina_celastroides	Muellerina_eucalyptoides))	((Cecarria_obtusifolia	((Loranthus_grewingkii	Loranthus_europaeus)	(Loranthus_odoratus	(Loranthus_kaoi	Loranthus_delavayi))))	(((Tristerix_penduliflorus	(((Tristerix_peytonii	(Tristerix_chodatianus	Tristerix_peruvianus))	(Tristerix_pubescens	(Tristerix_grandiflorus	Tristerix_longebracteatus)))	Tristerix_verticillatus))	(Tristerix_corymbosus	Tristerix_aphyllus))	((Tupeia_antarctica	(((Atkinsonia_ligustrina	(Gaiadendron_punctatum	((Peraxilla_tetrapetala	Alepis_flavida)	(((Lepidaria_oviceps	Loxanthera_speciosa)	(((Lysiana_exocarpi	(Lysiana_filifolia	Lysiana_maritima))	Amylotheca_subumbellata)	((Lepeostegeres_lancifolia	((Decaisnina_brittenii	(Decaisnina_congesta	Decaisnina_signata))	Decaisnina_triflora))
((Agelanthus_sansibarensis	(Oncocalyx_schimperi	(Oncocalyx_sulfureus	Oncella_ambigua)))	(Berhautia_senegalensis	((Bakerella_sp_Nickrent_4161	(((((Plicosepalus_curviflorus	((Baratranthus_axanthus	Helixanthera_cylindrica)	((Sogerianthe_sessiflora	(((Amyema_glabra	((Amyema_cambagei	Diplatia_grandibractea)	Diplatia_furcata))	Dactyliophora_novaeguineae)	((Amyema_queenslandica	Helicanthes_elastica)	Benthamina_alyxifolia)))	((Phragmanthera_regularis	Helixanthera_parasitica)	((((Tristerix_penduliflorus	(((Tristerix_peytonii	(Tristerix_chodatianus	Tristerix_peruvianus))	(Tristerix_pubescens	(Tristerix_grandiflorus	Tristerix_longebracteatus)))	Tristerix_verticillatus))	(Tristerix_corymbosus	Tristerix_aphyllus))	(Tupeia_antarctica	((Ligaria_cuneifolia	(((((Cladocolea_mcvaughii	Cladocolea_gracilis)	(((Struthanthus_orbicularis	Struthanthus_oerstedii)	Struthanthus_sp_RE_5128_1)	(Cladocolea_cupulata	Struthanthus_woodsonii)))	(Psittacanthus_calyculatus	((Psittacanthus_schiedeanus	Tripodanthus_belmirensis)	((Dendropemon_bicolor	Oryctanthus_occidentalis)	(Psittacanthus_angustifolius	Passovia_pyrifolia)))))	(Phthirusa_inorna	Tripodanthus_acutifolius))	Tripodanthus_flagellaris))	((((Aetanthus_nodosus
(((Oedina_pendens	((Helixanthera_kirkii	(Socratina_bemarivensis	Vanwykia_remota))	(((Moquiniella_rubra	(((Phragmanthera_regularis	Globimetula_dinklagei)	Emelianthe_panganensis)	(Septulina_glauca	((Oliverella_rubroviridis	(Englerina_woodfordioides	Tapinanthus_quinquangulus))	(Tapinanthus_sp_OM825	(Erianthemum_dregei	Spragueanella_rhamnifolia))))))	Phragmanthera_crassicaulis)	(Bakerella_sp_Nickrent_4161	(Tolypanthus_involucratus	((((Helixanthera_parasitica	((Cecarria_obtusifolia	((Loranthus_grewingkii	Loranthus_europaeus)	(Loranthus_delavayi	(Loranthus_odoratus	Loranthus_kaoi))))	(((Tupeia_antarctica	(Gaiadendron_punctatum	(((((Aetanthus_nodosus	Desmaria_mutabilis)	Ligaria_cuneifolia)	(((((Dendropemon_bicolor	Oryctanthus_occidentalis)	Passovia_pyrifolia)	((Phthirusa_inorna	(Cladocolea_gracilis	((Psittacanthus_angustifolius	(Struthanthus_woodsonii	((Struthanthus_orbicularis	((Cladocolea_cupulata	Cladocolea_mcvaughii)	Struthanthus_oerstedii))	Struthanthus_sp_RE_5128_1)))	Psittacanthus_schiedeanus)))	Psittacanthus_calyculatus))	((Tripodanthus_acutifolius	Tripodanthus_belmirensis)	Tripodanthus_flagellaris))	Notanthera_heterophylla))	((Peraxilla_tetrapetala	(Alepis_flavida
((Oncocalyx_schimperi	(Agelanthus_sansibarensis	(Oncocalyx_sulfureus	Oncella_ambigua)))	(Berhautia_senegalensis	((Oedina_pendens	((Socratina_bemarivensis	Vanwykia_remota)	((Moquiniella_rubra	((Phragmanthera_crassicaulis	Septulina_glauca)	(Phragmanthera_regularis	((Emelianthe_panganensis	((Helixanthera_kirkii	(Englerina_woodfordioides	(Tapinanthus_quinquangulus	Oliverella_rubroviridis)))	(Tapinanthus_sp_OM825	(Erianthemum_dregei	Spragueanella_rhamnifolia))))	Globimetula_dinklagei))))	(Bakerella_sp_Nickrent_4161	(((((((Sogerianthe_sessiflora	((Benthamina_alyxifolia	(((Amyema_glabra	(Diplatia_grandibractea	Diplatia_furcata))	Amyema_cambagei)	Dactyliophora_novaeguineae))	(Helixanthera_parasitica	(Amyema_queenslandica	Helicanthes_elastica))))	Baratranthus_axanthus)	((Cecarria_obtusifolia	((Loranthus_grewingkii	Loranthus_europaeus)	((Loranthus_kaoi	Loranthus_odoratus)	Loranthus_delavayi)))	(((Gaiadendron_punctatum	((Ligaria_cuneifolia	(((((((Struthanthus_woodsonii	((Struthanthus_orbicularis	Struthanthus_oerstedii)	Struthanthus_sp_RE_5128_1))	(Psittacanthus_angustifolius	Cladocolea_gracilis))	(Cladocolea_cupulata	Cladocolea_mcvaughii))	(Psittacanthus_calyculatus
((Oedina_pendens	(((Socratina_bemarivensis	Vanwykia_remota)	(((Plicosepalus_sagittifolius	((Helixanthera_coccinea	Tolypanthus_involucratus)	((Dendrophthoe_constricta	(Dendrophthoe_vitellina	Dendrophthoe_longituba))	Dendrophthoe_curvata)))	((((Cecarria_obtusifolia	((Loranthus_delavayi	(Loranthus_kaoi	Loranthus_odoratus))	(Loranthus_europaeus	Loranthus_grewingkii)))	(((((Tristerix_verticillatus	(Tristerix_pubescens	((Tristerix_grandiflorus	Tristerix_longebracteatus)	(Tristerix_peytonii	(Tristerix_chodatianus	Tristerix_peruvianus)))))	(Tristerix_penduliflorus	(Tristerix_aphyllus	Tristerix_corymbosus)))	Nuytsia_floribunda)	(((Atkinsonia_ligustrina	(((Alepis_flavida	Peraxilla_tetrapetala)	((Amylotheca_duthieana	Loxanthera_speciosa)	(((Amylotheca_subumbellata	(Lysiana_exocarpi	(Lysiana_filifolia	Lysiana_maritima)))	Lepeostegeres_lancifolia)	((((Decaisnina_congesta	Decaisnina_signata)	Decaisnina_brittenii)	Decaisnina_triflora)	((Macrosolen_melintangensis	Macrosolen_cochinchinensis)	(Lepidaria_oviceps	Lepidaria_sp_Nickrent_4044))))))	Gaiadendron_punctatum))	(Ligaria_cuneifolia	(((Cladocolea_mcvaughii	((Psittacanthus_schiedeanus	Tripodanthus_belmirensis)
((Agelanthus_sansibarensis	(Oncocalyx_sulfureus	Oncella_ambigua))	(Berhautia_senegalensis	((((Socratina_bemarivensis	Vanwykia_remota)	((((Tolypanthus_involucratus	(((Dendrophthoe_vitellina	Dendrophthoe_longituba)	Dendrophthoe_constricta)	(Helixanthera_coccinea	Dendrophthoe_curvata)))	((Helixanthera_cylindrica	((Baratranthus_axanthus	((Ileostylus_micranthus	(Muellerina_celastroides	Muellerina_eucalyptoides))	((Cecarria_obtusifolia	((Loranthus_delavayi	(Loranthus_kaoi	Loranthus_odoratus))	(Loranthus_europaeus	Loranthus_grewingkii)))	(Nuytsia_floribunda	(((Atkinsonia_ligustrina	(((Tristerix_verticillatus	((Tristerix_grandiflorus	Tristerix_longebracteatus)	((Tristerix_peytonii	Tristerix_pubescens)	(Tristerix_chodatianus	Tristerix_peruvianus))))	(Tristerix_penduliflorus	(Tristerix_aphyllus	Tristerix_corymbosus)))	(((Alepis_flavida	Peraxilla_tetrapetala)	((Amylotheca_duthieana	(Lepidaria_oviceps	Loxanthera_speciosa))	(((Amylotheca_subumbellata	(Lysiana_exocarpi	(Lysiana_filifolia	Lysiana_maritima)))	Lepeostegeres_lancifolia)	((((Decaisnina_congesta	Decaisnina_signata)	Decaisnina_brittenii)	Decaisnina_triflora)	((Macrosolen_melintangensis
((Agelanthus_sansibarensis	(Oncocalyx_sulfureus	Oncella_ambigua))	(((Englerina_ramulosa	(Oncocalyx_schimperi	Tapinanthus_constrictiflorus))	Berhautia_senegalensis)	(((Socratina_bemarivensis	Vanwykia_remota)	(((((Dendrophthoe_curvata	(Dendrophthoe_vitellina	Dendrophthoe_longituba))	(Dendrophthoe_constricta	(Helixanthera_coccinea	Plicosepalus_sagittifolius)))	(((Helixanthera_parasitica	((Cecarria_obtusifolia	((Loranthus_delavayi	(Loranthus_kaoi	Loranthus_odoratus))	(Loranthus_europaeus	Loranthus_grewingkii)))	((((Atkinsonia_ligustrina	(((Alepis_flavida	Peraxilla_tetrapetala)	((Amylotheca_duthieana	Loxanthera_speciosa)	((Amylotheca_subumbellata	(Lysiana_exocarpi	(Lysiana_filifolia	Lysiana_maritima)))	((Lepeostegeres_lancifolia	(((Decaisnina_congesta	Decaisnina_signata)	Decaisnina_brittenii)	Decaisnina_triflora))	((Macrosolen_melintangensis	Macrosolen_cochinchinensis)	(Lepidaria_oviceps	Lepidaria_sp_Nickrent_4044))))))	(Notanthera_heterophylla	(Aetanthus_nodosus	Desmaria_mutabilis))))	(((Ligaria_cuneifolia	((((Passovia_pyrifolia	(Psittacanthus_calyculatus	(Dendropemon_bicolor	Oryctanthus_occidentalis)))	(Tripodanthus_acutifolius	(Tripodanthus_belmirensis
((Englerina_ramulosa	Tapinanthus_constrictiflorus)	((((Socratina_bemarivensis	Vanwykia_remota)	((((Tolypanthus_involucratus	((Dendrophthoe_constricta	(Dendrophthoe_vitellina	Dendrophthoe_longituba))	(Dendrophthoe_curvata	Helixanthera_coccinea)))	((Helixanthera_cylindrica	(((Cecarria_obtusifolia	((Loranthus_delavayi	(Loranthus_kaoi	Loranthus_odoratus))	(Loranthus_europaeus	Loranthus_grewingkii)))	(((((Atkinsonia_ligustrina	((Alepis_flavida	Peraxilla_tetrapetala)	(Psittacanthus_angustifolius	((Amylotheca_duthieana	Loxanthera_speciosa)	((Amylotheca_subumbellata	(Lysiana_exocarpi	(Lysiana_filifolia	Lysiana_maritima)))	((Lepeostegeres_lancifolia	(((Decaisnina_congesta	Decaisnina_signata)	Decaisnina_brittenii)	Decaisnina_triflora))	((Macrosolen_melintangensis	Macrosolen_cochinchinensis)	(Lepidaria_oviceps	Lepidaria_sp_Nickrent_4044))))))))	(((Tupeia_antarctica	(Notanthera_heterophylla	((((Tristerix_grandiflorus	(Tristerix_pubescens	Tristerix_longebracteatus))	(Tristerix_peytonii	(Tristerix_chodatianus	Tristerix_peruvianus)))	((Tristerix_verticillatus	Tristerix_penduliflorus)	(Tristerix_aphyllus	Tristerix_corymbosus)))	(Aetanthus_nodosus	Desmaria_mutabilis))))
((Englerina_ramulosa	Tapinanthus_constrictiflorus)	((Oncocalyx_schimperi	(Agelanthus_sansibarensis	(Oncocalyx_sulfureus	Oncella_ambigua)))	(((((Plicosepalus_curviflorus	(((Helixanthera_kirkii	Moquiniella_rubra)	((Emelianthe_panganensis	Globimetula_dinklagei)	((Englerina_woodfordioides	(Tapinanthus_quinquangulus	Oliverella_rubroviridis))	(Tapinanthus_sp_OM825	(Erianthemum_dregei	Spragueanella_rhamnifolia)))))	Phragmanthera_crassicaulis))	Socratina_bemarivensis)	((Septulina_glauca	(Vanwykia_remota	(((Helixanthera_cylindrica	(((Phragmanthera_regularis	Helixanthera_parasitica)	((((((Alepis_flavida	Peraxilla_tetrapetala)	((Amylotheca_duthieana	(Lepidaria_oviceps	Loxanthera_speciosa))	((Lepeostegeres_lancifolia	(Amylotheca_subumbellata	(Lysiana_maritima	(Lysiana_exocarpi	Lysiana_filifolia))))	((((Decaisnina_signata	Decaisnina_congesta)	Decaisnina_brittenii)	Decaisnina_triflora)	((Macrosolen_melintangensis	Macrosolen_cochinchinensis)	Lepidaria_sp_Nickrent_4044)))))	(((Notanthera_heterophylla	(Aetanthus_nodosus	Desmaria_mutabilis))	((((Phthirusa_inorna	(((Struthanthus_sp_RE_5128_1	Struthanthus_woodsonii)	(((Cladocolea_cupulata	Cladocolea_mcvaughii)	Struthanthus_oerstedii)
((((Phragmanthera_crassicaulis	((Bakerella_sp_Nickrent_4161	((Vanwykia_remota	((((Baratranthus_axanthus	Helixanthera_cylindrica)	(((Phragmanthera_regularis	Helixanthera_parasitica)	((Ileostylus_micranthus	(Muellerina_celastroides	Muellerina_eucalyptoides))	((Cecarria_obtusifolia	((Loranthus_delavayi	(Loranthus_kaoi	Loranthus_odoratus))	(Loranthus_europaeus	Loranthus_grewingkii)))	(((Notanthera_heterophylla	((Alepis_flavida	Peraxilla_tetrapetala)	(((Lepeostegeres_lancifolia	(Amylotheca_duthieana	Loxanthera_speciosa))	(Amylotheca_subumbellata	(Lysiana_maritima	(Lysiana_exocarpi	Lysiana_filifolia))))	(((Decaisnina_signata	Decaisnina_congesta)	Decaisnina_brittenii)	(Decaisnina_triflora	(Lepidaria_oviceps	((Macrosolen_melintangensis	Macrosolen_cochinchinensis)	Lepidaria_sp_Nickrent_4044)))))))	Atkinsonia_ligustrina)	((Nuytsia_floribunda	Gaiadendron_punctatum)	((Aetanthus_nodosus	Desmaria_mutabilis)	((((Phthirusa_inorna	(Tripodanthus_belmirensis	(Tripodanthus_flagellaris	Tripodanthus_acutifolius)))	((Psittacanthus_calyculatus	((Dendropemon_bicolor	Oryctanthus_occidentalis)	Passovia_pyrifolia))	(((Struthanthus_woodsonii	(((Cladocolea_cupulata	Cladocolea_mcvaughii)
(((((Englerina_ramulosa	Tapinanthus_constrictiflorus)	((((((((Helicanthes_elastica	Amyema_queenslandica)	(((((Amyema_cambagei	Diplatia_grandibractea)	Diplatia_furcata)	Amyema_glabra)	Dactyliophora_novaeguineae)	Benthamina_alyxifolia))	Sogerianthe_sessiflora)	Baratranthus_axanthus)	(Plicosepalus_curviflorus	((Helixanthera_cylindrica	((Scurrula_pulverulenta	(Scurrula_ferruginea	Scurrula_parasitica))	Taxillus_chinensis))	((Phragmanthera_regularis	Helixanthera_parasitica)	((Nuytsia_floribunda	(((Gaiadendron_punctatum	(((Alepis_flavida	Peraxilla_tetrapetala)	((((Decaisnina_triflora	((Decaisnina_signata	Decaisnina_congesta)	Decaisnina_brittenii))	(Amylotheca_subumbellata	((Lysiana_exocarpi	Lysiana_filifolia)	Lysiana_maritima)))	Lepeostegeres_lancifolia)	((Amylotheca_duthieana	(Lepidaria_oviceps	Loxanthera_speciosa))	((Macrosolen_melintangensis	Macrosolen_cochinchinensis)	Lepidaria_sp_Nickrent_4044))))	Atkinsonia_ligustrina))	((Aetanthus_nodosus	Desmaria_mutabilis)	((Notanthera_heterophylla	(Ligaria_cuneifolia	((Tristerix_verticillatus	(Tristerix_penduliflorus	(Tristerix_aphyllus	Tristerix_corymbosus)))	(((Tristerix_grandiflorus	Tristerix_longebracteatus)
(Berhautia_senegalensis	((((Englerina_ramulosa	Tapinanthus_constrictiflorus)	(((((Moquiniella_rubra	(Globimetula_dinklagei	Emelianthe_panganensis))	(Phragmanthera_regularis	((Englerina_woodfordioides	(Tapinanthus_quinquangulus	Oliverella_rubroviridis))	(Helixanthera_kirkii	(Tapinanthus_sp_OM825	(Erianthemum_dregei	Spragueanella_rhamnifolia))))))	(Septulina_glauca	Phragmanthera_crassicaulis))	((((((Scurrula_pulverulenta	(Scurrula_ferruginea	Scurrula_parasitica))	Taxillus_chinensis)	(Helixanthera_cylindrica	((Plicosepalus_curviflorus	(((((((Amyema_cambagei	Diplatia_grandibractea)	Diplatia_furcata)	Amyema_glabra)	Dactyliophora_novaeguineae)	(Benthamina_alyxifolia	(Helicanthes_elastica	Amyema_queenslandica)))	Sogerianthe_sessiflora)	Baratranthus_axanthus))	(Helixanthera_parasitica	((((Atkinsonia_ligustrina	(Gaiadendron_punctatum	(Nuytsia_floribunda	((Alepis_flavida	Peraxilla_tetrapetala)	(Notanthera_heterophylla	(((Lepeostegeres_lancifolia	Amylotheca_duthieana)	(Lepidaria_oviceps	Loxanthera_speciosa))	((((Macrosolen_melintangensis	Macrosolen_cochinchinensis)	Lepidaria_sp_Nickrent_4044)	(Decaisnina_triflora	((Decaisnina_signata	Decaisnina_congesta)	Decaisnina_brittenii)))
((Englerina_ramulosa	Tapinanthus_constrictiflorus)	((Oncocalyx_schimperi	(((Oncocalyx_sulfureus	Oncella_ambigua)	Agelanthus_sansibarensis)	Berhautia_senegalensis))	((((Plicosepalus_curviflorus	(((Moquiniella_rubra	Phragmanthera_regularis)	((Globimetula_dinklagei	Emelianthe_panganensis)	((Helixanthera_kirkii	(Englerina_woodfordioides	(Tapinanthus_quinquangulus	Oliverella_rubroviridis)))	(Tapinanthus_sp_OM825	(Erianthemum_dregei	Spragueanella_rhamnifolia)))))	(Septulina_glauca	Phragmanthera_crassicaulis)))	((((Helixanthera_cylindrica	((Sogerianthe_sessiflora	((((Diplatia_grandibractea	Diplatia_furcata)	Amyema_glabra)	Amyema_cambagei)	Dactyliophora_novaeguineae))	(Benthamina_alyxifolia	(Helicanthes_elastica	Amyema_queenslandica))))	((Baratranthus_axanthus	((Scurrula_pulverulenta	(Scurrula_ferruginea	Scurrula_parasitica))	Taxillus_chinensis))	(Helixanthera_parasitica	((Ileostylus_micranthus	(Muellerina_celastroides	Muellerina_eucalyptoides))	((Cecarria_obtusifolia	(((Loranthus_delavayi	Loranthus_kaoi)	Loranthus_odoratus)	(Loranthus_europaeus	Loranthus_grewingkii)))	((((((Notanthera_heterophylla	(Nuytsia_floribunda	(Aetanthus_nodosus	Desmaria_mutabilis)))
(((((((Phragmanthera_crassicaulis	Phragmanthera_regularis)	((Globimetula_dinklagei	Emelianthe_panganensis)	((Helixanthera_kirkii	(Englerina_woodfordioides	(Tapinanthus_quinquangulus	Oliverella_rubroviridis)))	(Tapinanthus_sp_OM825	(Erianthemum_dregei	Spragueanella_rhamnifolia)))))	(Moquiniella_rubra	Septulina_glauca))	(((((Dendrophthoe_vitellina	(Dendrophthoe_curvata	Dendrophthoe_longituba))	(Helixanthera_coccinea	Dendrophthoe_constricta))	Plicosepalus_sagittifolius)	(((Scurrula_parasitica	(Scurrula_pulverulenta	Scurrula_ferruginea))	(Helixanthera_parasitica	Taxillus_chinensis))	(Helixanthera_cylindrica	((((((Benthamina_alyxifolia	Dactyliophora_novaeguineae)	(Baratranthus_axanthus	Plicosepalus_curviflorus))	(((Diplatia_grandibractea	Diplatia_furcata)	Amyema_glabra)	Amyema_cambagei))	Sogerianthe_sessiflora)	(Helicanthes_elastica	Amyema_queenslandica))	((((Psittacanthus_angustifolius	Gaiadendron_punctatum)	((((Alepis_flavida	Peraxilla_tetrapetala)	((Amylotheca_duthieana	Loxanthera_speciosa)	((((Macrosolen_melintangensis	Macrosolen_cochinchinensis)	Lepidaria_sp_Nickrent_4044)	(Decaisnina_triflora	((Decaisnina_signata	Decaisnina_congesta)	Decaisnina_brittenii)))	(Amylotheca_subumbellata
((((Vanwykia_remota	Socratina_bemarivensis)	(((((Baratranthus_axanthus	Helixanthera_cylindrica)	(((Sogerianthe_sessiflora	((Amyema_glabra	((Diplatia_grandibractea	Amyema_cambagei)	Diplatia_furcata))	Dactyliophora_novaeguineae))	((Amyema_queenslandica	Helicanthes_elastica)	Benthamina_alyxifolia))	(Helixanthera_parasitica	((Ileostylus_micranthus	(Muellerina_celastroides	Muellerina_eucalyptoides))	((((Loranthus_odoratus	(Loranthus_delavayi	Loranthus_kaoi))	(Loranthus_europaeus	Loranthus_grewingkii))	Cecarria_obtusifolia)	((((Atkinsonia_ligustrina	(((Aetanthus_nodosus	Desmaria_mutabilis)	(((((Phthirusa_inorna	((Oryctanthus_occidentalis	Dendropemon_bicolor)	Passovia_pyrifolia))	(Psittacanthus_schiedeanus	((Struthanthus_woodsonii	((Cladocolea_cupulata	Cladocolea_mcvaughii)	(Struthanthus_orbicularis	Struthanthus_oerstedii)))	(Psittacanthus_angustifolius	(Cladocolea_gracilis	Struthanthus_sp_RE_5128_1)))))	Psittacanthus_calyculatus)	(Tripodanthus_acutifolius	(Tripodanthus_belmirensis	Tripodanthus_flagellaris)))	(Notanthera_heterophylla	((Peraxilla_tetrapetala	Alepis_flavida)	((Loxanthera_speciosa	Amylotheca_duthieana)	((((Lysiana_filifolia	Lysiana_maritima)
(((((((((((Sogerianthe_sessiflora	(((Amyema_glabra	(Diplatia_grandibractea	Diplatia_furcata))	Amyema_cambagei)	Dactyliophora_novaeguineae))	((Amyema_queenslandica	Helicanthes_elastica)	Benthamina_alyxifolia))	(Helixanthera_parasitica	((((Loranthus_delavayi	(Loranthus_kaoi	Loranthus_odoratus))	(Loranthus_europaeus	Loranthus_grewingkii))	Cecarria_obtusifolia)	(((Nuytsia_floribunda	((Gaiadendron_punctatum	(((Peraxilla_tetrapetala	Alepis_flavida)	(((Loxanthera_speciosa	Amylotheca_duthieana)	((Lepidaria_sp_Nickrent_4044	(Macrosolen_melintangensis	Macrosolen_cochinchinensis))	(Lepeostegeres_lancifolia	((Decaisnina_brittenii	(Decaisnina_signata	Decaisnina_congesta))	Decaisnina_triflora))))	(Lepidaria_oviceps	((Lysiana_maritima	(Lysiana_exocarpi	Lysiana_filifolia))	Amylotheca_subumbellata))))	(((Ligaria_cuneifolia	(Aetanthus_nodosus	Desmaria_mutabilis))	(Notanthera_heterophylla	(((Psittacanthus_calyculatus	((((((Psittacanthus_schiedeanus	Tripodanthus_belmirensis)	Tripodanthus_flagellaris)	(Struthanthus_orbicularis	Struthanthus_oerstedii))	Struthanthus_woodsonii)	(Cladocolea_gracilis	Struthanthus_sp_RE_5128_1))	(Cladocolea_cupulata	Cladocolea_mcvaughii)))
((Tapinanthus_constrictiflorus	Englerina_ramulosa)	((((Oncocalyx_sulfureus	Oncella_ambigua)	(Englerina_woodfordioides	Agelanthus_sansibarensis))	Oncocalyx_schimperi)	((((((((Helixanthera_cylindrica	(((Helixanthera_parasitica	Phragmanthera_regularis)	((Ileostylus_micranthus	(Muellerina_celastroides	Muellerina_eucalyptoides))	((((Loranthus_kaoi	(Loranthus_odoratus	Loranthus_delavayi))	(Loranthus_europaeus	Loranthus_grewingkii))	Cecarria_obtusifolia)	((Tupeia_antarctica	(Nuytsia_floribunda	(Gaiadendron_punctatum	((Notanthera_heterophylla	((Peraxilla_tetrapetala	Alepis_flavida)	((Loxanthera_speciosa	Amylotheca_duthieana)	(((Lepidaria_sp_Nickrent_4044	(Macrosolen_melintangensis	Macrosolen_cochinchinensis))	(Lepeostegeres_lancifolia	((Decaisnina_brittenii	(Decaisnina_signata	Decaisnina_congesta))	Decaisnina_triflora)))	(Lepidaria_oviceps	((Lysiana_filifolia	(Lysiana_maritima	Lysiana_exocarpi))	Amylotheca_subumbellata))))))	(((Aetanthus_nodosus	Desmaria_mutabilis)	(Ligaria_cuneifolia	((((Psittacanthus_calyculatus	((((Struthanthus_orbicularis	((Cladocolea_cupulata	Cladocolea_mcvaughii)	Struthanthus_oerstedii))	Cladocolea_gracilis)	Psittacanthus_angustifolius)
((Tapinanthus_constrictiflorus	Englerina_ramulosa)	((Berhautia_senegalensis	((Oncocalyx_schimperi	(Oncocalyx_sulfureus	Oncella_ambigua))	Agelanthus_sansibarensis))	(((((Oliverella_rubroviridis	(Tapinanthus_sp_OM825	(Spragueanella_rhamnifolia	Erianthemum_dregei)))	(Globimetula_dinklagei	Emelianthe_panganensis))	((Englerina_woodfordioides	Tapinanthus_quinquangulus)	(Helixanthera_kirkii	Moquiniella_rubra)))	((Helixanthera_parasitica	Phragmanthera_regularis)	(Septulina_glauca	Phragmanthera_crassicaulis)))	((Oedina_pendens	((Vanwykia_remota	Socratina_bemarivensis)	(((((((((Tupeia_antarctica	(Notanthera_heterophylla	(Aetanthus_nodosus	Desmaria_mutabilis)))	(Ligaria_cuneifolia	(((((Struthanthus_woodsonii	(Struthanthus_sp_RE_5128_1	(Struthanthus_orbicularis	(Struthanthus_oerstedii	(Cladocolea_cupulata	(Cladocolea_mcvaughii	Cladocolea_gracilis))))))	Psittacanthus_schiedeanus)	(Tripodanthus_belmirensis	((Oryctanthus_occidentalis	Dendropemon_bicolor)	(Psittacanthus_angustifolius	Passovia_pyrifolia))))	Psittacanthus_calyculatus)	(Tripodanthus_flagellaris	Tripodanthus_acutifolius))))	(Atkinsonia_ligustrina	((((Peraxilla_tetrapetala	Alepis_flavida)	(((Lepidaria_oviceps	Loxanthera_speciosa)
(((Oncocalyx_schimperi	((((((Vanwykia_remota	Socratina_bemarivensis)	(((((Baratranthus_axanthus	((((Loranthus_odoratus	(Loranthus_delavayi	Loranthus_kaoi))	(Loranthus_europaeus	Loranthus_grewingkii))	Cecarria_obtusifolia)	((((((((Notanthera_heterophylla	((Peraxilla_tetrapetala	Alepis_flavida)	((((((Lysiana_maritima	Lysiana_filifolia)	Lysiana_exocarpi)	Amylotheca_subumbellata)	((Loxanthera_speciosa	Amylotheca_duthieana)	((Lepidaria_sp_Nickrent_4044	(Macrosolen_melintangensis	Macrosolen_cochinchinensis))	(Lepeostegeres_lancifolia	((Decaisnina_brittenii	(Decaisnina_signata	Decaisnina_congesta))	Decaisnina_triflora)))))	Lepidaria_oviceps)	Phthirusa_inorna)))	Atkinsonia_ligustrina)	((((((Struthanthus_woodsonii	(Struthanthus_sp_RE_5128_1	(((Cladocolea_cupulata	Cladocolea_mcvaughii)	Struthanthus_oerstedii)	Struthanthus_orbicularis)))	(Psittacanthus_angustifolius	Cladocolea_gracilis))	Psittacanthus_schiedeanus)	(Psittacanthus_calyculatus	((Oryctanthus_occidentalis	Dendropemon_bicolor)	Passovia_pyrifolia)))	((Tripodanthus_belmirensis	Tripodanthus_flagellaris)	Tripodanthus_acutifolius))	(Ligaria_cuneifolia	(Aetanthus_nodosus	Desmaria_mutabilis))))	Tupeia_antarctica)
((Berhautia_senegalensis	((Oncocalyx_schimperi	(Tapinanthus_constrictiflorus	Englerina_ramulosa))	(((((((Helixanthera_cylindrica	(((((((Notanthera_heterophylla	((Peraxilla_tetrapetala	Alepis_flavida)	((((Lepidaria_oviceps	Lepidaria_sp_Nickrent_4044)	(Macrosolen_melintangensis	Macrosolen_cochinchinensis))	((Decaisnina_brittenii	(Decaisnina_signata	Decaisnina_congesta))	Decaisnina_triflora))	((((Lysiana_maritima	Lysiana_filifolia)	Lysiana_exocarpi)	Amylotheca_subumbellata)	(Loxanthera_speciosa	(Lepeostegeres_lancifolia	Amylotheca_duthieana))))))	Atkinsonia_ligustrina)	(Ligaria_cuneifolia	(Aetanthus_nodosus	Desmaria_mutabilis)))	((((((((Struthanthus_woodsonii	(Struthanthus_sp_RE_5128_1	(Struthanthus_oerstedii	Struthanthus_orbicularis)))	Cladocolea_gracilis)	(Cladocolea_cupulata	Cladocolea_mcvaughii))	Psittacanthus_schiedeanus)	((Oryctanthus_occidentalis	Dendropemon_bicolor)	Passovia_pyrifolia))	(Phthirusa_inorna	((Tripodanthus_belmirensis	Tripodanthus_flagellaris)	Tripodanthus_acutifolius)))	Psittacanthus_calyculatus)	(Psittacanthus_angustifolius	Tupeia_antarctica)))	(Gaiadendron_punctatum	(Nuytsia_floribunda	(Tristerix_penduliflorus	((Tristerix_aphyllus	Tristerix_corymbosus)
((((Oncocalyx_sulfureus	Oncella_ambigua)	Agelanthus_sansibarensis)	Berhautia_senegalensis)	((Tapinanthus_constrictiflorus	Englerina_ramulosa)	(((((((Helixanthera_cylindrica	(((Baratranthus_axanthus	Plicosepalus_curviflorus)	(Sogerianthe_sessiflora	((Amyema_glabra	(Diplatia_furcata	(Diplatia_grandibractea	Amyema_cambagei)))	((Dactyliophora_novaeguineae	Benthamina_alyxifolia)	(Amyema_queenslandica	Helicanthes_elastica)))))	((Helixanthera_parasitica	Phragmanthera_regularis)	((((((Peraxilla_tetrapetala	Alepis_flavida)	(((Lepeostegeres_lancifolia	((Lepidaria_oviceps	Loxanthera_speciosa)	Amylotheca_duthieana))	(((Lysiana_maritima	Lysiana_filifolia)	Lysiana_exocarpi)	Amylotheca_subumbellata))	((Lepidaria_sp_Nickrent_4044	(Macrosolen_melintangensis	Macrosolen_cochinchinensis))	((Decaisnina_brittenii	(Decaisnina_signata	Decaisnina_congesta))	Decaisnina_triflora))))	Gaiadendron_punctatum)	(Atkinsonia_ligustrina	((Tupeia_antarctica	(Aetanthus_nodosus	Desmaria_mutabilis))	((((Psittacanthus_calyculatus	((Cladocolea_gracilis	Struthanthus_sp_RE_5128_1)	(((Cladocolea_cupulata	Cladocolea_mcvaughii)	(Struthanthus_oerstedii	Struthanthus_orbicularis))	Struthanthus_woodsonii)))
(Agelanthus_sansibarensis	(((Tapinanthus_constrictiflorus	Englerina_ramulosa)	((((((Septulina_glauca	Phragmanthera_crassicaulis)	(Globimetula_dinklagei	(Emelianthe_panganensis	((Tapinanthus_sp_OM825	(Spragueanella_rhamnifolia	Erianthemum_dregei))	(Englerina_woodfordioides	(Oliverella_rubroviridis	Tapinanthus_quinquangulus))))))	(Helixanthera_kirkii	Moquiniella_rubra))	((Vanwykia_remota	Socratina_bemarivensis)	(Bakerella_sp_Nickrent_4161	(Plicosepalus_sagittifolius	((((Taxillus_chinensis	(Scurrula_pulverulenta	(Scurrula_parasitica	Scurrula_ferruginea)))	(Baratranthus_axanthus	Helixanthera_cylindrica))	(((Benthamina_alyxifolia	(Amyema_queenslandica	Helicanthes_elastica))	(Sogerianthe_sessiflora	(Dactyliophora_novaeguineae	(Amyema_glabra	((Amyema_cambagei	Diplatia_grandibractea)	Diplatia_furcata)))))	(Plicosepalus_curviflorus	((Helixanthera_parasitica	Phragmanthera_regularis)	((((Tristerix_verticillatus	((Tristerix_peruvianus	Tristerix_chodatianus)	((Tristerix_grandiflorus	Tristerix_longebracteatus)	(Tristerix_peytonii	Tristerix_pubescens))))	(Tristerix_penduliflorus	(Tristerix_aphyllus	Tristerix_corymbosus)))	((Tupeia_antarctica	(Gaiadendron_punctatum	((((((Psittacanthus_calyculatus
(((Agelanthus_sansibarensis	(Oncocalyx_sulfureus	Oncella_ambigua))	Berhautia_senegalensis)	(((Tapinanthus_constrictiflorus	Englerina_ramulosa)	((((((Tapinanthus_sp_OM825	(Spragueanella_rhamnifolia	Erianthemum_dregei))	(Globimetula_dinklagei	Emelianthe_panganensis))	((Englerina_woodfordioides	(Oliverella_rubroviridis	Tapinanthus_quinquangulus))	Phragmanthera_crassicaulis))	(Helixanthera_kirkii	Moquiniella_rubra))	(((Plicosepalus_curviflorus	(Taxillus_chinensis	(Scurrula_ferruginea	(Scurrula_pulverulenta	Scurrula_parasitica))))	((Helixanthera_cylindrica	((Helixanthera_parasitica	Phragmanthera_regularis)	(((((Tristerix_peruvianus	Tristerix_chodatianus)	((Tristerix_grandiflorus	(Tristerix_longebracteatus	Tristerix_pubescens))	Tristerix_peytonii))	((Tristerix_penduliflorus	(Tristerix_aphyllus	Tristerix_corymbosus))	Tristerix_verticillatus))	(((((Aetanthus_nodosus	Desmaria_mutabilis)	((Atkinsonia_ligustrina	((Peraxilla_tetrapetala	Alepis_flavida)	(((Loxanthera_speciosa	Amylotheca_duthieana)	(((Lepidaria_oviceps	Lepidaria_sp_Nickrent_4044)	(Macrosolen_melintangensis	Macrosolen_cochinchinensis))	(Lepeostegeres_lancifolia	(((Decaisnina_signata	Decaisnina_congesta)	Decaisnina_brittenii)
((Agelanthus_sansibarensis	(Oncocalyx_sulfureus	Oncella_ambigua))	(Berhautia_senegalensis	((Tapinanthus_constrictiflorus	Englerina_ramulosa)	(Oncocalyx_schimperi	((Vanwykia_remota	Socratina_bemarivensis)	((Oedina_pendens	(((((Tapinanthus_sp_OM825	(Englerina_woodfordioides	(Oliverella_rubroviridis	Tapinanthus_quinquangulus)))	((Spragueanella_rhamnifolia	Erianthemum_dregei)	Plicosepalus_curviflorus))	(Globimetula_dinklagei	Emelianthe_panganensis))	(Septulina_glauca	Phragmanthera_crassicaulis))	(Helixanthera_kirkii	Moquiniella_rubra)))	(Bakerella_sp_Nickrent_4161	(Plicosepalus_sagittifolius	((Tolypanthus_involucratus	(Helixanthera_coccinea	((Dendrophthoe_curvata	(Dendrophthoe_vitellina	Dendrophthoe_longituba))	Dendrophthoe_constricta)))	((Helixanthera_cylindrica	(Taxillus_chinensis	(Scurrula_pulverulenta	(Scurrula_parasitica	Scurrula_ferruginea))))	((Baratranthus_axanthus	(Sogerianthe_sessiflora	((Dactyliophora_novaeguineae	(Amyema_glabra	(Diplatia_furcata	(Diplatia_grandibractea	Amyema_cambagei))))	(Benthamina_alyxifolia	(Amyema_queenslandica	Helicanthes_elastica)))))	((Helixanthera_parasitica	Phragmanthera_regularis)	((((((Atkinsonia_ligustrina	(Notanthera_heterophylla
(((Englerina_woodfordioides	(Oncocalyx_schimperi	(Oncella_ambigua	Oncocalyx_sulfureus)))	Agelanthus_sansibarensis)	(((((Plicosepalus_curviflorus	(((Tapinanthus_quinquangulus	Oliverella_rubroviridis)	(Phragmanthera_regularis	((Septulina_glauca	Phragmanthera_crassicaulis)	((Emelianthe_panganensis	Globimetula_dinklagei)	(Tapinanthus_sp_OM825	(Spragueanella_rhamnifolia	Erianthemum_dregei))))))	Moquiniella_rubra))	((((Helixanthera_cylindrica	((Baratranthus_axanthus	(((Helicanthes_elastica	Amyema_queenslandica)	((Dactyliophora_novaeguineae	(Amyema_cambagei	(Amyema_glabra	(Diplatia_grandibractea	Diplatia_furcata))))	Benthamina_alyxifolia))	Sogerianthe_sessiflora))	(((Muellerina_eucalyptoides	Muellerina_celastroides)	Ileostylus_micranthus)	((Cecarria_obtusifolia	((Loranthus_grewingkii	Loranthus_europaeus)	((Loranthus_delavayi	Loranthus_odoratus)	Loranthus_kaoi)))	((Atkinsonia_ligustrina	((((Aetanthus_nodosus	Desmaria_mutabilis)	(Tupeia_antarctica	(Nuytsia_floribunda	(Tristerix_penduliflorus	((Tristerix_aphyllus	Tristerix_corymbosus)	(Tristerix_verticillatus	((Tristerix_peruvianus	Tristerix_chodatianus)	((Tristerix_grandiflorus	(Tristerix_pubescens
((Englerina_woodfordioides	Berhautia_senegalensis)	(((Englerina_ramulosa	Tapinanthus_constrictiflorus)	((((((Helixanthera_cylindrica	((Baratranthus_axanthus	(((Helicanthes_elastica	Amyema_queenslandica)	((Dactyliophora_novaeguineae	(Amyema_glabra	(Diplatia_furcata	(Diplatia_grandibractea	Amyema_cambagei))))	Benthamina_alyxifolia))	Sogerianthe_sessiflora))	((((Muellerina_eucalyptoides	Muellerina_celastroides)	Ileostylus_micranthus)	((Cecarria_obtusifolia	((Loranthus_grewingkii	Loranthus_europaeus)	(Loranthus_odoratus	(Loranthus_kaoi	Loranthus_delavayi))))	(Nuytsia_floribunda	((((Alepis_flavida	Peraxilla_tetrapetala)	(((Loxanthera_speciosa	Amylotheca_duthieana)	(((Decaisnina_brittenii	(Decaisnina_signata	Decaisnina_congesta))	Decaisnina_triflora)	((Macrosolen_cochinchinensis	Macrosolen_melintangensis)	Lepidaria_sp_Nickrent_4044)))	(Lepeostegeres_lancifolia	(Amylotheca_subumbellata	(Lysiana_exocarpi	(Lysiana_filifolia	Lysiana_maritima))))))	(Atkinsonia_ligustrina	(Tupeia_antarctica	((Lepidaria_oviceps	(Aetanthus_nodosus	Desmaria_mutabilis))	(((((((Tristerix_grandiflorus	Tristerix_longebracteatus)	Tristerix_peytonii)	Tristerix_pubescens)
((Berhautia_senegalensis	(((((((Vanwykia_remota	Socratina_bemarivensis)	((((Helixanthera_cylindrica	((Plicosepalus_curviflorus	(Baratranthus_axanthus	(((Dactyliophora_novaeguineae	(Amyema_glabra	((Diplatia_grandibractea	Amyema_cambagei)	Diplatia_furcata)))	(Benthamina_alyxifolia	(Helicanthes_elastica	Amyema_queenslandica)))	Sogerianthe_sessiflora)))	((Phragmanthera_regularis	Helixanthera_parasitica)	((Nuytsia_floribunda	((((Aetanthus_nodosus	Desmaria_mutabilis)	(((((Psittacanthus_calyculatus	((Dendropemon_bicolor	Oryctanthus_occidentalis)	Passovia_pyrifolia))	(((Phthirusa_inorna	((Psittacanthus_angustifolius	Cladocolea_gracilis)	(((Cladocolea_cupulata	Cladocolea_mcvaughii)	Struthanthus_woodsonii)	Struthanthus_oerstedii)))	(Psittacanthus_schiedeanus	Struthanthus_orbicularis))	Struthanthus_sp_RE_5128_1))	(Tripodanthus_belmirensis	(Tripodanthus_acutifolius	Tripodanthus_flagellaris)))	Ligaria_cuneifolia)	Notanthera_heterophylla))	((Gaiadendron_punctatum	((Alepis_flavida	Peraxilla_tetrapetala)	((Loxanthera_speciosa	Amylotheca_duthieana)	(((Lepeostegeres_lancifolia	((Decaisnina_brittenii	(Decaisnina_signata	Decaisnina_congesta))	Decaisnina_triflora))	((Macrosolen_cochinchinensis
((Berhautia_senegalensis	((((Plicosepalus_curviflorus	Oedina_pendens)	((Vanwykia_remota	Socratina_bemarivensis)	(((((Baratranthus_axanthus	(Helixanthera_cylindrica	((Helicanthes_elastica	Amyema_queenslandica)	(Sogerianthe_sessiflora	(Dactyliophora_novaeguineae	(Benthamina_alyxifolia	(Amyema_glabra	((Diplatia_grandibractea	Amyema_cambagei)	Diplatia_furcata))))))))	((Cecarria_obtusifolia	((Loranthus_grewingkii	Loranthus_europaeus)	(Loranthus_delavayi	(Loranthus_odoratus	Loranthus_kaoi))))	((Nuytsia_floribunda	(Tupeia_antarctica	((((Tristerix_verticillatus	(Tristerix_penduliflorus	(Tristerix_aphyllus	Tristerix_corymbosus)))	((Tristerix_pubescens	(Tristerix_longebracteatus	Tristerix_grandiflorus))	(Tristerix_peytonii	(Tristerix_peruvianus	Tristerix_chodatianus))))	(((Alepis_flavida	Peraxilla_tetrapetala)	(Notanthera_heterophylla	(((Lepidaria_oviceps	Loxanthera_speciosa)	Amylotheca_duthieana)	((((Decaisnina_brittenii	(Decaisnina_signata	Decaisnina_congesta))	Decaisnina_triflora)	((Lepeostegeres_lancifolia	(Macrosolen_cochinchinensis	Macrosolen_melintangensis))	Lepidaria_sp_Nickrent_4044))	(Amylotheca_subumbellata	((Lysiana_exocarpi
((Oedina_pendens	((Bakerella_sp_Nickrent_4161	(Moquiniella_rubra	(((((Spragueanella_rhamnifolia	Erianthemum_dregei)	(Emelianthe_panganensis	Globimetula_dinklagei))	(Septulina_glauca	Phragmanthera_crassicaulis))	(Englerina_woodfordioides	(Tapinanthus_sp_OM825	(Tapinanthus_quinquangulus	Oliverella_rubroviridis))))	Phragmanthera_regularis)))	((Helixanthera_kirkii	(Vanwykia_remota	Socratina_bemarivensis))	(Plicosepalus_sagittifolius	(((((Sogerianthe_sessiflora	((Benthamina_alyxifolia	((Amyema_glabra	((Diplatia_grandibractea	Amyema_cambagei)	Diplatia_furcata))	Dactyliophora_novaeguineae))	(Helicanthes_elastica	Amyema_queenslandica)))	(Helixanthera_parasitica	((Cecarria_obtusifolia	((Loranthus_grewingkii	Loranthus_europaeus)	(Loranthus_delavayi	(Loranthus_odoratus	Loranthus_kaoi))))	(((((Nuytsia_floribunda	((Tristerix_verticillatus	(Tristerix_penduliflorus	(Tristerix_aphyllus	Tristerix_corymbosus)))	((Tristerix_pubescens	(Tristerix_longebracteatus	Tristerix_grandiflorus))	(Tristerix_peytonii	(Tristerix_peruvianus	Tristerix_chodatianus)))))	Tupeia_antarctica)	(((((((Dendropemon_bicolor	Oryctanthus_occidentalis)	Passovia_pyrifolia)	((((Cladocolea_gracilis
(((Oncella_ambigua	Oncocalyx_sulfureus)	Agelanthus_sansibarensis)	((Oncocalyx_schimperi	((Englerina_ramulosa	Tapinanthus_constrictiflorus)	(Oedina_pendens	((Vanwykia_remota	Socratina_bemarivensis)	(((Bakerella_sp_Nickrent_4161	Plicosepalus_sagittifolius)	((((Helixanthera_parasitica	((Cecarria_obtusifolia	((Loranthus_grewingkii	Loranthus_europaeus)	(Loranthus_delavayi	(Loranthus_odoratus	Loranthus_kaoi))))	((Nuytsia_floribunda	((((Atkinsonia_ligustrina	((Notanthera_heterophylla	((Alepis_flavida	Peraxilla_tetrapetala)	((Lepeostegeres_lancifolia	(Loxanthera_speciosa	Amylotheca_duthieana))	((Amylotheca_subumbellata	((Lysiana_maritima	Lysiana_filifolia)	Lysiana_exocarpi))	(Lepidaria_oviceps	(Lepidaria_sp_Nickrent_4044	((((Decaisnina_signata	Decaisnina_congesta)	Decaisnina_brittenii)	Decaisnina_triflora)	(Macrosolen_cochinchinensis	Macrosolen_melintangensis))))))))	((Tripodanthus_acutifolius	Tripodanthus_flagellaris)	((((Dendropemon_bicolor	Oryctanthus_occidentalis)	Passovia_pyrifolia)	Tripodanthus_belmirensis)	((Phthirusa_inorna	(Psittacanthus_schiedeanus	(((Cladocolea_gracilis	Struthanthus_sp_RE_5128_1)	Psittacanthus_angustifolius)	((Struthanthus_oerstedii
((Oedina_pendens	((Vanwykia_remota	Socratina_bemarivensis)	((Bakerella_sp_Nickrent_4161	(((((Cecarria_obtusifolia	((Loranthus_grewingkii	Loranthus_europaeus)	(Loranthus_odoratus	(Loranthus_kaoi	Loranthus_delavayi))))	((Tupeia_antarctica	((Nuytsia_floribunda	((Tristerix_penduliflorus	(Tristerix_aphyllus	Tristerix_corymbosus))	(((Tristerix_pubescens	(Tristerix_longebracteatus	Tristerix_grandiflorus))	(Tristerix_peytonii	(Tristerix_peruvianus	Tristerix_chodatianus)))	Tristerix_verticillatus)))	(Gaiadendron_punctatum	(((Alepis_flavida	Peraxilla_tetrapetala)	(((((Lepidaria_sp_Nickrent_4044	(Macrosolen_cochinchinensis	Macrosolen_melintangensis))	(Lepeostegeres_lancifolia	(((Decaisnina_signata	Decaisnina_congesta)	Decaisnina_brittenii)	Decaisnina_triflora)))	(Amylotheca_subumbellata	((Lysiana_maritima	Lysiana_filifolia)	Lysiana_exocarpi)))	Lepidaria_oviceps)	(Loxanthera_speciosa	Amylotheca_duthieana)))	(((((((Phthirusa_inorna	Tripodanthus_acutifolius)	Tripodanthus_flagellaris)	Tripodanthus_belmirensis)	(((Dendropemon_bicolor	Oryctanthus_occidentalis)	(Psittacanthus_angustifolius	Passovia_pyrifolia))	((((Struthanthus_oerstedii	Struthanthus_woodsonii)
((Berhautia_senegalensis	((Oncella_ambigua	Oncocalyx_sulfureus)	Agelanthus_sansibarensis))	(Oncocalyx_schimperi	((Englerina_ramulosa	Tapinanthus_constrictiflorus)	(Oedina_pendens	((Vanwykia_remota	Socratina_bemarivensis)	((Bakerella_sp_Nickrent_4161	(((((Helixanthera_parasitica	((Cecarria_obtusifolia	((Loranthus_grewingkii	Loranthus_europaeus)	((Loranthus_kaoi	Loranthus_delavayi)	Loranthus_odoratus)))	(((Gaiadendron_punctatum	Nuytsia_floribunda)	(((Tristerix_verticillatus	(Tristerix_penduliflorus	(Tristerix_aphyllus	Tristerix_corymbosus)))	((Tristerix_pubescens	(Tristerix_longebracteatus	Tristerix_grandiflorus))	(Tristerix_peytonii	(Tristerix_peruvianus	Tristerix_chodatianus))))	((((Ligaria_cuneifolia	((Alepis_flavida	(Psittacanthus_angustifolius	Peraxilla_tetrapetala))	(Notanthera_heterophylla	((((Lepidaria_sp_Nickrent_4044	(Macrosolen_cochinchinensis	Macrosolen_melintangensis))	((Decaisnina_brittenii	(Decaisnina_signata	Decaisnina_congesta))	Decaisnina_triflora))	(Amylotheca_subumbellata	(Lysiana_filifolia	(Lysiana_exocarpi	Lysiana_maritima))))	(Lepeostegeres_lancifolia	((Lepidaria_oviceps	Loxanthera_speciosa)	Amylotheca_duthieana))))))
(((Oncella_ambigua	Oncocalyx_sulfureus)	Agelanthus_sansibarensis)	(Oncocalyx_schimperi	((Berhautia_senegalensis	(Englerina_ramulosa	Tapinanthus_constrictiflorus))	((((Vanwykia_remota	Socratina_bemarivensis)	(((((Baratranthus_axanthus	Helixanthera_cylindrica)	((Helixanthera_parasitica	((Cecarria_obtusifolia	((Loranthus_grewingkii	Loranthus_europaeus)	((Loranthus_kaoi	Loranthus_delavayi)	Loranthus_odoratus)))	((((Tristerix_verticillatus	(Tristerix_penduliflorus	(Tristerix_aphyllus	Tristerix_corymbosus)))	((Tristerix_pubescens	(Tristerix_longebracteatus	Tristerix_grandiflorus))	(Tristerix_peytonii	(Tristerix_peruvianus	Tristerix_chodatianus))))	(Nuytsia_floribunda	(Gaiadendron_punctatum	((Atkinsonia_ligustrina	(((Aetanthus_nodosus	Desmaria_mutabilis)	(Notanthera_heterophylla	(Ligaria_cuneifolia	(((Tripodanthus_belmirensis	Tripodanthus_flagellaris)	Tripodanthus_acutifolius)	(((Dendropemon_bicolor	Oryctanthus_occidentalis)	Passovia_pyrifolia)	(((Struthanthus_sp_RE_5128_1	Struthanthus_orbicularis)	(Psittacanthus_schiedeanus	(Phthirusa_inorna	((Cladocolea_cupulata	Cladocolea_mcvaughii)	((Psittacanthus_angustifolius	Cladocolea_gracilis)	(Struthanthus_woodsonii
(((Oncocalyx_schimperi	(Oncella_ambigua	Oncocalyx_sulfureus))	Agelanthus_sansibarensis)	((Berhautia_senegalensis	(Englerina_ramulosa	Tapinanthus_constrictiflorus))	(((((((((Phragmanthera_regularis	Helixanthera_parasitica)	((Nuytsia_floribunda	((Tupeia_antarctica	((Tristerix_penduliflorus	(Tristerix_aphyllus	Tristerix_corymbosus))	(((((Tristerix_pubescens	Tristerix_longebracteatus)	Tristerix_grandiflorus)	Tristerix_peytonii)	(Tristerix_peruvianus	Tristerix_chodatianus))	Tristerix_verticillatus)))	((((Aetanthus_nodosus	Desmaria_mutabilis)	(Ligaria_cuneifolia	(((Tripodanthus_acutifolius	Tripodanthus_flagellaris)	Tripodanthus_belmirensis)	((Dendropemon_bicolor	Oryctanthus_occidentalis)	(((Psittacanthus_angustifolius	Passovia_pyrifolia)	(Psittacanthus_schiedeanus	(Cladocolea_gracilis	((((Struthanthus_orbicularis	Struthanthus_oerstedii)	(Cladocolea_cupulata	Cladocolea_mcvaughii))	(Phthirusa_inorna	Struthanthus_woodsonii))	Struthanthus_sp_RE_5128_1))))	Psittacanthus_calyculatus)))))	((Notanthera_heterophylla	((Alepis_flavida	Peraxilla_tetrapetala)	((Amylotheca_subumbellata	(Lysiana_maritima	(Lysiana_exocarpi	Lysiana_filifolia)))	(((Lepidaria_oviceps	Loxanthera_speciosa)
((Berhautia_senegalensis	(((Englerina_ramulosa	Tapinanthus_constrictiflorus)	Oncocalyx_schimperi)	(Oedina_pendens	(((Septulina_glauca	Phragmanthera_crassicaulis)	(((Helixanthera_kirkii	(Tapinanthus_sp_OM825	Moquiniella_rubra))	(Emelianthe_panganensis	(Englerina_woodfordioides	(Oliverella_rubroviridis	Tapinanthus_quinquangulus))))	((Phragmanthera_regularis	Globimetula_dinklagei)	(Spragueanella_rhamnifolia	Erianthemum_dregei))))	(((Helixanthera_parasitica	(((Scurrula_ferruginea	Scurrula_parasitica)	Scurrula_pulverulenta)	Taxillus_chinensis))	((((((Loranthus_grewingkii	Loranthus_europaeus)	((Loranthus_kaoi	Loranthus_delavayi)	Loranthus_odoratus))	Cecarria_obtusifolia)	(((Tupeia_antarctica	((Desmaria_mutabilis	((Psittacanthus_schiedeanus	(((((Psittacanthus_angustifolius	Passovia_pyrifolia)	(Dendropemon_bicolor	Oryctanthus_occidentalis))	Psittacanthus_calyculatus)	(((Struthanthus_sp_RE_5128_1	(Cladocolea_gracilis	(Struthanthus_oerstedii	Struthanthus_orbicularis)))	Struthanthus_woodsonii)	(Cladocolea_cupulata	Cladocolea_mcvaughii)))	((Tripodanthus_belmirensis	Tripodanthus_flagellaris)	(Phthirusa_inorna	Tripodanthus_acutifolius))))	(Ligaria_cuneifolia	Notanthera_heterophylla)))
((((Oncella_ambigua	Oncocalyx_sulfureus)	((Englerina_woodfordioides	Helixanthera_kirkii)	Agelanthus_sansibarensis))	Berhautia_senegalensis)	(((Englerina_ramulosa	Tapinanthus_constrictiflorus)	Oncocalyx_schimperi)	(Oedina_pendens	(((((Plicosepalus_curviflorus	(((Scurrula_ferruginea	Scurrula_parasitica)	Scurrula_pulverulenta)	Taxillus_chinensis))	((Baratranthus_axanthus	Helixanthera_cylindrica)	((Helixanthera_parasitica	((((Loranthus_grewingkii	Loranthus_europaeus)	(Loranthus_delavayi	(Loranthus_odoratus	Loranthus_kaoi)))	Cecarria_obtusifolia)	(((((((Atkinsonia_ligustrina	((Peraxilla_tetrapetala	Alepis_flavida)	((Loxanthera_speciosa	Amylotheca_duthieana)	((Lepeostegeres_lancifolia	(((Lysiana_filifolia	Lysiana_maritima)	Lysiana_exocarpi)	Amylotheca_subumbellata))	((((Decaisnina_signata	Decaisnina_congesta)	Decaisnina_brittenii)	Decaisnina_triflora)	((Macrosolen_melintangensis	Macrosolen_cochinchinensis)	(Lepidaria_oviceps	Lepidaria_sp_Nickrent_4044)))))))	(((Ligaria_cuneifolia	(Aetanthus_nodosus	Desmaria_mutabilis))	((((Tripodanthus_belmirensis	Tripodanthus_flagellaris)	Tripodanthus_acutifolius)	(((Psittacanthus_schiedeanus	(Passovia_pyrifolia
((Berhautia_senegalensis	(((Englerina_ramulosa	Tapinanthus_constrictiflorus)	Oncocalyx_schimperi)	(Oedina_pendens	((((Helixanthera_kirkii	((Englerina_woodfordioides	(Oliverella_rubroviridis	Tapinanthus_quinquangulus))	((Plicosepalus_curviflorus	(Spragueanella_rhamnifolia	Erianthemum_dregei))	Tapinanthus_sp_OM825)))	((Moquiniella_rubra	Phragmanthera_crassicaulis)	(Emelianthe_panganensis	Globimetula_dinklagei)))	((((Helixanthera_cylindrica	(Helixanthera_parasitica	(((Scurrula_ferruginea	Scurrula_parasitica)	Scurrula_pulverulenta)	Taxillus_chinensis)))	(((((Loranthus_grewingkii	Loranthus_europaeus)	(Loranthus_odoratus	(Loranthus_kaoi	Loranthus_delavayi)))	Cecarria_obtusifolia)	(((((((Aetanthus_nodosus	Desmaria_mutabilis)	(((((((Psittacanthus_angustifolius	((Struthanthus_sp_RE_5128_1	(((Cladocolea_cupulata	Cladocolea_mcvaughii)	Struthanthus_oerstedii)	Struthanthus_orbicularis))	Struthanthus_woodsonii))	Cladocolea_gracilis)	Phthirusa_inorna)	(((Tripodanthus_belmirensis	Tripodanthus_flagellaris)	Tripodanthus_acutifolius)	(Passovia_pyrifolia	(Psittacanthus_calyculatus	(Dendropemon_bicolor	Oryctanthus_occidentalis)))))	Psittacanthus_schiedeanus)	Notanthera_heterophylla)	Ligaria_cuneifolia))
((Agelanthus_sansibarensis	(Berhautia_senegalensis	(Oncella_ambigua	Oncocalyx_sulfureus)))	(((Englerina_ramulosa	Tapinanthus_constrictiflorus)	Oncocalyx_schimperi)	(Oedina_pendens	((((Moquiniella_rubra	((Emelianthe_panganensis	Globimetula_dinklagei)	(((Oliverella_rubroviridis	(Tapinanthus_quinquangulus	Englerina_woodfordioides))	((Spragueanella_rhamnifolia	Erianthemum_dregei)	Tapinanthus_sp_OM825))	Helixanthera_kirkii)))	(Septulina_glauca	Phragmanthera_crassicaulis))	(Bakerella_sp_Nickrent_4161	(Plicosepalus_sagittifolius	(((((((Scurrula_ferruginea	Scurrula_parasitica)	Scurrula_pulverulenta)	Taxillus_chinensis)	Helixanthera_parasitica)	Phragmanthera_regularis)	((Helixanthera_cylindrica	((((Loranthus_grewingkii	Loranthus_europaeus)	(Loranthus_odoratus	(Loranthus_kaoi	Loranthus_delavayi)))	Cecarria_obtusifolia)	((Nuytsia_floribunda	((((Aetanthus_nodosus	Desmaria_mutabilis)	(Notanthera_heterophylla	(Ligaria_cuneifolia	(((((Passovia_pyrifolia	(Dendropemon_bicolor	Oryctanthus_occidentalis))	(((Struthanthus_sp_RE_5128_1	((Psittacanthus_angustifolius	Cladocolea_gracilis)	(Phthirusa_inorna	(Struthanthus_oerstedii	Struthanthus_orbicularis))))	Struthanthus_woodsonii)
(Berhautia_senegalensis	((((Englerina_ramulosa	Tapinanthus_constrictiflorus)	Oncocalyx_schimperi)	((((Emelianthe_panganensis	(Moquiniella_rubra	(Globimetula_dinklagei	Tapinanthus_sp_OM825)))	(Phragmanthera_regularis	((Englerina_woodfordioides	(Spragueanella_rhamnifolia	Erianthemum_dregei))	(Helixanthera_kirkii	(Oliverella_rubroviridis	Tapinanthus_quinquangulus)))))	(Septulina_glauca	Phragmanthera_crassicaulis))	((Bakerella_sp_Nickrent_4161	(Plicosepalus_sagittifolius	(((((((Scurrula_ferruginea	Scurrula_parasitica)	Scurrula_pulverulenta)	Taxillus_chinensis)	(Helixanthera_parasitica	Helixanthera_cylindrica))	(Tolypanthus_involucratus	(((Ileostylus_micranthus	(Muellerina_celastroides	Muellerina_eucalyptoides))	((((Loranthus_grewingkii	Loranthus_europaeus)	((Loranthus_delavayi	Loranthus_kaoi)	Loranthus_odoratus))	Cecarria_obtusifolia)	((Gaiadendron_punctatum	(((Ligaria_cuneifolia	((((Psittacanthus_angustifolius	(Passovia_pyrifolia	(Dendropemon_bicolor	Oryctanthus_occidentalis)))	(Psittacanthus_calyculatus	((Struthanthus_woodsonii	(Struthanthus_sp_RE_5128_1	(((Cladocolea_cupulata	Cladocolea_mcvaughii)	Struthanthus_oerstedii)	Struthanthus_orbicularis)))	Cladocolea_gracilis)))	Psittacanthus_schiedeanus)
(((((((Septulina_glauca	Phragmanthera_crassicaulis)	(Globimetula_dinklagei	Emelianthe_panganensis))	((Tapinanthus_sp_OM825	(Phragmanthera_regularis	(Spragueanella_rhamnifolia	Erianthemum_dregei)))	(Oliverella_rubroviridis	Tapinanthus_quinquangulus)))	(Helixanthera_kirkii	Moquiniella_rubra))	(Bakerella_sp_Nickrent_4161	(((((Scurrula_ferruginea	Scurrula_parasitica)	Scurrula_pulverulenta)	Taxillus_chinensis)	(Helixanthera_cylindrica	(((Ileostylus_micranthus	(Muellerina_celastroides	Muellerina_eucalyptoides))	((((Loranthus_grewingkii	Loranthus_europaeus)	((Loranthus_delavayi	Loranthus_kaoi)	Loranthus_odoratus))	Cecarria_obtusifolia)	((Gaiadendron_punctatum	((((Tupeia_antarctica	(Aetanthus_nodosus	Desmaria_mutabilis))	(Notanthera_heterophylla	((Peraxilla_tetrapetala	Alepis_flavida)	((Loxanthera_speciosa	Amylotheca_duthieana)	((Lepeostegeres_lancifolia	(((Lysiana_exocarpi	Lysiana_filifolia)	Lysiana_maritima)	Amylotheca_subumbellata))	(Lepidaria_oviceps	((((Decaisnina_signata	Decaisnina_congesta)	Decaisnina_brittenii)	Decaisnina_triflora)	((Macrosolen_melintangensis	Macrosolen_cochinchinensis)	Lepidaria_sp_Nickrent_4044))))))))	Atkinsonia_ligustrina)
((((((((((Septulina_glauca	Phragmanthera_crassicaulis)	((Globimetula_dinklagei	Emelianthe_panganensis)	((Tapinanthus_sp_OM825	(Spragueanella_rhamnifolia	Erianthemum_dregei))	(Helixanthera_kirkii	(Oliverella_rubroviridis	Tapinanthus_quinquangulus)))))	Phragmanthera_regularis)	Moquiniella_rubra)	Bakerella_sp_Nickrent_4161)	(((Dendrophthoe_constricta	(Helixanthera_coccinea	(Dendrophthoe_curvata	(Dendrophthoe_longituba	Dendrophthoe_vitellina))))	Tolypanthus_involucratus)	((((Scurrula_ferruginea	Scurrula_parasitica)	Scurrula_pulverulenta)	Taxillus_chinensis)	(Helixanthera_cylindrica	((Helixanthera_parasitica	((((Nuytsia_floribunda	(((((Tupeia_antarctica	(Aetanthus_nodosus	Desmaria_mutabilis))	(Notanthera_heterophylla	((Peraxilla_tetrapetala	Alepis_flavida)	((Loxanthera_speciosa	(Lepeostegeres_lancifolia	Amylotheca_duthieana))	(((Lysiana_exocarpi	(Lysiana_filifolia	Lysiana_maritima))	Amylotheca_subumbellata)	((((Decaisnina_signata	Decaisnina_congesta)	Decaisnina_brittenii)	Decaisnina_triflora)	((Macrosolen_melintangensis	Macrosolen_cochinchinensis)	(Lepidaria_oviceps	Lepidaria_sp_Nickrent_4044))))))))	Atkinsonia_ligustrina)	(((Passovia_pyrifolia	(Dendropemon_bicolor
(Berhautia_senegalensis	((Agelanthus_sansibarensis	(Englerina_woodfordioides	(Oncella_ambigua	Oncocalyx_sulfureus)))	((Oncocalyx_schimperi	(((((Phragmanthera_regularis	(Septulina_glauca	Phragmanthera_crassicaulis))	((Helixanthera_kirkii	Moquiniella_rubra)	((Globimetula_dinklagei	Emelianthe_panganensis)	((Tapinanthus_sp_OM825	(Spragueanella_rhamnifolia	Erianthemum_dregei))	Oliverella_rubroviridis))))	((Bakerella_sp_Nickrent_4161	Plicosepalus_sagittifolius)	(((Helixanthera_coccinea	(Dendrophthoe_constricta	(Tapinanthus_quinquangulus	(Dendrophthoe_curvata	(Dendrophthoe_longituba	Dendrophthoe_vitellina)))))	Tolypanthus_involucratus)	((((Scurrula_ferruginea	Scurrula_parasitica)	Scurrula_pulverulenta)	Taxillus_chinensis)	(Helixanthera_cylindrica	((Plicosepalus_curviflorus	((((Loranthus_grewingkii	Loranthus_europaeus)	((Loranthus_delavayi	Loranthus_kaoi)	Loranthus_odoratus))	Cecarria_obtusifolia)	(Helixanthera_parasitica	((((Nuytsia_floribunda	Tupeia_antarctica)	((Ligaria_cuneifolia	(Aetanthus_nodosus	Desmaria_mutabilis))	(((Notanthera_heterophylla	((Peraxilla_tetrapetala	Alepis_flavida)	((((Lepidaria_oviceps	Loxanthera_speciosa)	Amylotheca_duthieana)
(((((((Phragmanthera_crassicaulis	(Helixanthera_kirkii	Moquiniella_rubra))	Septulina_glauca)	(Phragmanthera_regularis	((Globimetula_dinklagei	Emelianthe_panganensis)	(Oedina_pendens	(((Spragueanella_rhamnifolia	Erianthemum_dregei)	Tapinanthus_sp_OM825)	(Tapinanthus_quinquangulus	Oliverella_rubroviridis))))))	(Bakerella_sp_Nickrent_4161	(((Dendrophthoe_constricta	(Dendrophthoe_longituba	Dendrophthoe_vitellina))	Dendrophthoe_curvata)	(((Plicosepalus_curviflorus	(Plicosepalus_sagittifolius	Helixanthera_coccinea))	Tolypanthus_involucratus)	(((Scurrula_ferruginea	(Scurrula_parasitica	Scurrula_pulverulenta))	Taxillus_chinensis)	((Baratranthus_axanthus	Helixanthera_cylindrica)	((Helixanthera_parasitica	(((Tupeia_antarctica	(((((Peraxilla_tetrapetala	Alepis_flavida)	((((Lepidaria_oviceps	Loxanthera_speciosa)	Amylotheca_duthieana)	((((Lysiana_maritima	Lysiana_filifolia)	Lysiana_exocarpi)	Amylotheca_subumbellata)	((((Decaisnina_signata	Decaisnina_congesta)	Decaisnina_brittenii)	Decaisnina_triflora)	((Macrosolen_melintangensis	Macrosolen_cochinchinensis)	Lepidaria_sp_Nickrent_4044))))	Lepeostegeres_lancifolia))	Ligaria_cuneifolia)	((Nuytsia_floribunda	Atkinsonia_ligustrina)
((Agelanthus_sansibarensis	(Oncocalyx_schimperi	(Oncella_ambigua	Oncocalyx_sulfureus)))	(((((((Septulina_glauca	Phragmanthera_crassicaulis)	((Helixanthera_kirkii	Moquiniella_rubra)	(Phragmanthera_regularis	(Emelianthe_panganensis	((((Spragueanella_rhamnifolia	Erianthemum_dregei)	Tapinanthus_sp_OM825)	(Tapinanthus_quinquangulus	Oliverella_rubroviridis))	Globimetula_dinklagei)))))	(Bakerella_sp_Nickrent_4161	(((Tolypanthus_involucratus	((Helixanthera_coccinea	(Dendrophthoe_constricta	(Dendrophthoe_longituba	Dendrophthoe_vitellina)))	Dendrophthoe_curvata))	((Helixanthera_cylindrica	(Plicosepalus_curviflorus	((Scurrula_pulverulenta	(Scurrula_ferruginea	Scurrula_parasitica))	Taxillus_chinensis)))	(Baratranthus_axanthus	((Helixanthera_parasitica	(((Tupeia_antarctica	((Atkinsonia_ligustrina	(Gaiadendron_punctatum	(Notanthera_heterophylla	((Peraxilla_tetrapetala	Alepis_flavida)	((Loxanthera_speciosa	Amylotheca_duthieana)	(((Lepeostegeres_lancifolia	((Lysiana_maritima	Lysiana_filifolia)	Lysiana_exocarpi))	Amylotheca_subumbellata)	((((Decaisnina_signata	Decaisnina_congesta)	Decaisnina_brittenii)	Decaisnina_triflora)	((Macrosolen_melintangensis	Macrosolen_cochinchinensis)
((Oncocalyx_schimperi	(Agelanthus_sansibarensis	(Oncocalyx_sulfureus	Oncella_ambigua)))	((((((Helixanthera_kirkii	Moquiniella_rubra)	(((Phragmanthera_regularis	Phragmanthera_crassicaulis)	Septulina_glauca)	(((Englerina_woodfordioides	(Tapinanthus_quinquangulus	Oliverella_rubroviridis))	(Tapinanthus_sp_OM825	(Spragueanella_rhamnifolia	Erianthemum_dregei)))	(Emelianthe_panganensis	Globimetula_dinklagei))))	((((Tolypanthus_involucratus	(((Dendrophthoe_curvata	(Dendrophthoe_longituba	Dendrophthoe_vitellina))	Dendrophthoe_constricta)	Helixanthera_coccinea))	(((Helixanthera_parasitica	Taxillus_chinensis)	(Scurrula_pulverulenta	(Scurrula_ferruginea	Scurrula_parasitica)))	(((((Amyema_queenslandica	Helicanthes_elastica)	(Benthamina_alyxifolia	((Amyema_glabra	(Amyema_cambagei	(Diplatia_furcata	Diplatia_grandibractea)))	Dactyliophora_novaeguineae)))	Sogerianthe_sessiflora)	((Plicosepalus_curviflorus	(((((Gaiadendron_punctatum	((Nuytsia_floribunda	((Alepis_flavida	Peraxilla_tetrapetala)	((Loxanthera_speciosa	Amylotheca_duthieana)	((Lepeostegeres_lancifolia	((Lysiana_maritima	(Lysiana_exocarpi	Lysiana_filifolia))	Amylotheca_subumbellata))	((((Decaisnina_brittenii
(((Agelanthus_sansibarensis	(Oncocalyx_schimperi	(Oncocalyx_sulfureus	Oncella_ambigua)))	((Bakerella_sp_Nickrent_4161	((Oedina_pendens	(((Englerina_woodfordioides	(Tapinanthus_quinquangulus	Oliverella_rubroviridis))	(Tapinanthus_sp_OM825	(Spragueanella_rhamnifolia	Erianthemum_dregei)))	(Emelianthe_panganensis	((Moquiniella_rubra	(Phragmanthera_crassicaulis	Septulina_glauca))	Globimetula_dinklagei))))	(((Plicosepalus_sagittifolius	((Dendrophthoe_curvata	((Dendrophthoe_constricta	Dendrophthoe_vitellina)	Dendrophthoe_longituba))	(Tolypanthus_involucratus	Helixanthera_coccinea)))	((((Phragmanthera_regularis	Helixanthera_parasitica)	((Ileostylus_micranthus	(Muellerina_celastroides	Muellerina_eucalyptoides))	((((Loranthus_grewingkii	Loranthus_europaeus)	(Loranthus_kaoi	(Loranthus_odoratus	Loranthus_delavayi)))	Cecarria_obtusifolia)	((((Alepis_flavida	Peraxilla_tetrapetala)	(((Lepidaria_oviceps	Loxanthera_speciosa)	Amylotheca_duthieana)	((Lepeostegeres_lancifolia	((Lysiana_exocarpi	(Lysiana_filifolia	Lysiana_maritima))	Amylotheca_subumbellata))	(((Decaisnina_brittenii	(Decaisnina_congesta	Decaisnina_signata))	Decaisnina_triflora)	(Lepidaria_sp_Nickrent_4044
(((Agelanthus_sansibarensis	(Oncocalyx_sulfureus	Oncella_ambigua))	(((Oncocalyx_schimperi	Tapinanthus_constrictiflorus)	Englerina_ramulosa)	((Vanwykia_remota	Socratina_bemarivensis)	((((Phragmanthera_regularis	((Phragmanthera_crassicaulis	Septulina_glauca)	((Globimetula_dinklagei	Emelianthe_panganensis)	((Helixanthera_kirkii	(Englerina_woodfordioides	(Tapinanthus_quinquangulus	Oliverella_rubroviridis)))	(Tapinanthus_sp_OM825	(Spragueanella_rhamnifolia	Erianthemum_dregei))))))	Moquiniella_rubra)	(((Plicosepalus_sagittifolius	Bakerella_sp_Nickrent_4161)	((Tolypanthus_involucratus	(Helixanthera_coccinea	(((Dendrophthoe_longituba	Dendrophthoe_vitellina)	Dendrophthoe_curvata)	Dendrophthoe_constricta)))	(((Baratranthus_axanthus	Helixanthera_cylindrica)	(((Sogerianthe_sessiflora	(Amyema_queenslandica	Helicanthes_elastica))	(Benthamina_alyxifolia	((Amyema_glabra	(Diplatia_furcata	(Diplatia_grandibractea	Amyema_cambagei)))	Dactyliophora_novaeguineae)))	(Helixanthera_parasitica	((((Loranthus_grewingkii	Loranthus_europaeus)	(Loranthus_kaoi	(Loranthus_odoratus	Loranthus_delavayi)))	Cecarria_obtusifolia)	(((Lepidaria_oviceps	(Gaiadendron_punctatum	(Atkinsonia_ligustrina
((Oncocalyx_schimperi	((Socratina_bemarivensis	((Bakerella_sp_Nickrent_4161	((((Septulina_glauca	((Phragmanthera_regularis	Globimetula_dinklagei)	Emelianthe_panganensis))	(Oedina_pendens	((Tapinanthus_quinquangulus	Oliverella_rubroviridis)	(Tapinanthus_sp_OM825	(Spragueanella_rhamnifolia	Erianthemum_dregei)))))	(Helixanthera_kirkii	Moquiniella_rubra))	Phragmanthera_crassicaulis))	(Vanwykia_remota	((Plicosepalus_sagittifolius	((((Dendrophthoe_curvata	Helixanthera_coccinea)	(Dendrophthoe_longituba	Dendrophthoe_vitellina))	Tolypanthus_involucratus)	Dendrophthoe_constricta))	(((Sogerianthe_sessiflora	((Benthamina_alyxifolia	(Amyema_queenslandica	Helicanthes_elastica))	((Amyema_glabra	(Diplatia_furcata	(Diplatia_grandibractea	Amyema_cambagei)))	Dactyliophora_novaeguineae)))	(((((Loranthus_grewingkii	Loranthus_europaeus)	(Loranthus_odoratus	(Loranthus_delavayi	Loranthus_kaoi)))	Cecarria_obtusifolia)	((((Alepis_flavida	Peraxilla_tetrapetala)	(Notanthera_heterophylla	((((Lepeostegeres_lancifolia	((Decaisnina_brittenii	(Decaisnina_congesta	Decaisnina_signata))	Decaisnina_triflora))	((Lepidaria_oviceps	Lepidaria_sp_Nickrent_4044)	(Macrosolen_melintangensis
((((((Vanwykia_remota	(Helixanthera_parasitica	Socratina_bemarivensis))	(((Plicosepalus_curviflorus	(Septulina_glauca	Phragmanthera_crassicaulis))	((((Oedina_pendens	(Spragueanella_rhamnifolia	Erianthemum_dregei))	((Globimetula_dinklagei	Emelianthe_panganensis)	(Tapinanthus_quinquangulus	Oliverella_rubroviridis)))	Phragmanthera_regularis)	(Tapinanthus_sp_OM825	(Helixanthera_kirkii	Moquiniella_rubra))))	((Bakerella_sp_Nickrent_4161	Plicosepalus_sagittifolius)	((((Dendrophthoe_constricta	Helixanthera_coccinea)	((Dendrophthoe_curvata	Dendrophthoe_longituba)	Dendrophthoe_vitellina))	Tolypanthus_involucratus)	((((((Loranthus_grewingkii	Loranthus_europaeus)	(Loranthus_odoratus	(Loranthus_delavayi	Loranthus_kaoi)))	Cecarria_obtusifolia)	(((((Tristerix_pubescens	(Tristerix_grandiflorus	Tristerix_longebracteatus))	((Tristerix_chodatianus	Tristerix_peruvianus)	Tristerix_peytonii))	((Tristerix_penduliflorus	Tristerix_verticillatus)	(Tristerix_corymbosus	Tristerix_aphyllus)))	(Atkinsonia_ligustrina	((Gaiadendron_punctatum	((((Notanthera_heterophylla	(Aetanthus_nodosus	Desmaria_mutabilis))	Tupeia_antarctica)	Nuytsia_floribunda)	(Ligaria_cuneifolia	((((((Cladocolea_cupulata
(((Bakerella_sp_Nickrent_4161	(((Vanwykia_remota	Socratina_bemarivensis)	(((Helixanthera_cylindrica	((Helixanthera_parasitica	((((Loranthus_grewingkii	Loranthus_europaeus)	(Loranthus_delavayi	(Loranthus_kaoi	Loranthus_odoratus)))	Cecarria_obtusifolia)	((((((Psittacanthus_schiedeanus	Notanthera_heterophylla)	(Desmaria_mutabilis	((((Tristerix_pubescens	(Tristerix_grandiflorus	Tristerix_longebracteatus))	((Tristerix_chodatianus	Tristerix_peruvianus)	Tristerix_peytonii))	((Tristerix_penduliflorus	Tristerix_verticillatus)	(Tristerix_corymbosus	Tristerix_aphyllus)))	Tupeia_antarctica)))	(Ligaria_cuneifolia	((Psittacanthus_calyculatus	((((((Psittacanthus_angustifolius	Cladocolea_gracilis)	(Struthanthus_orbicularis	Struthanthus_oerstedii))	Struthanthus_woodsonii)	Struthanthus_sp_RE_5128_1)	(Cladocolea_cupulata	Cladocolea_mcvaughii))	(Passovia_pyrifolia	(Tripodanthus_belmirensis	(Dendropemon_bicolor	Oryctanthus_occidentalis)))))	(Phthirusa_inorna	(Tripodanthus_flagellaris	Tripodanthus_acutifolius)))))	((((Alepis_flavida	Peraxilla_tetrapetala)	(((Amylotheca_subumbellata	(Lepeostegeres_lancifolia	(Lysiana_maritima	(Lysiana_exocarpi	Lysiana_filifolia))))	((Aetanthus_nodosus
((Tapinanthus_constrictiflorus	Englerina_ramulosa)	(((Bakerella_sp_Nickrent_4161	((((Vanwykia_remota	Socratina_bemarivensis)	(((Helixanthera_cylindrica	(((Helixanthera_parasitica	Phragmanthera_regularis)	((Ileostylus_micranthus	(Muellerina_celastroides	Muellerina_eucalyptoides))	((((Loranthus_grewingkii	Loranthus_europaeus)	(Loranthus_odoratus	(Loranthus_delavayi	Loranthus_kaoi)))	Cecarria_obtusifolia)	(Tupeia_antarctica	((Atkinsonia_ligustrina	((((Aetanthus_nodosus	Desmaria_mutabilis)	Ligaria_cuneifolia)	((Psittacanthus_calyculatus	((Phthirusa_inorna	(((Struthanthus_sp_RE_5128_1	Cladocolea_gracilis)	((Struthanthus_orbicularis	Struthanthus_oerstedii)	Struthanthus_woodsonii))	(Cladocolea_cupulata	Cladocolea_mcvaughii)))	((Psittacanthus_schiedeanus	Tripodanthus_belmirensis)	((Dendropemon_bicolor	Oryctanthus_occidentalis)	(Psittacanthus_angustifolius	Passovia_pyrifolia)))))	(Tripodanthus_flagellaris	Tripodanthus_acutifolius)))	((Alepis_flavida	Peraxilla_tetrapetala)	(Notanthera_heterophylla	(((((Lepidaria_oviceps	Loxanthera_speciosa)	Amylotheca_duthieana)	(((Decaisnina_brittenii	(Decaisnina_congesta	Decaisnina_signata))	Decaisnina_triflora)	(Lepidaria_sp_Nickrent_4044
((Agelanthus_sansibarensis	(Oncocalyx_sulfureus	Oncella_ambigua))	(((((Plicosepalus_curviflorus	(Moquiniella_rubra	((Englerina_woodfordioides	(Tapinanthus_quinquangulus	Oliverella_rubroviridis))	(((Helixanthera_kirkii	((Spragueanella_rhamnifolia	Erianthemum_dregei)	Tapinanthus_sp_OM825))	(Emelianthe_panganensis	Globimetula_dinklagei))	(Septulina_glauca	(Phragmanthera_regularis	Phragmanthera_crassicaulis))))))	(((Vanwykia_remota	Socratina_bemarivensis)	((((((((Loranthus_grewingkii	Loranthus_europaeus)	(Loranthus_odoratus	(Loranthus_delavayi	Loranthus_kaoi)))	Cecarria_obtusifolia)	(((Tupeia_antarctica	(((((Aetanthus_nodosus	Desmaria_mutabilis)	Ligaria_cuneifolia)	((((((Struthanthus_orbicularis	Struthanthus_oerstedii)	(((Cladocolea_cupulata	Cladocolea_mcvaughii)	Struthanthus_woodsonii)	(Psittacanthus_angustifolius	(Struthanthus_sp_RE_5128_1	Cladocolea_gracilis))))	((Dendropemon_bicolor	Oryctanthus_occidentalis)	Passovia_pyrifolia))	Psittacanthus_schiedeanus)	((Tripodanthus_belmirensis	(Phthirusa_inorna	(Tripodanthus_flagellaris	Tripodanthus_acutifolius)))	Psittacanthus_calyculatus))	Notanthera_heterophylla))	((Gaiadendron_punctatum	((Alepis_flavida	Peraxilla_tetrapetala)
((Tapinanthus_constrictiflorus	Englerina_ramulosa)	((Oncocalyx_schimperi	(Agelanthus_sansibarensis	(Oncocalyx_sulfureus	Oncella_ambigua)))	((Englerina_woodfordioides	Berhautia_senegalensis)	((((Phragmanthera_regularis	Moquiniella_rubra)	((Septulina_glauca	Phragmanthera_crassicaulis)	(Globimetula_dinklagei	(((Helixanthera_kirkii	(Tapinanthus_quinquangulus	Oliverella_rubroviridis))	((Spragueanella_rhamnifolia	Erianthemum_dregei)	Tapinanthus_sp_OM825))	Emelianthe_panganensis))))	((Vanwykia_remota	Socratina_bemarivensis)	((Plicosepalus_sagittifolius	(((Helixanthera_cylindrica	(((((Loranthus_grewingkii	Loranthus_europaeus)	(Loranthus_odoratus	(Loranthus_delavayi	Loranthus_kaoi)))	Cecarria_obtusifolia)	(((Tupeia_antarctica	(((((Aetanthus_nodosus	Desmaria_mutabilis)	((((Psittacanthus_calyculatus	(((Psittacanthus_angustifolius	Cladocolea_gracilis)	Struthanthus_sp_RE_5128_1)	((Psittacanthus_schiedeanus	Struthanthus_woodsonii)	((Tripodanthus_flagellaris	Struthanthus_orbicularis)	(Struthanthus_oerstedii	((Cladocolea_cupulata	Cladocolea_mcvaughii)	Phthirusa_inorna))))))	((Dendropemon_bicolor	Oryctanthus_occidentalis)	Passovia_pyrifolia))	(Tripodanthus_belmirensis	Tripodanthus_acutifolius))
((Agelanthus_sansibarensis	(Oncocalyx_schimperi	(Oncocalyx_sulfureus	Oncella_ambigua)))	(Berhautia_senegalensis	(((Vanwykia_remota	(Helixanthera_parasitica	Socratina_bemarivensis))	((((((((((Tupeia_antarctica	(Ligaria_cuneifolia	(Aetanthus_nodosus	Desmaria_mutabilis)))	((((Phthirusa_inorna	(Psittacanthus_calyculatus	(((((Struthanthus_sp_RE_5128_1	(Struthanthus_orbicularis	Struthanthus_oerstedii))	Psittacanthus_angustifolius)	Struthanthus_woodsonii)	Cladocolea_gracilis)	(Cladocolea_cupulata	Cladocolea_mcvaughii))))	(((Dendropemon_bicolor	Oryctanthus_occidentalis)	Passovia_pyrifolia)	((Tripodanthus_flagellaris	Tripodanthus_belmirensis)	Tripodanthus_acutifolius)))	Psittacanthus_schiedeanus)	((Gaiadendron_punctatum	(Nuytsia_floribunda	((Alepis_flavida	Peraxilla_tetrapetala)	(Notanthera_heterophylla	((Lepeostegeres_lancifolia	(Loxanthera_speciosa	Amylotheca_duthieana))	((Amylotheca_subumbellata	(Lysiana_filifolia	(Lysiana_maritima	Lysiana_exocarpi)))	(((Decaisnina_brittenii	(Decaisnina_congesta	Decaisnina_signata))	Decaisnina_triflora)	((Lepidaria_oviceps	Lepidaria_sp_Nickrent_4044)	(Macrosolen_melintangensis	Macrosolen_cochinchinensis)))))))))	Atkinsonia_ligustrina)))
(Agelanthus_sansibarensis	(((Oncocalyx_sulfureus	Oncella_ambigua)	((Oncocalyx_schimperi	(Tapinanthus_constrictiflorus	Englerina_ramulosa))	((((Socratina_bemarivensis	Vanwykia_remota)	(((((((Dendrophthoe_curvata	Dendrophthoe_longituba)	Dendrophthoe_vitellina)	Dendrophthoe_constricta)	Helixanthera_coccinea)	Tolypanthus_involucratus)	(((((Cecarria_obtusifolia	((Loranthus_grewingkii	Loranthus_europaeus)	(Loranthus_delavayi	(Loranthus_odoratus	Loranthus_kaoi))))	((Ileostylus_micranthus	(Muellerina_eucalyptoides	Muellerina_celastroides))	(((((Notanthera_heterophylla	(Ligaria_cuneifolia	((((Oryctanthus_occidentalis	Dendropemon_bicolor)	Psittacanthus_calyculatus)	(Phthirusa_inorna	(Tripodanthus_acutifolius	(Tripodanthus_flagellaris	Tripodanthus_belmirensis))))	((Psittacanthus_angustifolius	Passovia_pyrifolia)	(((Struthanthus_sp_RE_5128_1	Cladocolea_gracilis)	(Struthanthus_woodsonii	(Struthanthus_oerstedii	(Psittacanthus_schiedeanus	Struthanthus_orbicularis))))	(Cladocolea_cupulata	Cladocolea_mcvaughii))))))	((Tupeia_antarctica	Desmaria_mutabilis)	(Aetanthus_nodosus	((Peraxilla_tetrapetala	Alepis_flavida)	(((Lepidaria_oviceps	Loxanthera_speciosa)	Amylotheca_duthieana)
((Agelanthus_sansibarensis	(Oncocalyx_sulfureus	Oncella_ambigua))	(((Tapinanthus_constrictiflorus	(Englerina_ramulosa	Oncocalyx_schimperi))	(((Socratina_bemarivensis	Vanwykia_remota)	Oedina_pendens)	(((((Helixanthera_kirkii	Moquiniella_rubra)	(Septulina_glauca	Phragmanthera_crassicaulis))	(Globimetula_dinklagei	Emelianthe_panganensis))	((Englerina_woodfordioides	(Tapinanthus_quinquangulus	Oliverella_rubroviridis))	(Tapinanthus_sp_OM825	(Phragmanthera_regularis	(Spragueanella_rhamnifolia	Erianthemum_dregei)))))	((Bakerella_sp_Nickrent_4161	Plicosepalus_sagittifolius)	((((((Dendrophthoe_longituba	Dendrophthoe_vitellina)	Dendrophthoe_constricta)	Dendrophthoe_curvata)	Helixanthera_coccinea)	Tolypanthus_involucratus)	(((((Cecarria_obtusifolia	((Loranthus_grewingkii	Loranthus_europaeus)	(Loranthus_odoratus	(Loranthus_kaoi	Loranthus_delavayi))))	((Ileostylus_micranthus	(Muellerina_eucalyptoides	Muellerina_celastroides))	((Nuytsia_floribunda	((((Tristerix_pubescens	(Tristerix_peytonii	Tristerix_chodatianus))	Tristerix_peruvianus)	(Tristerix_grandiflorus	Tristerix_longebracteatus))	(Tristerix_verticillatus	(Tristerix_penduliflorus	(Tristerix_aphyllus	Tristerix_corymbosus)))))
((Agelanthus_sansibarensis	(Oncocalyx_sulfureus	Oncella_ambigua))	(((Tapinanthus_constrictiflorus	Englerina_ramulosa)	((((Plicosepalus_sagittifolius	((Plicosepalus_curviflorus	(((((Dendrophthoe_longituba	Dendrophthoe_vitellina)	Dendrophthoe_curvata)	Helixanthera_coccinea)	Dendrophthoe_constricta)	Tolypanthus_involucratus))	((((Phragmanthera_regularis	(((((Atkinsonia_ligustrina	(Gaiadendron_punctatum	Nuytsia_floribunda))	(Ligaria_cuneifolia	(((Tripodanthus_acutifolius	(Tripodanthus_flagellaris	Tripodanthus_belmirensis))	(Psittacanthus_calyculatus	((Passovia_pyrifolia	(Oryctanthus_occidentalis	Dendropemon_bicolor))	((((Cladocolea_gracilis	Struthanthus_sp_RE_5128_1)	((Cladocolea_cupulata	Cladocolea_mcvaughii)	Struthanthus_woodsonii))	Psittacanthus_angustifolius)	((Struthanthus_oerstedii	Struthanthus_orbicularis)	Phthirusa_inorna)))))	Psittacanthus_schiedeanus)))	((Tupeia_antarctica	(Aetanthus_nodosus	Desmaria_mutabilis))	(Notanthera_heterophylla	((Peraxilla_tetrapetala	Alepis_flavida)	(((Lepidaria_oviceps	Loxanthera_speciosa)	(Lepeostegeres_lancifolia	Amylotheca_duthieana))	(((Lepidaria_sp_Nickrent_4044	(Macrosolen_cochinchinensis	Macrosolen_melintangensis))	(Decaisnina_triflora	((Decaisnina_congesta
((((Oedina_pendens	(Vanwykia_remota	(((Septulina_glauca	Bakerella_sp_Nickrent_4161)	Plicosepalus_sagittifolius)	((((Dendrophthoe_curvata	Helixanthera_coccinea)	(Dendrophthoe_constricta	(Dendrophthoe_longituba	Dendrophthoe_vitellina)))	Tolypanthus_involucratus)	((((((Ileostylus_micranthus	(Muellerina_eucalyptoides	Muellerina_celastroides))	(((Gaiadendron_punctatum	Nuytsia_floribunda)	(Tupeia_antarctica	(((Notanthera_heterophylla	((Peraxilla_tetrapetala	Alepis_flavida)	((Amylotheca_subumbellata	(Lysiana_exocarpi	(Lysiana_maritima	Lysiana_filifolia)))	((Amylotheca_duthieana	Loxanthera_speciosa)	(Lepidaria_oviceps	((Lepidaria_sp_Nickrent_4044	(Macrosolen_cochinchinensis	Macrosolen_melintangensis))	(Lepeostegeres_lancifolia	(Decaisnina_triflora	((Decaisnina_congesta	Decaisnina_signata)	Decaisnina_brittenii)))))))))	((((Aetanthus_nodosus	(((Tristerix_grandiflorus	Tristerix_longebracteatus)	(Tristerix_pubescens	(Tristerix_peytonii	(Tristerix_chodatianus	Tristerix_peruvianus))))	(Tristerix_verticillatus	(Tristerix_penduliflorus	(Tristerix_aphyllus	Tristerix_corymbosus)))))	Desmaria_mutabilis)	Ligaria_cuneifolia)	(((Passovia_pyrifolia	(Oryctanthus_occidentalis
((Agelanthus_sansibarensis	(Oncocalyx_sulfureus	Oncella_ambigua))	((Oncocalyx_schimperi	(((((Bakerella_sp_Nickrent_4161	Plicosepalus_sagittifolius)	(((Dendrophthoe_constricta	(Dendrophthoe_curvata	(Dendrophthoe_longituba	Dendrophthoe_vitellina)))	(Tolypanthus_involucratus	Helixanthera_coccinea))	((((((Cecarria_obtusifolia	((Loranthus_grewingkii	Loranthus_europaeus)	(Loranthus_odoratus	(Loranthus_kaoi	Loranthus_delavayi))))	((Ileostylus_micranthus	(Muellerina_eucalyptoides	Muellerina_celastroides))	(Nuytsia_floribunda	((((Lepidaria_oviceps	(((Desmaria_mutabilis	Aetanthus_nodosus)	((Ligaria_cuneifolia	(((Tristerix_peytonii	(Tristerix_chodatianus	Tristerix_peruvianus))	((Tristerix_grandiflorus	Tristerix_longebracteatus)	Tristerix_pubescens))	(Tristerix_verticillatus	(Tristerix_penduliflorus	(Tristerix_aphyllus	Tristerix_corymbosus)))))	(Tupeia_antarctica	Notanthera_heterophylla)))	((((Tripodanthus_acutifolius	(Tripodanthus_flagellaris	Tripodanthus_belmirensis))	(Cladocolea_cupulata	Cladocolea_mcvaughii))	((Phthirusa_inorna	((Psittacanthus_angustifolius	Passovia_pyrifolia)	(Oryctanthus_occidentalis	Dendropemon_bicolor)))	(Psittacanthus_calyculatus	(((Struthanthus_sp_RE_5128_1
((Agelanthus_sansibarensis	(Oncocalyx_schimperi	(Oncocalyx_sulfureus	Oncella_ambigua)))	(((Tapinanthus_constrictiflorus	Englerina_ramulosa)	((((((Septulina_glauca	Bakerella_sp_Nickrent_4161)	Plicosepalus_sagittifolius)	(((Dendrophthoe_constricta	(Dendrophthoe_curvata	(Dendrophthoe_longituba	Dendrophthoe_vitellina)))	(Tolypanthus_involucratus	Helixanthera_coccinea))	((((((Nuytsia_floribunda	((((((Tupeia_antarctica	((Desmaria_mutabilis	Aetanthus_nodosus)	(((Tristerix_peytonii	(Tristerix_chodatianus	Tristerix_peruvianus))	((Tristerix_grandiflorus	Tristerix_longebracteatus)	Tristerix_pubescens))	((Tristerix_aphyllus	Tristerix_corymbosus)	(Tristerix_verticillatus	Tristerix_penduliflorus)))))	((Phthirusa_inorna	(Tripodanthus_acutifolius	(Tripodanthus_flagellaris	Tripodanthus_belmirensis)))	((Passovia_pyrifolia	(Oryctanthus_occidentalis	Dendropemon_bicolor))	(Psittacanthus_calyculatus	((Psittacanthus_schiedeanus	(((Cladocolea_cupulata	Cladocolea_mcvaughii)	(Struthanthus_oerstedii	Struthanthus_orbicularis))	Struthanthus_woodsonii))	(Struthanthus_sp_RE_5128_1	(Psittacanthus_angustifolius	Cladocolea_gracilis)))))))	Ligaria_cuneifolia)	Atkinsonia_ligustrina)	((Peraxilla_tetrapetala	Alepis_flavida)
((((Bakerella_sp_Nickrent_4161	((Plicosepalus_sagittifolius	(((Dendrophthoe_constricta	(Dendrophthoe_curvata	(Dendrophthoe_longituba	Dendrophthoe_vitellina)))	(Tolypanthus_involucratus	Helixanthera_coccinea))	((((((((Phthirusa_inorna	(((Tripodanthus_flagellaris	(Tripodanthus_belmirensis	Tripodanthus_acutifolius))	((Passovia_pyrifolia	(Oryctanthus_occidentalis	Dendropemon_bicolor))	(((((Struthanthus_oerstedii	(Psittacanthus_schiedeanus	Struthanthus_orbicularis))	(Psittacanthus_angustifolius	Cladocolea_gracilis))	Struthanthus_woodsonii)	Struthanthus_sp_RE_5128_1)	(Cladocolea_cupulata	Cladocolea_mcvaughii))))	Psittacanthus_calyculatus))	(Ligaria_cuneifolia	(Desmaria_mutabilis	Aetanthus_nodosus)))	Tupeia_antarctica)	(Atkinsonia_ligustrina	(((Peraxilla_tetrapetala	Alepis_flavida)	(Notanthera_heterophylla	(Lepeostegeres_lancifolia	((Amylotheca_duthieana	Loxanthera_speciosa)	((Lepidaria_oviceps	(Amylotheca_subumbellata	((Lysiana_filifolia	Lysiana_maritima)	Lysiana_exocarpi)))	((Lepidaria_sp_Nickrent_4044	(Macrosolen_cochinchinensis	Macrosolen_melintangensis))	(Decaisnina_triflora	((Decaisnina_congesta	Decaisnina_signata)	Decaisnina_brittenii))))))))	(Gaiadendron_punctatum	((((Tristerix_peruvianus
((Agelanthus_sansibarensis	(Oncocalyx_schimperi	(Oncocalyx_sulfureus	Oncella_ambigua)))	((((((Bakerella_sp_Nickrent_4161	(((Tolypanthus_involucratus	(Helixanthera_coccinea	((Dendrophthoe_curvata	(Dendrophthoe_longituba	Dendrophthoe_vitellina))	Dendrophthoe_constricta)))	((((Helixanthera_parasitica	((Ileostylus_micranthus	(Muellerina_eucalyptoides	Muellerina_celastroides))	(((Atkinsonia_ligustrina	((Gaiadendron_punctatum	((Phthirusa_inorna	(Tripodanthus_flagellaris	Tripodanthus_acutifolius))	(Psittacanthus_calyculatus	(((Psittacanthus_schiedeanus	Tripodanthus_belmirensis)	((Psittacanthus_angustifolius	Passovia_pyrifolia)	(Oryctanthus_occidentalis	Dendropemon_bicolor)))	((Cladocolea_gracilis	(Struthanthus_woodsonii	(Struthanthus_sp_RE_5128_1	(Struthanthus_oerstedii	Struthanthus_orbicularis))))	(Cladocolea_cupulata	Cladocolea_mcvaughii))))))	(((Peraxilla_tetrapetala	Alepis_flavida)	(Notanthera_heterophylla	((Amylotheca_duthieana	Loxanthera_speciosa)	(((Amylotheca_subumbellata	(Lysiana_maritima	(Lysiana_exocarpi	Lysiana_filifolia)))	(((Lepidaria_oviceps	Lepidaria_sp_Nickrent_4044)	(Macrosolen_cochinchinensis	Macrosolen_melintangensis))	(Decaisnina_triflora	((Decaisnina_signata	Decaisnina_congesta)
((((((Bakerella_sp_Nickrent_4161	(Septulina_glauca	((((Dendrophthoe_curvata	(Dendrophthoe_longituba	Dendrophthoe_vitellina))	(Plicosepalus_curviflorus	(Tolypanthus_involucratus	Helixanthera_coccinea)))	(((Dendrophthoe_constricta	(((Cecarria_obtusifolia	((Loranthus_grewingkii	Loranthus_europaeus)	(Loranthus_odoratus	(Loranthus_kaoi	Loranthus_delavayi))))	((Ileostylus_micranthus	(Muellerina_eucalyptoides	Muellerina_celastroides))	(((Desmaria_mutabilis	Aetanthus_nodosus)	(((Phthirusa_inorna	((Tripodanthus_belmirensis	Tripodanthus_flagellaris)	Tripodanthus_acutifolius))	(Psittacanthus_calyculatus	((Passovia_pyrifolia	(Oryctanthus_occidentalis	Dendropemon_bicolor))	((Psittacanthus_angustifolius	Cladocolea_gracilis)	(Struthanthus_woodsonii	(Struthanthus_sp_RE_5128_1	(Struthanthus_orbicularis	((Psittacanthus_schiedeanus	(Cladocolea_cupulata	Cladocolea_mcvaughii))	Struthanthus_oerstedii))))))))	((((((Tristerix_grandiflorus	Tristerix_longebracteatus)	Tristerix_pubescens)	((Tristerix_peruvianus	Tristerix_chodatianus)	Tristerix_peytonii))	(Tristerix_verticillatus	(Tristerix_penduliflorus	(Tristerix_aphyllus	Tristerix_corymbosus))))	Notanthera_heterophylla)	Ligaria_cuneifolia)))	((Nuytsia_floribunda
((Tapinanthus_constrictiflorus	Englerina_ramulosa)	((Oncocalyx_schimperi	(Agelanthus_sansibarensis	(Oncocalyx_sulfureus	Oncella_ambigua)))	(Berhautia_senegalensis	((((Bakerella_sp_Nickrent_4161	((((Dendrophthoe_curvata	(Dendrophthoe_constricta	(Dendrophthoe_longituba	Dendrophthoe_vitellina)))	(Tolypanthus_involucratus	Helixanthera_coccinea))	((((Helixanthera_parasitica	((Cecarria_obtusifolia	((Loranthus_grewingkii	Loranthus_europaeus)	(Loranthus_delavayi	(Loranthus_odoratus	Loranthus_kaoi))))	((Ileostylus_micranthus	(Muellerina_eucalyptoides	Muellerina_celastroides))	(((((((Phthirusa_inorna	((Tripodanthus_belmirensis	Tripodanthus_flagellaris)	Tripodanthus_acutifolius))	((Passovia_pyrifolia	(Oryctanthus_occidentalis	Dendropemon_bicolor))	((Struthanthus_woodsonii	(Struthanthus_sp_RE_5128_1	(Struthanthus_orbicularis	(((Cladocolea_cupulata	Cladocolea_mcvaughii)	Struthanthus_oerstedii)	(Psittacanthus_angustifolius	Cladocolea_gracilis)))))	Psittacanthus_calyculatus)))	Psittacanthus_schiedeanus)	(Notanthera_heterophylla	(Tupeia_antarctica	(Desmaria_mutabilis	Aetanthus_nodosus))))	Atkinsonia_ligustrina)	(((Peraxilla_tetrapetala	Alepis_flavida)	((Amylotheca_duthieana	(Lepidaria_oviceps
(((Oedina_pendens	(((((Baratranthus_axanthus	Helixanthera_cylindrica)	(((Ileostylus_micranthus	(Muellerina_eucalyptoides	Muellerina_celastroides))	(((((Tristerix_grandiflorus	(Tristerix_pubescens	Tristerix_longebracteatus))	((Tristerix_chodatianus	Tristerix_peruvianus)	Tristerix_peytonii))	((Tristerix_penduliflorus	(Tristerix_aphyllus	Tristerix_corymbosus))	Tristerix_verticillatus))	((((Desmaria_mutabilis	Aetanthus_nodosus)	((Ligaria_cuneifolia	(Atkinsonia_ligustrina	(Nuytsia_floribunda	(Gaiadendron_punctatum	(((Amylotheca_subumbellata	(Lysiana_exocarpi	(Lysiana_filifolia	Lysiana_maritima)))	(((Lepeostegeres_lancifolia	Amylotheca_duthieana)	((Lepidaria_sp_Nickrent_4044	(Macrosolen_melintangensis	Macrosolen_cochinchinensis))	(Decaisnina_triflora	(Decaisnina_brittenii	(Decaisnina_signata	Decaisnina_congesta)))))	(Lepidaria_oviceps	Loxanthera_speciosa)))	(Alepis_flavida	Peraxilla_tetrapetala))))))	(((((Cladocolea_gracilis	Psittacanthus_schiedeanus)	(Psittacanthus_angustifolius	((Struthanthus_sp_RE_5128_1	((Cladocolea_mcvaughii	Cladocolea_cupulata)	(Struthanthus_orbicularis	Struthanthus_oerstedii)))	Struthanthus_woodsonii)))	Psittacanthus_calyculatus)	((Oryctanthus_occidentalis
((Englerina_ramulosa	Tapinanthus_constrictiflorus)	((Englerina_woodfordioides	((Oncocalyx_schimperi	(Oncella_ambigua	Oncocalyx_sulfureus))	Agelanthus_sansibarensis))	((((((Moquiniella_rubra	(((Phragmanthera_regularis	Septulina_glauca)	Phragmanthera_crassicaulis)	((((Helixanthera_kirkii	Emelianthe_panganensis)	Globimetula_dinklagei)	(Oedina_pendens	(Erianthemum_dregei	Spragueanella_rhamnifolia)))	(Oliverella_rubroviridis	Tapinanthus_sp_OM825))))	Socratina_bemarivensis)	(Plicosepalus_sagittifolius	(Vanwykia_remota	(((Helixanthera_cylindrica	(((Cecarria_obtusifolia	(((Loranthus_delavayi	Loranthus_kaoi)	Loranthus_odoratus)	(Loranthus_grewingkii	Loranthus_europaeus)))	((Ileostylus_micranthus	(Muellerina_eucalyptoides	Muellerina_celastroides))	(((Tristerix_penduliflorus	(Tristerix_aphyllus	Tristerix_corymbosus))	(Tristerix_verticillatus	(((Tristerix_chodatianus	Tristerix_peruvianus)	Tristerix_peytonii)	(Tristerix_pubescens	(Tristerix_grandiflorus	Tristerix_longebracteatus)))))	((((((((((Struthanthus_sp_RE_5128_1	((Cladocolea_mcvaughii	Cladocolea_cupulata)	(Struthanthus_orbicularis	Struthanthus_oerstedii)))	Struthanthus_woodsonii)	(Psittacanthus_angustifolius	Cladocolea_gracilis))
(((Oncocalyx_schimperi	(Oncella_ambigua	Oncocalyx_sulfureus))	Agelanthus_sansibarensis)	(((Englerina_ramulosa	Tapinanthus_constrictiflorus)	(Oedina_pendens	((Plicosepalus_curviflorus	(((Septulina_glauca	Phragmanthera_crassicaulis)	(((Tapinanthus_sp_OM825	(Erianthemum_dregei	Spragueanella_rhamnifolia))	(Englerina_woodfordioides	(Oliverella_rubroviridis	Tapinanthus_quinquangulus)))	(Emelianthe_panganensis	(Phragmanthera_regularis	Globimetula_dinklagei))))	(Helixanthera_kirkii	Moquiniella_rubra)))	((((Helixanthera_cylindrica	((Helixanthera_parasitica	((((((Tristerix_chodatianus	Tristerix_peruvianus)	((Tristerix_peytonii	(Tristerix_grandiflorus	Tristerix_longebracteatus))	Tristerix_pubescens))	((Tristerix_aphyllus	Tristerix_corymbosus)	(Tristerix_penduliflorus	Tristerix_verticillatus)))	(((((((((Struthanthus_sp_RE_5128_1	((Cladocolea_mcvaughii	Cladocolea_cupulata)	(Struthanthus_orbicularis	Struthanthus_oerstedii)))	Struthanthus_woodsonii)	Cladocolea_gracilis)	(Psittacanthus_calyculatus	((Oryctanthus_occidentalis	Dendropemon_bicolor)	(Psittacanthus_angustifolius	Passovia_pyrifolia))))	Psittacanthus_schiedeanus)	(Phthirusa_inorna	(Tripodanthus_belmirensis	(Tripodanthus_flagellaris	Tripodanthus_acutifolius))))
((Oedina_pendens	((((Septulina_glauca	Phragmanthera_crassicaulis)	(((Tapinanthus_sp_OM825	(Erianthemum_dregei	Spragueanella_rhamnifolia))	(Englerina_woodfordioides	(Oliverella_rubroviridis	Tapinanthus_quinquangulus)))	(Emelianthe_panganensis	(Phragmanthera_regularis	Globimetula_dinklagei))))	(Helixanthera_kirkii	Moquiniella_rubra))	((((((Plicosepalus_curviflorus	Baratranthus_axanthus)	(((Helicanthes_elastica	Amyema_queenslandica)	Benthamina_alyxifolia)	(Sogerianthe_sessiflora	((Amyema_glabra	((Amyema_cambagei	Diplatia_grandibractea)	Diplatia_furcata))	Dactyliophora_novaeguineae))))	(Helixanthera_cylindrica	((Ileostylus_micranthus	(Muellerina_eucalyptoides	Muellerina_celastroides))	((Tupeia_antarctica	((Desmaria_mutabilis	Aetanthus_nodosus)	(Notanthera_heterophylla	(((((((Tristerix_verticillatus	((Tristerix_peytonii	(Tristerix_chodatianus	Tristerix_peruvianus))	((Tristerix_grandiflorus	Tristerix_longebracteatus)	Tristerix_pubescens)))	((Tristerix_aphyllus	Tristerix_corymbosus)	Tristerix_penduliflorus))	Nuytsia_floribunda)	Gaiadendron_punctatum)	(((((Lepidaria_sp_Nickrent_4044	(Macrosolen_melintangensis	Macrosolen_cochinchinensis))	(Decaisnina_triflora	(Decaisnina_brittenii
((Englerina_ramulosa	Tapinanthus_constrictiflorus)	((Oncocalyx_schimperi	(Berhautia_senegalensis	(((Plicosepalus_curviflorus	((((Tapinanthus_sp_OM825	(Erianthemum_dregei	Spragueanella_rhamnifolia))	(Septulina_glauca	(Englerina_woodfordioides	(Oliverella_rubroviridis	Tapinanthus_quinquangulus))))	((Emelianthe_panganensis	(Phragmanthera_regularis	Globimetula_dinklagei))	Phragmanthera_crassicaulis))	(Helixanthera_kirkii	Moquiniella_rubra)))	((Plicosepalus_sagittifolius	(((((Helixanthera_coccinea	(Dendrophthoe_curvata	Dendrophthoe_longituba))	(Dendrophthoe_constricta	Dendrophthoe_vitellina))	Tolypanthus_involucratus)	((((Sogerianthe_sessiflora	((((Amyema_glabra	(Diplatia_grandibractea	Diplatia_furcata))	Amyema_cambagei)	(Benthamina_alyxifolia	Dactyliophora_novaeguineae))	(Helicanthes_elastica	Amyema_queenslandica)))	((((Atkinsonia_ligustrina	(Notanthera_heterophylla	((Desmaria_mutabilis	Aetanthus_nodosus)	Tupeia_antarctica)))	((((((Tristerix_peytonii	(Tristerix_chodatianus	Tristerix_peruvianus))	((Tristerix_grandiflorus	Tristerix_longebracteatus)	Tristerix_pubescens))	((Tristerix_aphyllus	Tristerix_corymbosus)	(Tristerix_verticillatus	Tristerix_penduliflorus)))	Nuytsia_floribunda)
(Agelanthus_sansibarensis	(((Englerina_ramulosa	Tapinanthus_constrictiflorus)	((((((Oedina_pendens	((Tapinanthus_sp_OM825	(Erianthemum_dregei	Spragueanella_rhamnifolia))	Helixanthera_kirkii))	(Emelianthe_panganensis	((Oliverella_rubroviridis	(Tapinanthus_quinquangulus	Englerina_woodfordioides))	Globimetula_dinklagei)))	Moquiniella_rubra)	((Septulina_glauca	Phragmanthera_regularis)	Phragmanthera_crassicaulis))	((Plicosepalus_sagittifolius	(((((Dendrophthoe_constricta	(Dendrophthoe_longituba	Dendrophthoe_vitellina))	Helixanthera_coccinea)	Dendrophthoe_curvata)	((((Tolypanthus_involucratus	((Sogerianthe_sessiflora	((Benthamina_alyxifolia	(Dactyliophora_novaeguineae	(((Diplatia_furcata	Diplatia_grandibractea)	Amyema_glabra)	Amyema_cambagei)))	(Helicanthes_elastica	Amyema_queenslandica)))	Baratranthus_axanthus))	((((((((Tristerix_peytonii	(Tristerix_chodatianus	Tristerix_peruvianus))	((Tristerix_grandiflorus	Tristerix_longebracteatus)	Tristerix_pubescens))	((Tristerix_aphyllus	Tristerix_corymbosus)	(Tristerix_verticillatus	Tristerix_penduliflorus)))	Nuytsia_floribunda)	Gaiadendron_punctatum)	((((((((((Struthanthus_orbicularis	Struthanthus_oerstedii)	Struthanthus_sp_RE_5128_1)	(Struthanthus_woodsonii
(Agelanthus_sansibarensis	(((((((Septulina_glauca	Phragmanthera_crassicaulis)	((((Tapinanthus_sp_OM825	(Erianthemum_dregei	Spragueanella_rhamnifolia))	(Helixanthera_kirkii	Oedina_pendens))	(Globimetula_dinklagei	Emelianthe_panganensis))	Phragmanthera_regularis))	Moquiniella_rubra)	(((((((Plicosepalus_curviflorus	((Sogerianthe_sessiflora	((Dactyliophora_novaeguineae	(((Diplatia_furcata	Diplatia_grandibractea)	Amyema_glabra)	Amyema_cambagei))	((Helixanthera_parasitica	(Helicanthes_elastica	Amyema_queenslandica))	Benthamina_alyxifolia)))	Baratranthus_axanthus))	((((((Tristerix_aphyllus	Tristerix_corymbosus)	((((Tristerix_peytonii	(Tristerix_chodatianus	Tristerix_peruvianus))	((Tristerix_grandiflorus	Tristerix_longebracteatus)	Tristerix_pubescens))	Tristerix_verticillatus)	Tristerix_penduliflorus))	Nuytsia_floribunda)	(((((Desmaria_mutabilis	Aetanthus_nodosus)	(Notanthera_heterophylla	((((((Struthanthus_woodsonii	((Struthanthus_orbicularis	((Cladocolea_mcvaughii	Cladocolea_cupulata)	Struthanthus_oerstedii))	Struthanthus_sp_RE_5128_1))	(Psittacanthus_angustifolius	Cladocolea_gracilis))	((Oryctanthus_occidentalis	Dendropemon_bicolor)	Passovia_pyrifolia))	Psittacanthus_calyculatus)
((Agelanthus_sansibarensis	(Oncella_ambigua	Oncocalyx_sulfureus))	((((Englerina_woodfordioides	(Oliverella_rubroviridis	Tapinanthus_quinquangulus))	(((Emelianthe_panganensis	((Oedina_pendens	Helixanthera_kirkii)	(Tapinanthus_sp_OM825	(Erianthemum_dregei	Spragueanella_rhamnifolia))))	(Phragmanthera_regularis	Globimetula_dinklagei))	(Moquiniella_rubra	(Septulina_glauca	Phragmanthera_crassicaulis))))	(((Helixanthera_cylindrica	(Bakerella_sp_Nickrent_4161	Plicosepalus_sagittifolius))	(((((Sogerianthe_sessiflora	((Dactyliophora_novaeguineae	((Amyema_cambagei	(Diplatia_grandibractea	Diplatia_furcata))	Amyema_glabra))	((Helixanthera_parasitica	(Helicanthes_elastica	Amyema_queenslandica))	Benthamina_alyxifolia)))	Baratranthus_axanthus)	((Cecarria_obtusifolia	((Loranthus_odoratus	(Loranthus_kaoi	Loranthus_delavayi))	(Loranthus_grewingkii	Loranthus_europaeus)))	((Ileostylus_micranthus	(Muellerina_eucalyptoides	Muellerina_celastroides))	((((Tristerix_aphyllus	Tristerix_corymbosus)	((((Tristerix_peytonii	(Tristerix_chodatianus	Tristerix_peruvianus))	(Tristerix_grandiflorus	(Tristerix_longebracteatus	Tristerix_pubescens)))	Tristerix_verticillatus)	Tristerix_penduliflorus))
(((((((((Helixanthera_kirkii	(Tapinanthus_sp_OM825	(Oliverella_rubroviridis	Tapinanthus_quinquangulus)))	(Erianthemum_dregei	Spragueanella_rhamnifolia))	Emelianthe_panganensis)	(Plicosepalus_curviflorus	(Phragmanthera_regularis	Globimetula_dinklagei)))	(Septulina_glauca	Phragmanthera_crassicaulis))	Moquiniella_rubra)	(Bakerella_sp_Nickrent_4161	((Socratina_bemarivensis	Vanwykia_remota)	(Plicosepalus_sagittifolius	(((Helixanthera_cylindrica	Baratranthus_axanthus)	((Helixanthera_parasitica	((((((Tristerix_peytonii	Tristerix_pubescens)	(Tristerix_chodatianus	Tristerix_peruvianus))	(Tristerix_grandiflorus	Tristerix_longebracteatus))	((Tristerix_verticillatus	Tristerix_penduliflorus)	(Tristerix_aphyllus	Tristerix_corymbosus)))	(Tupeia_antarctica	((Gaiadendron_punctatum	(((Desmaria_mutabilis	Aetanthus_nodosus)	(Ligaria_cuneifolia	((((((Struthanthus_woodsonii	((Struthanthus_orbicularis	Struthanthus_oerstedii)	Struthanthus_sp_RE_5128_1))	Cladocolea_gracilis)	(Cladocolea_mcvaughii	Cladocolea_cupulata))	Psittacanthus_schiedeanus)	((Phthirusa_inorna	Psittacanthus_calyculatus)	((Oryctanthus_occidentalis	Dendropemon_bicolor)	(Psittacanthus_angustifolius	Passovia_pyrifolia))))	((Tripodanthus_belmirensis
(((((((Helixanthera_parasitica	Socratina_bemarivensis)	Vanwykia_remota)	(((Bakerella_sp_Nickrent_4161	Plicosepalus_sagittifolius)	(((Dendrophthoe_constricta	(Dendrophthoe_curvata	(Dendrophthoe_longituba	Dendrophthoe_vitellina)))	(Helixanthera_coccinea	Tolypanthus_involucratus))	((((Cecarria_obtusifolia	((Loranthus_odoratus	(Loranthus_kaoi	Loranthus_delavayi))	(Loranthus_grewingkii	Loranthus_europaeus)))	((Ileostylus_micranthus	(Muellerina_eucalyptoides	Muellerina_celastroides))	(((Tristerix_penduliflorus	(Tristerix_aphyllus	Tristerix_corymbosus))	((((Tristerix_chodatianus	Tristerix_peruvianus)	(Tristerix_grandiflorus	Tristerix_longebracteatus))	(Tristerix_pubescens	Tristerix_peytonii))	Tristerix_verticillatus))	((Tupeia_antarctica	(((Notanthera_heterophylla	((((Phthirusa_inorna	(((Struthanthus_oerstedii	(Psittacanthus_schiedeanus	Struthanthus_orbicularis))	Cladocolea_gracilis)	(Struthanthus_sp_RE_5128_1	(Struthanthus_woodsonii	(Cladocolea_mcvaughii	Cladocolea_cupulata)))))	((Oryctanthus_occidentalis	Dendropemon_bicolor)	(Passovia_pyrifolia	Psittacanthus_angustifolius)))	Psittacanthus_calyculatus)	((Tripodanthus_belmirensis	Tripodanthus_flagellaris)	Tripodanthus_acutifolius)))	((Desmaria_mutabilis
(((((Bakerella_sp_Nickrent_4161	((((Helixanthera_parasitica	(Taxillus_chinensis	(Scurrula_pulverulenta	(Scurrula_ferruginea	Scurrula_parasitica))))	(((Plicosepalus_curviflorus	(Baratranthus_axanthus	Helixanthera_cylindrica))	((((((Tristerix_chodatianus	Tristerix_peruvianus)	Tristerix_peytonii)	((Tristerix_longebracteatus	Tristerix_grandiflorus)	Tristerix_pubescens))	(Tristerix_verticillatus	(Tristerix_penduliflorus	(Tristerix_corymbosus	Tristerix_aphyllus))))	(((Tupeia_antarctica	Gaiadendron_punctatum)	((((Loxanthera_speciosa	Amylotheca_duthieana)	(((Lepeostegeres_lancifolia	(Decaisnina_triflora	((Decaisnina_congesta	Decaisnina_signata)	Decaisnina_brittenii)))	((Macrosolen_cochinchinensis	Macrosolen_melintangensis)	(Lepidaria_oviceps	Lepidaria_sp_Nickrent_4044)))	((Lysiana_exocarpi	(Lysiana_filifolia	Lysiana_maritima))	Amylotheca_subumbellata)))	(Alepis_flavida	Peraxilla_tetrapetala))	((((Ligaria_cuneifolia	(Desmaria_mutabilis	Aetanthus_nodosus))	Notanthera_heterophylla)	(((((Passovia_pyrifolia	(Oryctanthus_occidentalis	Dendropemon_bicolor))	((Struthanthus_sp_RE_5128_1	(Cladocolea_gracilis	(Psittacanthus_angustifolius	(Phthirusa_inorna	(Struthanthus_orbicularis
((Agelanthus_sansibarensis	(Oncocalyx_sulfureus	Oncella_ambigua))	(((Oncocalyx_schimperi	(Tapinanthus_constrictiflorus	Englerina_ramulosa))	((((Moquiniella_rubra	((((Tapinanthus_sp_OM825	(Erianthemum_dregei	Spragueanella_rhamnifolia))	(Englerina_woodfordioides	(Tapinanthus_quinquangulus	Oliverella_rubroviridis)))	(Globimetula_dinklagei	(Helixanthera_kirkii	Emelianthe_panganensis)))	(Phragmanthera_crassicaulis	Septulina_glauca)))	Phragmanthera_regularis)	((Vanwykia_remota	(Helixanthera_parasitica	Socratina_bemarivensis))	(Bakerella_sp_Nickrent_4161	((((Taxillus_chinensis	(Scurrula_ferruginea	(Scurrula_parasitica	Scurrula_pulverulenta)))	((Helixanthera_cylindrica	((((Tristerix_penduliflorus	(Tristerix_corymbosus	Tristerix_aphyllus))	(((Tristerix_chodatianus	Tristerix_peruvianus)	(Tristerix_peytonii	((Tristerix_longebracteatus	Tristerix_grandiflorus)	Tristerix_pubescens)))	Tristerix_verticillatus))	((Gaiadendron_punctatum	(((Ligaria_cuneifolia	(Phthirusa_inorna	((Psittacanthus_calyculatus	(((((Psittacanthus_schiedeanus	Struthanthus_orbicularis)	Struthanthus_oerstedii)	Struthanthus_woodsonii)	(Struthanthus_sp_RE_5128_1	Cladocolea_gracilis))	(Cladocolea_mcvaughii	Cladocolea_cupulata)))
(((Vanwykia_remota	Socratina_bemarivensis)	(((((Taxillus_chinensis	(Scurrula_ferruginea	(Scurrula_parasitica	Scurrula_pulverulenta)))	(Helixanthera_cylindrica	((((Cecarria_obtusifolia	((Loranthus_grewingkii	Loranthus_europaeus)	(Loranthus_delavayi	(Loranthus_odoratus	Loranthus_kaoi))))	(((Nuytsia_floribunda	(Tupeia_antarctica	((Tristerix_penduliflorus	(Tristerix_corymbosus	Tristerix_aphyllus))	(((Tristerix_grandiflorus	(Tristerix_pubescens	Tristerix_longebracteatus))	((Tristerix_chodatianus	Tristerix_peruvianus)	Tristerix_peytonii))	Tristerix_verticillatus))))	(Gaiadendron_punctatum	(Atkinsonia_ligustrina	(((((((Decaisnina_triflora	((Decaisnina_congesta	Decaisnina_signata)	Decaisnina_brittenii))	((Macrosolen_cochinchinensis	Macrosolen_melintangensis)	Lepidaria_sp_Nickrent_4044))	(((Lysiana_filifolia	Lysiana_maritima)	Lysiana_exocarpi)	Amylotheca_subumbellata))	((Lepidaria_oviceps	Loxanthera_speciosa)	Amylotheca_duthieana))	Lepeostegeres_lancifolia)	(Alepis_flavida	Peraxilla_tetrapetala))	((((Psittacanthus_calyculatus	(((((Psittacanthus_angustifolius	Cladocolea_gracilis)	(Struthanthus_sp_RE_5128_1	(Struthanthus_orbicularis	Struthanthus_oerstedii)))
((Agelanthus_sansibarensis	(Oncocalyx_schimperi	(Oncocalyx_sulfureus	Oncella_ambigua)))	(((Vanwykia_remota	Socratina_bemarivensis)	((((((Taxillus_chinensis	(Scurrula_pulverulenta	(Scurrula_ferruginea	Scurrula_parasitica)))	(Helixanthera_cylindrica	(((((Ligaria_cuneifolia	((((Psittacanthus_schiedeanus	Tripodanthus_belmirensis)	(Passovia_pyrifolia	(Oryctanthus_occidentalis	Dendropemon_bicolor)))	(Psittacanthus_calyculatus	((Cladocolea_gracilis	Struthanthus_sp_RE_5128_1)	((Struthanthus_orbicularis	((Cladocolea_mcvaughii	Cladocolea_cupulata)	(Psittacanthus_angustifolius	Struthanthus_oerstedii)))	Struthanthus_woodsonii))))	(Phthirusa_inorna	(Tripodanthus_acutifolius	Tripodanthus_flagellaris))))	(Tupeia_antarctica	(((Nuytsia_floribunda	Notanthera_heterophylla)	(Desmaria_mutabilis	Aetanthus_nodosus))	(Tristerix_penduliflorus	((Tristerix_corymbosus	Tristerix_aphyllus)	((((Tristerix_chodatianus	Tristerix_peruvianus)	Tristerix_peytonii)	((Tristerix_grandiflorus	Tristerix_longebracteatus)	Tristerix_pubescens))	Tristerix_verticillatus))))))	(Atkinsonia_ligustrina	(Gaiadendron_punctatum	(((((Decaisnina_triflora	((Decaisnina_congesta	Decaisnina_signata)	Decaisnina_brittenii))
((Agelanthus_sansibarensis	(Oncocalyx_sulfureus	Oncella_ambigua))	(Berhautia_senegalensis	((Tapinanthus_constrictiflorus	Englerina_ramulosa)	(Oncocalyx_schimperi	(((((Helixanthera_kirkii	Moquiniella_rubra)	((((Tapinanthus_sp_OM825	(Erianthemum_dregei	Spragueanella_rhamnifolia))	Oedina_pendens)	(Emelianthe_panganensis	((Englerina_woodfordioides	(Tapinanthus_quinquangulus	Oliverella_rubroviridis))	Globimetula_dinklagei)))	Phragmanthera_regularis))	(Phragmanthera_crassicaulis	Septulina_glauca))	((Vanwykia_remota	Socratina_bemarivensis)	(((Tolypanthus_involucratus	Helixanthera_coccinea)	((Dendrophthoe_constricta	(Dendrophthoe_curvata	Dendrophthoe_longituba))	Dendrophthoe_vitellina))	(Plicosepalus_sagittifolius	((Helixanthera_parasitica	(Taxillus_chinensis	(Scurrula_ferruginea	(Scurrula_parasitica	Scurrula_pulverulenta))))	(Helixanthera_cylindrica	(((Tupeia_antarctica	(((Nuytsia_floribunda	((((Tristerix_chodatianus	Tristerix_peruvianus)	Tristerix_peytonii)	(Tristerix_grandiflorus	(Tristerix_longebracteatus	Tristerix_pubescens)))	(Tristerix_verticillatus	(Tristerix_penduliflorus	(Tristerix_corymbosus	Tristerix_aphyllus)))))	Gaiadendron_punctatum)	((((Notanthera_heterophylla
((((Moquiniella_rubra	((((Englerina_woodfordioides	(Tapinanthus_quinquangulus	Oliverella_rubroviridis))	(Phragmanthera_crassicaulis	Septulina_glauca))	((Helixanthera_kirkii	(Tapinanthus_sp_OM825	(Erianthemum_dregei	Spragueanella_rhamnifolia)))	(Globimetula_dinklagei	Emelianthe_panganensis)))	Phragmanthera_regularis))	(((Vanwykia_remota	Socratina_bemarivensis)	(Bakerella_sp_Nickrent_4161	(((Plicosepalus_curviflorus	((Tolypanthus_involucratus	Helixanthera_coccinea)	((Dendrophthoe_curvata	(Dendrophthoe_longituba	Dendrophthoe_vitellina))	Dendrophthoe_constricta)))	((Taxillus_chinensis	(Scurrula_ferruginea	(Scurrula_parasitica	Scurrula_pulverulenta)))	(((Cecarria_obtusifolia	((Loranthus_grewingkii	Loranthus_europaeus)	(Loranthus_odoratus	(Loranthus_kaoi	Loranthus_delavayi))))	(((((Notanthera_heterophylla	((((Lysiana_maritima	(Lysiana_exocarpi	Lysiana_filifolia))	Amylotheca_subumbellata)	((Lepidaria_oviceps	Loxanthera_speciosa)	((Lepeostegeres_lancifolia	Amylotheca_duthieana)	((Decaisnina_triflora	((Decaisnina_congesta	Decaisnina_signata)	Decaisnina_brittenii))	((Macrosolen_cochinchinensis	Macrosolen_melintangensis)	Lepidaria_sp_Nickrent_4044)))))	(Alepis_flavida
((Agelanthus_sansibarensis	(Oncocalyx_sulfureus	Oncella_ambigua))	(Berhautia_senegalensis	(((((Septulina_glauca	(Phragmanthera_crassicaulis	(((Tapinanthus_sp_OM825	(Erianthemum_dregei	Spragueanella_rhamnifolia))	(((Englerina_woodfordioides	(Tapinanthus_quinquangulus	Oliverella_rubroviridis))	Globimetula_dinklagei)	Emelianthe_panganensis))	(Helixanthera_kirkii	Moquiniella_rubra))))	(((Bakerella_sp_Nickrent_4161	Plicosepalus_sagittifolius)	(((Tolypanthus_involucratus	Helixanthera_coccinea)	(Dendrophthoe_curvata	((Dendrophthoe_longituba	Dendrophthoe_vitellina)	Dendrophthoe_constricta)))	((((Cecarria_obtusifolia	((Loranthus_grewingkii	Loranthus_europaeus)	(Loranthus_delavayi	(Loranthus_odoratus	Loranthus_kaoi))))	(((Tristerix_penduliflorus	((Tristerix_corymbosus	Tristerix_aphyllus)	((((Tristerix_chodatianus	Tristerix_peruvianus)	Tristerix_peytonii)	((Tristerix_grandiflorus	Tristerix_longebracteatus)	Tristerix_pubescens))	Tristerix_verticillatus)))	(Nuytsia_floribunda	(((Gaiadendron_punctatum	((((Amylotheca_duthieana	Loxanthera_speciosa)	(Lepeostegeres_lancifolia	(((Lysiana_exocarpi	(Lysiana_filifolia	Lysiana_maritima))	Amylotheca_subumbellata)	(Lepidaria_oviceps
((Oncocalyx_schimperi	((Englerina_woodfordioides	Agelanthus_sansibarensis)	(Oncocalyx_sulfureus	Oncella_ambigua)))	(Berhautia_senegalensis	(((Vanwykia_remota	Socratina_bemarivensis)	(((Plicosepalus_curviflorus	(((Helixanthera_kirkii	Moquiniella_rubra)	(((Phragmanthera_regularis	Globimetula_dinklagei)	Emelianthe_panganensis)	((Erianthemum_dregei	Spragueanella_rhamnifolia)	(Tapinanthus_sp_OM825	(Tapinanthus_quinquangulus	Oliverella_rubroviridis)))))	(Phragmanthera_crassicaulis	Septulina_glauca)))	(Oedina_pendens	((Plicosepalus_sagittifolius	(((((Benthamina_alyxifolia	(Helicanthes_elastica	Amyema_queenslandica))	(Dactyliophora_novaeguineae	((Amyema_glabra	(Diplatia_furcata	Diplatia_grandibractea))	Amyema_cambagei)))	Sogerianthe_sessiflora)	(Baratranthus_axanthus	((Ileostylus_micranthus	(Muellerina_celastroides	Muellerina_eucalyptoides))	((Cecarria_obtusifolia	((Loranthus_grewingkii	Loranthus_europaeus)	(Loranthus_delavayi	(Loranthus_odoratus	Loranthus_kaoi))))	(((((Tristerix_chodatianus	Tristerix_peruvianus)	Tristerix_peytonii)	((Tristerix_grandiflorus	Tristerix_longebracteatus)	Tristerix_pubescens))	(Tristerix_verticillatus	(Tristerix_penduliflorus
((Agelanthus_sansibarensis	((Oncocalyx_sulfureus	Oncella_ambigua)	Englerina_woodfordioides))	(Berhautia_senegalensis	(Oncocalyx_schimperi	(((Vanwykia_remota	Socratina_bemarivensis)	((((Helixanthera_kirkii	Moquiniella_rubra)	((Emelianthe_panganensis	((Erianthemum_dregei	Spragueanella_rhamnifolia)	(Tapinanthus_sp_OM825	Globimetula_dinklagei)))	(Tapinanthus_quinquangulus	Oliverella_rubroviridis)))	(Phragmanthera_crassicaulis	Septulina_glauca))	(((Plicosepalus_sagittifolius	Bakerella_sp_Nickrent_4161)	Oedina_pendens)	(((Tolypanthus_involucratus	Helixanthera_coccinea)	(Dendrophthoe_constricta	(Dendrophthoe_curvata	(Dendrophthoe_longituba	Dendrophthoe_vitellina))))	(((Baratranthus_axanthus	Helixanthera_cylindrica)	(Plicosepalus_curviflorus	((((((((Tristerix_chodatianus	Tristerix_peruvianus)	Tristerix_peytonii)	((Tristerix_grandiflorus	Tristerix_longebracteatus)	Tristerix_pubescens))	(Tristerix_verticillatus	(Tristerix_penduliflorus	(Tristerix_corymbosus	Tristerix_aphyllus))))	(Nuytsia_floribunda	(((((((Tripodanthus_acutifolius	(Tripodanthus_belmirensis	(Psittacanthus_schiedeanus	Tripodanthus_flagellaris)))	((((Psittacanthus_angustifolius	Passovia_pyrifolia)	(Oryctanthus_occidentalis	Dendropemon_bicolor))
((Agelanthus_sansibarensis	(Oncocalyx_schimperi	(Oncocalyx_sulfureus	Oncella_ambigua)))	((Englerina_woodfordioides	Berhautia_senegalensis)	(((((Baratranthus_axanthus	(Vanwykia_remota	Plicosepalus_sagittifolius))	Bakerella_sp_Nickrent_4161)	(((Tolypanthus_involucratus	Helixanthera_coccinea)	(Dendrophthoe_curvata	((Dendrophthoe_longituba	Dendrophthoe_vitellina)	Dendrophthoe_constricta)))	((Helixanthera_cylindrica	(((Cecarria_obtusifolia	((Loranthus_grewingkii	Loranthus_europaeus)	((Loranthus_kaoi	Loranthus_delavayi)	Loranthus_odoratus)))	(((Ligaria_cuneifolia	((Tristerix_penduliflorus	(Tristerix_corymbosus	Tristerix_aphyllus))	((((Tristerix_chodatianus	Tristerix_peruvianus)	Tristerix_peytonii)	((Tristerix_grandiflorus	Tristerix_longebracteatus)	Tristerix_pubescens))	Tristerix_verticillatus)))	(Nuytsia_floribunda	(Tupeia_antarctica	((Atkinsonia_ligustrina	(((((Tripodanthus_belmirensis	Tripodanthus_flagellaris)	Tripodanthus_acutifolius)	Phthirusa_inorna)	((((Psittacanthus_angustifolius	Passovia_pyrifolia)	(Oryctanthus_occidentalis	Dendropemon_bicolor))	((Cladocolea_gracilis	((Struthanthus_sp_RE_5128_1	((Struthanthus_oerstedii	Struthanthus_orbicularis)	(Cladocolea_mcvaughii
(((Oncocalyx_sulfureus	Oncella_ambigua)	Agelanthus_sansibarensis)	(Berhautia_senegalensis	(Oncocalyx_schimperi	(((Vanwykia_remota	Socratina_bemarivensis)	(((((Helixanthera_parasitica	(Taxillus_chinensis	((Scurrula_parasitica	Scurrula_ferruginea)	Scurrula_pulverulenta)))	((((((Phthirusa_inorna	(Tripodanthus_acutifolius	(Tripodanthus_belmirensis	Tripodanthus_flagellaris)))	((Psittacanthus_calyculatus	((Cladocolea_cupulata	Cladocolea_mcvaughii)	((Cladocolea_gracilis	(Struthanthus_woodsonii	((Struthanthus_oerstedii	Struthanthus_orbicularis)	Struthanthus_sp_RE_5128_1)))	Psittacanthus_angustifolius)))	(Psittacanthus_schiedeanus	((Oryctanthus_occidentalis	Dendropemon_bicolor)	Passovia_pyrifolia))))	((Atkinsonia_ligustrina	(Nuytsia_floribunda	((((((Lepeostegeres_lancifolia	((Decaisnina_brittenii	(Decaisnina_congesta	Decaisnina_signata))	Decaisnina_triflora))	((Macrosolen_melintangensis	Macrosolen_cochinchinensis)	Lepidaria_sp_Nickrent_4044))	((Loxanthera_speciosa	Amylotheca_duthieana)	(Amylotheca_subumbellata	(Lysiana_exocarpi	(Lysiana_maritima	Lysiana_filifolia)))))	Lepidaria_oviceps)	(Alepis_flavida	Peraxilla_tetrapetala))	Gaiadendron_punctatum)))	((Tupeia_antarctica
(((Oncocalyx_sulfureus	Oncella_ambigua)	Agelanthus_sansibarensis)	((((((Vanwykia_remota	Socratina_bemarivensis)	((Bakerella_sp_Nickrent_4161	(((Plicosepalus_curviflorus	(Taxillus_chinensis	(Scurrula_ferruginea	(Scurrula_pulverulenta	Scurrula_parasitica))))	(((Helixanthera_parasitica	((Cecarria_obtusifolia	(((Loranthus_delavayi	Loranthus_kaoi)	Loranthus_odoratus)	(Loranthus_grewingkii	Loranthus_europaeus)))	((Ileostylus_micranthus	(Muellerina_celastroides	Muellerina_eucalyptoides))	(((((Tristerix_peruvianus	Tristerix_chodatianus)	Tristerix_peytonii)	(Tristerix_pubescens	(Tristerix_grandiflorus	Tristerix_longebracteatus)))	(Tristerix_verticillatus	(Tristerix_penduliflorus	(Tristerix_aphyllus	Tristerix_corymbosus))))	((Notanthera_heterophylla	((Aetanthus_nodosus	Desmaria_mutabilis)	((Atkinsonia_ligustrina	(Gaiadendron_punctatum	(Nuytsia_floribunda	(((Lepeostegeres_lancifolia	((Lepidaria_oviceps	Loxanthera_speciosa)	Amylotheca_duthieana))	((Amylotheca_subumbellata	((Lysiana_filifolia	Lysiana_maritima)	Lysiana_exocarpi))	(((Decaisnina_brittenii	(Decaisnina_congesta	Decaisnina_signata))	Decaisnina_triflora)	((Macrosolen_melintangensis
(((((Vanwykia_remota	Socratina_bemarivensis)	((Plicosepalus_sagittifolius	Bakerella_sp_Nickrent_4161)	((((((Phragmanthera_regularis	Helixanthera_parasitica)	((Cecarria_obtusifolia	(((Loranthus_delavayi	Loranthus_kaoi)	Loranthus_odoratus)	(Loranthus_grewingkii	Loranthus_europaeus)))	((Ileostylus_micranthus	(Muellerina_celastroides	Muellerina_eucalyptoides))	((Tupeia_antarctica	(Aetanthus_nodosus	Desmaria_mutabilis))	((Atkinsonia_ligustrina	(Gaiadendron_punctatum	(Nuytsia_floribunda	(((Lepeostegeres_lancifolia	((Lepidaria_oviceps	Loxanthera_speciosa)	Amylotheca_duthieana))	((Amylotheca_subumbellata	((Lysiana_filifolia	Lysiana_maritima)	Lysiana_exocarpi))	(((Decaisnina_brittenii	(Decaisnina_congesta	Decaisnina_signata))	Decaisnina_triflora)	((Macrosolen_melintangensis	Macrosolen_cochinchinensis)	Lepidaria_sp_Nickrent_4044))))	(Alepis_flavida	Peraxilla_tetrapetala)))))	(((((((Tristerix_peytonii	(Tristerix_peruvianus	Tristerix_chodatianus))	((Tristerix_grandiflorus	Tristerix_longebracteatus)	Tristerix_pubescens))	(Tristerix_aphyllus	Tristerix_corymbosus))	(Tristerix_verticillatus	Tristerix_penduliflorus))	Notanthera_heterophylla)	Ligaria_cuneifolia)
((((((Englerina_woodfordioides	(Tapinanthus_quinquangulus	Oliverella_rubroviridis))	(Moquiniella_rubra	Phragmanthera_crassicaulis))	(((Erianthemum_dregei	Spragueanella_rhamnifolia)	Tapinanthus_sp_OM825)	(Globimetula_dinklagei	Emelianthe_panganensis)))	(((Plicosepalus_sagittifolius	(((((((Ileostylus_micranthus	(Muellerina_celastroides	Muellerina_eucalyptoides))	((Nuytsia_floribunda	((((((((Tripodanthus_acutifolius	(Tripodanthus_belmirensis	Tripodanthus_flagellaris))	(((Struthanthus_woodsonii	Struthanthus_sp_RE_5128_1)	(Psittacanthus_schiedeanus	((Psittacanthus_angustifolius	Cladocolea_gracilis)	(((Cladocolea_cupulata	Cladocolea_mcvaughii)	Struthanthus_oerstedii)	Struthanthus_orbicularis))))	(((Oryctanthus_occidentalis	Dendropemon_bicolor)	Passovia_pyrifolia)	Psittacanthus_calyculatus)))	Phthirusa_inorna)	((((((Amylotheca_subumbellata	((Lysiana_filifolia	Lysiana_maritima)	Lysiana_exocarpi))	(((Lepeostegeres_lancifolia	((Decaisnina_brittenii	(Decaisnina_congesta	Decaisnina_signata))	Decaisnina_triflora))	(Macrosolen_melintangensis	Macrosolen_cochinchinensis))	(Lepidaria_oviceps	Lepidaria_sp_Nickrent_4044)))	(Loxanthera_speciosa	Amylotheca_duthieana))	(Alepis_flavida	Peraxilla_tetrapetala))	Notanthera_heterophylla)
((Agelanthus_sansibarensis	(Oncocalyx_sulfureus	Oncella_ambigua))	(Oncocalyx_schimperi	(((Tapinanthus_constrictiflorus	Englerina_ramulosa)	((Septulina_glauca	Bakerella_sp_Nickrent_4161)	(((Plicosepalus_sagittifolius	(((((Plicosepalus_curviflorus	(Phragmanthera_regularis	(Helixanthera_parasitica	((Ileostylus_micranthus	(Muellerina_celastroides	Muellerina_eucalyptoides))	((Nuytsia_floribunda	(Gaiadendron_punctatum	((((((Lepeostegeres_lancifolia	(Amylotheca_subumbellata	(Lysiana_maritima	(Lysiana_exocarpi	Lysiana_filifolia))))	(((Decaisnina_brittenii	(Decaisnina_congesta	Decaisnina_signata))	Decaisnina_triflora)	((Macrosolen_melintangensis	Macrosolen_cochinchinensis)	Lepidaria_sp_Nickrent_4044)))	((Lepidaria_oviceps	Loxanthera_speciosa)	Amylotheca_duthieana))	(Alepis_flavida	Peraxilla_tetrapetala))	(Tupeia_antarctica	(Notanthera_heterophylla	(Aetanthus_nodosus	Desmaria_mutabilis))))	(((((Tristerix_verticillatus	((Tristerix_pubescens	(Tristerix_grandiflorus	Tristerix_longebracteatus))	((Tristerix_chodatianus	Tristerix_peruvianus)	Tristerix_peytonii)))	(Tristerix_aphyllus	Tristerix_corymbosus))	Tristerix_penduliflorus)	((((Tripodanthus_acutifolius	(Tripodanthus_belmirensis
(((Agelanthus_sansibarensis	(Oncocalyx_schimperi	(Oncocalyx_sulfureus	Oncella_ambigua)))	((Tapinanthus_constrictiflorus	Englerina_ramulosa)	Berhautia_senegalensis))	((((((Emelianthe_panganensis	(((Erianthemum_dregei	Spragueanella_rhamnifolia)	Tapinanthus_sp_OM825)	(Englerina_woodfordioides	(Tapinanthus_quinquangulus	Oliverella_rubroviridis))))	((Helixanthera_kirkii	Moquiniella_rubra)	(Phragmanthera_regularis	Globimetula_dinklagei)))	(Phragmanthera_crassicaulis	Septulina_glauca))	(Bakerella_sp_Nickrent_4161	((((Plicosepalus_curviflorus	((Ileostylus_micranthus	(Muellerina_celastroides	Muellerina_eucalyptoides))	((Nuytsia_floribunda	(((Tristerix_verticillatus	((Tristerix_pubescens	(Tristerix_grandiflorus	Tristerix_longebracteatus))	((Tristerix_chodatianus	Tristerix_peruvianus)	Tristerix_peytonii)))	((Tristerix_aphyllus	Tristerix_corymbosus)	Tristerix_penduliflorus))	(Tupeia_antarctica	((((Tripodanthus_acutifolius	((Psittacanthus_schiedeanus	Tripodanthus_belmirensis)	Tripodanthus_flagellaris))	(Psittacanthus_calyculatus	(((((Cladocolea_cupulata	Cladocolea_mcvaughii)	Struthanthus_woodsonii)	(Struthanthus_oerstedii	Struthanthus_orbicularis))	(Cladocolea_gracilis	Struthanthus_sp_RE_5128_1))	(Phthirusa_inorna
(((Berhautia_senegalensis	((Agelanthus_sansibarensis	(Oncocalyx_sulfureus	Oncella_ambigua))	Oncocalyx_schimperi))	((((Plicosepalus_sagittifolius	((((((Dendrophthoe_longituba	Dendrophthoe_vitellina)	Dendrophthoe_constricta)	Helixanthera_coccinea)	Dendrophthoe_curvata)	Tolypanthus_involucratus)	(((((Gaiadendron_punctatum	((Tupeia_antarctica	((((Tristerix_pubescens	(Tristerix_grandiflorus	Tristerix_longebracteatus))	((Tristerix_chodatianus	Tristerix_peruvianus)	Tristerix_peytonii))	((Tristerix_aphyllus	Tristerix_corymbosus)	(Tristerix_verticillatus	Tristerix_penduliflorus)))	Nuytsia_floribunda))	(((Aetanthus_nodosus	Desmaria_mutabilis)	((Ligaria_cuneifolia	((Phthirusa_inorna	(Psittacanthus_angustifolius	(Tripodanthus_acutifolius	(Tripodanthus_belmirensis	Tripodanthus_flagellaris))))	(Psittacanthus_calyculatus	((((Oryctanthus_occidentalis	Dendropemon_bicolor)	Passovia_pyrifolia)	(Psittacanthus_schiedeanus	(Cladocolea_gracilis	((Struthanthus_sp_RE_5128_1	(Struthanthus_oerstedii	Struthanthus_orbicularis))	Struthanthus_woodsonii))))	(Cladocolea_cupulata	Cladocolea_mcvaughii)))))	((((Loxanthera_speciosa	Amylotheca_duthieana)	((Lepeostegeres_lancifolia	(Amylotheca_subumbellata	((Lysiana_filifolia
(((Tapinanthus_constrictiflorus	Englerina_ramulosa)	((Berhautia_senegalensis	((Oncocalyx_sulfureus	Oncella_ambigua)	Oncocalyx_schimperi))	Agelanthus_sansibarensis))	(Helixanthera_parasitica	((((((Oedina_pendens	((Erianthemum_dregei	Spragueanella_rhamnifolia)	Tapinanthus_sp_OM825))	((Helixanthera_kirkii	(Englerina_woodfordioides	(Tapinanthus_quinquangulus	Oliverella_rubroviridis)))	(Globimetula_dinklagei	Emelianthe_panganensis)))	Phragmanthera_regularis)	(Phragmanthera_crassicaulis	Septulina_glauca))	Moquiniella_rubra)	(Bakerella_sp_Nickrent_4161	((Plicosepalus_sagittifolius	((((Dendrophthoe_curvata	((Dendrophthoe_longituba	Dendrophthoe_vitellina)	Dendrophthoe_constricta))	Helixanthera_coccinea)	Tolypanthus_involucratus)	(((((((Tristerix_pubescens	(Tristerix_grandiflorus	Tristerix_longebracteatus))	((Tristerix_chodatianus	Tristerix_peruvianus)	Tristerix_peytonii))	(Tristerix_verticillatus	(Tristerix_penduliflorus	(Tristerix_aphyllus	Tristerix_corymbosus))))	(Nuytsia_floribunda	((((Alepis_flavida	Peraxilla_tetrapetala)	(Notanthera_heterophylla	((Lepidaria_oviceps	(Loxanthera_speciosa	Amylotheca_duthieana))	((Lepeostegeres_lancifolia	(Amylotheca_subumbellata	((Lysiana_filifolia
((Berhautia_senegalensis	(((Socratina_bemarivensis	Vanwykia_remota)	((Oedina_pendens	((Tolypanthus_involucratus	Bakerella_sp_Nickrent_4161)	((((((Dendrophthoe_curvata	Dendrophthoe_longituba)	Dendrophthoe_vitellina)	Dendrophthoe_constricta)	Helixanthera_coccinea)	((((Helixanthera_parasitica	((Atkinsonia_ligustrina	(((Alepis_flavida	Peraxilla_tetrapetala)	(((Loxanthera_speciosa	(((Decaisnina_signata	Decaisnina_congesta)	Decaisnina_brittenii)	Amylotheca_duthieana))	(Lepidaria_oviceps	((Lepeostegeres_lancifolia	Decaisnina_triflora)	((Macrosolen_melintangensis	Macrosolen_cochinchinensis)	Lepidaria_sp_Nickrent_4044))))	(Amylotheca_subumbellata	(Lysiana_exocarpi	(Lysiana_maritima	Lysiana_filifolia)))))	(((Gaiadendron_punctatum	((((Tristerix_pubescens	((Tristerix_grandiflorus	Tristerix_longebracteatus)	Tristerix_peytonii))	(Tristerix_chodatianus	Tristerix_peruvianus))	(Tristerix_verticillatus	(Tristerix_penduliflorus	(Tristerix_aphyllus	Tristerix_corymbosus))))	Nuytsia_floribunda))	(Psittacanthus_angustifolius	Tupeia_antarctica))	(((Aetanthus_nodosus	Desmaria_mutabilis)	Ligaria_cuneifolia)	(Notanthera_heterophylla	(((Phthirusa_inorna	(Tripodanthus_acutifolius
((Berhautia_senegalensis	((Helixanthera_parasitica	(((((((((Dendrophthoe_curvata	Dendrophthoe_longituba)	Dendrophthoe_vitellina)	Dendrophthoe_constricta)	Helixanthera_coccinea)	(((((Ileostylus_micranthus	(Muellerina_celastroides	Muellerina_eucalyptoides))	((((((Tristerix_pubescens	(Tristerix_grandiflorus	Tristerix_longebracteatus))	(Tristerix_peytonii	(Tristerix_chodatianus	Tristerix_peruvianus)))	(Tristerix_verticillatus	(Tristerix_penduliflorus	(Tristerix_aphyllus	Tristerix_corymbosus))))	Nuytsia_floribunda)	(((Tupeia_antarctica	((Aetanthus_nodosus	Desmaria_mutabilis)	Ligaria_cuneifolia))	((((((Phthirusa_inorna	(((Cladocolea_cupulata	Cladocolea_mcvaughii)	Struthanthus_woodsonii)	(Struthanthus_sp_RE_5128_1	(Struthanthus_oerstedii	Cladocolea_gracilis))))	Struthanthus_orbicularis)	(Psittacanthus_calyculatus	(Passovia_pyrifolia	(Oryctanthus_occidentalis	Dendropemon_bicolor))))	Psittacanthus_schiedeanus)	Psittacanthus_angustifolius)	((Tripodanthus_flagellaris	Tripodanthus_belmirensis)	Tripodanthus_acutifolius)))	(Gaiadendron_punctatum	(Atkinsonia_ligustrina	(Notanthera_heterophylla	((Alepis_flavida	Peraxilla_tetrapetala)	(((Amylotheca_duthieana	Loxanthera_speciosa)	(Lepeostegeres_lancifolia
((((Oedina_pendens	((((Septulina_glauca	(((Globimetula_dinklagei	Emelianthe_panganensis)	((Englerina_woodfordioides	(Oliverella_rubroviridis	Tapinanthus_quinquangulus))	((Erianthemum_dregei	Spragueanella_rhamnifolia)	Tapinanthus_sp_OM825)))	(Helixanthera_kirkii	Moquiniella_rubra)))	Phragmanthera_crassicaulis)	Plicosepalus_curviflorus)	((((((Helixanthera_coccinea	Dendrophthoe_curvata)	(Dendrophthoe_constricta	(Dendrophthoe_vitellina	Dendrophthoe_longituba)))	((Taxillus_chinensis	(Scurrula_pulverulenta	(Scurrula_ferruginea	Scurrula_parasitica)))	((Helixanthera_cylindrica	(Baratranthus_axanthus	(((Helicanthes_elastica	Amyema_queenslandica)	((Dactyliophora_novaeguineae	(Amyema_cambagei	((Diplatia_grandibractea	Amyema_glabra)	Diplatia_furcata)))	Benthamina_alyxifolia))	Sogerianthe_sessiflora)))	(((Ileostylus_micranthus	(Muellerina_celastroides	Muellerina_eucalyptoides))	(((Nuytsia_floribunda	((Tupeia_antarctica	(Aetanthus_nodosus	Desmaria_mutabilis))	(((Atkinsonia_ligustrina	((Peraxilla_tetrapetala	Alepis_flavida)	((Lepeostegeres_lancifolia	((Lepidaria_oviceps	Loxanthera_speciosa)	Amylotheca_duthieana))	(((((Decaisnina_congesta	Decaisnina_signata)
((Tapinanthus_constrictiflorus	Englerina_ramulosa)	((Oncocalyx_schimperi	(Berhautia_senegalensis	(Oncocalyx_sulfureus	Oncella_ambigua)))	(Agelanthus_sansibarensis	(((((((Emelianthe_panganensis	((Englerina_woodfordioides	(Oliverella_rubroviridis	Tapinanthus_quinquangulus))	((Erianthemum_dregei	Spragueanella_rhamnifolia)	Tapinanthus_sp_OM825)))	(Phragmanthera_regularis	Globimetula_dinklagei))	(Phragmanthera_crassicaulis	(Helixanthera_kirkii	Moquiniella_rubra)))	Septulina_glauca)	Bakerella_sp_Nickrent_4161)	(((((Helixanthera_parasitica	Taxillus_chinensis)	(Scurrula_ferruginea	(Scurrula_parasitica	Scurrula_pulverulenta)))	(Helixanthera_cylindrica	((Baratranthus_axanthus	(((Helicanthes_elastica	Amyema_queenslandica)	((Dactyliophora_novaeguineae	(Amyema_cambagei	((Diplatia_grandibractea	Amyema_glabra)	Diplatia_furcata)))	Benthamina_alyxifolia))	(Plicosepalus_curviflorus	Sogerianthe_sessiflora)))	(((((Loranthus_delavayi	Loranthus_kaoi)	Loranthus_odoratus)	(Loranthus_grewingkii	Loranthus_europaeus))	Cecarria_obtusifolia)	((Ileostylus_micranthus	(Muellerina_celastroides	Muellerina_eucalyptoides))	(((Gaiadendron_punctatum	(Nuytsia_floribunda	(((((Tristerix_peytonii
((Agelanthus_sansibarensis	(Oncocalyx_schimperi	(Oncocalyx_sulfureus	Oncella_ambigua)))	((Berhautia_senegalensis	(Tapinanthus_constrictiflorus	Englerina_ramulosa))	((Plicosepalus_curviflorus	(((Emelianthe_panganensis	(Oedina_pendens	((Englerina_woodfordioides	(Oliverella_rubroviridis	Tapinanthus_quinquangulus))	((Erianthemum_dregei	Spragueanella_rhamnifolia)	Tapinanthus_sp_OM825))))	((Phragmanthera_regularis	Globimetula_dinklagei)	(Phragmanthera_crassicaulis	(Helixanthera_kirkii	Moquiniella_rubra))))	Septulina_glauca))	((Plicosepalus_sagittifolius	((Socratina_bemarivensis	Vanwykia_remota)	(((Taxillus_chinensis	(Scurrula_ferruginea	(Scurrula_parasitica	Scurrula_pulverulenta)))	(Helixanthera_cylindrica	((Baratranthus_axanthus	(((Dactyliophora_novaeguineae	(((Amyema_cambagei	Diplatia_furcata)	Diplatia_grandibractea)	Amyema_glabra))	(Benthamina_alyxifolia	(Helicanthes_elastica	Amyema_queenslandica)))	Sogerianthe_sessiflora))	(Helixanthera_parasitica	(((((Loranthus_delavayi	Loranthus_kaoi)	Loranthus_odoratus)	(Loranthus_grewingkii	Loranthus_europaeus))	Cecarria_obtusifolia)	((Ileostylus_micranthus	(Muellerina_celastroides	Muellerina_eucalyptoides))
((Tapinanthus_constrictiflorus	Englerina_ramulosa)	(((((((Phragmanthera_crassicaulis	Septulina_glauca)	(((Englerina_woodfordioides	(Oliverella_rubroviridis	Tapinanthus_quinquangulus))	((Erianthemum_dregei	Spragueanella_rhamnifolia)	Tapinanthus_sp_OM825))	(Emelianthe_panganensis	Globimetula_dinklagei)))	(Moquiniella_rubra	Helixanthera_kirkii))	((Socratina_bemarivensis	Vanwykia_remota)	(((((Baratranthus_axanthus	(((Dactyliophora_novaeguineae	(((Amyema_cambagei	Diplatia_furcata)	Diplatia_grandibractea)	Amyema_glabra))	(Benthamina_alyxifolia	(Helicanthes_elastica	Amyema_queenslandica)))	Sogerianthe_sessiflora))	(((((Loranthus_delavayi	Loranthus_kaoi)	Loranthus_odoratus)	(Loranthus_grewingkii	Loranthus_europaeus))	Cecarria_obtusifolia)	((Helixanthera_parasitica	Phragmanthera_regularis)	((Ileostylus_micranthus	(Muellerina_celastroides	Muellerina_eucalyptoides))	(((((Nuytsia_floribunda	(Tupeia_antarctica	(Lepidaria_oviceps	((Ligaria_cuneifolia	Notanthera_heterophylla)	(Aetanthus_nodosus	Desmaria_mutabilis)))))	((Psittacanthus_calyculatus	(((Psittacanthus_angustifolius	Passovia_pyrifolia)	(Oryctanthus_occidentalis	Dendropemon_bicolor))	(((Struthanthus_woodsonii
(((((Phragmanthera_regularis	(Phragmanthera_crassicaulis	((Moquiniella_rubra	((Helixanthera_kirkii	Emelianthe_panganensis)	Globimetula_dinklagei))	(((Erianthemum_dregei	Spragueanella_rhamnifolia)	Tapinanthus_sp_OM825)	Oliverella_rubroviridis))))	(((Septulina_glauca	Bakerella_sp_Nickrent_4161)	Plicosepalus_sagittifolius)	((((((Ileostylus_micranthus	(Muellerina_celastroides	Muellerina_eucalyptoides))	((((((Notanthera_heterophylla	(Nuytsia_floribunda	(Aetanthus_nodosus	Desmaria_mutabilis)))	(Ligaria_cuneifolia	((Psittacanthus_calyculatus	((Passovia_pyrifolia	(Oryctanthus_occidentalis	Dendropemon_bicolor))	((((Cladocolea_gracilis	(Struthanthus_orbicularis	(Psittacanthus_angustifolius	Struthanthus_oerstedii)))	(Struthanthus_sp_RE_5128_1	Struthanthus_woodsonii))	(Cladocolea_cupulata	Cladocolea_mcvaughii))	Psittacanthus_schiedeanus)))	(((Tripodanthus_belmirensis	Tripodanthus_flagellaris)	Tripodanthus_acutifolius)	Phthirusa_inorna))))	Lepidaria_oviceps)	(Tupeia_antarctica	(Atkinsonia_ligustrina	(Gaiadendron_punctatum	((Peraxilla_tetrapetala	Alepis_flavida)	((Amylotheca_subumbellata	((Lysiana_filifolia	Lysiana_maritima)	Lysiana_exocarpi))	((Loxanthera_speciosa	Amylotheca_duthieana)
((Agelanthus_sansibarensis	(Oncocalyx_schimperi	(Oncocalyx_sulfureus	Oncella_ambigua)))	(Berhautia_senegalensis	(((((Plicosepalus_curviflorus	((Helixanthera_kirkii	Moquiniella_rubra)	((Emelianthe_panganensis	(Phragmanthera_regularis	Globimetula_dinklagei))	(((Erianthemum_dregei	Spragueanella_rhamnifolia)	((Septulina_glauca	(Englerina_woodfordioides	(Oliverella_rubroviridis	Tapinanthus_quinquangulus)))	Tapinanthus_sp_OM825))	Phragmanthera_crassicaulis))))	((Oedina_pendens	(Bakerella_sp_Nickrent_4161	Plicosepalus_sagittifolius))	(((((Ileostylus_micranthus	(Muellerina_celastroides	Muellerina_eucalyptoides))	((((((Atkinsonia_ligustrina	(((Ligaria_cuneifolia	(Lepidaria_oviceps	(Notanthera_heterophylla	((Peraxilla_tetrapetala	Alepis_flavida)	((Amylotheca_subumbellata	(Lysiana_maritima	(Lysiana_exocarpi	Lysiana_filifolia)))	((Loxanthera_speciosa	Amylotheca_duthieana)	((Lepeostegeres_lancifolia	(((Decaisnina_signata	Decaisnina_congesta)	Decaisnina_brittenii)	Decaisnina_triflora))	((Macrosolen_cochinchinensis	Macrosolen_melintangensis)	Lepidaria_sp_Nickrent_4044))))))))	(Phthirusa_inorna	((Psittacanthus_calyculatus	((Passovia_pyrifolia	(Oryctanthus_occidentalis	Dendropemon_bicolor))
(((Agelanthus_sansibarensis	(Oncocalyx_sulfureus	Oncella_ambigua))	Berhautia_senegalensis)	(Oncocalyx_schimperi	(((((Socratina_bemarivensis	Vanwykia_remota)	(((Helixanthera_cylindrica	((((Benthamina_alyxifolia	(Helicanthes_elastica	Amyema_queenslandica))	(Dactyliophora_novaeguineae	(((Diplatia_furcata	Diplatia_grandibractea)	Amyema_glabra)	Amyema_cambagei)))	Sogerianthe_sessiflora)	(Plicosepalus_curviflorus	(((Ileostylus_micranthus	(Muellerina_celastroides	Muellerina_eucalyptoides))	((Atkinsonia_ligustrina	((Nuytsia_floribunda	(Gaiadendron_punctatum	((Peraxilla_tetrapetala	Alepis_flavida)	((Loxanthera_speciosa	Amylotheca_duthieana)	(((Amylotheca_subumbellata	((Lysiana_exocarpi	Lysiana_filifolia)	Lysiana_maritima))	(((Decaisnina_signata	Decaisnina_congesta)	Decaisnina_brittenii)	Decaisnina_triflora))	((Lepeostegeres_lancifolia	(Macrosolen_cochinchinensis	Macrosolen_melintangensis))	(Lepidaria_oviceps	Lepidaria_sp_Nickrent_4044)))))))	(((Psittacanthus_calyculatus	((Passovia_pyrifolia	(Oryctanthus_occidentalis	Dendropemon_bicolor))	((Psittacanthus_angustifolius	(Cladocolea_gracilis	((Psittacanthus_schiedeanus	Struthanthus_woodsonii)	(Struthanthus_sp_RE_5128_1
((Agelanthus_sansibarensis	(Oncocalyx_sulfureus	Oncella_ambigua))	(Berhautia_senegalensis	((Helixanthera_parasitica	(Tapinanthus_constrictiflorus	Englerina_ramulosa))	(Bakerella_sp_Nickrent_4161	((Plicosepalus_sagittifolius	(((Helixanthera_cylindrica	(((((Dactyliophora_novaeguineae	(Amyema_glabra	(Diplatia_furcata	(Diplatia_grandibractea	Amyema_cambagei))))	Benthamina_alyxifolia)	((Helicanthes_elastica	Amyema_queenslandica)	Sogerianthe_sessiflora))	(Plicosepalus_curviflorus	Baratranthus_axanthus))	(((Nuytsia_floribunda	(Gaiadendron_punctatum	((((Tupeia_antarctica	(Aetanthus_nodosus	Desmaria_mutabilis))	(Notanthera_heterophylla	((Peraxilla_tetrapetala	Alepis_flavida)	((Amylotheca_subumbellata	(Lysiana_exocarpi	(Lysiana_filifolia	Lysiana_maritima)))	(((Lepidaria_oviceps	((((Decaisnina_signata	Decaisnina_congesta)	Decaisnina_brittenii)	Decaisnina_triflora)	(Lepidaria_sp_Nickrent_4044	(Macrosolen_cochinchinensis	Macrosolen_melintangensis))))	Lepeostegeres_lancifolia)	(Loxanthera_speciosa	Amylotheca_duthieana))))))	(Ligaria_cuneifolia	((((Psittacanthus_angustifolius	Passovia_pyrifolia)	(Psittacanthus_calyculatus	(Oryctanthus_occidentalis	Dendropemon_bicolor)))
((Agelanthus_sansibarensis	(Oncocalyx_sulfureus	Oncella_ambigua))	(Berhautia_senegalensis	((Tapinanthus_constrictiflorus	Englerina_ramulosa)	(Oncocalyx_schimperi	(((Socratina_bemarivensis	Vanwykia_remota)	(((Helixanthera_coccinea	(Dendrophthoe_constricta	((Dendrophthoe_vitellina	Dendrophthoe_longituba)	Dendrophthoe_curvata)))	Tolypanthus_involucratus)	(Plicosepalus_sagittifolius	((((Helixanthera_cylindrica	(((Sogerianthe_sessiflora	((Dactyliophora_novaeguineae	((Amyema_glabra	(Diplatia_furcata	Diplatia_grandibractea))	Amyema_cambagei))	(Benthamina_alyxifolia	(Helicanthes_elastica	Amyema_queenslandica))))	(Plicosepalus_curviflorus	Baratranthus_axanthus))	(((((Loranthus_delavayi	(Loranthus_odoratus	Loranthus_kaoi))	(Loranthus_grewingkii	Loranthus_europaeus))	Cecarria_obtusifolia)	((Ileostylus_micranthus	(Muellerina_celastroides	Muellerina_eucalyptoides))	((Nuytsia_floribunda	(Gaiadendron_punctatum	((Phthirusa_inorna	(((((((Psittacanthus_angustifolius	Cladocolea_gracilis)	((Struthanthus_orbicularis	Struthanthus_oerstedii)	(Cladocolea_cupulata	Cladocolea_mcvaughii)))	(Struthanthus_woodsonii	Struthanthus_sp_RE_5128_1))	(Passovia_pyrifolia	(Oryctanthus_occidentalis
((Agelanthus_sansibarensis	(Oncocalyx_sulfureus	Oncella_ambigua))	(Berhautia_senegalensis	((Tapinanthus_constrictiflorus	Englerina_ramulosa)	(Oncocalyx_schimperi	((Socratina_bemarivensis	Vanwykia_remota)	((Phragmanthera_crassicaulis	((Phragmanthera_regularis	((Emelianthe_panganensis	Globimetula_dinklagei)	((Helixanthera_kirkii	(Englerina_woodfordioides	(Oliverella_rubroviridis	Tapinanthus_quinquangulus)))	(Tapinanthus_sp_OM825	(Erianthemum_dregei	Spragueanella_rhamnifolia)))))	Moquiniella_rubra))	((Plicosepalus_sagittifolius	(Septulina_glauca	Bakerella_sp_Nickrent_4161))	(Oedina_pendens	(((Helixanthera_coccinea	(Dendrophthoe_constricta	((Dendrophthoe_vitellina	Dendrophthoe_longituba)	Dendrophthoe_curvata)))	Tolypanthus_involucratus)	((((Sogerianthe_sessiflora	((Helicanthes_elastica	Amyema_queenslandica)	((Dactyliophora_novaeguineae	((Amyema_glabra	(Diplatia_furcata	Diplatia_grandibractea))	Amyema_cambagei))	Benthamina_alyxifolia)))	Baratranthus_axanthus)	((((((Loranthus_odoratus	(Loranthus_kaoi	Loranthus_delavayi))	(Loranthus_grewingkii	Loranthus_europaeus))	Cecarria_obtusifolia)	((Ileostylus_micranthus	(Muellerina_celastroides	Muellerina_eucalyptoides))
(((Oncella_ambigua	Oncocalyx_sulfureus)	Agelanthus_sansibarensis)	(Berhautia_senegalensis	(((((Septulina_glauca	Phragmanthera_crassicaulis)	((((Phragmanthera_regularis	Globimetula_dinklagei)	Emelianthe_panganensis)	((Helixanthera_kirkii	(Englerina_woodfordioides	(Tapinanthus_quinquangulus	Oliverella_rubroviridis)))	(Tapinanthus_sp_OM825	(Spragueanella_rhamnifolia	Erianthemum_dregei))))	Moquiniella_rubra))	((Bakerella_sp_Nickrent_4161	Plicosepalus_sagittifolius)	(Oedina_pendens	(((Taxillus_chinensis	(Scurrula_ferruginea	(Scurrula_pulverulenta	Scurrula_parasitica)))	((Plicosepalus_curviflorus	(Helixanthera_parasitica	((((Nuytsia_floribunda	(((Tristerix_corymbosus	Tristerix_aphyllus)	(Tristerix_penduliflorus	Tristerix_verticillatus))	((Tristerix_peytonii	((Tristerix_pubescens	Tristerix_grandiflorus)	Tristerix_longebracteatus))	(Tristerix_peruvianus	Tristerix_chodatianus))))	Gaiadendron_punctatum)	((((Notanthera_heterophylla	((Peraxilla_tetrapetala	Alepis_flavida)	((Amylotheca_duthieana	(Lepidaria_oviceps	Loxanthera_speciosa))	((Amylotheca_subumbellata	((Lysiana_maritima	Lysiana_filifolia)	Lysiana_exocarpi))	((Lepeostegeres_lancifolia	(((Decaisnina_congesta
(((Oncella_ambigua	Oncocalyx_sulfureus)	Agelanthus_sansibarensis)	((Berhautia_senegalensis	((((((Plicosepalus_sagittifolius	Bakerella_sp_Nickrent_4161)	((Phragmanthera_regularis	((Septulina_glauca	(Englerina_woodfordioides	Phragmanthera_crassicaulis))	(((Globimetula_dinklagei	Emelianthe_panganensis)	(Tapinanthus_sp_OM825	(Spragueanella_rhamnifolia	Erianthemum_dregei)))	(Tapinanthus_quinquangulus	Oliverella_rubroviridis))))	Moquiniella_rubra))	((((Helixanthera_parasitica	Plicosepalus_curviflorus)	(Helixanthera_kirkii	(Taxillus_chinensis	(Scurrula_parasitica	(Scurrula_ferruginea	Scurrula_pulverulenta)))))	(Helixanthera_cylindrica	(((Nuytsia_floribunda	((((Ligaria_cuneifolia	(Aetanthus_nodosus	Desmaria_mutabilis))	(Notanthera_heterophylla	((((Tristerix_corymbosus	Tristerix_aphyllus)	(Tristerix_penduliflorus	Tristerix_verticillatus))	((Tristerix_grandiflorus	(Tristerix_longebracteatus	Tristerix_pubescens))	((Tristerix_peruvianus	Tristerix_chodatianus)	Tristerix_peytonii)))	(((Tripodanthus_belmirensis	(Phthirusa_inorna	(Tripodanthus_flagellaris	Tripodanthus_acutifolius)))	(((Dendropemon_bicolor	Oryctanthus_occidentalis)	Passovia_pyrifolia)	(((Psittacanthus_schiedeanus	Struthanthus_woodsonii)
((Tapinanthus_constrictiflorus	Englerina_ramulosa)	(Oncocalyx_schimperi	((Berhautia_senegalensis	((Oncella_ambigua	Oncocalyx_sulfureus)	Agelanthus_sansibarensis))	(((Bakerella_sp_Nickrent_4161	(Plicosepalus_sagittifolius	(((Taxillus_chinensis	(Scurrula_pulverulenta	(Scurrula_parasitica	Scurrula_ferruginea)))	(Helixanthera_cylindrica	((Helixanthera_parasitica	((Cecarria_obtusifolia	((Loranthus_odoratus	(Loranthus_delavayi	Loranthus_kaoi))	(Loranthus_europaeus	Loranthus_grewingkii)))	((Nuytsia_floribunda	(Tupeia_antarctica	((Atkinsonia_ligustrina	(Gaiadendron_punctatum	((Peraxilla_tetrapetala	Alepis_flavida)	((Amylotheca_duthieana	(Lepidaria_oviceps	Loxanthera_speciosa))	(((Amylotheca_subumbellata	((Lysiana_filifolia	Lysiana_maritima)	Lysiana_exocarpi))	(((Decaisnina_congesta	Decaisnina_signata)	Decaisnina_brittenii)	Decaisnina_triflora))	(Lepidaria_sp_Nickrent_4044	(Lepeostegeres_lancifolia	(Macrosolen_melintangensis	Macrosolen_cochinchinensis))))))))	((Aetanthus_nodosus	Desmaria_mutabilis)	((Notanthera_heterophylla	(((Psittacanthus_schiedeanus	Tripodanthus_belmirensis)	Tripodanthus_acutifolius)	((Psittacanthus_calyculatus	((Dendropemon_bicolor
((((Plicosepalus_sagittifolius	(((Helixanthera_parasitica	(Taxillus_chinensis	(Scurrula_pulverulenta	(Scurrula_parasitica	Scurrula_ferruginea))))	(((Nuytsia_floribunda	((((Atkinsonia_ligustrina	(Notanthera_heterophylla	((Peraxilla_tetrapetala	Alepis_flavida)	(Lepidaria_oviceps	((((Lepidaria_sp_Nickrent_4044	(Macrosolen_melintangensis	Macrosolen_cochinchinensis))	(Lepeostegeres_lancifolia	(((Decaisnina_congesta	Decaisnina_signata)	Decaisnina_brittenii)	Decaisnina_triflora)))	(Amylotheca_duthieana	Loxanthera_speciosa))	(Amylotheca_subumbellata	(Lysiana_filifolia	(Lysiana_maritima	Lysiana_exocarpi))))))))	((Ligaria_cuneifolia	(Aetanthus_nodosus	Desmaria_mutabilis))	((Phthirusa_inorna	(Tripodanthus_belmirensis	Tripodanthus_acutifolius))	(Psittacanthus_calyculatus	(((Dendropemon_bicolor	Oryctanthus_occidentalis)	(Psittacanthus_angustifolius	Passovia_pyrifolia))	((Cladocolea_cupulata	Cladocolea_mcvaughii)	(Psittacanthus_schiedeanus	(((Struthanthus_sp_RE_5128_1	((Tripodanthus_flagellaris	Struthanthus_orbicularis)	Struthanthus_oerstedii))	Struthanthus_woodsonii)	Cladocolea_gracilis))))))))	(Gaiadendron_punctatum	Tupeia_antarctica))	((Tristerix_verticillatus	((Tristerix_corymbosus
(((Oncella_ambigua	Oncocalyx_sulfureus)	Agelanthus_sansibarensis)	(Berhautia_senegalensis	(((((Bakerella_sp_Nickrent_4161	((((((Scurrula_ferruginea	(Scurrula_pulverulenta	Scurrula_parasitica))	(Helixanthera_parasitica	Taxillus_chinensis))	(((Baratranthus_axanthus	((Ileostylus_micranthus	(Muellerina_celastroides	Muellerina_eucalyptoides))	((Cecarria_obtusifolia	(((Loranthus_kaoi	Loranthus_odoratus)	Loranthus_delavayi)	(Loranthus_europaeus	Loranthus_grewingkii)))	((((((Psittacanthus_calyculatus	(((Dendropemon_bicolor	Oryctanthus_occidentalis)	(Psittacanthus_angustifolius	Passovia_pyrifolia))	((Cladocolea_gracilis	(Struthanthus_orbicularis	Struthanthus_oerstedii))	(Struthanthus_sp_RE_5128_1	(Struthanthus_woodsonii	(Cladocolea_cupulata	Cladocolea_mcvaughii))))))	(Phthirusa_inorna	((Tripodanthus_belmirensis	Tripodanthus_flagellaris)	Tripodanthus_acutifolius)))	Psittacanthus_schiedeanus)	(Tupeia_antarctica	((Nuytsia_floribunda	Gaiadendron_punctatum)	(Atkinsonia_ligustrina	((Notanthera_heterophylla	((Peraxilla_tetrapetala	Alepis_flavida)	((Lepidaria_oviceps	(Amylotheca_duthieana	Loxanthera_speciosa))	((Amylotheca_subumbellata	(Lysiana_exocarpi	(Lysiana_filifolia
(((Oncella_ambigua	Oncocalyx_sulfureus)	Agelanthus_sansibarensis)	(Berhautia_senegalensis	((((((((Scurrula_pulverulenta	(Scurrula_parasitica	Scurrula_ferruginea))	Taxillus_chinensis)	(((Helixanthera_parasitica	((Ileostylus_micranthus	(Muellerina_celastroides	Muellerina_eucalyptoides))	((Cecarria_obtusifolia	(((Loranthus_kaoi	Loranthus_odoratus)	Loranthus_delavayi)	(Loranthus_europaeus	Loranthus_grewingkii)))	((((((((Tupeia_antarctica	Aetanthus_nodosus)	Desmaria_mutabilis)	Nuytsia_floribunda)	(Psittacanthus_schiedeanus	(Tripodanthus_flagellaris	(((Tripodanthus_belmirensis	((Dendropemon_bicolor	Oryctanthus_occidentalis)	(Psittacanthus_angustifolius	Passovia_pyrifolia)))	((Cladocolea_cupulata	Cladocolea_mcvaughii)	((Struthanthus_woodsonii	(Phthirusa_inorna	(Struthanthus_orbicularis	Struthanthus_oerstedii)))	(Cladocolea_gracilis	Struthanthus_sp_RE_5128_1))))	(Tripodanthus_acutifolius	Psittacanthus_calyculatus)))))	((Notanthera_heterophylla	((Peraxilla_tetrapetala	Alepis_flavida)	((Amylotheca_subumbellata	((Lysiana_filifolia	Lysiana_maritima)	Lysiana_exocarpi))	(((Amylotheca_duthieana	Loxanthera_speciosa)	((Lepidaria_oviceps	Lepidaria_sp_Nickrent_4044)
((Oncocalyx_schimperi	((((((Tapinanthus_sp_OM825	(Phragmanthera_crassicaulis	Septulina_glauca))	((Emelianthe_panganensis	Globimetula_dinklagei)	(Oedina_pendens	(Spragueanella_rhamnifolia	Erianthemum_dregei))))	Phragmanthera_regularis)	((Helixanthera_kirkii	Moquiniella_rubra)	Plicosepalus_curviflorus))	((Socratina_bemarivensis	Vanwykia_remota)	((Plicosepalus_sagittifolius	((((Scurrula_ferruginea	(Scurrula_pulverulenta	Scurrula_parasitica))	Taxillus_chinensis)	(((Benthamina_alyxifolia	(Helicanthes_elastica	Amyema_queenslandica))	(((Amyema_glabra	(Diplatia_grandibractea	Diplatia_furcata))	Amyema_cambagei)	Dactyliophora_novaeguineae))	((Sogerianthe_sessiflora	(Baratranthus_axanthus	Helixanthera_cylindrica))	(Helixanthera_parasitica	(((Gaiadendron_punctatum	((Tupeia_antarctica	(((Tristerix_peruvianus	(Tristerix_chodatianus	Tristerix_peytonii))	((Tristerix_grandiflorus	Tristerix_longebracteatus)	Tristerix_pubescens))	((Tristerix_penduliflorus	Tristerix_verticillatus)	(Tristerix_corymbosus	Tristerix_aphyllus))))	(Atkinsonia_ligustrina	(((Desmaria_mutabilis	Aetanthus_nodosus)	((((((Dendropemon_bicolor	Oryctanthus_occidentalis)	Passovia_pyrifolia)
((Oncocalyx_schimperi	((Tapinanthus_constrictiflorus	Englerina_ramulosa)	((((((Phragmanthera_crassicaulis	Septulina_glauca)	((Emelianthe_panganensis	Globimetula_dinklagei)	((Englerina_woodfordioides	(Tapinanthus_quinquangulus	Oliverella_rubroviridis))	(Tapinanthus_sp_OM825	(Spragueanella_rhamnifolia	Erianthemum_dregei)))))	Phragmanthera_regularis)	(Helixanthera_kirkii	Moquiniella_rubra))	((((((Scurrula_pulverulenta	(Scurrula_parasitica	Scurrula_ferruginea))	Taxillus_chinensis)	(((Plicosepalus_curviflorus	(Baratranthus_axanthus	(Sogerianthe_sessiflora	(((Dactyliophora_novaeguineae	Benthamina_alyxifolia)	(Helicanthes_elastica	Amyema_queenslandica))	((Diplatia_grandibractea	(Diplatia_furcata	Amyema_glabra))	Amyema_cambagei)))))	(Helixanthera_parasitica	((Cecarria_obtusifolia	((Loranthus_odoratus	(Loranthus_kaoi	Loranthus_delavayi))	(Loranthus_europaeus	Loranthus_grewingkii)))	((((Gaiadendron_punctatum	(Tupeia_antarctica	(Atkinsonia_ligustrina	(((Desmaria_mutabilis	Aetanthus_nodosus)	(((Phthirusa_inorna	(Tripodanthus_acutifolius	(Tripodanthus_flagellaris	Tripodanthus_belmirensis)))	(Psittacanthus_calyculatus	((((Dendropemon_bicolor	Oryctanthus_occidentalis)
(((Oncella_ambigua	Oncocalyx_sulfureus)	Agelanthus_sansibarensis)	(Berhautia_senegalensis	(((Tapinanthus_constrictiflorus	Englerina_ramulosa)	((((Plicosepalus_sagittifolius	(((((Scurrula_pulverulenta	(Scurrula_parasitica	Scurrula_ferruginea))	(Helixanthera_parasitica	Taxillus_chinensis))	(Baratranthus_axanthus	Helixanthera_cylindrica))	(((((Atkinsonia_ligustrina	(Gaiadendron_punctatum	(Nuytsia_floribunda	(Notanthera_heterophylla	((Peraxilla_tetrapetala	Alepis_flavida)	((((Lepidaria_sp_Nickrent_4044	(Macrosolen_melintangensis	Macrosolen_cochinchinensis))	(((Decaisnina_signata	Decaisnina_congesta)	Decaisnina_brittenii)	Decaisnina_triflora))	((Amylotheca_subumbellata	(Lysiana_exocarpi	(Lysiana_filifolia	Lysiana_maritima)))	Lepeostegeres_lancifolia))	(Amylotheca_duthieana	(Lepidaria_oviceps	Loxanthera_speciosa))))))))	(((Phthirusa_inorna	(Tripodanthus_flagellaris	(Tripodanthus_belmirensis	Tripodanthus_acutifolius)))	(((Dendropemon_bicolor	Oryctanthus_occidentalis)	(Psittacanthus_angustifolius	Passovia_pyrifolia))	(((Struthanthus_woodsonii	(Psittacanthus_schiedeanus	Struthanthus_sp_RE_5128_1))	((Cladocolea_mcvaughii	Cladocolea_gracilis)	(Cladocolea_cupulata	(Struthanthus_orbicularis
(((Oncella_ambigua	Oncocalyx_sulfureus)	Agelanthus_sansibarensis)	(Berhautia_senegalensis	(((Tapinanthus_constrictiflorus	Englerina_ramulosa)	(((Socratina_bemarivensis	Vanwykia_remota)	((Bakerella_sp_Nickrent_4161	((((Phragmanthera_crassicaulis	Septulina_glauca)	(((Helixanthera_kirkii	(Emelianthe_panganensis	Globimetula_dinklagei))	(Tapinanthus_sp_OM825	(Spragueanella_rhamnifolia	Erianthemum_dregei)))	(Moquiniella_rubra	(Englerina_woodfordioides	(Tapinanthus_quinquangulus	Oliverella_rubroviridis)))))	Phragmanthera_regularis)	Plicosepalus_curviflorus))	((((((Baratranthus_axanthus	((Amyema_cambagei	Sogerianthe_sessiflora)	((Benthamina_alyxifolia	(Helicanthes_elastica	Amyema_queenslandica))	(Dactyliophora_novaeguineae	((Diplatia_furcata	Diplatia_grandibractea)	Amyema_glabra)))))	((Cecarria_obtusifolia	((Loranthus_odoratus	(Loranthus_kaoi	Loranthus_delavayi))	(Loranthus_europaeus	Loranthus_grewingkii)))	((((Tupeia_antarctica	(((Notanthera_heterophylla	(Desmaria_mutabilis	Aetanthus_nodosus))	(((Phthirusa_inorna	((Tripodanthus_flagellaris	Tripodanthus_belmirensis)	Tripodanthus_acutifolius))	((Psittacanthus_calyculatus	(Dendropemon_bicolor	Oryctanthus_occidentalis))
((Tapinanthus_constrictiflorus	Englerina_ramulosa)	((Oncocalyx_schimperi	(Berhautia_senegalensis	((((Moquiniella_rubra	Phragmanthera_crassicaulis)	(Phragmanthera_regularis	((Septulina_glauca	Globimetula_dinklagei)	((Oedina_pendens	((Englerina_woodfordioides	(Oliverella_rubroviridis	Tapinanthus_quinquangulus))	(Tapinanthus_sp_OM825	(Erianthemum_dregei	Spragueanella_rhamnifolia))))	(Helixanthera_kirkii	Emelianthe_panganensis)))))	((((Dendrophthoe_constricta	((Tolypanthus_involucratus	(Helixanthera_coccinea	(Dendrophthoe_curvata	Dendrophthoe_longituba)))	Dendrophthoe_vitellina))	(((Scurrula_pulverulenta	(Scurrula_ferruginea	Scurrula_parasitica))	Taxillus_chinensis)	(Helixanthera_cylindrica	(((((Benthamina_alyxifolia	(Amyema_queenslandica	Helicanthes_elastica))	(Sogerianthe_sessiflora	((Amyema_cambagei	(Diplatia_furcata	(Amyema_glabra	Diplatia_grandibractea)))	Dactyliophora_novaeguineae)))	Baratranthus_axanthus)	Plicosepalus_curviflorus)	(Helixanthera_parasitica	(((Ileostylus_micranthus	(Muellerina_celastroides	Muellerina_eucalyptoides))	(Nuytsia_floribunda	(((Gaiadendron_punctatum	(((Ligaria_cuneifolia	(((Psittacanthus_schiedeanus	(Tripodanthus_flagellaris	Tripodanthus_belmirensis))
((Tapinanthus_constrictiflorus	Englerina_ramulosa)	((Oncocalyx_schimperi	(Berhautia_senegalensis	(((Septulina_glauca	(Phragmanthera_regularis	((Phragmanthera_crassicaulis	(((Tapinanthus_sp_OM825	(Erianthemum_dregei	Spragueanella_rhamnifolia))	(Helixanthera_kirkii	Oedina_pendens))	((Englerina_woodfordioides	(Oliverella_rubroviridis	Tapinanthus_quinquangulus))	(Globimetula_dinklagei	Emelianthe_panganensis))))	Moquiniella_rubra)))	((((Tolypanthus_involucratus	((Dendrophthoe_curvata	Helixanthera_coccinea)	(Dendrophthoe_constricta	(Dendrophthoe_vitellina	Dendrophthoe_longituba))))	((((Scurrula_pulverulenta	Scurrula_ferruginea)	Scurrula_parasitica)	(Helixanthera_parasitica	Taxillus_chinensis))	(Helixanthera_cylindrica	((((Sogerianthe_sessiflora	((Benthamina_alyxifolia	((Amyema_glabra	((Diplatia_grandibractea	Amyema_cambagei)	Diplatia_furcata))	Dactyliophora_novaeguineae))	(Amyema_queenslandica	Helicanthes_elastica)))	Baratranthus_axanthus)	Plicosepalus_curviflorus)	(((Ileostylus_micranthus	(Muellerina_celastroides	Muellerina_eucalyptoides))	(((((((((Amylotheca_subumbellata	(Lysiana_maritima	(Lysiana_filifolia	Lysiana_exocarpi)))	(((Decaisnina_brittenii	(Decaisnina_congesta
((Agelanthus_sansibarensis	(Oncocalyx_schimperi	(Oncocalyx_sulfureus	Oncella_ambigua)))	((Tapinanthus_constrictiflorus	Englerina_ramulosa)	((((Plicosepalus_sagittifolius	((Vanwykia_remota	Socratina_bemarivensis)	(Tolypanthus_involucratus	(((Dendrophthoe_curvata	Dendrophthoe_longituba)	Helixanthera_coccinea)	(Dendrophthoe_vitellina	Dendrophthoe_constricta)))))	(((((Globimetula_dinklagei	Emelianthe_panganensis)	(((Helixanthera_kirkii	(Englerina_woodfordioides	(Oliverella_rubroviridis	Tapinanthus_quinquangulus)))	(Tapinanthus_sp_OM825	(Erianthemum_dregei	Spragueanella_rhamnifolia)))	Oedina_pendens))	Phragmanthera_regularis)	((Phragmanthera_crassicaulis	Septulina_glauca)	Moquiniella_rubra))	((Plicosepalus_curviflorus	((Scurrula_pulverulenta	(Scurrula_ferruginea	Scurrula_parasitica))	Taxillus_chinensis))	((Baratranthus_axanthus	((((((Loranthus_delavayi	(Loranthus_kaoi	Loranthus_odoratus))	(Loranthus_europaeus	Loranthus_grewingkii))	Cecarria_obtusifolia)	Helixanthera_parasitica)	((((((Tupeia_antarctica	Ligaria_cuneifolia)	Atkinsonia_ligustrina)	(Aetanthus_nodosus	Desmaria_mutabilis))	((((Tripodanthus_flagellaris	Tripodanthus_belmirensis)	(Phthirusa_inorna
(Agelanthus_sansibarensis	((Berhautia_senegalensis	(Oncocalyx_sulfureus	Oncella_ambigua))	(((Oncocalyx_schimperi	Tapinanthus_constrictiflorus)	Englerina_ramulosa)	((Plicosepalus_curviflorus	(Phragmanthera_regularis	(Moquiniella_rubra	((Phragmanthera_crassicaulis	Septulina_glauca)	(Globimetula_dinklagei	(Emelianthe_panganensis	(((Englerina_woodfordioides	(Oliverella_rubroviridis	Tapinanthus_quinquangulus))	((Tapinanthus_sp_OM825	(Erianthemum_dregei	Spragueanella_rhamnifolia))	Helixanthera_kirkii))	Oedina_pendens)))))))	((((((((((((((Tristerix_grandiflorus	Tristerix_longebracteatus)	Tristerix_pubescens)	(Tristerix_peruvianus	Tristerix_chodatianus))	Tristerix_peytonii)	((Tristerix_aphyllus	Tristerix_corymbosus)	(Tristerix_penduliflorus	Tristerix_verticillatus)))	((Lepidaria_oviceps	((Tupeia_antarctica	((Nuytsia_floribunda	(Aetanthus_nodosus	Desmaria_mutabilis))	Notanthera_heterophylla))	(Ligaria_cuneifolia	((Phthirusa_inorna	Tripodanthus_acutifolius)	((((Psittacanthus_schiedeanus	Tripodanthus_belmirensis)	(Psittacanthus_calyculatus	((Psittacanthus_angustifolius	Passovia_pyrifolia)	(Oryctanthus_occidentalis	Dendropemon_bicolor))))	((((Struthanthus_sp_RE_5128_1	(Struthanthus_oerstedii
((Tapinanthus_constrictiflorus	Englerina_ramulosa)	(((Socratina_bemarivensis	((Phragmanthera_crassicaulis	((((((Tapinanthus_sp_OM825	(Erianthemum_dregei	Spragueanella_rhamnifolia))	Helixanthera_kirkii)	(Englerina_woodfordioides	(Oliverella_rubroviridis	Tapinanthus_quinquangulus)))	Emelianthe_panganensis)	Globimetula_dinklagei)	Moquiniella_rubra))	(((Vanwykia_remota	(((((Helixanthera_parasitica	Phragmanthera_regularis)	((Nuytsia_floribunda	(((((Notanthera_heterophylla	(((Amylotheca_duthieana	(Lepidaria_oviceps	Loxanthera_speciosa))	(((Lepeostegeres_lancifolia	(((Decaisnina_congesta	Decaisnina_signata)	Decaisnina_brittenii)	Decaisnina_triflora))	(Lepidaria_sp_Nickrent_4044	(Macrosolen_melintangensis	Macrosolen_cochinchinensis)))	(Amylotheca_subumbellata	((Lysiana_filifolia	Lysiana_maritima)	Lysiana_exocarpi))))	(Alepis_flavida	Peraxilla_tetrapetala)))	Atkinsonia_ligustrina)	(Aetanthus_nodosus	Desmaria_mutabilis))	(Tupeia_antarctica	((Ligaria_cuneifolia	((((Tristerix_grandiflorus	Tristerix_longebracteatus)	Tristerix_pubescens)	((Tristerix_peruvianus	Tristerix_chodatianus)	Tristerix_peytonii))	(Tristerix_verticillatus	((Tristerix_aphyllus	Tristerix_corymbosus)
((Berhautia_senegalensis	((Oncocalyx_schimperi	(((((Phragmanthera_crassicaulis	Septulina_glauca)	((Phragmanthera_regularis	((Oedina_pendens	(Erianthemum_dregei	Spragueanella_rhamnifolia))	(Emelianthe_panganensis	Globimetula_dinklagei)))	(((Tapinanthus_sp_OM825	Oliverella_rubroviridis)	(Tapinanthus_quinquangulus	Englerina_woodfordioides))	(Helixanthera_kirkii	Moquiniella_rubra))))	Plicosepalus_curviflorus)	((((((Helixanthera_parasitica	(((((Atkinsonia_ligustrina	(((Notanthera_heterophylla	(Aetanthus_nodosus	Desmaria_mutabilis))	((((Passovia_pyrifolia	(Oryctanthus_occidentalis	Dendropemon_bicolor))	((((Cladocolea_gracilis	(Psittacanthus_angustifolius	((Struthanthus_sp_RE_5128_1	(Struthanthus_oerstedii	Struthanthus_orbicularis))	Struthanthus_woodsonii)))	Psittacanthus_calyculatus)	(Cladocolea_mcvaughii	Cladocolea_cupulata))	Psittacanthus_schiedeanus))	(Phthirusa_inorna	((Tripodanthus_belmirensis	Tripodanthus_flagellaris)	Tripodanthus_acutifolius)))	Ligaria_cuneifolia))	(((Amylotheca_subumbellata	(Lysiana_maritima	(Lysiana_exocarpi	Lysiana_filifolia)))	((Amylotheca_duthieana	Loxanthera_speciosa)	((Lepeostegeres_lancifolia	(((Decaisnina_signata	Decaisnina_congesta)	Decaisnina_brittenii)
(((Oncocalyx_schimperi	(((((Phragmanthera_crassicaulis	Septulina_glauca)	((Phragmanthera_regularis	(Plicosepalus_curviflorus	(((Tapinanthus_quinquangulus	Oliverella_rubroviridis)	Englerina_woodfordioides)	(Helixanthera_kirkii	(Tapinanthus_sp_OM825	(Erianthemum_dregei	Spragueanella_rhamnifolia))))))	((Emelianthe_panganensis	Globimetula_dinklagei)	Moquiniella_rubra)))	((((((Helixanthera_parasitica	((((((Ligaria_cuneifolia	(Nuytsia_floribunda	(Tupeia_antarctica	(Aetanthus_nodosus	Desmaria_mutabilis))))	(Notanthera_heterophylla	((Psittacanthus_calyculatus	(((Passovia_pyrifolia	(Oryctanthus_occidentalis	Dendropemon_bicolor))	(((((Cladocolea_mcvaughii	Cladocolea_cupulata)	Struthanthus_oerstedii)	Struthanthus_orbicularis)	Struthanthus_woodsonii)	((Struthanthus_sp_RE_5128_1	Cladocolea_gracilis)	Psittacanthus_angustifolius)))	Psittacanthus_schiedeanus))	(Phthirusa_inorna	((Tripodanthus_belmirensis	Tripodanthus_flagellaris)	Tripodanthus_acutifolius)))))	Gaiadendron_punctatum)	((((Amylotheca_subumbellata	(Lysiana_filifolia	(Lysiana_maritima	Lysiana_exocarpi)))	(((Amylotheca_duthieana	(Lepidaria_oviceps	Loxanthera_speciosa))	((((Decaisnina_signata	Decaisnina_congesta)	Decaisnina_brittenii)
(((Agelanthus_sansibarensis	(Oncocalyx_sulfureus	Oncella_ambigua))	Berhautia_senegalensis)	(Oncocalyx_schimperi	(((((Phragmanthera_crassicaulis	Septulina_glauca)	((((Tapinanthus_quinquangulus	Oliverella_rubroviridis)	Englerina_woodfordioides)	(Phragmanthera_regularis	(Tapinanthus_sp_OM825	(Erianthemum_dregei	Spragueanella_rhamnifolia))))	((Emelianthe_panganensis	Globimetula_dinklagei)	(Helixanthera_kirkii	Moquiniella_rubra))))	((Vanwykia_remota	((((((Ileostylus_micranthus	(Muellerina_celastroides	Muellerina_eucalyptoides))	((((Loranthus_delavayi	(Loranthus_kaoi	Loranthus_odoratus))	(Loranthus_europaeus	Loranthus_grewingkii))	Cecarria_obtusifolia)	(Ligaria_cuneifolia	(((Tupeia_antarctica	((((Tristerix_verticillatus	(((Tristerix_grandiflorus	Tristerix_longebracteatus)	Tristerix_pubescens)	((Tristerix_peruvianus	Tristerix_chodatianus)	Tristerix_peytonii)))	(Tristerix_aphyllus	Tristerix_corymbosus))	Tristerix_penduliflorus)	(Aetanthus_nodosus	Desmaria_mutabilis)))	(Atkinsonia_ligustrina	(Gaiadendron_punctatum	(Nuytsia_floribunda	((Notanthera_heterophylla	(((((Decaisnina_signata	Decaisnina_congesta)	Decaisnina_brittenii)	Decaisnina_triflora)
(((((Socratina_bemarivensis	Vanwykia_remota)	((((Phragmanthera_crassicaulis	Septulina_glauca)	((Emelianthe_panganensis	Globimetula_dinklagei)	(Helixanthera_kirkii	(((Tapinanthus_quinquangulus	Oliverella_rubroviridis)	Englerina_woodfordioides)	(Tapinanthus_sp_OM825	(Erianthemum_dregei	Spragueanella_rhamnifolia))))))	Moquiniella_rubra)	((((((((Amyema_queenslandica	Helicanthes_elastica)	Benthamina_alyxifolia)	(Sogerianthe_sessiflora	(Dactyliophora_novaeguineae	(((Diplatia_furcata	Diplatia_grandibractea)	Amyema_glabra)	Amyema_cambagei))))	(Baratranthus_axanthus	(Plicosepalus_curviflorus	((Phragmanthera_regularis	Helixanthera_parasitica)	((Ileostylus_micranthus	(Muellerina_celastroides	Muellerina_eucalyptoides))	((((Loranthus_odoratus	(Loranthus_delavayi	Loranthus_kaoi))	(Loranthus_europaeus	Loranthus_grewingkii))	Cecarria_obtusifolia)	((((Gaiadendron_punctatum	((Atkinsonia_ligustrina	((((((Psittacanthus_schiedeanus	(Tripodanthus_flagellaris	Tripodanthus_belmirensis))	Tripodanthus_acutifolius)	(Passovia_pyrifolia	(Oryctanthus_occidentalis	Dendropemon_bicolor)))	Psittacanthus_calyculatus)	(Phthirusa_inorna	(((Psittacanthus_angustifolius	(Struthanthus_woodsonii	((Struthanthus_oerstedii
(((((Socratina_bemarivensis	Vanwykia_remota)	((((Helixanthera_kirkii	Moquiniella_rubra)	((Emelianthe_panganensis	(Phragmanthera_regularis	Globimetula_dinklagei))	(((Tapinanthus_quinquangulus	Oliverella_rubroviridis)	Englerina_woodfordioides)	(Tapinanthus_sp_OM825	(Erianthemum_dregei	Spragueanella_rhamnifolia)))))	(Phragmanthera_crassicaulis	Septulina_glauca))	((((((Plicosepalus_curviflorus	(Helixanthera_parasitica	((Nuytsia_floribunda	(Gaiadendron_punctatum	((((Notanthera_heterophylla	(((Psittacanthus_calyculatus	(Phthirusa_inorna	((Tripodanthus_flagellaris	Tripodanthus_belmirensis)	Tripodanthus_acutifolius)))	(((((Cladocolea_mcvaughii	Cladocolea_cupulata)	Struthanthus_woodsonii)	((Struthanthus_oerstedii	Struthanthus_orbicularis)	Struthanthus_sp_RE_5128_1))	(Psittacanthus_angustifolius	Cladocolea_gracilis))	(Passovia_pyrifolia	(Oryctanthus_occidentalis	Dendropemon_bicolor))))	Psittacanthus_schiedeanus))	(((((Tristerix_aphyllus	Tristerix_corymbosus)	Tristerix_penduliflorus)	((((Tristerix_grandiflorus	Tristerix_longebracteatus)	Tristerix_pubescens)	((Tristerix_peruvianus	Tristerix_chodatianus)	Tristerix_peytonii))	Tristerix_verticillatus))	Ligaria_cuneifolia)	(Aetanthus_nodosus	Desmaria_mutabilis)))
((Agelanthus_sansibarensis	(Oncella_ambigua	Oncocalyx_sulfureus))	((Oncocalyx_schimperi	((Oedina_pendens	((Phragmanthera_crassicaulis	((Helixanthera_kirkii	Moquiniella_rubra)	((Emelianthe_panganensis	(Phragmanthera_regularis	Globimetula_dinklagei))	((Tapinanthus_sp_OM825	(Spragueanella_rhamnifolia	Erianthemum_dregei))	(Englerina_woodfordioides	(Tapinanthus_quinquangulus	Oliverella_rubroviridis))))))	((Plicosepalus_sagittifolius	(Septulina_glauca	Bakerella_sp_Nickrent_4161))	((((Helixanthera_coccinea	(Dendrophthoe_constricta	(Dendrophthoe_curvata	(Dendrophthoe_longituba	Dendrophthoe_vitellina))))	Tolypanthus_involucratus)	((Taxillus_chinensis	(Scurrula_pulverulenta	(Scurrula_ferruginea	Scurrula_parasitica)))	(((Sogerianthe_sessiflora	((Helixanthera_parasitica	(Helicanthes_elastica	Amyema_queenslandica))	(((Amyema_glabra	((Amyema_cambagei	Diplatia_furcata)	Diplatia_grandibractea))	Dactyliophora_novaeguineae)	Benthamina_alyxifolia)))	(Baratranthus_axanthus	(Plicosepalus_curviflorus	(((Cecarria_obtusifolia	(((Loranthus_kaoi	Loranthus_delavayi)	Loranthus_odoratus)	(Loranthus_grewingkii	Loranthus_europaeus)))	(Nuytsia_floribunda	(((Gaiadendron_punctatum
((Agelanthus_sansibarensis	(Oncella_ambigua	Oncocalyx_sulfureus))	(((Tapinanthus_constrictiflorus	Englerina_ramulosa)	(Oncocalyx_schimperi	(Oedina_pendens	((Socratina_bemarivensis	Vanwykia_remota)	((((Septulina_glauca	Phragmanthera_crassicaulis)	((Helixanthera_kirkii	Moquiniella_rubra)	((Emelianthe_panganensis	(Phragmanthera_regularis	Globimetula_dinklagei))	((Tapinanthus_sp_OM825	(Spragueanella_rhamnifolia	Erianthemum_dregei))	(Englerina_woodfordioides	(Tapinanthus_quinquangulus	Oliverella_rubroviridis))))))	(Plicosepalus_sagittifolius	Bakerella_sp_Nickrent_4161))	(((Helixanthera_coccinea	(Dendrophthoe_constricta	(Dendrophthoe_curvata	(Dendrophthoe_longituba	Dendrophthoe_vitellina))))	Tolypanthus_involucratus)	(((Helixanthera_parasitica	Taxillus_chinensis)	(Scurrula_ferruginea	(Scurrula_parasitica	Scurrula_pulverulenta)))	((((((((Gaiadendron_punctatum	(Ligaria_cuneifolia	((Alepis_flavida	Peraxilla_tetrapetala)	((Amylotheca_subumbellata	(Lysiana_filifolia	(Lysiana_maritima	Lysiana_exocarpi)))	(((Lepeostegeres_lancifolia	(((Decaisnina_signata	Decaisnina_congesta)	Decaisnina_brittenii)	Decaisnina_triflora))	((Macrosolen_cochinchinensis	Macrosolen_melintangensis)
((Agelanthus_sansibarensis	(Oncella_ambigua	Oncocalyx_sulfureus))	(((Oedina_pendens	((Socratina_bemarivensis	Vanwykia_remota)	((((((Globimetula_dinklagei	Emelianthe_panganensis)	Phragmanthera_regularis)	((Spragueanella_rhamnifolia	Erianthemum_dregei)	(Tapinanthus_sp_OM825	((Tapinanthus_quinquangulus	Oliverella_rubroviridis)	Englerina_woodfordioides))))	((Plicosepalus_curviflorus	(Helixanthera_kirkii	Moquiniella_rubra))	Phragmanthera_crassicaulis))	(Septulina_glauca	Bakerella_sp_Nickrent_4161))	((((Plicosepalus_sagittifolius	Helixanthera_coccinea)	(((Dendrophthoe_longituba	Dendrophthoe_vitellina)	Dendrophthoe_curvata)	Dendrophthoe_constricta))	Tolypanthus_involucratus)	((Taxillus_chinensis	(Scurrula_ferruginea	(Scurrula_parasitica	Scurrula_pulverulenta)))	(((((Helicanthes_elastica	Amyema_queenslandica)	((((Diplatia_furcata	(Diplatia_grandibractea	Amyema_glabra))	Amyema_cambagei)	Dactyliophora_novaeguineae)	Benthamina_alyxifolia))	Sogerianthe_sessiflora)	(Helixanthera_parasitica	(((((Gaiadendron_punctatum	((Alepis_flavida	Peraxilla_tetrapetala)	((Amylotheca_subumbellata	(Lysiana_exocarpi	(Lysiana_filifolia	Lysiana_maritima)))	((Lepidaria_oviceps
((Oedina_pendens	((Socratina_bemarivensis	Vanwykia_remota)	((((((Phragmanthera_regularis	Globimetula_dinklagei)	Emelianthe_panganensis)	((Spragueanella_rhamnifolia	Erianthemum_dregei)	(Tapinanthus_sp_OM825	(Tapinanthus_quinquangulus	Oliverella_rubroviridis))))	(Helixanthera_kirkii	Moquiniella_rubra))	(Phragmanthera_crassicaulis	Septulina_glauca))	((Plicosepalus_sagittifolius	Bakerella_sp_Nickrent_4161)	((((Helixanthera_coccinea	Dendrophthoe_constricta)	((Dendrophthoe_longituba	Dendrophthoe_vitellina)	Dendrophthoe_curvata))	Tolypanthus_involucratus)	((Taxillus_chinensis	(Scurrula_ferruginea	(Scurrula_parasitica	Scurrula_pulverulenta)))	(((Plicosepalus_curviflorus	(Baratranthus_axanthus	(((((Diplatia_furcata	(Diplatia_grandibractea	Amyema_glabra))	Amyema_cambagei)	Dactyliophora_novaeguineae)	Benthamina_alyxifolia)	(Sogerianthe_sessiflora	(Helicanthes_elastica	Amyema_queenslandica)))))	(Helixanthera_parasitica	((Cecarria_obtusifolia	((Loranthus_delavayi	(Loranthus_odoratus	Loranthus_kaoi))	(Loranthus_grewingkii	Loranthus_europaeus)))	((((((Alepis_flavida	Peraxilla_tetrapetala)	((Lepeostegeres_lancifolia	(Amylotheca_duthieana	Loxanthera_speciosa))
((Agelanthus_sansibarensis	(Oncella_ambigua	Oncocalyx_sulfureus))	(((Oedina_pendens	((Bakerella_sp_Nickrent_4161	(((Phragmanthera_regularis	(Helixanthera_kirkii	Moquiniella_rubra))	((Globimetula_dinklagei	Emelianthe_panganensis)	((Spragueanella_rhamnifolia	Erianthemum_dregei)	(Tapinanthus_sp_OM825	(Englerina_woodfordioides	(Tapinanthus_quinquangulus	Oliverella_rubroviridis))))))	(Phragmanthera_crassicaulis	Septulina_glauca)))	((((((Helixanthera_parasitica	Taxillus_chinensis)	(Scurrula_ferruginea	(Scurrula_parasitica	Scurrula_pulverulenta)))	(((Cecarria_obtusifolia	(((Loranthus_kaoi	Loranthus_delavayi)	Loranthus_odoratus)	(Loranthus_grewingkii	Loranthus_europaeus)))	((((((((Alepis_flavida	Peraxilla_tetrapetala)	((Amylotheca_duthieana	(Lepidaria_oviceps	Loxanthera_speciosa))	((Lepeostegeres_lancifolia	(Amylotheca_subumbellata	(Lysiana_maritima	(Lysiana_exocarpi	Lysiana_filifolia))))	((((Decaisnina_signata	Decaisnina_congesta)	Decaisnina_brittenii)	Decaisnina_triflora)	((Macrosolen_cochinchinensis	Macrosolen_melintangensis)	Lepidaria_sp_Nickrent_4044)))))	Gaiadendron_punctatum)	Atkinsonia_ligustrina)	(((((Psittacanthus_calyculatus	(Phthirusa_inorna
((Agelanthus_sansibarensis	(Oncella_ambigua	Oncocalyx_sulfureus))	(((Oedina_pendens	((Socratina_bemarivensis	Vanwykia_remota)	((((Helixanthera_kirkii	Moquiniella_rubra)	((Globimetula_dinklagei	Emelianthe_panganensis)	((Spragueanella_rhamnifolia	Erianthemum_dregei)	(Tapinanthus_sp_OM825	(Englerina_woodfordioides	(Tapinanthus_quinquangulus	Oliverella_rubroviridis))))))	(Phragmanthera_crassicaulis	Septulina_glauca))	((((Taxillus_chinensis	(Scurrula_ferruginea	(Scurrula_parasitica	Scurrula_pulverulenta)))	(Helixanthera_cylindrica	(((Plicosepalus_curviflorus	Baratranthus_axanthus)	((Phragmanthera_regularis	Helixanthera_parasitica)	((Cecarria_obtusifolia	(((Loranthus_kaoi	Loranthus_delavayi)	Loranthus_odoratus)	(Loranthus_grewingkii	Loranthus_europaeus)))	(((((Notanthera_heterophylla	((Alepis_flavida	Peraxilla_tetrapetala)	(((((((Decaisnina_congesta	Decaisnina_signata)	Decaisnina_brittenii)	Decaisnina_triflora)	((Macrosolen_cochinchinensis	Macrosolen_melintangensis)	(Lepidaria_oviceps	Lepidaria_sp_Nickrent_4044)))	Lepeostegeres_lancifolia)	(Amylotheca_duthieana	Loxanthera_speciosa))	(Amylotheca_subumbellata	((Lysiana_exocarpi	Lysiana_filifolia)
((Agelanthus_sansibarensis	(Oncella_ambigua	Oncocalyx_sulfureus))	((((((Helixanthera_cylindrica	(((Helixanthera_kirkii	Moquiniella_rubra)	(((Globimetula_dinklagei	Emelianthe_panganensis)	((Englerina_woodfordioides	(Tapinanthus_quinquangulus	Oliverella_rubroviridis))	((Spragueanella_rhamnifolia	Erianthemum_dregei)	Tapinanthus_sp_OM825)))	(Phragmanthera_crassicaulis	Septulina_glauca)))	Phragmanthera_regularis))	Plicosepalus_curviflorus)	((((Oedina_pendens	(Socratina_bemarivensis	Vanwykia_remota))	Bakerella_sp_Nickrent_4161)	Plicosepalus_sagittifolius)	(((Helixanthera_parasitica	((Cecarria_obtusifolia	((Loranthus_odoratus	(Loranthus_kaoi	Loranthus_delavayi))	(Loranthus_grewingkii	Loranthus_europaeus)))	(((((((Tristerix_aphyllus	Tristerix_corymbosus)	Tristerix_penduliflorus)	(((((Tristerix_chodatianus	Tristerix_peruvianus)	Tristerix_peytonii)	Tristerix_pubescens)	(Tristerix_longebracteatus	Tristerix_grandiflorus))	Tristerix_verticillatus))	(Nuytsia_floribunda	Gaiadendron_punctatum))	((((Phthirusa_inorna	(Psittacanthus_calyculatus	((Psittacanthus_schiedeanus	(Passovia_pyrifolia	(Dendropemon_bicolor	Oryctanthus_occidentalis)))	((((Struthanthus_sp_RE_5128_1	(Struthanthus_oerstedii
((Agelanthus_sansibarensis	(Oncella_ambigua	Oncocalyx_sulfureus))	(((((((Socratina_bemarivensis	Vanwykia_remota)	(((Dendrophthoe_longituba	(Dendrophthoe_curvata	Helixanthera_coccinea))	(Dendrophthoe_constricta	Dendrophthoe_vitellina))	((Taxillus_chinensis	(Scurrula_ferruginea	(Scurrula_parasitica	Scurrula_pulverulenta)))	(Helixanthera_cylindrica	(((Cecarria_obtusifolia	(((Loranthus_kaoi	Loranthus_delavayi)	Loranthus_odoratus)	(Loranthus_grewingkii	Loranthus_europaeus)))	(((Atkinsonia_ligustrina	((Tupeia_antarctica	(((((Tristerix_aphyllus	Tristerix_corymbosus)	Tristerix_penduliflorus)	((((Tristerix_chodatianus	Tristerix_peruvianus)	Tristerix_peytonii)	((Tristerix_longebracteatus	Tristerix_pubescens)	Tristerix_grandiflorus))	Tristerix_verticillatus))	Nuytsia_floribunda)	Gaiadendron_punctatum))	(((((Passovia_pyrifolia	(Dendropemon_bicolor	Oryctanthus_occidentalis))	(((Struthanthus_sp_RE_5128_1	((Cladocolea_cupulata	Struthanthus_oerstedii)	Struthanthus_orbicularis))	Struthanthus_woodsonii)	(Psittacanthus_schiedeanus	(Psittacanthus_angustifolius	(Cladocolea_mcvaughii	Cladocolea_gracilis)))))	(Psittacanthus_calyculatus	(Phthirusa_inorna	((Tripodanthus_acutifolius
((Agelanthus_sansibarensis	(Oncella_ambigua	Oncocalyx_sulfureus))	(((Oncocalyx_schimperi	(((((((Dendrophthoe_longituba	Dendrophthoe_curvata)	(Tolypanthus_involucratus	Helixanthera_coccinea))	(Dendrophthoe_constricta	Dendrophthoe_vitellina))	((Taxillus_chinensis	(Helixanthera_kirkii	(Scurrula_ferruginea	(Scurrula_parasitica	Scurrula_pulverulenta))))	(Helixanthera_cylindrica	((Plicosepalus_curviflorus	(((Atkinsonia_ligustrina	(((Alepis_flavida	Peraxilla_tetrapetala)	(((Amylotheca_subumbellata	(Lysiana_maritima	(Lysiana_filifolia	Lysiana_exocarpi)))	((((Decaisnina_signata	Decaisnina_congesta)	Decaisnina_brittenii)	Decaisnina_triflora)	((Macrosolen_cochinchinensis	Macrosolen_melintangensis)	(Lepidaria_oviceps	Lepidaria_sp_Nickrent_4044))))	(Lepeostegeres_lancifolia	(Amylotheca_duthieana	Loxanthera_speciosa))))	((((((Passovia_pyrifolia	(Dendropemon_bicolor	Oryctanthus_occidentalis))	(Psittacanthus_calyculatus	((((Cladocolea_cupulata	Cladocolea_mcvaughii)	((Psittacanthus_angustifolius	Struthanthus_oerstedii)	Struthanthus_orbicularis))	(Struthanthus_woodsonii	Struthanthus_sp_RE_5128_1))	Cladocolea_gracilis)))	(Phthirusa_inorna	(Tripodanthus_flagellaris	(Tripodanthus_belmirensis
((Tapinanthus_constrictiflorus	Englerina_ramulosa)	((Berhautia_senegalensis	(Agelanthus_sansibarensis	(Oncella_ambigua	Oncocalyx_sulfureus)))	(Oncocalyx_schimperi	(((Socratina_bemarivensis	Vanwykia_remota)	((Plicosepalus_sagittifolius	Bakerella_sp_Nickrent_4161)	(((((Dendrophthoe_longituba	Dendrophthoe_curvata)	Helixanthera_coccinea)	(Dendrophthoe_constricta	Dendrophthoe_vitellina))	Tolypanthus_involucratus)	((((Phragmanthera_crassicaulis	((((Helixanthera_kirkii	Moquiniella_rubra)	Tapinanthus_sp_OM825)	Globimetula_dinklagei)	Emelianthe_panganensis))	Septulina_glauca)	((Englerina_woodfordioides	(Tapinanthus_quinquangulus	Oliverella_rubroviridis))	(Spragueanella_rhamnifolia	Erianthemum_dregei)))	((Plicosepalus_curviflorus	(Taxillus_chinensis	(Scurrula_pulverulenta	(Scurrula_ferruginea	Scurrula_parasitica))))	(((Phragmanthera_regularis	Helixanthera_parasitica)	((Nuytsia_floribunda	((((((Alepis_flavida	Peraxilla_tetrapetala)	(Notanthera_heterophylla	(((Amylotheca_subumbellata	(Lysiana_filifolia	(Lysiana_exocarpi	Lysiana_maritima)))	((Lepeostegeres_lancifolia	(((Decaisnina_signata	Decaisnina_congesta)	Decaisnina_brittenii)	Decaisnina_triflora))	((Macrosolen_cochinchinensis
((Englerina_ramulosa	Tapinanthus_constrictiflorus)	((((Oncella_ambigua	Oncocalyx_sulfureus)	Agelanthus_sansibarensis)	Berhautia_senegalensis)	(Oncocalyx_schimperi	(Oedina_pendens	((Vanwykia_remota	Socratina_bemarivensis)	(((Plicosepalus_sagittifolius	((Tolypanthus_involucratus	((((Dendrophthoe_vitellina	Dendrophthoe_longituba)	Dendrophthoe_curvata)	Helixanthera_coccinea)	Dendrophthoe_constricta))	((Plicosepalus_curviflorus	(Taxillus_chinensis	(Scurrula_ferruginea	(Scurrula_pulverulenta	Scurrula_parasitica))))	((Helixanthera_parasitica	(((((((Tupeia_antarctica	(((Phthirusa_inorna	((Tripodanthus_belmirensis	Tripodanthus_flagellaris)	Tripodanthus_acutifolius))	(((Oryctanthus_occidentalis	Dendropemon_bicolor)	Passovia_pyrifolia)	(Psittacanthus_calyculatus	(Cladocolea_gracilis	(Struthanthus_woodsonii	(Struthanthus_sp_RE_5128_1	((Cladocolea_cupulata	Cladocolea_mcvaughii)	(Struthanthus_orbicularis	Struthanthus_oerstedii))))))))	Psittacanthus_schiedeanus))	(Psittacanthus_angustifolius	Ligaria_cuneifolia))	(Aetanthus_nodosus	Desmaria_mutabilis))	(Gaiadendron_punctatum	Nuytsia_floribunda))	((Notanthera_heterophylla	((Alepis_flavida	Peraxilla_tetrapetala)	((Amylotheca_duthieana
((Englerina_ramulosa	Tapinanthus_constrictiflorus)	((((Oncocalyx_schimperi	(Oncella_ambigua	Oncocalyx_sulfureus))	(Englerina_woodfordioides	Agelanthus_sansibarensis))	Berhautia_senegalensis)	((Vanwykia_remota	Socratina_bemarivensis)	((((Helixanthera_kirkii	Moquiniella_rubra)	(Phragmanthera_regularis	(Oedina_pendens	((Globimetula_dinklagei	Emelianthe_panganensis)	((Tapinanthus_quinquangulus	Oliverella_rubroviridis)	(Tapinanthus_sp_OM825	(Spragueanella_rhamnifolia	Erianthemum_dregei)))))))	(Septulina_glauca	Phragmanthera_crassicaulis))	((Plicosepalus_sagittifolius	(((Tolypanthus_involucratus	((Dendrophthoe_vitellina	(Dendrophthoe_longituba	Helixanthera_coccinea))	Dendrophthoe_constricta))	Dendrophthoe_curvata)	((Plicosepalus_curviflorus	(Taxillus_chinensis	(Scurrula_pulverulenta	(Scurrula_parasitica	Scurrula_ferruginea))))	(((Sogerianthe_sessiflora	((Dactyliophora_novaeguineae	(Amyema_glabra	(Amyema_cambagei	(Diplatia_grandibractea	Diplatia_furcata))))	(Benthamina_alyxifolia	(Helixanthera_parasitica	(Helicanthes_elastica	Amyema_queenslandica)))))	((((((((((((Oryctanthus_occidentalis	Dendropemon_bicolor)	Passovia_pyrifolia)	(Psittacanthus_calyculatus	((Cladocolea_gracilis
(Berhautia_senegalensis	(((((((Moquiniella_rubra	(((Helixanthera_kirkii	(Tapinanthus_quinquangulus	Oliverella_rubroviridis))	(Tapinanthus_sp_OM825	(Spragueanella_rhamnifolia	Erianthemum_dregei)))	(((Phragmanthera_regularis	Globimetula_dinklagei)	Emelianthe_panganensis)	(Septulina_glauca	Phragmanthera_crassicaulis))))	Oedina_pendens)	(((Vanwykia_remota	Socratina_bemarivensis)	Plicosepalus_sagittifolius)	((Helixanthera_coccinea	((Dendrophthoe_curvata	Dendrophthoe_constricta)	(Dendrophthoe_vitellina	Dendrophthoe_longituba)))	((Taxillus_chinensis	(Scurrula_pulverulenta	(Scurrula_parasitica	Scurrula_ferruginea)))	(((Plicosepalus_curviflorus	(Baratranthus_axanthus	(Sogerianthe_sessiflora	(((Amyema_glabra	(Amyema_cambagei	(Diplatia_grandibractea	Diplatia_furcata)))	(Benthamina_alyxifolia	Dactyliophora_novaeguineae))	(Helixanthera_parasitica	(Helicanthes_elastica	Amyema_queenslandica))))))	((Cecarria_obtusifolia	((Loranthus_delavayi	(Loranthus_kaoi	Loranthus_odoratus))	(Loranthus_grewingkii	Loranthus_europaeus)))	(((((((((Struthanthus_sp_RE_5128_1	((Cladocolea_gracilis	(Struthanthus_orbicularis	Struthanthus_oerstedii))	(Struthanthus_woodsonii	(Cladocolea_cupulata
((Berhautia_senegalensis	((((((Helixanthera_kirkii	Moquiniella_rubra)	(((Globimetula_dinklagei	Emelianthe_panganensis)	((Tapinanthus_quinquangulus	Oliverella_rubroviridis)	(Tapinanthus_sp_OM825	(Spragueanella_rhamnifolia	Erianthemum_dregei))))	(Phragmanthera_regularis	(Septulina_glauca	Phragmanthera_crassicaulis))))	((Vanwykia_remota	Socratina_bemarivensis)	(Bakerella_sp_Nickrent_4161	(Plicosepalus_sagittifolius	((Tolypanthus_involucratus	((Dendrophthoe_curvata	Helixanthera_coccinea)	(Dendrophthoe_constricta	(Dendrophthoe_vitellina	Dendrophthoe_longituba))))	((Taxillus_chinensis	(Scurrula_pulverulenta	(Scurrula_parasitica	Scurrula_ferruginea)))	(((((Tristerix_verticillatus	((Tristerix_corymbosus	Tristerix_aphyllus)	Tristerix_penduliflorus))	((Tristerix_chodatianus	Tristerix_peruvianus)	(Tristerix_peytonii	(Tristerix_grandiflorus	(Tristerix_longebracteatus	Tristerix_pubescens)))))	(Nuytsia_floribunda	(Tupeia_antarctica	(((((((Psittacanthus_schiedeanus	(Struthanthus_sp_RE_5128_1	(((Psittacanthus_angustifolius	Cladocolea_gracilis)	(Struthanthus_orbicularis	Struthanthus_oerstedii))	(Struthanthus_woodsonii	(Cladocolea_cupulata	Cladocolea_mcvaughii)))))	((Oryctanthus_occidentalis	Dendropemon_bicolor)
(((Bakerella_sp_Nickrent_4161	(((((Phragmanthera_regularis	Phragmanthera_crassicaulis)	Septulina_glauca)	(((Englerina_woodfordioides	(Tapinanthus_quinquangulus	Oliverella_rubroviridis))	(Helixanthera_kirkii	Moquiniella_rubra))	(Globimetula_dinklagei	(Emelianthe_panganensis	(Oedina_pendens	(Tapinanthus_sp_OM825	(Spragueanella_rhamnifolia	Erianthemum_dregei)))))))	((Vanwykia_remota	Socratina_bemarivensis)	(Plicosepalus_sagittifolius	(((Dendrophthoe_curvata	Tolypanthus_involucratus)	((Dendrophthoe_constricta	Dendrophthoe_vitellina)	(Dendrophthoe_longituba	Helixanthera_coccinea)))	(((((Cecarria_obtusifolia	(((Loranthus_kaoi	Loranthus_delavayi)	Loranthus_odoratus)	(Loranthus_grewingkii	Loranthus_europaeus)))	((Tupeia_antarctica	((((((Alepis_flavida	Peraxilla_tetrapetala)	((Amylotheca_duthieana	Loxanthera_speciosa)	((((((Decaisnina_signata	Decaisnina_congesta)	Decaisnina_brittenii)	Decaisnina_triflora)	(Lepidaria_sp_Nickrent_4044	(Macrosolen_melintangensis	Macrosolen_cochinchinensis)))	Lepidaria_oviceps)	(Amylotheca_subumbellata	(Lepeostegeres_lancifolia	(Lysiana_filifolia	(Lysiana_maritima	Lysiana_exocarpi)))))))	Atkinsonia_ligustrina)	((Notanthera_heterophylla
((((Moquiniella_rubra	(Phragmanthera_crassicaulis	((Emelianthe_panganensis	Globimetula_dinklagei)	(((Englerina_woodfordioides	(Tapinanthus_quinquangulus	Oliverella_rubroviridis))	Helixanthera_kirkii)	(Tapinanthus_sp_OM825	(Spragueanella_rhamnifolia	Erianthemum_dregei))))))	((Septulina_glauca	Bakerella_sp_Nickrent_4161)	(((((Helixanthera_parasitica	Phragmanthera_regularis)	(((((Notanthera_heterophylla	(((Psittacanthus_angustifolius	((Oryctanthus_occidentalis	Dendropemon_bicolor)	Passovia_pyrifolia))	(Psittacanthus_calyculatus	(Phthirusa_inorna	(((((Struthanthus_orbicularis	Struthanthus_oerstedii)	(Cladocolea_cupulata	Cladocolea_mcvaughii))	Struthanthus_sp_RE_5128_1)	Struthanthus_woodsonii)	Cladocolea_gracilis))))	((Tripodanthus_flagellaris	(Psittacanthus_schiedeanus	Tripodanthus_belmirensis))	Tripodanthus_acutifolius)))	Ligaria_cuneifolia)	(((((((Tristerix_penduliflorus	(Tristerix_aphyllus	Tristerix_corymbosus))	Tristerix_verticillatus)	(((Tristerix_chodatianus	Tristerix_peruvianus)	((Tristerix_grandiflorus	Tristerix_longebracteatus)	Tristerix_pubescens))	Tristerix_peytonii))	Nuytsia_floribunda)	((Alepis_flavida	Peraxilla_tetrapetala)	((Amylotheca_subumbellata	(Lysiana_exocarpi	(Lysiana_filifolia
((Agelanthus_sansibarensis	(Oncella_ambigua	Oncocalyx_sulfureus))	(Oncocalyx_schimperi	((Bakerella_sp_Nickrent_4161	((((Vanwykia_remota	Socratina_bemarivensis)	(((Dendrophthoe_constricta	(Dendrophthoe_curvata	(Dendrophthoe_vitellina	Dendrophthoe_longituba)))	(Helixanthera_coccinea	Tolypanthus_involucratus))	((Helixanthera_parasitica	(Taxillus_chinensis	(Scurrula_pulverulenta	(Scurrula_parasitica	Scurrula_ferruginea))))	(Helixanthera_cylindrica	(((Benthamina_alyxifolia	(Helicanthes_elastica	Amyema_queenslandica))	(Sogerianthe_sessiflora	(((Amyema_glabra	(Diplatia_furcata	Diplatia_grandibractea))	Amyema_cambagei)	Dactyliophora_novaeguineae)))	(((Ileostylus_micranthus	(Muellerina_celastroides	Muellerina_eucalyptoides))	((Cecarria_obtusifolia	((Loranthus_odoratus	(Loranthus_kaoi	Loranthus_delavayi))	(Loranthus_grewingkii	Loranthus_europaeus)))	((Tupeia_antarctica	((((Ligaria_cuneifolia	(Aetanthus_nodosus	Desmaria_mutabilis))	(((Psittacanthus_schiedeanus	((Psittacanthus_calyculatus	(Oryctanthus_occidentalis	Dendropemon_bicolor))	Passovia_pyrifolia))	((((((Struthanthus_orbicularis	Struthanthus_oerstedii)	(Cladocolea_cupulata	Cladocolea_mcvaughii))
((Agelanthus_sansibarensis	(Oncella_ambigua	Oncocalyx_sulfureus))	((Oncocalyx_schimperi	(((((Taxillus_chinensis	(Scurrula_pulverulenta	(Scurrula_parasitica	Scurrula_ferruginea)))	((Baratranthus_axanthus	Helixanthera_cylindrica)	(((Helicanthes_elastica	Amyema_queenslandica)	(Sogerianthe_sessiflora	(Benthamina_alyxifolia	(((Amyema_glabra	(Diplatia_furcata	Diplatia_grandibractea))	Amyema_cambagei)	Dactyliophora_novaeguineae))))	(Helixanthera_parasitica	((Ileostylus_micranthus	(Muellerina_celastroides	Muellerina_eucalyptoides))	((Cecarria_obtusifolia	((Loranthus_odoratus	(Loranthus_kaoi	Loranthus_delavayi))	(Loranthus_grewingkii	Loranthus_europaeus)))	(((((Tristerix_aphyllus	Tristerix_corymbosus)	(Tristerix_verticillatus	Tristerix_penduliflorus))	((Tristerix_pubescens	(Tristerix_peytonii	(Tristerix_chodatianus	Tristerix_peruvianus)))	(Tristerix_grandiflorus	Tristerix_longebracteatus)))	(Tupeia_antarctica	((((Aetanthus_nodosus	Desmaria_mutabilis)	Notanthera_heterophylla)	(Ligaria_cuneifolia	(Tripodanthus_belmirensis	((((Oryctanthus_occidentalis	Dendropemon_bicolor)	Passovia_pyrifolia)	(((Struthanthus_woodsonii	Struthanthus_sp_RE_5128_1)
(Agelanthus_sansibarensis	((Oncella_ambigua	Oncocalyx_sulfureus)	(Berhautia_senegalensis	((Englerina_ramulosa	Tapinanthus_constrictiflorus)	(Oncocalyx_schimperi	((((Bakerella_sp_Nickrent_4161	(((Plicosepalus_sagittifolius	(Plicosepalus_curviflorus	((Dendrophthoe_curvata	((Dendrophthoe_longituba	Dendrophthoe_vitellina)	Dendrophthoe_constricta))	Helixanthera_coccinea)))	(Oedina_pendens	(Vanwykia_remota	Socratina_bemarivensis)))	((Sogerianthe_sessiflora	((Benthamina_alyxifolia	((Amyema_glabra	(Amyema_cambagei	(Diplatia_furcata	Diplatia_grandibractea)))	Dactyliophora_novaeguineae))	(Helicanthes_elastica	Amyema_queenslandica)))	(((Phragmanthera_regularis	Helixanthera_parasitica)	(((Atkinsonia_ligustrina	(((Desmaria_mutabilis	Ligaria_cuneifolia)	((((((Struthanthus_woodsonii	(Struthanthus_sp_RE_5128_1	(Struthanthus_orbicularis	Struthanthus_oerstedii)))	Cladocolea_gracilis)	Psittacanthus_schiedeanus)	(Cladocolea_cupulata	Cladocolea_mcvaughii))	((Psittacanthus_calyculatus	((Tripodanthus_belmirensis	Tripodanthus_flagellaris)	Tripodanthus_acutifolius))	((Oryctanthus_occidentalis	Dendropemon_bicolor)	(Psittacanthus_angustifolius	Passovia_pyrifolia))))	Phthirusa_inorna))	(Notanthera_heterophylla
(((((((((Dendrophthoe_constricta	Plicosepalus_sagittifolius)	Dendrophthoe_vitellina)	(Helixanthera_coccinea	(Dendrophthoe_curvata	Dendrophthoe_longituba)))	(Vanwykia_remota	Socratina_bemarivensis))	((Helixanthera_cylindrica	(((Ileostylus_micranthus	(Muellerina_celastroides	Muellerina_eucalyptoides))	((Cecarria_obtusifolia	((Loranthus_delavayi	(Loranthus_kaoi	Loranthus_odoratus))	(Loranthus_grewingkii	Loranthus_europaeus)))	(Ligaria_cuneifolia	((((Notanthera_heterophylla	((Alepis_flavida	Peraxilla_tetrapetala)	(((Amylotheca_duthieana	(Lepidaria_oviceps	Loxanthera_speciosa))	((((Decaisnina_signata	Decaisnina_congesta)	Decaisnina_brittenii)	Decaisnina_triflora)	(Lepidaria_sp_Nickrent_4044	(Macrosolen_melintangensis	Macrosolen_cochinchinensis))))	(Lepeostegeres_lancifolia	(Amylotheca_subumbellata	(Lysiana_exocarpi	(Lysiana_maritima	Lysiana_filifolia)))))))	(Aetanthus_nodosus	(((((Tristerix_verticillatus	(Tristerix_penduliflorus	(Tristerix_aphyllus	Tristerix_corymbosus)))	((Tristerix_peytonii	(Tristerix_chodatianus	Tristerix_peruvianus))	((Tristerix_grandiflorus	Tristerix_longebracteatus)	Tristerix_pubescens)))	Desmaria_mutabilis)	Tupeia_antarctica)
((Agelanthus_sansibarensis	(Oncella_ambigua	Oncocalyx_sulfureus))	(Oncocalyx_schimperi	(Berhautia_senegalensis	(((((Phragmanthera_crassicaulis	(((Tapinanthus_sp_OM825	(Spragueanella_rhamnifolia	Erianthemum_dregei))	(Emelianthe_panganensis	(Phragmanthera_regularis	Globimetula_dinklagei)))	((Englerina_woodfordioides	(Tapinanthus_quinquangulus	Oliverella_rubroviridis))	(Helixanthera_kirkii	Moquiniella_rubra))))	((Septulina_glauca	Bakerella_sp_Nickrent_4161)	(((Tolypanthus_involucratus	((Dendrophthoe_constricta	((Dendrophthoe_longituba	Dendrophthoe_vitellina)	Dendrophthoe_curvata))	Helixanthera_coccinea))	((Plicosepalus_curviflorus	(Taxillus_chinensis	(Scurrula_ferruginea	(Scurrula_parasitica	Scurrula_pulverulenta))))	((Helixanthera_parasitica	(((((Tristerix_corymbosus	Tristerix_aphyllus)	Tristerix_penduliflorus)	(((Tristerix_peytonii	(Tristerix_peruvianus	Tristerix_chodatianus))	((Tristerix_grandiflorus	Tristerix_longebracteatus)	Tristerix_pubescens))	Tristerix_verticillatus))	(Nuytsia_floribunda	(Gaiadendron_punctatum	((Atkinsonia_ligustrina	(Desmaria_mutabilis	(Aetanthus_nodosus	((Tupeia_antarctica	(((((Struthanthus_sp_RE_5128_1	Cladocolea_gracilis)	(Struthanthus_woodsonii
((Oncocalyx_schimperi	((((Septulina_glauca	Phragmanthera_crassicaulis)	((Emelianthe_panganensis	(Oedina_pendens	((Helixanthera_kirkii	(Englerina_woodfordioides	(Tapinanthus_quinquangulus	Oliverella_rubroviridis)))	(Spragueanella_rhamnifolia	Erianthemum_dregei))))	(Moquiniella_rubra	(Tapinanthus_sp_OM825	(Globimetula_dinklagei	Phragmanthera_regularis)))))	((Bakerella_sp_Nickrent_4161	(Vanwykia_remota	((((Taxillus_chinensis	(Scurrula_pulverulenta	(Scurrula_ferruginea	Scurrula_parasitica)))	(((Cecarria_obtusifolia	((Loranthus_grewingkii	Loranthus_europaeus)	(Loranthus_delavayi	(Loranthus_odoratus	Loranthus_kaoi))))	(((Muellerina_eucalyptoides	Muellerina_celastroides)	Ileostylus_micranthus)	((Atkinsonia_ligustrina	((Notanthera_heterophylla	((((((Psittacanthus_angustifolius	(((Struthanthus_sp_RE_5128_1	((Cladocolea_mcvaughii	Cladocolea_cupulata)	Struthanthus_woodsonii))	(Phthirusa_inorna	(Struthanthus_oerstedii	(Tripodanthus_flagellaris	Struthanthus_orbicularis))))	Cladocolea_gracilis))	Psittacanthus_calyculatus)	(Passovia_pyrifolia	(Dendropemon_bicolor	Oryctanthus_occidentalis)))	(Tripodanthus_belmirensis	Tripodanthus_acutifolius))	Psittacanthus_schiedeanus)	Ligaria_cuneifolia))
((Agelanthus_sansibarensis	(Oncella_ambigua	Oncocalyx_sulfureus))	((Oncocalyx_schimperi	(Socratina_bemarivensis	(((Septulina_glauca	Phragmanthera_crassicaulis)	(((Phragmanthera_regularis	Globimetula_dinklagei)	(Emelianthe_panganensis	(Oedina_pendens	((Helixanthera_kirkii	(Englerina_woodfordioides	(Tapinanthus_quinquangulus	Oliverella_rubroviridis)))	(Tapinanthus_sp_OM825	(Spragueanella_rhamnifolia	Erianthemum_dregei))))))	Moquiniella_rubra))	(Bakerella_sp_Nickrent_4161	((Vanwykia_remota	((((Plicosepalus_curviflorus	Taxillus_chinensis)	(Scurrula_pulverulenta	(Scurrula_ferruginea	Scurrula_parasitica)))	((Helixanthera_parasitica	(((((Aetanthus_nodosus	Desmaria_mutabilis)	(Ligaria_cuneifolia	(Notanthera_heterophylla	((Psittacanthus_schiedeanus	(Tripodanthus_belmirensis	(Tripodanthus_flagellaris	Tripodanthus_acutifolius)))	(Psittacanthus_calyculatus	((Passovia_pyrifolia	(Dendropemon_bicolor	Oryctanthus_occidentalis))	(((((Phthirusa_inorna	(Struthanthus_oerstedii	Struthanthus_orbicularis))	Struthanthus_sp_RE_5128_1)	((Cladocolea_mcvaughii	Cladocolea_cupulata)	Struthanthus_woodsonii))	Cladocolea_gracilis)	Psittacanthus_angustifolius)))))))	((((Peraxilla_tetrapetala	Alepis_flavida)
((((((Oedina_pendens	(Tapinanthus_sp_OM825	(Spragueanella_rhamnifolia	Erianthemum_dregei)))	((Englerina_woodfordioides	(Tapinanthus_quinquangulus	Oliverella_rubroviridis))	(Globimetula_dinklagei	Emelianthe_panganensis)))	((Helixanthera_kirkii	Moquiniella_rubra)	(Septulina_glauca	Phragmanthera_crassicaulis)))	((((Taxillus_chinensis	(Scurrula_pulverulenta	(Scurrula_ferruginea	Scurrula_parasitica)))	(Helixanthera_cylindrica	((Phragmanthera_regularis	(Helixanthera_parasitica	((Tupeia_antarctica	((Gaiadendron_punctatum	(((Tristerix_penduliflorus	(Tristerix_corymbosus	Tristerix_aphyllus))	(Tristerix_verticillatus	((Tristerix_peytonii	(Tristerix_peruvianus	Tristerix_chodatianus))	((Tristerix_grandiflorus	Tristerix_longebracteatus)	Tristerix_pubescens))))	Nuytsia_floribunda))	((Ligaria_cuneifolia	Atkinsonia_ligustrina)	((((Peraxilla_tetrapetala	Alepis_flavida)	(Notanthera_heterophylla	(Lepidaria_oviceps	((Amylotheca_subumbellata	(Lysiana_maritima	(Lysiana_exocarpi	Lysiana_filifolia)))	(((Lepeostegeres_lancifolia	(((Decaisnina_congesta	Decaisnina_signata)	Decaisnina_brittenii)	Decaisnina_triflora))	((Macrosolen_melintangensis	Macrosolen_cochinchinensis)
((((((Septulina_glauca	Phragmanthera_crassicaulis)	((((Tapinanthus_sp_OM825	(Spragueanella_rhamnifolia	Erianthemum_dregei))	Globimetula_dinklagei)	Emelianthe_panganensis)	((Helixanthera_kirkii	Moquiniella_rubra)	(Englerina_woodfordioides	(Tapinanthus_quinquangulus	Oliverella_rubroviridis)))))	((((Taxillus_chinensis	(Scurrula_pulverulenta	(Scurrula_ferruginea	Scurrula_parasitica)))	(Helixanthera_cylindrica	((((Cecarria_obtusifolia	((Loranthus_grewingkii	Loranthus_europaeus)	((Loranthus_delavayi	Loranthus_kaoi)	Loranthus_odoratus)))	(((Muellerina_eucalyptoides	Muellerina_celastroides)	Ileostylus_micranthus)	((Tupeia_antarctica	(Gaiadendron_punctatum	(((Peraxilla_tetrapetala	Alepis_flavida)	(((Lepidaria_oviceps	Loxanthera_speciosa)	Amylotheca_duthieana)	((Amylotheca_subumbellata	((Lysiana_exocarpi	Lysiana_filifolia)	Lysiana_maritima))	((((Decaisnina_signata	Decaisnina_congesta)	Decaisnina_brittenii)	Decaisnina_triflora)	((Lepeostegeres_lancifolia	(Macrosolen_melintangensis	Macrosolen_cochinchinensis))	Lepidaria_sp_Nickrent_4044)))))	(((Desmaria_mutabilis	(Aetanthus_nodosus	((Ligaria_cuneifolia	Notanthera_heterophylla)	(((Tripodanthus_belmirensis
[truncated: 365 more rows]
[truncated: 60 more columns]
