# Supplementary material for: Eocene Loranthaceae pollen pushes back divergence ages for major splits in the family
Source: PeerJ. 2017 Jun 7;5:e3373. doi: 10.7717/peerj.3373 (PMC5466002; doi:10.7717/peerj.3373)
Supplement: Supplemental Information 8 — This archive includes all data and analysis files referred to in the main text and supplementary files that are needed to reproduce the shown results. See GuideToFiles.txt for naming schemes and contents of each subfolder included in this archive, and File S1 for analysis set-ups and further background information. [file peerj-05-3373-s008.zip › Step3_speciestrees/ML/RAxML_bootstrap.nr.noq]

((((Oncella_ambigua	Oncocalyx_sulfureus)	Berhautia_senegalensis)	(Phragmanthera_crassicaulis	(Bakerella_sp_Nickrent_4161	(((((((Moquiniella_rubra	Helixanthera_kirkii)	Emelianthe_panganensis)	Globimetula_dinklagei)	(Oedina_pendens	Erianthemum_dregei))	Englerina_woodfordioides)	((((Oliverella_rubroviridis	Tapinanthus_quinquangulus)	Englerina_ramulosa)	Tapinanthus_constrictiflorus)	((Scurrula_ferruginea	(Scurrula_pulverulenta	Scurrula_parasitica))	((Taxillus_chinensis	((((Ileostylus_micranthus	Muellerina_eucalyptoides)	(((((Tristerix_corymbosus	(Nuytsia_floribunda	Gaiadendron_punctatum))	(Atkinsonia_ligustrina	((((Peraxilla_tetrapetala	Alepis_flavida)	((((Lepeostegeres_lancifolia	Decaisnina_triflora)	(Lepidaria_sp_Nickrent_4044	Macrosolen_cochinchinensis))	(Lysiana_exocarpi	Lysiana_filifolia))	(Loxanthera_speciosa	Amylotheca_duthieana)))	(Tripodanthus_acutifolius	((((Struthanthus_woodsonii	Struthanthus_oerstedii)	(Cladocolea_gracilis	Psittacanthus_angustifolius))	(Passovia_pyrifolia	(Dendropemon_bicolor	Oryctanthus_occidentalis)))	Psittacanthus_calyculatus)))	(Ligaria_cuneifolia	(Aetanthus_nodosus	Desmaria_mutabilis)))))	Tupeia_antarctica)	Notanthera_heterophylla)
(((((Oncella_ambigua	Oncocalyx_sulfureus)	Berhautia_senegalensis)	(Moquiniella_rubra	(((Phragmanthera_crassicaulis	Septulina_glauca)	(Bakerella_sp_Nickrent_4161	(((Taxillus_chinensis	(Scurrula_ferruginea	(Scurrula_pulverulenta	Scurrula_parasitica)))	((((Ileostylus_micranthus	Muellerina_eucalyptoides)	((((Tripodanthus_acutifolius	(((((Struthanthus_woodsonii	Cladocolea_gracilis)	Psittacanthus_angustifolius)	Struthanthus_oerstedii)	(Passovia_pyrifolia	(Dendropemon_bicolor	Oryctanthus_occidentalis)))	((Psittacanthus_calyculatus	(Alepis_flavida	(((Lysiana_exocarpi	Lysiana_filifolia)	(((Lepeostegeres_lancifolia	Decaisnina_triflora)	(Loxanthera_speciosa	Amylotheca_duthieana))	(Lepidaria_sp_Nickrent_4044	Macrosolen_cochinchinensis)))	Peraxilla_tetrapetala)))	((Ligaria_cuneifolia	Notanthera_heterophylla)	((Aetanthus_nodosus	Desmaria_mutabilis)	Atkinsonia_ligustrina)))))	Tupeia_antarctica)	(Gaiadendron_punctatum	(Tristerix_corymbosus	Nuytsia_floribunda)))	(Cecarria_obtusifolia	((Loranthus_delavayi	(Loranthus_odoratus	Loranthus_kaoi))	Loranthus_europaeus))))	(((Dactyliophora_novaeguineae	(Sogerianthe_sessiflora	(Amyema_glabra	Diplatia_furcata)))
((((Oncella_ambigua	Oncocalyx_sulfureus)	Berhautia_senegalensis)	(Bakerella_sp_Nickrent_4161	(((((Emelianthe_panganensis	(((Helixanthera_kirkii	(Socratina_bemarivensis	Vanwykia_remota))	(((Taxillus_chinensis	(Scurrula_ferruginea	((Helixanthera_coccinea	Scurrula_pulverulenta)	Scurrula_parasitica)))	((((Ileostylus_micranthus	Muellerina_eucalyptoides)	((((((Atkinsonia_ligustrina	(Ligaria_cuneifolia	(Aetanthus_nodosus	Desmaria_mutabilis)))	(Alepis_flavida	(((Decaisnina_triflora	((Lepeostegeres_lancifolia	(Macrosolen_cochinchinensis	(Loxanthera_speciosa	Amylotheca_duthieana)))	(Lysiana_exocarpi	Lysiana_filifolia)))	Lepidaria_sp_Nickrent_4044)	Peraxilla_tetrapetala)))	(Tripodanthus_acutifolius	(((Struthanthus_woodsonii	Struthanthus_oerstedii)	(Cladocolea_gracilis	((Dendropemon_bicolor	Oryctanthus_occidentalis)	(Psittacanthus_angustifolius	Passovia_pyrifolia))))	Psittacanthus_calyculatus)))	(Tupeia_antarctica	(Gaiadendron_punctatum	(Tristerix_corymbosus	Nuytsia_floribunda))))	Notanthera_heterophylla)	(Cecarria_obtusifolia	((Loranthus_delavayi	(Loranthus_odoratus	Loranthus_kaoi))	Loranthus_europaeus))))	((((Amyema_glabra	Diplatia_furcata)
(((Oncella_ambigua	Oncocalyx_sulfureus)	(((Socratina_bemarivensis	Bakerella_sp_Nickrent_4161)	((((Helixanthera_kirkii	Moquiniella_rubra)	((Globimetula_dinklagei	Emelianthe_panganensis)	(Oedina_pendens	Erianthemum_dregei)))	Septulina_glauca)	Phragmanthera_crassicaulis))	(Helixanthera_coccinea	(((Tapinanthus_constrictiflorus	((Englerina_ramulosa	Oliverella_rubroviridis)	Tapinanthus_quinquangulus))	Englerina_woodfordioides)	(((Vanwykia_remota	(((Ileostylus_micranthus	Muellerina_eucalyptoides)	(((((((((Ligaria_cuneifolia	((Psittacanthus_calyculatus	Tripodanthus_acutifolius)	((((((Dendropemon_bicolor	Oryctanthus_occidentalis)	Passovia_pyrifolia)	Struthanthus_oerstedii)	Struthanthus_woodsonii)	Psittacanthus_angustifolius)	Cladocolea_gracilis)))	(Aetanthus_nodosus	Desmaria_mutabilis))	Atkinsonia_ligustrina)	Tupeia_antarctica)	Tristerix_corymbosus)	(((((Decaisnina_triflora	Lepeostegeres_lancifolia)	(Macrosolen_cochinchinensis	(Loxanthera_speciosa	Amylotheca_duthieana)))	(Lysiana_exocarpi	Lysiana_filifolia))	((Peraxilla_tetrapetala	Lepidaria_sp_Nickrent_4044)	Alepis_flavida))	Gaiadendron_punctatum))	Nuytsia_floribunda)	Notanthera_heterophylla)	(Cecarria_obtusifolia
(Agelanthus_sansibarensis	(((Oncella_ambigua	Oncocalyx_sulfureus)	Berhautia_senegalensis)	(Phragmanthera_crassicaulis	(((((((((Ileostylus_micranthus	Muellerina_eucalyptoides)	(((Tristerix_corymbosus	Tupeia_antarctica)	((Atkinsonia_ligustrina	((Lepidaria_sp_Nickrent_4044	Gaiadendron_punctatum)	(Nuytsia_floribunda	((Notanthera_heterophylla	(((Loxanthera_speciosa	Amylotheca_duthieana)	(Decaisnina_triflora	Lepeostegeres_lancifolia))	(Macrosolen_cochinchinensis	(Lysiana_exocarpi	Lysiana_filifolia))))	(Peraxilla_tetrapetala	Alepis_flavida)))))	((Tripodanthus_acutifolius	((((Dendropemon_bicolor	Oryctanthus_occidentalis)	Passovia_pyrifolia)	(((Struthanthus_oerstedii	Struthanthus_woodsonii)	Psittacanthus_angustifolius)	Cladocolea_gracilis))	Psittacanthus_calyculatus))	((Aetanthus_nodosus	Desmaria_mutabilis)	Ligaria_cuneifolia))))	(Cecarria_obtusifolia	((Loranthus_delavayi	(Loranthus_odoratus	Loranthus_kaoi))	Loranthus_europaeus))))	(((((Amyema_glabra	Diplatia_furcata)	Dactyliophora_novaeguineae)	(Amyema_queenslandica	Benthamina_alyxifolia))	Sogerianthe_sessiflora)	Baratranthus_axanthus))	Helixanthera_cylindrica)	(Taxillus_chinensis	(((Helixanthera_coccinea
(Agelanthus_sansibarensis	(((Oncella_ambigua	Oncocalyx_sulfureus)	Berhautia_senegalensis)	(Phragmanthera_crassicaulis	((((((Helixanthera_coccinea	(Dendrophthoe_curvata	Dendrophthoe_longituba))	((Scurrula_pulverulenta	Scurrula_parasitica)	(Scurrula_ferruginea	(((((Cecarria_obtusifolia	((Loranthus_kaoi	(Loranthus_delavayi	Loranthus_odoratus))	Loranthus_europaeus))	((Ileostylus_micranthus	Muellerina_eucalyptoides)	((Gaiadendron_punctatum	((Notanthera_heterophylla	(((((Loxanthera_speciosa	Amylotheca_duthieana)	Lepeostegeres_lancifolia)	((Lepidaria_sp_Nickrent_4044	Macrosolen_cochinchinensis)	(Lysiana_exocarpi	Lysiana_filifolia)))	Decaisnina_triflora)	(Peraxilla_tetrapetala	Alepis_flavida)))	((Tristerix_corymbosus	Tupeia_antarctica)	(((Tripodanthus_acutifolius	(Psittacanthus_calyculatus	(Cladocolea_gracilis	(((Psittacanthus_angustifolius	(Dendropemon_bicolor	Oryctanthus_occidentalis))	Passovia_pyrifolia)	(Struthanthus_oerstedii	Struthanthus_woodsonii)))))	((Aetanthus_nodosus	Desmaria_mutabilis)	Ligaria_cuneifolia))	Atkinsonia_ligustrina))))	Nuytsia_floribunda)))	(((((Sogerianthe_sessiflora	(Amyema_glabra	Diplatia_furcata))	Dactyliophora_novaeguineae)
(Agelanthus_sansibarensis	(((Oncella_ambigua	Oncocalyx_sulfureus)	Berhautia_senegalensis)	(Phragmanthera_crassicaulis	((((((Helixanthera_kirkii	Moquiniella_rubra)	((Tapinanthus_constrictiflorus	Englerina_ramulosa)	(Englerina_woodfordioides	(Oliverella_rubroviridis	Tapinanthus_quinquangulus))))	((Emelianthe_panganensis	Globimetula_dinklagei)	(Oedina_pendens	Erianthemum_dregei)))	(Helixanthera_coccinea	((((Vanwykia_remota	Socratina_bemarivensis)	((Dendrophthoe_curvata	Dendrophthoe_longituba)	Plicosepalus_sagittifolius))	((Scurrula_ferruginea	(Taxillus_chinensis	(Scurrula_pulverulenta	Scurrula_parasitica)))	Helixanthera_cylindrica))	(((Ileostylus_micranthus	Muellerina_eucalyptoides)	(((((Tripodanthus_acutifolius	(Psittacanthus_calyculatus	(Cladocolea_gracilis	(((Psittacanthus_angustifolius	(Dendropemon_bicolor	Oryctanthus_occidentalis))	Passovia_pyrifolia)	(Struthanthus_oerstedii	Struthanthus_woodsonii)))))	((Tupeia_antarctica	(Nuytsia_floribunda	(Aetanthus_nodosus	Desmaria_mutabilis)))	((Tristerix_corymbosus	Gaiadendron_punctatum)	(Peraxilla_tetrapetala	(Alepis_flavida	(((Lepidaria_sp_Nickrent_4044	Macrosolen_cochinchinensis)	(Lysiana_exocarpi	Lysiana_filifolia))
(Agelanthus_sansibarensis	(((Oncella_ambigua	Oncocalyx_sulfureus)	Berhautia_senegalensis)	(Moquiniella_rubra	(((Phragmanthera_crassicaulis	Septulina_glauca)	((Emelianthe_panganensis	(Erianthemum_dregei	((Helixanthera_kirkii	Oedina_pendens)	((((Scurrula_ferruginea	(Scurrula_pulverulenta	Scurrula_parasitica))	((Helixanthera_coccinea	(Dendrophthoe_curvata	Dendrophthoe_longituba))	(Taxillus_chinensis	(((((Amyema_glabra	Diplatia_furcata)	((Dactyliophora_novaeguineae	(Sogerianthe_sessiflora	Benthamina_alyxifolia))	Amyema_queenslandica))	Baratranthus_axanthus)	Helixanthera_cylindrica)	((Cecarria_obtusifolia	((Loranthus_odoratus	(Loranthus_kaoi	Loranthus_delavayi))	Loranthus_europaeus))	((Ileostylus_micranthus	Muellerina_eucalyptoides)	((Nuytsia_floribunda	(Gaiadendron_punctatum	(((Peraxilla_tetrapetala	((Alepis_flavida	(((Lysiana_exocarpi	Lysiana_filifolia)	Macrosolen_cochinchinensis)	((Loxanthera_speciosa	Amylotheca_duthieana)	((Notanthera_heterophylla	Decaisnina_triflora)	Lepeostegeres_lancifolia))))	Lepidaria_sp_Nickrent_4044))	((Ligaria_cuneifolia	(Aetanthus_nodosus	Desmaria_mutabilis))	((Psittacanthus_calyculatus
(Agelanthus_sansibarensis	(((Helixanthera_kirkii	Bakerella_sp_Nickrent_4161)	(Moquiniella_rubra	((Oncella_ambigua	Oncocalyx_sulfureus)	Berhautia_senegalensis)))	((Globimetula_dinklagei	Phragmanthera_crassicaulis)	(Septulina_glauca	(Emelianthe_panganensis	((((Taxillus_chinensis	((((((Benthamina_alyxifolia	Dactyliophora_novaeguineae)	Amyema_queenslandica)	(Sogerianthe_sessiflora	(Amyema_glabra	Diplatia_furcata)))	Baratranthus_axanthus)	Helixanthera_cylindrica)	(((Cecarria_obtusifolia	(((Loranthus_kaoi	Loranthus_delavayi)	Loranthus_odoratus)	Loranthus_europaeus))	((Ileostylus_micranthus	Muellerina_eucalyptoides)	((((((Ligaria_cuneifolia	(Passovia_pyrifolia	(Psittacanthus_calyculatus	(Dendropemon_bicolor	Oryctanthus_occidentalis))))	((Psittacanthus_angustifolius	Cladocolea_gracilis)	(Struthanthus_oerstedii	Struthanthus_woodsonii)))	Tripodanthus_acutifolius)	(Lepidaria_sp_Nickrent_4044	Gaiadendron_punctatum))	(Atkinsonia_ligustrina	((Alepis_flavida	Peraxilla_tetrapetala)	((Loxanthera_speciosa	Amylotheca_duthieana)	((Macrosolen_cochinchinensis	Decaisnina_triflora)	(Lepeostegeres_lancifolia	(Lysiana_exocarpi	Lysiana_filifolia)))))))	(Tupeia_antarctica
(Agelanthus_sansibarensis	(((Oncella_ambigua	Oncocalyx_sulfureus)	Berhautia_senegalensis)	(Phragmanthera_crassicaulis	(((Moquiniella_rubra	(Septulina_glauca	(Globimetula_dinklagei	(Emelianthe_panganensis	((((((((((Scurrula_parasitica	Scurrula_pulverulenta)	Scurrula_ferruginea)	Taxillus_chinensis)	Helixanthera_coccinea)	(Dendrophthoe_curvata	Dendrophthoe_longituba))	(Baratranthus_axanthus	((Helixanthera_cylindrica	((Benthamina_alyxifolia	Amyema_queenslandica)	(Dactyliophora_novaeguineae	(Sogerianthe_sessiflora	(Amyema_glabra	Diplatia_furcata)))))	((Cecarria_obtusifolia	(((Loranthus_delavayi	Loranthus_kaoi)	Loranthus_odoratus)	Loranthus_europaeus))	((Ileostylus_micranthus	Muellerina_eucalyptoides)	((((((Atkinsonia_ligustrina	((Struthanthus_oerstedii	Struthanthus_woodsonii)	(Cladocolea_gracilis	((Passovia_pyrifolia	Psittacanthus_angustifolius)	(Psittacanthus_calyculatus	(Dendropemon_bicolor	Oryctanthus_occidentalis))))))	Ligaria_cuneifolia)	Tripodanthus_acutifolius)	((Alepis_flavida	Peraxilla_tetrapetala)	(Lepidaria_sp_Nickrent_4044	((Loxanthera_speciosa	Amylotheca_duthieana)	(((Lepeostegeres_lancifolia	Macrosolen_cochinchinensis)	Decaisnina_triflora)
((((((((((Plicosepalus_sagittifolius	(Dendrophthoe_longituba	Dendrophthoe_curvata))	(((Oedina_pendens	((Muellerina_eucalyptoides	Ileostylus_micranthus)	((Cecarria_obtusifolia	(Loranthus_europaeus	(Loranthus_kaoi	(Loranthus_odoratus	Loranthus_delavayi))))	(((Gaiadendron_punctatum	Lepidaria_sp_Nickrent_4044)	Notanthera_heterophylla)	((Atkinsonia_ligustrina	(((Tripodanthus_acutifolius	((((Oryctanthus_occidentalis	Dendropemon_bicolor)	Passovia_pyrifolia)	(((Struthanthus_oerstedii	Struthanthus_woodsonii)	Psittacanthus_angustifolius)	Cladocolea_gracilis))	Psittacanthus_calyculatus))	(Nuytsia_floribunda	(Aetanthus_nodosus	Desmaria_mutabilis)))	(((Ligaria_cuneifolia	Peraxilla_tetrapetala)	Alepis_flavida)	(((Decaisnina_triflora	Macrosolen_cochinchinensis)	((Loxanthera_speciosa	Amylotheca_duthieana)	Lepeostegeres_lancifolia))	(Lysiana_exocarpi	Lysiana_filifolia)))))	(Tupeia_antarctica	Tristerix_corymbosus))))))	((((Diplatia_furcata	Amyema_glabra)	Sogerianthe_sessiflora)	((Dactyliophora_novaeguineae	Benthamina_alyxifolia)	Amyema_queenslandica))	(Helixanthera_cylindrica	Baratranthus_axanthus)))	((Scurrula_ferruginea	(Scurrula_pulverulenta	Scurrula_parasitica))
((((((Scurrula_pulverulenta	Scurrula_parasitica)	Scurrula_ferruginea)	Taxillus_chinensis)	((((Oliverella_rubroviridis	Tapinanthus_quinquangulus)	Englerina_ramulosa)	Tapinanthus_constrictiflorus)	Englerina_woodfordioides))	((((Bakerella_sp_Nickrent_4161	((((Oncella_ambigua	Oncocalyx_sulfureus)	Phragmanthera_crassicaulis)	Berhautia_senegalensis)	Agelanthus_sansibarensis))	((Helixanthera_kirkii	Moquiniella_rubra)	(Erianthemum_dregei	(((Socratina_bemarivensis	Vanwykia_remota)	(Plicosepalus_sagittifolius	(Globimetula_dinklagei	(Dendrophthoe_longituba	Dendrophthoe_curvata))))	Emelianthe_panganensis))))	(((Cecarria_obtusifolia	(Loranthus_europaeus	((Loranthus_kaoi	Loranthus_odoratus)	Loranthus_delavayi)))	((((Tupeia_antarctica	((Gaiadendron_punctatum	Lepidaria_sp_Nickrent_4044)	((Tripodanthus_acutifolius	(Nuytsia_floribunda	(((Psittacanthus_calyculatus	(Oryctanthus_occidentalis	Dendropemon_bicolor))	Passovia_pyrifolia)	(((Struthanthus_oerstedii	Struthanthus_woodsonii)	Psittacanthus_angustifolius)	Cladocolea_gracilis))))	((((Aetanthus_nodosus	Desmaria_mutabilis)	Ligaria_cuneifolia)	Atkinsonia_ligustrina)	((Peraxilla_tetrapetala	Alepis_flavida)	(Notanthera_heterophylla
(Agelanthus_sansibarensis	((Phragmanthera_crassicaulis	(((((Globimetula_dinklagei	Emelianthe_panganensis)	((((((Helixanthera_coccinea	((Dendrophthoe_longituba	Dendrophthoe_curvata)	Plicosepalus_sagittifolius))	(((Muellerina_eucalyptoides	Ileostylus_micranthus)	((Cecarria_obtusifolia	(Loranthus_europaeus	(Loranthus_odoratus	(Loranthus_delavayi	Loranthus_kaoi))))	((Nuytsia_floribunda	Gaiadendron_punctatum)	((Atkinsonia_ligustrina	((Ligaria_cuneifolia	((Peraxilla_tetrapetala	Alepis_flavida)	((Lepidaria_sp_Nickrent_4044	Notanthera_heterophylla)	((((Decaisnina_triflora	Macrosolen_cochinchinensis)	(Lysiana_exocarpi	Lysiana_filifolia))	Lepeostegeres_lancifolia)	(Loxanthera_speciosa	Amylotheca_duthieana)))))	(((Psittacanthus_calyculatus	Tripodanthus_acutifolius)	((((Oryctanthus_occidentalis	Dendropemon_bicolor)	Passovia_pyrifolia)	(Psittacanthus_angustifolius	(Struthanthus_oerstedii	Struthanthus_woodsonii)))	Cladocolea_gracilis))	(Aetanthus_nodosus	Desmaria_mutabilis))))	(Tristerix_corymbosus	Tupeia_antarctica)))))	(((((Benthamina_alyxifolia	Amyema_queenslandica)	(Dactyliophora_novaeguineae	(Diplatia_furcata	Amyema_glabra)))	Helixanthera_cylindrica)	(Sogerianthe_sessiflora
(Agelanthus_sansibarensis	(Berhautia_senegalensis	(((Tapinanthus_constrictiflorus	((Englerina_woodfordioides	(Oliverella_rubroviridis	Tapinanthus_quinquangulus))	Englerina_ramulosa))	(((((Helixanthera_kirkii	Moquiniella_rubra)	(Phragmanthera_crassicaulis	Septulina_glauca))	(Erianthemum_dregei	((((Helixanthera_coccinea	((Dendrophthoe_longituba	Dendrophthoe_curvata)	Plicosepalus_sagittifolius))	((Oedina_pendens	((Muellerina_eucalyptoides	Ileostylus_micranthus)	((Cecarria_obtusifolia	(Loranthus_europaeus	(Loranthus_odoratus	(Loranthus_delavayi	Loranthus_kaoi))))	((Nuytsia_floribunda	Gaiadendron_punctatum)	((((Peraxilla_tetrapetala	Alepis_flavida)	((Lepidaria_sp_Nickrent_4044	Notanthera_heterophylla)	((((Loxanthera_speciosa	Amylotheca_duthieana)	(Lepeostegeres_lancifolia	Macrosolen_cochinchinensis))	(Lysiana_exocarpi	Lysiana_filifolia))	Decaisnina_triflora)))	((Tripodanthus_acutifolius	(Psittacanthus_calyculatus	(Cladocolea_gracilis	((((Oryctanthus_occidentalis	Dendropemon_bicolor)	Psittacanthus_angustifolius)	Passovia_pyrifolia)	(Struthanthus_oerstedii	Struthanthus_woodsonii)))))	Atkinsonia_ligustrina))	(Tristerix_corymbosus	(Tupeia_antarctica	(Ligaria_cuneifolia
((Tapinanthus_constrictiflorus	((Englerina_woodfordioides	(Oliverella_rubroviridis	Tapinanthus_quinquangulus))	Englerina_ramulosa))	((((Socratina_bemarivensis	Vanwykia_remota)	(Globimetula_dinklagei	(Emelianthe_panganensis	((Oedina_pendens	Erianthemum_dregei)	(((((((Cecarria_obtusifolia	(Loranthus_europaeus	(Loranthus_odoratus	(Loranthus_delavayi	Loranthus_kaoi))))	(((((Tristerix_corymbosus	Nuytsia_floribunda)	Gaiadendron_punctatum)	((Alepis_flavida	((Lepidaria_sp_Nickrent_4044	((Lysiana_exocarpi	Lysiana_filifolia)	((Notanthera_heterophylla	(Lepeostegeres_lancifolia	Decaisnina_triflora))	((Loxanthera_speciosa	Amylotheca_duthieana)	Macrosolen_cochinchinensis))))	Peraxilla_tetrapetala))	((Ligaria_cuneifolia	(Aetanthus_nodosus	Desmaria_mutabilis))	((Tripodanthus_acutifolius	(((Psittacanthus_calyculatus	(Oryctanthus_occidentalis	Dendropemon_bicolor))	Passovia_pyrifolia)	((Cladocolea_gracilis	Psittacanthus_angustifolius)	(Struthanthus_oerstedii	Struthanthus_woodsonii))))	Atkinsonia_ligustrina))))	Tupeia_antarctica)	(Muellerina_eucalyptoides	Ileostylus_micranthus)))	(Helixanthera_cylindrica	(((Diplatia_furcata	Amyema_glabra)	((Sogerianthe_sessiflora
((Englerina_woodfordioides	Agelanthus_sansibarensis)	((((Tapinanthus_constrictiflorus	Englerina_ramulosa)	(Tapinanthus_quinquangulus	Oliverella_rubroviridis))	((((Helixanthera_kirkii	Moquiniella_rubra)	(Septulina_glauca	(((Socratina_bemarivensis	Vanwykia_remota)	((((Helixanthera_cylindrica	((Baratranthus_axanthus	(Sogerianthe_sessiflora	(Benthamina_alyxifolia	((Dactyliophora_novaeguineae	(Diplatia_furcata	Amyema_glabra))	Amyema_queenslandica))))	((Cecarria_obtusifolia	(Loranthus_europaeus	(Loranthus_delavayi	(Loranthus_kaoi	Loranthus_odoratus))))	(((((Tupeia_antarctica	((Aetanthus_nodosus	Desmaria_mutabilis)	(Tripodanthus_acutifolius	((((Psittacanthus_calyculatus	(Oryctanthus_occidentalis	Dendropemon_bicolor))	(Psittacanthus_angustifolius	Passovia_pyrifolia))	(Struthanthus_oerstedii	Struthanthus_woodsonii))	Cladocolea_gracilis))))	((Alepis_flavida	(((Lysiana_exocarpi	Lysiana_filifolia)	((Lepeostegeres_lancifolia	(Decaisnina_triflora	Notanthera_heterophylla))	((Loxanthera_speciosa	Amylotheca_duthieana)	Macrosolen_cochinchinensis)))	Peraxilla_tetrapetala))	((Tristerix_corymbosus	Nuytsia_floribunda)	(Lepidaria_sp_Nickrent_4044	Gaiadendron_punctatum))))
(Agelanthus_sansibarensis	(((Phragmanthera_crassicaulis	(Bakerella_sp_Nickrent_4161	((((((Tapinanthus_constrictiflorus	((Englerina_woodfordioides	(Tapinanthus_quinquangulus	Oliverella_rubroviridis))	Englerina_ramulosa))	(Vanwykia_remota	(((Helixanthera_coccinea	(Dendrophthoe_longituba	Dendrophthoe_curvata))	((Taxillus_chinensis	(Scurrula_pulverulenta	(Scurrula_parasitica	Scurrula_ferruginea)))	(((Muellerina_eucalyptoides	Ileostylus_micranthus)	((Cecarria_obtusifolia	(Loranthus_europaeus	(Loranthus_odoratus	(Loranthus_delavayi	Loranthus_kaoi))))	((((((Tripodanthus_acutifolius	((((Cladocolea_gracilis	Psittacanthus_angustifolius)	(Passovia_pyrifolia	(Oryctanthus_occidentalis	Dendropemon_bicolor)))	(Struthanthus_oerstedii	Struthanthus_woodsonii))	Psittacanthus_calyculatus))	Atkinsonia_ligustrina)	(((((Decaisnina_triflora	Macrosolen_cochinchinensis)	(Lysiana_exocarpi	Lysiana_filifolia))	((Loxanthera_speciosa	Amylotheca_duthieana)	Lepeostegeres_lancifolia))	(Peraxilla_tetrapetala	Alepis_flavida))	(Lepidaria_sp_Nickrent_4044	Gaiadendron_punctatum)))	(Tupeia_antarctica	(Tristerix_corymbosus	(Nuytsia_floribunda	(Aetanthus_nodosus	Desmaria_mutabilis)))))	Ligaria_cuneifolia)
(Agelanthus_sansibarensis	(Berhautia_senegalensis	((Bakerella_sp_Nickrent_4161	(((Helixanthera_kirkii	Moquiniella_rubra)	(((Oedina_pendens	Erianthemum_dregei)	((((((Muellerina_eucalyptoides	Ileostylus_micranthus)	((Cecarria_obtusifolia	(Loranthus_europaeus	(Loranthus_odoratus	(Loranthus_delavayi	Loranthus_kaoi))))	(((Notanthera_heterophylla	(Gaiadendron_punctatum	Lepidaria_sp_Nickrent_4044))	((((Tupeia_antarctica	(Aetanthus_nodosus	((Nuytsia_floribunda	Tristerix_corymbosus)	Desmaria_mutabilis)))	((Tripodanthus_acutifolius	((Psittacanthus_angustifolius	Passovia_pyrifolia)	(Psittacanthus_calyculatus	(Oryctanthus_occidentalis	Dendropemon_bicolor))))	(Cladocolea_gracilis	(Struthanthus_oerstedii	Struthanthus_woodsonii))))	Atkinsonia_ligustrina)	((Peraxilla_tetrapetala	Alepis_flavida)	(((Lepeostegeres_lancifolia	Macrosolen_cochinchinensis)	(Loxanthera_speciosa	Amylotheca_duthieana))	((Lysiana_exocarpi	Lysiana_filifolia)	Decaisnina_triflora)))))	Ligaria_cuneifolia)))	(((Sogerianthe_sessiflora	((Diplatia_furcata	Amyema_glabra)	Dactyliophora_novaeguineae))	(Benthamina_alyxifolia	Amyema_queenslandica))	Baratranthus_axanthus))	((Socratina_bemarivensis
(Agelanthus_sansibarensis	(Berhautia_senegalensis	(((Bakerella_sp_Nickrent_4161	((Helixanthera_kirkii	Moquiniella_rubra)	(Phragmanthera_crassicaulis	((((((Tapinanthus_constrictiflorus	Englerina_ramulosa)	(Tapinanthus_quinquangulus	Oliverella_rubroviridis))	(Englerina_woodfordioides	((((Baratranthus_axanthus	(((Muellerina_eucalyptoides	Ileostylus_micranthus)	((Cecarria_obtusifolia	(Loranthus_europaeus	((Loranthus_kaoi	Loranthus_delavayi)	Loranthus_odoratus)))	(((((Gaiadendron_punctatum	((Peraxilla_tetrapetala	Alepis_flavida)	(((Lepeostegeres_lancifolia	(Lepidaria_sp_Nickrent_4044	Macrosolen_cochinchinensis))	(Loxanthera_speciosa	Amylotheca_duthieana))	((Lysiana_exocarpi	Lysiana_filifolia)	Decaisnina_triflora))))	(Tupeia_antarctica	(Tripodanthus_acutifolius	((Psittacanthus_calyculatus	Cladocolea_gracilis)	((Psittacanthus_angustifolius	(Struthanthus_oerstedii	Struthanthus_woodsonii))	(Passovia_pyrifolia	(Oryctanthus_occidentalis	Dendropemon_bicolor)))))))	(Notanthera_heterophylla	((Nuytsia_floribunda	Tristerix_corymbosus)	(Desmaria_mutabilis	Aetanthus_nodosus))))	Atkinsonia_ligustrina)	Ligaria_cuneifolia)))	(Helixanthera_cylindrica	((Dactyliophora_novaeguineae	Benthamina_alyxifolia)
(Agelanthus_sansibarensis	(((Bakerella_sp_Nickrent_4161	(((((Emelianthe_panganensis	Globimetula_dinklagei)	(Erianthemum_dregei	(Helixanthera_kirkii	Oedina_pendens)))	(((Socratina_bemarivensis	Vanwykia_remota)	(((Dendrophthoe_longituba	Dendrophthoe_curvata)	(Baratranthus_axanthus	((Helixanthera_cylindrica	((Muellerina_eucalyptoides	Ileostylus_micranthus)	((Cecarria_obtusifolia	(Loranthus_europaeus	((Loranthus_kaoi	Loranthus_delavayi)	Loranthus_odoratus)))	(((Nuytsia_floribunda	Tristerix_corymbosus)	(Gaiadendron_punctatum	(((Tripodanthus_acutifolius	((Struthanthus_oerstedii	(Psittacanthus_angustifolius	((Psittacanthus_calyculatus	Struthanthus_woodsonii)	Cladocolea_gracilis)))	(Passovia_pyrifolia	(Oryctanthus_occidentalis	Dendropemon_bicolor))))	(((Ligaria_cuneifolia	(Aetanthus_nodosus	Peraxilla_tetrapetala))	Alepis_flavida)	(Notanthera_heterophylla	(((Decaisnina_triflora	Lepeostegeres_lancifolia)	(Lepidaria_sp_Nickrent_4044	Macrosolen_cochinchinensis))	((Loxanthera_speciosa	Amylotheca_duthieana)	(Lysiana_exocarpi	Lysiana_filifolia))))))	(Desmaria_mutabilis	Tupeia_antarctica))))	Atkinsonia_ligustrina))))	(((Diplatia_furcata	Amyema_glabra)
(Agelanthus_sansibarensis	(Oncocalyx_sulfureus	(Berhautia_senegalensis	(((((Vanwykia_remota	Socratina_bemarivensis)	((Erianthemum_dregei	(Oedina_pendens	(Oncella_ambigua	(Helixanthera_kirkii	Moquiniella_rubra))))	(Emelianthe_panganensis	Globimetula_dinklagei)))	((((((((((Tristerix_corymbosus	(Nuytsia_floribunda	(Desmaria_mutabilis	Aetanthus_nodosus)))	((((Passovia_pyrifolia	(Psittacanthus_angustifolius	((Dendropemon_bicolor	Oryctanthus_occidentalis)	Psittacanthus_calyculatus)))	(Cladocolea_gracilis	(Struthanthus_woodsonii	Struthanthus_oerstedii)))	Tripodanthus_acutifolius)	((Gaiadendron_punctatum	((((Lepeostegeres_lancifolia	(Amylotheca_duthieana	Loxanthera_speciosa))	((Lysiana_exocarpi	Lysiana_filifolia)	(Macrosolen_cochinchinensis	Decaisnina_triflora)))	(Notanthera_heterophylla	Lepidaria_sp_Nickrent_4044))	(Alepis_flavida	(Ligaria_cuneifolia	Peraxilla_tetrapetala))))	Atkinsonia_ligustrina)))	Tupeia_antarctica)	(Cecarria_obtusifolia	((Loranthus_odoratus	(Loranthus_delavayi	Loranthus_kaoi))	Loranthus_europaeus)))	(Ileostylus_micranthus	Muellerina_eucalyptoides))	(((Amyema_queenslandica	(Dactyliophora_novaeguineae	Benthamina_alyxifolia))
((Berhautia_senegalensis	((((Moquiniella_rubra	((Emelianthe_panganensis	(((((((((Tupeia_antarctica	((((Gaiadendron_punctatum	((((((Lepeostegeres_lancifolia	(Amylotheca_duthieana	Loxanthera_speciosa))	((Lepidaria_sp_Nickrent_4044	Macrosolen_cochinchinensis)	Decaisnina_triflora))	(Lysiana_exocarpi	Lysiana_filifolia))	Notanthera_heterophylla)	Peraxilla_tetrapetala)	Alepis_flavida))	Atkinsonia_ligustrina)	((Ligaria_cuneifolia	(Aetanthus_nodosus	Desmaria_mutabilis))	(((Passovia_pyrifolia	(Dendropemon_bicolor	Oryctanthus_occidentalis))	(Struthanthus_woodsonii	(Struthanthus_oerstedii	(Psittacanthus_angustifolius	Cladocolea_gracilis))))	(Psittacanthus_calyculatus	Tripodanthus_acutifolius))))	(Nuytsia_floribunda	Tristerix_corymbosus)))	(Cecarria_obtusifolia	((Loranthus_odoratus	(Loranthus_delavayi	Loranthus_kaoi))	Loranthus_europaeus)))	(Ileostylus_micranthus	Muellerina_eucalyptoides))	(((Amyema_queenslandica	(Dactyliophora_novaeguineae	Benthamina_alyxifolia))	((Diplatia_furcata	Amyema_glabra)	(Helixanthera_cylindrica	Sogerianthe_sessiflora)))	Baratranthus_axanthus))	(Taxillus_chinensis	(Scurrula_ferruginea	(Scurrula_pulverulenta	((Dendrophthoe_longituba
((((Phragmanthera_crassicaulis	((Septulina_glauca	((Erianthemum_dregei	Oedina_pendens)	((Emelianthe_panganensis	Globimetula_dinklagei)	(((((Helixanthera_coccinea	(Dendrophthoe_longituba	Dendrophthoe_curvata))	(((Cecarria_obtusifolia	((Loranthus_delavayi	(Loranthus_kaoi	Loranthus_odoratus))	Loranthus_europaeus))	((Ileostylus_micranthus	Muellerina_eucalyptoides)	(Tupeia_antarctica	(((Tripodanthus_acutifolius	((Gaiadendron_punctatum	(Ligaria_cuneifolia	(Psittacanthus_angustifolius	Cladocolea_gracilis)))	(((Passovia_pyrifolia	(Dendropemon_bicolor	Oryctanthus_occidentalis))	(Struthanthus_woodsonii	Struthanthus_oerstedii))	Psittacanthus_calyculatus)))	(((Decaisnina_triflora	((Lepidaria_sp_Nickrent_4044	Notanthera_heterophylla)	((((Amylotheca_duthieana	Loxanthera_speciosa)	Macrosolen_cochinchinensis)	(Lysiana_exocarpi	Lysiana_filifolia))	Lepeostegeres_lancifolia)))	(Peraxilla_tetrapetala	Alepis_flavida))	Atkinsonia_ligustrina))	(((Aetanthus_nodosus	Desmaria_mutabilis)	Nuytsia_floribunda)	Tristerix_corymbosus)))))	((((Sogerianthe_sessiflora	Amyema_queenslandica)	Benthamina_alyxifolia)	(Dactyliophora_novaeguineae	(Diplatia_furcata	Amyema_glabra)))
(((Phragmanthera_crassicaulis	(((Moquiniella_rubra	(((Emelianthe_panganensis	Globimetula_dinklagei)	((Vanwykia_remota	Socratina_bemarivensis)	(Erianthemum_dregei	(Helixanthera_kirkii	Oedina_pendens))))	((Plicosepalus_sagittifolius	((((Englerina_ramulosa	Englerina_woodfordioides)	Tapinanthus_constrictiflorus)	Tapinanthus_quinquangulus)	Oliverella_rubroviridis))	(((Helixanthera_coccinea	(Dendrophthoe_longituba	Dendrophthoe_curvata))	(((Cecarria_obtusifolia	((Loranthus_delavayi	(Loranthus_kaoi	Loranthus_odoratus))	Loranthus_europaeus))	((Ileostylus_micranthus	Muellerina_eucalyptoides)	(((Lepidaria_sp_Nickrent_4044	Gaiadendron_punctatum)	(((Aetanthus_nodosus	Desmaria_mutabilis)	Nuytsia_floribunda)	((Ligaria_cuneifolia	((Notanthera_heterophylla	(((((Amylotheca_duthieana	Loxanthera_speciosa)	Macrosolen_cochinchinensis)	(Lysiana_exocarpi	Lysiana_filifolia))	Lepeostegeres_lancifolia)	Decaisnina_triflora))	((Tripodanthus_acutifolius	((Cladocolea_gracilis	((Struthanthus_woodsonii	(Struthanthus_oerstedii	(Passovia_pyrifolia	(Dendropemon_bicolor	Oryctanthus_occidentalis))))	Psittacanthus_angustifolius))	Psittacanthus_calyculatus))	(Peraxilla_tetrapetala	Alepis_flavida))))
(((Berhautia_senegalensis	((((Englerina_ramulosa	(Tapinanthus_quinquangulus	Oliverella_rubroviridis))	(Englerina_woodfordioides	Tapinanthus_constrictiflorus))	((((Plicosepalus_sagittifolius	(Helixanthera_coccinea	(Dendrophthoe_longituba	Dendrophthoe_curvata)))	(((Helixanthera_cylindrica	((((Dactyliophora_novaeguineae	Benthamina_alyxifolia)	Amyema_queenslandica)	((Diplatia_furcata	Amyema_glabra)	Sogerianthe_sessiflora))	Baratranthus_axanthus))	((Ileostylus_micranthus	Muellerina_eucalyptoides)	((Gaiadendron_punctatum	(Nuytsia_floribunda	(((Tripodanthus_acutifolius	(((Struthanthus_woodsonii	Cladocolea_gracilis)	Struthanthus_oerstedii)	(Psittacanthus_calyculatus	(Passovia_pyrifolia	(Psittacanthus_angustifolius	(Dendropemon_bicolor	Oryctanthus_occidentalis))))))	((Atkinsonia_ligustrina	((Peraxilla_tetrapetala	Alepis_flavida)	(Notanthera_heterophylla	(((Amylotheca_duthieana	Loxanthera_speciosa)	(((Lepidaria_sp_Nickrent_4044	Macrosolen_cochinchinensis)	(Lysiana_exocarpi	Lysiana_filifolia))	Lepeostegeres_lancifolia))	Decaisnina_triflora))))	(Aetanthus_nodosus	(Desmaria_mutabilis	Ligaria_cuneifolia))))	(Tupeia_antarctica	Tristerix_corymbosus))))	(Cecarria_obtusifolia	((Loranthus_delavayi
((Agelanthus_sansibarensis	Oncocalyx_sulfureus)	(((((Helixanthera_kirkii	Moquiniella_rubra)	((Oedina_pendens	Erianthemum_dregei)	(Emelianthe_panganensis	Globimetula_dinklagei)))	((Helixanthera_coccinea	(Bakerella_sp_Nickrent_4161	(Oncella_ambigua	Phragmanthera_crassicaulis)))	((((((Ileostylus_micranthus	Muellerina_eucalyptoides)	((Atkinsonia_ligustrina	((((Nuytsia_floribunda	Tristerix_corymbosus)	Gaiadendron_punctatum)	(Alepis_flavida	(Peraxilla_tetrapetala	((Lepidaria_sp_Nickrent_4044	Notanthera_heterophylla)	((Amylotheca_duthieana	Loxanthera_speciosa)	((Macrosolen_cochinchinensis	(Lysiana_exocarpi	Lysiana_filifolia))	(Decaisnina_triflora	Lepeostegeres_lancifolia)))))))	((Tupeia_antarctica	((Aetanthus_nodosus	Desmaria_mutabilis)	Ligaria_cuneifolia))	(Tripodanthus_acutifolius	(((Struthanthus_woodsonii	Struthanthus_oerstedii)	((Dendropemon_bicolor	Oryctanthus_occidentalis)	(Psittacanthus_angustifolius	Passovia_pyrifolia)))	(Psittacanthus_calyculatus	Cladocolea_gracilis))))))	(Cecarria_obtusifolia	((Loranthus_kaoi	(Loranthus_odoratus	Loranthus_delavayi))	Loranthus_europaeus))))	(((Dactyliophora_novaeguineae	(Diplatia_furcata	Amyema_glabra))
(Agelanthus_sansibarensis	(Oncocalyx_sulfureus	((Phragmanthera_crassicaulis	((((Tapinanthus_constrictiflorus	(Englerina_ramulosa	(Oliverella_rubroviridis	(Tapinanthus_quinquangulus	Englerina_woodfordioides))))	((((((Vanwykia_remota	Socratina_bemarivensis)	(Emelianthe_panganensis	Globimetula_dinklagei))	(((Oncella_ambigua	(Helixanthera_kirkii	Moquiniella_rubra))	Oedina_pendens)	Erianthemum_dregei))	Plicosepalus_sagittifolius)	((Dendrophthoe_longituba	Dendrophthoe_curvata)	(((Scurrula_parasitica	Scurrula_pulverulenta)	Scurrula_ferruginea)	(((((Cecarria_obtusifolia	((Loranthus_odoratus	(Loranthus_delavayi	Loranthus_kaoi))	Loranthus_europaeus))	((Ileostylus_micranthus	Muellerina_eucalyptoides)	(((Tupeia_antarctica	(Tristerix_corymbosus	(Nuytsia_floribunda	(Aetanthus_nodosus	Desmaria_mutabilis))))	((Tripodanthus_acutifolius	((((Struthanthus_woodsonii	Struthanthus_oerstedii)	(Psittacanthus_angustifolius	Passovia_pyrifolia))	(Psittacanthus_calyculatus	Cladocolea_gracilis))	(Dendropemon_bicolor	Oryctanthus_occidentalis)))	(Atkinsonia_ligustrina	(Gaiadendron_punctatum	(((Lepidaria_sp_Nickrent_4044	Notanthera_heterophylla)	(((Macrosolen_cochinchinensis	(Amylotheca_duthieana
(Agelanthus_sansibarensis	(Oncocalyx_sulfureus	(((Bakerella_sp_Nickrent_4161	((Oncella_ambigua	Phragmanthera_crassicaulis)	(((((Englerina_ramulosa	(Englerina_woodfordioides	(Oliverella_rubroviridis	Tapinanthus_quinquangulus)))	Tapinanthus_constrictiflorus)	((Helixanthera_kirkii	(Vanwykia_remota	Socratina_bemarivensis))	(((((Taxillus_chinensis	(Scurrula_parasitica	Scurrula_pulverulenta))	Scurrula_ferruginea)	(((Ileostylus_micranthus	Muellerina_eucalyptoides)	((((Tripodanthus_acutifolius	(((Struthanthus_woodsonii	Struthanthus_oerstedii)	(Psittacanthus_angustifolius	Cladocolea_gracilis))	(Psittacanthus_calyculatus	(Passovia_pyrifolia	(Dendropemon_bicolor	Oryctanthus_occidentalis)))))	Atkinsonia_ligustrina)	((Tupeia_antarctica	(Ligaria_cuneifolia	(Aetanthus_nodosus	Desmaria_mutabilis)))	((Gaiadendron_punctatum	((Peraxilla_tetrapetala	(((Macrosolen_cochinchinensis	(Amylotheca_duthieana	Loxanthera_speciosa))	((Lysiana_exocarpi	Lysiana_filifolia)	(Decaisnina_triflora	Lepeostegeres_lancifolia)))	Alepis_flavida))	(Lepidaria_sp_Nickrent_4044	Notanthera_heterophylla)))	(Tristerix_corymbosus	Nuytsia_floribunda))))	(Cecarria_obtusifolia	((Loranthus_odoratus	(Loranthus_delavayi
(Agelanthus_sansibarensis	(((Oncella_ambigua	Phragmanthera_crassicaulis)	((((Septulina_glauca	(Vanwykia_remota	Socratina_bemarivensis))	(((Plicosepalus_sagittifolius	(Dendrophthoe_curvata	(Helixanthera_coccinea	Dendrophthoe_longituba)))	((Taxillus_chinensis	((Scurrula_ferruginea	Scurrula_parasitica)	Scurrula_pulverulenta))	(((Cecarria_obtusifolia	((Loranthus_delavayi	(Loranthus_kaoi	Loranthus_odoratus))	Loranthus_europaeus))	((Ileostylus_micranthus	Muellerina_eucalyptoides)	(((Atkinsonia_ligustrina	((Ligaria_cuneifolia	(Peraxilla_tetrapetala	(((Macrosolen_cochinchinensis	(Lysiana_exocarpi	Lysiana_filifolia))	((Decaisnina_triflora	Lepeostegeres_lancifolia)	(Amylotheca_duthieana	Loxanthera_speciosa)))	Alepis_flavida)))	((((Psittacanthus_angustifolius	(Struthanthus_woodsonii	Cladocolea_gracilis))	Struthanthus_oerstedii)	(Passovia_pyrifolia	((Dendropemon_bicolor	Oryctanthus_occidentalis)	Psittacanthus_calyculatus)))	Tripodanthus_acutifolius)))	((Lepidaria_sp_Nickrent_4044	Notanthera_heterophylla)	Gaiadendron_punctatum))	(Tupeia_antarctica	((Nuytsia_floribunda	(Aetanthus_nodosus	Desmaria_mutabilis))	Tristerix_corymbosus)))))	((Diplatia_furcata
(Agelanthus_sansibarensis	((Phragmanthera_crassicaulis	(((((((Taxillus_chinensis	(Scurrula_parasitica	Scurrula_pulverulenta))	Scurrula_ferruginea)	((Plicosepalus_sagittifolius	((Cecarria_obtusifolia	((((Loranthus_odoratus	(Loranthus_delavayi	Loranthus_kaoi))	Loranthus_europaeus)	(Ileostylus_micranthus	Muellerina_eucalyptoides))	((((((Aetanthus_nodosus	Desmaria_mutabilis)	Ligaria_cuneifolia)	((Notanthera_heterophylla	(Alepis_flavida	(Peraxilla_tetrapetala	(((Lepidaria_sp_Nickrent_4044	Macrosolen_cochinchinensis)	(Lysiana_exocarpi	Lysiana_filifolia))	((Decaisnina_triflora	Lepeostegeres_lancifolia)	(Amylotheca_duthieana	Loxanthera_speciosa))))))	Atkinsonia_ligustrina))	(((((Struthanthus_oerstedii	Struthanthus_woodsonii)	Psittacanthus_angustifolius)	(Passovia_pyrifolia	(Dendropemon_bicolor	Oryctanthus_occidentalis)))	(Cladocolea_gracilis	Psittacanthus_calyculatus))	Tripodanthus_acutifolius))	((Gaiadendron_punctatum	Nuytsia_floribunda)	Tristerix_corymbosus))	Tupeia_antarctica)))	(((Amyema_queenslandica	(Benthamina_alyxifolia	Baratranthus_axanthus))	(Dactyliophora_novaeguineae	(Sogerianthe_sessiflora	(Diplatia_furcata	Amyema_glabra))))	Helixanthera_cylindrica)))
(Agelanthus_sansibarensis	((((Tapinanthus_constrictiflorus	Englerina_ramulosa)	(Tapinanthus_quinquangulus	Oliverella_rubroviridis))	Englerina_woodfordioides)	(((Oncella_ambigua	Oncocalyx_sulfureus)	Berhautia_senegalensis)	(Bakerella_sp_Nickrent_4161	(((Moquiniella_rubra	Helixanthera_kirkii)	(((Emelianthe_panganensis	Globimetula_dinklagei)	((((((Scurrula_pulverulenta	Scurrula_parasitica)	Scurrula_ferruginea)	Taxillus_chinensis)	((Helixanthera_coccinea	(Dendrophthoe_curvata	Dendrophthoe_longituba))	(((Notanthera_heterophylla	((Loranthus_europaeus	(Loranthus_delavayi	(Loranthus_kaoi	Loranthus_odoratus)))	Cecarria_obtusifolia))	(((Tupeia_antarctica	((Aetanthus_nodosus	Desmaria_mutabilis)	((Tripodanthus_acutifolius	((((Cladocolea_gracilis	Psittacanthus_angustifolius)	(Struthanthus_woodsonii	Struthanthus_oerstedii))	Passovia_pyrifolia)	((Oryctanthus_occidentalis	Dendropemon_bicolor)	Psittacanthus_calyculatus)))	((((Lepidaria_sp_Nickrent_4044	((Lysiana_exocarpi	Lysiana_filifolia)	((Decaisnina_triflora	Lepeostegeres_lancifolia)	(Macrosolen_cochinchinensis	(Amylotheca_duthieana	Loxanthera_speciosa)))))	Peraxilla_tetrapetala)	Alepis_flavida)	(Ligaria_cuneifolia
(Agelanthus_sansibarensis	(((Oncella_ambigua	Oncocalyx_sulfureus)	((Bakerella_sp_Nickrent_4161	(((Moquiniella_rubra	Helixanthera_kirkii)	(((Socratina_bemarivensis	(Emelianthe_panganensis	Globimetula_dinklagei))	(((Scurrula_ferruginea	(Taxillus_chinensis	(Scurrula_pulverulenta	Scurrula_parasitica)))	((Vanwykia_remota	((Plicosepalus_sagittifolius	Helixanthera_coccinea)	(Dendrophthoe_curvata	Dendrophthoe_longituba)))	(Oedina_pendens	(Baratranthus_axanthus	((Helixanthera_cylindrica	((Benthamina_alyxifolia	Amyema_queenslandica)	(Dactyliophora_novaeguineae	(Sogerianthe_sessiflora	(Amyema_glabra	Diplatia_furcata)))))	((Ileostylus_micranthus	Muellerina_eucalyptoides)	(((Loranthus_europaeus	(Loranthus_odoratus	(Loranthus_delavayi	Loranthus_kaoi)))	Cecarria_obtusifolia)	((((Tristerix_corymbosus	Tripodanthus_acutifolius)	(((Struthanthus_woodsonii	Struthanthus_oerstedii)	(Psittacanthus_angustifolius	(Passovia_pyrifolia	((Oryctanthus_occidentalis	Dendropemon_bicolor)	Psittacanthus_calyculatus))))	Cladocolea_gracilis))	((((((((Macrosolen_cochinchinensis	(Lysiana_exocarpi	Lysiana_filifolia))	((Decaisnina_triflora	Lepeostegeres_lancifolia)	(Amylotheca_duthieana
(Agelanthus_sansibarensis	(((Oncella_ambigua	Oncocalyx_sulfureus)	(Bakerella_sp_Nickrent_4161	((((((Moquiniella_rubra	Helixanthera_kirkii)	Oedina_pendens)	Erianthemum_dregei)	(Emelianthe_panganensis	Globimetula_dinklagei))	((Vanwykia_remota	Socratina_bemarivensis)	((Helixanthera_coccinea	((Englerina_woodfordioides	(Oliverella_rubroviridis	Tapinanthus_quinquangulus))	(Englerina_ramulosa	Tapinanthus_constrictiflorus)))	((Plicosepalus_sagittifolius	(Dendrophthoe_curvata	Dendrophthoe_longituba))	((((Amyema_glabra	Diplatia_furcata)	(Baratranthus_axanthus	(Dactyliophora_novaeguineae	((Helixanthera_cylindrica	Sogerianthe_sessiflora)	Benthamina_alyxifolia))))	(Amyema_queenslandica	(((Loranthus_europaeus	(Loranthus_delavayi	(Loranthus_kaoi	Loranthus_odoratus)))	Cecarria_obtusifolia)	((((((((Lysiana_exocarpi	Lysiana_filifolia)	(Decaisnina_triflora	((Amylotheca_duthieana	Loxanthera_speciosa)	(Lepeostegeres_lancifolia	Macrosolen_cochinchinensis))))	(Peraxilla_tetrapetala	Alepis_flavida))	(Notanthera_heterophylla	Lepidaria_sp_Nickrent_4044))	(Atkinsonia_ligustrina	(Ligaria_cuneifolia	(Aetanthus_nodosus	Desmaria_mutabilis))))	Tupeia_antarctica)
(Agelanthus_sansibarensis	(((Bakerella_sp_Nickrent_4161	(((((Oliverella_rubroviridis	(Tapinanthus_quinquangulus	Englerina_woodfordioides))	(Englerina_ramulosa	Tapinanthus_constrictiflorus))	(Plicosepalus_sagittifolius	(((Baratranthus_axanthus	(((Dactyliophora_novaeguineae	(Sogerianthe_sessiflora	(Amyema_glabra	Diplatia_furcata)))	(Amyema_queenslandica	Benthamina_alyxifolia))	Helixanthera_cylindrica))	((Ileostylus_micranthus	Muellerina_eucalyptoides)	(((Loranthus_europaeus	(Loranthus_delavayi	(Loranthus_kaoi	Loranthus_odoratus)))	Cecarria_obtusifolia)	((Tupeia_antarctica	(Gaiadendron_punctatum	(Nuytsia_floribunda	Tristerix_corymbosus)))	(((Ligaria_cuneifolia	(Aetanthus_nodosus	Desmaria_mutabilis))	((((((Amylotheca_duthieana	Loxanthera_speciosa)	Lepeostegeres_lancifolia)	((Lysiana_exocarpi	Lysiana_filifolia)	(Macrosolen_cochinchinensis	Decaisnina_triflora)))	(Peraxilla_tetrapetala	Alepis_flavida))	(Notanthera_heterophylla	Lepidaria_sp_Nickrent_4044))	Atkinsonia_ligustrina))	(Tripodanthus_acutifolius	(Psittacanthus_calyculatus	((Passovia_pyrifolia	(Oryctanthus_occidentalis	Dendropemon_bicolor))	(Cladocolea_gracilis	(Psittacanthus_angustifolius	(Struthanthus_woodsonii
(((((Septulina_glauca	(Phragmanthera_crassicaulis	((((Moquiniella_rubra	Emelianthe_panganensis)	Globimetula_dinklagei)	((Helixanthera_kirkii	Oedina_pendens)	Erianthemum_dregei))	(Vanwykia_remota	Socratina_bemarivensis))))	(Bakerella_sp_Nickrent_4161	((((((Dendrophthoe_curvata	Dendrophthoe_longituba)	(Baratranthus_axanthus	(((Amyema_queenslandica	(Dactyliophora_novaeguineae	Benthamina_alyxifolia))	(Amyema_glabra	Diplatia_furcata))	Sogerianthe_sessiflora)))	((Ileostylus_micranthus	Muellerina_eucalyptoides)	(((Loranthus_europaeus	(Loranthus_delavayi	(Loranthus_kaoi	Loranthus_odoratus)))	Cecarria_obtusifolia)	((Nuytsia_floribunda	Gaiadendron_punctatum)	((Tristerix_corymbosus	Tupeia_antarctica)	(((Tripodanthus_acutifolius	(Psittacanthus_calyculatus	((Passovia_pyrifolia	(Oryctanthus_occidentalis	Dendropemon_bicolor))	((Struthanthus_woodsonii	Struthanthus_oerstedii)	(Cladocolea_gracilis	Psittacanthus_angustifolius)))))	(Aetanthus_nodosus	Desmaria_mutabilis))	((Ligaria_cuneifolia	(((((Lepidaria_sp_Nickrent_4044	Macrosolen_cochinchinensis)	((Amylotheca_duthieana	Loxanthera_speciosa)	((Lysiana_exocarpi	Lysiana_filifolia)	Lepeostegeres_lancifolia)))
(Agelanthus_sansibarensis	((Berhautia_senegalensis	((((((((((Helixanthera_coccinea	(Dendrophthoe_longituba	Dendrophthoe_curvata))	(((Baratranthus_axanthus	((Amyema_queenslandica	Benthamina_alyxifolia)	(Dactyliophora_novaeguineae	(Sogerianthe_sessiflora	(Amyema_glabra	Diplatia_furcata)))))	(((Loranthus_europaeus	(Loranthus_delavayi	(Loranthus_kaoi	Loranthus_odoratus)))	Cecarria_obtusifolia)	(((((Nuytsia_floribunda	Tristerix_corymbosus)	(((Lepidaria_sp_Nickrent_4044	Notanthera_heterophylla)	Gaiadendron_punctatum)	(Peraxilla_tetrapetala	(Alepis_flavida	((Lysiana_exocarpi	Lysiana_filifolia)	((Decaisnina_triflora	Lepeostegeres_lancifolia)	((Amylotheca_duthieana	Loxanthera_speciosa)	Macrosolen_cochinchinensis)))))))	(Tripodanthus_acutifolius	((Atkinsonia_ligustrina	(((Struthanthus_woodsonii	Struthanthus_oerstedii)	(Psittacanthus_angustifolius	(Passovia_pyrifolia	(Psittacanthus_calyculatus	(Oryctanthus_occidentalis	Dendropemon_bicolor)))))	Cladocolea_gracilis))	(Desmaria_mutabilis	(Aetanthus_nodosus	Ligaria_cuneifolia)))))	Tupeia_antarctica)	(Ileostylus_micranthus	Muellerina_eucalyptoides))))	((Helixanthera_cylindrica	Taxillus_chinensis)	(Scurrula_ferruginea
((Berhautia_senegalensis	(((((Bakerella_sp_Nickrent_4161	Moquiniella_rubra)	((Emelianthe_panganensis	Globimetula_dinklagei)	((Oedina_pendens	Erianthemum_dregei)	(Vanwykia_remota	(((Scurrula_ferruginea	((Taxillus_chinensis	Scurrula_pulverulenta)	Scurrula_parasitica))	((Baratranthus_axanthus	(Helixanthera_cylindrica	((Amyema_queenslandica	Benthamina_alyxifolia)	(Dactyliophora_novaeguineae	(Sogerianthe_sessiflora	(Amyema_glabra	Diplatia_furcata))))))	((Ileostylus_micranthus	Muellerina_eucalyptoides)	(((Loranthus_europaeus	(Loranthus_delavayi	(Loranthus_kaoi	Loranthus_odoratus)))	Cecarria_obtusifolia)	(Notanthera_heterophylla	(Tupeia_antarctica	((Ligaria_cuneifolia	(Desmaria_mutabilis	Aetanthus_nodosus))	(Atkinsonia_ligustrina	((Tripodanthus_acutifolius	((((Psittacanthus_angustifolius	Cladocolea_gracilis)	Struthanthus_woodsonii)	Struthanthus_oerstedii)	(Passovia_pyrifolia	(Psittacanthus_calyculatus	(Oryctanthus_occidentalis	Dendropemon_bicolor)))))	(((Gaiadendron_punctatum	Nuytsia_floribunda)	Tristerix_corymbosus)	(Peraxilla_tetrapetala	(Alepis_flavida	((Lepidaria_sp_Nickrent_4044	((Macrosolen_cochinchinensis	(Lepeostegeres_lancifolia
((Tapinanthus_constrictiflorus	((Englerina_woodfordioides	(Oliverella_rubroviridis	Tapinanthus_quinquangulus))	Englerina_ramulosa))	((Berhautia_senegalensis	((((Septulina_glauca	(Socratina_bemarivensis	Vanwykia_remota))	((((Scurrula_ferruginea	(Scurrula_pulverulenta	Scurrula_parasitica))	Taxillus_chinensis)	((Baratranthus_axanthus	(Helixanthera_cylindrica	((Amyema_glabra	Diplatia_furcata)	(Amyema_queenslandica	(Sogerianthe_sessiflora	(Dactyliophora_novaeguineae	Benthamina_alyxifolia))))))	(((Loranthus_europaeus	(Loranthus_odoratus	(Loranthus_delavayi	Loranthus_kaoi)))	Cecarria_obtusifolia)	((Tupeia_antarctica	(((Gaiadendron_punctatum	Nuytsia_floribunda)	Tristerix_corymbosus)	(((Peraxilla_tetrapetala	(Alepis_flavida	(((Decaisnina_triflora	Lepeostegeres_lancifolia)	(Amylotheca_duthieana	Loxanthera_speciosa))	((Lysiana_exocarpi	Lysiana_filifolia)	Macrosolen_cochinchinensis))))	(Lepidaria_sp_Nickrent_4044	Notanthera_heterophylla))	((Ligaria_cuneifolia	(Desmaria_mutabilis	Aetanthus_nodosus))	(Atkinsonia_ligustrina	(Tripodanthus_acutifolius	(((Oryctanthus_occidentalis	Dendropemon_bicolor)	((Struthanthus_woodsonii	(Cladocolea_gracilis
(Agelanthus_sansibarensis	((Berhautia_senegalensis	(Oncella_ambigua	Oncocalyx_sulfureus))	((((Septulina_glauca	(((Emelianthe_panganensis	Globimetula_dinklagei)	((Oedina_pendens	Erianthemum_dregei)	(Helixanthera_kirkii	(Socratina_bemarivensis	Vanwykia_remota))))	(((((Scurrula_ferruginea	Scurrula_parasitica)	Taxillus_chinensis)	Scurrula_pulverulenta)	(Plicosepalus_sagittifolius	((((Loranthus_europaeus	(Loranthus_odoratus	(Loranthus_delavayi	Loranthus_kaoi)))	Cecarria_obtusifolia)	((Tristerix_corymbosus	((((Gaiadendron_punctatum	(Lepidaria_sp_Nickrent_4044	Notanthera_heterophylla))	((Struthanthus_woodsonii	(Cladocolea_gracilis	((Psittacanthus_angustifolius	Passovia_pyrifolia)	Struthanthus_oerstedii)))	(Tripodanthus_acutifolius	(Psittacanthus_calyculatus	(Oryctanthus_occidentalis	Dendropemon_bicolor)))))	((((((Decaisnina_triflora	Lepeostegeres_lancifolia)	(Macrosolen_cochinchinensis	(Amylotheca_duthieana	Loxanthera_speciosa)))	(Lysiana_exocarpi	Lysiana_filifolia))	(Peraxilla_tetrapetala	Alepis_flavida))	(Atkinsonia_ligustrina	Ligaria_cuneifolia))	(Nuytsia_floribunda	(Desmaria_mutabilis	Aetanthus_nodosus))))	Tupeia_antarctica))
(Agelanthus_sansibarensis	((Englerina_woodfordioides	((Tapinanthus_constrictiflorus	Englerina_ramulosa)	(Oliverella_rubroviridis	Tapinanthus_quinquangulus)))	((Berhautia_senegalensis	(Oncella_ambigua	Oncocalyx_sulfureus))	(((Septulina_glauca	((((Helixanthera_kirkii	Moquiniella_rubra)	(Oedina_pendens	Erianthemum_dregei))	(Emelianthe_panganensis	Globimetula_dinklagei))	((Socratina_bemarivensis	Vanwykia_remota)	((((Helixanthera_coccinea	(Dendrophthoe_longituba	Dendrophthoe_curvata))	(Helixanthera_cylindrica	(((Scurrula_parasitica	Scurrula_pulverulenta)	Scurrula_ferruginea)	Taxillus_chinensis)))	((((Loranthus_europaeus	((Loranthus_kaoi	Loranthus_delavayi)	Loranthus_odoratus))	Cecarria_obtusifolia)	(((((((((Notanthera_heterophylla	Lepidaria_sp_Nickrent_4044)	(((Lepeostegeres_lancifolia	Macrosolen_cochinchinensis)	(Amylotheca_duthieana	Loxanthera_speciosa))	((Lysiana_exocarpi	Lysiana_filifolia)	Decaisnina_triflora)))	(Peraxilla_tetrapetala	Alepis_flavida))	Ligaria_cuneifolia)	((Tripodanthus_acutifolius	((Passovia_pyrifolia	(Oryctanthus_occidentalis	Dendropemon_bicolor))	(Struthanthus_oerstedii	((Psittacanthus_angustifolius	Cladocolea_gracilis)
(((Bakerella_sp_Nickrent_4161	((((Erianthemum_dregei	Oedina_pendens)	((Helixanthera_kirkii	Emelianthe_panganensis)	Globimetula_dinklagei))	(((Helixanthera_coccinea	(((((Ileostylus_micranthus	Muellerina_eucalyptoides)	((Cecarria_obtusifolia	(Loranthus_europaeus	(Loranthus_kaoi	(Loranthus_delavayi	Loranthus_odoratus))))	(Tupeia_antarctica	((Gaiadendron_punctatum	(Nuytsia_floribunda	Tristerix_corymbosus))	((((Peraxilla_tetrapetala	(Alepis_flavida	((Lysiana_exocarpi	Lysiana_filifolia)	(((Decaisnina_triflora	Lepeostegeres_lancifolia)	(Macrosolen_cochinchinensis	(Loxanthera_speciosa	Amylotheca_duthieana)))	Lepidaria_sp_Nickrent_4044))))	(Ligaria_cuneifolia	Notanthera_heterophylla))	((Desmaria_mutabilis	Aetanthus_nodosus)	(Tripodanthus_acutifolius	(Cladocolea_gracilis	((Struthanthus_woodsonii	Struthanthus_oerstedii)	(Psittacanthus_angustifolius	(Passovia_pyrifolia	(Psittacanthus_calyculatus	(Dendropemon_bicolor	Oryctanthus_occidentalis)))))))))	Atkinsonia_ligustrina)))))	((Amyema_glabra	Diplatia_furcata)	((Sogerianthe_sessiflora	(Amyema_queenslandica	(Benthamina_alyxifolia	Dactyliophora_novaeguineae)))	Baratranthus_axanthus)))	Helixanthera_cylindrica)
(((Bakerella_sp_Nickrent_4161	(((Septulina_glauca	((Emelianthe_panganensis	(((((Helixanthera_coccinea	(Plicosepalus_sagittifolius	(Dendrophthoe_curvata	Dendrophthoe_longituba)))	(((((Ileostylus_micranthus	Muellerina_eucalyptoides)	((Cecarria_obtusifolia	(Loranthus_europaeus	(Loranthus_odoratus	(Loranthus_kaoi	Loranthus_delavayi))))	(((Gaiadendron_punctatum	(Peraxilla_tetrapetala	(Alepis_flavida	((Lysiana_exocarpi	Lysiana_filifolia)	((Decaisnina_triflora	(Lepeostegeres_lancifolia	(Macrosolen_cochinchinensis	(Loxanthera_speciosa	Amylotheca_duthieana))))	(Notanthera_heterophylla	Lepidaria_sp_Nickrent_4044))))))	((Tupeia_antarctica	(((Desmaria_mutabilis	Aetanthus_nodosus)	Nuytsia_floribunda)	Tristerix_corymbosus))	((Psittacanthus_calyculatus	Tripodanthus_acutifolius)	(Cladocolea_gracilis	((Struthanthus_woodsonii	Struthanthus_oerstedii)	((Psittacanthus_angustifolius	Passovia_pyrifolia)	(Dendropemon_bicolor	Oryctanthus_occidentalis)))))))	Atkinsonia_ligustrina)))	Ligaria_cuneifolia)	((Helixanthera_cylindrica	(((Sogerianthe_sessiflora	Dactyliophora_novaeguineae)	(Amyema_glabra	Diplatia_furcata))	(Amyema_queenslandica	Benthamina_alyxifolia)))	Baratranthus_axanthus))
((Berhautia_senegalensis	(Moquiniella_rubra	(Emelianthe_panganensis	(Globimetula_dinklagei	((((Phragmanthera_crassicaulis	Bakerella_sp_Nickrent_4161)	(Septulina_glauca	(((Socratina_bemarivensis	Vanwykia_remota)	((Helixanthera_coccinea	(Dendrophthoe_longituba	Dendrophthoe_curvata))	(Scurrula_ferruginea	(Taxillus_chinensis	(Scurrula_pulverulenta	Scurrula_parasitica)))))	(Plicosepalus_sagittifolius	((Helixanthera_cylindrica	(((Sogerianthe_sessiflora	Dactyliophora_novaeguineae)	(Amyema_glabra	Diplatia_furcata))	(Amyema_queenslandica	Benthamina_alyxifolia)))	(Baratranthus_axanthus	((Cecarria_obtusifolia	(Loranthus_europaeus	(Loranthus_odoratus	(Loranthus_kaoi	Loranthus_delavayi))))	((Notanthera_heterophylla	(((Tripodanthus_acutifolius	((Cladocolea_gracilis	((Struthanthus_woodsonii	Struthanthus_oerstedii)	((Psittacanthus_angustifolius	Passovia_pyrifolia)	(Dendropemon_bicolor	Oryctanthus_occidentalis))))	Psittacanthus_calyculatus))	((((((Lepeostegeres_lancifolia	(Loxanthera_speciosa	Amylotheca_duthieana))	((Macrosolen_cochinchinensis	Decaisnina_triflora)	(Lysiana_exocarpi	Lysiana_filifolia)))	Alepis_flavida)	Peraxilla_tetrapetala)	(Gaiadendron_punctatum
(Agelanthus_sansibarensis	(((Oncella_ambigua	Oncocalyx_sulfureus)	((Phragmanthera_crassicaulis	((((((Emelianthe_panganensis	Globimetula_dinklagei)	((Erianthemum_dregei	Oedina_pendens)	((((Helixanthera_cylindrica	(Taxillus_chinensis	(Scurrula_ferruginea	(Scurrula_pulverulenta	Scurrula_parasitica))))	((Dendrophthoe_longituba	Dendrophthoe_curvata)	(Socratina_bemarivensis	Vanwykia_remota)))	((Baratranthus_axanthus	((Sogerianthe_sessiflora	(Amyema_glabra	Diplatia_furcata))	(Amyema_queenslandica	(Dactyliophora_novaeguineae	Benthamina_alyxifolia))))	(Ligaria_cuneifolia	((Cecarria_obtusifolia	(Loranthus_europaeus	(Loranthus_odoratus	(Loranthus_kaoi	Loranthus_delavayi))))	((Tupeia_antarctica	((((((Notanthera_heterophylla	Lepidaria_sp_Nickrent_4044)	(((Loxanthera_speciosa	Amylotheca_duthieana)	(Decaisnina_triflora	Lepeostegeres_lancifolia))	(Macrosolen_cochinchinensis	(Lysiana_exocarpi	Lysiana_filifolia))))	Alepis_flavida)	(Psittacanthus_angustifolius	Peraxilla_tetrapetala))	((Atkinsonia_ligustrina	Gaiadendron_punctatum)	(Tripodanthus_acutifolius	(Cladocolea_gracilis	((Struthanthus_woodsonii	Struthanthus_oerstedii)	(Passovia_pyrifolia
(Moquiniella_rubra	(((Phragmanthera_crassicaulis	((Septulina_glauca	(((Socratina_bemarivensis	Vanwykia_remota)	((Helixanthera_coccinea	(Helixanthera_kirkii	(Englerina_woodfordioides	((Oliverella_rubroviridis	Tapinanthus_quinquangulus)	(Englerina_ramulosa	Tapinanthus_constrictiflorus)))))	((Taxillus_chinensis	(Scurrula_ferruginea	(Scurrula_pulverulenta	Scurrula_parasitica)))	(((Baratranthus_axanthus	((Benthamina_alyxifolia	(Dactyliophora_novaeguineae	(Amyema_glabra	Diplatia_furcata)))	(Amyema_queenslandica	(Sogerianthe_sessiflora	Helixanthera_cylindrica))))	((Ileostylus_micranthus	Muellerina_eucalyptoides)	((Cecarria_obtusifolia	(Loranthus_europaeus	(Loranthus_delavayi	(Loranthus_odoratus	Loranthus_kaoi))))	(Gaiadendron_punctatum	(Nuytsia_floribunda	((((Lepidaria_sp_Nickrent_4044	((Lysiana_exocarpi	Lysiana_filifolia)	(((Loxanthera_speciosa	(Lepeostegeres_lancifolia	Amylotheca_duthieana))	Macrosolen_cochinchinensis)	(Notanthera_heterophylla	Decaisnina_triflora))))	Alepis_flavida)	(Peraxilla_tetrapetala	(((Desmaria_mutabilis	Aetanthus_nodosus)	(Atkinsonia_ligustrina	(Tripodanthus_acutifolius	(((Psittacanthus_calyculatus	((Psittacanthus_angustifolius
(Agelanthus_sansibarensis	((Berhautia_senegalensis	(Oncella_ambigua	Oncocalyx_sulfureus))	((Helixanthera_kirkii	Moquiniella_rubra)	((((((Plicosepalus_sagittifolius	Bakerella_sp_Nickrent_4161)	(((Baratranthus_axanthus	((Dactyliophora_novaeguineae	(Benthamina_alyxifolia	Amyema_queenslandica))	((Amyema_glabra	Diplatia_furcata)	(Sogerianthe_sessiflora	Helixanthera_cylindrica))))	((Cecarria_obtusifolia	(Loranthus_europaeus	(Loranthus_odoratus	(Loranthus_kaoi	Loranthus_delavayi))))	((((Nuytsia_floribunda	Tristerix_corymbosus)	(Gaiadendron_punctatum	((Atkinsonia_ligustrina	((Tripodanthus_acutifolius	(((((Struthanthus_woodsonii	Struthanthus_oerstedii)	(Passovia_pyrifolia	(Dendropemon_bicolor	Oryctanthus_occidentalis)))	Cladocolea_gracilis)	Psittacanthus_angustifolius)	Psittacanthus_calyculatus))	((Desmaria_mutabilis	Aetanthus_nodosus)	Ligaria_cuneifolia)))	(Peraxilla_tetrapetala	((Lepidaria_sp_Nickrent_4044	(((Lysiana_exocarpi	Lysiana_filifolia)	((Notanthera_heterophylla	(Macrosolen_cochinchinensis	Decaisnina_triflora))	(Loxanthera_speciosa	Amylotheca_duthieana)))	Lepeostegeres_lancifolia))	Alepis_flavida)))))	Tupeia_antarctica)	(Ileostylus_micranthus
(Agelanthus_sansibarensis	((Berhautia_senegalensis	(((Helixanthera_coccinea	((Globimetula_dinklagei	Emelianthe_panganensis)	(Erianthemum_dregei	Oedina_pendens)))	((((((Scurrula_ferruginea	(Scurrula_pulverulenta	Scurrula_parasitica))	Taxillus_chinensis)	(Dendrophthoe_longituba	Dendrophthoe_curvata))	(((Baratranthus_axanthus	((Benthamina_alyxifolia	Amyema_queenslandica)	(Dactyliophora_novaeguineae	(Sogerianthe_sessiflora	(Amyema_glabra	Diplatia_furcata)))))	Helixanthera_cylindrica)	((Ileostylus_micranthus	Muellerina_eucalyptoides)	((Cecarria_obtusifolia	(Loranthus_europaeus	(Loranthus_odoratus	(Loranthus_kaoi	Loranthus_delavayi))))	((Nuytsia_floribunda	Tristerix_corymbosus)	((Gaiadendron_punctatum	(((((Struthanthus_woodsonii	Struthanthus_oerstedii)	(Psittacanthus_angustifolius	(Passovia_pyrifolia	(Dendropemon_bicolor	Oryctanthus_occidentalis))))	Cladocolea_gracilis)	(Psittacanthus_calyculatus	Tripodanthus_acutifolius))	((Peraxilla_tetrapetala	(((Lysiana_exocarpi	Lysiana_filifolia)	((Macrosolen_cochinchinensis	(Loxanthera_speciosa	Amylotheca_duthieana))	((Decaisnina_triflora	(Lepidaria_sp_Nickrent_4044	Notanthera_heterophylla))	Lepeostegeres_lancifolia)))
(((((((Erianthemum_dregei	Oedina_pendens)	((Septulina_glauca	(Globimetula_dinklagei	Emelianthe_panganensis))	(Helixanthera_kirkii	Moquiniella_rubra)))	((Plicosepalus_sagittifolius	(((Englerina_ramulosa	(Englerina_woodfordioides	(Oliverella_rubroviridis	Tapinanthus_quinquangulus)))	Tapinanthus_constrictiflorus)	(Socratina_bemarivensis	Vanwykia_remota)))	((((Scurrula_ferruginea	(Scurrula_pulverulenta	Scurrula_parasitica))	Taxillus_chinensis)	(Dendrophthoe_longituba	(Helixanthera_coccinea	Dendrophthoe_curvata)))	(((Helixanthera_cylindrica	Sogerianthe_sessiflora)	(Amyema_glabra	Diplatia_furcata))	(((Dactyliophora_novaeguineae	Benthamina_alyxifolia)	Baratranthus_axanthus)	(Amyema_queenslandica	(((Cecarria_obtusifolia	(Loranthus_europaeus	(Loranthus_odoratus	(Loranthus_kaoi	Loranthus_delavayi))))	((Ileostylus_micranthus	Muellerina_eucalyptoides)	((Atkinsonia_ligustrina	((((Struthanthus_woodsonii	(Struthanthus_oerstedii	((Psittacanthus_angustifolius	Cladocolea_gracilis)	(Passovia_pyrifolia	(Psittacanthus_calyculatus	(Dendropemon_bicolor	Oryctanthus_occidentalis))))))	Tripodanthus_acutifolius)	((Desmaria_mutabilis	Aetanthus_nodosus)	Tupeia_antarctica))
((((Phragmanthera_crassicaulis	((Helixanthera_kirkii	Moquiniella_rubra)	(((Socratina_bemarivensis	Vanwykia_remota)	((Erianthemum_dregei	Oedina_pendens)	(Globimetula_dinklagei	Emelianthe_panganensis)))	((((((((Ileostylus_micranthus	Muellerina_eucalyptoides)	(((Tupeia_antarctica	(Nuytsia_floribunda	Tristerix_corymbosus))	(Gaiadendron_punctatum	(((((Dendropemon_bicolor	Oryctanthus_occidentalis)	(((Psittacanthus_angustifolius	Struthanthus_oerstedii)	((Psittacanthus_calyculatus	Struthanthus_woodsonii)	Cladocolea_gracilis))	Passovia_pyrifolia))	Tripodanthus_acutifolius)	(((Alepis_flavida	Peraxilla_tetrapetala)	((Lepidaria_sp_Nickrent_4044	Notanthera_heterophylla)	(((Lysiana_exocarpi	Lysiana_filifolia)	((Lepeostegeres_lancifolia	Macrosolen_cochinchinensis)	(Loxanthera_speciosa	Amylotheca_duthieana)))	Decaisnina_triflora)))	(Desmaria_mutabilis	Ligaria_cuneifolia)))	(Aetanthus_nodosus	Atkinsonia_ligustrina))))	(Cecarria_obtusifolia	(Loranthus_europaeus	(Loranthus_delavayi	(Loranthus_odoratus	Loranthus_kaoi))))))	((Sogerianthe_sessiflora	((Dactyliophora_novaeguineae	(Amyema_glabra	Diplatia_furcata))	(Amyema_queenslandica	Benthamina_alyxifolia)))
(((Phragmanthera_crassicaulis	((Moquiniella_rubra	((Erianthemum_dregei	Oedina_pendens)	(((Socratina_bemarivensis	Vanwykia_remota)	(Emelianthe_panganensis	Globimetula_dinklagei))	(Septulina_glauca	(Helixanthera_kirkii	(((((Scurrula_ferruginea	(Scurrula_pulverulenta	Scurrula_parasitica))	Taxillus_chinensis)	(((Ileostylus_micranthus	Muellerina_eucalyptoides)	(((Tupeia_antarctica	(Nuytsia_floribunda	(Tristerix_corymbosus	Gaiadendron_punctatum)))	(((Aetanthus_nodosus	Desmaria_mutabilis)	(Tripodanthus_acutifolius	(Psittacanthus_calyculatus	((Dendropemon_bicolor	Oryctanthus_occidentalis)	((Psittacanthus_angustifolius	(Cladocolea_gracilis	(Struthanthus_oerstedii	Struthanthus_woodsonii)))	Passovia_pyrifolia)))))	((Ligaria_cuneifolia	((((Lepidaria_sp_Nickrent_4044	Notanthera_heterophylla)	(((Lysiana_exocarpi	Lysiana_filifolia)	((Lepeostegeres_lancifolia	Macrosolen_cochinchinensis)	(Loxanthera_speciosa	Amylotheca_duthieana)))	Decaisnina_triflora))	Peraxilla_tetrapetala)	Alepis_flavida))	Atkinsonia_ligustrina)))	(Cecarria_obtusifolia	(Loranthus_europaeus	(Loranthus_odoratus	(Loranthus_kaoi	Loranthus_delavayi))))))	((Baratranthus_axanthus
(((Oncella_ambigua	Oncocalyx_sulfureus)	Agelanthus_sansibarensis)	(Berhautia_senegalensis	((((((((Englerina_woodfordioides	(Tapinanthus_quinquangulus	Oliverella_rubroviridis))	(Tapinanthus_constrictiflorus	Englerina_ramulosa))	(((((Dendrophthoe_curvata	Dendrophthoe_longituba)	Helixanthera_coccinea)	(Helixanthera_cylindrica	(Taxillus_chinensis	(Scurrula_ferruginea	(Scurrula_pulverulenta	Scurrula_parasitica)))))	(((Diplatia_furcata	Amyema_glabra)	(Baratranthus_axanthus	((Dactyliophora_novaeguineae	(Amyema_queenslandica	Benthamina_alyxifolia))	Sogerianthe_sessiflora)))	((Ileostylus_micranthus	Muellerina_eucalyptoides)	(((((Tristerix_corymbosus	Nuytsia_floribunda)	Gaiadendron_punctatum)	(Atkinsonia_ligustrina	(((Alepis_flavida	((((Macrosolen_cochinchinensis	(Amylotheca_duthieana	Loxanthera_speciosa))	(((Decaisnina_triflora	Lepeostegeres_lancifolia)	Helixanthera_kirkii)	(Lysiana_exocarpi	Lysiana_filifolia)))	Lepidaria_sp_Nickrent_4044)	Peraxilla_tetrapetala))	Notanthera_heterophylla)	(((Psittacanthus_calyculatus	(((Struthanthus_oerstedii	Struthanthus_woodsonii)	(Psittacanthus_angustifolius	(Passovia_pyrifolia	(Dendropemon_bicolor	Oryctanthus_occidentalis))))	Cladocolea_gracilis))
(Agelanthus_sansibarensis	(((Oncella_ambigua	Oncocalyx_sulfureus)	Berhautia_senegalensis)	((((((((((Dendrophthoe_curvata	Dendrophthoe_longituba)	(Taxillus_chinensis	(Scurrula_ferruginea	(Scurrula_pulverulenta	Scurrula_parasitica))))	((Helixanthera_cylindrica	(Baratranthus_axanthus	((Amyema_queenslandica	((Sogerianthe_sessiflora	Benthamina_alyxifolia)	Dactyliophora_novaeguineae))	(Diplatia_furcata	Amyema_glabra))))	((Notanthera_heterophylla	((((((Psittacanthus_calyculatus	(((Psittacanthus_angustifolius	Struthanthus_oerstedii)	Struthanthus_woodsonii)	((Cladocolea_gracilis	(Dendropemon_bicolor	Oryctanthus_occidentalis))	Passovia_pyrifolia)))	Tripodanthus_acutifolius)	(Ligaria_cuneifolia	(Aetanthus_nodosus	Desmaria_mutabilis)))	(((Nuytsia_floribunda	Gaiadendron_punctatum)	(Alepis_flavida	(((Lepidaria_sp_Nickrent_4044	((Amylotheca_duthieana	Loxanthera_speciosa)	(Macrosolen_cochinchinensis	(Decaisnina_triflora	Lepeostegeres_lancifolia))))	(Lysiana_exocarpi	Lysiana_filifolia))	Peraxilla_tetrapetala)))	Atkinsonia_ligustrina))	(Tristerix_corymbosus	Tupeia_antarctica))	(Ileostylus_micranthus	Muellerina_eucalyptoides)))	(((Loranthus_kaoi	(Loranthus_odoratus
((Oncocalyx_sulfureus	Agelanthus_sansibarensis)	(Berhautia_senegalensis	(((Englerina_woodfordioides	(Tapinanthus_quinquangulus	Oliverella_rubroviridis))	(Tapinanthus_constrictiflorus	Englerina_ramulosa))	((((Globimetula_dinklagei	((Oncella_ambigua	(Helixanthera_kirkii	Moquiniella_rubra))	Emelianthe_panganensis))	(Oedina_pendens	Erianthemum_dregei))	(Phragmanthera_crassicaulis	Septulina_glauca))	(Bakerella_sp_Nickrent_4161	(((Scurrula_ferruginea	((Vanwykia_remota	Socratina_bemarivensis)	(Plicosepalus_sagittifolius	(Helixanthera_coccinea	(Dendrophthoe_curvata	Dendrophthoe_longituba)))))	(Taxillus_chinensis	(Scurrula_pulverulenta	Scurrula_parasitica)))	((Helixanthera_cylindrica	(Baratranthus_axanthus	((Benthamina_alyxifolia	Amyema_queenslandica)	(Dactyliophora_novaeguineae	(Sogerianthe_sessiflora	(Diplatia_furcata	Amyema_glabra))))))	(((((Lepidaria_sp_Nickrent_4044	(Notanthera_heterophylla	Gaiadendron_punctatum))	((((Psittacanthus_calyculatus	(((Cladocolea_gracilis	(Struthanthus_oerstedii	Struthanthus_woodsonii))	Psittacanthus_angustifolius)	((Dendropemon_bicolor	Oryctanthus_occidentalis)	Passovia_pyrifolia)))	Tripodanthus_acutifolius)	(Aetanthus_nodosus	Desmaria_mutabilis))
((Oncocalyx_sulfureus	Agelanthus_sansibarensis)	(Berhautia_senegalensis	(((Englerina_woodfordioides	(Tapinanthus_quinquangulus	Oliverella_rubroviridis))	(Tapinanthus_constrictiflorus	Englerina_ramulosa))	(Globimetula_dinklagei	(Emelianthe_panganensis	(Oncella_ambigua	((((Bakerella_sp_Nickrent_4161	(((Septulina_glauca	Vanwykia_remota)	(Plicosepalus_sagittifolius	(Dendrophthoe_curvata	(Dendrophthoe_longituba	Helixanthera_coccinea))))	((Taxillus_chinensis	(Scurrula_ferruginea	(Scurrula_pulverulenta	Scurrula_parasitica)))	((Helixanthera_cylindrica	(Baratranthus_axanthus	((Diplatia_furcata	Amyema_glabra)	((Amyema_queenslandica	(Dactyliophora_novaeguineae	Benthamina_alyxifolia))	Sogerianthe_sessiflora))))	((((((Lepidaria_sp_Nickrent_4044	Gaiadendron_punctatum)	Nuytsia_floribunda)	(((Macrosolen_cochinchinensis	(((Decaisnina_triflora	Lepeostegeres_lancifolia)	Notanthera_heterophylla)	(Amylotheca_duthieana	Loxanthera_speciosa)))	(Lysiana_exocarpi	Lysiana_filifolia))	(Peraxilla_tetrapetala	Alepis_flavida)))	(((Tristerix_corymbosus	Tupeia_antarctica)	Atkinsonia_ligustrina)	(((((Struthanthus_oerstedii	Struthanthus_woodsonii)	(Psittacanthus_angustifolius	Cladocolea_gracilis))
(Agelanthus_sansibarensis	((Bakerella_sp_Nickrent_4161	((((((((Baratranthus_axanthus	((Amyema_queenslandica	(Dactyliophora_novaeguineae	Benthamina_alyxifolia))	(Sogerianthe_sessiflora	(Diplatia_furcata	Amyema_glabra))))	((((Tupeia_antarctica	((Tripodanthus_acutifolius	((Aetanthus_nodosus	Desmaria_mutabilis)	(((Struthanthus_woodsonii	Cladocolea_gracilis)	Struthanthus_oerstedii)	((Psittacanthus_calyculatus	(Dendropemon_bicolor	Oryctanthus_occidentalis))	(Psittacanthus_angustifolius	Passovia_pyrifolia)))))	((Ligaria_cuneifolia	((((Macrosolen_cochinchinensis	(Amylotheca_duthieana	Loxanthera_speciosa))	(Notanthera_heterophylla	(Lepeostegeres_lancifolia	Decaisnina_triflora)))	(Lysiana_exocarpi	Lysiana_filifolia))	(Peraxilla_tetrapetala	Alepis_flavida)))	((Lepidaria_sp_Nickrent_4044	Gaiadendron_punctatum)	Atkinsonia_ligustrina))))	(Tristerix_corymbosus	Nuytsia_floribunda))	(Ileostylus_micranthus	Muellerina_eucalyptoides))	(((Loranthus_delavayi	(Loranthus_kaoi	Loranthus_odoratus))	Loranthus_europaeus)	Cecarria_obtusifolia)))	(Helixanthera_coccinea	(Dendrophthoe_curvata	Dendrophthoe_longituba)))	(Taxillus_chinensis	(Scurrula_ferruginea	(Scurrula_pulverulenta
(Agelanthus_sansibarensis	(((Bakerella_sp_Nickrent_4161	(((((((Taxillus_chinensis	(Scurrula_ferruginea	(Scurrula_pulverulenta	Scurrula_parasitica)))	((Baratranthus_axanthus	(((Amyema_queenslandica	Benthamina_alyxifolia)	(Dactyliophora_novaeguineae	(Diplatia_furcata	Amyema_glabra)))	Sogerianthe_sessiflora))	((((Tupeia_antarctica	((((Atkinsonia_ligustrina	((((((Struthanthus_woodsonii	Struthanthus_oerstedii)	((Passovia_pyrifolia	(Dendropemon_bicolor	Oryctanthus_occidentalis))	Psittacanthus_angustifolius))	Psittacanthus_calyculatus)	Cladocolea_gracilis)	Tripodanthus_acutifolius)	(Ligaria_cuneifolia	(Desmaria_mutabilis	Aetanthus_nodosus))))	(((Notanthera_heterophylla	Lepidaria_sp_Nickrent_4044)	(((Lepeostegeres_lancifolia	Macrosolen_cochinchinensis)	((Amylotheca_duthieana	Loxanthera_speciosa)	Decaisnina_triflora))	(Lysiana_exocarpi	Lysiana_filifolia)))	(Peraxilla_tetrapetala	Alepis_flavida)))	(Nuytsia_floribunda	Gaiadendron_punctatum))	Tristerix_corymbosus))	(Ileostylus_micranthus	Muellerina_eucalyptoides))	(((Loranthus_odoratus	(Loranthus_delavayi	Loranthus_kaoi))	Loranthus_europaeus)	Cecarria_obtusifolia))	Helixanthera_cylindrica)))	(Plicosepalus_sagittifolius
(Agelanthus_sansibarensis	(((Bakerella_sp_Nickrent_4161	((((((((((Tristerix_corymbosus	(Tupeia_antarctica	(((Desmaria_mutabilis	Aetanthus_nodosus)	((Nuytsia_floribunda	Gaiadendron_punctatum)	(((((Cladocolea_gracilis	Struthanthus_oerstedii)	(Ligaria_cuneifolia	Struthanthus_woodsonii))	((Passovia_pyrifolia	(Psittacanthus_calyculatus	(Dendropemon_bicolor	Oryctanthus_occidentalis)))	Psittacanthus_angustifolius))	Tripodanthus_acutifolius)	Atkinsonia_ligustrina)))	((Peraxilla_tetrapetala	(((Lepeostegeres_lancifolia	(Lepidaria_sp_Nickrent_4044	Macrosolen_cochinchinensis))	(Amylotheca_duthieana	Loxanthera_speciosa))	(Decaisnina_triflora	(Lysiana_exocarpi	Lysiana_filifolia))))	Alepis_flavida))))	Notanthera_heterophylla)	(Ileostylus_micranthus	Muellerina_eucalyptoides))	(((Loranthus_odoratus	(Loranthus_delavayi	Loranthus_kaoi))	Loranthus_europaeus)	Cecarria_obtusifolia))	((Baratranthus_axanthus	Helixanthera_cylindrica)	((Sogerianthe_sessiflora	(Dactyliophora_novaeguineae	(Benthamina_alyxifolia	Amyema_queenslandica)))	(Diplatia_furcata	Amyema_glabra))))	(Scurrula_ferruginea	(Scurrula_parasitica	(Scurrula_pulverulenta	((Helixanthera_coccinea	(Dendrophthoe_curvata
(Agelanthus_sansibarensis	(((Bakerella_sp_Nickrent_4161	(((Septulina_glauca	(Globimetula_dinklagei	Emelianthe_panganensis))	(((Helixanthera_kirkii	Moquiniella_rubra)	(Oedina_pendens	Erianthemum_dregei))	((Plicosepalus_sagittifolius	((((((((Nuytsia_floribunda	Tristerix_corymbosus)	Gaiadendron_punctatum)	((((((Struthanthus_oerstedii	(Psittacanthus_angustifolius	Passovia_pyrifolia))	(Cladocolea_gracilis	(Dendropemon_bicolor	Oryctanthus_occidentalis)))	Struthanthus_woodsonii)	Psittacanthus_calyculatus)	Tripodanthus_acutifolius)	(Atkinsonia_ligustrina	((Notanthera_heterophylla	((((Amylotheca_duthieana	Loxanthera_speciosa)	(Macrosolen_cochinchinensis	((Lysiana_exocarpi	Lysiana_filifolia)	(Decaisnina_triflora	Lepeostegeres_lancifolia))))	Lepidaria_sp_Nickrent_4044)	(Alepis_flavida	Peraxilla_tetrapetala)))	(Ligaria_cuneifolia	(Desmaria_mutabilis	Aetanthus_nodosus))))))	Tupeia_antarctica)	(Ileostylus_micranthus	Muellerina_eucalyptoides))	(((Loranthus_odoratus	(Loranthus_delavayi	Loranthus_kaoi))	Loranthus_europaeus)	Cecarria_obtusifolia))	(Baratranthus_axanthus	(Helixanthera_cylindrica	((Benthamina_alyxifolia	Amyema_queenslandica)	(((Diplatia_furcata
(Agelanthus_sansibarensis	(((Bakerella_sp_Nickrent_4161	(((((Globimetula_dinklagei	Emelianthe_panganensis)	(Erianthemum_dregei	Oedina_pendens))	((Socratina_bemarivensis	Vanwykia_remota)	(((((Taxillus_chinensis	(((Ileostylus_micranthus	Muellerina_eucalyptoides)	((((Loranthus_delavayi	(Loranthus_kaoi	Loranthus_odoratus))	Loranthus_europaeus)	Cecarria_obtusifolia)	((((((Desmaria_mutabilis	Aetanthus_nodosus)	(((((Lepeostegeres_lancifolia	Amylotheca_duthieana)	Loxanthera_speciosa)	((Decaisnina_triflora	Macrosolen_cochinchinensis)	(Lysiana_exocarpi	Lysiana_filifolia)))	(Alepis_flavida	Peraxilla_tetrapetala))	(Atkinsonia_ligustrina	Ligaria_cuneifolia)))	(((((Struthanthus_oerstedii	Passovia_pyrifolia)	(Cladocolea_gracilis	((Dendropemon_bicolor	Oryctanthus_occidentalis)	Psittacanthus_angustifolius)))	Struthanthus_woodsonii)	Psittacanthus_calyculatus)	Tripodanthus_acutifolius))	(Notanthera_heterophylla	(Lepidaria_sp_Nickrent_4044	Gaiadendron_punctatum)))	Tupeia_antarctica)	(Nuytsia_floribunda	Tristerix_corymbosus))))	(Baratranthus_axanthus	(Helixanthera_cylindrica	((Benthamina_alyxifolia	Amyema_queenslandica)	((Diplatia_furcata	Amyema_glabra)
((((Bakerella_sp_Nickrent_4161	((Moquiniella_rubra	(Septulina_glauca	((Emelianthe_panganensis	((Erianthemum_dregei	(Helixanthera_kirkii	Oedina_pendens))	((Socratina_bemarivensis	Vanwykia_remota)	((((Englerina_ramulosa	Tapinanthus_constrictiflorus)	(Englerina_woodfordioides	(Oliverella_rubroviridis	Tapinanthus_quinquangulus)))	Plicosepalus_sagittifolius)	((((Ileostylus_micranthus	Muellerina_eucalyptoides)	((((Loranthus_odoratus	(Loranthus_delavayi	Loranthus_kaoi))	Loranthus_europaeus)	Cecarria_obtusifolia)	((((((Desmaria_mutabilis	Aetanthus_nodosus)	(Atkinsonia_ligustrina	(Ligaria_cuneifolia	(Peraxilla_tetrapetala	(((Lysiana_exocarpi	Lysiana_filifolia)	((Amylotheca_duthieana	Loxanthera_speciosa)	((Lepeostegeres_lancifolia	Decaisnina_triflora)	Macrosolen_cochinchinensis)))	Alepis_flavida)))))	((((Struthanthus_woodsonii	Struthanthus_oerstedii)	(Psittacanthus_angustifolius	(Passovia_pyrifolia	(Dendropemon_bicolor	Oryctanthus_occidentalis))))	Cladocolea_gracilis)	(Psittacanthus_calyculatus	Tripodanthus_acutifolius)))	Tupeia_antarctica)	(Nuytsia_floribunda	Tristerix_corymbosus))	(Notanthera_heterophylla	(Lepidaria_sp_Nickrent_4044	Gaiadendron_punctatum)))))
(((Berhautia_senegalensis	(Oncocalyx_sulfureus	Oncella_ambigua))	((((((Erianthemum_dregei	Oedina_pendens)	((Plicosepalus_sagittifolius	((Helixanthera_coccinea	((Taxillus_chinensis	(Scurrula_parasitica	Scurrula_pulverulenta))	Scurrula_ferruginea))	((((Baratranthus_axanthus	Sogerianthe_sessiflora)	((Dactyliophora_novaeguineae	(Diplatia_furcata	Amyema_glabra))	(Helixanthera_cylindrica	(Benthamina_alyxifolia	Amyema_queenslandica))))	((Muellerina_eucalyptoides	Ileostylus_micranthus)	((Cecarria_obtusifolia	(Loranthus_europaeus	((Loranthus_delavayi	Loranthus_odoratus)	Loranthus_kaoi)))	(((Tristerix_corymbosus	(Nuytsia_floribunda	Gaiadendron_punctatum))	Tupeia_antarctica)	((((Dendropemon_bicolor	Oryctanthus_occidentalis)	(Passovia_pyrifolia	((Cladocolea_gracilis	Psittacanthus_angustifolius)	(Struthanthus_oerstedii	Struthanthus_woodsonii))))	(Psittacanthus_calyculatus	Tripodanthus_acutifolius))	((((Peraxilla_tetrapetala	(((Decaisnina_triflora	(Lepeostegeres_lancifolia	(Amylotheca_duthieana	Loxanthera_speciosa)))	(Macrosolen_cochinchinensis	(Lysiana_exocarpi	Lysiana_filifolia)))	Alepis_flavida))	(Lepidaria_sp_Nickrent_4044	Notanthera_heterophylla))
(((Berhautia_senegalensis	(Oncocalyx_sulfureus	Oncella_ambigua))	((Phragmanthera_crassicaulis	((((Englerina_woodfordioides	((Tapinanthus_constrictiflorus	Englerina_ramulosa)	(Tapinanthus_quinquangulus	Oliverella_rubroviridis)))	((Vanwykia_remota	Socratina_bemarivensis)	(((((Dactyliophora_novaeguineae	(Sogerianthe_sessiflora	(Diplatia_furcata	Amyema_glabra)))	(Amyema_queenslandica	Benthamina_alyxifolia))	(Baratranthus_axanthus	Helixanthera_cylindrica))	((Muellerina_eucalyptoides	Ileostylus_micranthus)	((Cecarria_obtusifolia	(Loranthus_europaeus	(Loranthus_odoratus	(Loranthus_kaoi	Loranthus_delavayi))))	((Nuytsia_floribunda	Gaiadendron_punctatum)	((Tupeia_antarctica	(((((Struthanthus_woodsonii	(Cladocolea_gracilis	Psittacanthus_angustifolius))	Struthanthus_oerstedii)	((Psittacanthus_calyculatus	(Dendropemon_bicolor	Oryctanthus_occidentalis))	Passovia_pyrifolia))	Tripodanthus_acutifolius)	((((Peraxilla_tetrapetala	(((Amylotheca_duthieana	Loxanthera_speciosa)	((Decaisnina_triflora	(Lepeostegeres_lancifolia	Macrosolen_cochinchinensis))	(Lysiana_exocarpi	Lysiana_filifolia)))	Alepis_flavida))	(Lepidaria_sp_Nickrent_4044	Notanthera_heterophylla))	Atkinsonia_ligustrina)
((Berhautia_senegalensis	((Oncocalyx_sulfureus	Oncella_ambigua)	(Phragmanthera_crassicaulis	((Moquiniella_rubra	(Septulina_glauca	((Erianthemum_dregei	Oedina_pendens)	((Emelianthe_panganensis	Globimetula_dinklagei)	((Helixanthera_kirkii	(Vanwykia_remota	Socratina_bemarivensis))	((((Dendrophthoe_longituba	Dendrophthoe_curvata)	(Plicosepalus_sagittifolius	Helixanthera_coccinea))	((Scurrula_ferruginea	((Scurrula_pulverulenta	Taxillus_chinensis)	Scurrula_parasitica))	(((Baratranthus_axanthus	(((Amyema_queenslandica	Benthamina_alyxifolia)	(Dactyliophora_novaeguineae	(Diplatia_furcata	Amyema_glabra)))	Sogerianthe_sessiflora))	Helixanthera_cylindrica)	((Cecarria_obtusifolia	((Gaiadendron_punctatum	(((Tristerix_corymbosus	Tupeia_antarctica)	(((((Notanthera_heterophylla	((Lepeostegeres_lancifolia	(Amylotheca_duthieana	Loxanthera_speciosa))	((Lepidaria_sp_Nickrent_4044	Macrosolen_cochinchinensis)	(Lysiana_exocarpi	Lysiana_filifolia))))	Decaisnina_triflora)	(Alepis_flavida	Peraxilla_tetrapetala))	((Aetanthus_nodosus	Desmaria_mutabilis)	(((((Cladocolea_gracilis	Psittacanthus_angustifolius)	(Struthanthus_oerstedii	Struthanthus_woodsonii))
((Berhautia_senegalensis	((Oncocalyx_sulfureus	Oncella_ambigua)	(((Helixanthera_kirkii	Moquiniella_rubra)	(((Vanwykia_remota	Socratina_bemarivensis)	((Emelianthe_panganensis	Globimetula_dinklagei)	((Erianthemum_dregei	Oedina_pendens)	(((Helixanthera_cylindrica	(((Cecarria_obtusifolia	(Loranthus_europaeus	(Loranthus_delavayi	(Loranthus_odoratus	Loranthus_kaoi))))	((Muellerina_eucalyptoides	Ileostylus_micranthus)	((Tristerix_corymbosus	Tupeia_antarctica)	((Gaiadendron_punctatum	(((Alepis_flavida	(Peraxilla_tetrapetala	((Lepidaria_sp_Nickrent_4044	Notanthera_heterophylla)	(((Lepeostegeres_lancifolia	(Amylotheca_duthieana	Loxanthera_speciosa))	(Macrosolen_cochinchinensis	(Lysiana_exocarpi	Lysiana_filifolia)))	Decaisnina_triflora))))	(Ligaria_cuneifolia	((Aetanthus_nodosus	Desmaria_mutabilis)	((((Struthanthus_oerstedii	Struthanthus_woodsonii)	((Dendropemon_bicolor	Oryctanthus_occidentalis)	Passovia_pyrifolia))	(Cladocolea_gracilis	Psittacanthus_angustifolius))	(Psittacanthus_calyculatus	Tripodanthus_acutifolius)))))	Atkinsonia_ligustrina))	Nuytsia_floribunda))))	(Baratranthus_axanthus	((Amyema_queenslandica	(Dactyliophora_novaeguineae
(((((((Septulina_glauca	(Vanwykia_remota	Socratina_bemarivensis))	(((((((Cecarria_obtusifolia	(Loranthus_europaeus	(Loranthus_delavayi	(Loranthus_odoratus	Loranthus_kaoi))))	((Muellerina_eucalyptoides	Ileostylus_micranthus)	((Tripodanthus_acutifolius	((Struthanthus_woodsonii	((((Dendropemon_bicolor	Oryctanthus_occidentalis)	(Psittacanthus_angustifolius	Passovia_pyrifolia))	Cladocolea_gracilis)	Struthanthus_oerstedii))	Psittacanthus_calyculatus))	(((Nuytsia_floribunda	Tristerix_corymbosus)	(Gaiadendron_punctatum	(Peraxilla_tetrapetala	((Alepis_flavida	Lepidaria_sp_Nickrent_4044)	((((Notanthera_heterophylla	Decaisnina_triflora)	Lepeostegeres_lancifolia)	(Amylotheca_duthieana	Loxanthera_speciosa))	(Macrosolen_cochinchinensis	(Lysiana_exocarpi	Lysiana_filifolia)))))))	(Tupeia_antarctica	(Atkinsonia_ligustrina	((Aetanthus_nodosus	Desmaria_mutabilis)	Ligaria_cuneifolia)))))))	((Baratranthus_axanthus	(((Diplatia_furcata	Amyema_glabra)	Sogerianthe_sessiflora)	((Amyema_queenslandica	Benthamina_alyxifolia)	Dactyliophora_novaeguineae)))	Helixanthera_cylindrica))	(Taxillus_chinensis	((Scurrula_ferruginea	(Scurrula_pulverulenta	(((Tapinanthus_constrictiflorus
(((Helixanthera_kirkii	Moquiniella_rubra)	((((((Vanwykia_remota	Socratina_bemarivensis)	((((Dendrophthoe_longituba	Dendrophthoe_curvata)	Helixanthera_coccinea)	((Scurrula_ferruginea	(Taxillus_chinensis	(Scurrula_pulverulenta	(((Tapinanthus_constrictiflorus	Englerina_ramulosa)	(Englerina_woodfordioides	(Oliverella_rubroviridis	Tapinanthus_quinquangulus)))	Scurrula_parasitica))))	(((Muellerina_eucalyptoides	Ileostylus_micranthus)	((((Atkinsonia_ligustrina	((((Lepidaria_sp_Nickrent_4044	Desmaria_mutabilis)	Tupeia_antarctica)	(Tripodanthus_acutifolius	((((Psittacanthus_calyculatus	(Dendropemon_bicolor	(Psittacanthus_angustifolius	Oryctanthus_occidentalis)))	Passovia_pyrifolia)	(Struthanthus_oerstedii	Struthanthus_woodsonii))	Cladocolea_gracilis)))	((Alepis_flavida	((Aetanthus_nodosus	Peraxilla_tetrapetala)	((Lysiana_exocarpi	Lysiana_filifolia)	((Amylotheca_duthieana	Loxanthera_speciosa)	((Decaisnina_triflora	Lepeostegeres_lancifolia)	Macrosolen_cochinchinensis)))))	((Nuytsia_floribunda	Tristerix_corymbosus)	Gaiadendron_punctatum))))	Ligaria_cuneifolia)	Notanthera_heterophylla)	(Cecarria_obtusifolia	(Loranthus_europaeus	(Loranthus_odoratus	(Loranthus_kaoi
((Berhautia_senegalensis	((((Helixanthera_kirkii	Moquiniella_rubra)	((Emelianthe_panganensis	((Globimetula_dinklagei	Erianthemum_dregei)	(Oedina_pendens	((Vanwykia_remota	Socratina_bemarivensis)	(((Taxillus_chinensis	((Helixanthera_cylindrica	((Tapinanthus_constrictiflorus	Englerina_ramulosa)	(Englerina_woodfordioides	(Oliverella_rubroviridis	Tapinanthus_quinquangulus))))	((Scurrula_parasitica	Scurrula_ferruginea)	Scurrula_pulverulenta)))	((Diplatia_furcata	Amyema_glabra)	((Amyema_queenslandica	(Cecarria_obtusifolia	(((Loranthus_europaeus	(Loranthus_odoratus	(Loranthus_kaoi	Loranthus_delavayi)))	(Muellerina_eucalyptoides	Ileostylus_micranthus))	((Tupeia_antarctica	(Gaiadendron_punctatum	((((Aetanthus_nodosus	Desmaria_mutabilis)	(Tripodanthus_acutifolius	((Struthanthus_oerstedii	Struthanthus_woodsonii)	(((Psittacanthus_angustifolius	(Psittacanthus_calyculatus	(Dendropemon_bicolor	Oryctanthus_occidentalis)))	Passovia_pyrifolia)	Cladocolea_gracilis))))	(((Ligaria_cuneifolia	Peraxilla_tetrapetala)	((((Notanthera_heterophylla	Decaisnina_triflora)	Lepeostegeres_lancifolia)	(Macrosolen_cochinchinensis	(Amylotheca_duthieana	Loxanthera_speciosa)))
((Englerina_woodfordioides	Agelanthus_sansibarensis)	(Berhautia_senegalensis	((((((Emelianthe_panganensis	(((((Englerina_ramulosa	Oliverella_rubroviridis)	Tapinanthus_constrictiflorus)	Tapinanthus_quinquangulus)	((Vanwykia_remota	Socratina_bemarivensis)	((((Helixanthera_coccinea	Scurrula_parasitica)	Scurrula_ferruginea)	(Taxillus_chinensis	Scurrula_pulverulenta))	(((Baratranthus_axanthus	((((Ligaria_cuneifolia	(Muellerina_eucalyptoides	Ileostylus_micranthus))	(Atkinsonia_ligustrina	(Aetanthus_nodosus	(((Gaiadendron_punctatum	((Nuytsia_floribunda	Tristerix_corymbosus)	(Desmaria_mutabilis	Tupeia_antarctica)))	(Tripodanthus_acutifolius	((Struthanthus_oerstedii	Struthanthus_woodsonii)	(((Psittacanthus_angustifolius	(Psittacanthus_calyculatus	(Dendropemon_bicolor	Oryctanthus_occidentalis)))	Passovia_pyrifolia)	Cladocolea_gracilis))))	((Peraxilla_tetrapetala	(Lepidaria_sp_Nickrent_4044	((((Decaisnina_triflora	Lepeostegeres_lancifolia)	(Macrosolen_cochinchinensis	(Amylotheca_duthieana	Loxanthera_speciosa)))	Notanthera_heterophylla)	(Lysiana_exocarpi	Lysiana_filifolia))))	Alepis_flavida)))))	(Cecarria_obtusifolia	(Loranthus_europaeus	((Loranthus_kaoi	Loranthus_odoratus)
((Englerina_woodfordioides	Agelanthus_sansibarensis)	(((Oncella_ambigua	Oncocalyx_sulfureus)	Berhautia_senegalensis)	((Bakerella_sp_Nickrent_4161	((Helixanthera_kirkii	Moquiniella_rubra)	(((Emelianthe_panganensis	Globimetula_dinklagei)	(Erianthemum_dregei	Oedina_pendens))	(((Helixanthera_cylindrica	((Englerina_ramulosa	Tapinanthus_constrictiflorus)	(Tapinanthus_quinquangulus	Oliverella_rubroviridis)))	((((((Muellerina_eucalyptoides	Ileostylus_micranthus)	(((Gaiadendron_punctatum	(Nuytsia_floribunda	Tristerix_corymbosus))	Tupeia_antarctica)	((Tripodanthus_acutifolius	((((Cladocolea_gracilis	((Struthanthus_oerstedii	Struthanthus_woodsonii)	Psittacanthus_angustifolius))	Passovia_pyrifolia)	Psittacanthus_calyculatus)	(Dendropemon_bicolor	Oryctanthus_occidentalis)))	(((Alepis_flavida	((Notanthera_heterophylla	Lepidaria_sp_Nickrent_4044)	((Amylotheca_duthieana	Loxanthera_speciosa)	((Macrosolen_cochinchinensis	(Lysiana_exocarpi	Lysiana_filifolia))	(Decaisnina_triflora	Lepeostegeres_lancifolia)))))	Peraxilla_tetrapetala)	((Ligaria_cuneifolia	(Aetanthus_nodosus	Desmaria_mutabilis))	Atkinsonia_ligustrina)))))	(Cecarria_obtusifolia	(Loranthus_europaeus	(Loranthus_odoratus
(Agelanthus_sansibarensis	(((((Helixanthera_kirkii	Moquiniella_rubra)	(Oncella_ambigua	Oncocalyx_sulfureus))	Berhautia_senegalensis)	((Phragmanthera_crassicaulis	(((Plicosepalus_sagittifolius	(((Helixanthera_cylindrica	(((Amyema_queenslandica	Benthamina_alyxifolia)	((Sogerianthe_sessiflora	Dactyliophora_novaeguineae)	(Diplatia_furcata	Amyema_glabra)))	Baratranthus_axanthus))	((Muellerina_eucalyptoides	Ileostylus_micranthus)	(((((Nuytsia_floribunda	Tristerix_corymbosus)	((Tupeia_antarctica	(((Alepis_flavida	((Notanthera_heterophylla	Lepidaria_sp_Nickrent_4044)	(((Lysiana_exocarpi	Lysiana_filifolia)	((Lepeostegeres_lancifolia	Macrosolen_cochinchinensis)	(Amylotheca_duthieana	Loxanthera_speciosa)))	Decaisnina_triflora)))	Peraxilla_tetrapetala)	((Aetanthus_nodosus	Desmaria_mutabilis)	(Tripodanthus_acutifolius	(((Cladocolea_gracilis	((Struthanthus_oerstedii	(Psittacanthus_calyculatus	Struthanthus_woodsonii))	Psittacanthus_angustifolius))	Passovia_pyrifolia)	(Dendropemon_bicolor	Oryctanthus_occidentalis))))))	Gaiadendron_punctatum))	Atkinsonia_ligustrina)	Ligaria_cuneifolia)	(Cecarria_obtusifolia	(Loranthus_europaeus	(Loranthus_delavayi	(Loranthus_kaoi
(Agelanthus_sansibarensis	((((((((Tapinanthus_quinquangulus	Oliverella_rubroviridis)	Englerina_woodfordioides)	Englerina_ramulosa)	Tapinanthus_constrictiflorus)	(((Plicosepalus_sagittifolius	(Dendrophthoe_longituba	Dendrophthoe_curvata))	(((Baratranthus_axanthus	(((Dactyliophora_novaeguineae	Benthamina_alyxifolia)	Amyema_queenslandica)	((Amyema_glabra	Diplatia_furcata)	Sogerianthe_sessiflora)))	Helixanthera_cylindrica)	((Cecarria_obtusifolia	(Loranthus_europaeus	(Loranthus_delavayi	(Loranthus_odoratus	Loranthus_kaoi))))	((Ileostylus_micranthus	Muellerina_eucalyptoides)	((Atkinsonia_ligustrina	((((Aetanthus_nodosus	Desmaria_mutabilis)	Ligaria_cuneifolia)	(Tripodanthus_acutifolius	((((Dendropemon_bicolor	Oryctanthus_occidentalis)	Cladocolea_gracilis)	((Psittacanthus_angustifolius	Passovia_pyrifolia)	(Struthanthus_woodsonii	Struthanthus_oerstedii)))	Psittacanthus_calyculatus)))	((Alepis_flavida	Peraxilla_tetrapetala)	(((Lysiana_filifolia	Lysiana_exocarpi)	((Lepidaria_sp_Nickrent_4044	Macrosolen_cochinchinensis)	(Lepeostegeres_lancifolia	Decaisnina_triflora)))	(Loxanthera_speciosa	Amylotheca_duthieana)))))	(Tupeia_antarctica	(Gaiadendron_punctatum	(Tristerix_corymbosus
(Moquiniella_rubra	((((Oncella_ambigua	Oncocalyx_sulfureus)	Berhautia_senegalensis)	(Bakerella_sp_Nickrent_4161	(Phragmanthera_crassicaulis	((((Oedina_pendens	Erianthemum_dregei)	(Emelianthe_panganensis	Globimetula_dinklagei))	((((((Helixanthera_coccinea	(Dendrophthoe_longituba	Dendrophthoe_curvata))	(((((Helixanthera_cylindrica	Baratranthus_axanthus)	Benthamina_alyxifolia)	Amyema_queenslandica)	(Dactyliophora_novaeguineae	((Amyema_glabra	Diplatia_furcata)	Sogerianthe_sessiflora)))	((Cecarria_obtusifolia	(Loranthus_europaeus	(Loranthus_delavayi	(Loranthus_odoratus	Loranthus_kaoi))))	((Ileostylus_micranthus	Muellerina_eucalyptoides)	(((Tristerix_corymbosus	Notanthera_heterophylla)	Tupeia_antarctica)	(((Aetanthus_nodosus	Desmaria_mutabilis)	Ligaria_cuneifolia)	((Tripodanthus_acutifolius	((((Struthanthus_woodsonii	Struthanthus_oerstedii)	((Psittacanthus_angustifolius	Passovia_pyrifolia)	(Dendropemon_bicolor	Oryctanthus_occidentalis)))	Cladocolea_gracilis)	Psittacanthus_calyculatus))	(((Lepidaria_sp_Nickrent_4044	Gaiadendron_punctatum)	(Alepis_flavida	(Peraxilla_tetrapetala	((Lysiana_filifolia	Lysiana_exocarpi)	((Decaisnina_triflora
((((Bakerella_sp_Nickrent_4161	((((Oedina_pendens	Erianthemum_dregei)	(Emelianthe_panganensis	Globimetula_dinklagei))	((Plicosepalus_sagittifolius	((Helixanthera_coccinea	(Dendrophthoe_longituba	Dendrophthoe_curvata))	((((((Benthamina_alyxifolia	Amyema_queenslandica)	(Dactyliophora_novaeguineae	((Amyema_glabra	Diplatia_furcata)	Sogerianthe_sessiflora)))	Helixanthera_cylindrica)	((Cecarria_obtusifolia	(Loranthus_europaeus	(Loranthus_delavayi	(Loranthus_odoratus	Loranthus_kaoi))))	((Ileostylus_micranthus	Muellerina_eucalyptoides)	((((Tupeia_antarctica	(Atkinsonia_ligustrina	((Aetanthus_nodosus	Desmaria_mutabilis)	Ligaria_cuneifolia)))	(Tripodanthus_acutifolius	((Struthanthus_woodsonii	((Psittacanthus_angustifolius	Cladocolea_gracilis)	Struthanthus_oerstedii))	(Passovia_pyrifolia	(Psittacanthus_calyculatus	(Dendropemon_bicolor	Oryctanthus_occidentalis))))))	(((Lepidaria_sp_Nickrent_4044	Gaiadendron_punctatum)	((Peraxilla_tetrapetala	Alepis_flavida)	(Decaisnina_triflora	((Lepeostegeres_lancifolia	(Macrosolen_cochinchinensis	(Loxanthera_speciosa	Amylotheca_duthieana)))	(Lysiana_filifolia	Lysiana_exocarpi)))))	(Nuytsia_floribunda	Tristerix_corymbosus)))
((((Phragmanthera_crassicaulis	(((((Tapinanthus_constrictiflorus	(Englerina_ramulosa	(Oliverella_rubroviridis	(Englerina_woodfordioides	Tapinanthus_quinquangulus))))	(Septulina_glauca	(((Dendrophthoe_longituba	Dendrophthoe_curvata)	(((Scurrula_ferruginea	(Scurrula_parasitica	Scurrula_pulverulenta))	Taxillus_chinensis)	((((Benthamina_alyxifolia	Amyema_queenslandica)	((Amyema_glabra	Diplatia_furcata)	(Sogerianthe_sessiflora	Dactyliophora_novaeguineae)))	(Baratranthus_axanthus	Helixanthera_cylindrica))	((Ileostylus_micranthus	Muellerina_eucalyptoides)	((((Tupeia_antarctica	(Nuytsia_floribunda	Tristerix_corymbosus))	(Alepis_flavida	(((((Atkinsonia_ligustrina	(Aetanthus_nodosus	Desmaria_mutabilis))	(Tripodanthus_acutifolius	((Dendropemon_bicolor	Oryctanthus_occidentalis)	((Passovia_pyrifolia	Psittacanthus_calyculatus)	(Cladocolea_gracilis	((Struthanthus_woodsonii	Struthanthus_oerstedii)	Psittacanthus_angustifolius))))))	Peraxilla_tetrapetala)	((Decaisnina_triflora	Lepeostegeres_lancifolia)	((Macrosolen_cochinchinensis	(Loxanthera_speciosa	Amylotheca_duthieana))	(Lysiana_filifolia	Lysiana_exocarpi))))	Ligaria_cuneifolia)))	(Gaiadendron_punctatum	(Notanthera_heterophylla
((Berhautia_senegalensis	(((Tapinanthus_constrictiflorus	Englerina_woodfordioides)	((Tapinanthus_quinquangulus	Oliverella_rubroviridis)	Englerina_ramulosa))	((Bakerella_sp_Nickrent_4161	(((Baratranthus_axanthus	(((Cecarria_obtusifolia	(Loranthus_europaeus	(Loranthus_delavayi	(Loranthus_odoratus	Loranthus_kaoi))))	((Ileostylus_micranthus	Muellerina_eucalyptoides)	((((((Tripodanthus_acutifolius	((Cladocolea_gracilis	((Struthanthus_woodsonii	Struthanthus_oerstedii)	((Psittacanthus_angustifolius	Passovia_pyrifolia)	(Dendropemon_bicolor	Oryctanthus_occidentalis))))	Psittacanthus_calyculatus))	Ligaria_cuneifolia)	Atkinsonia_ligustrina)	((Peraxilla_tetrapetala	(Alepis_flavida	(((Lysiana_filifolia	Lysiana_exocarpi)	Macrosolen_cochinchinensis)	(((Notanthera_heterophylla	Decaisnina_triflora)	Lepeostegeres_lancifolia)	(Loxanthera_speciosa	Amylotheca_duthieana)))))	(Gaiadendron_punctatum	Lepidaria_sp_Nickrent_4044)))	Tupeia_antarctica)	(((Aetanthus_nodosus	Desmaria_mutabilis)	Nuytsia_floribunda)	Tristerix_corymbosus))))	(Helixanthera_cylindrica	((Benthamina_alyxifolia	Amyema_queenslandica)	((Sogerianthe_sessiflora	(Amyema_glabra	Diplatia_furcata))	Dactyliophora_novaeguineae)))))
((Berhautia_senegalensis	((Englerina_woodfordioides	((Tapinanthus_quinquangulus	Oliverella_rubroviridis)	(Englerina_ramulosa	Tapinanthus_constrictiflorus)))	((((((Vanwykia_remota	(Dendrophthoe_longituba	Dendrophthoe_curvata))	(Scurrula_ferruginea	(Scurrula_parasitica	Scurrula_pulverulenta)))	(Taxillus_chinensis	(Helixanthera_cylindrica	((Baratranthus_axanthus	(Amyema_queenslandica	((Amyema_glabra	Diplatia_furcata)	(Dactyliophora_novaeguineae	(Sogerianthe_sessiflora	Benthamina_alyxifolia)))))	((Ileostylus_micranthus	Muellerina_eucalyptoides)	(((((((Tripodanthus_acutifolius	((Struthanthus_woodsonii	Struthanthus_oerstedii)	(((Passovia_pyrifolia	Psittacanthus_angustifolius)	(Psittacanthus_calyculatus	(Dendropemon_bicolor	Oryctanthus_occidentalis)))	Cladocolea_gracilis)))	(Aetanthus_nodosus	Desmaria_mutabilis))	Tupeia_antarctica)	((Nuytsia_floribunda	Tristerix_corymbosus)	(((((Lysiana_filifolia	Lysiana_exocarpi)	(Decaisnina_triflora	Macrosolen_cochinchinensis))	((Amylotheca_duthieana	Loxanthera_speciosa)	Lepeostegeres_lancifolia))	((Notanthera_heterophylla	Alepis_flavida)	Peraxilla_tetrapetala))	(Gaiadendron_punctatum	Lepidaria_sp_Nickrent_4044))))	Atkinsonia_ligustrina)
((Agelanthus_sansibarensis	(Berhautia_senegalensis	(((Tapinanthus_constrictiflorus	(Tapinanthus_quinquangulus	(Englerina_ramulosa	Oliverella_rubroviridis)))	Englerina_woodfordioides)	((Phragmanthera_crassicaulis	((((((Taxillus_chinensis	(Scurrula_parasitica	Scurrula_pulverulenta))	((Vanwykia_remota	(Helixanthera_cylindrica	((Baratranthus_axanthus	((Dactyliophora_novaeguineae	(Sogerianthe_sessiflora	(Amyema_glabra	Diplatia_furcata)))	(Amyema_queenslandica	Benthamina_alyxifolia)))	((Ileostylus_micranthus	Muellerina_eucalyptoides)	((((Atkinsonia_ligustrina	((Tripodanthus_acutifolius	((Struthanthus_woodsonii	(((Passovia_pyrifolia	(Dendropemon_bicolor	Oryctanthus_occidentalis))	(Cladocolea_gracilis	Struthanthus_oerstedii))	Psittacanthus_angustifolius))	Psittacanthus_calyculatus))	(Ligaria_cuneifolia	(Aetanthus_nodosus	Desmaria_mutabilis))))	Tupeia_antarctica)	((((Lepidaria_sp_Nickrent_4044	Notanthera_heterophylla)	(((Lysiana_filifolia	Lysiana_exocarpi)	((Decaisnina_triflora	Lepeostegeres_lancifolia)	Macrosolen_cochinchinensis))	(Amylotheca_duthieana	Loxanthera_speciosa)))	(Alepis_flavida	Peraxilla_tetrapetala))	(Tristerix_corymbosus	(Gaiadendron_punctatum	Nuytsia_floribunda))))
(Agelanthus_sansibarensis	(((Oncella_ambigua	Oncocalyx_sulfureus)	Berhautia_senegalensis)	(Phragmanthera_crassicaulis	(Bakerella_sp_Nickrent_4161	(Septulina_glauca	(Moquiniella_rubra	(((Tapinanthus_constrictiflorus	(((Tapinanthus_quinquangulus	Englerina_woodfordioides)	Oliverella_rubroviridis)	Englerina_ramulosa))	((((Dendrophthoe_longituba	Dendrophthoe_curvata)	(((Helixanthera_coccinea	Scurrula_parasitica)	Scurrula_pulverulenta)	(Plicosepalus_sagittifolius	Scurrula_ferruginea)))	(Taxillus_chinensis	((((Cecarria_obtusifolia	(Loranthus_europaeus	(Loranthus_delavayi	(Loranthus_odoratus	Loranthus_kaoi))))	((Ileostylus_micranthus	Muellerina_eucalyptoides)	(Tupeia_antarctica	((Tristerix_corymbosus	(Gaiadendron_punctatum	Nuytsia_floribunda))	(Atkinsonia_ligustrina	(((Ligaria_cuneifolia	(((Amylotheca_duthieana	Loxanthera_speciosa)	((Lysiana_filifolia	Lysiana_exocarpi)	((Decaisnina_triflora	(Lepidaria_sp_Nickrent_4044	Notanthera_heterophylla))	(Lepeostegeres_lancifolia	Macrosolen_cochinchinensis))))	(Alepis_flavida	Peraxilla_tetrapetala)))	(Tripodanthus_acutifolius	(((Psittacanthus_angustifolius	(Struthanthus_oerstedii	Struthanthus_woodsonii))	Cladocolea_gracilis)
((((Plicosepalus_sagittifolius	Dendrophthoe_curvata)	((Vanwykia_remota	((Englerina_woodfordioides	(Berhautia_senegalensis	((Agelanthus_sansibarensis	Bakerella_sp_Nickrent_4161)	((Emelianthe_panganensis	(((Oncella_ambigua	Oncocalyx_sulfureus)	(Helixanthera_kirkii	Moquiniella_rubra))	(Septulina_glauca	(Globimetula_dinklagei	(Phragmanthera_crassicaulis	Socratina_bemarivensis)))))	(Oedina_pendens	Erianthemum_dregei)))))	((Oliverella_rubroviridis	(Tapinanthus_constrictiflorus	Englerina_ramulosa))	Tapinanthus_quinquangulus)))	((((Ileostylus_micranthus	Muellerina_eucalyptoides)	((((((Tripodanthus_acutifolius	((Struthanthus_oerstedii	((Psittacanthus_angustifolius	Cladocolea_gracilis)	(Psittacanthus_calyculatus	Struthanthus_woodsonii)))	(Passovia_pyrifolia	(Dendropemon_bicolor	Oryctanthus_occidentalis))))	((Aetanthus_nodosus	Desmaria_mutabilis)	(Atkinsonia_ligustrina	(((Lepidaria_sp_Nickrent_4044	Notanthera_heterophylla)	((((Amylotheca_duthieana	Loxanthera_speciosa)	Macrosolen_cochinchinensis)	(Decaisnina_triflora	Lepeostegeres_lancifolia))	(Lysiana_filifolia	Lysiana_exocarpi)))	(Alepis_flavida	(Ligaria_cuneifolia	Peraxilla_tetrapetala))))))	Tupeia_antarctica)	Tristerix_corymbosus)
((((((((Tristerix_corymbosus	Nuytsia_floribunda)	(((Ligaria_cuneifolia	Desmaria_mutabilis)	((((Lepidaria_sp_Nickrent_4044	Gaiadendron_punctatum)	(Alepis_flavida	((Aetanthus_nodosus	Peraxilla_tetrapetala)	(Notanthera_heterophylla	(((Amylotheca_duthieana	Loxanthera_speciosa)	(Decaisnina_triflora	Lepeostegeres_lancifolia))	(Macrosolen_cochinchinensis	(Lysiana_filifolia	Lysiana_exocarpi)))))))	Atkinsonia_ligustrina)	(((Struthanthus_oerstedii	Struthanthus_woodsonii)	((Psittacanthus_angustifolius	Passovia_pyrifolia)	(Dendropemon_bicolor	Oryctanthus_occidentalis)))	(Cladocolea_gracilis	(Psittacanthus_calyculatus	Tripodanthus_acutifolius)))))	Tupeia_antarctica))	(Cecarria_obtusifolia	(Loranthus_europaeus	(Loranthus_odoratus	(Loranthus_kaoi	Loranthus_delavayi)))))	(Ileostylus_micranthus	Muellerina_eucalyptoides))	(((Amyema_glabra	Diplatia_furcata)	(Amyema_queenslandica	(Dactyliophora_novaeguineae	Benthamina_alyxifolia)))	(Baratranthus_axanthus	Sogerianthe_sessiflora)))	((Helixanthera_cylindrica	(Taxillus_chinensis	(Scurrula_ferruginea	(Scurrula_parasitica	Scurrula_pulverulenta))))	(((Helixanthera_kirkii	(Socratina_bemarivensis	Vanwykia_remota))
(Agelanthus_sansibarensis	(((Phragmanthera_crassicaulis	((((Oedina_pendens	Erianthemum_dregei)	((((Helixanthera_coccinea	((Tapinanthus_constrictiflorus	(Englerina_ramulosa	(Oliverella_rubroviridis	Tapinanthus_quinquangulus)))	Englerina_woodfordioides))	(Plicosepalus_sagittifolius	((((Scurrula_pulverulenta	(Scurrula_parasitica	Scurrula_ferruginea))	Taxillus_chinensis)	(Dendrophthoe_curvata	Dendrophthoe_longituba))	(((Muellerina_eucalyptoides	Ileostylus_micranthus)	(((Tupeia_antarctica	((Tripodanthus_acutifolius	((Passovia_pyrifolia	(Psittacanthus_calyculatus	(Oryctanthus_occidentalis	Dendropemon_bicolor)))	((Struthanthus_woodsonii	Struthanthus_oerstedii)	(Cladocolea_gracilis	Psittacanthus_angustifolius))))	(Ligaria_cuneifolia	(Aetanthus_nodosus	Desmaria_mutabilis))))	(Atkinsonia_ligustrina	((Peraxilla_tetrapetala	((((Lepidaria_sp_Nickrent_4044	Notanthera_heterophylla)	Decaisnina_triflora)	(((Lepeostegeres_lancifolia	Macrosolen_cochinchinensis)	(Amylotheca_duthieana	Loxanthera_speciosa))	(Lysiana_exocarpi	Lysiana_filifolia)))	Alepis_flavida))	(Gaiadendron_punctatum	(Tristerix_corymbosus	Nuytsia_floribunda)))))	((((Loranthus_delavayi	Loranthus_odoratus)	Loranthus_kaoi)
(Agelanthus_sansibarensis	(((Phragmanthera_crassicaulis	(Socratina_bemarivensis	((((Oedina_pendens	Erianthemum_dregei)	(Globimetula_dinklagei	Emelianthe_panganensis))	((Vanwykia_remota	Septulina_glauca)	((((Tapinanthus_constrictiflorus	(Englerina_ramulosa	Oliverella_rubroviridis))	Tapinanthus_quinquangulus)	Englerina_woodfordioides)	(Plicosepalus_sagittifolius	(((((Tupeia_antarctica	((Gaiadendron_punctatum	(((Psittacanthus_calyculatus	Tripodanthus_acutifolius)	((Passovia_pyrifolia	(Oryctanthus_occidentalis	Dendropemon_bicolor))	((Struthanthus_woodsonii	Struthanthus_oerstedii)	(Cladocolea_gracilis	Psittacanthus_angustifolius))))	(Atkinsonia_ligustrina	(((Amylotheca_duthieana	Loxanthera_speciosa)	(((Lepeostegeres_lancifolia	Decaisnina_triflora)	Macrosolen_cochinchinensis)	(Lysiana_exocarpi	Lysiana_filifolia)))	(Alepis_flavida	(Ligaria_cuneifolia	Peraxilla_tetrapetala))))))	(((Lepidaria_sp_Nickrent_4044	Notanthera_heterophylla)	Tristerix_corymbosus)	((Aetanthus_nodosus	Desmaria_mutabilis)	Nuytsia_floribunda))))	(((Loranthus_delavayi	(Loranthus_odoratus	Loranthus_kaoi))	Loranthus_europaeus)	(Muellerina_eucalyptoides	Ileostylus_micranthus)))	Cecarria_obtusifolia)
((Agelanthus_sansibarensis	(Oncella_ambigua	Oncocalyx_sulfureus))	(((Phragmanthera_crassicaulis	(((((Taxillus_chinensis	(((Scurrula_pulverulenta	Scurrula_parasitica)	Scurrula_ferruginea)	(Dendrophthoe_curvata	Dendrophthoe_longituba)))	(Plicosepalus_sagittifolius	((((Diplatia_furcata	Amyema_glabra)	(Dactyliophora_novaeguineae	Sogerianthe_sessiflora))	(Baratranthus_axanthus	((((((((Alepis_flavida	Peraxilla_tetrapetala)	(Lepidaria_sp_Nickrent_4044	((Notanthera_heterophylla	(Decaisnina_triflora	(Lepeostegeres_lancifolia	(Macrosolen_cochinchinensis	(Amylotheca_duthieana	Loxanthera_speciosa)))))	(Lysiana_exocarpi	Lysiana_filifolia))))	(Atkinsonia_ligustrina	(((Tupeia_antarctica	(Ligaria_cuneifolia	(Aetanthus_nodosus	Desmaria_mutabilis)))	(Tristerix_corymbosus	(Psittacanthus_calyculatus	Tripodanthus_acutifolius)))	((Passovia_pyrifolia	(Oryctanthus_occidentalis	Dendropemon_bicolor))	((Cladocolea_gracilis	Struthanthus_woodsonii)	Struthanthus_oerstedii)))))	Psittacanthus_angustifolius)	(Gaiadendron_punctatum	Nuytsia_floribunda))	(Cecarria_obtusifolia	((Loranthus_odoratus	(Loranthus_kaoi	Loranthus_delavayi))	Loranthus_europaeus)))	(Muellerina_eucalyptoides
(Helixanthera_coccinea	((((Tapinanthus_constrictiflorus	(Englerina_ramulosa	Oliverella_rubroviridis))	Tapinanthus_quinquangulus)	((((Globimetula_dinklagei	Emelianthe_panganensis)	(Oedina_pendens	Erianthemum_dregei))	((((Bakerella_sp_Nickrent_4161	((Englerina_woodfordioides	Agelanthus_sansibarensis)	(Oncella_ambigua	Oncocalyx_sulfureus)))	Berhautia_senegalensis)	Phragmanthera_crassicaulis)	(Helixanthera_kirkii	Moquiniella_rubra)))	((Socratina_bemarivensis	Vanwykia_remota)	Septulina_glauca)))	(((Scurrula_parasitica	(Plicosepalus_sagittifolius	Scurrula_ferruginea))	(Taxillus_chinensis	Scurrula_pulverulenta))	((Dendrophthoe_curvata	Dendrophthoe_longituba)	(((((Gaiadendron_punctatum	(Nuytsia_floribunda	((Tupeia_antarctica	Tristerix_corymbosus)	((Tripodanthus_acutifolius	((Cladocolea_gracilis	(Passovia_pyrifolia	(Psittacanthus_calyculatus	(Oryctanthus_occidentalis	Dendropemon_bicolor))))	(Struthanthus_woodsonii	Struthanthus_oerstedii)))	(((Peraxilla_tetrapetala	(((Decaisnina_triflora	(((Lysiana_exocarpi	Lysiana_filifolia)	(Lepeostegeres_lancifolia	Macrosolen_cochinchinensis))	(Amylotheca_duthieana	Loxanthera_speciosa)))	Lepidaria_sp_Nickrent_4044)	Alepis_flavida))
(((Berhautia_senegalensis	(Oncella_ambigua	Oncocalyx_sulfureus))	(Phragmanthera_crassicaulis	(Bakerella_sp_Nickrent_4161	((((Englerina_woodfordioides	(((Englerina_ramulosa	Tapinanthus_constrictiflorus)	Tapinanthus_quinquangulus)	Oliverella_rubroviridis))	(Socratina_bemarivensis	Vanwykia_remota))	((((Helixanthera_cylindrica	Taxillus_chinensis)	(Scurrula_ferruginea	(Scurrula_parasitica	Scurrula_pulverulenta)))	((Helixanthera_coccinea	(Dendrophthoe_curvata	Dendrophthoe_longituba))	(((Cecarria_obtusifolia	(((Loranthus_delavayi	Loranthus_kaoi)	Loranthus_odoratus)	Loranthus_europaeus))	((Muellerina_eucalyptoides	Ileostylus_micranthus)	(Tupeia_antarctica	((Gaiadendron_punctatum	(Nuytsia_floribunda	Tristerix_corymbosus))	((Tripodanthus_acutifolius	(((Passovia_pyrifolia	(Oryctanthus_occidentalis	Dendropemon_bicolor))	((Struthanthus_woodsonii	Struthanthus_oerstedii)	(Cladocolea_gracilis	Psittacanthus_angustifolius)))	Psittacanthus_calyculatus))	((Ligaria_cuneifolia	Desmaria_mutabilis)	(((Lepidaria_sp_Nickrent_4044	Notanthera_heterophylla)	(Peraxilla_tetrapetala	((((Decaisnina_triflora	Lepeostegeres_lancifolia)	(Macrosolen_cochinchinensis	(Lysiana_exocarpi	Lysiana_filifolia)))
(((Berhautia_senegalensis	(Oncella_ambigua	Oncocalyx_sulfureus))	(Phragmanthera_crassicaulis	(Bakerella_sp_Nickrent_4161	((((Englerina_ramulosa	(Englerina_woodfordioides	(Oliverella_rubroviridis	Tapinanthus_quinquangulus)))	Tapinanthus_constrictiflorus)	(((Scurrula_ferruginea	(Taxillus_chinensis	(Scurrula_pulverulenta	Scurrula_parasitica)))	((Vanwykia_remota	(Plicosepalus_sagittifolius	(Helixanthera_coccinea	(Dendrophthoe_curvata	Dendrophthoe_longituba))))	(((((Sogerianthe_sessiflora	Helixanthera_cylindrica)	(Diplatia_furcata	Amyema_glabra))	(Dactyliophora_novaeguineae	(Amyema_queenslandica	Benthamina_alyxifolia)))	Baratranthus_axanthus)	(((((Loranthus_kaoi	Loranthus_delavayi)	Loranthus_odoratus)	Loranthus_europaeus)	(Muellerina_eucalyptoides	Ileostylus_micranthus))	((Tupeia_antarctica	((Gaiadendron_punctatum	((Tripodanthus_acutifolius	((((Passovia_pyrifolia	(Oryctanthus_occidentalis	Dendropemon_bicolor))	((Struthanthus_woodsonii	Struthanthus_oerstedii)	Psittacanthus_angustifolius))	Cladocolea_gracilis)	Psittacanthus_calyculatus))	(Ligaria_cuneifolia	((Peraxilla_tetrapetala	(((Macrosolen_cochinchinensis	(Lysiana_exocarpi	Lysiana_filifolia))	((Amylotheca_duthieana
((((((Taxillus_chinensis	(Scurrula_ferruginea	(Scurrula_pulverulenta	Scurrula_parasitica)))	((((Sogerianthe_sessiflora	((Dactyliophora_novaeguineae	(Diplatia_furcata	Amyema_glabra))	(Amyema_queenslandica	Benthamina_alyxifolia)))	Baratranthus_axanthus)	Helixanthera_cylindrica)	((Cecarria_obtusifolia	((Loranthus_delavayi	(Loranthus_odoratus	Loranthus_kaoi))	Loranthus_europaeus))	((Muellerina_eucalyptoides	Ileostylus_micranthus)	(((Gaiadendron_punctatum	(Nuytsia_floribunda	Tristerix_corymbosus))	Tupeia_antarctica)	(((Psittacanthus_calyculatus	Tripodanthus_acutifolius)	((Passovia_pyrifolia	(Oryctanthus_occidentalis	Dendropemon_bicolor))	(Struthanthus_oerstedii	(Psittacanthus_angustifolius	(Cladocolea_gracilis	Struthanthus_woodsonii)))))	((Atkinsonia_ligustrina	((Lepidaria_sp_Nickrent_4044	((Macrosolen_cochinchinensis	(Lysiana_exocarpi	Lysiana_filifolia))	((Decaisnina_triflora	Lepeostegeres_lancifolia)	(Notanthera_heterophylla	(Amylotheca_duthieana	Loxanthera_speciosa)))))	(Alepis_flavida	Peraxilla_tetrapetala)))	((Aetanthus_nodosus	Desmaria_mutabilis)	Ligaria_cuneifolia))))))))	(Vanwykia_remota	(Plicosepalus_sagittifolius	(Helixanthera_coccinea
(Agelanthus_sansibarensis	(((Tapinanthus_constrictiflorus	(Englerina_woodfordioides	(Englerina_ramulosa	(Oliverella_rubroviridis	Tapinanthus_quinquangulus))))	(Moquiniella_rubra	(((Oedina_pendens	Erianthemum_dregei)	(Globimetula_dinklagei	Emelianthe_panganensis))	(((Socratina_bemarivensis	(Helixanthera_kirkii	Bakerella_sp_Nickrent_4161))	((((Baratranthus_axanthus	(Helixanthera_cylindrica	((Diplatia_furcata	Amyema_glabra)	((Sogerianthe_sessiflora	(Dactyliophora_novaeguineae	Benthamina_alyxifolia))	Amyema_queenslandica))))	((Muellerina_eucalyptoides	Ileostylus_micranthus)	(((Nuytsia_floribunda	Tristerix_corymbosus)	(Tupeia_antarctica	((Aetanthus_nodosus	Desmaria_mutabilis)	((Tripodanthus_acutifolius	(Struthanthus_woodsonii	((Cladocolea_gracilis	(Passovia_pyrifolia	(Psittacanthus_angustifolius	(Psittacanthus_calyculatus	(Oryctanthus_occidentalis	Dendropemon_bicolor)))))	Struthanthus_oerstedii)))	(Atkinsonia_ligustrina	(((Gaiadendron_punctatum	(Lepidaria_sp_Nickrent_4044	Notanthera_heterophylla))	(((Lepeostegeres_lancifolia	(Amylotheca_duthieana	Loxanthera_speciosa))	(Macrosolen_cochinchinensis	(Lysiana_exocarpi	Lysiana_filifolia)))	Decaisnina_triflora))	(Alepis_flavida
(Agelanthus_sansibarensis	((Phragmanthera_crassicaulis	(((((Socratina_bemarivensis	Vanwykia_remota)	((Oedina_pendens	Erianthemum_dregei)	(Globimetula_dinklagei	Emelianthe_panganensis)))	(Septulina_glauca	(((Englerina_ramulosa	Tapinanthus_constrictiflorus)	(Englerina_woodfordioides	(Oliverella_rubroviridis	Tapinanthus_quinquangulus)))	(((((Baratranthus_axanthus	(((Benthamina_alyxifolia	Dactyliophora_novaeguineae)	Amyema_queenslandica)	((Diplatia_furcata	Amyema_glabra)	Sogerianthe_sessiflora)))	((Cecarria_obtusifolia	((Loranthus_odoratus	(Loranthus_kaoi	Loranthus_delavayi))	Loranthus_europaeus))	((Muellerina_eucalyptoides	Ileostylus_micranthus)	((Atkinsonia_ligustrina	((((Alepis_flavida	Peraxilla_tetrapetala)	(((Lepeostegeres_lancifolia	(Amylotheca_duthieana	Loxanthera_speciosa))	(Macrosolen_cochinchinensis	(Lysiana_exocarpi	Lysiana_filifolia)))	Decaisnina_triflora))	(Gaiadendron_punctatum	(Lepidaria_sp_Nickrent_4044	Notanthera_heterophylla)))	((Tupeia_antarctica	((Nuytsia_floribunda	Tristerix_corymbosus)	(Aetanthus_nodosus	Desmaria_mutabilis)))	(Tripodanthus_acutifolius	(((((Psittacanthus_angustifolius	Struthanthus_oerstedii)	Struthanthus_woodsonii)
(Agelanthus_sansibarensis	(Berhautia_senegalensis	((((((Oedina_pendens	Erianthemum_dregei)	(Emelianthe_panganensis	(Globimetula_dinklagei	(Helixanthera_kirkii	(Socratina_bemarivensis	Vanwykia_remota)))))	((Plicosepalus_sagittifolius	((Englerina_ramulosa	Tapinanthus_constrictiflorus)	(Englerina_woodfordioides	(Oliverella_rubroviridis	Tapinanthus_quinquangulus))))	(((Helixanthera_coccinea	Taxillus_chinensis)	(Scurrula_ferruginea	(Scurrula_pulverulenta	Scurrula_parasitica)))	((Dendrophthoe_curvata	Dendrophthoe_longituba)	((((Muellerina_eucalyptoides	Ileostylus_micranthus)	(((Tristerix_corymbosus	Tupeia_antarctica)	((((Alepis_flavida	Peraxilla_tetrapetala)	(((Lepeostegeres_lancifolia	(Amylotheca_duthieana	Loxanthera_speciosa))	(Macrosolen_cochinchinensis	(Lysiana_exocarpi	Lysiana_filifolia)))	Decaisnina_triflora))	(Gaiadendron_punctatum	Lepidaria_sp_Nickrent_4044))	((Nuytsia_floribunda	(Desmaria_mutabilis	Aetanthus_nodosus))	(Atkinsonia_ligustrina	(Tripodanthus_acutifolius	((((Cladocolea_gracilis	Psittacanthus_angustifolius)	Struthanthus_oerstedii)	Struthanthus_woodsonii)	(Passovia_pyrifolia	(Psittacanthus_calyculatus	(Oryctanthus_occidentalis	Dendropemon_bicolor)))))))))
(Agelanthus_sansibarensis	(((Phragmanthera_crassicaulis	((Septulina_glauca	(((Helixanthera_kirkii	(Vanwykia_remota	Socratina_bemarivensis))	(Globimetula_dinklagei	Emelianthe_panganensis))	((Erianthemum_dregei	Oedina_pendens)	((Helixanthera_coccinea	Plicosepalus_sagittifolius)	(((((Cecarria_obtusifolia	(Loranthus_europaeus	(Loranthus_kaoi	(Loranthus_delavayi	Loranthus_odoratus))))	(((Aetanthus_nodosus	Tupeia_antarctica)	((Desmaria_mutabilis	Ligaria_cuneifolia)	((Atkinsonia_ligustrina	(Gaiadendron_punctatum	(Tripodanthus_acutifolius	((Psittacanthus_calyculatus	Cladocolea_gracilis)	(Struthanthus_woodsonii	(Struthanthus_oerstedii	(((Oryctanthus_occidentalis	Dendropemon_bicolor)	Passovia_pyrifolia)	Psittacanthus_angustifolius)))))))	((Peraxilla_tetrapetala	Alepis_flavida)	((Lysiana_exocarpi	Lysiana_filifolia)	((((Notanthera_heterophylla	Decaisnina_triflora)	Lepeostegeres_lancifolia)	(Macrosolen_cochinchinensis	(Amylotheca_duthieana	Loxanthera_speciosa)))	Lepidaria_sp_Nickrent_4044))))))	(Tristerix_corymbosus	Nuytsia_floribunda)))	(Ileostylus_micranthus	Muellerina_eucalyptoides))	((Helixanthera_cylindrica	(((Amyema_queenslandica	(Benthamina_alyxifolia
(Agelanthus_sansibarensis	((Englerina_woodfordioides	((Tapinanthus_quinquangulus	Oliverella_rubroviridis)	(Englerina_ramulosa	Tapinanthus_constrictiflorus)))	(((Phragmanthera_crassicaulis	((((Dendrophthoe_curvata	Dendrophthoe_longituba)	((((Helixanthera_cylindrica	Baratranthus_axanthus)	(((Cecarria_obtusifolia	(Loranthus_europaeus	(Loranthus_odoratus	(Loranthus_kaoi	Loranthus_delavayi))))	((Tupeia_antarctica	((((Tripodanthus_acutifolius	(Cladocolea_gracilis	((((Psittacanthus_calyculatus	(Oryctanthus_occidentalis	Dendropemon_bicolor))	Passovia_pyrifolia)	Psittacanthus_angustifolius)	(Struthanthus_woodsonii	Struthanthus_oerstedii))))	((Ligaria_cuneifolia	((Peraxilla_tetrapetala	Alepis_flavida)	(((Lepidaria_sp_Nickrent_4044	Macrosolen_cochinchinensis)	(Lysiana_exocarpi	Lysiana_filifolia))	((Decaisnina_triflora	Lepeostegeres_lancifolia)	(Amylotheca_duthieana	Loxanthera_speciosa)))))	Atkinsonia_ligustrina))	Gaiadendron_punctatum)	(((Aetanthus_nodosus	Desmaria_mutabilis)	Nuytsia_floribunda)	(Notanthera_heterophylla	Tristerix_corymbosus))))	(Ileostylus_micranthus	Muellerina_eucalyptoides)))	((Diplatia_furcata	Amyema_glabra)	(Amyema_queenslandica	((Benthamina_alyxifolia
(Agelanthus_sansibarensis	((Phragmanthera_crassicaulis	(((((Septulina_glauca	Vanwykia_remota)	((((Helixanthera_coccinea	(Dendrophthoe_curvata	Dendrophthoe_longituba))	((Scurrula_ferruginea	(Scurrula_parasitica	Scurrula_pulverulenta))	Taxillus_chinensis))	(((Ileostylus_micranthus	Muellerina_eucalyptoides)	((Cecarria_obtusifolia	(Loranthus_europaeus	((Loranthus_kaoi	Loranthus_delavayi)	Loranthus_odoratus)))	(Tupeia_antarctica	(((Tristerix_corymbosus	(((Peraxilla_tetrapetala	Alepis_flavida)	((Lepidaria_sp_Nickrent_4044	Notanthera_heterophylla)	((Nuytsia_floribunda	Decaisnina_triflora)	(Lepeostegeres_lancifolia	((Amylotheca_duthieana	Loxanthera_speciosa)	(Macrosolen_cochinchinensis	(Lysiana_exocarpi	Lysiana_filifolia)))))))	Gaiadendron_punctatum))	Atkinsonia_ligustrina)	(((Psittacanthus_calyculatus	Tripodanthus_acutifolius)	((Oryctanthus_occidentalis	Dendropemon_bicolor)	(Passovia_pyrifolia	(Struthanthus_woodsonii	((Struthanthus_oerstedii	Cladocolea_gracilis)	Psittacanthus_angustifolius)))))	(Ligaria_cuneifolia	(Aetanthus_nodosus	Desmaria_mutabilis)))))))	(Baratranthus_axanthus	(((Helixanthera_cylindrica	Sogerianthe_sessiflora)	(Diplatia_furcata
(Agelanthus_sansibarensis	(Berhautia_senegalensis	((Oncella_ambigua	Oncocalyx_sulfureus)	(((Bakerella_sp_Nickrent_4161	(((Helixanthera_coccinea	(Dendrophthoe_curvata	Dendrophthoe_longituba))	(((Scurrula_ferruginea	(Scurrula_parasitica	Scurrula_pulverulenta))	Taxillus_chinensis)	(((Cecarria_obtusifolia	(Loranthus_europaeus	(Loranthus_delavayi	(Loranthus_odoratus	Loranthus_kaoi))))	((((((((Aetanthus_nodosus	Peraxilla_tetrapetala)	Alepis_flavida)	((((Notanthera_heterophylla	Lepeostegeres_lancifolia)	Decaisnina_triflora)	Amylotheca_duthieana)	(Loxanthera_speciosa	((Lepidaria_sp_Nickrent_4044	Macrosolen_cochinchinensis)	(Lysiana_exocarpi	Lysiana_filifolia)))))	((Nuytsia_floribunda	Tristerix_corymbosus)	Gaiadendron_punctatum))	((Tripodanthus_acutifolius	((Struthanthus_woodsonii	(Struthanthus_oerstedii	(Cladocolea_gracilis	Psittacanthus_angustifolius)))	((Psittacanthus_calyculatus	(Oryctanthus_occidentalis	Dendropemon_bicolor))	Passovia_pyrifolia)))	(Desmaria_mutabilis	Tupeia_antarctica)))	Atkinsonia_ligustrina)	Ligaria_cuneifolia)	(Ileostylus_micranthus	Muellerina_eucalyptoides)))	((Baratranthus_axanthus	((Sogerianthe_sessiflora	(Diplatia_furcata
(Agelanthus_sansibarensis	(((((Septulina_glauca	Phragmanthera_crassicaulis)	(Bakerella_sp_Nickrent_4161	((((Scurrula_ferruginea	((Scurrula_parasitica	Scurrula_pulverulenta)	Taxillus_chinensis))	(Dendrophthoe_curvata	Dendrophthoe_longituba))	(Plicosepalus_sagittifolius	(((Ileostylus_micranthus	Muellerina_eucalyptoides)	((Cecarria_obtusifolia	(Loranthus_europaeus	(Loranthus_odoratus	(Loranthus_kaoi	Loranthus_delavayi))))	(Tupeia_antarctica	(((((Notanthera_heterophylla	Lepidaria_sp_Nickrent_4044)	((Alepis_flavida	Aetanthus_nodosus)	Peraxilla_tetrapetala))	((Decaisnina_triflora	((Macrosolen_cochinchinensis	(Amylotheca_duthieana	Loxanthera_speciosa))	Lepeostegeres_lancifolia))	(Lysiana_exocarpi	Lysiana_filifolia)))	((Nuytsia_floribunda	Tristerix_corymbosus)	Gaiadendron_punctatum))	(Atkinsonia_ligustrina	((Ligaria_cuneifolia	Desmaria_mutabilis)	(Tripodanthus_acutifolius	((((Struthanthus_woodsonii	Struthanthus_oerstedii)	Psittacanthus_angustifolius)	Cladocolea_gracilis)	((Psittacanthus_calyculatus	(Oryctanthus_occidentalis	Dendropemon_bicolor))	Passovia_pyrifolia)))))))))	((Baratranthus_axanthus	(((Diplatia_furcata	Amyema_glabra)	(Amyema_queenslandica
(Agelanthus_sansibarensis	(((Bakerella_sp_Nickrent_4161	((((((Scurrula_ferruginea	(Scurrula_pulverulenta	Scurrula_parasitica))	Taxillus_chinensis)	((Dendrophthoe_curvata	Dendrophthoe_longituba)	(Socratina_bemarivensis	Vanwykia_remota)))	(((((Tapinanthus_quinquangulus	Oliverella_rubroviridis)	Englerina_woodfordioides)	(Englerina_ramulosa	Tapinanthus_constrictiflorus))	Plicosepalus_sagittifolius)	(((Ileostylus_micranthus	Muellerina_eucalyptoides)	((Cecarria_obtusifolia	(Loranthus_europaeus	(Loranthus_odoratus	(Loranthus_kaoi	Loranthus_delavayi))))	((((Nuytsia_floribunda	Tristerix_corymbosus)	Gaiadendron_punctatum)	((Tripodanthus_acutifolius	((((Struthanthus_woodsonii	Struthanthus_oerstedii)	Psittacanthus_angustifolius)	Cladocolea_gracilis)	((Psittacanthus_calyculatus	(Oryctanthus_occidentalis	Dendropemon_bicolor))	Passovia_pyrifolia)))	(Atkinsonia_ligustrina	((Alepis_flavida	Peraxilla_tetrapetala)	((Decaisnina_triflora	(((Macrosolen_cochinchinensis	(Amylotheca_duthieana	Loxanthera_speciosa))	Lepeostegeres_lancifolia)	(Lysiana_exocarpi	Lysiana_filifolia)))	(Notanthera_heterophylla	Lepidaria_sp_Nickrent_4044))))))	((Ligaria_cuneifolia	(Aetanthus_nodosus	Desmaria_mutabilis))
(Agelanthus_sansibarensis	((Phragmanthera_crassicaulis	(((((Plicosepalus_sagittifolius	(((Tapinanthus_quinquangulus	Oliverella_rubroviridis)	Englerina_woodfordioides)	(Englerina_ramulosa	Tapinanthus_constrictiflorus)))	(((((Dactyliophora_novaeguineae	((Diplatia_furcata	Amyema_glabra)	Sogerianthe_sessiflora))	(Amyema_queenslandica	Benthamina_alyxifolia))	Helixanthera_cylindrica)	(((Ileostylus_micranthus	Muellerina_eucalyptoides)	((Cecarria_obtusifolia	(Loranthus_europaeus	(Loranthus_delavayi	(Loranthus_odoratus	Loranthus_kaoi))))	(((Atkinsonia_ligustrina	((Lepidaria_sp_Nickrent_4044	(Notanthera_heterophylla	Gaiadendron_punctatum))	(((Tripodanthus_acutifolius	((Struthanthus_oerstedii	((Psittacanthus_angustifolius	Cladocolea_gracilis)	Struthanthus_woodsonii))	((Psittacanthus_calyculatus	(Oryctanthus_occidentalis	Dendropemon_bicolor))	Passovia_pyrifolia)))	((Aetanthus_nodosus	Desmaria_mutabilis)	((Peraxilla_tetrapetala	Alepis_flavida)	((Macrosolen_cochinchinensis	((Lepeostegeres_lancifolia	(Amylotheca_duthieana	Loxanthera_speciosa))	Decaisnina_triflora))	(Lysiana_exocarpi	Lysiana_filifolia)))))	Tupeia_antarctica)))	(Nuytsia_floribunda	Tristerix_corymbosus))	Ligaria_cuneifolia)))
(Agelanthus_sansibarensis	((Phragmanthera_crassicaulis	(((Socratina_bemarivensis	Vanwykia_remota)	(((Moquiniella_rubra	(((Helixanthera_kirkii	Oedina_pendens)	Erianthemum_dregei)	(Emelianthe_panganensis	Globimetula_dinklagei)))	Septulina_glauca)	((((Tapinanthus_quinquangulus	Oliverella_rubroviridis)	Englerina_woodfordioides)	(Englerina_ramulosa	Tapinanthus_constrictiflorus))	(Plicosepalus_sagittifolius	(((Helixanthera_cylindrica	(Baratranthus_axanthus	(((Diplatia_furcata	Amyema_glabra)	Sogerianthe_sessiflora)	(Amyema_queenslandica	(Dactyliophora_novaeguineae	Benthamina_alyxifolia)))))	(((Cecarria_obtusifolia	(Loranthus_europaeus	(Loranthus_odoratus	(Loranthus_kaoi	Loranthus_delavayi))))	((Ileostylus_micranthus	Muellerina_eucalyptoides)	((Tupeia_antarctica	((Aetanthus_nodosus	Desmaria_mutabilis)	(((Peraxilla_tetrapetala	Alepis_flavida)	(((Macrosolen_cochinchinensis	(Amylotheca_duthieana	Loxanthera_speciosa))	(Lepeostegeres_lancifolia	(Lysiana_exocarpi	Lysiana_filifolia)))	Decaisnina_triflora))	(Atkinsonia_ligustrina	((Tripodanthus_acutifolius	(((Psittacanthus_angustifolius	(Struthanthus_oerstedii	Struthanthus_woodsonii))	((Psittacanthus_calyculatus
(Agelanthus_sansibarensis	(((Helixanthera_kirkii	Phragmanthera_crassicaulis)	((Moquiniella_rubra	(((Oedina_pendens	Erianthemum_dregei)	((Socratina_bemarivensis	Vanwykia_remota)	(Emelianthe_panganensis	Globimetula_dinklagei)))	(Septulina_glauca	((((Tapinanthus_quinquangulus	Oliverella_rubroviridis)	Englerina_woodfordioides)	(Englerina_ramulosa	Tapinanthus_constrictiflorus))	((((Helixanthera_cylindrica	(Baratranthus_axanthus	((Diplatia_furcata	Amyema_glabra)	(Amyema_queenslandica	(Dactyliophora_novaeguineae	(Sogerianthe_sessiflora	Benthamina_alyxifolia))))))	((Cecarria_obtusifolia	(Loranthus_europaeus	(Loranthus_delavayi	(Loranthus_odoratus	Loranthus_kaoi))))	((Ileostylus_micranthus	Muellerina_eucalyptoides)	((Nuytsia_floribunda	(((Tupeia_antarctica	((Aetanthus_nodosus	Desmaria_mutabilis)	(Ligaria_cuneifolia	Atkinsonia_ligustrina)))	((Tripodanthus_acutifolius	((((Cladocolea_gracilis	(Psittacanthus_angustifolius	Struthanthus_oerstedii))	Struthanthus_woodsonii)	((Oryctanthus_occidentalis	Dendropemon_bicolor)	Passovia_pyrifolia))	Psittacanthus_calyculatus))	(((Alepis_flavida	Lepidaria_sp_Nickrent_4044)	Peraxilla_tetrapetala)	(((Macrosolen_cochinchinensis
(((Helixanthera_kirkii	Moquiniella_rubra)	(((Septulina_glauca	Phragmanthera_crassicaulis)	(((Socratina_bemarivensis	Vanwykia_remota)	(((Oncella_ambigua	Emelianthe_panganensis)	Globimetula_dinklagei)	(Oedina_pendens	Erianthemum_dregei)))	(Berhautia_senegalensis	((((Tapinanthus_quinquangulus	Oliverella_rubroviridis)	Englerina_woodfordioides)	(Englerina_ramulosa	Tapinanthus_constrictiflorus))	((((((Scurrula_parasitica	Scurrula_pulverulenta)	Scurrula_ferruginea)	Taxillus_chinensis)	((Helixanthera_cylindrica	(Baratranthus_axanthus	((Diplatia_furcata	Amyema_glabra)	(((Benthamina_alyxifolia	Dactyliophora_novaeguineae)	Amyema_queenslandica)	Sogerianthe_sessiflora))))	((Cecarria_obtusifolia	(Loranthus_europaeus	(Loranthus_kaoi	(Loranthus_delavayi	Loranthus_odoratus))))	((Ileostylus_micranthus	Muellerina_eucalyptoides)	((Notanthera_heterophylla	Ligaria_cuneifolia)	(Atkinsonia_ligustrina	((Tupeia_antarctica	(Aetanthus_nodosus	Desmaria_mutabilis))	((Tripodanthus_acutifolius	(((Psittacanthus_angustifolius	(Struthanthus_oerstedii	Cladocolea_gracilis))	Struthanthus_woodsonii)	((Psittacanthus_calyculatus	(Oryctanthus_occidentalis	Dendropemon_bicolor))
(((Berhautia_senegalensis	(Oncella_ambigua	Oncocalyx_sulfureus))	(Phragmanthera_crassicaulis	(Socratina_bemarivensis	((((Erianthemum_dregei	Oedina_pendens)	(Moquiniella_rubra	Helixanthera_kirkii))	(((Englerina_woodfordioides	Tapinanthus_constrictiflorus)	(Englerina_ramulosa	(Tapinanthus_quinquangulus	Oliverella_rubroviridis)))	((((Scurrula_pulverulenta	(Scurrula_parasitica	Scurrula_ferruginea))	Taxillus_chinensis)	(((Dendrophthoe_longituba	Dendrophthoe_curvata)	Helixanthera_coccinea)	((Baratranthus_axanthus	(((Dactyliophora_novaeguineae	(Diplatia_furcata	Amyema_glabra))	(Helixanthera_cylindrica	(Benthamina_alyxifolia	Amyema_queenslandica)))	Sogerianthe_sessiflora))	((Ileostylus_micranthus	Muellerina_eucalyptoides)	(((Tristerix_corymbosus	Nuytsia_floribunda)	((Gaiadendron_punctatum	(Notanthera_heterophylla	Lepidaria_sp_Nickrent_4044))	(Tupeia_antarctica	(((Ligaria_cuneifolia	(Aetanthus_nodosus	Desmaria_mutabilis))	(Atkinsonia_ligustrina	((((Struthanthus_oerstedii	Struthanthus_woodsonii)	((Psittacanthus_calyculatus	(Dendropemon_bicolor	Oryctanthus_occidentalis))	(Passovia_pyrifolia	Psittacanthus_angustifolius)))	Cladocolea_gracilis)	Tripodanthus_acutifolius)))
((Agelanthus_sansibarensis	(Oncella_ambigua	Oncocalyx_sulfureus))	((Phragmanthera_crassicaulis	((((Englerina_woodfordioides	Tapinanthus_constrictiflorus)	(Englerina_ramulosa	(Tapinanthus_quinquangulus	Oliverella_rubroviridis)))	(((Taxillus_chinensis	(Scurrula_ferruginea	(Scurrula_pulverulenta	Scurrula_parasitica)))	(((Dendrophthoe_longituba	Dendrophthoe_curvata)	Helixanthera_coccinea)	(((Baratranthus_axanthus	(((Dactyliophora_novaeguineae	Benthamina_alyxifolia)	Amyema_queenslandica)	(Sogerianthe_sessiflora	(Diplatia_furcata	Amyema_glabra))))	((Ileostylus_micranthus	Muellerina_eucalyptoides)	(((Tristerix_corymbosus	Nuytsia_floribunda)	(((((((((Psittacanthus_calyculatus	(Dendropemon_bicolor	Oryctanthus_occidentalis))	Passovia_pyrifolia)	Psittacanthus_angustifolius)	Cladocolea_gracilis)	Struthanthus_oerstedii)	Struthanthus_woodsonii)	Tripodanthus_acutifolius)	((((((Ligaria_cuneifolia	(Aetanthus_nodosus	Peraxilla_tetrapetala))	Alepis_flavida)	((Lepeostegeres_lancifolia	(Macrosolen_cochinchinensis	(Loxanthera_speciosa	Amylotheca_duthieana)))	(Decaisnina_triflora	(Lysiana_filifolia	Lysiana_exocarpi))))	Desmaria_mutabilis)	Atkinsonia_ligustrina)	(Gaiadendron_punctatum
(Agelanthus_sansibarensis	((Berhautia_senegalensis	(Oncella_ambigua	Oncocalyx_sulfureus))	(Phragmanthera_crassicaulis	(Bakerella_sp_Nickrent_4161	((Septulina_glauca	(Plicosepalus_sagittifolius	((((Globimetula_dinklagei	((Erianthemum_dregei	Oedina_pendens)	(Moquiniella_rubra	Emelianthe_panganensis)))	Helixanthera_kirkii)	(Tapinanthus_constrictiflorus	((Englerina_woodfordioides	Englerina_ramulosa)	(Tapinanthus_quinquangulus	Oliverella_rubroviridis))))	((((Helixanthera_cylindrica	((Baratranthus_axanthus	(Sogerianthe_sessiflora	((Diplatia_furcata	Amyema_glabra)	(Dactyliophora_novaeguineae	(Benthamina_alyxifolia	Amyema_queenslandica)))))	((Ileostylus_micranthus	Muellerina_eucalyptoides)	((((Gaiadendron_punctatum	(Notanthera_heterophylla	Lepidaria_sp_Nickrent_4044))	(((Atkinsonia_ligustrina	((((Psittacanthus_calyculatus	(Dendropemon_bicolor	Oryctanthus_occidentalis))	Passovia_pyrifolia)	((Struthanthus_oerstedii	Struthanthus_woodsonii)	(Cladocolea_gracilis	Psittacanthus_angustifolius)))	Tripodanthus_acutifolius))	((Peraxilla_tetrapetala	Alepis_flavida)	((Loxanthera_speciosa	Amylotheca_duthieana)	((Macrosolen_cochinchinensis	(Lepeostegeres_lancifolia	Decaisnina_triflora))	(Lysiana_filifolia
(Moquiniella_rubra	((((Emelianthe_panganensis	Englerina_woodfordioides)	Globimetula_dinklagei)	((Erianthemum_dregei	Oedina_pendens)	(((Tapinanthus_quinquangulus	(Oliverella_rubroviridis	(Englerina_ramulosa	Tapinanthus_constrictiflorus)))	(Plicosepalus_sagittifolius	((Helixanthera_coccinea	(Taxillus_chinensis	(Scurrula_ferruginea	(Scurrula_parasitica	Scurrula_pulverulenta))))	(Helixanthera_cylindrica	((Baratranthus_axanthus	(((Sogerianthe_sessiflora	Benthamina_alyxifolia)	Amyema_queenslandica)	((Diplatia_furcata	Amyema_glabra)	Dactyliophora_novaeguineae)))	((Cecarria_obtusifolia	(Loranthus_europaeus	(Loranthus_delavayi	(Loranthus_kaoi	Loranthus_odoratus))))	((((Tupeia_antarctica	Tristerix_corymbosus)	((((((Psittacanthus_calyculatus	(Dendropemon_bicolor	Oryctanthus_occidentalis))	Passovia_pyrifolia)	(Struthanthus_woodsonii	((Cladocolea_gracilis	Psittacanthus_angustifolius)	Struthanthus_oerstedii)))	Tripodanthus_acutifolius)	(Nuytsia_floribunda	(Aetanthus_nodosus	Desmaria_mutabilis)))	(((Gaiadendron_punctatum	Lepidaria_sp_Nickrent_4044)	((Ligaria_cuneifolia	Peraxilla_tetrapetala)	(Alepis_flavida	((Lysiana_filifolia	Lysiana_exocarpi)
((((((Oncocalyx_sulfureus	Bakerella_sp_Nickrent_4161)	(Phragmanthera_crassicaulis	Berhautia_senegalensis))	Moquiniella_rubra)	Septulina_glauca)	(Helixanthera_kirkii	(((Oncella_ambigua	Emelianthe_panganensis)	Globimetula_dinklagei)	((Erianthemum_dregei	Oedina_pendens)	(((Englerina_woodfordioides	((Tapinanthus_quinquangulus	(Oliverella_rubroviridis	Englerina_ramulosa))	Tapinanthus_constrictiflorus))	((Helixanthera_coccinea	(Taxillus_chinensis	(Scurrula_ferruginea	(Scurrula_parasitica	Scurrula_pulverulenta))))	((Helixanthera_cylindrica	(Baratranthus_axanthus	((Benthamina_alyxifolia	Amyema_queenslandica)	((Sogerianthe_sessiflora	(Diplatia_furcata	Amyema_glabra))	Dactyliophora_novaeguineae))))	((Cecarria_obtusifolia	(Loranthus_europaeus	(Loranthus_odoratus	(Loranthus_delavayi	Loranthus_kaoi))))	((Tupeia_antarctica	(((Tristerix_corymbosus	Nuytsia_floribunda)	((Aetanthus_nodosus	Desmaria_mutabilis)	(Lepidaria_sp_Nickrent_4044	Notanthera_heterophylla)))	((Gaiadendron_punctatum	(Peraxilla_tetrapetala	(Alepis_flavida	((Lysiana_filifolia	Lysiana_exocarpi)	((Macrosolen_cochinchinensis	(Loxanthera_speciosa	Amylotheca_duthieana))
(((((((Phragmanthera_crassicaulis	((Oncella_ambigua	Oncocalyx_sulfureus)	Helixanthera_kirkii))	Bakerella_sp_Nickrent_4161)	(Septulina_glauca	((((Dendrophthoe_longituba	Dendrophthoe_curvata)	(Scurrula_ferruginea	((Scurrula_parasitica	Scurrula_pulverulenta)	Taxillus_chinensis)))	(((Helixanthera_cylindrica	(Baratranthus_axanthus	((Benthamina_alyxifolia	Amyema_queenslandica)	((Sogerianthe_sessiflora	(Diplatia_furcata	Amyema_glabra))	Dactyliophora_novaeguineae))))	((Ileostylus_micranthus	Muellerina_eucalyptoides)	((Cecarria_obtusifolia	(Loranthus_europaeus	(Loranthus_delavayi	(Loranthus_kaoi	Loranthus_odoratus))))	((Tristerix_corymbosus	Nuytsia_floribunda)	(Tupeia_antarctica	((Gaiadendron_punctatum	(Atkinsonia_ligustrina	(((Aetanthus_nodosus	Desmaria_mutabilis)	Ligaria_cuneifolia)	(Peraxilla_tetrapetala	(Alepis_flavida	((Lepidaria_sp_Nickrent_4044	Notanthera_heterophylla)	((Lepeostegeres_lancifolia	(Loxanthera_speciosa	Amylotheca_duthieana))	((Macrosolen_cochinchinensis	Decaisnina_triflora)	(Lysiana_filifolia	Lysiana_exocarpi)))))))))	((Cladocolea_gracilis	((Struthanthus_woodsonii	(Psittacanthus_angustifolius	(Psittacanthus_calyculatus
((Berhautia_senegalensis	((((Englerina_woodfordioides	(Oliverella_rubroviridis	Tapinanthus_quinquangulus))	(Englerina_ramulosa	Tapinanthus_constrictiflorus))	((((Septulina_glauca	Bakerella_sp_Nickrent_4161)	(Plicosepalus_sagittifolius	(((Helixanthera_coccinea	(Dendrophthoe_longituba	Dendrophthoe_curvata))	(Taxillus_chinensis	(Scurrula_ferruginea	(Scurrula_parasitica	Scurrula_pulverulenta))))	(((((Dactyliophora_novaeguineae	Benthamina_alyxifolia)	Amyema_queenslandica)	((Helixanthera_cylindrica	Sogerianthe_sessiflora)	Baratranthus_axanthus))	(Diplatia_furcata	Amyema_glabra))	((Ileostylus_micranthus	Muellerina_eucalyptoides)	((Cecarria_obtusifolia	(Loranthus_europaeus	(Loranthus_delavayi	(Loranthus_kaoi	Loranthus_odoratus))))	(((((((Peraxilla_tetrapetala	(Alepis_flavida	(((Lepeostegeres_lancifolia	(Loxanthera_speciosa	Amylotheca_duthieana))	((Lepidaria_sp_Nickrent_4044	Macrosolen_cochinchinensis)	(Lysiana_filifolia	Lysiana_exocarpi)))	Decaisnina_triflora)))	((Aetanthus_nodosus	Desmaria_mutabilis)	Ligaria_cuneifolia))	(Tripodanthus_acutifolius	((Cladocolea_gracilis	(Psittacanthus_calyculatus	(Psittacanthus_angustifolius	(Passovia_pyrifolia	(Dendropemon_bicolor
((Berhautia_senegalensis	(((((Erianthemum_dregei	Oedina_pendens)	(Moquiniella_rubra	Helixanthera_kirkii))	(Emelianthe_panganensis	Globimetula_dinklagei))	(((Englerina_woodfordioides	(Oliverella_rubroviridis	Tapinanthus_quinquangulus))	(Englerina_ramulosa	Tapinanthus_constrictiflorus))	((((Septulina_glauca	Bakerella_sp_Nickrent_4161)	(((Helixanthera_coccinea	(Dendrophthoe_longituba	Dendrophthoe_curvata))	(Taxillus_chinensis	(Scurrula_ferruginea	(Scurrula_parasitica	Scurrula_pulverulenta))))	(((((Dactyliophora_novaeguineae	Benthamina_alyxifolia)	Amyema_queenslandica)	((Helixanthera_cylindrica	Sogerianthe_sessiflora)	(Diplatia_furcata	Amyema_glabra)))	Baratranthus_axanthus)	((Ileostylus_micranthus	Muellerina_eucalyptoides)	((Cecarria_obtusifolia	(Loranthus_europaeus	(Loranthus_delavayi	(Loranthus_kaoi	Loranthus_odoratus))))	(((((Tripodanthus_acutifolius	(((Psittacanthus_calyculatus	(Dendropemon_bicolor	Oryctanthus_occidentalis))	Passovia_pyrifolia)	(Struthanthus_woodsonii	((Psittacanthus_angustifolius	Cladocolea_gracilis)	Struthanthus_oerstedii))))	((Atkinsonia_ligustrina	(Peraxilla_tetrapetala	(Alepis_flavida	(((Decaisnina_triflora	Lepeostegeres_lancifolia)
(((((((Englerina_woodfordioides	(Oliverella_rubroviridis	Tapinanthus_quinquangulus))	(Englerina_ramulosa	Tapinanthus_constrictiflorus))	((Taxillus_chinensis	(Scurrula_ferruginea	(Scurrula_parasitica	Scurrula_pulverulenta)))	(((((((Dactyliophora_novaeguineae	Benthamina_alyxifolia)	Amyema_queenslandica)	(Sogerianthe_sessiflora	(Diplatia_furcata	Amyema_glabra)))	Baratranthus_axanthus)	Helixanthera_cylindrica)	((Ileostylus_micranthus	Muellerina_eucalyptoides)	((Cecarria_obtusifolia	(Loranthus_europaeus	(Loranthus_odoratus	(Loranthus_delavayi	Loranthus_kaoi))))	(((Gaiadendron_punctatum	((((Peraxilla_tetrapetala	(Alepis_flavida	((Lepeostegeres_lancifolia	(Loxanthera_speciosa	Amylotheca_duthieana))	((Lysiana_filifolia	Lysiana_exocarpi)	(Decaisnina_triflora	(Lepidaria_sp_Nickrent_4044	Macrosolen_cochinchinensis))))))	Atkinsonia_ligustrina)	((Tripodanthus_acutifolius	((Dendropemon_bicolor	Oryctanthus_occidentalis)	(Passovia_pyrifolia	((Psittacanthus_calyculatus	Struthanthus_woodsonii)	((Psittacanthus_angustifolius	Cladocolea_gracilis)	Struthanthus_oerstedii)))))	Desmaria_mutabilis))	(Tupeia_antarctica	(Nuytsia_floribunda	(Aetanthus_nodosus	Tristerix_corymbosus)))))
((Oliverella_rubroviridis	((Tapinanthus_constrictiflorus	Englerina_ramulosa)	Tapinanthus_quinquangulus))	((((Septulina_glauca	(((Helixanthera_kirkii	Moquiniella_rubra)	(Erianthemum_dregei	Oedina_pendens))	(Globimetula_dinklagei	Emelianthe_panganensis)))	(Bakerella_sp_Nickrent_4161	(Phragmanthera_crassicaulis	(((Oncella_ambigua	Oncocalyx_sulfureus)	(Englerina_woodfordioides	Agelanthus_sansibarensis))	Berhautia_senegalensis))))	(Plicosepalus_sagittifolius	((Helixanthera_coccinea	(Taxillus_chinensis	(Scurrula_ferruginea	(Scurrula_parasitica	Scurrula_pulverulenta))))	((Dendrophthoe_longituba	Dendrophthoe_curvata)	((((((Dactyliophora_novaeguineae	Benthamina_alyxifolia)	Amyema_queenslandica)	(Sogerianthe_sessiflora	(Diplatia_furcata	Amyema_glabra)))	Baratranthus_axanthus)	Helixanthera_cylindrica)	((Ileostylus_micranthus	Muellerina_eucalyptoides)	((Cecarria_obtusifolia	(Loranthus_europaeus	(Loranthus_delavayi	(Loranthus_kaoi	Loranthus_odoratus))))	(((((Aetanthus_nodosus	Tristerix_corymbosus)	((Lepidaria_sp_Nickrent_4044	Gaiadendron_punctatum)	Nuytsia_floribunda))	(Alepis_flavida	((((Loxanthera_speciosa	Amylotheca_duthieana)	(Decaisnina_triflora
(Agelanthus_sansibarensis	(Berhautia_senegalensis	(Bakerella_sp_Nickrent_4161	(((((Oedina_pendens	Erianthemum_dregei)	((Globimetula_dinklagei	((Tapinanthus_constrictiflorus	(Englerina_ramulosa	(Oliverella_rubroviridis	(Tapinanthus_quinquangulus	Englerina_woodfordioides))))	((Socratina_bemarivensis	Vanwykia_remota)	((((((((Notanthera_heterophylla	(((Tristerix_corymbosus	Tupeia_antarctica)	(Nuytsia_floribunda	(Aetanthus_nodosus	Desmaria_mutabilis)))	(((((Ligaria_cuneifolia	Peraxilla_tetrapetala)	(Alepis_flavida	(Lepidaria_sp_Nickrent_4044	(((Lysiana_exocarpi	Lysiana_filifolia)	(Macrosolen_cochinchinensis	(Amylotheca_duthieana	Loxanthera_speciosa)))	(Lepeostegeres_lancifolia	Decaisnina_triflora)))))	Gaiadendron_punctatum)	Atkinsonia_ligustrina)	(((Cladocolea_gracilis	(Struthanthus_oerstedii	Struthanthus_woodsonii))	(Tripodanthus_acutifolius	((Psittacanthus_angustifolius	(Oryctanthus_occidentalis	Dendropemon_bicolor))	Psittacanthus_calyculatus)))	Passovia_pyrifolia))))	(Cecarria_obtusifolia	(Loranthus_europaeus	(Loranthus_delavayi	(Loranthus_odoratus	Loranthus_kaoi)))))	(Ileostylus_micranthus	Muellerina_eucalyptoides))	(Baratranthus_axanthus	((Amyema_queenslandica
(Agelanthus_sansibarensis	((Phragmanthera_crassicaulis	(Bakerella_sp_Nickrent_4161	(((((Globimetula_dinklagei	(((Tapinanthus_constrictiflorus	Englerina_ramulosa)	((Oliverella_rubroviridis	Tapinanthus_quinquangulus)	Englerina_woodfordioides))	((Socratina_bemarivensis	Vanwykia_remota)	((Dendrophthoe_longituba	Dendrophthoe_curvata)	((Helixanthera_coccinea	(Helixanthera_cylindrica	(Taxillus_chinensis	(Scurrula_ferruginea	(Scurrula_pulverulenta	Scurrula_parasitica)))))	(Plicosepalus_sagittifolius	(((Cecarria_obtusifolia	(Loranthus_europaeus	(Loranthus_odoratus	(Loranthus_kaoi	Loranthus_delavayi))))	((Ileostylus_micranthus	Muellerina_eucalyptoides)	((((((Peraxilla_tetrapetala	Alepis_flavida)	(((Lepeostegeres_lancifolia	(Amylotheca_duthieana	Loxanthera_speciosa))	((Lysiana_exocarpi	Lysiana_filifolia)	((Notanthera_heterophylla	Decaisnina_triflora)	Macrosolen_cochinchinensis)))	Lepidaria_sp_Nickrent_4044))	Gaiadendron_punctatum)	Atkinsonia_ligustrina)	((Tupeia_antarctica	(Tristerix_corymbosus	(Nuytsia_floribunda	(Aetanthus_nodosus	Desmaria_mutabilis))))	((((Struthanthus_oerstedii	Struthanthus_woodsonii)	(Cladocolea_gracilis	Psittacanthus_angustifolius))	(((Oryctanthus_occidentalis
(Agelanthus_sansibarensis	((Oncocalyx_sulfureus	Oncella_ambigua)	((((Tapinanthus_constrictiflorus	Englerina_ramulosa)	((Oliverella_rubroviridis	Tapinanthus_quinquangulus)	Englerina_woodfordioides))	(((((Septulina_glauca	Bakerella_sp_Nickrent_4161)	((Plicosepalus_sagittifolius	(Helixanthera_coccinea	(Dendrophthoe_longituba	Dendrophthoe_curvata)))	(((Scurrula_ferruginea	(Scurrula_pulverulenta	Scurrula_parasitica))	(Helixanthera_cylindrica	Taxillus_chinensis))	(((Ileostylus_micranthus	Muellerina_eucalyptoides)	((Tupeia_antarctica	((((((Cladocolea_gracilis	Psittacanthus_angustifolius)	((Passovia_pyrifolia	Struthanthus_oerstedii)	Struthanthus_woodsonii))	((Oryctanthus_occidentalis	Dendropemon_bicolor)	Psittacanthus_calyculatus))	Tripodanthus_acutifolius)	((((Peraxilla_tetrapetala	(Alepis_flavida	(((Notanthera_heterophylla	Decaisnina_triflora)	Lepeostegeres_lancifolia)	((Lysiana_exocarpi	Lysiana_filifolia)	((Amylotheca_duthieana	Loxanthera_speciosa)	(Lepidaria_sp_Nickrent_4044	Macrosolen_cochinchinensis))))))	(Nuytsia_floribunda	Gaiadendron_punctatum))	Atkinsonia_ligustrina)	(Ligaria_cuneifolia	(Aetanthus_nodosus	Desmaria_mutabilis))))	Tristerix_corymbosus))	(Cecarria_obtusifolia
(Agelanthus_sansibarensis	(((Englerina_woodfordioides	(((Englerina_ramulosa	Tapinanthus_constrictiflorus)	Oliverella_rubroviridis)	Tapinanthus_quinquangulus))	(((Phragmanthera_crassicaulis	Septulina_glauca)	((((Helixanthera_kirkii	Moquiniella_rubra)	(Oedina_pendens	Erianthemum_dregei))	(Emelianthe_panganensis	Globimetula_dinklagei))	(((Plicosepalus_sagittifolius	(((Scurrula_ferruginea	(Scurrula_pulverulenta	Scurrula_parasitica))	Taxillus_chinensis)	(((Cecarria_obtusifolia	(Loranthus_europaeus	(Loranthus_odoratus	(Loranthus_kaoi	Loranthus_delavayi))))	((Ileostylus_micranthus	Muellerina_eucalyptoides)	(Tristerix_corymbosus	(Tupeia_antarctica	((Nuytsia_floribunda	(Aetanthus_nodosus	Desmaria_mutabilis))	(((((((Lepeostegeres_lancifolia	(Amylotheca_duthieana	Loxanthera_speciosa))	(Macrosolen_cochinchinensis	(Lysiana_exocarpi	Lysiana_filifolia)))	Decaisnina_triflora)	Alepis_flavida)	(Ligaria_cuneifolia	Peraxilla_tetrapetala))	(Notanthera_heterophylla	Lepidaria_sp_Nickrent_4044))	(Gaiadendron_punctatum	(Atkinsonia_ligustrina	((((Struthanthus_oerstedii	(Cladocolea_gracilis	Struthanthus_woodsonii))	Psittacanthus_angustifolius)	((Passovia_pyrifolia
((Englerina_woodfordioides	Agelanthus_sansibarensis)	(Berhautia_senegalensis	((Oncocalyx_sulfureus	Oncella_ambigua)	((((Englerina_ramulosa	Tapinanthus_constrictiflorus)	Oliverella_rubroviridis)	Tapinanthus_quinquangulus)	(((Phragmanthera_crassicaulis	Septulina_glauca)	((((Helixanthera_kirkii	Moquiniella_rubra)	(Oedina_pendens	Erianthemum_dregei))	(Emelianthe_panganensis	Globimetula_dinklagei))	((Plicosepalus_sagittifolius	(((Helixanthera_coccinea	((Scurrula_ferruginea	(Scurrula_pulverulenta	Scurrula_parasitica))	Taxillus_chinensis))	(((Ileostylus_micranthus	Muellerina_eucalyptoides)	(((Desmaria_mutabilis	(((((Struthanthus_oerstedii	((Psittacanthus_angustifolius	Cladocolea_gracilis)	Struthanthus_woodsonii))	(Passovia_pyrifolia	((Oryctanthus_occidentalis	Dendropemon_bicolor)	Psittacanthus_calyculatus)))	Tripodanthus_acutifolius)	(Ligaria_cuneifolia	((((((Lysiana_exocarpi	Lysiana_filifolia)	((Amylotheca_duthieana	Loxanthera_speciosa)	(Lepeostegeres_lancifolia	Macrosolen_cochinchinensis)))	Decaisnina_triflora)	(Alepis_flavida	Peraxilla_tetrapetala))	(Gaiadendron_punctatum	Lepidaria_sp_Nickrent_4044))	Notanthera_heterophylla)))	(Aetanthus_nodosus	Atkinsonia_ligustrina)))
((((Bakerella_sp_Nickrent_4161	(Septulina_glauca	((((Oedina_pendens	Erianthemum_dregei)	(((Helixanthera_kirkii	Moquiniella_rubra)	Emelianthe_panganensis)	Globimetula_dinklagei))	((Englerina_ramulosa	Tapinanthus_constrictiflorus)	(Tapinanthus_quinquangulus	Oliverella_rubroviridis)))	(((((Helixanthera_cylindrica	(Baratranthus_axanthus	((Dactyliophora_novaeguineae	(Diplatia_furcata	Amyema_glabra))	(Sogerianthe_sessiflora	Benthamina_alyxifolia))))	(Amyema_queenslandica	((Ileostylus_micranthus	Muellerina_eucalyptoides)	((((Tupeia_antarctica	(Nuytsia_floribunda	Tristerix_corymbosus))	((((Peraxilla_tetrapetala	((Lepidaria_sp_Nickrent_4044	((Amylotheca_duthieana	Loxanthera_speciosa)	((Decaisnina_triflora	Lepeostegeres_lancifolia)	(Macrosolen_cochinchinensis	(Lysiana_exocarpi	Lysiana_filifolia)))))	Alepis_flavida))	Gaiadendron_punctatum)	(Ligaria_cuneifolia	Atkinsonia_ligustrina))	((((Oryctanthus_occidentalis	Dendropemon_bicolor)	((((Struthanthus_oerstedii	Struthanthus_woodsonii)	Psittacanthus_angustifolius)	Cladocolea_gracilis)	Passovia_pyrifolia))	(Psittacanthus_calyculatus	Tripodanthus_acutifolius))	(Aetanthus_nodosus	Desmaria_mutabilis))))	Notanthera_heterophylla)
((Berhautia_senegalensis	((Bakerella_sp_Nickrent_4161	((Septulina_glauca	(((Englerina_ramulosa	Tapinanthus_constrictiflorus)	(Englerina_woodfordioides	(Tapinanthus_quinquangulus	Oliverella_rubroviridis)))	(((Plicosepalus_sagittifolius	(((((Helixanthera_coccinea	Scurrula_pulverulenta)	(Scurrula_parasitica	Scurrula_ferruginea))	Taxillus_chinensis)	((Socratina_bemarivensis	Vanwykia_remota)	(Dendrophthoe_longituba	Dendrophthoe_curvata)))	((((Helixanthera_cylindrica	Sogerianthe_sessiflora)	((Dactyliophora_novaeguineae	(Amyema_queenslandica	Benthamina_alyxifolia))	(Diplatia_furcata	Amyema_glabra)))	((Ileostylus_micranthus	Muellerina_eucalyptoides)	(((Nuytsia_floribunda	Tristerix_corymbosus)	((((Peraxilla_tetrapetala	(((Amylotheca_duthieana	Loxanthera_speciosa)	(((Notanthera_heterophylla	Decaisnina_triflora)	Lepeostegeres_lancifolia)	((Lepidaria_sp_Nickrent_4044	Macrosolen_cochinchinensis)	(Lysiana_exocarpi	Lysiana_filifolia))))	Alepis_flavida))	(((Aetanthus_nodosus	Desmaria_mutabilis)	Ligaria_cuneifolia)	Atkinsonia_ligustrina))	(Gaiadendron_punctatum	(((Oryctanthus_occidentalis	Dendropemon_bicolor)	((((Struthanthus_woodsonii	Psittacanthus_calyculatus)	(Psittacanthus_angustifolius
(Agelanthus_sansibarensis	((Berhautia_senegalensis	((Bakerella_sp_Nickrent_4161	(Septulina_glauca	((((Englerina_ramulosa	Tapinanthus_constrictiflorus)	(Englerina_woodfordioides	(Tapinanthus_quinquangulus	Oliverella_rubroviridis)))	(((Helixanthera_cylindrica	((Scurrula_ferruginea	(Scurrula_pulverulenta	Scurrula_parasitica))	Taxillus_chinensis))	(((Ileostylus_micranthus	Muellerina_eucalyptoides)	(((((Gaiadendron_punctatum	Nuytsia_floribunda)	Tristerix_corymbosus)	(Atkinsonia_ligustrina	(Ligaria_cuneifolia	(Peraxilla_tetrapetala	(((Amylotheca_duthieana	Loxanthera_speciosa)	((Lepeostegeres_lancifolia	(Lepidaria_sp_Nickrent_4044	Macrosolen_cochinchinensis))	(Notanthera_heterophylla	((Lysiana_exocarpi	Lysiana_filifolia)	Decaisnina_triflora))))	Alepis_flavida)))))	(((((Oryctanthus_occidentalis	Dendropemon_bicolor)	((((Struthanthus_woodsonii	Psittacanthus_calyculatus)	(Psittacanthus_angustifolius	Cladocolea_gracilis))	Struthanthus_oerstedii)	Passovia_pyrifolia))	Tripodanthus_acutifolius)	(Aetanthus_nodosus	Desmaria_mutabilis))	Tupeia_antarctica))	(Cecarria_obtusifolia	(Loranthus_europaeus	(Loranthus_delavayi	(Loranthus_kaoi	Loranthus_odoratus))))))	(Baratranthus_axanthus
(Agelanthus_sansibarensis	(((Bakerella_sp_Nickrent_4161	((Socratina_bemarivensis	Vanwykia_remota)	(((Emelianthe_panganensis	((Oedina_pendens	Erianthemum_dregei)	(((Englerina_ramulosa	Tapinanthus_constrictiflorus)	(Englerina_woodfordioides	(Tapinanthus_quinquangulus	Oliverella_rubroviridis)))	(((Helixanthera_coccinea	Plicosepalus_sagittifolius)	(((Ileostylus_micranthus	Muellerina_eucalyptoides)	(((((Tristerix_corymbosus	Tupeia_antarctica)	(((Ligaria_cuneifolia	(Peraxilla_tetrapetala	(((Lepidaria_sp_Nickrent_4044	(Lysiana_exocarpi	Lysiana_filifolia))	((Macrosolen_cochinchinensis	(Amylotheca_duthieana	Loxanthera_speciosa))	(Decaisnina_triflora	Lepeostegeres_lancifolia)))	Alepis_flavida)))	Atkinsonia_ligustrina)	((((Struthanthus_woodsonii	((Psittacanthus_angustifolius	Struthanthus_oerstedii)	Cladocolea_gracilis))	(Passovia_pyrifolia	(Psittacanthus_calyculatus	(Oryctanthus_occidentalis	Dendropemon_bicolor))))	Tripodanthus_acutifolius)	(Aetanthus_nodosus	Desmaria_mutabilis))))	Nuytsia_floribunda)	(Notanthera_heterophylla	Gaiadendron_punctatum))	(Cecarria_obtusifolia	(Loranthus_europaeus	(Loranthus_odoratus	(Loranthus_delavayi	Loranthus_kaoi))))))	(Baratranthus_axanthus
(Agelanthus_sansibarensis	((((((((Helixanthera_kirkii	Moquiniella_rubra)	((Emelianthe_panganensis	Globimetula_dinklagei)	(Oedina_pendens	Erianthemum_dregei)))	Septulina_glauca)	Phragmanthera_crassicaulis)	(((Plicosepalus_sagittifolius	(Helixanthera_coccinea	(Dendrophthoe_longituba	Dendrophthoe_curvata)))	(((Scurrula_ferruginea	(Scurrula_pulverulenta	Scurrula_parasitica))	Taxillus_chinensis)	(Helixanthera_cylindrica	(((Cecarria_obtusifolia	(Loranthus_europaeus	((Loranthus_odoratus	Loranthus_kaoi)	Loranthus_delavayi)))	((Ileostylus_micranthus	Muellerina_eucalyptoides)	(((((((Struthanthus_oerstedii	Struthanthus_woodsonii)	(Psittacanthus_angustifolius	Cladocolea_gracilis))	(Passovia_pyrifolia	(Psittacanthus_calyculatus	(Oryctanthus_occidentalis	Dendropemon_bicolor))))	Tripodanthus_acutifolius)	((((Peraxilla_tetrapetala	(((Amylotheca_duthieana	Loxanthera_speciosa)	(((Decaisnina_triflora	Lepeostegeres_lancifolia)	(Lepidaria_sp_Nickrent_4044	Macrosolen_cochinchinensis))	(Lysiana_exocarpi	Lysiana_filifolia)))	Alepis_flavida))	Notanthera_heterophylla)	Atkinsonia_ligustrina)	((Aetanthus_nodosus	Desmaria_mutabilis)	Ligaria_cuneifolia)))	Tupeia_antarctica)
(Agelanthus_sansibarensis	(((Bakerella_sp_Nickrent_4161	((((Vanwykia_remota	Socratina_bemarivensis)	(((Erianthemum_dregei	Globimetula_dinklagei)	Oedina_pendens)	Emelianthe_panganensis))	(Helixanthera_kirkii	Moquiniella_rubra))	(Septulina_glauca	((Tapinanthus_constrictiflorus	(Englerina_woodfordioides	((Oliverella_rubroviridis	Englerina_ramulosa)	Tapinanthus_quinquangulus)))	((((Helixanthera_cylindrica	((Baratranthus_axanthus	(Amyema_queenslandica	Benthamina_alyxifolia))	((Amyema_glabra	Diplatia_furcata)	(Sogerianthe_sessiflora	Dactyliophora_novaeguineae))))	((Ileostylus_micranthus	Muellerina_eucalyptoides)	(((((((Alepis_flavida	((Lepidaria_sp_Nickrent_4044	(((Lysiana_exocarpi	Lysiana_filifolia)	((Macrosolen_cochinchinensis	Amylotheca_duthieana)	(Lepeostegeres_lancifolia	(Notanthera_heterophylla	Decaisnina_triflora))))	Loxanthera_speciosa))	Peraxilla_tetrapetala))	(Nuytsia_floribunda	Tristerix_corymbosus))	Gaiadendron_punctatum)	(Tupeia_antarctica	((Tripodanthus_acutifolius	((Dendropemon_bicolor	Oryctanthus_occidentalis)	((Struthanthus_woodsonii	(Cladocolea_gracilis	(Struthanthus_oerstedii	Psittacanthus_angustifolius)))	(Psittacanthus_calyculatus	Passovia_pyrifolia))))
((Oncocalyx_sulfureus	Agelanthus_sansibarensis)	(Berhautia_senegalensis	(Bakerella_sp_Nickrent_4161	((Septulina_glauca	((Vanwykia_remota	Socratina_bemarivensis)	(((Emelianthe_panganensis	Globimetula_dinklagei)	((Oedina_pendens	Erianthemum_dregei)	(Helixanthera_kirkii	Moquiniella_rubra)))	((((Englerina_ramulosa	Tapinanthus_constrictiflorus)	Oliverella_rubroviridis)	(Englerina_woodfordioides	Tapinanthus_quinquangulus))	(((((Baratranthus_axanthus	Helixanthera_cylindrica)	((Amyema_queenslandica	(Sogerianthe_sessiflora	Benthamina_alyxifolia))	((Amyema_glabra	Diplatia_furcata)	Dactyliophora_novaeguineae)))	((Cecarria_obtusifolia	((Loranthus_delavayi	(Loranthus_kaoi	Loranthus_odoratus))	Loranthus_europaeus))	((Ileostylus_micranthus	Muellerina_eucalyptoides)	(Tupeia_antarctica	((Atkinsonia_ligustrina	((Desmaria_mutabilis	Aetanthus_nodosus)	(((Psittacanthus_calyculatus	Tripodanthus_acutifolius)	((Dendropemon_bicolor	Oryctanthus_occidentalis)	(((Cladocolea_gracilis	Psittacanthus_angustifolius)	(Struthanthus_oerstedii	Struthanthus_woodsonii))	Passovia_pyrifolia)))	(Ligaria_cuneifolia	(Peraxilla_tetrapetala	(Alepis_flavida	((Lysiana_exocarpi
(Agelanthus_sansibarensis	((((((((Oncella_ambigua	Moquiniella_rubra)	Emelianthe_panganensis)	Globimetula_dinklagei)	(Oedina_pendens	Erianthemum_dregei))	((Bakerella_sp_Nickrent_4161	((Septulina_glauca	(((Plicosepalus_sagittifolius	Scurrula_ferruginea)	((((Scurrula_pulverulenta	Scurrula_parasitica)	Taxillus_chinensis)	((Ileostylus_micranthus	Muellerina_eucalyptoides)	(((Atkinsonia_ligustrina	((Peraxilla_tetrapetala	(Alepis_flavida	((Amylotheca_duthieana	Loxanthera_speciosa)	((Lysiana_exocarpi	Lysiana_filifolia)	(Macrosolen_cochinchinensis	(Lepeostegeres_lancifolia	(Notanthera_heterophylla	Decaisnina_triflora)))))))	((Ligaria_cuneifolia	(Desmaria_mutabilis	Aetanthus_nodosus))	(Tripodanthus_acutifolius	((Struthanthus_oerstedii	Struthanthus_woodsonii)	((((Psittacanthus_calyculatus	(Dendropemon_bicolor	Oryctanthus_occidentalis))	Passovia_pyrifolia)	Psittacanthus_angustifolius)	Cladocolea_gracilis))))))	(((Lepidaria_sp_Nickrent_4044	Gaiadendron_punctatum)	(Nuytsia_floribunda	Tristerix_corymbosus))	Tupeia_antarctica))	(Cecarria_obtusifolia	((Loranthus_delavayi	(Loranthus_kaoi	Loranthus_odoratus))	Loranthus_europaeus)))))	((Amyema_queenslandica
((((((((Scurrula_ferruginea	((Scurrula_pulverulenta	Scurrula_parasitica)	Taxillus_chinensis))	((((Ileostylus_micranthus	Muellerina_eucalyptoides)	(((((((Dendropemon_bicolor	Oryctanthus_occidentalis)	(((Psittacanthus_angustifolius	(Struthanthus_oerstedii	Struthanthus_woodsonii))	Cladocolea_gracilis)	Passovia_pyrifolia))	Tripodanthus_acutifolius)	Psittacanthus_calyculatus)	((Notanthera_heterophylla	(Atkinsonia_ligustrina	(Peraxilla_tetrapetala	(Alepis_flavida	(((Lysiana_exocarpi	Lysiana_filifolia)	(Lepidaria_sp_Nickrent_4044	Macrosolen_cochinchinensis))	((Amylotheca_duthieana	Loxanthera_speciosa)	(Lepeostegeres_lancifolia	Decaisnina_triflora)))))))	(Ligaria_cuneifolia	(Desmaria_mutabilis	Aetanthus_nodosus))))	((Tristerix_corymbosus	(Gaiadendron_punctatum	Nuytsia_floribunda))	Tupeia_antarctica))	(Cecarria_obtusifolia	((Loranthus_odoratus	(Loranthus_delavayi	Loranthus_kaoi))	Loranthus_europaeus))))	((Helixanthera_cylindrica	Baratranthus_axanthus)	((Sogerianthe_sessiflora	(Amyema_queenslandica	(Dactyliophora_novaeguineae	Benthamina_alyxifolia)))	(Amyema_glabra	Diplatia_furcata))))	((Helixanthera_coccinea	Dendrophthoe_curvata)	Plicosepalus_sagittifolius)))
((((Oncella_ambigua	Phragmanthera_crassicaulis)	((((((((((Ileostylus_micranthus	Muellerina_eucalyptoides)	((((Tupeia_antarctica	Tristerix_corymbosus)	((Desmaria_mutabilis	Aetanthus_nodosus)	(((((Struthanthus_woodsonii	(Cladocolea_gracilis	Struthanthus_oerstedii))	Psittacanthus_angustifolius)	((Psittacanthus_calyculatus	(Dendropemon_bicolor	Oryctanthus_occidentalis))	Passovia_pyrifolia))	Tripodanthus_acutifolius)	((Ligaria_cuneifolia	(Peraxilla_tetrapetala	(Alepis_flavida	(((Lysiana_exocarpi	Lysiana_filifolia)	(Decaisnina_triflora	(Lepidaria_sp_Nickrent_4044	Macrosolen_cochinchinensis)))	((Lepeostegeres_lancifolia	Amylotheca_duthieana)	Loxanthera_speciosa)))))	Atkinsonia_ligustrina))))	(Notanthera_heterophylla	(Gaiadendron_punctatum	Nuytsia_floribunda)))	(Cecarria_obtusifolia	((Loranthus_odoratus	(Loranthus_delavayi	Loranthus_kaoi))	Loranthus_europaeus))))	(Baratranthus_axanthus	(((Benthamina_alyxifolia	Dactyliophora_novaeguineae)	Amyema_queenslandica)	(Sogerianthe_sessiflora	(Amyema_glabra	Diplatia_furcata)))))	((Dendrophthoe_longituba	Dendrophthoe_curvata)	(Scurrula_ferruginea	((Scurrula_pulverulenta	Scurrula_parasitica)	(Helixanthera_coccinea
(Agelanthus_sansibarensis	((Berhautia_senegalensis	(Oncella_ambigua	Oncocalyx_sulfureus))	((Phragmanthera_crassicaulis	((((Emelianthe_panganensis	(((((Plicosepalus_sagittifolius	(Helixanthera_coccinea	(Dendrophthoe_longituba	Dendrophthoe_curvata)))	((Scurrula_ferruginea	(Scurrula_pulverulenta	Scurrula_parasitica))	(Taxillus_chinensis	((((Ileostylus_micranthus	Muellerina_eucalyptoides)	((Notanthera_heterophylla	(Nuytsia_floribunda	((((Gaiadendron_punctatum	Lepidaria_sp_Nickrent_4044)	Tristerix_corymbosus)	((Desmaria_mutabilis	Aetanthus_nodosus)	((Peraxilla_tetrapetala	(Alepis_flavida	((Lysiana_exocarpi	Lysiana_filifolia)	(Decaisnina_triflora	((Macrosolen_cochinchinensis	(Amylotheca_duthieana	Loxanthera_speciosa))	Lepeostegeres_lancifolia)))))	(Atkinsonia_ligustrina	(Ligaria_cuneifolia	((Psittacanthus_calyculatus	((((Dendropemon_bicolor	Oryctanthus_occidentalis)	Passovia_pyrifolia)	(Psittacanthus_angustifolius	Cladocolea_gracilis))	(Struthanthus_woodsonii	Struthanthus_oerstedii)))	Tripodanthus_acutifolius))))))	Tupeia_antarctica)))	(Cecarria_obtusifolia	((Loranthus_delavayi	(Loranthus_kaoi	Loranthus_odoratus))	Loranthus_europaeus))))	(Baratranthus_axanthus
(Agelanthus_sansibarensis	((Berhautia_senegalensis	(Oncella_ambigua	Oncocalyx_sulfureus))	((Bakerella_sp_Nickrent_4161	(Phragmanthera_crassicaulis	(((Emelianthe_panganensis	(((((Taxillus_chinensis	((Scurrula_pulverulenta	Scurrula_parasitica)	Scurrula_ferruginea))	((Plicosepalus_sagittifolius	(Helixanthera_coccinea	(Dendrophthoe_longituba	Dendrophthoe_curvata)))	(((Ileostylus_micranthus	Muellerina_eucalyptoides)	((Tupeia_antarctica	(((((Dendropemon_bicolor	Oryctanthus_occidentalis)	((Psittacanthus_calyculatus	Passovia_pyrifolia)	(((Struthanthus_woodsonii	Struthanthus_oerstedii)	Psittacanthus_angustifolius)	Cladocolea_gracilis)))	Tripodanthus_acutifolius)	(((Peraxilla_tetrapetala	(Alepis_flavida	((Lepidaria_sp_Nickrent_4044	Notanthera_heterophylla)	((((Lepeostegeres_lancifolia	Decaisnina_triflora)	Macrosolen_cochinchinensis)	(Lysiana_exocarpi	Lysiana_filifolia))	(Amylotheca_duthieana	Loxanthera_speciosa)))))	((Ligaria_cuneifolia	(Desmaria_mutabilis	Aetanthus_nodosus))	Atkinsonia_ligustrina))	Gaiadendron_punctatum))	Tristerix_corymbosus))	((Cecarria_obtusifolia	(((Loranthus_kaoi	Loranthus_odoratus)	Loranthus_delavayi)	Loranthus_europaeus))	Nuytsia_floribunda)))
((Oncocalyx_sulfureus	Agelanthus_sansibarensis)	(Berhautia_senegalensis	((Oncella_ambigua	Phragmanthera_crassicaulis)	(((Moquiniella_rubra	(((((Tapinanthus_quinquangulus	Oliverella_rubroviridis)	Englerina_ramulosa)	Tapinanthus_constrictiflorus)	Englerina_woodfordioides)	((Oedina_pendens	Erianthemum_dregei)	(Emelianthe_panganensis	((Helixanthera_kirkii	((((Helixanthera_coccinea	(Taxillus_chinensis	((Scurrula_pulverulenta	Scurrula_parasitica)	Scurrula_ferruginea)))	((Dendrophthoe_longituba	Dendrophthoe_curvata)	((Helixanthera_cylindrica	Sogerianthe_sessiflora)	((Baratranthus_axanthus	(Amyema_queenslandica	(Dactyliophora_novaeguineae	(Benthamina_alyxifolia	((Cecarria_obtusifolia	((Loranthus_odoratus	(Loranthus_delavayi	Loranthus_kaoi))	Loranthus_europaeus))	((Ileostylus_micranthus	Muellerina_eucalyptoides)	((Nuytsia_floribunda	Tristerix_corymbosus)	(Tupeia_antarctica	(Gaiadendron_punctatum	(Atkinsonia_ligustrina	(((Ligaria_cuneifolia	Peraxilla_tetrapetala)	(Alepis_flavida	((Macrosolen_cochinchinensis	(Lepidaria_sp_Nickrent_4044	(Lysiana_exocarpi	Lysiana_filifolia)))	((Lepeostegeres_lancifolia	(Notanthera_heterophylla	Decaisnina_triflora))
((Oncocalyx_sulfureus	Agelanthus_sansibarensis)	(((Helixanthera_kirkii	Moquiniella_rubra)	(((((((Englerina_woodfordioides	(Tapinanthus_quinquangulus	Oliverella_rubroviridis))	(Englerina_ramulosa	Tapinanthus_constrictiflorus))	((Plicosepalus_sagittifolius	(Dendrophthoe_longituba	Dendrophthoe_curvata))	(((((Cecarria_obtusifolia	((Loranthus_delavayi	(Loranthus_kaoi	Loranthus_odoratus))	Loranthus_europaeus))	(((Ileostylus_micranthus	Muellerina_eucalyptoides)	((Atkinsonia_ligustrina	((Peraxilla_tetrapetala	(Alepis_flavida	(((Macrosolen_cochinchinensis	(Lysiana_exocarpi	Lysiana_filifolia))	((Lepeostegeres_lancifolia	Decaisnina_triflora)	(Amylotheca_duthieana	Loxanthera_speciosa)))	Lepidaria_sp_Nickrent_4044)))	(((((((Psittacanthus_angustifolius	(Dendropemon_bicolor	Oryctanthus_occidentalis))	Passovia_pyrifolia)	(Struthanthus_woodsonii	Struthanthus_oerstedii))	Cladocolea_gracilis)	Psittacanthus_calyculatus)	Tripodanthus_acutifolius)	(Ligaria_cuneifolia	(Desmaria_mutabilis	Aetanthus_nodosus)))))	(((Gaiadendron_punctatum	Nuytsia_floribunda)	Tristerix_corymbosus)	Tupeia_antarctica)))	Notanthera_heterophylla))	((Amyema_queenslandica	Benthamina_alyxifolia)	(Dactyliophora_novaeguineae
((Berhautia_senegalensis	((Oncocalyx_sulfureus	(Helixanthera_kirkii	Moquiniella_rubra))	((((((Septulina_glauca	((Englerina_woodfordioides	(Tapinanthus_quinquangulus	Oliverella_rubroviridis))	(Englerina_ramulosa	Tapinanthus_constrictiflorus)))	((Taxillus_chinensis	((Scurrula_pulverulenta	Scurrula_parasitica)	Scurrula_ferruginea))	((Plicosepalus_sagittifolius	(Helixanthera_coccinea	(Dendrophthoe_longituba	Dendrophthoe_curvata)))	((((Cecarria_obtusifolia	((Loranthus_delavayi	(Loranthus_kaoi	Loranthus_odoratus))	Loranthus_europaeus))	((Ileostylus_micranthus	Muellerina_eucalyptoides)	((Notanthera_heterophylla	((((Desmaria_mutabilis	Aetanthus_nodosus)	((((Lysiana_exocarpi	Lysiana_filifolia)	((Lepeostegeres_lancifolia	Decaisnina_triflora)	(Macrosolen_cochinchinensis	(Amylotheca_duthieana	Loxanthera_speciosa))))	(Alepis_flavida	Peraxilla_tetrapetala))	Lepidaria_sp_Nickrent_4044))	((((Dendropemon_bicolor	Oryctanthus_occidentalis)	(Passovia_pyrifolia	((Cladocolea_gracilis	Psittacanthus_angustifolius)	((Psittacanthus_calyculatus	Struthanthus_woodsonii)	Struthanthus_oerstedii))))	Tripodanthus_acutifolius)	(Tupeia_antarctica	((Gaiadendron_punctatum	Nuytsia_floribunda)
(Agelanthus_sansibarensis	((((Phragmanthera_crassicaulis	(Helixanthera_coccinea	(((((Plicosepalus_sagittifolius	(Dendrophthoe_curvata	Dendrophthoe_longituba))	((Taxillus_chinensis	((Scurrula_ferruginea	Scurrula_parasitica)	Scurrula_pulverulenta))	((((Muellerina_eucalyptoides	Ileostylus_micranthus)	((((((Struthanthus_oerstedii	Struthanthus_woodsonii)	(Cladocolea_gracilis	Psittacanthus_angustifolius))	(Passovia_pyrifolia	(Psittacanthus_calyculatus	(Dendropemon_bicolor	Oryctanthus_occidentalis))))	Tripodanthus_acutifolius)	(((Alepis_flavida	((((Macrosolen_cochinchinensis	Decaisnina_triflora)	(Lysiana_filifolia	Lysiana_exocarpi))	(Lepeostegeres_lancifolia	(Amylotheca_duthieana	Loxanthera_speciosa)))	(Notanthera_heterophylla	Lepidaria_sp_Nickrent_4044)))	Peraxilla_tetrapetala)	(Atkinsonia_ligustrina	(Ligaria_cuneifolia	(Aetanthus_nodosus	Desmaria_mutabilis)))))	((Tristerix_corymbosus	(Nuytsia_floribunda	Gaiadendron_punctatum))	Tupeia_antarctica)))	(Cecarria_obtusifolia	(Loranthus_europaeus	(Loranthus_odoratus	(Loranthus_delavayi	Loranthus_kaoi)))))	(Helixanthera_cylindrica	(Baratranthus_axanthus	((Sogerianthe_sessiflora	(Diplatia_furcata	Amyema_glabra))
(Agelanthus_sansibarensis	(((((Phragmanthera_crassicaulis	((Erianthemum_dregei	Oedina_pendens)	(Septulina_glauca	(Emelianthe_panganensis	Globimetula_dinklagei))))	(Socratina_bemarivensis	Vanwykia_remota))	((((Oliverella_rubroviridis	Tapinanthus_quinquangulus)	Englerina_woodfordioides)	(Englerina_ramulosa	Tapinanthus_constrictiflorus))	(Plicosepalus_sagittifolius	((Helixanthera_coccinea	(Dendrophthoe_curvata	Dendrophthoe_longituba))	((Taxillus_chinensis	((Scurrula_ferruginea	Scurrula_parasitica)	Scurrula_pulverulenta))	(((Muellerina_eucalyptoides	Ileostylus_micranthus)	((((((((Ligaria_cuneifolia	(Aetanthus_nodosus	Desmaria_mutabilis))	((((((Struthanthus_oerstedii	Struthanthus_woodsonii)	Psittacanthus_angustifolius)	(Passovia_pyrifolia	(Dendropemon_bicolor	Oryctanthus_occidentalis)))	Cladocolea_gracilis)	Psittacanthus_calyculatus)	Tripodanthus_acutifolius))	Atkinsonia_ligustrina)	(Tristerix_corymbosus	Tupeia_antarctica))	((Alepis_flavida	((((Lysiana_filifolia	Lysiana_exocarpi)	(Lepeostegeres_lancifolia	(Macrosolen_cochinchinensis	(Amylotheca_duthieana	Loxanthera_speciosa))))	Decaisnina_triflora)	(Notanthera_heterophylla	Lepidaria_sp_Nickrent_4044)))	Peraxilla_tetrapetala))
(Agelanthus_sansibarensis	(((((((Erianthemum_dregei	Oedina_pendens)	(Emelianthe_panganensis	Globimetula_dinklagei))	(Socratina_bemarivensis	((((Oliverella_rubroviridis	Tapinanthus_quinquangulus)	Englerina_woodfordioides)	(Englerina_ramulosa	Tapinanthus_constrictiflorus))	(Bakerella_sp_Nickrent_4161	((Taxillus_chinensis	((Scurrula_parasitica	Scurrula_pulverulenta)	Scurrula_ferruginea))	((Helixanthera_coccinea	(Plicosepalus_sagittifolius	(Dendrophthoe_curvata	Dendrophthoe_longituba)))	((((Cecarria_obtusifolia	(Loranthus_europaeus	(Loranthus_kaoi	(Loranthus_odoratus	Loranthus_delavayi))))	((Muellerina_eucalyptoides	Ileostylus_micranthus)	((((Nuytsia_floribunda	Tristerix_corymbosus)	(Tupeia_antarctica	(Aetanthus_nodosus	Desmaria_mutabilis)))	((((Notanthera_heterophylla	Lepidaria_sp_Nickrent_4044)	Gaiadendron_punctatum)	((Alepis_flavida	(((Macrosolen_cochinchinensis	(Amylotheca_duthieana	Loxanthera_speciosa))	(Decaisnina_triflora	Lepeostegeres_lancifolia))	(Lysiana_filifolia	Lysiana_exocarpi)))	Peraxilla_tetrapetala))	(Atkinsonia_ligustrina	(((Struthanthus_oerstedii	(Struthanthus_woodsonii	(Cladocolea_gracilis	Psittacanthus_angustifolius)))	(Passovia_pyrifolia
(Agelanthus_sansibarensis	((((Phragmanthera_crassicaulis	((Bakerella_sp_Nickrent_4161	Socratina_bemarivensis)	(((Plicosepalus_sagittifolius	((Dendrophthoe_curvata	Dendrophthoe_longituba)	Helixanthera_coccinea))	(Septulina_glauca	Vanwykia_remota))	((Taxillus_chinensis	((((((Englerina_ramulosa	(Oliverella_rubroviridis	Tapinanthus_quinquangulus))	Englerina_woodfordioides)	Tapinanthus_constrictiflorus)	Scurrula_parasitica)	Scurrula_pulverulenta)	Scurrula_ferruginea))	(((Muellerina_eucalyptoides	Ileostylus_micranthus)	((((Nuytsia_floribunda	Tristerix_corymbosus)	Tupeia_antarctica)	((Atkinsonia_ligustrina	(((Aetanthus_nodosus	Desmaria_mutabilis)	((((Struthanthus_oerstedii	Struthanthus_woodsonii)	(Passovia_pyrifolia	(Psittacanthus_angustifolius	(Dendropemon_bicolor	Oryctanthus_occidentalis))))	Cladocolea_gracilis)	(Psittacanthus_calyculatus	Tripodanthus_acutifolius)))	(Ligaria_cuneifolia	((Peraxilla_tetrapetala	((Lepidaria_sp_Nickrent_4044	Notanthera_heterophylla)	(((Amylotheca_duthieana	Loxanthera_speciosa)	Lepeostegeres_lancifolia)	((Decaisnina_triflora	Macrosolen_cochinchinensis)	(Lysiana_filifolia	Lysiana_exocarpi)))))	Alepis_flavida))))	Gaiadendron_punctatum))	(Cecarria_obtusifolia
(((Bakerella_sp_Nickrent_4161	(((Oliverella_rubroviridis	Tapinanthus_quinquangulus)	(Englerina_ramulosa	Tapinanthus_constrictiflorus))	(((Plicosepalus_sagittifolius	(Dendrophthoe_curvata	Dendrophthoe_longituba))	(Socratina_bemarivensis	Vanwykia_remota))	(((Helixanthera_cylindrica	(Baratranthus_axanthus	(((Amyema_queenslandica	(Dactyliophora_novaeguineae	Benthamina_alyxifolia))	Sogerianthe_sessiflora)	(Diplatia_furcata	Amyema_glabra))))	((Muellerina_eucalyptoides	Ileostylus_micranthus)	((((Nuytsia_floribunda	Tristerix_corymbosus)	Tupeia_antarctica)	((Aetanthus_nodosus	Desmaria_mutabilis)	((Atkinsonia_ligustrina	(((Struthanthus_oerstedii	Struthanthus_woodsonii)	((Cladocolea_gracilis	Psittacanthus_angustifolius)	((Psittacanthus_calyculatus	(Dendropemon_bicolor	Oryctanthus_occidentalis))	Passovia_pyrifolia)))	Tripodanthus_acutifolius))	((Gaiadendron_punctatum	(Lepidaria_sp_Nickrent_4044	Notanthera_heterophylla))	((Ligaria_cuneifolia	(Alepis_flavida	Peraxilla_tetrapetala))	((Amylotheca_duthieana	Loxanthera_speciosa)	((Decaisnina_triflora	Lepeostegeres_lancifolia)	(Macrosolen_cochinchinensis	(Lysiana_filifolia	Lysiana_exocarpi)))))))))	(Cecarria_obtusifolia	(Loranthus_europaeus
(Agelanthus_sansibarensis	((((Bakerella_sp_Nickrent_4161	(((Septulina_glauca	(Socratina_bemarivensis	Vanwykia_remota))	(((Oliverella_rubroviridis	Tapinanthus_quinquangulus)	(Englerina_ramulosa	Tapinanthus_constrictiflorus))	(((Plicosepalus_sagittifolius	(Dendrophthoe_curvata	Dendrophthoe_longituba))	Helixanthera_coccinea)	(((Scurrula_ferruginea	(Scurrula_parasitica	Scurrula_pulverulenta))	Taxillus_chinensis)	((Helixanthera_cylindrica	(Baratranthus_axanthus	((Amyema_queenslandica	Benthamina_alyxifolia)	((Sogerianthe_sessiflora	Dactyliophora_novaeguineae)	(Diplatia_furcata	Amyema_glabra)))))	(((Notanthera_heterophylla	((((Peraxilla_tetrapetala	(Alepis_flavida	(Lepidaria_sp_Nickrent_4044	((Lysiana_filifolia	Lysiana_exocarpi)	(((Decaisnina_triflora	Lepeostegeres_lancifolia)	Macrosolen_cochinchinensis)	(Amylotheca_duthieana	Loxanthera_speciosa))))))	(Tripodanthus_acutifolius	(((Tristerix_corymbosus	Tupeia_antarctica)	(Psittacanthus_calyculatus	((Ligaria_cuneifolia	Atkinsonia_ligustrina)	(Aetanthus_nodosus	Desmaria_mutabilis))))	(((Dendropemon_bicolor	Oryctanthus_occidentalis)	Passovia_pyrifolia)	(Struthanthus_woodsonii	((Cladocolea_gracilis	Psittacanthus_angustifolius)
(Agelanthus_sansibarensis	(((Bakerella_sp_Nickrent_4161	((((((Englerina_ramulosa	Oliverella_rubroviridis)	(Englerina_woodfordioides	Tapinanthus_quinquangulus))	Tapinanthus_constrictiflorus)	((((((Baratranthus_axanthus	((Amyema_queenslandica	Benthamina_alyxifolia)	(Dactyliophora_novaeguineae	(Sogerianthe_sessiflora	(Diplatia_furcata	Amyema_glabra)))))	((Muellerina_eucalyptoides	Ileostylus_micranthus)	(((Nuytsia_floribunda	Tristerix_corymbosus)	((((((Ligaria_cuneifolia	(Aetanthus_nodosus	Desmaria_mutabilis))	Atkinsonia_ligustrina)	(Peraxilla_tetrapetala	(Alepis_flavida	(Decaisnina_triflora	((Lysiana_filifolia	Lysiana_exocarpi)	((Lepeostegeres_lancifolia	Macrosolen_cochinchinensis)	(Amylotheca_duthieana	Loxanthera_speciosa)))))))	(Tripodanthus_acutifolius	(Psittacanthus_calyculatus	(((Dendropemon_bicolor	Oryctanthus_occidentalis)	Passovia_pyrifolia)	((Cladocolea_gracilis	Psittacanthus_angustifolius)	(Struthanthus_oerstedii	Struthanthus_woodsonii))))))	Tupeia_antarctica)	(Gaiadendron_punctatum	(Notanthera_heterophylla	Lepidaria_sp_Nickrent_4044))))	(Cecarria_obtusifolia	(Loranthus_europaeus	(Loranthus_delavayi	(Loranthus_kaoi	Loranthus_odoratus)))))))	(Scurrula_ferruginea
(Agelanthus_sansibarensis	(((Bakerella_sp_Nickrent_4161	((((Septulina_glauca	(Helixanthera_kirkii	((((Vanwykia_remota	(((Muellerina_eucalyptoides	Ileostylus_micranthus)	((Ligaria_cuneifolia	(((Nuytsia_floribunda	Tristerix_corymbosus)	(Gaiadendron_punctatum	((((Aetanthus_nodosus	Desmaria_mutabilis)	(Tripodanthus_acutifolius	(((Psittacanthus_calyculatus	(Dendropemon_bicolor	Oryctanthus_occidentalis))	Passovia_pyrifolia)	((Cladocolea_gracilis	Psittacanthus_angustifolius)	(Struthanthus_oerstedii	Struthanthus_woodsonii)))))	(Peraxilla_tetrapetala	(Alepis_flavida	((Notanthera_heterophylla	Lepidaria_sp_Nickrent_4044)	(Lepeostegeres_lancifolia	((Amylotheca_duthieana	Loxanthera_speciosa)	((Decaisnina_triflora	Macrosolen_cochinchinensis)	(Lysiana_filifolia	Lysiana_exocarpi))))))))	Tupeia_antarctica)))	Atkinsonia_ligustrina))	(Cecarria_obtusifolia	(Loranthus_europaeus	(Loranthus_kaoi	(Loranthus_odoratus	Loranthus_delavayi))))))	(Helixanthera_cylindrica	(Baratranthus_axanthus	(Sogerianthe_sessiflora	((Diplatia_furcata	Amyema_glabra)	((Benthamina_alyxifolia	Dactyliophora_novaeguineae)	Amyema_queenslandica)))))))	((Plicosepalus_sagittifolius	(Dendrophthoe_curvata
(Agelanthus_sansibarensis	(Berhautia_senegalensis	(((Helixanthera_kirkii	Bakerella_sp_Nickrent_4161)	(Phragmanthera_crassicaulis	(((Septulina_glauca	((Socratina_bemarivensis	Vanwykia_remota)	((((Oliverella_rubroviridis	Englerina_ramulosa)	Tapinanthus_quinquangulus)	Tapinanthus_constrictiflorus)	((Plicosepalus_sagittifolius	(Helixanthera_coccinea	(Dendrophthoe_curvata	Dendrophthoe_longituba)))	(((((Muellerina_eucalyptoides	Ileostylus_micranthus)	((Tupeia_antarctica	(((Gaiadendron_punctatum	Nuytsia_floribunda)	Tristerix_corymbosus)	(Atkinsonia_ligustrina	(((((Cladocolea_gracilis	((Psittacanthus_angustifolius	(Psittacanthus_calyculatus	(Dendropemon_bicolor	Oryctanthus_occidentalis)))	Passovia_pyrifolia))	(Struthanthus_oerstedii	Struthanthus_woodsonii))	Tripodanthus_acutifolius)	(Aetanthus_nodosus	Desmaria_mutabilis))	((Peraxilla_tetrapetala	(Alepis_flavida	(((Decaisnina_triflora	(Lepidaria_sp_Nickrent_4044	Macrosolen_cochinchinensis))	(Lysiana_filifolia	Lysiana_exocarpi))	(Lepeostegeres_lancifolia	(Amylotheca_duthieana	Loxanthera_speciosa)))))	Notanthera_heterophylla)))))	(Cecarria_obtusifolia	(Loranthus_europaeus	(Loranthus_odoratus	(Loranthus_delavayi	Loranthus_kaoi))))))
(Agelanthus_sansibarensis	((Bakerella_sp_Nickrent_4161	(Phragmanthera_crassicaulis	((Septulina_glauca	(((((Cecarria_obtusifolia	(Loranthus_europaeus	(Loranthus_delavayi	(Loranthus_kaoi	Loranthus_odoratus))))	((Muellerina_eucalyptoides	Ileostylus_micranthus)	(Tupeia_antarctica	(((Gaiadendron_punctatum	Nuytsia_floribunda)	Tristerix_corymbosus)	(Atkinsonia_ligustrina	(((((Dendropemon_bicolor	Oryctanthus_occidentalis)	(((Psittacanthus_angustifolius	(Struthanthus_oerstedii	Struthanthus_woodsonii))	Cladocolea_gracilis)	Passovia_pyrifolia))	(Psittacanthus_calyculatus	Tripodanthus_acutifolius))	(Ligaria_cuneifolia	(Aetanthus_nodosus	Desmaria_mutabilis)))	(Peraxilla_tetrapetala	(Alepis_flavida	((Lysiana_filifolia	Lysiana_exocarpi)	(((Notanthera_heterophylla	Decaisnina_triflora)	((Amylotheca_duthieana	Loxanthera_speciosa)	(Macrosolen_cochinchinensis	Lepeostegeres_lancifolia)))	Lepidaria_sp_Nickrent_4044))))))))))	(Baratranthus_axanthus	(Amyema_queenslandica	((Dactyliophora_novaeguineae	(Sogerianthe_sessiflora	(Diplatia_furcata	Amyema_glabra)))	(Helixanthera_cylindrica	Benthamina_alyxifolia)))))	((Taxillus_chinensis	(Scurrula_ferruginea	(Scurrula_parasitica
(((Phragmanthera_crassicaulis	(Bakerella_sp_Nickrent_4161	(((((((((((Baratranthus_axanthus	((Benthamina_alyxifolia	Amyema_queenslandica)	(Dactyliophora_novaeguineae	(Sogerianthe_sessiflora	(Amyema_glabra	Diplatia_furcata)))))	Helixanthera_cylindrica)	((Cecarria_obtusifolia	(Loranthus_europaeus	((Loranthus_kaoi	Loranthus_delavayi)	Loranthus_odoratus)))	(((((((Lepidaria_sp_Nickrent_4044	Gaiadendron_punctatum)	(Nuytsia_floribunda	Tristerix_corymbosus))	(((Lysiana_exocarpi	Lysiana_filifolia)	((Loxanthera_speciosa	Amylotheca_duthieana)	((Macrosolen_cochinchinensis	Decaisnina_triflora)	Lepeostegeres_lancifolia)))	(Alepis_flavida	Peraxilla_tetrapetala)))	(((Aetanthus_nodosus	Desmaria_mutabilis)	(Tripodanthus_acutifolius	((((Psittacanthus_calyculatus	(Dendropemon_bicolor	Oryctanthus_occidentalis))	Passovia_pyrifolia)	((Cladocolea_gracilis	Psittacanthus_angustifolius)	(Struthanthus_woodsonii	Struthanthus_oerstedii)))	Atkinsonia_ligustrina)))	Tupeia_antarctica))	Notanthera_heterophylla)	Ligaria_cuneifolia)	(Muellerina_eucalyptoides	Ileostylus_micranthus))))	(Plicosepalus_sagittifolius	Vanwykia_remota))	(Taxillus_chinensis	(Scurrula_pulverulenta	(Scurrula_parasitica
(((Bakerella_sp_Nickrent_4161	(((((((((Dendrophthoe_curvata	Dendrophthoe_longituba)	((Plicosepalus_sagittifolius	((((Benthamina_alyxifolia	Amyema_queenslandica)	(Dactyliophora_novaeguineae	(Sogerianthe_sessiflora	(Amyema_glabra	Diplatia_furcata))))	((Muellerina_eucalyptoides	Ileostylus_micranthus)	((Cecarria_obtusifolia	(Loranthus_europaeus	(Loranthus_odoratus	(Loranthus_kaoi	Loranthus_delavayi))))	(((((Ligaria_cuneifolia	Peraxilla_tetrapetala)	(((Notanthera_heterophylla	Lepidaria_sp_Nickrent_4044)	(Decaisnina_triflora	((Lysiana_exocarpi	Lysiana_filifolia)	((Loxanthera_speciosa	Amylotheca_duthieana)	(Macrosolen_cochinchinensis	Lepeostegeres_lancifolia)))))	Alepis_flavida))	(Psittacanthus_angustifolius	Gaiadendron_punctatum))	(Atkinsonia_ligustrina	(Tripodanthus_acutifolius	((((Passovia_pyrifolia	(Dendropemon_bicolor	Oryctanthus_occidentalis))	(Struthanthus_woodsonii	Struthanthus_oerstedii))	Cladocolea_gracilis)	Psittacanthus_calyculatus))))	((Tristerix_corymbosus	((Aetanthus_nodosus	Desmaria_mutabilis)	Nuytsia_floribunda))	Tupeia_antarctica)))))	(Helixanthera_cylindrica	Baratranthus_axanthus)))	(Helixanthera_coccinea	(Taxillus_chinensis	(Scurrula_ferruginea
((((Bakerella_sp_Nickrent_4161	((((Socratina_bemarivensis	Vanwykia_remota)	Septulina_glauca)	Phragmanthera_crassicaulis)	((((Oncella_ambigua	(Helixanthera_kirkii	Moquiniella_rubra))	(Globimetula_dinklagei	Emelianthe_panganensis))	(Oedina_pendens	Erianthemum_dregei))	((((Helixanthera_coccinea	((Dendrophthoe_curvata	Dendrophthoe_longituba)	Plicosepalus_sagittifolius))	(((((Helixanthera_cylindrica	Benthamina_alyxifolia)	Amyema_queenslandica)	(Dactyliophora_novaeguineae	(Sogerianthe_sessiflora	(Amyema_glabra	Diplatia_furcata))))	((Cecarria_obtusifolia	(Loranthus_europaeus	(Loranthus_delavayi	(Loranthus_odoratus	Loranthus_kaoi))))	(((((Gaiadendron_punctatum	Nuytsia_floribunda)	(Peraxilla_tetrapetala	(((Macrosolen_cochinchinensis	(Lysiana_exocarpi	Lysiana_filifolia))	((Loxanthera_speciosa	Amylotheca_duthieana)	(Decaisnina_triflora	Lepeostegeres_lancifolia)))	Alepis_flavida)))	Tristerix_corymbosus)	((((Tripodanthus_acutifolius	((Passovia_pyrifolia	(Psittacanthus_calyculatus	(Dendropemon_bicolor	Oryctanthus_occidentalis)))	((Psittacanthus_angustifolius	Cladocolea_gracilis)	(Struthanthus_woodsonii	Struthanthus_oerstedii))))	((Aetanthus_nodosus
((((Phragmanthera_crassicaulis	((Septulina_glauca	(((Socratina_bemarivensis	Vanwykia_remota)	((Emelianthe_panganensis	Globimetula_dinklagei)	(Oedina_pendens	Erianthemum_dregei)))	((((Helixanthera_coccinea	((Dendrophthoe_curvata	Dendrophthoe_longituba)	Plicosepalus_sagittifolius))	((((Amyema_glabra	Diplatia_furcata)	((Baratranthus_axanthus	(Benthamina_alyxifolia	Amyema_queenslandica))	(Sogerianthe_sessiflora	Dactyliophora_novaeguineae)))	Helixanthera_cylindrica)	((Muellerina_eucalyptoides	Ileostylus_micranthus)	((Cecarria_obtusifolia	(Loranthus_europaeus	(Loranthus_odoratus	(Loranthus_kaoi	Loranthus_delavayi))))	(Tupeia_antarctica	((((Peraxilla_tetrapetala	(((Lepidaria_sp_Nickrent_4044	Notanthera_heterophylla)	((Macrosolen_cochinchinensis	(Lysiana_exocarpi	Lysiana_filifolia))	((Loxanthera_speciosa	Amylotheca_duthieana)	(Decaisnina_triflora	Lepeostegeres_lancifolia))))	Alepis_flavida))	Gaiadendron_punctatum)	(Nuytsia_floribunda	Tristerix_corymbosus))	(((Tripodanthus_acutifolius	((((((Dendropemon_bicolor	Oryctanthus_occidentalis)	Psittacanthus_angustifolius)	Passovia_pyrifolia)	(Struthanthus_woodsonii	Struthanthus_oerstedii))	Cladocolea_gracilis)
((((((Septulina_glauca	Phragmanthera_crassicaulis)	((Socratina_bemarivensis	Vanwykia_remota)	(((Emelianthe_panganensis	Globimetula_dinklagei)	(Oedina_pendens	Erianthemum_dregei))	((Dendrophthoe_curvata	Dendrophthoe_longituba)	((((Tapinanthus_constrictiflorus	Englerina_ramulosa)	(Tapinanthus_quinquangulus	Oliverella_rubroviridis))	Englerina_woodfordioides)	((Helixanthera_coccinea	((Scurrula_ferruginea	(Scurrula_pulverulenta	Scurrula_parasitica))	Taxillus_chinensis))	((((Dactyliophora_novaeguineae	(Benthamina_alyxifolia	Amyema_queenslandica))	(Sogerianthe_sessiflora	(Amyema_glabra	Diplatia_furcata)))	(Baratranthus_axanthus	Helixanthera_cylindrica))	((Muellerina_eucalyptoides	Ileostylus_micranthus)	(Plicosepalus_sagittifolius	((Cecarria_obtusifolia	(Loranthus_europaeus	(Loranthus_delavayi	(Loranthus_odoratus	Loranthus_kaoi))))	(((Gaiadendron_punctatum	Nuytsia_floribunda)	Tristerix_corymbosus)	(((Tripodanthus_acutifolius	((((((Dendropemon_bicolor	Oryctanthus_occidentalis)	Passovia_pyrifolia)	(Struthanthus_woodsonii	Struthanthus_oerstedii))	Psittacanthus_angustifolius)	Cladocolea_gracilis)	Psittacanthus_calyculatus))	((Aetanthus_nodosus	Desmaria_mutabilis)
(((Bakerella_sp_Nickrent_4161	(Phragmanthera_crassicaulis	((Helixanthera_kirkii	Moquiniella_rubra)	(Septulina_glauca	(((Emelianthe_panganensis	Globimetula_dinklagei)	(Oedina_pendens	Erianthemum_dregei))	(((Dendrophthoe_curvata	Dendrophthoe_longituba)	(((((Muellerina_eucalyptoides	Ileostylus_micranthus)	((Cecarria_obtusifolia	(Loranthus_europaeus	(Loranthus_odoratus	(Loranthus_kaoi	Loranthus_delavayi))))	((((Lepidaria_sp_Nickrent_4044	Notanthera_heterophylla)	Gaiadendron_punctatum)	(((((Loxanthera_speciosa	Amylotheca_duthieana)	((Lepeostegeres_lancifolia	(Macrosolen_cochinchinensis	Decaisnina_triflora))	(Lysiana_exocarpi	Lysiana_filifolia)))	((Alepis_flavida	Ligaria_cuneifolia)	Peraxilla_tetrapetala))	Atkinsonia_ligustrina)	((Tripodanthus_acutifolius	(((((Dendropemon_bicolor	Oryctanthus_occidentalis)	(Psittacanthus_angustifolius	Passovia_pyrifolia))	(Struthanthus_woodsonii	Struthanthus_oerstedii))	Cladocolea_gracilis)	Psittacanthus_calyculatus))	(Aetanthus_nodosus	Desmaria_mutabilis))))	(Tupeia_antarctica	(Tristerix_corymbosus	Nuytsia_floribunda)))))	(((((Sogerianthe_sessiflora	Benthamina_alyxifolia)	Amyema_queenslandica)	(Dactyliophora_novaeguineae
(((Phragmanthera_crassicaulis	(((Helixanthera_kirkii	Moquiniella_rubra)	((((Englerina_woodfordioides	((Englerina_ramulosa	Oliverella_rubroviridis)	(Tapinanthus_quinquangulus	Tapinanthus_constrictiflorus)))	((((Scurrula_pulverulenta	(Scurrula_parasitica	Scurrula_ferruginea))	Taxillus_chinensis)	((((Baratranthus_axanthus	(Sogerianthe_sessiflora	(Dactyliophora_novaeguineae	(Benthamina_alyxifolia	Amyema_queenslandica))))	(Diplatia_furcata	Amyema_glabra))	(Helixanthera_cylindrica	((Cecarria_obtusifolia	(Loranthus_europaeus	(Loranthus_odoratus	(Loranthus_kaoi	Loranthus_delavayi))))	((((Notanthera_heterophylla	(Gaiadendron_punctatum	Lepidaria_sp_Nickrent_4044))	(((((Lepeostegeres_lancifolia	(Loxanthera_speciosa	Amylotheca_duthieana))	((Macrosolen_cochinchinensis	Decaisnina_triflora)	(Lysiana_exocarpi	Lysiana_filifolia)))	(Alepis_flavida	Peraxilla_tetrapetala))	((Tripodanthus_acutifolius	((((Psittacanthus_angustifolius	Cladocolea_gracilis)	(Psittacanthus_calyculatus	Struthanthus_woodsonii))	Struthanthus_oerstedii)	((Dendropemon_bicolor	Oryctanthus_occidentalis)	Passovia_pyrifolia)))	Atkinsonia_ligustrina))	(Ligaria_cuneifolia	(Aetanthus_nodosus	Desmaria_mutabilis))))
(((Bakerella_sp_Nickrent_4161	(Phragmanthera_crassicaulis	((Helixanthera_kirkii	Moquiniella_rubra)	((((((Plicosepalus_sagittifolius	(Socratina_bemarivensis	Vanwykia_remota))	(Dendrophthoe_curvata	Dendrophthoe_longituba))	(((Scurrula_pulverulenta	((Englerina_woodfordioides	((Englerina_ramulosa	Oliverella_rubroviridis)	(Tapinanthus_quinquangulus	Tapinanthus_constrictiflorus)))	Scurrula_parasitica))	(Taxillus_chinensis	Helixanthera_coccinea))	Scurrula_ferruginea))	(((((((Diplatia_furcata	Amyema_glabra)	Dactyliophora_novaeguineae)	(Benthamina_alyxifolia	Amyema_queenslandica))	Sogerianthe_sessiflora)	Baratranthus_axanthus)	((Muellerina_eucalyptoides	Ileostylus_micranthus)	((Cecarria_obtusifolia	(Loranthus_europaeus	(Loranthus_delavayi	(Loranthus_odoratus	Loranthus_kaoi))))	(((Tripodanthus_acutifolius	((((Struthanthus_woodsonii	Struthanthus_oerstedii)	(((Dendropemon_bicolor	Oryctanthus_occidentalis)	Passovia_pyrifolia)	Psittacanthus_angustifolius))	Cladocolea_gracilis)	Psittacanthus_calyculatus))	((Atkinsonia_ligustrina	(Ligaria_cuneifolia	(Alepis_flavida	(Peraxilla_tetrapetala	((Notanthera_heterophylla	Lepidaria_sp_Nickrent_4044)	((Loxanthera_speciosa	Amylotheca_duthieana)
((Berhautia_senegalensis	((Bakerella_sp_Nickrent_4161	(((((Plicosepalus_sagittifolius	(Helixanthera_coccinea	(Dendrophthoe_curvata	Dendrophthoe_longituba)))	(Helixanthera_cylindrica	((Scurrula_pulverulenta	(Scurrula_ferruginea	Scurrula_parasitica))	Taxillus_chinensis)))	(((((Sogerianthe_sessiflora	(Diplatia_furcata	Amyema_glabra))	Dactyliophora_novaeguineae)	(Benthamina_alyxifolia	Amyema_queenslandica))	Baratranthus_axanthus)	(Cecarria_obtusifolia	(((((Tripodanthus_acutifolius	((((Psittacanthus_angustifolius	(Struthanthus_woodsonii	Struthanthus_oerstedii))	((Dendropemon_bicolor	Oryctanthus_occidentalis)	Passovia_pyrifolia))	Cladocolea_gracilis)	Psittacanthus_calyculatus))	(((Aetanthus_nodosus	Desmaria_mutabilis)	Ligaria_cuneifolia)	(((Notanthera_heterophylla	Lepidaria_sp_Nickrent_4044)	(((Decaisnina_triflora	Lepeostegeres_lancifolia)	((Loxanthera_speciosa	Amylotheca_duthieana)	Macrosolen_cochinchinensis))	(Lysiana_exocarpi	Lysiana_filifolia)))	(Alepis_flavida	Peraxilla_tetrapetala))))	Atkinsonia_ligustrina)	(Tupeia_antarctica	(Gaiadendron_punctatum	(Tristerix_corymbosus	Nuytsia_floribunda))))	((Loranthus_europaeus	(Loranthus_delavayi	(Loranthus_odoratus
(((((((Helixanthera_kirkii	Moquiniella_rubra)	((Oedina_pendens	Erianthemum_dregei)	(((Socratina_bemarivensis	Vanwykia_remota)	Globimetula_dinklagei)	Emelianthe_panganensis)))	((((((Englerina_ramulosa	Tapinanthus_constrictiflorus)	Oliverella_rubroviridis)	Tapinanthus_quinquangulus)	Englerina_woodfordioides)	((Plicosepalus_sagittifolius	Dendrophthoe_curvata)	((Scurrula_ferruginea	((Dendrophthoe_longituba	Scurrula_parasitica)	Scurrula_pulverulenta))	((((Cecarria_obtusifolia	(Loranthus_europaeus	(Loranthus_odoratus	(Loranthus_kaoi	Loranthus_delavayi))))	((Muellerina_eucalyptoides	Ileostylus_micranthus)	(((Tripodanthus_acutifolius	((((Struthanthus_woodsonii	Struthanthus_oerstedii)	(((Dendropemon_bicolor	Oryctanthus_occidentalis)	Passovia_pyrifolia)	Psittacanthus_angustifolius))	Cladocolea_gracilis)	Psittacanthus_calyculatus))	((Aetanthus_nodosus	Desmaria_mutabilis)	((Ligaria_cuneifolia	(((Notanthera_heterophylla	Lepidaria_sp_Nickrent_4044)	(((Loxanthera_speciosa	Amylotheca_duthieana)	((Macrosolen_cochinchinensis	(Lysiana_exocarpi	Lysiana_filifolia))	Lepeostegeres_lancifolia))	Decaisnina_triflora))	(Alepis_flavida	Peraxilla_tetrapetala)))	Atkinsonia_ligustrina)))
(Agelanthus_sansibarensis	((((((Bakerella_sp_Nickrent_4161	(Helixanthera_kirkii	Moquiniella_rubra))	(Oedina_pendens	Erianthemum_dregei))	(Phragmanthera_crassicaulis	((Septulina_glauca	Globimetula_dinklagei)	Emelianthe_panganensis)))	((((((Benthamina_alyxifolia	Dactyliophora_novaeguineae)	Amyema_queenslandica)	(Sogerianthe_sessiflora	(Amyema_glabra	Diplatia_furcata)))	(Helixanthera_cylindrica	Baratranthus_axanthus))	((Cecarria_obtusifolia	(Loranthus_europaeus	(Loranthus_odoratus	(Loranthus_delavayi	Loranthus_kaoi))))	(((((Tristerix_corymbosus	((Ligaria_cuneifolia	(Aetanthus_nodosus	Desmaria_mutabilis))	((Atkinsonia_ligustrina	((Alepis_flavida	Peraxilla_tetrapetala)	(((Lepeostegeres_lancifolia	(Amylotheca_duthieana	Loxanthera_speciosa))	(Macrosolen_cochinchinensis	(Lysiana_filifolia	Lysiana_exocarpi)))	Decaisnina_triflora)))	(Tripodanthus_acutifolius	((Struthanthus_oerstedii	((Psittacanthus_angustifolius	Cladocolea_gracilis)	(Psittacanthus_calyculatus	Struthanthus_woodsonii)))	(Passovia_pyrifolia	(Dendropemon_bicolor	Oryctanthus_occidentalis)))))))	Tupeia_antarctica)	Nuytsia_floribunda)	(Notanthera_heterophylla	(Gaiadendron_punctatum
((((Helixanthera_kirkii	Bakerella_sp_Nickrent_4161)	((Berhautia_senegalensis	(Oncella_ambigua	Oncocalyx_sulfureus))	Phragmanthera_crassicaulis))	(Englerina_woodfordioides	Agelanthus_sansibarensis))	(((Moquiniella_rubra	(Oedina_pendens	Erianthemum_dregei))	((Globimetula_dinklagei	Emelianthe_panganensis)	Septulina_glauca))	(((Vanwykia_remota	Socratina_bemarivensis)	((((Scurrula_ferruginea	(Scurrula_parasitica	Scurrula_pulverulenta))	Taxillus_chinensis)	(((Baratranthus_axanthus	((Sogerianthe_sessiflora	(Amyema_glabra	Diplatia_furcata))	((Benthamina_alyxifolia	Dactyliophora_novaeguineae)	Amyema_queenslandica)))	Helixanthera_cylindrica)	((Notanthera_heterophylla	(Cecarria_obtusifolia	(Loranthus_europaeus	(Loranthus_delavayi	(Loranthus_kaoi	Loranthus_odoratus)))))	((((Tripodanthus_acutifolius	(((Struthanthus_oerstedii	(Cladocolea_gracilis	Struthanthus_woodsonii))	((Psittacanthus_angustifolius	Passovia_pyrifolia)	(Dendropemon_bicolor	Oryctanthus_occidentalis)))	Psittacanthus_calyculatus))	Atkinsonia_ligustrina)	(((Ligaria_cuneifolia	(Aetanthus_nodosus	Desmaria_mutabilis))	(Tupeia_antarctica	Lepidaria_sp_Nickrent_4044))	((Gaiadendron_punctatum
((((((Helixanthera_kirkii	(Vanwykia_remota	Socratina_bemarivensis))	((Oedina_pendens	Erianthemum_dregei)	(Globimetula_dinklagei	Emelianthe_panganensis)))	(Phragmanthera_crassicaulis	(Bakerella_sp_Nickrent_4161	(Septulina_glauca	(((((Cecarria_obtusifolia	(Loranthus_europaeus	(Loranthus_delavayi	(Loranthus_kaoi	Loranthus_odoratus))))	((Gaiadendron_punctatum	((Tristerix_corymbosus	(Tupeia_antarctica	(((((Lepidaria_sp_Nickrent_4044	Notanthera_heterophylla)	(Alepis_flavida	Peraxilla_tetrapetala))	(((Lepeostegeres_lancifolia	Macrosolen_cochinchinensis)	((Amylotheca_duthieana	Loxanthera_speciosa)	Decaisnina_triflora))	(Lysiana_filifolia	Lysiana_exocarpi)))	((Tripodanthus_acutifolius	((Struthanthus_oerstedii	Struthanthus_woodsonii)	(((Psittacanthus_angustifolius	Passovia_pyrifolia)	(Psittacanthus_calyculatus	(Dendropemon_bicolor	Oryctanthus_occidentalis)))	Cladocolea_gracilis)))	(Ligaria_cuneifolia	(Aetanthus_nodosus	Desmaria_mutabilis))))	Atkinsonia_ligustrina)))	Nuytsia_floribunda))	(Muellerina_eucalyptoides	Ileostylus_micranthus)))	(((Scurrula_ferruginea	(Scurrula_parasitica	Scurrula_pulverulenta))	Taxillus_chinensis)	((Baratranthus_axanthus
((((Bakerella_sp_Nickrent_4161	((((Oedina_pendens	Erianthemum_dregei)	(Helixanthera_kirkii	(((((Dendrophthoe_curvata	Dendrophthoe_longituba)	Helixanthera_coccinea)	Plicosepalus_sagittifolius)	((((Cecarria_obtusifolia	(Loranthus_europaeus	(Loranthus_delavayi	(Loranthus_kaoi	Loranthus_odoratus))))	(((Nuytsia_floribunda	(Gaiadendron_punctatum	(((Ligaria_cuneifolia	((Alepis_flavida	((((Lysiana_filifolia	Lysiana_exocarpi)	Decaisnina_triflora)	((Lepeostegeres_lancifolia	Macrosolen_cochinchinensis)	(Amylotheca_duthieana	Loxanthera_speciosa)))	(Lepidaria_sp_Nickrent_4044	Notanthera_heterophylla)))	Peraxilla_tetrapetala))	((Tripodanthus_acutifolius	((Cladocolea_gracilis	(((Passovia_pyrifolia	(Dendropemon_bicolor	Oryctanthus_occidentalis))	(Struthanthus_oerstedii	Struthanthus_woodsonii))	Psittacanthus_angustifolius))	Psittacanthus_calyculatus))	(Aetanthus_nodosus	Desmaria_mutabilis)))	Atkinsonia_ligustrina)))	(Tristerix_corymbosus	Tupeia_antarctica))	(Muellerina_eucalyptoides	Ileostylus_micranthus)))	(((Benthamina_alyxifolia	Amyema_queenslandica)	((Sogerianthe_sessiflora	(Amyema_glabra	Diplatia_furcata))	Dactyliophora_novaeguineae))	(Helixanthera_cylindrica
(Helixanthera_coccinea	(Plicosepalus_sagittifolius	(((((Muellerina_eucalyptoides	Ileostylus_micranthus)	((Cecarria_obtusifolia	(Loranthus_europaeus	(Loranthus_odoratus	(Loranthus_delavayi	Loranthus_kaoi))))	((Gaiadendron_punctatum	((((Tripodanthus_acutifolius	(((Cladocolea_gracilis	((Passovia_pyrifolia	(Dendropemon_bicolor	Oryctanthus_occidentalis))	(Struthanthus_oerstedii	Struthanthus_woodsonii)))	Psittacanthus_calyculatus)	(Ligaria_cuneifolia	(Aetanthus_nodosus	Desmaria_mutabilis))))	(Atkinsonia_ligustrina	Tupeia_antarctica))	Tristerix_corymbosus)	((Alepis_flavida	(((Lysiana_filifolia	Lysiana_exocarpi)	((Decaisnina_triflora	Lepeostegeres_lancifolia)	((Amylotheca_duthieana	Loxanthera_speciosa)	Macrosolen_cochinchinensis)))	(Lepidaria_sp_Nickrent_4044	Notanthera_heterophylla)))	Peraxilla_tetrapetala)))	(Psittacanthus_angustifolius	Nuytsia_floribunda))))	(((Benthamina_alyxifolia	Amyema_queenslandica)	((Sogerianthe_sessiflora	(Amyema_glabra	Diplatia_furcata))	Dactyliophora_novaeguineae))	(Helixanthera_cylindrica	Baratranthus_axanthus)))	((((Englerina_woodfordioides	(Tapinanthus_quinquangulus	Oliverella_rubroviridis))	(Tapinanthus_constrictiflorus	Englerina_ramulosa))
((((Oliverella_rubroviridis	Tapinanthus_quinquangulus)	Englerina_woodfordioides)	(Tapinanthus_constrictiflorus	Englerina_ramulosa))	((((Septulina_glauca	(Bakerella_sp_Nickrent_4161	((Vanwykia_remota	Socratina_bemarivensis)	(Phragmanthera_crassicaulis	(((Berhautia_senegalensis	((Oncella_ambigua	Oncocalyx_sulfureus)	Agelanthus_sansibarensis))	(Helixanthera_kirkii	Moquiniella_rubra))	((Oedina_pendens	Erianthemum_dregei)	(Globimetula_dinklagei	Emelianthe_panganensis)))))))	(Plicosepalus_sagittifolius	(((Dendrophthoe_curvata	Dendrophthoe_longituba)	((Scurrula_ferruginea	(Scurrula_parasitica	Scurrula_pulverulenta))	Taxillus_chinensis))	(((Cecarria_obtusifolia	(Loranthus_europaeus	((Loranthus_kaoi	Loranthus_delavayi)	Loranthus_odoratus)))	(((((Desmaria_mutabilis	(((Alepis_flavida	((Macrosolen_cochinchinensis	(Lysiana_filifolia	Lysiana_exocarpi))	((Decaisnina_triflora	Lepeostegeres_lancifolia)	(Amylotheca_duthieana	Loxanthera_speciosa))))	(Aetanthus_nodosus	Peraxilla_tetrapetala))	((Atkinsonia_ligustrina	Ligaria_cuneifolia)	(Tripodanthus_acutifolius	((Cladocolea_gracilis	(((Psittacanthus_angustifolius	Passovia_pyrifolia)	(Dendropemon_bicolor
(Agelanthus_sansibarensis	((Berhautia_senegalensis	(Oncella_ambigua	Oncocalyx_sulfureus))	(Phragmanthera_crassicaulis	((Helixanthera_kirkii	Moquiniella_rubra)	((Globimetula_dinklagei	(Emelianthe_panganensis	((Englerina_woodfordioides	(((Helixanthera_coccinea	((Englerina_ramulosa	Oliverella_rubroviridis)	Tapinanthus_constrictiflorus))	Tapinanthus_quinquangulus)	((Vanwykia_remota	Socratina_bemarivensis)	((((Scurrula_ferruginea	(Scurrula_parasitica	Scurrula_pulverulenta))	Taxillus_chinensis)	((Dendrophthoe_longituba	Dendrophthoe_curvata)	((Sogerianthe_sessiflora	(Amyema_glabra	Diplatia_furcata))	(((Benthamina_alyxifolia	Dactyliophora_novaeguineae)	((((Cecarria_obtusifolia	(Loranthus_europaeus	((Loranthus_kaoi	Loranthus_delavayi)	Loranthus_odoratus)))	(((((((Alepis_flavida	((Decaisnina_triflora	(Lysiana_filifolia	Lysiana_exocarpi))	((Amylotheca_duthieana	Loxanthera_speciosa)	(Lepeostegeres_lancifolia	(Lepidaria_sp_Nickrent_4044	Macrosolen_cochinchinensis)))))	Peraxilla_tetrapetala)	((Nuytsia_floribunda	Tristerix_corymbosus)	Gaiadendron_punctatum))	(Tupeia_antarctica	((Tripodanthus_acutifolius	((Cladocolea_gracilis	(((Psittacanthus_angustifolius
(Agelanthus_sansibarensis	((Berhautia_senegalensis	(Oncella_ambigua	Oncocalyx_sulfureus))	(Phragmanthera_crassicaulis	((Septulina_glauca	(Moquiniella_rubra	(Helixanthera_kirkii	(((Plicosepalus_sagittifolius	(((((Muellerina_eucalyptoides	Ileostylus_micranthus)	((Cecarria_obtusifolia	(Loranthus_europaeus	(Loranthus_delavayi	(Loranthus_odoratus	Loranthus_kaoi))))	((((Nuytsia_floribunda	Tristerix_corymbosus)	Gaiadendron_punctatum)	(((Atkinsonia_ligustrina	(Ligaria_cuneifolia	(Aetanthus_nodosus	Desmaria_mutabilis)))	((Alepis_flavida	((Notanthera_heterophylla	(Decaisnina_triflora	(Lepeostegeres_lancifolia	((Macrosolen_cochinchinensis	(Lysiana_filifolia	Lysiana_exocarpi))	(Amylotheca_duthieana	Loxanthera_speciosa)))))	Lepidaria_sp_Nickrent_4044))	Peraxilla_tetrapetala))	(Tripodanthus_acutifolius	(((Psittacanthus_angustifolius	Passovia_pyrifolia)	(Psittacanthus_calyculatus	(Dendropemon_bicolor	Oryctanthus_occidentalis)))	((Struthanthus_woodsonii	Cladocolea_gracilis)	Struthanthus_oerstedii)))))	Tupeia_antarctica)))	Oedina_pendens)	((Baratranthus_axanthus	(((Sogerianthe_sessiflora	Amyema_queenslandica)	Benthamina_alyxifolia)	(Dactyliophora_novaeguineae
(Agelanthus_sansibarensis	((Berhautia_senegalensis	(Helixanthera_kirkii	(Oncella_ambigua	Oncocalyx_sulfureus)))	(((Phragmanthera_crassicaulis	(Septulina_glauca	(((Emelianthe_panganensis	Globimetula_dinklagei)	(Vanwykia_remota	Socratina_bemarivensis))	((Oedina_pendens	Erianthemum_dregei)	(((Englerina_ramulosa	Tapinanthus_constrictiflorus)	((Tapinanthus_quinquangulus	Oliverella_rubroviridis)	Englerina_woodfordioides))	((Plicosepalus_sagittifolius	((Dendrophthoe_longituba	Dendrophthoe_curvata)	Helixanthera_coccinea))	(((((Cecarria_obtusifolia	(Loranthus_europaeus	(Loranthus_odoratus	(Loranthus_kaoi	Loranthus_delavayi))))	(((((Nuytsia_floribunda	Tristerix_corymbosus)	(Lepidaria_sp_Nickrent_4044	Gaiadendron_punctatum))	(((Tripodanthus_acutifolius	(((Passovia_pyrifolia	(Dendropemon_bicolor	Oryctanthus_occidentalis))	((Cladocolea_gracilis	Psittacanthus_angustifolius)	(Struthanthus_woodsonii	Struthanthus_oerstedii)))	Psittacanthus_calyculatus))	((Aetanthus_nodosus	Desmaria_mutabilis)	((((Lysiana_filifolia	Lysiana_exocarpi)	((Amylotheca_duthieana	Loxanthera_speciosa)	(Macrosolen_cochinchinensis	((Notanthera_heterophylla	Lepeostegeres_lancifolia)	Decaisnina_triflora))))
(Agelanthus_sansibarensis	((Berhautia_senegalensis	(Oncella_ambigua	Oncocalyx_sulfureus))	(Moquiniella_rubra	((Helixanthera_kirkii	Bakerella_sp_Nickrent_4161)	((Emelianthe_panganensis	((Oedina_pendens	Erianthemum_dregei)	(Globimetula_dinklagei	(((Tapinanthus_quinquangulus	((Englerina_ramulosa	Tapinanthus_constrictiflorus)	Oliverella_rubroviridis))	Englerina_woodfordioides)	(((Scurrula_ferruginea	(Scurrula_pulverulenta	Scurrula_parasitica))	Taxillus_chinensis)	(((Plicosepalus_sagittifolius	(Dendrophthoe_longituba	Helixanthera_coccinea))	Dendrophthoe_curvata)	((((Muellerina_eucalyptoides	Ileostylus_micranthus)	((((Tristerix_corymbosus	Tupeia_antarctica)	(Nuytsia_floribunda	(Aetanthus_nodosus	Desmaria_mutabilis)))	(((Lepidaria_sp_Nickrent_4044	Gaiadendron_punctatum)	(((Lysiana_filifolia	Lysiana_exocarpi)	(Macrosolen_cochinchinensis	((Lepeostegeres_lancifolia	Decaisnina_triflora)	(Amylotheca_duthieana	Loxanthera_speciosa))))	((Ligaria_cuneifolia	Peraxilla_tetrapetala)	Alepis_flavida)))	(Atkinsonia_ligustrina	(Tripodanthus_acutifolius	(Struthanthus_woodsonii	(Struthanthus_oerstedii	((Psittacanthus_angustifolius	(Passovia_pyrifolia	(Psittacanthus_calyculatus
(Helixanthera_coccinea	(Plicosepalus_sagittifolius	(((((((Englerina_woodfordioides	((Englerina_ramulosa	Tapinanthus_constrictiflorus)	(Oliverella_rubroviridis	Tapinanthus_quinquangulus)))	(Globimetula_dinklagei	Emelianthe_panganensis))	(Oedina_pendens	Erianthemum_dregei))	(Septulina_glauca	((((Moquiniella_rubra	(Oncocalyx_sulfureus	Oncella_ambigua))	(Berhautia_senegalensis	Agelanthus_sansibarensis))	Phragmanthera_crassicaulis)	Bakerella_sp_Nickrent_4161)))	(Helixanthera_kirkii	(Vanwykia_remota	Socratina_bemarivensis)))	((((Helixanthera_cylindrica	Baratranthus_axanthus)	((Dactyliophora_novaeguineae	((Diplatia_furcata	Amyema_glabra)	Sogerianthe_sessiflora))	(Benthamina_alyxifolia	Amyema_queenslandica)))	((Nuytsia_floribunda	(((Tristerix_corymbosus	((Atkinsonia_ligustrina	((Tripodanthus_acutifolius	((Passovia_pyrifolia	(Psittacanthus_calyculatus	(Oryctanthus_occidentalis	Dendropemon_bicolor)))	(Cladocolea_gracilis	((Struthanthus_oerstedii	Struthanthus_woodsonii)	Psittacanthus_angustifolius))))	(Ligaria_cuneifolia	(Aetanthus_nodosus	Desmaria_mutabilis))))	Tupeia_antarctica))	((Alepis_flavida	Peraxilla_tetrapetala)	((Notanthera_heterophylla	Lepidaria_sp_Nickrent_4044)
(Helixanthera_coccinea	(((((Helixanthera_cylindrica	(((Diplatia_furcata	Amyema_glabra)	Sogerianthe_sessiflora)	((Dactyliophora_novaeguineae	Benthamina_alyxifolia)	Amyema_queenslandica)))	((Ileostylus_micranthus	Muellerina_eucalyptoides)	(((Loranthus_europaeus	(Loranthus_odoratus	(Loranthus_kaoi	Loranthus_delavayi)))	Cecarria_obtusifolia)	((Tupeia_antarctica	((((Tripodanthus_acutifolius	(((Passovia_pyrifolia	Psittacanthus_calyculatus)	((Struthanthus_oerstedii	Struthanthus_woodsonii)	(Psittacanthus_angustifolius	Cladocolea_gracilis)))	(Oryctanthus_occidentalis	Dendropemon_bicolor)))	((Ligaria_cuneifolia	(Aetanthus_nodosus	Desmaria_mutabilis))	((Notanthera_heterophylla	Lepidaria_sp_Nickrent_4044)	(((Macrosolen_cochinchinensis	(Lysiana_exocarpi	Lysiana_filifolia))	((Loxanthera_speciosa	Amylotheca_duthieana)	(Decaisnina_triflora	Lepeostegeres_lancifolia)))	(Alepis_flavida	Peraxilla_tetrapetala)))))	Gaiadendron_punctatum)	Atkinsonia_ligustrina))	(Nuytsia_floribunda	Tristerix_corymbosus)))))	(Taxillus_chinensis	((Scurrula_parasitica	Scurrula_pulverulenta)	Scurrula_ferruginea)))	((((Globimetula_dinklagei	((((Berhautia_senegalensis	Moquiniella_rubra)
(((Englerina_ramulosa	Tapinanthus_constrictiflorus)	(Englerina_woodfordioides	(Oliverella_rubroviridis	Tapinanthus_quinquangulus)))	(((((Vanwykia_remota	Socratina_bemarivensis)	((((Helixanthera_kirkii	Moquiniella_rubra)	(Bakerella_sp_Nickrent_4161	(Agelanthus_sansibarensis	(Berhautia_senegalensis	(Oncocalyx_sulfureus	Oncella_ambigua)))))	(Phragmanthera_crassicaulis	Septulina_glauca))	((Oedina_pendens	Erianthemum_dregei)	(Emelianthe_panganensis	Globimetula_dinklagei))))	Plicosepalus_sagittifolius)	((((Baratranthus_axanthus	(((Dactyliophora_novaeguineae	Benthamina_alyxifolia)	Amyema_queenslandica)	Sogerianthe_sessiflora))	(Diplatia_furcata	Amyema_glabra))	((Ileostylus_micranthus	Muellerina_eucalyptoides)	(((Loranthus_europaeus	(Loranthus_odoratus	(Loranthus_kaoi	Loranthus_delavayi)))	Cecarria_obtusifolia)	((Tupeia_antarctica	(((((Psittacanthus_angustifolius	Ligaria_cuneifolia)	(Notanthera_heterophylla	(Peraxilla_tetrapetala	(Alepis_flavida	((Macrosolen_cochinchinensis	(Lysiana_exocarpi	Lysiana_filifolia))	((Loxanthera_speciosa	Amylotheca_duthieana)	(Decaisnina_triflora	Lepeostegeres_lancifolia)))))))	Atkinsonia_ligustrina)	(((Psittacanthus_calyculatus
(((Oncocalyx_sulfureus	Oncella_ambigua)	(Bakerella_sp_Nickrent_4161	Agelanthus_sansibarensis))	(((Phragmanthera_crassicaulis	Septulina_glauca)	(((Emelianthe_panganensis	Globimetula_dinklagei)	(((Plicosepalus_sagittifolius	(((Diplatia_furcata	Amyema_glabra)	((Sogerianthe_sessiflora	(((((Loranthus_europaeus	(Loranthus_odoratus	(Loranthus_kaoi	Loranthus_delavayi)))	Cecarria_obtusifolia)	((((((Alepis_flavida	Peraxilla_tetrapetala)	(((Nuytsia_floribunda	Psittacanthus_angustifolius)	((Loxanthera_speciosa	Amylotheca_duthieana)	Lepeostegeres_lancifolia))	((Decaisnina_triflora	Macrosolen_cochinchinensis)	(Lysiana_exocarpi	Lysiana_filifolia))))	(Atkinsonia_ligustrina	((Tripodanthus_acutifolius	((((Cladocolea_gracilis	Struthanthus_oerstedii)	Struthanthus_woodsonii)	(Passovia_pyrifolia	Psittacanthus_calyculatus))	(Oryctanthus_occidentalis	Dendropemon_bicolor)))	(Lepidaria_sp_Nickrent_4044	((Tupeia_antarctica	Tristerix_corymbosus)	(Desmaria_mutabilis	Aetanthus_nodosus))))))	Gaiadendron_punctatum)	Ligaria_cuneifolia)	(Ileostylus_micranthus	Muellerina_eucalyptoides)))	Notanthera_heterophylla)	(Dactyliophora_novaeguineae	(Benthamina_alyxifolia	Amyema_queenslandica))))
(Agelanthus_sansibarensis	((((Phragmanthera_crassicaulis	(Septulina_glauca	(((((Tapinanthus_quinquangulus	(Tapinanthus_constrictiflorus	Englerina_ramulosa))	Oliverella_rubroviridis)	Englerina_woodfordioides)	((Taxillus_chinensis	(Scurrula_ferruginea	(Scurrula_parasitica	Scurrula_pulverulenta)))	((((((Loranthus_europaeus	(Loranthus_odoratus	(Loranthus_kaoi	Loranthus_delavayi)))	Cecarria_obtusifolia)	(((((Tripodanthus_acutifolius	(Psittacanthus_calyculatus	((Passovia_pyrifolia	(Oryctanthus_occidentalis	Dendropemon_bicolor))	((Struthanthus_oerstedii	Struthanthus_woodsonii)	(Psittacanthus_angustifolius	Cladocolea_gracilis)))))	((Atkinsonia_ligustrina	(((Lepidaria_sp_Nickrent_4044	(((Loxanthera_speciosa	Amylotheca_duthieana)	(Decaisnina_triflora	(Nuytsia_floribunda	Lepeostegeres_lancifolia)))	(Macrosolen_cochinchinensis	(Lysiana_exocarpi	Lysiana_filifolia))))	(Alepis_flavida	Peraxilla_tetrapetala))	Gaiadendron_punctatum))	(Ligaria_cuneifolia	(Desmaria_mutabilis	Aetanthus_nodosus))))	Tupeia_antarctica)	Tristerix_corymbosus)	(Ileostylus_micranthus	Muellerina_eucalyptoides)))	Notanthera_heterophylla)	(((Baratranthus_axanthus	(Sogerianthe_sessiflora	((Dactyliophora_novaeguineae
(((Moquiniella_rubra	Helixanthera_kirkii)	(Phragmanthera_crassicaulis	((Septulina_glauca	(Bakerella_sp_Nickrent_4161	(((((Tapinanthus_quinquangulus	Oliverella_rubroviridis)	(Englerina_ramulosa	Englerina_woodfordioides))	Tapinanthus_constrictiflorus)	(Plicosepalus_sagittifolius	(((Dendrophthoe_curvata	Dendrophthoe_longituba)	(Helixanthera_cylindrica	(Taxillus_chinensis	(Scurrula_ferruginea	(Scurrula_parasitica	Scurrula_pulverulenta)))))	((((Loranthus_europaeus	(Loranthus_delavayi	(Loranthus_odoratus	Loranthus_kaoi)))	Cecarria_obtusifolia)	(((((Desmaria_mutabilis	Aetanthus_nodosus)	((Tripodanthus_acutifolius	(Psittacanthus_calyculatus	((Oryctanthus_occidentalis	Dendropemon_bicolor)	(((Psittacanthus_angustifolius	Cladocolea_gracilis)	(Struthanthus_oerstedii	Struthanthus_woodsonii))	Passovia_pyrifolia))))	(Ligaria_cuneifolia	Notanthera_heterophylla)))	(Atkinsonia_ligustrina	(((Lepidaria_sp_Nickrent_4044	(((Macrosolen_cochinchinensis	(Loxanthera_speciosa	Amylotheca_duthieana))	(Decaisnina_triflora	Lepeostegeres_lancifolia))	(Lysiana_exocarpi	Lysiana_filifolia)))	(Alepis_flavida	Peraxilla_tetrapetala))	(Gaiadendron_punctatum	(Tristerix_corymbosus	Nuytsia_floribunda)))))
(((((((Septulina_glauca	(((((Oliverella_rubroviridis	Englerina_ramulosa)	Tapinanthus_constrictiflorus)	Tapinanthus_quinquangulus)	Englerina_woodfordioides)	(((Helixanthera_coccinea	(Plicosepalus_sagittifolius	(Dendrophthoe_curvata	Dendrophthoe_longituba)))	(Taxillus_chinensis	(Scurrula_ferruginea	(Scurrula_parasitica	Scurrula_pulverulenta))))	(((Ileostylus_micranthus	Muellerina_eucalyptoides)	(((Loranthus_europaeus	(Loranthus_odoratus	(Loranthus_kaoi	Loranthus_delavayi)))	Cecarria_obtusifolia)	(Notanthera_heterophylla	((((Desmaria_mutabilis	Aetanthus_nodosus)	(Tripodanthus_acutifolius	(((Struthanthus_oerstedii	(Cladocolea_gracilis	Struthanthus_woodsonii))	Psittacanthus_angustifolius)	(Passovia_pyrifolia	(Psittacanthus_calyculatus	(Oryctanthus_occidentalis	Dendropemon_bicolor))))))	((Ligaria_cuneifolia	Atkinsonia_ligustrina)	(Gaiadendron_punctatum	(Peraxilla_tetrapetala	((Lepidaria_sp_Nickrent_4044	((Lysiana_exocarpi	Lysiana_filifolia)	(Decaisnina_triflora	((Loxanthera_speciosa	Amylotheca_duthieana)	(Lepeostegeres_lancifolia	Macrosolen_cochinchinensis)))))	Alepis_flavida)))))	(Tupeia_antarctica	(Nuytsia_floribunda	Tristerix_corymbosus))))))	((((Dactyliophora_novaeguineae
(((Oncocalyx_sulfureus	Oncella_ambigua)	((Moquiniella_rubra	Helixanthera_kirkii)	((Berhautia_senegalensis	((Septulina_glauca	Phragmanthera_crassicaulis)	(((Tapinanthus_constrictiflorus	(Englerina_woodfordioides	((Tapinanthus_quinquangulus	Oliverella_rubroviridis)	Englerina_ramulosa)))	((((Helixanthera_coccinea	(Dendrophthoe_curvata	Dendrophthoe_longituba))	(Taxillus_chinensis	((Scurrula_pulverulenta	Scurrula_parasitica)	Scurrula_ferruginea)))	(Helixanthera_cylindrica	((((Loranthus_europaeus	(Loranthus_delavayi	(Loranthus_odoratus	Loranthus_kaoi)))	Cecarria_obtusifolia)	((((((Lepidaria_sp_Nickrent_4044	Gaiadendron_punctatum)	(Alepis_flavida	(Peraxilla_tetrapetala	((Lysiana_exocarpi	Lysiana_filifolia)	(((Nuytsia_floribunda	Lepeostegeres_lancifolia)	Decaisnina_triflora)	((Loxanthera_speciosa	Amylotheca_duthieana)	Macrosolen_cochinchinensis))))))	((Desmaria_mutabilis	Aetanthus_nodosus)	(((Tripodanthus_acutifolius	(((Oryctanthus_occidentalis	Dendropemon_bicolor)	(((Cladocolea_gracilis	Psittacanthus_angustifolius)	(Struthanthus_oerstedii	Struthanthus_woodsonii))	Passovia_pyrifolia))	Psittacanthus_calyculatus))	Tupeia_antarctica)	(Tristerix_corymbosus
((((Oncocalyx_sulfureus	Oncella_ambigua)	((Phragmanthera_crassicaulis	(((Septulina_glauca	(Emelianthe_panganensis	Globimetula_dinklagei))	((Helixanthera_kirkii	Moquiniella_rubra)	(Oedina_pendens	Erianthemum_dregei)))	(((((Tapinanthus_constrictiflorus	(Oliverella_rubroviridis	Englerina_ramulosa))	(Englerina_woodfordioides	Tapinanthus_quinquangulus))	((Taxillus_chinensis	((Scurrula_pulverulenta	Scurrula_parasitica)	Scurrula_ferruginea))	((((Ileostylus_micranthus	Muellerina_eucalyptoides)	(((Loranthus_europaeus	(Loranthus_delavayi	(Loranthus_odoratus	Loranthus_kaoi)))	Cecarria_obtusifolia)	(((Lepidaria_sp_Nickrent_4044	Gaiadendron_punctatum)	Notanthera_heterophylla)	((Atkinsonia_ligustrina	((Tristerix_corymbosus	Ligaria_cuneifolia)	((Aetanthus_nodosus	(Desmaria_mutabilis	Tupeia_antarctica))	(Tripodanthus_acutifolius	(((Cladocolea_gracilis	Psittacanthus_angustifolius)	(Struthanthus_oerstedii	Struthanthus_woodsonii))	((Psittacanthus_calyculatus	Passovia_pyrifolia)	(Oryctanthus_occidentalis	Dendropemon_bicolor)))))))	(((Macrosolen_cochinchinensis	(Lysiana_exocarpi	Lysiana_filifolia))	((Nuytsia_floribunda	(Lepeostegeres_lancifolia	Decaisnina_triflora))
(((((Bakerella_sp_Nickrent_4161	((Phragmanthera_crassicaulis	(Oncella_ambigua	Socratina_bemarivensis))	(((Oedina_pendens	Erianthemum_dregei)	(Emelianthe_panganensis	Globimetula_dinklagei))	(Septulina_glauca	(Vanwykia_remota	(Plicosepalus_sagittifolius	(((Englerina_woodfordioides	(Oliverella_rubroviridis	Tapinanthus_quinquangulus))	(Englerina_ramulosa	Tapinanthus_constrictiflorus))	((((Ileostylus_micranthus	Muellerina_eucalyptoides)	(((Loranthus_europaeus	(Loranthus_delavayi	(Loranthus_odoratus	Loranthus_kaoi)))	Cecarria_obtusifolia)	(Notanthera_heterophylla	((((((Tripodanthus_acutifolius	((Cladocolea_gracilis	(Struthanthus_oerstedii	Struthanthus_woodsonii))	((Psittacanthus_angustifolius	Passovia_pyrifolia)	((Oryctanthus_occidentalis	Dendropemon_bicolor)	Psittacanthus_calyculatus))))	(Ligaria_cuneifolia	(Lepidaria_sp_Nickrent_4044	((Aetanthus_nodosus	Desmaria_mutabilis)	Tupeia_antarctica))))	Atkinsonia_ligustrina)	(Alepis_flavida	(Peraxilla_tetrapetala	((Macrosolen_cochinchinensis	(Lysiana_exocarpi	Lysiana_filifolia))	((Nuytsia_floribunda	(Lepeostegeres_lancifolia	Decaisnina_triflora))	(Loxanthera_speciosa	Amylotheca_duthieana))))))	Tristerix_corymbosus)
((Englerina_woodfordioides	Agelanthus_sansibarensis)	(((Oncella_ambigua	Oncocalyx_sulfureus)	Berhautia_senegalensis)	(((Helixanthera_kirkii	Moquiniella_rubra)	(((Emelianthe_panganensis	Globimetula_dinklagei)	(((Vanwykia_remota	Socratina_bemarivensis)	(((Tapinanthus_quinquangulus	(Englerina_ramulosa	Tapinanthus_constrictiflorus))	Oliverella_rubroviridis)	(((((Cecarria_obtusifolia	((Loranthus_delavayi	(Loranthus_kaoi	Loranthus_odoratus))	Loranthus_europaeus))	((Tristerix_corymbosus	(Tupeia_antarctica	(((Tripodanthus_acutifolius	((Oryctanthus_occidentalis	Dendropemon_bicolor)	((Psittacanthus_calyculatus	Passovia_pyrifolia)	((Cladocolea_gracilis	Psittacanthus_angustifolius)	(Struthanthus_oerstedii	Struthanthus_woodsonii)))))	((Atkinsonia_ligustrina	(Alepis_flavida	((Lepidaria_sp_Nickrent_4044	((((Macrosolen_cochinchinensis	Nuytsia_floribunda)	(((Notanthera_heterophylla	Lepeostegeres_lancifolia)	Decaisnina_triflora)	Amylotheca_duthieana))	Loxanthera_speciosa)	(Lysiana_exocarpi	Lysiana_filifolia)))	(Ligaria_cuneifolia	Peraxilla_tetrapetala))))	(Aetanthus_nodosus	Desmaria_mutabilis)))	Gaiadendron_punctatum)))	(Ileostylus_micranthus	Muellerina_eucalyptoides)))
(Agelanthus_sansibarensis	(((Oncella_ambigua	Oncocalyx_sulfureus)	(Englerina_woodfordioides	Berhautia_senegalensis))	(((((((Erianthemum_dregei	Oedina_pendens)	((((Helixanthera_cylindrica	(Taxillus_chinensis	(Scurrula_pulverulenta	(Scurrula_ferruginea	Scurrula_parasitica))))	(Plicosepalus_sagittifolius	(((Cecarria_obtusifolia	((Loranthus_delavayi	(Loranthus_kaoi	Loranthus_odoratus))	Loranthus_europaeus))	((((((Tripodanthus_acutifolius	(((Cladocolea_gracilis	Psittacanthus_angustifolius)	(Struthanthus_oerstedii	Struthanthus_woodsonii))	((Psittacanthus_calyculatus	(Oryctanthus_occidentalis	Dendropemon_bicolor))	Passovia_pyrifolia)))	(Ligaria_cuneifolia	(Aetanthus_nodosus	Desmaria_mutabilis)))	(Gaiadendron_punctatum	(Atkinsonia_ligustrina	((Lepidaria_sp_Nickrent_4044	(((((Lysiana_exocarpi	Lysiana_filifolia)	Macrosolen_cochinchinensis)	(Lepeostegeres_lancifolia	(Amylotheca_duthieana	Loxanthera_speciosa)))	Decaisnina_triflora)	(Notanthera_heterophylla	Nuytsia_floribunda)))	(Peraxilla_tetrapetala	Alepis_flavida)))))	Tupeia_antarctica)	Tristerix_corymbosus)	(Ileostylus_micranthus	Muellerina_eucalyptoides)))	(Baratranthus_axanthus	((Amyema_queenslandica
(Agelanthus_sansibarensis	((((Helixanthera_kirkii	Moquiniella_rubra)	(Oncella_ambigua	Oncocalyx_sulfureus))	Berhautia_senegalensis)	((((Globimetula_dinklagei	(Erianthemum_dregei	Oedina_pendens))	Emelianthe_panganensis)	((Vanwykia_remota	Socratina_bemarivensis)	(((Septulina_glauca	((((((Cecarria_obtusifolia	(((Loranthus_delavayi	Loranthus_odoratus)	Loranthus_kaoi)	Loranthus_europaeus))	(((((Aetanthus_nodosus	Desmaria_mutabilis)	(((Peraxilla_tetrapetala	(Alepis_flavida	(Lepidaria_sp_Nickrent_4044	((Lysiana_exocarpi	Lysiana_filifolia)	((Lepeostegeres_lancifolia	(Macrosolen_cochinchinensis	(Amylotheca_duthieana	Loxanthera_speciosa)))	Decaisnina_triflora)))))	(Ligaria_cuneifolia	Notanthera_heterophylla))	((Tripodanthus_acutifolius	(((((Psittacanthus_angustifolius	(Struthanthus_oerstedii	Struthanthus_woodsonii))	Passovia_pyrifolia)	Cladocolea_gracilis)	Psittacanthus_calyculatus)	(Oryctanthus_occidentalis	Dendropemon_bicolor)))	Atkinsonia_ligustrina)))	((Nuytsia_floribunda	Tristerix_corymbosus)	Gaiadendron_punctatum))	Tupeia_antarctica)	(Ileostylus_micranthus	Muellerina_eucalyptoides)))	(((Amyema_glabra	Diplatia_furcata)
(Agelanthus_sansibarensis	(((((((Erianthemum_dregei	Oedina_pendens)	((Moquiniella_rubra	Emelianthe_panganensis)	Globimetula_dinklagei))	((Vanwykia_remota	Socratina_bemarivensis)	((Dendrophthoe_curvata	Dendrophthoe_longituba)	((Taxillus_chinensis	(Scurrula_pulverulenta	(Scurrula_ferruginea	(Helixanthera_coccinea	Scurrula_parasitica))))	((((Ileostylus_micranthus	Muellerina_eucalyptoides)	((Cecarria_obtusifolia	((Loranthus_odoratus	(Loranthus_kaoi	Loranthus_delavayi))	Loranthus_europaeus))	((Nuytsia_floribunda	Gaiadendron_punctatum)	(Tristerix_corymbosus	((Tripodanthus_acutifolius	((Struthanthus_oerstedii	Struthanthus_woodsonii)	((Passovia_pyrifolia	(Psittacanthus_angustifolius	(Psittacanthus_calyculatus	(Oryctanthus_occidentalis	Dendropemon_bicolor))))	Cladocolea_gracilis)))	((Atkinsonia_ligustrina	(Tupeia_antarctica	(Ligaria_cuneifolia	(Aetanthus_nodosus	Desmaria_mutabilis))))	(Peraxilla_tetrapetala	(Alepis_flavida	(Notanthera_heterophylla	(((Lepeostegeres_lancifolia	Amylotheca_duthieana)	Loxanthera_speciosa)	((Decaisnina_triflora	(Lepidaria_sp_Nickrent_4044	Macrosolen_cochinchinensis))	(Lysiana_exocarpi	Lysiana_filifolia))))))))))))
((Englerina_woodfordioides	Agelanthus_sansibarensis)	(((Oncella_ambigua	Oncocalyx_sulfureus)	(((Moquiniella_rubra	(((Helixanthera_kirkii	(Emelianthe_panganensis	Globimetula_dinklagei))	((((Helixanthera_coccinea	(Dendrophthoe_curvata	Dendrophthoe_longituba))	((Taxillus_chinensis	(Scurrula_ferruginea	(Scurrula_parasitica	Scurrula_pulverulenta)))	(((((Dactyliophora_novaeguineae	(Sogerianthe_sessiflora	(Amyema_glabra	Diplatia_furcata)))	(Amyema_queenslandica	Benthamina_alyxifolia))	Helixanthera_cylindrica)	Baratranthus_axanthus)	((Cecarria_obtusifolia	((Loranthus_odoratus	(Loranthus_kaoi	Loranthus_delavayi))	Loranthus_europaeus))	((Tristerix_corymbosus	((Tupeia_antarctica	(Aetanthus_nodosus	Desmaria_mutabilis))	(((Gaiadendron_punctatum	((((Lepidaria_sp_Nickrent_4044	Notanthera_heterophylla)	((((Decaisnina_triflora	Macrosolen_cochinchinensis)	(Lysiana_exocarpi	Lysiana_filifolia))	Lepeostegeres_lancifolia)	(Amylotheca_duthieana	Loxanthera_speciosa)))	Alepis_flavida)	(Ligaria_cuneifolia	Peraxilla_tetrapetala)))	Atkinsonia_ligustrina)	((Psittacanthus_calyculatus	Tripodanthus_acutifolius)	((((Struthanthus_oerstedii	Struthanthus_woodsonii)
(Agelanthus_sansibarensis	(((((((Helixanthera_kirkii	Moquiniella_rubra)	(((((Erianthemum_dregei	Oedina_pendens)	Globimetula_dinklagei)	Emelianthe_panganensis)	((((Taxillus_chinensis	(Scurrula_ferruginea	(Scurrula_parasitica	Scurrula_pulverulenta)))	(((((Dactyliophora_novaeguineae	(Amyema_glabra	Diplatia_furcata))	(Baratranthus_axanthus	(Amyema_queenslandica	Benthamina_alyxifolia)))	Sogerianthe_sessiflora)	Helixanthera_cylindrica)	((Cecarria_obtusifolia	((Loranthus_delavayi	(Loranthus_odoratus	Loranthus_kaoi))	Loranthus_europaeus))	(((((Tupeia_antarctica	(Ligaria_cuneifolia	(Aetanthus_nodosus	Desmaria_mutabilis)))	(Tripodanthus_acutifolius	(((Psittacanthus_calyculatus	Passovia_pyrifolia)	((Cladocolea_gracilis	Psittacanthus_angustifolius)	(Struthanthus_oerstedii	Struthanthus_woodsonii)))	(Oryctanthus_occidentalis	Dendropemon_bicolor))))	((Nuytsia_floribunda	Tristerix_corymbosus)	((Lepidaria_sp_Nickrent_4044	Gaiadendron_punctatum)	((Alepis_flavida	Peraxilla_tetrapetala)	(Notanthera_heterophylla	(((Macrosolen_cochinchinensis	(Lysiana_exocarpi	Lysiana_filifolia))	(Decaisnina_triflora	Lepeostegeres_lancifolia))	(Amylotheca_duthieana
(Agelanthus_sansibarensis	(((Helixanthera_coccinea	(Englerina_woodfordioides	((Oliverella_rubroviridis	(Englerina_ramulosa	Tapinanthus_constrictiflorus))	Tapinanthus_quinquangulus)))	(Bakerella_sp_Nickrent_4161	((Helixanthera_kirkii	Moquiniella_rubra)	(((((((Scurrula_ferruginea	((Scurrula_parasitica	Scurrula_pulverulenta)	Taxillus_chinensis))	(Plicosepalus_sagittifolius	((Baratranthus_axanthus	((Sogerianthe_sessiflora	(Amyema_glabra	Diplatia_furcata))	(Helixanthera_cylindrica	(Amyema_queenslandica	(Dactyliophora_novaeguineae	Benthamina_alyxifolia)))))	((Ileostylus_micranthus	Muellerina_eucalyptoides)	((Cecarria_obtusifolia	((Loranthus_delavayi	(Loranthus_odoratus	Loranthus_kaoi))	Loranthus_europaeus))	((((((Aetanthus_nodosus	Desmaria_mutabilis)	(Tripodanthus_acutifolius	(((Struthanthus_oerstedii	Struthanthus_woodsonii)	(Cladocolea_gracilis	Psittacanthus_angustifolius))	(Psittacanthus_calyculatus	(Passovia_pyrifolia	(Oryctanthus_occidentalis	Dendropemon_bicolor))))))	(Gaiadendron_punctatum	((Alepis_flavida	Peraxilla_tetrapetala)	((Lepidaria_sp_Nickrent_4044	Notanthera_heterophylla)	(((Lysiana_exocarpi	Lysiana_filifolia)	(Lepeostegeres_lancifolia	(Macrosolen_cochinchinensis
((((((Baratranthus_axanthus	((Amyema_queenslandica	Sogerianthe_sessiflora)	((Dactyliophora_novaeguineae	(Amyema_glabra	Diplatia_furcata))	Benthamina_alyxifolia)))	((Ileostylus_micranthus	Muellerina_eucalyptoides)	((Cecarria_obtusifolia	((Loranthus_odoratus	(Loranthus_kaoi	Loranthus_delavayi))	Loranthus_europaeus))	((((Ligaria_cuneifolia	(Aetanthus_nodosus	Desmaria_mutabilis))	(Tripodanthus_acutifolius	((Psittacanthus_calyculatus	Struthanthus_woodsonii)	((Passovia_pyrifolia	(Oryctanthus_occidentalis	Dendropemon_bicolor))	((Struthanthus_oerstedii	Cladocolea_gracilis)	Psittacanthus_angustifolius)))))	((Atkinsonia_ligustrina	Gaiadendron_punctatum)	((Lepidaria_sp_Nickrent_4044	Notanthera_heterophylla)	(Alepis_flavida	(Peraxilla_tetrapetala	((Macrosolen_cochinchinensis	((Amylotheca_duthieana	Loxanthera_speciosa)	Lepeostegeres_lancifolia))	(Decaisnina_triflora	(Lysiana_exocarpi	Lysiana_filifolia))))))))	(Tupeia_antarctica	(Nuytsia_floribunda	Tristerix_corymbosus))))))	((Scurrula_ferruginea	((Helixanthera_kirkii	Scurrula_parasitica)	((Dendrophthoe_curvata	Dendrophthoe_longituba)	Scurrula_pulverulenta)))	(Helixanthera_coccinea	Taxillus_chinensis)))
(Agelanthus_sansibarensis	((((Englerina_ramulosa	(Englerina_woodfordioides	(Tapinanthus_quinquangulus	Oliverella_rubroviridis)))	Tapinanthus_constrictiflorus)	((Globimetula_dinklagei	(Emelianthe_panganensis	((Moquiniella_rubra	Helixanthera_kirkii)	(Erianthemum_dregei	Oedina_pendens))))	(((Phragmanthera_crassicaulis	Septulina_glauca)	(Bakerella_sp_Nickrent_4161	((((((Cecarria_obtusifolia	((Loranthus_delavayi	(Loranthus_odoratus	Loranthus_kaoi))	Loranthus_europaeus))	(((Tupeia_antarctica	((Ligaria_cuneifolia	(Aetanthus_nodosus	Desmaria_mutabilis))	(Tripodanthus_acutifolius	((Cladocolea_gracilis	((Struthanthus_oerstedii	Struthanthus_woodsonii)	(Psittacanthus_angustifolius	(Passovia_pyrifolia	(Oryctanthus_occidentalis	Dendropemon_bicolor)))))	Psittacanthus_calyculatus))))	(((Peraxilla_tetrapetala	(((Lysiana_exocarpi	Lysiana_filifolia)	(((Decaisnina_triflora	Lepeostegeres_lancifolia)	(Lepidaria_sp_Nickrent_4044	Notanthera_heterophylla))	((Amylotheca_duthieana	Loxanthera_speciosa)	Macrosolen_cochinchinensis)))	Alepis_flavida))	((Gaiadendron_punctatum	Nuytsia_floribunda)	Tristerix_corymbosus))	Atkinsonia_ligustrina))	(Ileostylus_micranthus	Muellerina_eucalyptoides)))
(Moquiniella_rubra	(((Phragmanthera_crassicaulis	Bakerella_sp_Nickrent_4161)	(Agelanthus_sansibarensis	(Berhautia_senegalensis	(Oncella_ambigua	Oncocalyx_sulfureus))))	(Septulina_glauca	(((Vanwykia_remota	Socratina_bemarivensis)	((Erianthemum_dregei	Oedina_pendens)	(Emelianthe_panganensis	Globimetula_dinklagei)))	(((((Baratranthus_axanthus	((Amyema_queenslandica	Benthamina_alyxifolia)	(Dactyliophora_novaeguineae	((Amyema_glabra	Diplatia_furcata)	Sogerianthe_sessiflora))))	Helixanthera_cylindrica)	((Cecarria_obtusifolia	((Loranthus_delavayi	(Loranthus_odoratus	Loranthus_kaoi))	Loranthus_europaeus))	((((Nuytsia_floribunda	Tristerix_corymbosus)	Gaiadendron_punctatum)	(Tupeia_antarctica	(((Tripodanthus_acutifolius	((Cladocolea_gracilis	((Struthanthus_oerstedii	Struthanthus_woodsonii)	(Psittacanthus_angustifolius	(Passovia_pyrifolia	(Oryctanthus_occidentalis	Dendropemon_bicolor)))))	Psittacanthus_calyculatus))	(((((Lysiana_exocarpi	Lysiana_filifolia)	((Lepeostegeres_lancifolia	(Notanthera_heterophylla	Decaisnina_triflora))	((Amylotheca_duthieana	Loxanthera_speciosa)	Macrosolen_cochinchinensis)))	(Lepidaria_sp_Nickrent_4044	Peraxilla_tetrapetala))
((Englerina_woodfordioides	Agelanthus_sansibarensis)	((((Moquiniella_rubra	((((Emelianthe_panganensis	(Helixanthera_kirkii	Globimetula_dinklagei))	(((((((Scurrula_parasitica	Scurrula_pulverulenta)	Scurrula_ferruginea)	Taxillus_chinensis)	((((Amyema_queenslandica	(Benthamina_alyxifolia	(Dactyliophora_novaeguineae	(Sogerianthe_sessiflora	(Amyema_glabra	Diplatia_furcata)))))	Baratranthus_axanthus)	(((Ileostylus_micranthus	Muellerina_eucalyptoides)	((Cecarria_obtusifolia	(Loranthus_europaeus	(Loranthus_odoratus	(Loranthus_kaoi	Loranthus_delavayi))))	((Tupeia_antarctica	(Tristerix_corymbosus	Nuytsia_floribunda))	((((Notanthera_heterophylla	((((Amylotheca_duthieana	Loxanthera_speciosa)	((Lepidaria_sp_Nickrent_4044	Macrosolen_cochinchinensis)	(Decaisnina_triflora	Lepeostegeres_lancifolia)))	(Lysiana_exocarpi	Lysiana_filifolia))	(Peraxilla_tetrapetala	Alepis_flavida)))	((Tripodanthus_acutifolius	(((Struthanthus_woodsonii	Struthanthus_oerstedii)	(Cladocolea_gracilis	Psittacanthus_angustifolius))	(((Dendropemon_bicolor	Oryctanthus_occidentalis)	Psittacanthus_calyculatus)	Passovia_pyrifolia)))	(Ligaria_cuneifolia	(Aetanthus_nodosus	Desmaria_mutabilis))))
(Agelanthus_sansibarensis	(Berhautia_senegalensis	(((Helixanthera_kirkii	Moquiniella_rubra)	(Oncella_ambigua	Oncocalyx_sulfureus))	((Englerina_woodfordioides	((Oliverella_rubroviridis	Tapinanthus_quinquangulus)	(Tapinanthus_constrictiflorus	Englerina_ramulosa)))	((((((Plicosepalus_sagittifolius	(((((Benthamina_alyxifolia	Dactyliophora_novaeguineae)	Amyema_queenslandica)	(Sogerianthe_sessiflora	(Amyema_glabra	Diplatia_furcata)))	Baratranthus_axanthus)	((Cecarria_obtusifolia	(Loranthus_europaeus	(Loranthus_delavayi	(Loranthus_odoratus	Loranthus_kaoi))))	((((Lepidaria_sp_Nickrent_4044	Notanthera_heterophylla)	Gaiadendron_punctatum)	((((((((Lysiana_exocarpi	Lysiana_filifolia)	(((Amylotheca_duthieana	Loxanthera_speciosa)	Macrosolen_cochinchinensis)	Lepeostegeres_lancifolia))	Decaisnina_triflora)	(Peraxilla_tetrapetala	Alepis_flavida))	((Tripodanthus_acutifolius	(((Struthanthus_woodsonii	((Psittacanthus_angustifolius	Cladocolea_gracilis)	Struthanthus_oerstedii))	((Dendropemon_bicolor	Oryctanthus_occidentalis)	Passovia_pyrifolia))	Psittacanthus_calyculatus))	(Ligaria_cuneifolia	(Aetanthus_nodosus	Desmaria_mutabilis))))	Atkinsonia_ligustrina)	(Tristerix_corymbosus
(Agelanthus_sansibarensis	((Oncella_ambigua	Oncocalyx_sulfureus)	((Phragmanthera_crassicaulis	((Septulina_glauca	(((Emelianthe_panganensis	(Socratina_bemarivensis	Globimetula_dinklagei))	((Helixanthera_kirkii	Moquiniella_rubra)	(Oedina_pendens	Erianthemum_dregei)))	((((Englerina_ramulosa	(Oliverella_rubroviridis	Tapinanthus_quinquangulus))	Tapinanthus_constrictiflorus)	Englerina_woodfordioides)	(Vanwykia_remota	((Plicosepalus_sagittifolius	((Dendrophthoe_longituba	Helixanthera_coccinea)	Dendrophthoe_curvata))	((Helixanthera_cylindrica	(((((Benthamina_alyxifolia	Dactyliophora_novaeguineae)	Amyema_queenslandica)	(Sogerianthe_sessiflora	(Amyema_glabra	Diplatia_furcata)))	Baratranthus_axanthus)	((Cecarria_obtusifolia	(Loranthus_europaeus	(Loranthus_odoratus	(Loranthus_kaoi	Loranthus_delavayi))))	((Ligaria_cuneifolia	((Atkinsonia_ligustrina	((Notanthera_heterophylla	((Lepidaria_sp_Nickrent_4044	((Lysiana_exocarpi	Lysiana_filifolia)	(((Amylotheca_duthieana	Loxanthera_speciosa)	Macrosolen_cochinchinensis)	(Decaisnina_triflora	Lepeostegeres_lancifolia))))	(Peraxilla_tetrapetala	Alepis_flavida)))	((Tristerix_corymbosus	(Nuytsia_floribunda
(Agelanthus_sansibarensis	((Oncella_ambigua	Oncocalyx_sulfureus)	((Bakerella_sp_Nickrent_4161	(Phragmanthera_crassicaulis	((Septulina_glauca	(((((Socratina_bemarivensis	Vanwykia_remota)	(Emelianthe_panganensis	Globimetula_dinklagei))	(Oedina_pendens	Erianthemum_dregei))	(((((Scurrula_ferruginea	(Scurrula_parasitica	Scurrula_pulverulenta))	Taxillus_chinensis)	((((Helixanthera_cylindrica	(Benthamina_alyxifolia	Amyema_queenslandica))	((Sogerianthe_sessiflora	Dactyliophora_novaeguineae)	(Amyema_glabra	Diplatia_furcata)))	Baratranthus_axanthus)	((Cecarria_obtusifolia	(Loranthus_europaeus	(Loranthus_delavayi	(Loranthus_odoratus	Loranthus_kaoi))))	(((Nuytsia_floribunda	Gaiadendron_punctatum)	((((Psittacanthus_calyculatus	Tripodanthus_acutifolius)	(((Struthanthus_woodsonii	Struthanthus_oerstedii)	(Psittacanthus_angustifolius	Cladocolea_gracilis))	(Passovia_pyrifolia	(Dendropemon_bicolor	Oryctanthus_occidentalis))))	(((Aetanthus_nodosus	Desmaria_mutabilis)	Atkinsonia_ligustrina)	(((Peraxilla_tetrapetala	Alepis_flavida)	(((Lysiana_exocarpi	Lysiana_filifolia)	((Macrosolen_cochinchinensis	(Decaisnina_triflora	Lepeostegeres_lancifolia))
(((Phragmanthera_crassicaulis	((((Dendrophthoe_longituba	(Socratina_bemarivensis	Vanwykia_remota))	(Globimetula_dinklagei	(Emelianthe_panganensis	(Oedina_pendens	Erianthemum_dregei))))	(Septulina_glauca	((((Helixanthera_coccinea	((Scurrula_ferruginea	(Scurrula_parasitica	Scurrula_pulverulenta))	Taxillus_chinensis))	(((Cecarria_obtusifolia	(Loranthus_europaeus	(Loranthus_delavayi	(Loranthus_odoratus	Loranthus_kaoi))))	((Tupeia_antarctica	((Tristerix_corymbosus	Nuytsia_floribunda)	(((Ligaria_cuneifolia	(Aetanthus_nodosus	Desmaria_mutabilis))	(Tripodanthus_acutifolius	(((Struthanthus_woodsonii	Struthanthus_oerstedii)	(Psittacanthus_angustifolius	Cladocolea_gracilis))	(Passovia_pyrifolia	(Psittacanthus_calyculatus	(Dendropemon_bicolor	Oryctanthus_occidentalis))))))	(Atkinsonia_ligustrina	(Gaiadendron_punctatum	(Alepis_flavida	(((Lysiana_exocarpi	Lysiana_filifolia)	(((Decaisnina_triflora	Lepeostegeres_lancifolia)	((Amylotheca_duthieana	Loxanthera_speciosa)	Macrosolen_cochinchinensis))	(Notanthera_heterophylla	Lepidaria_sp_Nickrent_4044)))	Peraxilla_tetrapetala)))))))	(Ileostylus_micranthus	Muellerina_eucalyptoides)))	(Baratranthus_axanthus
((((Phragmanthera_crassicaulis	((Septulina_glauca	(Helixanthera_coccinea	((((Oedina_pendens	Erianthemum_dregei)	Moquiniella_rubra)	(((((Tapinanthus_quinquangulus	Oliverella_rubroviridis)	(Englerina_ramulosa	Tapinanthus_constrictiflorus))	Englerina_woodfordioides)	Emelianthe_panganensis)	Globimetula_dinklagei))	(Plicosepalus_sagittifolius	((((Ileostylus_micranthus	Muellerina_eucalyptoides)	((Cecarria_obtusifolia	(Loranthus_europaeus	(Loranthus_delavayi	(Loranthus_odoratus	Loranthus_kaoi))))	((((Atkinsonia_ligustrina	((Alepis_flavida	Peraxilla_tetrapetala)	((Notanthera_heterophylla	Lepidaria_sp_Nickrent_4044)	(((Lysiana_exocarpi	Lysiana_filifolia)	Decaisnina_triflora)	((Lepeostegeres_lancifolia	(Amylotheca_duthieana	Loxanthera_speciosa))	Macrosolen_cochinchinensis)))))	((Cladocolea_gracilis	((Psittacanthus_calyculatus	Tripodanthus_acutifolius)	((Struthanthus_woodsonii	Struthanthus_oerstedii)	(Psittacanthus_angustifolius	(Dendropemon_bicolor	Oryctanthus_occidentalis)))))	Passovia_pyrifolia))	(Gaiadendron_punctatum	(Tristerix_corymbosus	Nuytsia_floribunda)))	(Tupeia_antarctica	(Aetanthus_nodosus	Desmaria_mutabilis)))))	(Baratranthus_axanthus	((Benthamina_alyxifolia
((Berhautia_senegalensis	((Bakerella_sp_Nickrent_4161	(Phragmanthera_crassicaulis	(Septulina_glauca	(((Oedina_pendens	Erianthemum_dregei)	(((Englerina_ramulosa	Tapinanthus_constrictiflorus)	(Englerina_woodfordioides	(Tapinanthus_quinquangulus	Oliverella_rubroviridis)))	(Emelianthe_panganensis	Globimetula_dinklagei)))	((Socratina_bemarivensis	Vanwykia_remota)	(((Scurrula_ferruginea	((Scurrula_parasitica	Scurrula_pulverulenta)	Taxillus_chinensis))	(((Cecarria_obtusifolia	(Loranthus_europaeus	(Loranthus_delavayi	(Loranthus_odoratus	Loranthus_kaoi))))	((Tupeia_antarctica	((Tristerix_corymbosus	(Nuytsia_floribunda	(Aetanthus_nodosus	Desmaria_mutabilis)))	(((Atkinsonia_ligustrina	(Ligaria_cuneifolia	(Peraxilla_tetrapetala	(((Notanthera_heterophylla	Lepidaria_sp_Nickrent_4044)	(((Lysiana_exocarpi	Lysiana_filifolia)	Decaisnina_triflora)	(Lepeostegeres_lancifolia	((Amylotheca_duthieana	Loxanthera_speciosa)	Macrosolen_cochinchinensis))))	Alepis_flavida))))	(Tripodanthus_acutifolius	(((Psittacanthus_calyculatus	Passovia_pyrifolia)	(((Struthanthus_woodsonii	Struthanthus_oerstedii)	Cladocolea_gracilis)	Psittacanthus_angustifolius))	(Dendropemon_bicolor
(((Bakerella_sp_Nickrent_4161	(((((Emelianthe_panganensis	(Helixanthera_kirkii	Globimetula_dinklagei))	(Oedina_pendens	Erianthemum_dregei))	((Dendrophthoe_curvata	Dendrophthoe_longituba)	(Socratina_bemarivensis	Vanwykia_remota)))	(((Plicosepalus_sagittifolius	Scurrula_ferruginea)	((((Englerina_ramulosa	Tapinanthus_constrictiflorus)	(Englerina_woodfordioides	(Tapinanthus_quinquangulus	Oliverella_rubroviridis)))	(Scurrula_parasitica	Scurrula_pulverulenta))	Helixanthera_coccinea))	((((Cecarria_obtusifolia	(Loranthus_europaeus	(Loranthus_odoratus	(Loranthus_kaoi	Loranthus_delavayi))))	((Atkinsonia_ligustrina	(((Tripodanthus_acutifolius	(((Struthanthus_woodsonii	(Notanthera_heterophylla	Struthanthus_oerstedii))	(Cladocolea_gracilis	Psittacanthus_angustifolius))	(Psittacanthus_calyculatus	((Dendropemon_bicolor	Oryctanthus_occidentalis)	Passovia_pyrifolia))))	(Tupeia_antarctica	(Ligaria_cuneifolia	(Aetanthus_nodosus	Desmaria_mutabilis))))	((Tristerix_corymbosus	Nuytsia_floribunda)	((Alepis_flavida	(Peraxilla_tetrapetala	((((Lepeostegeres_lancifolia	Macrosolen_cochinchinensis)	Lepidaria_sp_Nickrent_4044)	(Decaisnina_triflora	(Amylotheca_duthieana	Loxanthera_speciosa)))
((Globimetula_dinklagei	((Septulina_glauca	(((Bakerella_sp_Nickrent_4161	(Helixanthera_kirkii	Moquiniella_rubra))	(Phragmanthera_crassicaulis	(Oncella_ambigua	Oncocalyx_sulfureus)))	Berhautia_senegalensis))	(((Emelianthe_panganensis	(Oedina_pendens	Erianthemum_dregei))	(((Tapinanthus_quinquangulus	((Englerina_ramulosa	Tapinanthus_constrictiflorus)	Oliverella_rubroviridis))	Englerina_woodfordioides)	(((Dendrophthoe_curvata	Dendrophthoe_longituba)	(Taxillus_chinensis	(Helixanthera_coccinea	(Scurrula_ferruginea	(Scurrula_parasitica	Scurrula_pulverulenta)))))	(Plicosepalus_sagittifolius	(((Cecarria_obtusifolia	(Loranthus_europaeus	(Loranthus_delavayi	(Loranthus_odoratus	Loranthus_kaoi))))	(((((Tristerix_corymbosus	Tupeia_antarctica)	((Atkinsonia_ligustrina	((Peraxilla_tetrapetala	((((Notanthera_heterophylla	Decaisnina_triflora)	(Lepeostegeres_lancifolia	(Amylotheca_duthieana	Loxanthera_speciosa)))	((Lysiana_exocarpi	Lysiana_filifolia)	(Macrosolen_cochinchinensis	Lepidaria_sp_Nickrent_4044)))	Alepis_flavida))	(Ligaria_cuneifolia	(Aetanthus_nodosus	Desmaria_mutabilis))))	(Tripodanthus_acutifolius	(Psittacanthus_calyculatus	(((Dendropemon_bicolor
(((((((Phragmanthera_crassicaulis	Septulina_glauca)	(Bakerella_sp_Nickrent_4161	(Helixanthera_kirkii	Moquiniella_rubra)))	((Emelianthe_panganensis	(Oedina_pendens	Erianthemum_dregei))	(((Tapinanthus_quinquangulus	((Englerina_ramulosa	Tapinanthus_constrictiflorus)	Oliverella_rubroviridis))	((Helixanthera_coccinea	(Taxillus_chinensis	((Scurrula_parasitica	Scurrula_pulverulenta)	Scurrula_ferruginea)))	((Plicosepalus_sagittifolius	(((Cecarria_obtusifolia	(Loranthus_europaeus	((Loranthus_kaoi	Loranthus_odoratus)	Loranthus_delavayi)))	(((Nuytsia_floribunda	Tristerix_corymbosus)	((Gaiadendron_punctatum	(((Lysiana_exocarpi	Lysiana_filifolia)	(Lepidaria_sp_Nickrent_4044	((Decaisnina_triflora	Notanthera_heterophylla)	(Macrosolen_cochinchinensis	((Amylotheca_duthieana	Loxanthera_speciosa)	Lepeostegeres_lancifolia)))))	(Alepis_flavida	Peraxilla_tetrapetala)))	(((Tupeia_antarctica	(Ligaria_cuneifolia	(Aetanthus_nodosus	Desmaria_mutabilis)))	Atkinsonia_ligustrina)	(Tripodanthus_acutifolius	(((Psittacanthus_calyculatus	(Dendropemon_bicolor	Oryctanthus_occidentalis))	Passovia_pyrifolia)	(Struthanthus_oerstedii	((Cladocolea_gracilis	Psittacanthus_angustifolius)
(Agelanthus_sansibarensis	(Berhautia_senegalensis	((Bakerella_sp_Nickrent_4161	((Septulina_glauca	(((((Helixanthera_cylindrica	((Baratranthus_axanthus	((Diplatia_furcata	Amyema_glabra)	((Amyema_queenslandica	(Dactyliophora_novaeguineae	Benthamina_alyxifolia))	Sogerianthe_sessiflora)))	((Cecarria_obtusifolia	(Loranthus_europaeus	(Loranthus_delavayi	(Loranthus_kaoi	Loranthus_odoratus))))	((Tupeia_antarctica	(((Nuytsia_floribunda	Tristerix_corymbosus)	(Lepidaria_sp_Nickrent_4044	Gaiadendron_punctatum))	(((Ligaria_cuneifolia	(Aetanthus_nodosus	Desmaria_mutabilis))	(Atkinsonia_ligustrina	(Peraxilla_tetrapetala	(Alepis_flavida	((Lysiana_exocarpi	Lysiana_filifolia)	(((Macrosolen_cochinchinensis	(Amylotheca_duthieana	Loxanthera_speciosa))	(Lepeostegeres_lancifolia	Decaisnina_triflora))	Notanthera_heterophylla))))))	(Tripodanthus_acutifolius	((((Dendropemon_bicolor	Oryctanthus_occidentalis)	Passovia_pyrifolia)	((Cladocolea_gracilis	Psittacanthus_angustifolius)	(Struthanthus_woodsonii	Struthanthus_oerstedii)))	Psittacanthus_calyculatus)))))	(Ileostylus_micranthus	Muellerina_eucalyptoides)))))	((Scurrula_pulverulenta	(Scurrula_parasitica	Scurrula_ferruginea))
(Agelanthus_sansibarensis	(((Bakerella_sp_Nickrent_4161	((((((((Dendrophthoe_curvata	Dendrophthoe_longituba)	Plicosepalus_sagittifolius)	(Vanwykia_remota	Socratina_bemarivensis))	Helixanthera_coccinea)	(((Baratranthus_axanthus	((Diplatia_furcata	Amyema_glabra)	((Amyema_queenslandica	(Dactyliophora_novaeguineae	Benthamina_alyxifolia))	Sogerianthe_sessiflora)))	((Ileostylus_micranthus	Muellerina_eucalyptoides)	((Cecarria_obtusifolia	(Loranthus_europaeus	(Loranthus_odoratus	(Loranthus_delavayi	Loranthus_kaoi))))	((Nuytsia_floribunda	Tristerix_corymbosus)	(((Aetanthus_nodosus	Desmaria_mutabilis)	((Tripodanthus_acutifolius	(((((Passovia_pyrifolia	(Dendropemon_bicolor	Oryctanthus_occidentalis))	Psittacanthus_angustifolius)	(Struthanthus_woodsonii	Struthanthus_oerstedii))	Cladocolea_gracilis)	Psittacanthus_calyculatus))	((((Lepidaria_sp_Nickrent_4044	Gaiadendron_punctatum)	((Alepis_flavida	Peraxilla_tetrapetala)	(((Decaisnina_triflora	Macrosolen_cochinchinensis)	(Lysiana_exocarpi	Lysiana_filifolia))	(Lepeostegeres_lancifolia	(Amylotheca_duthieana	Loxanthera_speciosa)))))	(Notanthera_heterophylla	Ligaria_cuneifolia))	Atkinsonia_ligustrina)))	Tupeia_antarctica)))))
(Agelanthus_sansibarensis	((((Phragmanthera_crassicaulis	(((((((((Dendrophthoe_curvata	Dendrophthoe_longituba)	Plicosepalus_sagittifolius)	(Vanwykia_remota	Socratina_bemarivensis))	((Helixanthera_cylindrica	((Baratranthus_axanthus	((Dactyliophora_novaeguineae	(Benthamina_alyxifolia	Amyema_queenslandica))	(Sogerianthe_sessiflora	(Diplatia_furcata	Amyema_glabra))))	((Cecarria_obtusifolia	(Loranthus_europaeus	((Loranthus_delavayi	Loranthus_odoratus)	Loranthus_kaoi)))	(((((((Cladocolea_gracilis	((Passovia_pyrifolia	(Psittacanthus_calyculatus	(Dendropemon_bicolor	Oryctanthus_occidentalis)))	Psittacanthus_angustifolius))	(Struthanthus_woodsonii	Struthanthus_oerstedii))	Tripodanthus_acutifolius)	(Gaiadendron_punctatum	(((Alepis_flavida	((Ligaria_cuneifolia	Peraxilla_tetrapetala)	((Lepidaria_sp_Nickrent_4044	Notanthera_heterophylla)	((Macrosolen_cochinchinensis	(Lysiana_exocarpi	Lysiana_filifolia))	((Decaisnina_triflora	Lepeostegeres_lancifolia)	(Amylotheca_duthieana	Loxanthera_speciosa))))))	Atkinsonia_ligustrina)	(Aetanthus_nodosus	Desmaria_mutabilis))))	Tupeia_antarctica)	(Nuytsia_floribunda	Tristerix_corymbosus))	(Ileostylus_micranthus	Muellerina_eucalyptoides)))))
(Agelanthus_sansibarensis	(((Bakerella_sp_Nickrent_4161	(((((((Helixanthera_coccinea	(Dendrophthoe_curvata	Dendrophthoe_longituba))	Plicosepalus_sagittifolius)	(Vanwykia_remota	Socratina_bemarivensis))	(((((Cecarria_obtusifolia	(Loranthus_europaeus	(Loranthus_odoratus	(Loranthus_kaoi	Loranthus_delavayi))))	(((((Alepis_flavida	(Peraxilla_tetrapetala	(((Lysiana_exocarpi	Lysiana_filifolia)	((Nuytsia_floribunda	Decaisnina_triflora)	((Macrosolen_cochinchinensis	Lepeostegeres_lancifolia)	(Amylotheca_duthieana	Loxanthera_speciosa))))	Lepidaria_sp_Nickrent_4044)))	(((Tristerix_corymbosus	(Tupeia_antarctica	(Ligaria_cuneifolia	(Aetanthus_nodosus	Desmaria_mutabilis))))	Atkinsonia_ligustrina)	(((Psittacanthus_calyculatus	((Dendropemon_bicolor	Oryctanthus_occidentalis)	Passovia_pyrifolia))	((Psittacanthus_angustifolius	Cladocolea_gracilis)	(Struthanthus_woodsonii	Struthanthus_oerstedii)))	Tripodanthus_acutifolius)))	Gaiadendron_punctatum)	Notanthera_heterophylla)	(Ileostylus_micranthus	Muellerina_eucalyptoides)))	((Benthamina_alyxifolia	Amyema_queenslandica)	((Sogerianthe_sessiflora	(Diplatia_furcata	Amyema_glabra))	Dactyliophora_novaeguineae)))	(Baratranthus_axanthus
(Agelanthus_sansibarensis	(Berhautia_senegalensis	((Oncocalyx_sulfureus	Oncella_ambigua)	(Bakerella_sp_Nickrent_4161	((Septulina_glauca	(((Helixanthera_kirkii	Moquiniella_rubra)	((Englerina_woodfordioides	(Oliverella_rubroviridis	Tapinanthus_quinquangulus))	(Tapinanthus_constrictiflorus	Englerina_ramulosa)))	(((Erianthemum_dregei	Oedina_pendens)	(Emelianthe_panganensis	Globimetula_dinklagei))	(((Plicosepalus_sagittifolius	((Vanwykia_remota	Socratina_bemarivensis)	(Helixanthera_coccinea	(Dendrophthoe_curvata	Dendrophthoe_longituba))))	(Baratranthus_axanthus	((Amyema_queenslandica	((Sogerianthe_sessiflora	Benthamina_alyxifolia)	Dactyliophora_novaeguineae))	(Diplatia_furcata	Amyema_glabra))))	(((Ileostylus_micranthus	Muellerina_eucalyptoides)	((Cecarria_obtusifolia	(Loranthus_europaeus	(Loranthus_odoratus	(Loranthus_kaoi	Loranthus_delavayi))))	(((Tupeia_antarctica	Tristerix_corymbosus)	((((Ligaria_cuneifolia	Atkinsonia_ligustrina)	((((Passovia_pyrifolia	Psittacanthus_calyculatus)	((Psittacanthus_angustifolius	Cladocolea_gracilis)	(Struthanthus_woodsonii	Struthanthus_oerstedii)))	(Dendropemon_bicolor	Oryctanthus_occidentalis))	Tripodanthus_acutifolius))
((Englerina_woodfordioides	Agelanthus_sansibarensis)	(Berhautia_senegalensis	((Oncocalyx_sulfureus	Oncella_ambigua)	((Bakerella_sp_Nickrent_4161	(((Helixanthera_kirkii	Moquiniella_rubra)	(Septulina_glauca	(Globimetula_dinklagei	(Emelianthe_panganensis	(((Plicosepalus_sagittifolius	((Helixanthera_coccinea	(Dendrophthoe_curvata	Dendrophthoe_longituba))	(((Scurrula_ferruginea	(Scurrula_pulverulenta	Scurrula_parasitica))	Taxillus_chinensis)	(((((Dactyliophora_novaeguineae	(Sogerianthe_sessiflora	(Diplatia_furcata	Amyema_glabra)))	(Benthamina_alyxifolia	Amyema_queenslandica))	Baratranthus_axanthus)	Helixanthera_cylindrica)	((Ileostylus_micranthus	Muellerina_eucalyptoides)	((Cecarria_obtusifolia	(Loranthus_europaeus	(Loranthus_odoratus	(Loranthus_kaoi	Loranthus_delavayi))))	(((((((Alepis_flavida	(((Lysiana_exocarpi	Lysiana_filifolia)	(Decaisnina_triflora	Lepidaria_sp_Nickrent_4044))	(Lepeostegeres_lancifolia	(Macrosolen_cochinchinensis	(Amylotheca_duthieana	Loxanthera_speciosa)))))	Peraxilla_tetrapetala)	(Psittacanthus_angustifolius	Gaiadendron_punctatum))	(Atkinsonia_ligustrina	((((Struthanthus_woodsonii	Struthanthus_oerstedii)	(Passovia_pyrifolia
(Agelanthus_sansibarensis	(Berhautia_senegalensis	((Oncocalyx_sulfureus	Oncella_ambigua)	((Bakerella_sp_Nickrent_4161	((Moquiniella_rubra	(Septulina_glauca	((((Plicosepalus_sagittifolius	((((Dactyliophora_novaeguineae	(Sogerianthe_sessiflora	(Diplatia_furcata	Amyema_glabra)))	(Benthamina_alyxifolia	Amyema_queenslandica))	Baratranthus_axanthus)	((Cecarria_obtusifolia	(Loranthus_europaeus	(Loranthus_odoratus	(Loranthus_kaoi	Loranthus_delavayi))))	(((Gaiadendron_punctatum	(((((Lysiana_exocarpi	Lysiana_filifolia)	(Decaisnina_triflora	(Lepeostegeres_lancifolia	(Macrosolen_cochinchinensis	(Amylotheca_duthieana	Loxanthera_speciosa)))))	((Ligaria_cuneifolia	Peraxilla_tetrapetala)	Alepis_flavida))	(Notanthera_heterophylla	Lepidaria_sp_Nickrent_4044))	(Atkinsonia_ligustrina	(((((Psittacanthus_angustifolius	Cladocolea_gracilis)	(Struthanthus_woodsonii	Struthanthus_oerstedii))	(Passovia_pyrifolia	(Psittacanthus_calyculatus	(Dendropemon_bicolor	Oryctanthus_occidentalis))))	Tripodanthus_acutifolius)	(Aetanthus_nodosus	Desmaria_mutabilis)))))	((Tristerix_corymbosus	Tupeia_antarctica)	Nuytsia_floribunda))	(Ileostylus_micranthus	Muellerina_eucalyptoides)))))
(Agelanthus_sansibarensis	(((Helixanthera_kirkii	Moquiniella_rubra)	(Oncocalyx_sulfureus	Oncella_ambigua))	((((((((Vanwykia_remota	Socratina_bemarivensis)	((((Scurrula_ferruginea	(Scurrula_pulverulenta	Scurrula_parasitica))	Taxillus_chinensis)	((((Dactyliophora_novaeguineae	(Sogerianthe_sessiflora	(Diplatia_furcata	Amyema_glabra)))	(Benthamina_alyxifolia	Amyema_queenslandica))	(Helixanthera_cylindrica	Baratranthus_axanthus))	((Ileostylus_micranthus	Muellerina_eucalyptoides)	((((Atkinsonia_ligustrina	(((((Struthanthus_woodsonii	((Psittacanthus_angustifolius	Cladocolea_gracilis)	Struthanthus_oerstedii))	(Passovia_pyrifolia	(Dendropemon_bicolor	Oryctanthus_occidentalis)))	Psittacanthus_calyculatus)	Tripodanthus_acutifolius)	(((Tristerix_corymbosus	Tupeia_antarctica)	((Aetanthus_nodosus	Desmaria_mutabilis)	Nuytsia_floribunda))	(((Lepidaria_sp_Nickrent_4044	((Macrosolen_cochinchinensis	((Amylotheca_duthieana	Loxanthera_speciosa)	Lepeostegeres_lancifolia))	((Lysiana_exocarpi	Lysiana_filifolia)	Decaisnina_triflora)))	(Peraxilla_tetrapetala	Alepis_flavida))	Gaiadendron_punctatum))))	Ligaria_cuneifolia)	Notanthera_heterophylla)	(Cecarria_obtusifolia
(Agelanthus_sansibarensis	((((Vanwykia_remota	Socratina_bemarivensis)	((((Helixanthera_coccinea	(Dendrophthoe_curvata	Dendrophthoe_longituba))	((Scurrula_ferruginea	(Scurrula_pulverulenta	Scurrula_parasitica))	Taxillus_chinensis))	((((Dactyliophora_novaeguineae	(Diplatia_furcata	Amyema_glabra))	((Benthamina_alyxifolia	Amyema_queenslandica)	(Baratranthus_axanthus	Sogerianthe_sessiflora)))	Helixanthera_cylindrica)	((Cecarria_obtusifolia	(Loranthus_europaeus	(Loranthus_delavayi	(Loranthus_odoratus	Loranthus_kaoi))))	((Ileostylus_micranthus	Muellerina_eucalyptoides)	((((Tristerix_corymbosus	Tupeia_antarctica)	(((Aetanthus_nodosus	Desmaria_mutabilis)	(Atkinsonia_ligustrina	((Lepidaria_sp_Nickrent_4044	((Nuytsia_floribunda	Decaisnina_triflora)	((Amylotheca_duthieana	Loxanthera_speciosa)	((Lepeostegeres_lancifolia	Macrosolen_cochinchinensis)	(Lysiana_exocarpi	Lysiana_filifolia)))))	((Ligaria_cuneifolia	Peraxilla_tetrapetala)	Alepis_flavida))))	(((((Psittacanthus_angustifolius	Cladocolea_gracilis)	(Psittacanthus_calyculatus	Struthanthus_woodsonii))	Struthanthus_oerstedii)	(Passovia_pyrifolia	(Dendropemon_bicolor	Oryctanthus_occidentalis)))
((Agelanthus_sansibarensis	((Bakerella_sp_Nickrent_4161	((Socratina_bemarivensis	Phragmanthera_crassicaulis)	((((Moquiniella_rubra	Globimetula_dinklagei)	Emelianthe_panganensis)	(Erianthemum_dregei	Oedina_pendens))	(((Plicosepalus_sagittifolius	(Berhautia_senegalensis	((Englerina_woodfordioides	(Oliverella_rubroviridis	Tapinanthus_quinquangulus))	(Tapinanthus_constrictiflorus	Englerina_ramulosa))))	(((Helixanthera_coccinea	(Dendrophthoe_curvata	Dendrophthoe_longituba))	((Scurrula_ferruginea	(Scurrula_pulverulenta	Scurrula_parasitica))	Taxillus_chinensis))	((((((Dactyliophora_novaeguineae	Benthamina_alyxifolia)	Amyema_queenslandica)	Sogerianthe_sessiflora)	(Diplatia_furcata	Amyema_glabra))	(Baratranthus_axanthus	Helixanthera_cylindrica))	((Ileostylus_micranthus	Muellerina_eucalyptoides)	((Atkinsonia_ligustrina	((Tupeia_antarctica	(Ligaria_cuneifolia	(Aetanthus_nodosus	Desmaria_mutabilis)))	(((((Psittacanthus_angustifolius	Cladocolea_gracilis)	(Struthanthus_oerstedii	Struthanthus_woodsonii))	((Passovia_pyrifolia	(Dendropemon_bicolor	Oryctanthus_occidentalis))	Psittacanthus_calyculatus))	Tripodanthus_acutifolius)	(Tristerix_corymbosus	(Gaiadendron_punctatum	(Alepis_flavida
((((Oncella_ambigua	Oncocalyx_sulfureus)	Berhautia_senegalensis)	(Bakerella_sp_Nickrent_4161	((((Helixanthera_coccinea	((Plicosepalus_sagittifolius	(Vanwykia_remota	Socratina_bemarivensis))	(Dendrophthoe_curvata	Dendrophthoe_longituba)))	((Helixanthera_cylindrica	(((Ileostylus_micranthus	Muellerina_eucalyptoides)	(((Loranthus_europaeus	(Loranthus_delavayi	(Loranthus_kaoi	Loranthus_odoratus)))	Cecarria_obtusifolia)	((Tupeia_antarctica	(Tristerix_corymbosus	Nuytsia_floribunda))	((Notanthera_heterophylla	(Lepidaria_sp_Nickrent_4044	Gaiadendron_punctatum))	((Tripodanthus_acutifolius	(((Struthanthus_oerstedii	Struthanthus_woodsonii)	(((Dendropemon_bicolor	Oryctanthus_occidentalis)	(Psittacanthus_calyculatus	Passovia_pyrifolia))	Psittacanthus_angustifolius))	Cladocolea_gracilis))	(Ligaria_cuneifolia	((Desmaria_mutabilis	Aetanthus_nodosus)	(((Alepis_flavida	Peraxilla_tetrapetala)	(((Macrosolen_cochinchinensis	(Lysiana_exocarpi	Lysiana_filifolia))	(Lepeostegeres_lancifolia	(Loxanthera_speciosa	Amylotheca_duthieana)))	Decaisnina_triflora))	Atkinsonia_ligustrina))))))))	(Baratranthus_axanthus	(((Sogerianthe_sessiflora	(Amyema_glabra	Diplatia_furcata))
((((Oncella_ambigua	Oncocalyx_sulfureus)	Berhautia_senegalensis)	(Bakerella_sp_Nickrent_4161	(((((Oliverella_rubroviridis	Englerina_ramulosa)	Tapinanthus_constrictiflorus)	Tapinanthus_quinquangulus)	(((((Ileostylus_micranthus	Muellerina_eucalyptoides)	(((Loranthus_europaeus	(Loranthus_delavayi	(Loranthus_kaoi	Loranthus_odoratus)))	Cecarria_obtusifolia)	((((Tristerix_corymbosus	Nuytsia_floribunda)	((Gaiadendron_punctatum	Lepidaria_sp_Nickrent_4044)	((Alepis_flavida	Peraxilla_tetrapetala)	((((Lepeostegeres_lancifolia	Macrosolen_cochinchinensis)	(Lysiana_exocarpi	Lysiana_filifolia))	(Loxanthera_speciosa	Amylotheca_duthieana))	(Notanthera_heterophylla	Decaisnina_triflora)))))	(((Tripodanthus_acutifolius	(((Psittacanthus_angustifolius	(Struthanthus_oerstedii	Struthanthus_woodsonii))	((Dendropemon_bicolor	Oryctanthus_occidentalis)	Passovia_pyrifolia))	(Psittacanthus_calyculatus	Cladocolea_gracilis)))	(Desmaria_mutabilis	Aetanthus_nodosus))	Tupeia_antarctica))	(Atkinsonia_ligustrina	Ligaria_cuneifolia))))	((Baratranthus_axanthus	((Amyema_glabra	Diplatia_furcata)	((Sogerianthe_sessiflora	Amyema_queenslandica)	(Dactyliophora_novaeguineae	Benthamina_alyxifolia))))
((((Oncella_ambigua	Oncocalyx_sulfureus)	Berhautia_senegalensis)	((Bakerella_sp_Nickrent_4161	(Phragmanthera_crassicaulis	((((Emelianthe_panganensis	Globimetula_dinklagei)	(Erianthemum_dregei	Oedina_pendens))	(((Englerina_ramulosa	Tapinanthus_constrictiflorus)	(Englerina_woodfordioides	(Tapinanthus_quinquangulus	Oliverella_rubroviridis)))	(((Vanwykia_remota	Socratina_bemarivensis)	(((Dendrophthoe_curvata	Dendrophthoe_longituba)	Plicosepalus_sagittifolius)	((Baratranthus_axanthus	(((Ileostylus_micranthus	Muellerina_eucalyptoides)	(((Loranthus_europaeus	(Loranthus_delavayi	(Loranthus_kaoi	Loranthus_odoratus)))	Cecarria_obtusifolia)	((((Atkinsonia_ligustrina	((((((Struthanthus_oerstedii	Struthanthus_woodsonii)	(Psittacanthus_angustifolius	Cladocolea_gracilis))	((Dendropemon_bicolor	Oryctanthus_occidentalis)	Passovia_pyrifolia))	(Psittacanthus_calyculatus	Tripodanthus_acutifolius))	(Desmaria_mutabilis	Aetanthus_nodosus))	Tupeia_antarctica))	((Tristerix_corymbosus	Nuytsia_floribunda)	(Gaiadendron_punctatum	((Decaisnina_triflora	(((Lepidaria_sp_Nickrent_4044	Macrosolen_cochinchinensis)	(Lysiana_exocarpi	Lysiana_filifolia))	(Lepeostegeres_lancifolia	(Loxanthera_speciosa
((((Oncella_ambigua	Oncocalyx_sulfureus)	Berhautia_senegalensis)	((Vanwykia_remota	Socratina_bemarivensis)	(Bakerella_sp_Nickrent_4161	(Phragmanthera_crassicaulis	((Moquiniella_rubra	((Emelianthe_panganensis	Globimetula_dinklagei)	(Erianthemum_dregei	(Helixanthera_kirkii	Oedina_pendens))))	(((((((Scurrula_ferruginea	(Scurrula_pulverulenta	Scurrula_parasitica))	Taxillus_chinensis)	((Dendrophthoe_curvata	Dendrophthoe_longituba)	(Helixanthera_coccinea	(((Baratranthus_axanthus	(Amyema_queenslandica	(Benthamina_alyxifolia	(Dactyliophora_novaeguineae	Helixanthera_cylindrica))))	(Amyema_glabra	Diplatia_furcata))	(((Loranthus_europaeus	(Loranthus_delavayi	(Loranthus_kaoi	Loranthus_odoratus)))	Cecarria_obtusifolia)	((((Gaiadendron_punctatum	(Notanthera_heterophylla	Lepidaria_sp_Nickrent_4044))	((Tristerix_corymbosus	Tupeia_antarctica)	((((Struthanthus_woodsonii	((Psittacanthus_angustifolius	Cladocolea_gracilis)	Struthanthus_oerstedii))	((Dendropemon_bicolor	Oryctanthus_occidentalis)	Passovia_pyrifolia))	(Psittacanthus_calyculatus	Tripodanthus_acutifolius))	(((Nuytsia_floribunda	(Desmaria_mutabilis	Aetanthus_nodosus))	Atkinsonia_ligustrina)
((((Englerina_woodfordioides	(Tapinanthus_quinquangulus	Oliverella_rubroviridis))	(Englerina_ramulosa	Tapinanthus_constrictiflorus))	(((Oncella_ambigua	Oncocalyx_sulfureus)	Berhautia_senegalensis)	((Phragmanthera_crassicaulis	((Helixanthera_kirkii	Moquiniella_rubra)	(Septulina_glauca	((Plicosepalus_sagittifolius	((((((Dactyliophora_novaeguineae	(Benthamina_alyxifolia	Amyema_queenslandica))	(Sogerianthe_sessiflora	Baratranthus_axanthus))	(Amyema_glabra	Diplatia_furcata))	Helixanthera_cylindrica)	((Cecarria_obtusifolia	(Tupeia_antarctica	((Atkinsonia_ligustrina	((((Lepidaria_sp_Nickrent_4044	Notanthera_heterophylla)	Ligaria_cuneifolia)	((((Loxanthera_speciosa	Amylotheca_duthieana)	(Lepeostegeres_lancifolia	Macrosolen_cochinchinensis))	(Decaisnina_triflora	(Lysiana_exocarpi	Lysiana_filifolia)))	(Peraxilla_tetrapetala	Alepis_flavida)))	(((((Struthanthus_woodsonii	Struthanthus_oerstedii)	((Psittacanthus_calyculatus	(Dendropemon_bicolor	Oryctanthus_occidentalis))	(Psittacanthus_angustifolius	Passovia_pyrifolia)))	Cladocolea_gracilis)	Tripodanthus_acutifolius)	(Desmaria_mutabilis	Aetanthus_nodosus))))	((Tristerix_corymbosus	Nuytsia_floribunda)	Gaiadendron_punctatum))))
(((Berhautia_senegalensis	(Oncella_ambigua	Oncocalyx_sulfureus))	((Phragmanthera_crassicaulis	(((((Englerina_woodfordioides	(Tapinanthus_quinquangulus	Oliverella_rubroviridis))	(Englerina_ramulosa	Tapinanthus_constrictiflorus))	((Socratina_bemarivensis	Vanwykia_remota)	(((Plicosepalus_sagittifolius	Scurrula_ferruginea)	(Scurrula_pulverulenta	Scurrula_parasitica))	((Helixanthera_coccinea	Dendrophthoe_longituba)	(Dendrophthoe_curvata	(((((Muellerina_eucalyptoides	Ileostylus_micranthus)	(((Tupeia_antarctica	(((Alepis_flavida	(Peraxilla_tetrapetala	(((((Loxanthera_speciosa	Amylotheca_duthieana)	(Lepeostegeres_lancifolia	Macrosolen_cochinchinensis))	(Lysiana_exocarpi	Lysiana_filifolia))	Decaisnina_triflora)	(Gaiadendron_punctatum	(Lepidaria_sp_Nickrent_4044	Notanthera_heterophylla)))))	(Atkinsonia_ligustrina	((Ligaria_cuneifolia	(Desmaria_mutabilis	Aetanthus_nodosus))	(((Dendropemon_bicolor	Oryctanthus_occidentalis)	(Passovia_pyrifolia	(Struthanthus_woodsonii	((Psittacanthus_angustifolius	Cladocolea_gracilis)	Struthanthus_oerstedii))))	(Psittacanthus_calyculatus	Tripodanthus_acutifolius)))))	Nuytsia_floribunda))	Tristerix_corymbosus)	(Cecarria_obtusifolia	(Loranthus_europaeus
(((Oncella_ambigua	Oncocalyx_sulfureus)	((Phragmanthera_crassicaulis	((((((Helixanthera_coccinea	(Dendrophthoe_curvata	Dendrophthoe_longituba))	((((Muellerina_eucalyptoides	Ileostylus_micranthus)	(((((Ligaria_cuneifolia	(Desmaria_mutabilis	Aetanthus_nodosus))	((Tripodanthus_acutifolius	((Lepidaria_sp_Nickrent_4044	Notanthera_heterophylla)	((((Loxanthera_speciosa	Amylotheca_duthieana)	(Decaisnina_triflora	Lepeostegeres_lancifolia))	(Macrosolen_cochinchinensis	(Lysiana_exocarpi	Lysiana_filifolia)))	(Alepis_flavida	Peraxilla_tetrapetala))))	(((Cladocolea_gracilis	(Psittacanthus_angustifolius	Struthanthus_woodsonii))	Struthanthus_oerstedii)	((Psittacanthus_calyculatus	(Dendropemon_bicolor	Oryctanthus_occidentalis))	Passovia_pyrifolia))))	Atkinsonia_ligustrina)	(((Gaiadendron_punctatum	Nuytsia_floribunda)	Tristerix_corymbosus)	Tupeia_antarctica))	(Cecarria_obtusifolia	(Loranthus_europaeus	(Loranthus_delavayi	(Loranthus_kaoi	Loranthus_odoratus))))))	((Helixanthera_cylindrica	(Sogerianthe_sessiflora	((Dactyliophora_novaeguineae	(Amyema_glabra	Diplatia_furcata))	(Amyema_queenslandica	Benthamina_alyxifolia))))	Baratranthus_axanthus))	(Scurrula_pulverulenta
((((((((((Helixanthera_kirkii	Socratina_bemarivensis)	Vanwykia_remota)	(Dendrophthoe_curvata	Dendrophthoe_longituba))	((Oedina_pendens	Erianthemum_dregei)	(Globimetula_dinklagei	Emelianthe_panganensis)))	(((Plicosepalus_sagittifolius	(((Oliverella_rubroviridis	Tapinanthus_quinquangulus)	Englerina_woodfordioides)	(Englerina_ramulosa	Tapinanthus_constrictiflorus)))	((((Muellerina_eucalyptoides	Ileostylus_micranthus)	((((((Atkinsonia_ligustrina	Ligaria_cuneifolia)	(Tripodanthus_acutifolius	((((Struthanthus_woodsonii	(Psittacanthus_angustifolius	Struthanthus_oerstedii))	((Dendropemon_bicolor	Oryctanthus_occidentalis)	Passovia_pyrifolia))	Cladocolea_gracilis)	Psittacanthus_calyculatus)))	((Tristerix_corymbosus	Tupeia_antarctica)	(Nuytsia_floribunda	(Desmaria_mutabilis	Aetanthus_nodosus))))	((Gaiadendron_punctatum	Lepidaria_sp_Nickrent_4044)	((Peraxilla_tetrapetala	Alepis_flavida)	(((Loxanthera_speciosa	Amylotheca_duthieana)	Lepeostegeres_lancifolia)	((Decaisnina_triflora	Macrosolen_cochinchinensis)	(Lysiana_exocarpi	Lysiana_filifolia))))))	Notanthera_heterophylla)	(Cecarria_obtusifolia	(Loranthus_europaeus	(Loranthus_odoratus	(Loranthus_delavayi	Loranthus_kaoi))))))
((Berhautia_senegalensis	(((Helixanthera_kirkii	Moquiniella_rubra)	(Oncella_ambigua	Oncocalyx_sulfureus))	(Phragmanthera_crassicaulis	(Bakerella_sp_Nickrent_4161	(Septulina_glauca	((((Oedina_pendens	Erianthemum_dregei)	(Globimetula_dinklagei	Emelianthe_panganensis))	(((Oliverella_rubroviridis	Tapinanthus_quinquangulus)	Englerina_woodfordioides)	(Englerina_ramulosa	Tapinanthus_constrictiflorus)))	(((Socratina_bemarivensis	Vanwykia_remota)	(((((Muellerina_eucalyptoides	Ileostylus_micranthus)	((((Lepidaria_sp_Nickrent_4044	Tupeia_antarctica)	((Atkinsonia_ligustrina	(((Tristerix_corymbosus	Gaiadendron_punctatum)	((Peraxilla_tetrapetala	Alepis_flavida)	((Nuytsia_floribunda	Decaisnina_triflora)	((Loxanthera_speciosa	Amylotheca_duthieana)	((Lepeostegeres_lancifolia	Macrosolen_cochinchinensis)	(Lysiana_exocarpi	Lysiana_filifolia))))))	(Tripodanthus_acutifolius	((((Struthanthus_woodsonii	(Psittacanthus_angustifolius	Struthanthus_oerstedii))	((Dendropemon_bicolor	Oryctanthus_occidentalis)	Passovia_pyrifolia))	Cladocolea_gracilis)	Psittacanthus_calyculatus))))	(Ligaria_cuneifolia	(Desmaria_mutabilis	Aetanthus_nodosus))))	Notanthera_heterophylla)	(Cecarria_obtusifolia
(((Bakerella_sp_Nickrent_4161	((Helixanthera_kirkii	Moquiniella_rubra)	(Oncella_ambigua	Oncocalyx_sulfureus)))	(Berhautia_senegalensis	((((Oliverella_rubroviridis	Tapinanthus_quinquangulus)	Englerina_woodfordioides)	(Englerina_ramulosa	Tapinanthus_constrictiflorus))	(((Phragmanthera_crassicaulis	Septulina_glauca)	((Oedina_pendens	Erianthemum_dregei)	(Globimetula_dinklagei	Emelianthe_panganensis)))	((((((Cecarria_obtusifolia	(Loranthus_europaeus	(Loranthus_delavayi	(Loranthus_kaoi	Loranthus_odoratus))))	((Muellerina_eucalyptoides	Ileostylus_micranthus)	(((((Peraxilla_tetrapetala	Alepis_flavida)	((Notanthera_heterophylla	Lepidaria_sp_Nickrent_4044)	((Lysiana_exocarpi	Lysiana_filifolia)	(Lepeostegeres_lancifolia	((Loxanthera_speciosa	Amylotheca_duthieana)	(Macrosolen_cochinchinensis	(Nuytsia_floribunda	Decaisnina_triflora)))))))	(((Tripodanthus_acutifolius	((Psittacanthus_calyculatus	(Dendropemon_bicolor	Oryctanthus_occidentalis))	(Passovia_pyrifolia	(Struthanthus_woodsonii	(Psittacanthus_angustifolius	(Cladocolea_gracilis	Struthanthus_oerstedii))))))	((Desmaria_mutabilis	Aetanthus_nodosus)	(Tristerix_corymbosus	Tupeia_antarctica)))	Atkinsonia_ligustrina))
((((Oncella_ambigua	Oncocalyx_sulfureus)	Berhautia_senegalensis)	(((((Globimetula_dinklagei	Emelianthe_panganensis)	(Moquiniella_rubra	(Erianthemum_dregei	Oedina_pendens)))	((((Scurrula_ferruginea	(Scurrula_parasitica	Scurrula_pulverulenta))	((Helixanthera_cylindrica	((((Dactyliophora_novaeguineae	(Sogerianthe_sessiflora	(Amyema_glabra	Diplatia_furcata)))	(Baratranthus_axanthus	Benthamina_alyxifolia))	Amyema_queenslandica)	((Ileostylus_micranthus	Muellerina_eucalyptoides)	((Cecarria_obtusifolia	(Loranthus_europaeus	(Loranthus_odoratus	(Loranthus_kaoi	Loranthus_delavayi))))	((((Peraxilla_tetrapetala	(Alepis_flavida	(((Lepidaria_sp_Nickrent_4044	Macrosolen_cochinchinensis)	(Lysiana_filifolia	Lysiana_exocarpi))	((Amylotheca_duthieana	Loxanthera_speciosa)	(Decaisnina_triflora	Lepeostegeres_lancifolia)))))	(((((((Psittacanthus_calyculatus	Struthanthus_woodsonii)	Struthanthus_oerstedii)	(Cladocolea_gracilis	(Psittacanthus_angustifolius	((Dendropemon_bicolor	Oryctanthus_occidentalis)	Passovia_pyrifolia))))	Tripodanthus_acutifolius)	(((Tristerix_corymbosus	Tupeia_antarctica)	Nuytsia_floribunda)	Gaiadendron_punctatum))	Atkinsonia_ligustrina)
((((Oncella_ambigua	Oncocalyx_sulfureus)	Berhautia_senegalensis)	(((Moquiniella_rubra	(Phragmanthera_crassicaulis	Septulina_glauca))	((Globimetula_dinklagei	(Helixanthera_kirkii	Emelianthe_panganensis))	(Erianthemum_dregei	Oedina_pendens)))	(Bakerella_sp_Nickrent_4161	(((((Ileostylus_micranthus	Muellerina_eucalyptoides)	((Cecarria_obtusifolia	(Loranthus_europaeus	(Loranthus_odoratus	(Loranthus_kaoi	Loranthus_delavayi))))	((((Peraxilla_tetrapetala	(Alepis_flavida	((Decaisnina_triflora	(Lepeostegeres_lancifolia	((Macrosolen_cochinchinensis	(Lysiana_filifolia	Lysiana_exocarpi))	(Amylotheca_duthieana	Loxanthera_speciosa))))	(Notanthera_heterophylla	Lepidaria_sp_Nickrent_4044))))	((Tristerix_corymbosus	Nuytsia_floribunda)	Gaiadendron_punctatum))	(Tupeia_antarctica	((Ligaria_cuneifolia	(Aetanthus_nodosus	Desmaria_mutabilis))	((((Psittacanthus_angustifolius	(Struthanthus_oerstedii	Struthanthus_woodsonii))	Cladocolea_gracilis)	((Dendropemon_bicolor	Oryctanthus_occidentalis)	(Psittacanthus_calyculatus	Passovia_pyrifolia)))	Tripodanthus_acutifolius))))	Atkinsonia_ligustrina)))	(Baratranthus_axanthus	(Helixanthera_cylindrica	((Sogerianthe_sessiflora
((((Oncella_ambigua	Oncocalyx_sulfureus)	(((Englerina_woodfordioides	((Englerina_ramulosa	Oliverella_rubroviridis)	Tapinanthus_quinquangulus))	Tapinanthus_constrictiflorus)	Berhautia_senegalensis))	(((Emelianthe_panganensis	((Erianthemum_dregei	Oedina_pendens)	((Helixanthera_kirkii	(Vanwykia_remota	Socratina_bemarivensis))	Globimetula_dinklagei)))	(Phragmanthera_crassicaulis	((Bakerella_sp_Nickrent_4161	(((((Ileostylus_micranthus	Muellerina_eucalyptoides)	((Cecarria_obtusifolia	(Loranthus_europaeus	(Loranthus_delavayi	(Loranthus_odoratus	Loranthus_kaoi))))	((((Tristerix_corymbosus	(((Peraxilla_tetrapetala	(Alepis_flavida	(Decaisnina_triflora	(((Amylotheca_duthieana	Loxanthera_speciosa)	(Lysiana_filifolia	Lysiana_exocarpi))	(Lepeostegeres_lancifolia	(Lepidaria_sp_Nickrent_4044	Macrosolen_cochinchinensis))))))	Notanthera_heterophylla)	(((((Struthanthus_oerstedii	Struthanthus_woodsonii)	(Cladocolea_gracilis	Psittacanthus_angustifolius))	(Passovia_pyrifolia	((Dendropemon_bicolor	Oryctanthus_occidentalis)	Psittacanthus_calyculatus)))	Tripodanthus_acutifolius)	(Tupeia_antarctica	(Ligaria_cuneifolia	(Aetanthus_nodosus	Desmaria_mutabilis))))))	Atkinsonia_ligustrina)
((Agelanthus_sansibarensis	(Oncella_ambigua	Oncocalyx_sulfureus))	(((Phragmanthera_crassicaulis	Bakerella_sp_Nickrent_4161)	(Septulina_glauca	(((((Dendrophthoe_longituba	Dendrophthoe_curvata)	Plicosepalus_sagittifolius)	(Vanwykia_remota	Socratina_bemarivensis))	(((Taxillus_chinensis	(Scurrula_pulverulenta	(Scurrula_ferruginea	Scurrula_parasitica)))	(((Cecarria_obtusifolia	(Loranthus_europaeus	((Loranthus_delavayi	Loranthus_kaoi)	Loranthus_odoratus)))	(((((Peraxilla_tetrapetala	(Alepis_flavida	((Lysiana_filifolia	Lysiana_exocarpi)	((Decaisnina_triflora	Lepeostegeres_lancifolia)	(Macrosolen_cochinchinensis	(Amylotheca_duthieana	Loxanthera_speciosa))))))	(Nuytsia_floribunda	((Notanthera_heterophylla	Lepidaria_sp_Nickrent_4044)	Gaiadendron_punctatum)))	(Atkinsonia_ligustrina	((((((((Struthanthus_oerstedii	Struthanthus_woodsonii)	Psittacanthus_angustifolius)	(Passovia_pyrifolia	(Dendropemon_bicolor	Oryctanthus_occidentalis)))	Cladocolea_gracilis)	Psittacanthus_calyculatus)	Tripodanthus_acutifolius)	(Aetanthus_nodosus	Desmaria_mutabilis))	Ligaria_cuneifolia)))	(Tristerix_corymbosus	Tupeia_antarctica))	(Ileostylus_micranthus	Muellerina_eucalyptoides)))
(Agelanthus_sansibarensis	(((Phragmanthera_crassicaulis	((Septulina_glauca	(((Helixanthera_kirkii	Erianthemum_dregei)	((((Plicosepalus_sagittifolius	(Helixanthera_coccinea	Dendrophthoe_curvata))	Vanwykia_remota)	((Taxillus_chinensis	(Scurrula_pulverulenta	(Scurrula_ferruginea	(Dendrophthoe_longituba	Scurrula_parasitica))))	((Oedina_pendens	((Cecarria_obtusifolia	(Loranthus_europaeus	(Loranthus_odoratus	(Loranthus_delavayi	Loranthus_kaoi))))	(((Tupeia_antarctica	(Gaiadendron_punctatum	(Nuytsia_floribunda	Tristerix_corymbosus)))	(((Desmaria_mutabilis	Aetanthus_nodosus)	Ligaria_cuneifolia)	((Peraxilla_tetrapetala	(Alepis_flavida	((Notanthera_heterophylla	Lepidaria_sp_Nickrent_4044)	((Macrosolen_cochinchinensis	(Lysiana_filifolia	Lysiana_exocarpi))	((Decaisnina_triflora	Lepeostegeres_lancifolia)	(Amylotheca_duthieana	Loxanthera_speciosa))))))	(Atkinsonia_ligustrina	((((Passovia_pyrifolia	(Dendropemon_bicolor	Oryctanthus_occidentalis))	((Cladocolea_gracilis	Psittacanthus_angustifolius)	(Struthanthus_oerstedii	Struthanthus_woodsonii)))	Psittacanthus_calyculatus)	Tripodanthus_acutifolius)))))	(Ileostylus_micranthus	Muellerina_eucalyptoides))))
(Agelanthus_sansibarensis	((Phragmanthera_crassicaulis	(((Septulina_glauca	(((((Taxillus_chinensis	(Scurrula_ferruginea	(Scurrula_parasitica	Scurrula_pulverulenta)))	((((Cecarria_obtusifolia	(Loranthus_europaeus	(Loranthus_odoratus	(Loranthus_delavayi	Loranthus_kaoi))))	(((Nuytsia_floribunda	Tristerix_corymbosus)	((((Notanthera_heterophylla	Lepidaria_sp_Nickrent_4044)	Gaiadendron_punctatum)	(((((Lysiana_filifolia	Lysiana_exocarpi)	((Decaisnina_triflora	Lepeostegeres_lancifolia)	(Macrosolen_cochinchinensis	(Amylotheca_duthieana	Loxanthera_speciosa))))	(Peraxilla_tetrapetala	Alepis_flavida))	((((Passovia_pyrifolia	(Psittacanthus_calyculatus	(Dendropemon_bicolor	Oryctanthus_occidentalis)))	((Cladocolea_gracilis	Psittacanthus_angustifolius)	(Struthanthus_oerstedii	Struthanthus_woodsonii)))	Tripodanthus_acutifolius)	((Desmaria_mutabilis	Aetanthus_nodosus)	Ligaria_cuneifolia)))	Atkinsonia_ligustrina))	Tupeia_antarctica))	(Ileostylus_micranthus	Muellerina_eucalyptoides)))	((Amyema_glabra	Diplatia_furcata)	(((Dactyliophora_novaeguineae	(Amyema_queenslandica	Benthamina_alyxifolia))	Baratranthus_axanthus)	(Sogerianthe_sessiflora	Helixanthera_cylindrica))))
(Agelanthus_sansibarensis	(Berhautia_senegalensis	(((Helixanthera_kirkii	Moquiniella_rubra)	(Oncella_ambigua	Oncocalyx_sulfureus))	(Phragmanthera_crassicaulis	((Septulina_glauca	((((Oedina_pendens	Erianthemum_dregei)	(Globimetula_dinklagei	Emelianthe_panganensis))	(Vanwykia_remota	Socratina_bemarivensis))	(((Plicosepalus_sagittifolius	(Helixanthera_coccinea	(Dendrophthoe_longituba	Dendrophthoe_curvata)))	((Helixanthera_cylindrica	(Taxillus_chinensis	(Scurrula_ferruginea	(Scurrula_parasitica	Scurrula_pulverulenta))))	(((Ileostylus_micranthus	Muellerina_eucalyptoides)	((Cecarria_obtusifolia	(Loranthus_europaeus	(Loranthus_delavayi	(Loranthus_kaoi	Loranthus_odoratus))))	((((((((Psittacanthus_angustifolius	((Dendropemon_bicolor	Oryctanthus_occidentalis)	Passovia_pyrifolia))	(Struthanthus_oerstedii	Struthanthus_woodsonii))	(Cladocolea_gracilis	Psittacanthus_calyculatus))	Tripodanthus_acutifolius)	((Desmaria_mutabilis	Aetanthus_nodosus)	Ligaria_cuneifolia))	Atkinsonia_ligustrina)	(Tupeia_antarctica	((Gaiadendron_punctatum	((Alepis_flavida	Peraxilla_tetrapetala)	((Amylotheca_duthieana	Loxanthera_speciosa)	(((Decaisnina_triflora
(Agelanthus_sansibarensis	(Berhautia_senegalensis	((Oncella_ambigua	Oncocalyx_sulfureus)	(Phragmanthera_crassicaulis	((Septulina_glauca	((((Vanwykia_remota	Socratina_bemarivensis)	Plicosepalus_sagittifolius)	((((Notanthera_heterophylla	((Cecarria_obtusifolia	(Loranthus_europaeus	(Loranthus_odoratus	(Loranthus_delavayi	Loranthus_kaoi))))	((Ileostylus_micranthus	Muellerina_eucalyptoides)	((Tupeia_antarctica	(Desmaria_mutabilis	Aetanthus_nodosus))	(((((Alepis_flavida	Peraxilla_tetrapetala)	((Macrosolen_cochinchinensis	((Amylotheca_duthieana	Loxanthera_speciosa)	((Decaisnina_triflora	Lepeostegeres_lancifolia)	Nuytsia_floribunda)))	(Lysiana_filifolia	Lysiana_exocarpi)))	(Lepidaria_sp_Nickrent_4044	Gaiadendron_punctatum))	Atkinsonia_ligustrina)	((((Psittacanthus_calyculatus	(Dendropemon_bicolor	Oryctanthus_occidentalis))	(Passovia_pyrifolia	Psittacanthus_angustifolius))	((Cladocolea_gracilis	Struthanthus_oerstedii)	Struthanthus_woodsonii))	(Tristerix_corymbosus	Tripodanthus_acutifolius)))))))	Ligaria_cuneifolia)	(((Amyema_queenslandica	Benthamina_alyxifolia)	(Sogerianthe_sessiflora	(Amyema_glabra	Diplatia_furcata)))	(Dactyliophora_novaeguineae
(Agelanthus_sansibarensis	((((Oncella_ambigua	Oncocalyx_sulfureus)	Phragmanthera_crassicaulis)	((Helixanthera_kirkii	Moquiniella_rubra)	(((Vanwykia_remota	Socratina_bemarivensis)	((Oedina_pendens	Erianthemum_dregei)	(Globimetula_dinklagei	Emelianthe_panganensis)))	((((Septulina_glauca	Bakerella_sp_Nickrent_4161)	((Helixanthera_coccinea	(Plicosepalus_sagittifolius	(Dendrophthoe_longituba	Dendrophthoe_curvata)))	((Taxillus_chinensis	(Scurrula_ferruginea	(Scurrula_parasitica	Scurrula_pulverulenta)))	(((Ileostylus_micranthus	Muellerina_eucalyptoides)	(((((Desmaria_mutabilis	Aetanthus_nodosus)	(((Psittacanthus_calyculatus	((Cladocolea_gracilis	Psittacanthus_angustifolius)	((Struthanthus_oerstedii	Struthanthus_woodsonii)	(Passovia_pyrifolia	(Dendropemon_bicolor	Oryctanthus_occidentalis)))))	Tripodanthus_acutifolius)	((Atkinsonia_ligustrina	Ligaria_cuneifolia)	((Notanthera_heterophylla	((((Lysiana_filifolia	Lysiana_exocarpi)	((Decaisnina_triflora	Lepeostegeres_lancifolia)	(Lepidaria_sp_Nickrent_4044	Macrosolen_cochinchinensis)))	(Amylotheca_duthieana	Loxanthera_speciosa))	(Alepis_flavida	Peraxilla_tetrapetala)))	Gaiadendron_punctatum))))	Tupeia_antarctica)
(Agelanthus_sansibarensis	(((Phragmanthera_crassicaulis	(Moquiniella_rubra	((Globimetula_dinklagei	(((Oedina_pendens	Erianthemum_dregei)	(((((((Cecarria_obtusifolia	(Loranthus_europaeus	(Loranthus_delavayi	(Loranthus_kaoi	Loranthus_odoratus))))	((Ileostylus_micranthus	Muellerina_eucalyptoides)	((((((Psittacanthus_calyculatus	(((Psittacanthus_angustifolius	Cladocolea_gracilis)	(Struthanthus_oerstedii	Struthanthus_woodsonii))	(Passovia_pyrifolia	(Dendropemon_bicolor	Oryctanthus_occidentalis))))	Tripodanthus_acutifolius)	(((((Alepis_flavida	Peraxilla_tetrapetala)	(Lepidaria_sp_Nickrent_4044	(Notanthera_heterophylla	(Decaisnina_triflora	(Lepeostegeres_lancifolia	((Macrosolen_cochinchinensis	(Lysiana_filifolia	Lysiana_exocarpi))	(Amylotheca_duthieana	Loxanthera_speciosa)))))))	Ligaria_cuneifolia)	(Desmaria_mutabilis	Aetanthus_nodosus))	Atkinsonia_ligustrina))	Tupeia_antarctica)	(Nuytsia_floribunda	Tristerix_corymbosus))	Gaiadendron_punctatum)))	(((((Dactyliophora_novaeguineae	Benthamina_alyxifolia)	Baratranthus_axanthus)	(Sogerianthe_sessiflora	Helixanthera_cylindrica))	Amyema_queenslandica)	(Amyema_glabra	Diplatia_furcata)))	((Taxillus_chinensis
(Agelanthus_sansibarensis	(((Oncella_ambigua	Oncocalyx_sulfureus)	Berhautia_senegalensis)	((Phragmanthera_crassicaulis	(Bakerella_sp_Nickrent_4161	((((Vanwykia_remota	Socratina_bemarivensis)	((Plicosepalus_sagittifolius	((((Tapinanthus_quinquangulus	Oliverella_rubroviridis)	Englerina_woodfordioides)	Englerina_ramulosa)	Tapinanthus_constrictiflorus))	(((Dendrophthoe_curvata	(Dendrophthoe_longituba	Helixanthera_coccinea))	(Taxillus_chinensis	(Scurrula_pulverulenta	(Scurrula_parasitica	Scurrula_ferruginea))))	(((Cecarria_obtusifolia	(Loranthus_europaeus	(Loranthus_odoratus	(Loranthus_kaoi	Loranthus_delavayi))))	((Notanthera_heterophylla	(((Tristerix_corymbosus	Tupeia_antarctica)	(((Lepidaria_sp_Nickrent_4044	Gaiadendron_punctatum)	(((Lysiana_filifolia	Lysiana_exocarpi)	((Lepeostegeres_lancifolia	Decaisnina_triflora)	(Macrosolen_cochinchinensis	(Amylotheca_duthieana	Loxanthera_speciosa))))	(Peraxilla_tetrapetala	Alepis_flavida)))	(Atkinsonia_ligustrina	(((Desmaria_mutabilis	Aetanthus_nodosus)	Ligaria_cuneifolia)	(Tripodanthus_acutifolius	((((Psittacanthus_angustifolius	Cladocolea_gracilis)	Struthanthus_oerstedii)	Struthanthus_woodsonii)	((Psittacanthus_calyculatus
(Agelanthus_sansibarensis	(((Oncella_ambigua	Oncocalyx_sulfureus)	Berhautia_senegalensis)	((Bakerella_sp_Nickrent_4161	((((((Tapinanthus_quinquangulus	Oliverella_rubroviridis)	Englerina_woodfordioides)	(Englerina_ramulosa	Tapinanthus_constrictiflorus))	(((((Ileostylus_micranthus	Muellerina_eucalyptoides)	((Notanthera_heterophylla	(Cecarria_obtusifolia	(Loranthus_europaeus	(Loranthus_delavayi	(Loranthus_odoratus	Loranthus_kaoi)))))	(((((Peraxilla_tetrapetala	(Alepis_flavida	(Lepidaria_sp_Nickrent_4044	((Lepeostegeres_lancifolia	(Amylotheca_duthieana	Loxanthera_speciosa))	((Lysiana_filifolia	Lysiana_exocarpi)	(Decaisnina_triflora	Macrosolen_cochinchinensis))))))	((Nuytsia_floribunda	Tristerix_corymbosus)	Gaiadendron_punctatum))	(Tupeia_antarctica	((Desmaria_mutabilis	Aetanthus_nodosus)	(Tripodanthus_acutifolius	(((Struthanthus_oerstedii	Struthanthus_woodsonii)	Cladocolea_gracilis)	((Psittacanthus_angustifolius	((Oryctanthus_occidentalis	Dendropemon_bicolor)	Passovia_pyrifolia))	Psittacanthus_calyculatus))))))	Atkinsonia_ligustrina)	Ligaria_cuneifolia)))	(((Benthamina_alyxifolia	Amyema_queenslandica)	(Dactyliophora_novaeguineae	(Sogerianthe_sessiflora	(Amyema_glabra
((Oncocalyx_sulfureus	Agelanthus_sansibarensis)	((((((Phragmanthera_crassicaulis	Helixanthera_kirkii)	(((Oedina_pendens	Erianthemum_dregei)	Bakerella_sp_Nickrent_4161)	((Septulina_glauca	Plicosepalus_sagittifolius)	(((((Ileostylus_micranthus	Muellerina_eucalyptoides)	((Notanthera_heterophylla	(Cecarria_obtusifolia	(Loranthus_europaeus	(Loranthus_delavayi	(Loranthus_odoratus	Loranthus_kaoi)))))	((((((((Lysiana_filifolia	Lysiana_exocarpi)	Lepidaria_sp_Nickrent_4044)	(Decaisnina_triflora	(Lepeostegeres_lancifolia	(Macrosolen_cochinchinensis	(Amylotheca_duthieana	Loxanthera_speciosa)))))	(Peraxilla_tetrapetala	Alepis_flavida))	((Nuytsia_floribunda	Tristerix_corymbosus)	Gaiadendron_punctatum))	((Tripodanthus_acutifolius	(((Cladocolea_gracilis	(Psittacanthus_angustifolius	(Psittacanthus_calyculatus	Struthanthus_woodsonii)))	Struthanthus_oerstedii)	((Oryctanthus_occidentalis	Dendropemon_bicolor)	Passovia_pyrifolia)))	(Tupeia_antarctica	(Desmaria_mutabilis	Aetanthus_nodosus))))	Atkinsonia_ligustrina)	Ligaria_cuneifolia)))	(Helixanthera_cylindrica	(((Benthamina_alyxifolia	Amyema_queenslandica)	(Dactyliophora_novaeguineae	(Sogerianthe_sessiflora	(Amyema_glabra
((Oncocalyx_sulfureus	Agelanthus_sansibarensis)	(Berhautia_senegalensis	((((Tapinanthus_quinquangulus	Oliverella_rubroviridis)	Englerina_woodfordioides)	(Tapinanthus_constrictiflorus	Englerina_ramulosa))	((Bakerella_sp_Nickrent_4161	Phragmanthera_crassicaulis)	(((((Scurrula_ferruginea	((Scurrula_pulverulenta	Scurrula_parasitica)	Taxillus_chinensis))	(((Cecarria_obtusifolia	(Loranthus_europaeus	((Loranthus_kaoi	Loranthus_delavayi)	Loranthus_odoratus)))	((((Tupeia_antarctica	(Atkinsonia_ligustrina	(Desmaria_mutabilis	Aetanthus_nodosus)))	(Tripodanthus_acutifolius	((((Cladocolea_gracilis	(Struthanthus_woodsonii	Struthanthus_oerstedii))	Psittacanthus_angustifolius)	(Psittacanthus_calyculatus	Passovia_pyrifolia))	(Oryctanthus_occidentalis	Dendropemon_bicolor))))	(((Lepidaria_sp_Nickrent_4044	Gaiadendron_punctatum)	Tristerix_corymbosus)	((Alepis_flavida	(Ligaria_cuneifolia	Peraxilla_tetrapetala))	(Notanthera_heterophylla	((Nuytsia_floribunda	Decaisnina_triflora)	(Lepeostegeres_lancifolia	((Macrosolen_cochinchinensis	(Amylotheca_duthieana	Loxanthera_speciosa))	(Lysiana_filifolia	Lysiana_exocarpi))))))))	(Ileostylus_micranthus	Muellerina_eucalyptoides)))	((Helixanthera_cylindrica
(Agelanthus_sansibarensis	((Berhautia_senegalensis	((Helixanthera_kirkii	Moquiniella_rubra)	((((Erianthemum_dregei	Oedina_pendens)	(Emelianthe_panganensis	Globimetula_dinklagei))	(((Englerina_woodfordioides	(Englerina_ramulosa	(Tapinanthus_quinquangulus	Oliverella_rubroviridis)))	Tapinanthus_constrictiflorus)	(((((Cecarria_obtusifolia	(Loranthus_europaeus	((Loranthus_kaoi	Loranthus_delavayi)	Loranthus_odoratus)))	(((Tristerix_corymbosus	Tupeia_antarctica)	((Tripodanthus_acutifolius	((((Struthanthus_woodsonii	Struthanthus_oerstedii)	(Psittacanthus_angustifolius	Cladocolea_gracilis))	(Passovia_pyrifolia	(Oryctanthus_occidentalis	Dendropemon_bicolor)))	Psittacanthus_calyculatus))	((Lepidaria_sp_Nickrent_4044	Gaiadendron_punctatum)	(Desmaria_mutabilis	((Aetanthus_nodosus	Atkinsonia_ligustrina)	((Alepis_flavida	(Ligaria_cuneifolia	Peraxilla_tetrapetala))	((((Lysiana_filifolia	Lysiana_exocarpi)	Macrosolen_cochinchinensis)	Nuytsia_floribunda)	((Decaisnina_triflora	Lepeostegeres_lancifolia)	((Amylotheca_duthieana	Loxanthera_speciosa)	Notanthera_heterophylla)))))))))	(Ileostylus_micranthus	Muellerina_eucalyptoides)))	((((Sogerianthe_sessiflora	Benthamina_alyxifolia)
(Agelanthus_sansibarensis	((Berhautia_senegalensis	(Phragmanthera_crassicaulis	((Bakerella_sp_Nickrent_4161	Socratina_bemarivensis)	((Septulina_glauca	((Erianthemum_dregei	Oedina_pendens)	((Helixanthera_kirkii	Moquiniella_rubra)	(Emelianthe_panganensis	Globimetula_dinklagei))))	((((Englerina_ramulosa	Tapinanthus_constrictiflorus)	(Tapinanthus_quinquangulus	Oliverella_rubroviridis))	Englerina_woodfordioides)	(((((Scurrula_ferruginea	(Scurrula_parasitica	Scurrula_pulverulenta))	Taxillus_chinensis)	(Vanwykia_remota	((((((Tupeia_antarctica	(Tristerix_corymbosus	(Nuytsia_floribunda	(Aetanthus_nodosus	Desmaria_mutabilis))))	((Tripodanthus_acutifolius	((((Struthanthus_woodsonii	Struthanthus_oerstedii)	((Psittacanthus_angustifolius	(Oryctanthus_occidentalis	Dendropemon_bicolor))	Passovia_pyrifolia))	Cladocolea_gracilis)	Psittacanthus_calyculatus))	((Ligaria_cuneifolia	(Gaiadendron_punctatum	((Peraxilla_tetrapetala	Alepis_flavida)	(((Lysiana_filifolia	Lysiana_exocarpi)	(Lepidaria_sp_Nickrent_4044	Macrosolen_cochinchinensis))	((Lepeostegeres_lancifolia	Decaisnina_triflora)	(Amylotheca_duthieana	Loxanthera_speciosa))))))	Atkinsonia_ligustrina)))	(Ileostylus_micranthus
(Agelanthus_sansibarensis	(Berhautia_senegalensis	((Phragmanthera_crassicaulis	((Septulina_glauca	((Emelianthe_panganensis	((Erianthemum_dregei	Oedina_pendens)	Moquiniella_rubra))	(((((((((Ligaria_cuneifolia	(Notanthera_heterophylla	((Tupeia_antarctica	(Desmaria_mutabilis	(Nuytsia_floribunda	Aetanthus_nodosus)))	((Tripodanthus_acutifolius	((Cladocolea_gracilis	((Struthanthus_woodsonii	Struthanthus_oerstedii)	(((Oryctanthus_occidentalis	Dendropemon_bicolor)	Passovia_pyrifolia)	Psittacanthus_angustifolius)))	Psittacanthus_calyculatus))	((((Peraxilla_tetrapetala	Alepis_flavida)	((((Lysiana_filifolia	Lysiana_exocarpi)	Macrosolen_cochinchinensis)	((Lepeostegeres_lancifolia	Decaisnina_triflora)	(Amylotheca_duthieana	Loxanthera_speciosa)))	Lepidaria_sp_Nickrent_4044))	(Gaiadendron_punctatum	Tristerix_corymbosus))	Atkinsonia_ligustrina)))))	(Ileostylus_micranthus	Muellerina_eucalyptoides))	(Cecarria_obtusifolia	(Loranthus_europaeus	(Loranthus_delavayi	(Loranthus_odoratus	Loranthus_kaoi)))))	((Helixanthera_cylindrica	((Amyema_queenslandica	(Dactyliophora_novaeguineae	Benthamina_alyxifolia))	((Amyema_glabra	Diplatia_furcata)	Sogerianthe_sessiflora)))
(Agelanthus_sansibarensis	((((Septulina_glauca	((Erianthemum_dregei	Oedina_pendens)	((((((((Ileostylus_micranthus	Muellerina_eucalyptoides)	((Cecarria_obtusifolia	(Loranthus_europaeus	(Loranthus_delavayi	(Loranthus_odoratus	Loranthus_kaoi))))	(Ligaria_cuneifolia	(((((Psittacanthus_calyculatus	Tripodanthus_acutifolius)	((Struthanthus_woodsonii	Struthanthus_oerstedii)	(((Oryctanthus_occidentalis	Dendropemon_bicolor)	Passovia_pyrifolia)	(Psittacanthus_angustifolius	Cladocolea_gracilis))))	(Atkinsonia_ligustrina	((((Aetanthus_nodosus	Peraxilla_tetrapetala)	Alepis_flavida)	(((Lepeostegeres_lancifolia	(Amylotheca_duthieana	Loxanthera_speciosa))	((Lysiana_filifolia	Lysiana_exocarpi)	(Decaisnina_triflora	Macrosolen_cochinchinensis)))	(Notanthera_heterophylla	Lepidaria_sp_Nickrent_4044)))	Desmaria_mutabilis)))	Tupeia_antarctica)	((Nuytsia_floribunda	Tristerix_corymbosus)	Gaiadendron_punctatum)))))	((((Amyema_glabra	Diplatia_furcata)	Sogerianthe_sessiflora)	((Amyema_queenslandica	Benthamina_alyxifolia)	Dactyliophora_novaeguineae))	Baratranthus_axanthus))	(((Helixanthera_cylindrica	((Scurrula_parasitica	Scurrula_pulverulenta)	Taxillus_chinensis))
(Agelanthus_sansibarensis	((Berhautia_senegalensis	(Oncella_ambigua	Oncocalyx_sulfureus))	(Bakerella_sp_Nickrent_4161	(Phragmanthera_crassicaulis	((Vanwykia_remota	Socratina_bemarivensis)	(((Globimetula_dinklagei	(Septulina_glauca	((Helixanthera_kirkii	Moquiniella_rubra)	Emelianthe_panganensis)))	(Erianthemum_dregei	Oedina_pendens))	(((((Tapinanthus_quinquangulus	Oliverella_rubroviridis)	Englerina_woodfordioides)	(Englerina_ramulosa	Tapinanthus_constrictiflorus))	Plicosepalus_sagittifolius)	(((Helixanthera_cylindrica	(((Ileostylus_micranthus	Muellerina_eucalyptoides)	((Cecarria_obtusifolia	(Loranthus_europaeus	(Loranthus_odoratus	(Loranthus_kaoi	Loranthus_delavayi))))	(((Tristerix_corymbosus	(Tupeia_antarctica	(Nuytsia_floribunda	(Aetanthus_nodosus	Desmaria_mutabilis))))	((Atkinsonia_ligustrina	((Peraxilla_tetrapetala	Alepis_flavida)	((Lepeostegeres_lancifolia	(Amylotheca_duthieana	Loxanthera_speciosa))	((Lysiana_filifolia	Lysiana_exocarpi)	(Decaisnina_triflora	Macrosolen_cochinchinensis)))))	(Tripodanthus_acutifolius	(((Psittacanthus_calyculatus	Passovia_pyrifolia)	(Struthanthus_woodsonii	((Cladocolea_gracilis	Psittacanthus_angustifolius)
(Agelanthus_sansibarensis	((Berhautia_senegalensis	(Oncella_ambigua	Oncocalyx_sulfureus))	(Phragmanthera_crassicaulis	((((((((((Dactyliophora_novaeguineae	Benthamina_alyxifolia)	Amyema_queenslandica)	((Amyema_glabra	Diplatia_furcata)	Sogerianthe_sessiflora))	(Oedina_pendens	((Cecarria_obtusifolia	(Loranthus_europaeus	((Loranthus_delavayi	Loranthus_odoratus)	Loranthus_kaoi)))	((((Notanthera_heterophylla	((Tripodanthus_acutifolius	((((Passovia_pyrifolia	(Oryctanthus_occidentalis	Dendropemon_bicolor))	((Struthanthus_woodsonii	Struthanthus_oerstedii)	Psittacanthus_angustifolius))	Cladocolea_gracilis)	Psittacanthus_calyculatus))	(Ligaria_cuneifolia	(Aetanthus_nodosus	Desmaria_mutabilis))))	(((((Peraxilla_tetrapetala	Alepis_flavida)	((Lysiana_filifolia	Lysiana_exocarpi)	(((Lepeostegeres_lancifolia	Decaisnina_triflora)	Macrosolen_cochinchinensis)	(Amylotheca_duthieana	Loxanthera_speciosa))))	(Lepidaria_sp_Nickrent_4044	Gaiadendron_punctatum))	(Nuytsia_floribunda	Tristerix_corymbosus))	Tupeia_antarctica))	Atkinsonia_ligustrina)	(Ileostylus_micranthus	Muellerina_eucalyptoides)))))	(Baratranthus_axanthus	Septulina_glauca))	Plicosepalus_sagittifolius)
(Helixanthera_coccinea	((((Scurrula_ferruginea	(Scurrula_pulverulenta	Scurrula_parasitica))	(((((Cecarria_obtusifolia	(Loranthus_europaeus	(Loranthus_odoratus	(Loranthus_kaoi	Loranthus_delavayi))))	((Muellerina_eucalyptoides	Ileostylus_micranthus)	((Tristerix_corymbosus	(((Ligaria_cuneifolia	(Aetanthus_nodosus	Desmaria_mutabilis))	(((Peraxilla_tetrapetala	(Alepis_flavida	(Lepidaria_sp_Nickrent_4044	((Lysiana_exocarpi	Lysiana_filifolia)	((Decaisnina_triflora	Lepeostegeres_lancifolia)	(Macrosolen_cochinchinensis	(Loxanthera_speciosa	Amylotheca_duthieana)))))))	Notanthera_heterophylla)	(Tripodanthus_acutifolius	(((Struthanthus_woodsonii	Struthanthus_oerstedii)	((Psittacanthus_calyculatus	(Oryctanthus_occidentalis	Dendropemon_bicolor))	(Psittacanthus_angustifolius	Passovia_pyrifolia)))	Cladocolea_gracilis))))	(Atkinsonia_ligustrina	(Gaiadendron_punctatum	Nuytsia_floribunda))))	Tupeia_antarctica)))	(Baratranthus_axanthus	((Amyema_queenslandica	(Benthamina_alyxifolia	Dactyliophora_novaeguineae))	(Sogerianthe_sessiflora	(Amyema_glabra	Diplatia_furcata)))))	Helixanthera_cylindrica)	Taxillus_chinensis))	((((Phragmanthera_crassicaulis	Septulina_glauca)
(((Dendrophthoe_longituba	Dendrophthoe_curvata)	Helixanthera_coccinea)	((((Socratina_bemarivensis	Vanwykia_remota)	((Scurrula_ferruginea	(Scurrula_pulverulenta	Scurrula_parasitica))	Taxillus_chinensis))	(((((Cecarria_obtusifolia	(Loranthus_europaeus	(Loranthus_odoratus	(Loranthus_kaoi	Loranthus_delavayi))))	(((Muellerina_eucalyptoides	Ileostylus_micranthus)	((Tupeia_antarctica	(((Aetanthus_nodosus	Desmaria_mutabilis)	((Ligaria_cuneifolia	(Peraxilla_tetrapetala	(Alepis_flavida	(Lepidaria_sp_Nickrent_4044	((((Lysiana_exocarpi	Lysiana_filifolia)	(Decaisnina_triflora	Macrosolen_cochinchinensis))	(Loxanthera_speciosa	Amylotheca_duthieana))	Lepeostegeres_lancifolia)))))	Atkinsonia_ligustrina))	(Tripodanthus_acutifolius	((((Struthanthus_woodsonii	Struthanthus_oerstedii)	((Cladocolea_gracilis	Psittacanthus_angustifolius)	Passovia_pyrifolia))	Psittacanthus_calyculatus)	(Oryctanthus_occidentalis	Dendropemon_bicolor)))))	(Gaiadendron_punctatum	(Nuytsia_floribunda	Tristerix_corymbosus))))	Notanthera_heterophylla))	(Baratranthus_axanthus	((Amyema_queenslandica	Benthamina_alyxifolia)	(Dactyliophora_novaeguineae	(Sogerianthe_sessiflora	(Amyema_glabra
(((Dendrophthoe_longituba	Dendrophthoe_curvata)	Helixanthera_coccinea)	(((((Scurrula_pulverulenta	(Scurrula_parasitica	Scurrula_ferruginea))	Taxillus_chinensis)	(((Muellerina_eucalyptoides	Ileostylus_micranthus)	((Tupeia_antarctica	((((Ligaria_cuneifolia	(Aetanthus_nodosus	Desmaria_mutabilis))	(((Lepidaria_sp_Nickrent_4044	Notanthera_heterophylla)	(Peraxilla_tetrapetala	(Alepis_flavida	(((Lysiana_exocarpi	Lysiana_filifolia)	((Lepeostegeres_lancifolia	Macrosolen_cochinchinensis)	(Loxanthera_speciosa	Amylotheca_duthieana)))	Decaisnina_triflora))))	Atkinsonia_ligustrina))	(Tripodanthus_acutifolius	(((Struthanthus_woodsonii	(Struthanthus_oerstedii	(Psittacanthus_angustifolius	Cladocolea_gracilis)))	(Passovia_pyrifolia	(Oryctanthus_occidentalis	Dendropemon_bicolor)))	Psittacanthus_calyculatus)))	(Gaiadendron_punctatum	(Nuytsia_floribunda	Tristerix_corymbosus))))	(Cecarria_obtusifolia	(Loranthus_europaeus	(Loranthus_delavayi	(Loranthus_odoratus	Loranthus_kaoi))))))	(Baratranthus_axanthus	((Amyema_queenslandica	Benthamina_alyxifolia)	(Dactyliophora_novaeguineae	(Sogerianthe_sessiflora	(Amyema_glabra	Diplatia_furcata)))))))	(((((Oedina_pendens
(Agelanthus_sansibarensis	((((Oncella_ambigua	Oncocalyx_sulfureus)	(Helixanthera_kirkii	Moquiniella_rubra))	Bakerella_sp_Nickrent_4161)	((Phragmanthera_crassicaulis	Septulina_glauca)	(((Oedina_pendens	Erianthemum_dregei)	(((Socratina_bemarivensis	Vanwykia_remota)	Globimetula_dinklagei)	Emelianthe_panganensis))	((Berhautia_senegalensis	(Englerina_woodfordioides	(((Oliverella_rubroviridis	Tapinanthus_quinquangulus)	Englerina_ramulosa)	Tapinanthus_constrictiflorus)))	((((Scurrula_ferruginea	(Scurrula_pulverulenta	Scurrula_parasitica))	Taxillus_chinensis)	(Helixanthera_cylindrica	(((Muellerina_eucalyptoides	Ileostylus_micranthus)	((Tupeia_antarctica	(((((Aetanthus_nodosus	Desmaria_mutabilis)	(Atkinsonia_ligustrina	Ligaria_cuneifolia))	((Lepidaria_sp_Nickrent_4044	Notanthera_heterophylla)	(Peraxilla_tetrapetala	(Alepis_flavida	((Lysiana_exocarpi	Lysiana_filifolia)	((Decaisnina_triflora	Lepeostegeres_lancifolia)	(Macrosolen_cochinchinensis	(Loxanthera_speciosa	Amylotheca_duthieana))))))))	(Tripodanthus_acutifolius	((((Psittacanthus_angustifolius	Cladocolea_gracilis)	(Struthanthus_woodsonii	Struthanthus_oerstedii))	(Passovia_pyrifolia	(Oryctanthus_occidentalis
((Englerina_woodfordioides	Agelanthus_sansibarensis)	((Berhautia_senegalensis	(Oncella_ambigua	Oncocalyx_sulfureus))	(Phragmanthera_crassicaulis	(Moquiniella_rubra	((((Helixanthera_kirkii	Oedina_pendens)	Erianthemum_dregei)	(Globimetula_dinklagei	Emelianthe_panganensis))	((((Englerina_ramulosa	Tapinanthus_constrictiflorus)	Oliverella_rubroviridis)	Tapinanthus_quinquangulus)	(((Septulina_glauca	Bakerella_sp_Nickrent_4161)	((Socratina_bemarivensis	Vanwykia_remota)	(Plicosepalus_sagittifolius	(Dendrophthoe_longituba	Dendrophthoe_curvata))))	(Helixanthera_coccinea	((Scurrula_pulverulenta	((Scurrula_parasitica	Scurrula_ferruginea)	Taxillus_chinensis))	((Helixanthera_cylindrica	((Muellerina_eucalyptoides	Ileostylus_micranthus)	((Ligaria_cuneifolia	(((Tupeia_antarctica	((Gaiadendron_punctatum	(Nuytsia_floribunda	Tristerix_corymbosus))	(Tripodanthus_acutifolius	(((Psittacanthus_angustifolius	Cladocolea_gracilis)	(Struthanthus_woodsonii	Struthanthus_oerstedii))	((Passovia_pyrifolia	(Oryctanthus_occidentalis	Dendropemon_bicolor))	Psittacanthus_calyculatus)))))	((Aetanthus_nodosus	Desmaria_mutabilis)	((Lepidaria_sp_Nickrent_4044	Notanthera_heterophylla)	(Alepis_flavida
((Englerina_woodfordioides	Agelanthus_sansibarensis)	(Berhautia_senegalensis	((Oncella_ambigua	Oncocalyx_sulfureus)	((Phragmanthera_crassicaulis	((Helixanthera_kirkii	Moquiniella_rubra)	((((Oedina_pendens	Erianthemum_dregei)	(Globimetula_dinklagei	Emelianthe_panganensis))	(((Socratina_bemarivensis	Vanwykia_remota)	(Dendrophthoe_longituba	Dendrophthoe_curvata))	(((((Englerina_ramulosa	Oliverella_rubroviridis)	Tapinanthus_quinquangulus)	Tapinanthus_constrictiflorus)	Plicosepalus_sagittifolius)	((((Cecarria_obtusifolia	(Loranthus_europaeus	((Loranthus_kaoi	Loranthus_odoratus)	Loranthus_delavayi)))	((Muellerina_eucalyptoides	Ileostylus_micranthus)	(Ligaria_cuneifolia	((((Tripodanthus_acutifolius	(((Psittacanthus_angustifolius	Cladocolea_gracilis)	(Struthanthus_woodsonii	Struthanthus_oerstedii))	(Passovia_pyrifolia	((Oryctanthus_occidentalis	Dendropemon_bicolor)	Psittacanthus_calyculatus))))	((Tristerix_corymbosus	Tupeia_antarctica)	Gaiadendron_punctatum))	((Nuytsia_floribunda	(Aetanthus_nodosus	Desmaria_mutabilis))	((((Lysiana_exocarpi	Lysiana_filifolia)	(((Decaisnina_triflora	Lepeostegeres_lancifolia)	(Macrosolen_cochinchinensis	(Loxanthera_speciosa
(Agelanthus_sansibarensis	((Phragmanthera_crassicaulis	(((((Helixanthera_coccinea	Emelianthe_panganensis)	((((Helixanthera_cylindrica	Taxillus_chinensis)	((Scurrula_parasitica	((Dendrophthoe_longituba	Dendrophthoe_curvata)	Scurrula_pulverulenta))	Scurrula_ferruginea))	(((Muellerina_eucalyptoides	Ileostylus_micranthus)	(((Notanthera_heterophylla	Ligaria_cuneifolia)	(Tupeia_antarctica	((((Tristerix_corymbosus	(Gaiadendron_punctatum	Nuytsia_floribunda))	(Peraxilla_tetrapetala	(Alepis_flavida	(Lepidaria_sp_Nickrent_4044	((Loxanthera_speciosa	Amylotheca_duthieana)	(((Decaisnina_triflora	Lepeostegeres_lancifolia)	Macrosolen_cochinchinensis)	(Lysiana_exocarpi	Lysiana_filifolia)))))))	(Atkinsonia_ligustrina	(Cladocolea_gracilis	((Psittacanthus_calyculatus	Tripodanthus_acutifolius)	((Struthanthus_woodsonii	Struthanthus_oerstedii)	(Psittacanthus_angustifolius	((Oryctanthus_occidentalis	Dendropemon_bicolor)	Passovia_pyrifolia)))))))	(Aetanthus_nodosus	Desmaria_mutabilis))))	(Cecarria_obtusifolia	(Loranthus_europaeus	(Loranthus_odoratus	(Loranthus_delavayi	Loranthus_kaoi))))))	(Baratranthus_axanthus	(((Sogerianthe_sessiflora	Dactyliophora_novaeguineae)	(Amyema_glabra
(((Oncella_ambigua	Oncocalyx_sulfureus)	Agelanthus_sansibarensis)	((((Bakerella_sp_Nickrent_4161	(Septulina_glauca	Phragmanthera_crassicaulis))	((Emelianthe_panganensis	(((Helixanthera_kirkii	(Socratina_bemarivensis	Vanwykia_remota))	(((Englerina_ramulosa	Tapinanthus_constrictiflorus)	((Oliverella_rubroviridis	Tapinanthus_quinquangulus)	Englerina_woodfordioides))	(((Helixanthera_coccinea	(Dendrophthoe_longituba	Dendrophthoe_curvata))	Plicosepalus_sagittifolius)	((Taxillus_chinensis	((Scurrula_parasitica	Scurrula_pulverulenta)	Scurrula_ferruginea))	(Helixanthera_cylindrica	((((Muellerina_eucalyptoides	Ileostylus_micranthus)	((Notanthera_heterophylla	((((((Tripodanthus_acutifolius	((Struthanthus_woodsonii	((Psittacanthus_angustifolius	Cladocolea_gracilis)	Struthanthus_oerstedii))	((Psittacanthus_calyculatus	(Oryctanthus_occidentalis	Dendropemon_bicolor))	Passovia_pyrifolia)))	Atkinsonia_ligustrina)	((Gaiadendron_punctatum	Nuytsia_floribunda)	(Peraxilla_tetrapetala	(Alepis_flavida	(Lepidaria_sp_Nickrent_4044	((Loxanthera_speciosa	Amylotheca_duthieana)	((Lepeostegeres_lancifolia	Macrosolen_cochinchinensis)	(Decaisnina_triflora	(Lysiana_exocarpi	Lysiana_filifolia)))))))))	(Aetanthus_nodosus
((Helixanthera_kirkii	Moquiniella_rubra)	((Erianthemum_dregei	Oedina_pendens)	((Septulina_glauca	((Phragmanthera_crassicaulis	(Bakerella_sp_Nickrent_4161	(Agelanthus_sansibarensis	(Berhautia_senegalensis	(Oncella_ambigua	Oncocalyx_sulfureus)))))	(((Tapinanthus_constrictiflorus	(((Oliverella_rubroviridis	Tapinanthus_quinquangulus)	Englerina_woodfordioides)	Englerina_ramulosa))	(((((Muellerina_eucalyptoides	Ileostylus_micranthus)	((((Atkinsonia_ligustrina	(((Tripodanthus_acutifolius	Psittacanthus_calyculatus)	(((Struthanthus_woodsonii	Struthanthus_oerstedii)	((Psittacanthus_angustifolius	(Oryctanthus_occidentalis	Dendropemon_bicolor))	Passovia_pyrifolia))	Cladocolea_gracilis))	((Aetanthus_nodosus	Desmaria_mutabilis)	((Lepidaria_sp_Nickrent_4044	Notanthera_heterophylla)	(Ligaria_cuneifolia	(Peraxilla_tetrapetala	(Alepis_flavida	((Macrosolen_cochinchinensis	(Loxanthera_speciosa	Amylotheca_duthieana))	((Decaisnina_triflora	Lepeostegeres_lancifolia)	(Lysiana_exocarpi	Lysiana_filifolia))))))))))	(Tristerix_corymbosus	Tupeia_antarctica))	(Gaiadendron_punctatum	Nuytsia_floribunda))	(Cecarria_obtusifolia	(Loranthus_europaeus	(Loranthus_odoratus	(Loranthus_delavayi
(Agelanthus_sansibarensis	((Berhautia_senegalensis	(Oncella_ambigua	Oncocalyx_sulfureus))	(Moquiniella_rubra	(((Globimetula_dinklagei	Emelianthe_panganensis)	(Erianthemum_dregei	Oedina_pendens))	((Phragmanthera_crassicaulis	Septulina_glauca)	((Bakerella_sp_Nickrent_4161	((((Helixanthera_coccinea	(Dendrophthoe_longituba	Dendrophthoe_curvata))	Plicosepalus_sagittifolius)	((Tapinanthus_constrictiflorus	(((Oliverella_rubroviridis	Tapinanthus_quinquangulus)	Englerina_woodfordioides)	Englerina_ramulosa))	(Taxillus_chinensis	((Scurrula_parasitica	Scurrula_pulverulenta)	Scurrula_ferruginea))))	(((Muellerina_eucalyptoides	Ileostylus_micranthus)	(((((((Alepis_flavida	(((Lepidaria_sp_Nickrent_4044	Notanthera_heterophylla)	(((Lysiana_exocarpi	Lysiana_filifolia)	(Macrosolen_cochinchinensis	(Decaisnina_triflora	Lepeostegeres_lancifolia)))	(Loxanthera_speciosa	Amylotheca_duthieana)))	Peraxilla_tetrapetala))	Atkinsonia_ligustrina)	(Ligaria_cuneifolia	(Aetanthus_nodosus	Desmaria_mutabilis)))	((Tripodanthus_acutifolius	(Psittacanthus_calyculatus	((Struthanthus_oerstedii	((Cladocolea_gracilis	Psittacanthus_angustifolius)	Struthanthus_woodsonii))	((Oryctanthus_occidentalis	Dendropemon_bicolor)
(Agelanthus_sansibarensis	((Bakerella_sp_Nickrent_4161	(((Septulina_glauca	((Oncella_ambigua	Oncocalyx_sulfureus)	Phragmanthera_crassicaulis))	Berhautia_senegalensis)	((((Englerina_woodfordioides	((Englerina_ramulosa	(Tapinanthus_quinquangulus	Oliverella_rubroviridis))	Tapinanthus_constrictiflorus))	Helixanthera_cylindrica)	Helixanthera_coccinea)	((((Vanwykia_remota	Socratina_bemarivensis)	(Globimetula_dinklagei	Emelianthe_panganensis))	(Erianthemum_dregei	Oedina_pendens))	((Taxillus_chinensis	((Dendrophthoe_curvata	Dendrophthoe_longituba)	((Scurrula_ferruginea	Scurrula_parasitica)	Scurrula_pulverulenta)))	(Plicosepalus_sagittifolius	(((Muellerina_eucalyptoides	Ileostylus_micranthus)	(((Tupeia_antarctica	((Nuytsia_floribunda	Gaiadendron_punctatum)	Tristerix_corymbosus))	((Atkinsonia_ligustrina	(Tripodanthus_acutifolius	((Aetanthus_nodosus	Desmaria_mutabilis)	((Psittacanthus_angustifolius	(Cladocolea_gracilis	(Struthanthus_woodsonii	Struthanthus_oerstedii)))	(Passovia_pyrifolia	((Oryctanthus_occidentalis	Dendropemon_bicolor)	Psittacanthus_calyculatus))))))	((Notanthera_heterophylla	Ligaria_cuneifolia)	(((((Lepidaria_sp_Nickrent_4044	Macrosolen_cochinchinensis)	Decaisnina_triflora)
(Agelanthus_sansibarensis	(((Phragmanthera_crassicaulis	((((Globimetula_dinklagei	Emelianthe_panganensis)	(Erianthemum_dregei	Oedina_pendens))	((Septulina_glauca	(((Englerina_woodfordioides	(Tapinanthus_quinquangulus	Oliverella_rubroviridis))	(Tapinanthus_constrictiflorus	Englerina_ramulosa))	((((Helixanthera_coccinea	(Dendrophthoe_curvata	Dendrophthoe_longituba))	((Scurrula_ferruginea	(Scurrula_parasitica	Scurrula_pulverulenta))	Taxillus_chinensis))	(((Muellerina_eucalyptoides	Ileostylus_micranthus)	((Gaiadendron_punctatum	(Nuytsia_floribunda	((Tupeia_antarctica	Tristerix_corymbosus)	(((((Aetanthus_nodosus	Desmaria_mutabilis)	Ligaria_cuneifolia)	((Lepidaria_sp_Nickrent_4044	(Peraxilla_tetrapetala	(Alepis_flavida	(((Decaisnina_triflora	Lepeostegeres_lancifolia)	(Loxanthera_speciosa	Amylotheca_duthieana))	((Lysiana_exocarpi	Lysiana_filifolia)	Macrosolen_cochinchinensis)))))	Notanthera_heterophylla))	Atkinsonia_ligustrina)	(Tripodanthus_acutifolius	(((Struthanthus_oerstedii	Struthanthus_woodsonii)	((Psittacanthus_angustifolius	Passovia_pyrifolia)	(Oryctanthus_occidentalis	Dendropemon_bicolor)))	(Cladocolea_gracilis	Psittacanthus_calyculatus)))))))	(((Loranthus_odoratus
(Agelanthus_sansibarensis	(((((Bakerella_sp_Nickrent_4161	((((Moquiniella_rubra	(Oncella_ambigua	Helixanthera_kirkii))	(((Erianthemum_dregei	Oedina_pendens)	(Globimetula_dinklagei	Emelianthe_panganensis))	(((Plicosepalus_sagittifolius	(Dendrophthoe_curvata	Dendrophthoe_longituba))	((Scurrula_ferruginea	(Scurrula_parasitica	Scurrula_pulverulenta))	((((Muellerina_eucalyptoides	Ileostylus_micranthus)	((((Tupeia_antarctica	((Aetanthus_nodosus	Desmaria_mutabilis)	Ligaria_cuneifolia))	(((Gaiadendron_punctatum	(Nuytsia_floribunda	Tristerix_corymbosus))	(Peraxilla_tetrapetala	(Alepis_flavida	((Decaisnina_triflora	(Lepeostegeres_lancifolia	(Loxanthera_speciosa	Amylotheca_duthieana)))	((Lysiana_exocarpi	Lysiana_filifolia)	(Lepidaria_sp_Nickrent_4044	Macrosolen_cochinchinensis))))))	((Tripodanthus_acutifolius	(Psittacanthus_calyculatus	((((Struthanthus_oerstedii	Struthanthus_woodsonii)	Psittacanthus_angustifolius)	(Passovia_pyrifolia	(Oryctanthus_occidentalis	Dendropemon_bicolor)))	Cladocolea_gracilis)))	Atkinsonia_ligustrina)))	Notanthera_heterophylla)	(((Loranthus_delavayi	(Loranthus_odoratus	Loranthus_kaoi))	Loranthus_europaeus)	Cecarria_obtusifolia)))
(((Tapinanthus_constrictiflorus	Englerina_ramulosa)	((Oliverella_rubroviridis	Tapinanthus_quinquangulus)	Englerina_woodfordioides))	((Oncocalyx_sulfureus	Berhautia_senegalensis)	(Agelanthus_sansibarensis	((Emelianthe_panganensis	Globimetula_dinklagei)	((((Septulina_glauca	(Bakerella_sp_Nickrent_4161	Phragmanthera_crassicaulis))	(Plicosepalus_sagittifolius	((((Scurrula_ferruginea	(Taxillus_chinensis	(Scurrula_parasitica	Scurrula_pulverulenta)))	(Helixanthera_coccinea	(Dendrophthoe_longituba	Dendrophthoe_curvata)))	(Vanwykia_remota	Socratina_bemarivensis))	(((Baratranthus_axanthus	((Diplatia_furcata	Amyema_glabra)	(Sogerianthe_sessiflora	(Amyema_queenslandica	(Benthamina_alyxifolia	Dactyliophora_novaeguineae)))))	((Muellerina_eucalyptoides	Ileostylus_micranthus)	(((Atkinsonia_ligustrina	(((Notanthera_heterophylla	Ligaria_cuneifolia)	(Peraxilla_tetrapetala	(Alepis_flavida	(((Lysiana_exocarpi	Lysiana_filifolia)	(Macrosolen_cochinchinensis	(Loxanthera_speciosa	Amylotheca_duthieana)))	(Decaisnina_triflora	Lepeostegeres_lancifolia)))))	((((Struthanthus_oerstedii	Struthanthus_woodsonii)	((Psittacanthus_angustifolius	Passovia_pyrifolia)	(Oryctanthus_occidentalis	Dendropemon_bicolor)))
(Agelanthus_sansibarensis	(Oncocalyx_sulfureus	((Berhautia_senegalensis	(Tapinanthus_constrictiflorus	(Englerina_ramulosa	(Englerina_woodfordioides	(Oliverella_rubroviridis	Tapinanthus_quinquangulus)))))	((((((Emelianthe_panganensis	(((((Dendrophthoe_longituba	Dendrophthoe_curvata)	((((Muellerina_eucalyptoides	Ileostylus_micranthus)	(((Tupeia_antarctica	((((Notanthera_heterophylla	((Decaisnina_triflora	(Lysiana_exocarpi	Lysiana_filifolia))	((Lepeostegeres_lancifolia	Macrosolen_cochinchinensis)	(Loxanthera_speciosa	Amylotheca_duthieana))))	(Peraxilla_tetrapetala	Alepis_flavida))	((Tripodanthus_acutifolius	((((Oryctanthus_occidentalis	Dendropemon_bicolor)	Psittacanthus_calyculatus)	Passovia_pyrifolia)	((Cladocolea_gracilis	(Psittacanthus_angustifolius	Struthanthus_oerstedii))	Struthanthus_woodsonii)))	((Aetanthus_nodosus	Desmaria_mutabilis)	Ligaria_cuneifolia)))	Atkinsonia_ligustrina))	((Nuytsia_floribunda	Tristerix_corymbosus)	(Lepidaria_sp_Nickrent_4044	Gaiadendron_punctatum)))	(((Loranthus_odoratus	(Loranthus_kaoi	Loranthus_delavayi))	Loranthus_europaeus)	Cecarria_obtusifolia)))	(Helixanthera_cylindrica	(Baratranthus_axanthus	((Amyema_queenslandica	(Benthamina_alyxifolia
((Plicosepalus_sagittifolius	(Dendrophthoe_longituba	Dendrophthoe_curvata))	(((((Muellerina_eucalyptoides	Ileostylus_micranthus)	((Tupeia_antarctica	((((Tripodanthus_acutifolius	((((Oryctanthus_occidentalis	Dendropemon_bicolor)	Psittacanthus_calyculatus)	Passovia_pyrifolia)	((Cladocolea_gracilis	Psittacanthus_angustifolius)	(Struthanthus_oerstedii	Struthanthus_woodsonii))))	((Aetanthus_nodosus	Desmaria_mutabilis)	Ligaria_cuneifolia))	(Atkinsonia_ligustrina	(Gaiadendron_punctatum	(Peraxilla_tetrapetala	(Alepis_flavida	(((((Loxanthera_speciosa	Amylotheca_duthieana)	((Lysiana_exocarpi	Lysiana_filifolia)	Macrosolen_cochinchinensis))	Lepeostegeres_lancifolia)	Decaisnina_triflora)	(Lepidaria_sp_Nickrent_4044	Notanthera_heterophylla)))))))	(Nuytsia_floribunda	Tristerix_corymbosus)))	(((Loranthus_odoratus	(Loranthus_kaoi	Loranthus_delavayi))	Loranthus_europaeus)	Cecarria_obtusifolia)))	(((Diplatia_furcata	Amyema_glabra)	(Sogerianthe_sessiflora	(Amyema_queenslandica	(Benthamina_alyxifolia	Dactyliophora_novaeguineae))))	(Helixanthera_cylindrica	Baratranthus_axanthus)))	(Taxillus_chinensis	((Helixanthera_coccinea	Scurrula_pulverulenta)	(Scurrula_ferruginea
(Helixanthera_coccinea	((Dendrophthoe_longituba	Dendrophthoe_curvata)	(((((Erianthemum_dregei	Oedina_pendens)	(Emelianthe_panganensis	((Septulina_glauca	(Berhautia_senegalensis	((Agelanthus_sansibarensis	Bakerella_sp_Nickrent_4161)	(((Helixanthera_kirkii	Moquiniella_rubra)	(Oncocalyx_sulfureus	Oncella_ambigua))	Phragmanthera_crassicaulis))))	Globimetula_dinklagei)))	(Vanwykia_remota	Socratina_bemarivensis))	((Taxillus_chinensis	((Tapinanthus_constrictiflorus	(Englerina_ramulosa	(Englerina_woodfordioides	(Oliverella_rubroviridis	Tapinanthus_quinquangulus))))	(Scurrula_ferruginea	(Scurrula_parasitica	Scurrula_pulverulenta))))	(((Muellerina_eucalyptoides	Ileostylus_micranthus)	((((((Gaiadendron_punctatum	Nuytsia_floribunda)	Tristerix_corymbosus)	((Tripodanthus_acutifolius	((((Oryctanthus_occidentalis	Dendropemon_bicolor)	Passovia_pyrifolia)	((Cladocolea_gracilis	Psittacanthus_angustifolius)	(Struthanthus_oerstedii	Struthanthus_woodsonii)))	Psittacanthus_calyculatus))	(((Aetanthus_nodosus	Desmaria_mutabilis)	Ligaria_cuneifolia)	(Atkinsonia_ligustrina	((((((Lysiana_exocarpi	Lysiana_filifolia)	(Decaisnina_triflora	Macrosolen_cochinchinensis))	(Loxanthera_speciosa
(((Berhautia_senegalensis	(Agelanthus_sansibarensis	(Oncocalyx_sulfureus	Oncella_ambigua)))	(Phragmanthera_crassicaulis	(((((Erianthemum_dregei	Oedina_pendens)	(Globimetula_dinklagei	Emelianthe_panganensis))	(((Oliverella_rubroviridis	Tapinanthus_quinquangulus)	((Englerina_woodfordioides	Tapinanthus_constrictiflorus)	Englerina_ramulosa))	((((Scurrula_ferruginea	(Scurrula_parasitica	((Helixanthera_coccinea	Scurrula_pulverulenta)	Taxillus_chinensis)))	(((((Loranthus_delavayi	(Loranthus_odoratus	Loranthus_kaoi))	Loranthus_europaeus)	Cecarria_obtusifolia)	((Muellerina_eucalyptoides	Ileostylus_micranthus)	((((((Lysiana_exocarpi	Lysiana_filifolia)	(((Decaisnina_triflora	Lepeostegeres_lancifolia)	(Lepidaria_sp_Nickrent_4044	Macrosolen_cochinchinensis))	(Loxanthera_speciosa	Amylotheca_duthieana)))	(Peraxilla_tetrapetala	Alepis_flavida))	Atkinsonia_ligustrina)	(((Tristerix_corymbosus	Tupeia_antarctica)	((Gaiadendron_punctatum	Nuytsia_floribunda)	(Tripodanthus_acutifolius	((Struthanthus_oerstedii	Struthanthus_woodsonii)	((Psittacanthus_calyculatus	((Oryctanthus_occidentalis	Dendropemon_bicolor)	Passovia_pyrifolia))	(Cladocolea_gracilis	Psittacanthus_angustifolius))))))
(Agelanthus_sansibarensis	((((Bakerella_sp_Nickrent_4161	(Phragmanthera_crassicaulis	((((Erianthemum_dregei	Oedina_pendens)	((Vanwykia_remota	Socratina_bemarivensis)	(Globimetula_dinklagei	(Oncella_ambigua	Emelianthe_panganensis))))	(Helixanthera_kirkii	((Englerina_woodfordioides	(Tapinanthus_constrictiflorus	(Oliverella_rubroviridis	(Tapinanthus_quinquangulus	Englerina_ramulosa))))	((((Scurrula_ferruginea	(Scurrula_parasitica	Scurrula_pulverulenta))	Taxillus_chinensis)	((((((Loranthus_delavayi	(Loranthus_odoratus	Loranthus_kaoi))	Loranthus_europaeus)	Cecarria_obtusifolia)	((Muellerina_eucalyptoides	Ileostylus_micranthus)	((Atkinsonia_ligustrina	(((Aetanthus_nodosus	Desmaria_mutabilis)	Tupeia_antarctica)	(((Peraxilla_tetrapetala	(Alepis_flavida	(((Decaisnina_triflora	Lepeostegeres_lancifolia)	(Loxanthera_speciosa	Amylotheca_duthieana))	((Lepidaria_sp_Nickrent_4044	Macrosolen_cochinchinensis)	(Lysiana_exocarpi	Lysiana_filifolia)))))	(Tristerix_corymbosus	(Gaiadendron_punctatum	Nuytsia_floribunda)))	(Tripodanthus_acutifolius	(Notanthera_heterophylla	((Passovia_pyrifolia	((Cladocolea_gracilis	Psittacanthus_angustifolius)	(Struthanthus_oerstedii
(Agelanthus_sansibarensis	((Berhautia_senegalensis	((Helixanthera_coccinea	Bakerella_sp_Nickrent_4161)	(Phragmanthera_crassicaulis	((Helixanthera_kirkii	Moquiniella_rubra)	(((Erianthemum_dregei	Oedina_pendens)	(((((((((Loranthus_odoratus	(Loranthus_kaoi	Loranthus_delavayi))	Loranthus_europaeus)	Cecarria_obtusifolia)	((Muellerina_eucalyptoides	Ileostylus_micranthus)	((Tristerix_corymbosus	Tupeia_antarctica)	((((((Loxanthera_speciosa	Amylotheca_duthieana)	(((Lepidaria_sp_Nickrent_4044	Macrosolen_cochinchinensis)	(Lysiana_exocarpi	Lysiana_filifolia))	(Decaisnina_triflora	Lepeostegeres_lancifolia)))	(Peraxilla_tetrapetala	Alepis_flavida))	(((Ligaria_cuneifolia	(Aetanthus_nodosus	Desmaria_mutabilis))	(Psittacanthus_calyculatus	Tripodanthus_acutifolius))	(((Cladocolea_gracilis	Psittacanthus_angustifolius)	(Struthanthus_oerstedii	Struthanthus_woodsonii))	((Oryctanthus_occidentalis	Dendropemon_bicolor)	Passovia_pyrifolia))))	Atkinsonia_ligustrina)	((Notanthera_heterophylla	Gaiadendron_punctatum)	Nuytsia_floribunda)))))	(((Benthamina_alyxifolia	Amyema_queenslandica)	(Dactyliophora_novaeguineae	(Sogerianthe_sessiflora	(Diplatia_furcata	Amyema_glabra))))
(((((Emelianthe_panganensis	Globimetula_dinklagei)	(Oedina_pendens	Erianthemum_dregei))	((((Taxillus_chinensis	(Scurrula_ferruginea	(Scurrula_pulverulenta	Scurrula_parasitica)))	((((((Loranthus_delavayi	Loranthus_kaoi)	Loranthus_odoratus)	Loranthus_europaeus)	Cecarria_obtusifolia)	((((((Tristerix_corymbosus	Nuytsia_floribunda)	Gaiadendron_punctatum)	((Tripodanthus_acutifolius	((Ligaria_cuneifolia	Atkinsonia_ligustrina)	(((Struthanthus_oerstedii	Struthanthus_woodsonii)	(Passovia_pyrifolia	(Dendropemon_bicolor	Oryctanthus_occidentalis)))	(Psittacanthus_calyculatus	Cladocolea_gracilis))))	(((Desmaria_mutabilis	Aetanthus_nodosus)	Peraxilla_tetrapetala)	(Alepis_flavida	((Amylotheca_duthieana	Loxanthera_speciosa)	((Decaisnina_triflora	Lepeostegeres_lancifolia)	((Lepidaria_sp_Nickrent_4044	Macrosolen_cochinchinensis)	(Lysiana_filifolia	Lysiana_exocarpi))))))))	(Psittacanthus_angustifolius	Tupeia_antarctica))	Notanthera_heterophylla)	(Ileostylus_micranthus	Muellerina_eucalyptoides)))	((Baratranthus_axanthus	((Amyema_queenslandica	(Dactyliophora_novaeguineae	Benthamina_alyxifolia))	(Sogerianthe_sessiflora	(Amyema_glabra	Diplatia_furcata))))
(Dendrophthoe_curvata	(((Moquiniella_rubra	(Berhautia_senegalensis	((Bakerella_sp_Nickrent_4161	Helixanthera_kirkii)	((Oncella_ambigua	Oncocalyx_sulfureus)	Phragmanthera_crassicaulis))))	((Emelianthe_panganensis	((Oedina_pendens	Erianthemum_dregei)	(((Dendrophthoe_longituba	(Socratina_bemarivensis	Vanwykia_remota))	((Helixanthera_coccinea	((Taxillus_chinensis	(Scurrula_ferruginea	(Scurrula_pulverulenta	Scurrula_parasitica)))	(((((Loranthus_delavayi	(Loranthus_kaoi	Loranthus_odoratus))	Loranthus_europaeus)	Cecarria_obtusifolia)	(((Atkinsonia_ligustrina	((((Tripodanthus_acutifolius	(((Struthanthus_oerstedii	Struthanthus_woodsonii)	((Psittacanthus_angustifolius	Notanthera_heterophylla)	(Passovia_pyrifolia	(Cladocolea_gracilis	(Dendropemon_bicolor	Oryctanthus_occidentalis)))))	Psittacanthus_calyculatus))	Desmaria_mutabilis)	(((Tristerix_corymbosus	Nuytsia_floribunda)	((((((Lysiana_filifolia	Lysiana_exocarpi)	((Macrosolen_cochinchinensis	(Amylotheca_duthieana	Loxanthera_speciosa))	(Decaisnina_triflora	Lepeostegeres_lancifolia)))	Alepis_flavida)	Peraxilla_tetrapetala)	Lepidaria_sp_Nickrent_4044)	Gaiadendron_punctatum))	Tupeia_antarctica))
(Agelanthus_sansibarensis	(((Oncella_ambigua	Oncocalyx_sulfureus)	Berhautia_senegalensis)	(((Oliverella_rubroviridis	Tapinanthus_quinquangulus)	(Englerina_woodfordioides	(Tapinanthus_constrictiflorus	Englerina_ramulosa)))	((Moquiniella_rubra	(((Dendrophthoe_longituba	(Socratina_bemarivensis	Vanwykia_remota))	Phragmanthera_crassicaulis)	(((Helixanthera_coccinea	Dendrophthoe_curvata)	((Taxillus_chinensis	(Scurrula_ferruginea	(Scurrula_pulverulenta	Scurrula_parasitica)))	((((((Loranthus_delavayi	(Loranthus_kaoi	Loranthus_odoratus))	Loranthus_europaeus)	Cecarria_obtusifolia)	((((Tripodanthus_acutifolius	(((Struthanthus_oerstedii	Struthanthus_woodsonii)	(Psittacanthus_angustifolius	((Dendropemon_bicolor	Oryctanthus_occidentalis)	Passovia_pyrifolia)))	(Cladocolea_gracilis	Psittacanthus_calyculatus)))	((Notanthera_heterophylla	(Aetanthus_nodosus	Desmaria_mutabilis))	(Atkinsonia_ligustrina	((((Lepidaria_sp_Nickrent_4044	((Decaisnina_triflora	(Lysiana_filifolia	Lysiana_exocarpi))	((Macrosolen_cochinchinensis	(Amylotheca_duthieana	Loxanthera_speciosa))	Lepeostegeres_lancifolia)))	Alepis_flavida)	Peraxilla_tetrapetala)	Ligaria_cuneifolia))))	(((Gaiadendron_punctatum
(Moquiniella_rubra	(((Agelanthus_sansibarensis	(Oncella_ambigua	Oncocalyx_sulfureus))	Berhautia_senegalensis)	(((Septulina_glauca	(((Plicosepalus_sagittifolius	((Englerina_ramulosa	(Englerina_woodfordioides	(Oliverella_rubroviridis	Tapinanthus_quinquangulus)))	Tapinanthus_constrictiflorus))	((((((Loranthus_delavayi	(Loranthus_kaoi	Loranthus_odoratus))	Loranthus_europaeus)	Cecarria_obtusifolia)	(((Tristerix_corymbosus	Nuytsia_floribunda)	((Gaiadendron_punctatum	(((((((Lepidaria_sp_Nickrent_4044	Macrosolen_cochinchinensis)	((Lysiana_filifolia	Lysiana_exocarpi)	((Amylotheca_duthieana	Loxanthera_speciosa)	((Notanthera_heterophylla	Lepeostegeres_lancifolia)	Decaisnina_triflora))))	Alepis_flavida)	Peraxilla_tetrapetala)	(Ligaria_cuneifolia	(Aetanthus_nodosus	Desmaria_mutabilis)))	(Tripodanthus_acutifolius	(Cladocolea_gracilis	(Psittacanthus_angustifolius	((Struthanthus_oerstedii	Struthanthus_woodsonii)	((Psittacanthus_calyculatus	(Dendropemon_bicolor	Oryctanthus_occidentalis))	Passovia_pyrifolia))))))	Atkinsonia_ligustrina))	Tupeia_antarctica))	(Ileostylus_micranthus	Muellerina_eucalyptoides)))	(Baratranthus_axanthus	((Dactyliophora_novaeguineae	(Benthamina_alyxifolia
(Agelanthus_sansibarensis	(((Oncella_ambigua	Oncocalyx_sulfureus)	Berhautia_senegalensis)	((Moquiniella_rubra	((Helixanthera_kirkii	(((Englerina_woodfordioides	(Oliverella_rubroviridis	Tapinanthus_quinquangulus))	(Tapinanthus_constrictiflorus	Englerina_ramulosa))	((Septulina_glauca	(Socratina_bemarivensis	Vanwykia_remota))	(Plicosepalus_sagittifolius	((((Dendrophthoe_curvata	Dendrophthoe_longituba)	Helixanthera_coccinea)	(Taxillus_chinensis	(Scurrula_ferruginea	(Scurrula_pulverulenta	Scurrula_parasitica))))	(((((Loranthus_delavayi	(Loranthus_kaoi	Loranthus_odoratus))	Loranthus_europaeus)	Cecarria_obtusifolia)	(((((((((Lysiana_filifolia	Lysiana_exocarpi)	(Lepeostegeres_lancifolia	((Amylotheca_duthieana	Loxanthera_speciosa)	(Lepidaria_sp_Nickrent_4044	Macrosolen_cochinchinensis))))	(Notanthera_heterophylla	Decaisnina_triflora))	Alepis_flavida)	Peraxilla_tetrapetala)	((Ligaria_cuneifolia	(Aetanthus_nodosus	Desmaria_mutabilis))	(Tripodanthus_acutifolius	((((Dendropemon_bicolor	Oryctanthus_occidentalis)	Passovia_pyrifolia)	((Cladocolea_gracilis	Psittacanthus_angustifolius)	(Struthanthus_oerstedii	Struthanthus_woodsonii)))	Psittacanthus_calyculatus))))
(Agelanthus_sansibarensis	(((Oncella_ambigua	Oncocalyx_sulfureus)	Berhautia_senegalensis)	(Phragmanthera_crassicaulis	(Bakerella_sp_Nickrent_4161	((Helixanthera_kirkii	Moquiniella_rubra)	(((((Oliverella_rubroviridis	Tapinanthus_quinquangulus)	(Tapinanthus_constrictiflorus	(Englerina_ramulosa	Englerina_woodfordioides)))	((((Dendrophthoe_curvata	Dendrophthoe_longituba)	Helixanthera_coccinea)	((Scurrula_ferruginea	((Scurrula_pulverulenta	Scurrula_parasitica)	Taxillus_chinensis))	(((Ileostylus_micranthus	Muellerina_eucalyptoides)	(((Atkinsonia_ligustrina	(((((Tristerix_corymbosus	Nuytsia_floribunda)	(Lepidaria_sp_Nickrent_4044	Gaiadendron_punctatum))	((Peraxilla_tetrapetala	Alepis_flavida)	((Lysiana_filifolia	Lysiana_exocarpi)	((Macrosolen_cochinchinensis	((Loxanthera_speciosa	Amylotheca_duthieana)	Lepeostegeres_lancifolia))	Decaisnina_triflora))))	((Tupeia_antarctica	Desmaria_mutabilis)	(Tripodanthus_acutifolius	(((((Dendropemon_bicolor	Oryctanthus_occidentalis)	Passovia_pyrifolia)	(Psittacanthus_angustifolius	(Struthanthus_oerstedii	Struthanthus_woodsonii)))	Cladocolea_gracilis)	Psittacanthus_calyculatus))))	Aetanthus_nodosus))	Ligaria_cuneifolia)	(Notanthera_heterophylla
(Agelanthus_sansibarensis	(Berhautia_senegalensis	(Bakerella_sp_Nickrent_4161	((Moquiniella_rubra	(Septulina_glauca	((Oedina_pendens	Erianthemum_dregei)	(Emelianthe_panganensis	(((Helixanthera_kirkii	(Socratina_bemarivensis	Vanwykia_remota))	(((Englerina_ramulosa	(Oliverella_rubroviridis	(Tapinanthus_quinquangulus	Englerina_woodfordioides)))	Tapinanthus_constrictiflorus)	((Plicosepalus_sagittifolius	((Dendrophthoe_curvata	Dendrophthoe_longituba)	Helixanthera_coccinea))	((Scurrula_ferruginea	(Scurrula_pulverulenta	Scurrula_parasitica))	(Taxillus_chinensis	(((Ileostylus_micranthus	Muellerina_eucalyptoides)	(((Tristerix_corymbosus	(((((Gaiadendron_punctatum	(Notanthera_heterophylla	Lepidaria_sp_Nickrent_4044))	((Peraxilla_tetrapetala	Alepis_flavida)	(Decaisnina_triflora	(((Lepeostegeres_lancifolia	Macrosolen_cochinchinensis)	(Lysiana_filifolia	Lysiana_exocarpi))	(Loxanthera_speciosa	Amylotheca_duthieana)))))	(((Aetanthus_nodosus	Desmaria_mutabilis)	Nuytsia_floribunda)	(Tripodanthus_acutifolius	((Psittacanthus_calyculatus	Cladocolea_gracilis)	(((Passovia_pyrifolia	Psittacanthus_angustifolius)	(Dendropemon_bicolor	Oryctanthus_occidentalis))	(Struthanthus_oerstedii
(Agelanthus_sansibarensis	(((Oncella_ambigua	Oncocalyx_sulfureus)	Berhautia_senegalensis)	(Bakerella_sp_Nickrent_4161	(Phragmanthera_crassicaulis	((Helixanthera_kirkii	Moquiniella_rubra)	(((((Englerina_ramulosa	(Oliverella_rubroviridis	Tapinanthus_quinquangulus))	Tapinanthus_constrictiflorus)	Englerina_woodfordioides)	Septulina_glauca)	((((Socratina_bemarivensis	Vanwykia_remota)	((Plicosepalus_sagittifolius	((Dendrophthoe_curvata	Dendrophthoe_longituba)	Helixanthera_coccinea))	((((((Loranthus_odoratus	(Loranthus_delavayi	Loranthus_kaoi))	Loranthus_europaeus)	Cecarria_obtusifolia)	((Ileostylus_micranthus	Muellerina_eucalyptoides)	((((Ligaria_cuneifolia	Tupeia_antarctica)	((Aetanthus_nodosus	Desmaria_mutabilis)	Nuytsia_floribunda))	((Atkinsonia_ligustrina	((Peraxilla_tetrapetala	(Alepis_flavida	(((Lysiana_filifolia	Lysiana_exocarpi)	(Loxanthera_speciosa	((Amylotheca_duthieana	(Lepeostegeres_lancifolia	(Notanthera_heterophylla	Decaisnina_triflora)))	Macrosolen_cochinchinensis)))	Lepidaria_sp_Nickrent_4044)))	Gaiadendron_punctatum))	(Tripodanthus_acutifolius	(((Cladocolea_gracilis	(Struthanthus_oerstedii	Struthanthus_woodsonii))	Psittacanthus_angustifolius)
(Agelanthus_sansibarensis	(((Oncella_ambigua	Oncocalyx_sulfureus)	Berhautia_senegalensis)	((Bakerella_sp_Nickrent_4161	Phragmanthera_crassicaulis)	(Moquiniella_rubra	(Emelianthe_panganensis	((((Helixanthera_kirkii	(Socratina_bemarivensis	Vanwykia_remota))	(((Plicosepalus_sagittifolius	Dendrophthoe_curvata)	((Septulina_glauca	Helixanthera_coccinea)	((((Baratranthus_axanthus	(((Amyema_queenslandica	(Dactyliophora_novaeguineae	Benthamina_alyxifolia))	(Amyema_glabra	Diplatia_furcata))	Sogerianthe_sessiflora))	Helixanthera_cylindrica)	((((Loranthus_odoratus	(Loranthus_delavayi	Loranthus_kaoi))	Loranthus_europaeus)	Cecarria_obtusifolia)	((Ileostylus_micranthus	Muellerina_eucalyptoides)	(((((Ligaria_cuneifolia	Desmaria_mutabilis)	((Atkinsonia_ligustrina	(((Decaisnina_triflora	((Macrosolen_cochinchinensis	(Lysiana_filifolia	Lysiana_exocarpi))	(Lepeostegeres_lancifolia	(Amylotheca_duthieana	Loxanthera_speciosa))))	(Peraxilla_tetrapetala	Alepis_flavida))	((Notanthera_heterophylla	Lepidaria_sp_Nickrent_4044)	Gaiadendron_punctatum)))	(Tripodanthus_acutifolius	(((Cladocolea_gracilis	(Struthanthus_oerstedii	Struthanthus_woodsonii))	Psittacanthus_angustifolius)
(Agelanthus_sansibarensis	(((Oncella_ambigua	Oncocalyx_sulfureus)	Berhautia_senegalensis)	(Bakerella_sp_Nickrent_4161	(Phragmanthera_crassicaulis	((Helixanthera_kirkii	Moquiniella_rubra)	(((Emelianthe_panganensis	(((((((Baratranthus_axanthus	(((Amyema_queenslandica	(Dactyliophora_novaeguineae	Benthamina_alyxifolia))	(Amyema_glabra	Diplatia_furcata))	Sogerianthe_sessiflora))	Helixanthera_cylindrica)	((((Loranthus_odoratus	(Loranthus_delavayi	Loranthus_kaoi))	Loranthus_europaeus)	Cecarria_obtusifolia)	((Ileostylus_micranthus	Muellerina_eucalyptoides)	(Tristerix_corymbosus	(((Atkinsonia_ligustrina	((Lepidaria_sp_Nickrent_4044	Gaiadendron_punctatum)	(Nuytsia_floribunda	((Alepis_flavida	(Aetanthus_nodosus	Peraxilla_tetrapetala))	((Lysiana_filifolia	Lysiana_exocarpi)	((Macrosolen_cochinchinensis	((Notanthera_heterophylla	Decaisnina_triflora)	Lepeostegeres_lancifolia))	(Amylotheca_duthieana	Loxanthera_speciosa)))))))	((Ligaria_cuneifolia	Desmaria_mutabilis)	(Tripodanthus_acutifolius	(((Struthanthus_oerstedii	Struthanthus_woodsonii)	(Psittacanthus_angustifolius	((Dendropemon_bicolor	Oryctanthus_occidentalis)	Passovia_pyrifolia)))	(Psittacanthus_calyculatus
(Agelanthus_sansibarensis	(((Phragmanthera_crassicaulis	((((((((Diplatia_furcata	Amyema_glabra)	((((Helixanthera_cylindrica	Sogerianthe_sessiflora)	(Benthamina_alyxifolia	Dactyliophora_novaeguineae))	Amyema_queenslandica)	Baratranthus_axanthus))	((Cecarria_obtusifolia	(Loranthus_europaeus	(Loranthus_kaoi	(Loranthus_odoratus	Loranthus_delavayi))))	((Tristerix_corymbosus	(Tupeia_antarctica	(((Tripodanthus_acutifolius	((Psittacanthus_calyculatus	Cladocolea_gracilis)	((Passovia_pyrifolia	(Oryctanthus_occidentalis	Dendropemon_bicolor))	(Psittacanthus_angustifolius	(Struthanthus_woodsonii	Struthanthus_oerstedii)))))	((Ligaria_cuneifolia	(Desmaria_mutabilis	Aetanthus_nodosus))	(((((Lysiana_filifolia	Lysiana_exocarpi)	((Macrosolen_cochinchinensis	(Lepeostegeres_lancifolia	(Decaisnina_triflora	Nuytsia_floribunda)))	(Loxanthera_speciosa	Amylotheca_duthieana)))	Alepis_flavida)	Peraxilla_tetrapetala)	Atkinsonia_ligustrina)))	(Notanthera_heterophylla	(Lepidaria_sp_Nickrent_4044	Gaiadendron_punctatum)))))	(Muellerina_eucalyptoides	Ileostylus_micranthus))))	(Taxillus_chinensis	((((Englerina_woodfordioides	(Englerina_ramulosa	(Oliverella_rubroviridis	Tapinanthus_quinquangulus)))
(Agelanthus_sansibarensis	((Berhautia_senegalensis	(Phragmanthera_crassicaulis	(((Helixanthera_kirkii	Socratina_bemarivensis)	(((((((Diplatia_furcata	Amyema_glabra)	(Amyema_queenslandica	((Benthamina_alyxifolia	Dactyliophora_novaeguineae)	Sogerianthe_sessiflora)))	(Helixanthera_cylindrica	Baratranthus_axanthus))	((Cecarria_obtusifolia	(Loranthus_europaeus	(Loranthus_delavayi	(Loranthus_kaoi	Loranthus_odoratus))))	(((((Tripodanthus_acutifolius	((Oryctanthus_occidentalis	Dendropemon_bicolor)	(Psittacanthus_calyculatus	((Cladocolea_gracilis	(Psittacanthus_angustifolius	(Struthanthus_woodsonii	Struthanthus_oerstedii)))	Passovia_pyrifolia))))	((Ligaria_cuneifolia	(Desmaria_mutabilis	Aetanthus_nodosus))	Atkinsonia_ligustrina))	((((((Lysiana_filifolia	Lysiana_exocarpi)	(((Macrosolen_cochinchinensis	Lepidaria_sp_Nickrent_4044)	(Lepeostegeres_lancifolia	(Decaisnina_triflora	Nuytsia_floribunda)))	(Loxanthera_speciosa	Amylotheca_duthieana)))	Alepis_flavida)	Peraxilla_tetrapetala)	(Tristerix_corymbosus	Gaiadendron_punctatum))	Tupeia_antarctica))	Notanthera_heterophylla)	(Muellerina_eucalyptoides	Ileostylus_micranthus))))	(Scurrula_ferruginea	(Scurrula_parasitica
(((((Englerina_ramulosa	Tapinanthus_constrictiflorus)	Oliverella_rubroviridis)	Tapinanthus_quinquangulus)	Englerina_woodfordioides)	((Helixanthera_cylindrica	((((Plicosepalus_sagittifolius	Septulina_glauca)	(Socratina_bemarivensis	Vanwykia_remota))	Bakerella_sp_Nickrent_4161)	((Helixanthera_coccinea	(Dendrophthoe_longituba	Dendrophthoe_curvata))	(((Scurrula_ferruginea	(Scurrula_parasitica	Scurrula_pulverulenta))	Taxillus_chinensis)	(((((Sogerianthe_sessiflora	Dactyliophora_novaeguineae)	(Diplatia_furcata	Amyema_glabra))	(Amyema_queenslandica	Benthamina_alyxifolia))	Baratranthus_axanthus)	(((Notanthera_heterophylla	Cecarria_obtusifolia)	(Loranthus_europaeus	(Loranthus_delavayi	(Loranthus_kaoi	Loranthus_odoratus))))	((((Tupeia_antarctica	(((Atkinsonia_ligustrina	(((Ligaria_cuneifolia	Peraxilla_tetrapetala)	((Lysiana_filifolia	Lysiana_exocarpi)	((Decaisnina_triflora	Nuytsia_floribunda)	((Loxanthera_speciosa	Amylotheca_duthieana)	(Lepeostegeres_lancifolia	Macrosolen_cochinchinensis)))))	Alepis_flavida))	(Desmaria_mutabilis	Aetanthus_nodosus))	(Tripodanthus_acutifolius	((Struthanthus_woodsonii	(Psittacanthus_angustifolius	(Struthanthus_oerstedii
(Helixanthera_coccinea	((Dendrophthoe_longituba	Dendrophthoe_curvata)	(((Scurrula_ferruginea	(Scurrula_parasitica	Scurrula_pulverulenta))	Taxillus_chinensis)	(((Helixanthera_cylindrica	(((Diplatia_furcata	Amyema_glabra)	((Amyema_queenslandica	(Dactyliophora_novaeguineae	Benthamina_alyxifolia))	Baratranthus_axanthus))	Sogerianthe_sessiflora))	((Muellerina_eucalyptoides	Ileostylus_micranthus)	((Cecarria_obtusifolia	(Loranthus_europaeus	(Loranthus_delavayi	(Loranthus_kaoi	Loranthus_odoratus))))	(Notanthera_heterophylla	((((Atkinsonia_ligustrina	(Lepidaria_sp_Nickrent_4044	Gaiadendron_punctatum))	(((Ligaria_cuneifolia	Peraxilla_tetrapetala)	(Nuytsia_floribunda	((((Decaisnina_triflora	Lepeostegeres_lancifolia)	Macrosolen_cochinchinensis)	(Lysiana_filifolia	Lysiana_exocarpi))	(Loxanthera_speciosa	Amylotheca_duthieana))))	Alepis_flavida))	(Tristerix_corymbosus	(Tupeia_antarctica	(Desmaria_mutabilis	Aetanthus_nodosus))))	(Tripodanthus_acutifolius	(((Oryctanthus_occidentalis	Dendropemon_bicolor)	(((Passovia_pyrifolia	Psittacanthus_angustifolius)	Cladocolea_gracilis)	(Struthanthus_woodsonii	Struthanthus_oerstedii)))	Psittacanthus_calyculatus)))))))
((Dendrophthoe_longituba	Dendrophthoe_curvata)	((((Bakerella_sp_Nickrent_4161	(((Phragmanthera_crassicaulis	(((Oedina_pendens	Erianthemum_dregei)	(Emelianthe_panganensis	Globimetula_dinklagei))	((Helixanthera_kirkii	Moquiniella_rubra)	((((Tapinanthus_constrictiflorus	(Tapinanthus_quinquangulus	(Englerina_ramulosa	Oliverella_rubroviridis)))	Englerina_woodfordioides)	Agelanthus_sansibarensis)	((Oncella_ambigua	Oncocalyx_sulfureus)	Berhautia_senegalensis)))))	Septulina_glauca)	(Socratina_bemarivensis	Vanwykia_remota)))	(((Scurrula_ferruginea	(Scurrula_parasitica	Scurrula_pulverulenta))	Taxillus_chinensis)	((Baratranthus_axanthus	(((Helixanthera_cylindrica	(Dactyliophora_novaeguineae	(Diplatia_furcata	Amyema_glabra)))	(Amyema_queenslandica	Benthamina_alyxifolia))	Sogerianthe_sessiflora))	((Muellerina_eucalyptoides	Ileostylus_micranthus)	((Cecarria_obtusifolia	(Loranthus_europaeus	(Loranthus_delavayi	(Loranthus_kaoi	Loranthus_odoratus))))	((Ligaria_cuneifolia	Tristerix_corymbosus)	(Atkinsonia_ligustrina	(((Tripodanthus_acutifolius	((Passovia_pyrifolia	(Psittacanthus_calyculatus	(Oryctanthus_occidentalis	Dendropemon_bicolor)))	((Psittacanthus_angustifolius
((((((Plicosepalus_sagittifolius	((Scurrula_ferruginea	((Scurrula_parasitica	Scurrula_pulverulenta)	(Helixanthera_coccinea	Taxillus_chinensis)))	(((((Amyema_queenslandica	(Dactyliophora_novaeguineae	Benthamina_alyxifolia))	((Diplatia_furcata	Amyema_glabra)	Sogerianthe_sessiflora))	Baratranthus_axanthus)	((Cecarria_obtusifolia	(Loranthus_europaeus	(Loranthus_delavayi	(Loranthus_kaoi	Loranthus_odoratus))))	(((Atkinsonia_ligustrina	((Notanthera_heterophylla	(Aetanthus_nodosus	Desmaria_mutabilis))	((Tripodanthus_acutifolius	((Oryctanthus_occidentalis	Dendropemon_bicolor)	((Psittacanthus_angustifolius	(Psittacanthus_calyculatus	Passovia_pyrifolia))	((Struthanthus_woodsonii	Struthanthus_oerstedii)	Cladocolea_gracilis))))	Ligaria_cuneifolia)))	((((Alepis_flavida	Peraxilla_tetrapetala)	(((Loxanthera_speciosa	Amylotheca_duthieana)	(Lepeostegeres_lancifolia	Macrosolen_cochinchinensis))	(Decaisnina_triflora	(Lysiana_filifolia	Lysiana_exocarpi))))	((Nuytsia_floribunda	Tristerix_corymbosus)	(Lepidaria_sp_Nickrent_4044	Gaiadendron_punctatum)))	Tupeia_antarctica))	(Muellerina_eucalyptoides	Ileostylus_micranthus))))	Helixanthera_cylindrica)))	(Dendrophthoe_longituba
(Agelanthus_sansibarensis	((Berhautia_senegalensis	(Oncella_ambigua	Oncocalyx_sulfureus))	((((((Englerina_woodfordioides	(Tapinanthus_quinquangulus	Oliverella_rubroviridis))	(Englerina_ramulosa	Tapinanthus_constrictiflorus))	(((Taxillus_chinensis	(Scurrula_ferruginea	(Scurrula_parasitica	Scurrula_pulverulenta)))	(((((Amyema_queenslandica	Benthamina_alyxifolia)	(Dactyliophora_novaeguineae	((Diplatia_furcata	Amyema_glabra)	Sogerianthe_sessiflora)))	Baratranthus_axanthus)	((Muellerina_eucalyptoides	Ileostylus_micranthus)	((Cecarria_obtusifolia	(Loranthus_europaeus	((Loranthus_odoratus	Loranthus_kaoi)	Loranthus_delavayi)))	((Atkinsonia_ligustrina	((Ligaria_cuneifolia	(Aetanthus_nodosus	Desmaria_mutabilis))	(Tripodanthus_acutifolius	((Passovia_pyrifolia	(Psittacanthus_calyculatus	(Oryctanthus_occidentalis	Dendropemon_bicolor)))	((Struthanthus_woodsonii	Struthanthus_oerstedii)	(Psittacanthus_angustifolius	Cladocolea_gracilis))))))	((Tristerix_corymbosus	(Nuytsia_floribunda	(((Peraxilla_tetrapetala	Alepis_flavida)	((((Loxanthera_speciosa	Amylotheca_duthieana)	(Decaisnina_triflora	Lepeostegeres_lancifolia))	(Macrosolen_cochinchinensis	(Lysiana_filifolia
(Agelanthus_sansibarensis	(((Berhautia_senegalensis	(Oncella_ambigua	Oncocalyx_sulfureus))	(((((Septulina_glauca	(Socratina_bemarivensis	Vanwykia_remota))	(((Helixanthera_coccinea	(Plicosepalus_sagittifolius	(Dendrophthoe_longituba	Dendrophthoe_curvata)))	((((((Diplatia_furcata	Amyema_glabra)	Sogerianthe_sessiflora)	(Amyema_queenslandica	(Benthamina_alyxifolia	Dactyliophora_novaeguineae)))	Baratranthus_axanthus)	((Muellerina_eucalyptoides	Ileostylus_micranthus)	((Cecarria_obtusifolia	(Loranthus_europaeus	(Loranthus_odoratus	(Loranthus_kaoi	Loranthus_delavayi))))	((Tupeia_antarctica	((Tripodanthus_acutifolius	((Passovia_pyrifolia	(Psittacanthus_calyculatus	(Oryctanthus_occidentalis	Dendropemon_bicolor)))	(Cladocolea_gracilis	((Struthanthus_woodsonii	Struthanthus_oerstedii)	Psittacanthus_angustifolius))))	((Gaiadendron_punctatum	(Lepidaria_sp_Nickrent_4044	Notanthera_heterophylla))	((Atkinsonia_ligustrina	((Peraxilla_tetrapetala	Alepis_flavida)	(((Loxanthera_speciosa	Amylotheca_duthieana)	Lepeostegeres_lancifolia)	((Decaisnina_triflora	Macrosolen_cochinchinensis)	(Lysiana_filifolia	Lysiana_exocarpi)))))	(Ligaria_cuneifolia	(Aetanthus_nodosus
(Agelanthus_sansibarensis	((Berhautia_senegalensis	(((((((((Taxillus_chinensis	(Scurrula_ferruginea	(Scurrula_parasitica	Scurrula_pulverulenta)))	(((Helixanthera_cylindrica	(((Diplatia_furcata	Amyema_glabra)	Sogerianthe_sessiflora)	(Amyema_queenslandica	(Benthamina_alyxifolia	Dactyliophora_novaeguineae))))	Baratranthus_axanthus)	((Cecarria_obtusifolia	(Loranthus_europaeus	((Loranthus_kaoi	Loranthus_delavayi)	Loranthus_odoratus)))	((((Tripodanthus_acutifolius	((Passovia_pyrifolia	(Psittacanthus_calyculatus	(Oryctanthus_occidentalis	Dendropemon_bicolor)))	(Cladocolea_gracilis	((Struthanthus_woodsonii	Struthanthus_oerstedii)	Psittacanthus_angustifolius))))	(Gaiadendron_punctatum	(((Ligaria_cuneifolia	Peraxilla_tetrapetala)	(Alepis_flavida	((Lepidaria_sp_Nickrent_4044	((Macrosolen_cochinchinensis	(Loxanthera_speciosa	Amylotheca_duthieana))	((Notanthera_heterophylla	Decaisnina_triflora)	Lepeostegeres_lancifolia)))	(Lysiana_filifolia	Lysiana_exocarpi))))	Atkinsonia_ligustrina)))	(((Aetanthus_nodosus	Desmaria_mutabilis)	(Tristerix_corymbosus	Nuytsia_floribunda))	Tupeia_antarctica))	(Muellerina_eucalyptoides	Ileostylus_micranthus)))))	(Helixanthera_coccinea
(((Berhautia_senegalensis	((((((Moquiniella_rubra	Helixanthera_kirkii)	(Oedina_pendens	Erianthemum_dregei))	(Emelianthe_panganensis	Globimetula_dinklagei))	((Englerina_woodfordioides	(((Tapinanthus_quinquangulus	Oliverella_rubroviridis)	Englerina_ramulosa)	Tapinanthus_constrictiflorus))	((Socratina_bemarivensis	Vanwykia_remota)	(Plicosepalus_sagittifolius	((((Helixanthera_cylindrica	(((Amyema_queenslandica	Benthamina_alyxifolia)	(Dactyliophora_novaeguineae	((Diplatia_furcata	Amyema_glabra)	Sogerianthe_sessiflora)))	Baratranthus_axanthus))	((Cecarria_obtusifolia	(Loranthus_europaeus	(Loranthus_delavayi	(Loranthus_odoratus	Loranthus_kaoi))))	((((((((Lepidaria_sp_Nickrent_4044	(((Notanthera_heterophylla	Decaisnina_triflora)	Lepeostegeres_lancifolia)	Macrosolen_cochinchinensis))	(Lysiana_filifolia	Lysiana_exocarpi))	(Loxanthera_speciosa	Amylotheca_duthieana))	(Peraxilla_tetrapetala	Alepis_flavida))	(((((Ligaria_cuneifolia	(Aetanthus_nodosus	Desmaria_mutabilis))	Tupeia_antarctica)	Tristerix_corymbosus)	(Tripodanthus_acutifolius	((Passovia_pyrifolia	(Psittacanthus_calyculatus	(Oryctanthus_occidentalis	Dendropemon_bicolor)))	(Cladocolea_gracilis
(Agelanthus_sansibarensis	(((Helixanthera_kirkii	Bakerella_sp_Nickrent_4161)	(((((((Plicosepalus_sagittifolius	(((Taxillus_chinensis	((Scurrula_parasitica	Scurrula_pulverulenta)	Scurrula_ferruginea))	(Helixanthera_coccinea	(Tapinanthus_constrictiflorus	(Englerina_ramulosa	((Oliverella_rubroviridis	Tapinanthus_quinquangulus)	Englerina_woodfordioides)))))	(((Cecarria_obtusifolia	(Loranthus_europaeus	(Loranthus_odoratus	(Loranthus_kaoi	Loranthus_delavayi))))	((Muellerina_eucalyptoides	(Tristerix_corymbosus	(((Gaiadendron_punctatum	(Atkinsonia_ligustrina	((Notanthera_heterophylla	Ligaria_cuneifolia)	((((Lysiana_exocarpi	Lysiana_filifolia)	(((Loxanthera_speciosa	Amylotheca_duthieana)	(Lepeostegeres_lancifolia	Macrosolen_cochinchinensis))	(Decaisnina_triflora	Nuytsia_floribunda)))	Lepidaria_sp_Nickrent_4044)	(Alepis_flavida	Peraxilla_tetrapetala)))))	((Desmaria_mutabilis	Aetanthus_nodosus)	(Tripodanthus_acutifolius	(((Struthanthus_woodsonii	Struthanthus_oerstedii)	(Psittacanthus_angustifolius	Cladocolea_gracilis))	(((Dendropemon_bicolor	Oryctanthus_occidentalis)	Psittacanthus_calyculatus)	Passovia_pyrifolia)))))	Tupeia_antarctica)))	Ileostylus_micranthus))	(Helixanthera_cylindrica
(Agelanthus_sansibarensis	((Bakerella_sp_Nickrent_4161	((((Helixanthera_kirkii	Moquiniella_rubra)	(Emelianthe_panganensis	((Oedina_pendens	Erianthemum_dregei)	((Tapinanthus_constrictiflorus	((Oliverella_rubroviridis	Englerina_ramulosa)	(Tapinanthus_quinquangulus	Englerina_woodfordioides)))	(((Vanwykia_remota	Socratina_bemarivensis)	((((Dendrophthoe_longituba	Dendrophthoe_curvata)	((Scurrula_pulverulenta	Scurrula_parasitica)	Scurrula_ferruginea))	Taxillus_chinensis)	Helixanthera_cylindrica))	((Helixanthera_coccinea	((((Cecarria_obtusifolia	(Loranthus_europaeus	((Loranthus_odoratus	Loranthus_kaoi)	Loranthus_delavayi)))	((((Desmaria_mutabilis	Aetanthus_nodosus)	((Atkinsonia_ligustrina	(Tripodanthus_acutifolius	(((Struthanthus_woodsonii	Struthanthus_oerstedii)	(((Dendropemon_bicolor	Oryctanthus_occidentalis)	Psittacanthus_calyculatus)	(Psittacanthus_angustifolius	Passovia_pyrifolia)))	Cladocolea_gracilis)))	(Ligaria_cuneifolia	((((Loxanthera_speciosa	Amylotheca_duthieana)	((Lepeostegeres_lancifolia	Macrosolen_cochinchinensis)	(Decaisnina_triflora	(Lysiana_exocarpi	Lysiana_filifolia))))	(Lepidaria_sp_Nickrent_4044	Notanthera_heterophylla))	(Alepis_flavida
((Englerina_woodfordioides	Agelanthus_sansibarensis)	(((Bakerella_sp_Nickrent_4161	((Septulina_glauca	Emelianthe_panganensis)	((Globimetula_dinklagei	((Plicosepalus_sagittifolius	(Tapinanthus_constrictiflorus	(Englerina_ramulosa	(Oliverella_rubroviridis	Tapinanthus_quinquangulus))))	((Vanwykia_remota	Socratina_bemarivensis)	((((Scurrula_parasitica	(Scurrula_ferruginea	Scurrula_pulverulenta))	Taxillus_chinensis)	((Dendrophthoe_longituba	Dendrophthoe_curvata)	Helixanthera_coccinea))	(Helixanthera_cylindrica	(((Cecarria_obtusifolia	(Loranthus_europaeus	((Loranthus_kaoi	Loranthus_odoratus)	Loranthus_delavayi)))	((Tristerix_corymbosus	((((Nuytsia_floribunda	(Desmaria_mutabilis	Aetanthus_nodosus))	(Tripodanthus_acutifolius	((Struthanthus_woodsonii	Struthanthus_oerstedii)	(((Passovia_pyrifolia	Psittacanthus_angustifolius)	((Dendropemon_bicolor	Oryctanthus_occidentalis)	Psittacanthus_calyculatus))	Cladocolea_gracilis))))	(Alepis_flavida	((Ligaria_cuneifolia	Peraxilla_tetrapetala)	((((Lysiana_exocarpi	Lysiana_filifolia)	((Loxanthera_speciosa	Amylotheca_duthieana)	(Lepeostegeres_lancifolia	Macrosolen_cochinchinensis)))	Decaisnina_triflora)	(Lepidaria_sp_Nickrent_4044
(Agelanthus_sansibarensis	((((Helixanthera_kirkii	Moquiniella_rubra)	(Oncocalyx_sulfureus	Oncella_ambigua))	((((Oedina_pendens	Erianthemum_dregei)	((Plicosepalus_sagittifolius	((((Dendrophthoe_longituba	Dendrophthoe_curvata)	Helixanthera_coccinea)	(Taxillus_chinensis	((Scurrula_parasitica	Scurrula_pulverulenta)	Scurrula_ferruginea)))	(((Ileostylus_micranthus	Muellerina_eucalyptoides)	((Cecarria_obtusifolia	(Loranthus_europaeus	((Loranthus_kaoi	Loranthus_odoratus)	Loranthus_delavayi)))	((Tupeia_antarctica	((((Ligaria_cuneifolia	(Desmaria_mutabilis	Aetanthus_nodosus))	(Tripodanthus_acutifolius	((Struthanthus_woodsonii	Struthanthus_oerstedii)	(Cladocolea_gracilis	((Passovia_pyrifolia	((Dendropemon_bicolor	Oryctanthus_occidentalis)	Psittacanthus_calyculatus))	Psittacanthus_angustifolius)))))	Atkinsonia_ligustrina)	((Tristerix_corymbosus	(Gaiadendron_punctatum	Nuytsia_floribunda))	((Alepis_flavida	Peraxilla_tetrapetala)	(((Macrosolen_cochinchinensis	(Lysiana_exocarpi	Lysiana_filifolia))	((Loxanthera_speciosa	Amylotheca_duthieana)	(Decaisnina_triflora	Lepeostegeres_lancifolia)))	Lepidaria_sp_Nickrent_4044)))))	Notanthera_heterophylla)))
(((Oncocalyx_sulfureus	Oncella_ambigua)	((Moquiniella_rubra	((Phragmanthera_crassicaulis	Septulina_glauca)	(((Oedina_pendens	Erianthemum_dregei)	(Bakerella_sp_Nickrent_4161	((((Scurrula_parasitica	Scurrula_pulverulenta)	Scurrula_ferruginea)	((Helixanthera_coccinea	(Taxillus_chinensis	(((Ileostylus_micranthus	Muellerina_eucalyptoides)	((Cecarria_obtusifolia	(Loranthus_europaeus	((Loranthus_kaoi	Loranthus_odoratus)	Loranthus_delavayi)))	(((((Alepis_flavida	Peraxilla_tetrapetala)	(((((Lepeostegeres_lancifolia	Macrosolen_cochinchinensis)	(Loxanthera_speciosa	Amylotheca_duthieana))	Decaisnina_triflora)	(Lysiana_exocarpi	Lysiana_filifolia))	(Lepidaria_sp_Nickrent_4044	Notanthera_heterophylla)))	(Atkinsonia_ligustrina	((Gaiadendron_punctatum	(((Cladocolea_gracilis	(Psittacanthus_calyculatus	Struthanthus_woodsonii))	(Struthanthus_oerstedii	Psittacanthus_angustifolius))	(Passovia_pyrifolia	(Dendropemon_bicolor	Oryctanthus_occidentalis))))	Tripodanthus_acutifolius)))	((Nuytsia_floribunda	(Desmaria_mutabilis	Aetanthus_nodosus))	Tupeia_antarctica))	(Ligaria_cuneifolia	Tristerix_corymbosus))))	(((Dactyliophora_novaeguineae	(Sogerianthe_sessiflora
(((Berhautia_senegalensis	(Oncocalyx_sulfureus	Oncella_ambigua))	((Helixanthera_kirkii	Moquiniella_rubra)	(Bakerella_sp_Nickrent_4161	((Septulina_glauca	(((Englerina_woodfordioides	((Englerina_ramulosa	(Oliverella_rubroviridis	Tapinanthus_quinquangulus))	Tapinanthus_constrictiflorus))	((Helixanthera_coccinea	(Taxillus_chinensis	((Scurrula_parasitica	Scurrula_pulverulenta)	Scurrula_ferruginea)))	(((((((Dactyliophora_novaeguineae	(Amyema_glabra	Diplatia_furcata))	(Amyema_queenslandica	Benthamina_alyxifolia))	Sogerianthe_sessiflora)	Baratranthus_axanthus)	Helixanthera_cylindrica)	((Ileostylus_micranthus	Muellerina_eucalyptoides)	((Cecarria_obtusifolia	(Loranthus_europaeus	(Loranthus_delavayi	(Loranthus_kaoi	Loranthus_odoratus))))	(Ligaria_cuneifolia	(Atkinsonia_ligustrina	((((Desmaria_mutabilis	Aetanthus_nodosus)	Tupeia_antarctica)	((((Cladocolea_gracilis	(Psittacanthus_calyculatus	Struthanthus_woodsonii))	(Struthanthus_oerstedii	Psittacanthus_angustifolius))	(Passovia_pyrifolia	(Dendropemon_bicolor	Oryctanthus_occidentalis)))	Tripodanthus_acutifolius))	(((Nuytsia_floribunda	Tristerix_corymbosus)	Gaiadendron_punctatum)	((Alepis_flavida
(((Berhautia_senegalensis	(Oncocalyx_sulfureus	Oncella_ambigua))	((Phragmanthera_crassicaulis	(Bakerella_sp_Nickrent_4161	(Moquiniella_rubra	((Helixanthera_kirkii	((((Plicosepalus_sagittifolius	(((((Amyema_queenslandica	Benthamina_alyxifolia)	(Dactyliophora_novaeguineae	(Amyema_glabra	Diplatia_furcata)))	(Helixanthera_cylindrica	Sogerianthe_sessiflora))	Baratranthus_axanthus)	((Ileostylus_micranthus	Muellerina_eucalyptoides)	((Cecarria_obtusifolia	(Loranthus_europaeus	(Loranthus_odoratus	(Loranthus_delavayi	Loranthus_kaoi))))	((((Tristerix_corymbosus	Tupeia_antarctica)	((Ligaria_cuneifolia	(((Peraxilla_tetrapetala	Alepis_flavida)	(((Macrosolen_cochinchinensis	(Loxanthera_speciosa	Amylotheca_duthieana))	(Decaisnina_triflora	Lepeostegeres_lancifolia))	(Lysiana_exocarpi	Lysiana_filifolia)))	Notanthera_heterophylla))	(((Desmaria_mutabilis	Aetanthus_nodosus)	((((Cladocolea_gracilis	Struthanthus_oerstedii)	(Psittacanthus_angustifolius	(Passovia_pyrifolia	(Psittacanthus_calyculatus	(Dendropemon_bicolor	Oryctanthus_occidentalis)))))	Struthanthus_woodsonii)	Tripodanthus_acutifolius))	Atkinsonia_ligustrina)))	(Lepidaria_sp_Nickrent_4044	Gaiadendron_punctatum))
((((Oncocalyx_sulfureus	Oncella_ambigua)	Berhautia_senegalensis)	(((Moquiniella_rubra	(Emelianthe_panganensis	((((Helixanthera_kirkii	Socratina_bemarivensis)	Globimetula_dinklagei)	(Septulina_glauca	((((Vanwykia_remota	((Dendrophthoe_longituba	Dendrophthoe_curvata)	(Helixanthera_coccinea	Plicosepalus_sagittifolius)))	(((((Sogerianthe_sessiflora	(Amyema_queenslandica	(Dactyliophora_novaeguineae	Benthamina_alyxifolia)))	(Amyema_glabra	Diplatia_furcata))	Baratranthus_axanthus)	((Ileostylus_micranthus	Muellerina_eucalyptoides)	((Cecarria_obtusifolia	(Loranthus_europaeus	(Loranthus_delavayi	(Loranthus_kaoi	Loranthus_odoratus))))	((Tristerix_corymbosus	Tupeia_antarctica)	((Atkinsonia_ligustrina	((Ligaria_cuneifolia	(((Peraxilla_tetrapetala	Alepis_flavida)	(((Loxanthera_speciosa	Amylotheca_duthieana)	(Decaisnina_triflora	Lepeostegeres_lancifolia))	(Macrosolen_cochinchinensis	(Lysiana_exocarpi	Lysiana_filifolia))))	(Lepidaria_sp_Nickrent_4044	Notanthera_heterophylla)))	((Nuytsia_floribunda	(Desmaria_mutabilis	Aetanthus_nodosus))	(((((Passovia_pyrifolia	(Dendropemon_bicolor	Oryctanthus_occidentalis))	(Struthanthus_woodsonii
((Berhautia_senegalensis	(((Phragmanthera_crassicaulis	Oncella_ambigua)	(((((((((Scurrula_ferruginea	(Taxillus_chinensis	(Scurrula_parasitica	Scurrula_pulverulenta)))	(Dendrophthoe_longituba	Dendrophthoe_curvata))	Vanwykia_remota)	(((((Amyema_queenslandica	(Dactyliophora_novaeguineae	(Sogerianthe_sessiflora	Benthamina_alyxifolia)))	(Amyema_glabra	Diplatia_furcata))	Baratranthus_axanthus)	((Ileostylus_micranthus	Muellerina_eucalyptoides)	((Cecarria_obtusifolia	(Loranthus_europaeus	(Loranthus_odoratus	(Loranthus_delavayi	Loranthus_kaoi))))	(((Tristerix_corymbosus	Tupeia_antarctica)	((Gaiadendron_punctatum	(Lepidaria_sp_Nickrent_4044	Notanthera_heterophylla))	(Atkinsonia_ligustrina	(((((Passovia_pyrifolia	(Psittacanthus_calyculatus	(Dendropemon_bicolor	Oryctanthus_occidentalis)))	(Struthanthus_woodsonii	(Psittacanthus_angustifolius	Struthanthus_oerstedii)))	Cladocolea_gracilis)	Tripodanthus_acutifolius)	((Ligaria_cuneifolia	(Aetanthus_nodosus	Desmaria_mutabilis))	(Peraxilla_tetrapetala	(Alepis_flavida	(((Loxanthera_speciosa	Amylotheca_duthieana)	Lepeostegeres_lancifolia)	(Decaisnina_triflora	(Macrosolen_cochinchinensis	(Lysiana_exocarpi
(Agelanthus_sansibarensis	(((((((((((Cecarria_obtusifolia	(Loranthus_europaeus	(Loranthus_odoratus	(Loranthus_delavayi	Loranthus_kaoi))))	((((Tristerix_corymbosus	(Gaiadendron_punctatum	Nuytsia_floribunda))	(Peraxilla_tetrapetala	(Alepis_flavida	((Lysiana_exocarpi	Lysiana_filifolia)	(((Loxanthera_speciosa	Amylotheca_duthieana)	(Decaisnina_triflora	Notanthera_heterophylla))	(Lepidaria_sp_Nickrent_4044	(Lepeostegeres_lancifolia	Macrosolen_cochinchinensis)))))))	((((((Passovia_pyrifolia	(Dendropemon_bicolor	Oryctanthus_occidentalis))	(((Psittacanthus_angustifolius	Cladocolea_gracilis)	Struthanthus_woodsonii)	Struthanthus_oerstedii))	Psittacanthus_calyculatus)	Tripodanthus_acutifolius)	((Ligaria_cuneifolia	Atkinsonia_ligustrina)	(Aetanthus_nodosus	Desmaria_mutabilis)))	Tupeia_antarctica))	(Ileostylus_micranthus	Muellerina_eucalyptoides)))	(Baratranthus_axanthus	(Helixanthera_cylindrica	((Amyema_queenslandica	Benthamina_alyxifolia)	((Sogerianthe_sessiflora	(Amyema_glabra	Diplatia_furcata))	Dactyliophora_novaeguineae)))))	(Taxillus_chinensis	((Scurrula_parasitica	Scurrula_pulverulenta)	Scurrula_ferruginea)))	(Plicosepalus_sagittifolius	(Helixanthera_coccinea
(((Phragmanthera_crassicaulis	(Oncella_ambigua	Oncocalyx_sulfureus))	(Berhautia_senegalensis	((Helixanthera_kirkii	Moquiniella_rubra)	((((Emelianthe_panganensis	Globimetula_dinklagei)	(Vanwykia_remota	Socratina_bemarivensis))	(Erianthemum_dregei	Oedina_pendens))	((Septulina_glauca	(Bakerella_sp_Nickrent_4161	((Plicosepalus_sagittifolius	(Helixanthera_coccinea	(Dendrophthoe_curvata	Dendrophthoe_longituba)))	(((Helixanthera_cylindrica	(Baratranthus_axanthus	((Amyema_glabra	Diplatia_furcata)	(Sogerianthe_sessiflora	(Amyema_queenslandica	(Dactyliophora_novaeguineae	Benthamina_alyxifolia))))))	((Cecarria_obtusifolia	(Loranthus_europaeus	(Loranthus_odoratus	(Loranthus_delavayi	Loranthus_kaoi))))	((Ileostylus_micranthus	Muellerina_eucalyptoides)	((Tupeia_antarctica	((Desmaria_mutabilis	Aetanthus_nodosus)	(((Tripodanthus_acutifolius	(((Dendropemon_bicolor	Oryctanthus_occidentalis)	Passovia_pyrifolia)	((Psittacanthus_angustifolius	(Cladocolea_gracilis	Struthanthus_woodsonii))	(Psittacanthus_calyculatus	Struthanthus_oerstedii))))	((Nuytsia_floribunda	Gaiadendron_punctatum)	((Notanthera_heterophylla	(Decaisnina_triflora	(Lepeostegeres_lancifolia
((((((((((Scurrula_ferruginea	((Scurrula_parasitica	Scurrula_pulverulenta)	(Taxillus_chinensis	((Baratranthus_axanthus	(((Amyema_queenslandica	(Dactyliophora_novaeguineae	Benthamina_alyxifolia))	((Amyema_glabra	Diplatia_furcata)	Sogerianthe_sessiflora))	Helixanthera_cylindrica))	((Cecarria_obtusifolia	(Loranthus_europaeus	(Loranthus_odoratus	(Loranthus_delavayi	Loranthus_kaoi))))	((Ileostylus_micranthus	Muellerina_eucalyptoides)	(((Tupeia_antarctica	((((((Ligaria_cuneifolia	(Desmaria_mutabilis	Aetanthus_nodosus))	Atkinsonia_ligustrina)	((Decaisnina_triflora	((Lysiana_exocarpi	Lysiana_filifolia)	((Loxanthera_speciosa	Amylotheca_duthieana)	(Lepeostegeres_lancifolia	(Lepidaria_sp_Nickrent_4044	Macrosolen_cochinchinensis)))))	(Alepis_flavida	Peraxilla_tetrapetala)))	(Tripodanthus_acutifolius	((((Psittacanthus_angustifolius	(Psittacanthus_calyculatus	(Dendropemon_bicolor	Oryctanthus_occidentalis)))	Passovia_pyrifolia)	(Struthanthus_woodsonii	Struthanthus_oerstedii))	Cladocolea_gracilis)))	Gaiadendron_punctatum)	Notanthera_heterophylla))	Nuytsia_floribunda)	Tristerix_corymbosus)))))))	Helixanthera_coccinea)	(Plicosepalus_sagittifolius	(Dendrophthoe_curvata
((Berhautia_senegalensis	((((Helixanthera_coccinea	(Phragmanthera_crassicaulis	((Dendrophthoe_longituba	(Vanwykia_remota	Socratina_bemarivensis))	Septulina_glauca)))	((((((Baratranthus_axanthus	((Amyema_queenslandica	(Dactyliophora_novaeguineae	Benthamina_alyxifolia))	((Amyema_glabra	Diplatia_furcata)	Sogerianthe_sessiflora)))	((Ileostylus_micranthus	Muellerina_eucalyptoides)	(((Tristerix_corymbosus	((((Tripodanthus_acutifolius	((((Struthanthus_oerstedii	Struthanthus_woodsonii)	(Cladocolea_gracilis	Psittacanthus_angustifolius))	(Psittacanthus_calyculatus	Passovia_pyrifolia))	(Dendropemon_bicolor	Oryctanthus_occidentalis)))	(Ligaria_cuneifolia	(Desmaria_mutabilis	Aetanthus_nodosus)))	(Atkinsonia_ligustrina	(Peraxilla_tetrapetala	((Lepidaria_sp_Nickrent_4044	((((Loxanthera_speciosa	Amylotheca_duthieana)	Macrosolen_cochinchinensis)	(Lepeostegeres_lancifolia	(Notanthera_heterophylla	Decaisnina_triflora)))	(Lysiana_exocarpi	Lysiana_filifolia)))	Alepis_flavida))))	Tupeia_antarctica))	(Gaiadendron_punctatum	Nuytsia_floribunda))	(Cecarria_obtusifolia	(Loranthus_europaeus	(Loranthus_odoratus	(Loranthus_delavayi	Loranthus_kaoi)))))))	((Helixanthera_cylindrica
(((Phragmanthera_crassicaulis	(((((Vanwykia_remota	Socratina_bemarivensis)	(((Taxillus_chinensis	(Scurrula_ferruginea	(Scurrula_parasitica	Scurrula_pulverulenta)))	(Helixanthera_cylindrica	((Baratranthus_axanthus	((Dactyliophora_novaeguineae	(Amyema_glabra	Diplatia_furcata))	((Benthamina_alyxifolia	Sogerianthe_sessiflora)	Amyema_queenslandica)))	((Cecarria_obtusifolia	(Loranthus_europaeus	(Loranthus_delavayi	(Loranthus_kaoi	Loranthus_odoratus))))	((Ileostylus_micranthus	Muellerina_eucalyptoides)	(((((Tripodanthus_acutifolius	(((((Dendropemon_bicolor	Oryctanthus_occidentalis)	(Psittacanthus_calyculatus	Passovia_pyrifolia))	Psittacanthus_angustifolius)	(Struthanthus_oerstedii	Struthanthus_woodsonii))	Cladocolea_gracilis))	(Desmaria_mutabilis	Aetanthus_nodosus))	(Atkinsonia_ligustrina	((Notanthera_heterophylla	Ligaria_cuneifolia)	((((Loxanthera_speciosa	Amylotheca_duthieana)	(Lepeostegeres_lancifolia	Decaisnina_triflora))	((Lepidaria_sp_Nickrent_4044	Macrosolen_cochinchinensis)	(Lysiana_exocarpi	Lysiana_filifolia)))	(Alepis_flavida	Peraxilla_tetrapetala)))))	(Tupeia_antarctica	Tristerix_corymbosus))	(Gaiadendron_punctatum	Nuytsia_floribunda)))))))
(((((Englerina_ramulosa	Tapinanthus_constrictiflorus)	(Englerina_woodfordioides	(Oliverella_rubroviridis	Tapinanthus_quinquangulus)))	((((Emelianthe_panganensis	Globimetula_dinklagei)	(Erianthemum_dregei	(Helixanthera_kirkii	Oedina_pendens)))	((Phragmanthera_crassicaulis	Septulina_glauca)	Moquiniella_rubra))	((Bakerella_sp_Nickrent_4161	(((Taxillus_chinensis	(Scurrula_ferruginea	(Scurrula_parasitica	Scurrula_pulverulenta)))	((Helixanthera_cylindrica	((((Amyema_glabra	Diplatia_furcata)	Sogerianthe_sessiflora)	((Dactyliophora_novaeguineae	Benthamina_alyxifolia)	Amyema_queenslandica))	Baratranthus_axanthus))	((Ileostylus_micranthus	Muellerina_eucalyptoides)	(((((((Tripodanthus_acutifolius	((Dendropemon_bicolor	Oryctanthus_occidentalis)	((Psittacanthus_calyculatus	Passovia_pyrifolia)	((Psittacanthus_angustifolius	Cladocolea_gracilis)	(Struthanthus_oerstedii	Struthanthus_woodsonii)))))	(Ligaria_cuneifolia	(Desmaria_mutabilis	Aetanthus_nodosus)))	(Atkinsonia_ligustrina	((Lepidaria_sp_Nickrent_4044	(((Loxanthera_speciosa	Amylotheca_duthieana)	(Lepeostegeres_lancifolia	Macrosolen_cochinchinensis))	(Decaisnina_triflora	(Lysiana_exocarpi	Lysiana_filifolia))))	(Alepis_flavida
((((Englerina_woodfordioides	(Tapinanthus_constrictiflorus	(Tapinanthus_quinquangulus	(Oliverella_rubroviridis	Englerina_ramulosa))))	(Bakerella_sp_Nickrent_4161	((Moquiniella_rubra	(Septulina_glauca	((((Helixanthera_kirkii	Globimetula_dinklagei)	Emelianthe_panganensis)	(Erianthemum_dregei	Oedina_pendens))	(((Taxillus_chinensis	(Scurrula_ferruginea	(Scurrula_parasitica	Scurrula_pulverulenta)))	(((Amyema_glabra	Diplatia_furcata)	Helixanthera_cylindrica)	(((Sogerianthe_sessiflora	((Dactyliophora_novaeguineae	Benthamina_alyxifolia)	Amyema_queenslandica))	Baratranthus_axanthus)	((Cecarria_obtusifolia	(Loranthus_europaeus	(Loranthus_odoratus	(Loranthus_delavayi	Loranthus_kaoi))))	((Ileostylus_micranthus	Muellerina_eucalyptoides)	(((Nuytsia_floribunda	Tristerix_corymbosus)	Tupeia_antarctica)	((((Tripodanthus_acutifolius	(((Psittacanthus_angustifolius	Cladocolea_gracilis)	(Struthanthus_oerstedii	Struthanthus_woodsonii))	((Psittacanthus_calyculatus	(Dendropemon_bicolor	Oryctanthus_occidentalis))	Passovia_pyrifolia)))	(Desmaria_mutabilis	Aetanthus_nodosus))	(Atkinsonia_ligustrina	(((Ligaria_cuneifolia	Peraxilla_tetrapetala)	Alepis_flavida)
(((Tapinanthus_constrictiflorus	((Englerina_ramulosa	(Tapinanthus_quinquangulus	Oliverella_rubroviridis))	Englerina_woodfordioides))	((Bakerella_sp_Nickrent_4161	((Moquiniella_rubra	(Septulina_glauca	(((Globimetula_dinklagei	Emelianthe_panganensis)	(Erianthemum_dregei	Oedina_pendens))	(((((Cecarria_obtusifolia	(Loranthus_europaeus	((Loranthus_kaoi	Loranthus_delavayi)	Loranthus_odoratus)))	((Ileostylus_micranthus	Muellerina_eucalyptoides)	(((Nuytsia_floribunda	Tristerix_corymbosus)	Tupeia_antarctica)	((Atkinsonia_ligustrina	(((Ligaria_cuneifolia	Notanthera_heterophylla)	(Peraxilla_tetrapetala	(Alepis_flavida	((Macrosolen_cochinchinensis	(Loxanthera_speciosa	Amylotheca_duthieana))	((Decaisnina_triflora	Lepeostegeres_lancifolia)	(Lysiana_exocarpi	Lysiana_filifolia))))))	((Tripodanthus_acutifolius	(((Psittacanthus_angustifolius	Cladocolea_gracilis)	(Struthanthus_oerstedii	Struthanthus_woodsonii))	((Psittacanthus_calyculatus	(Dendropemon_bicolor	Oryctanthus_occidentalis))	Passovia_pyrifolia)))	(Desmaria_mutabilis	Aetanthus_nodosus))))	(Gaiadendron_punctatum	Lepidaria_sp_Nickrent_4044)))))	((((Dactyliophora_novaeguineae	Benthamina_alyxifolia)	Amyema_queenslandica)
(((Berhautia_senegalensis	(Oncella_ambigua	Oncocalyx_sulfureus))	((Bakerella_sp_Nickrent_4161	((((Erianthemum_dregei	Oedina_pendens)	((Vanwykia_remota	Socratina_bemarivensis)	(Globimetula_dinklagei	Emelianthe_panganensis)))	(((Tapinanthus_constrictiflorus	(Englerina_ramulosa	(Oliverella_rubroviridis	(Englerina_woodfordioides	Tapinanthus_quinquangulus))))	(((Scurrula_ferruginea	((Scurrula_parasitica	Scurrula_pulverulenta)	Taxillus_chinensis))	((((Ileostylus_micranthus	Muellerina_eucalyptoides)	(((Ligaria_cuneifolia	Notanthera_heterophylla)	((((Gaiadendron_punctatum	(Alepis_flavida	((((Loxanthera_speciosa	Amylotheca_duthieana)	((Lepeostegeres_lancifolia	Macrosolen_cochinchinensis)	(Lysiana_exocarpi	Lysiana_filifolia)))	Decaisnina_triflora)	(Lepidaria_sp_Nickrent_4044	Peraxilla_tetrapetala))))	Atkinsonia_ligustrina)	(Tripodanthus_acutifolius	((Struthanthus_oerstedii	(Cladocolea_gracilis	(Psittacanthus_angustifolius	(Psittacanthus_calyculatus	Struthanthus_woodsonii))))	((Dendropemon_bicolor	Oryctanthus_occidentalis)	Passovia_pyrifolia))))	(Tupeia_antarctica	(Tristerix_corymbosus	(Nuytsia_floribunda	(Desmaria_mutabilis	Aetanthus_nodosus))))))	(Cecarria_obtusifolia
(((Berhautia_senegalensis	(Oncella_ambigua	Oncocalyx_sulfureus))	(((Septulina_glauca	((((Helixanthera_kirkii	Moquiniella_rubra)	(Erianthemum_dregei	Oedina_pendens))	(Emelianthe_panganensis	Globimetula_dinklagei))	((Helixanthera_cylindrica	(((Oliverella_rubroviridis	Tapinanthus_quinquangulus)	Englerina_woodfordioides)	(Tapinanthus_constrictiflorus	Englerina_ramulosa)))	((Vanwykia_remota	Socratina_bemarivensis)	((((Scurrula_ferruginea	(Scurrula_pulverulenta	Scurrula_parasitica))	Taxillus_chinensis)	((((Ileostylus_micranthus	Muellerina_eucalyptoides)	((Notanthera_heterophylla	((((Tupeia_antarctica	Tristerix_corymbosus)	((Tripodanthus_acutifolius	((Struthanthus_woodsonii	(Struthanthus_oerstedii	((((Dendropemon_bicolor	Oryctanthus_occidentalis)	Psittacanthus_angustifolius)	Cladocolea_gracilis)	Passovia_pyrifolia)))	Psittacanthus_calyculatus))	(((((Lepidaria_sp_Nickrent_4044	((Lysiana_exocarpi	Lysiana_filifolia)	(((Lepeostegeres_lancifolia	Macrosolen_cochinchinensis)	(Loxanthera_speciosa	Amylotheca_duthieana))	Decaisnina_triflora)))	Peraxilla_tetrapetala)	Alepis_flavida)	Atkinsonia_ligustrina)	((Desmaria_mutabilis	Aetanthus_nodosus)	Ligaria_cuneifolia))))
(((((Erianthemum_dregei	Oedina_pendens)	(Emelianthe_panganensis	Globimetula_dinklagei))	(((((Scurrula_ferruginea	(Scurrula_pulverulenta	Scurrula_parasitica))	Taxillus_chinensis)	((Helixanthera_cylindrica	(((Ileostylus_micranthus	Muellerina_eucalyptoides)	(((Tupeia_antarctica	(Notanthera_heterophylla	(Nuytsia_floribunda	Tristerix_corymbosus)))	((((Desmaria_mutabilis	Aetanthus_nodosus)	Ligaria_cuneifolia)	(Tripodanthus_acutifolius	((Passovia_pyrifolia	(Psittacanthus_calyculatus	(Dendropemon_bicolor	Oryctanthus_occidentalis)))	((Psittacanthus_angustifolius	Cladocolea_gracilis)	(Struthanthus_woodsonii	Struthanthus_oerstedii)))))	(Atkinsonia_ligustrina	(Gaiadendron_punctatum	(((Decaisnina_triflora	((Lepidaria_sp_Nickrent_4044	(Lysiana_exocarpi	Lysiana_filifolia))	(Lepeostegeres_lancifolia	(Macrosolen_cochinchinensis	(Loxanthera_speciosa	Amylotheca_duthieana)))))	Peraxilla_tetrapetala)	Alepis_flavida)))))	(Cecarria_obtusifolia	(Loranthus_europaeus	(Loranthus_odoratus	(Loranthus_kaoi	Loranthus_delavayi))))))	(((Dactyliophora_novaeguineae	(Sogerianthe_sessiflora	(Amyema_glabra	Diplatia_furcata)))	(Benthamina_alyxifolia	Amyema_queenslandica))
((((Bakerella_sp_Nickrent_4161	((((Emelianthe_panganensis	((Erianthemum_dregei	Oedina_pendens)	(Globimetula_dinklagei	((((((((Dactyliophora_novaeguineae	Benthamina_alyxifolia)	Amyema_queenslandica)	((Diplatia_furcata	Amyema_glabra)	(Helixanthera_cylindrica	Sogerianthe_sessiflora)))	((Cecarria_obtusifolia	(Loranthus_europaeus	(Loranthus_delavayi	(Loranthus_kaoi	Loranthus_odoratus))))	((Ileostylus_micranthus	Muellerina_eucalyptoides)	((Tristerix_corymbosus	Tupeia_antarctica)	((Atkinsonia_ligustrina	(((Alepis_flavida	Peraxilla_tetrapetala)	(((Lysiana_filifolia	Lysiana_exocarpi)	((Lepeostegeres_lancifolia	(Amylotheca_duthieana	Loxanthera_speciosa))	(Macrosolen_cochinchinensis	(Nuytsia_floribunda	Decaisnina_triflora))))	(Notanthera_heterophylla	Lepidaria_sp_Nickrent_4044)))	(Ligaria_cuneifolia	(Desmaria_mutabilis	Aetanthus_nodosus))))	((Tripodanthus_acutifolius	(((Struthanthus_oerstedii	Struthanthus_woodsonii)	(((Psittacanthus_angustifolius	Passovia_pyrifolia)	(Dendropemon_bicolor	Oryctanthus_occidentalis))	Cladocolea_gracilis))	Psittacanthus_calyculatus))	Gaiadendron_punctatum))))))	Baratranthus_axanthus)	(((Scurrula_ferruginea	(Scurrula_pulverulenta
((Englerina_woodfordioides	((Oliverella_rubroviridis	Tapinanthus_quinquangulus)	(Englerina_ramulosa	Tapinanthus_constrictiflorus)))	(Agelanthus_sansibarensis	((((Oncella_ambigua	Oncocalyx_sulfureus)	(Moquiniella_rubra	Helixanthera_kirkii))	(Bakerella_sp_Nickrent_4161	(((Vanwykia_remota	Socratina_bemarivensis)	(Phragmanthera_crassicaulis	Septulina_glauca))	(((((Scurrula_pulverulenta	Scurrula_parasitica)	Taxillus_chinensis)	(((Ileostylus_micranthus	(((Tristerix_corymbosus	Tupeia_antarctica)	((Desmaria_mutabilis	Aetanthus_nodosus)	((((Tripodanthus_acutifolius	((Cladocolea_gracilis	(((Struthanthus_oerstedii	Struthanthus_woodsonii)	(Passovia_pyrifolia	(Dendropemon_bicolor	Oryctanthus_occidentalis)))	Psittacanthus_angustifolius))	Psittacanthus_calyculatus))	Atkinsonia_ligustrina)	(Gaiadendron_punctatum	((Alepis_flavida	Peraxilla_tetrapetala)	(((Lysiana_filifolia	Lysiana_exocarpi)	(((Amylotheca_duthieana	Loxanthera_speciosa)	(Lepeostegeres_lancifolia	(Nuytsia_floribunda	Decaisnina_triflora)))	Macrosolen_cochinchinensis))	(Notanthera_heterophylla	Lepidaria_sp_Nickrent_4044)))))	Ligaria_cuneifolia)))	(Cecarria_obtusifolia	(Loranthus_europaeus	(Loranthus_odoratus
(Agelanthus_sansibarensis	((Phragmanthera_crassicaulis	Berhautia_senegalensis)	((Bakerella_sp_Nickrent_4161	Oncocalyx_sulfureus)	(Moquiniella_rubra	((Oncella_ambigua	((Globimetula_dinklagei	(((Helixanthera_kirkii	(Vanwykia_remota	Socratina_bemarivensis))	(Tapinanthus_constrictiflorus	((Oliverella_rubroviridis	(Tapinanthus_quinquangulus	Englerina_woodfordioides))	Englerina_ramulosa)))	((((((((Tupeia_antarctica	(Nuytsia_floribunda	Tristerix_corymbosus))	((((Tripodanthus_acutifolius	((Struthanthus_oerstedii	Struthanthus_woodsonii)	((Psittacanthus_angustifolius	(Psittacanthus_calyculatus	(Dendropemon_bicolor	Oryctanthus_occidentalis)))	(Passovia_pyrifolia	Cladocolea_gracilis))))	((((Aetanthus_nodosus	Peraxilla_tetrapetala)	Alepis_flavida)	(((Lepeostegeres_lancifolia	Decaisnina_triflora)	(Macrosolen_cochinchinensis	(Amylotheca_duthieana	Loxanthera_speciosa)))	(Lysiana_filifolia	Lysiana_exocarpi)))	(Ligaria_cuneifolia	Desmaria_mutabilis)))	Atkinsonia_ligustrina)	(Gaiadendron_punctatum	(Lepidaria_sp_Nickrent_4044	Notanthera_heterophylla))))	(Cecarria_obtusifolia	(Loranthus_europaeus	(Loranthus_odoratus	(Loranthus_delavayi	Loranthus_kaoi)))))	(Muellerina_eucalyptoides
(Moquiniella_rubra	(((((Oncella_ambigua	Phragmanthera_crassicaulis)	Berhautia_senegalensis)	((((Oliverella_rubroviridis	Tapinanthus_quinquangulus)	Englerina_woodfordioides)	(Englerina_ramulosa	Tapinanthus_constrictiflorus))	(((Oedina_pendens	Erianthemum_dregei)	(((((Cecarria_obtusifolia	(Loranthus_europaeus	((Loranthus_delavayi	Loranthus_kaoi)	Loranthus_odoratus)))	((Muellerina_eucalyptoides	Ileostylus_micranthus)	((Tupeia_antarctica	((Nuytsia_floribunda	(Aetanthus_nodosus	Desmaria_mutabilis))	(Notanthera_heterophylla	Tristerix_corymbosus)))	((Ligaria_cuneifolia	((Atkinsonia_ligustrina	(((Psittacanthus_angustifolius	Cladocolea_gracilis)	(Struthanthus_oerstedii	Struthanthus_woodsonii))	(((Dendropemon_bicolor	Oryctanthus_occidentalis)	Psittacanthus_calyculatus)	Passovia_pyrifolia)))	Tripodanthus_acutifolius))	((Gaiadendron_punctatum	Lepidaria_sp_Nickrent_4044)	((Peraxilla_tetrapetala	Alepis_flavida)	(((Lepeostegeres_lancifolia	Decaisnina_triflora)	(Amylotheca_duthieana	Loxanthera_speciosa))	(Macrosolen_cochinchinensis	(Lysiana_filifolia	Lysiana_exocarpi)))))))))	(((Helixanthera_cylindrica	(Baratranthus_axanthus	(Benthamina_alyxifolia	Dactyliophora_novaeguineae)))
(Agelanthus_sansibarensis	((Moquiniella_rubra	(((Septulina_glauca	Phragmanthera_crassicaulis)	(((((((Oliverella_rubroviridis	Tapinanthus_quinquangulus)	Englerina_ramulosa)	Tapinanthus_constrictiflorus)	Englerina_woodfordioides)	(Globimetula_dinklagei	Emelianthe_panganensis))	(Oedina_pendens	Erianthemum_dregei))	((Vanwykia_remota	Socratina_bemarivensis)	(((Helixanthera_coccinea	Dendrophthoe_longituba)	Dendrophthoe_curvata)	(((Scurrula_ferruginea	(Scurrula_pulverulenta	Scurrula_parasitica))	Taxillus_chinensis)	(Plicosepalus_sagittifolius	(((Cecarria_obtusifolia	(Loranthus_europaeus	(Loranthus_delavayi	(Loranthus_kaoi	Loranthus_odoratus))))	((Muellerina_eucalyptoides	Ileostylus_micranthus)	((Tupeia_antarctica	((Nuytsia_floribunda	Gaiadendron_punctatum)	Tristerix_corymbosus))	((((Notanthera_heterophylla	(Alepis_flavida	(((Lepidaria_sp_Nickrent_4044	(Decaisnina_triflora	Macrosolen_cochinchinensis))	((Lysiana_filifolia	Lysiana_exocarpi)	(Lepeostegeres_lancifolia	(Amylotheca_duthieana	Loxanthera_speciosa))))	(Ligaria_cuneifolia	Peraxilla_tetrapetala))))	Atkinsonia_ligustrina)	((((Struthanthus_oerstedii	(Struthanthus_woodsonii	(Psittacanthus_angustifolius
(((Moquiniella_rubra	(((Septulina_glauca	Phragmanthera_crassicaulis)	(((Globimetula_dinklagei	Emelianthe_panganensis)	(Oedina_pendens	Erianthemum_dregei))	((Vanwykia_remota	Socratina_bemarivensis)	((Plicosepalus_sagittifolius	(Dendrophthoe_longituba	Dendrophthoe_curvata))	(((Scurrula_pulverulenta	(Scurrula_parasitica	Scurrula_ferruginea))	(Helixanthera_coccinea	Taxillus_chinensis))	(((Cecarria_obtusifolia	(Loranthus_europaeus	(Loranthus_delavayi	(Loranthus_kaoi	Loranthus_odoratus))))	((Muellerina_eucalyptoides	Ileostylus_micranthus)	(Ligaria_cuneifolia	(Notanthera_heterophylla	((((Nuytsia_floribunda	Gaiadendron_punctatum)	Tristerix_corymbosus)	(((Decaisnina_triflora	(Macrosolen_cochinchinensis	Lepidaria_sp_Nickrent_4044))	((Lysiana_filifolia	Lysiana_exocarpi)	(Lepeostegeres_lancifolia	(Amylotheca_duthieana	Loxanthera_speciosa))))	(Peraxilla_tetrapetala	Alepis_flavida)))	(((Aetanthus_nodosus	Desmaria_mutabilis)	(((((Struthanthus_oerstedii	Struthanthus_woodsonii)	((Psittacanthus_angustifolius	Cladocolea_gracilis)	((Dendropemon_bicolor	Oryctanthus_occidentalis)	Passovia_pyrifolia)))	Psittacanthus_calyculatus)	Tripodanthus_acutifolius)
(Agelanthus_sansibarensis	(((((((Globimetula_dinklagei	Emelianthe_panganensis)	(Oedina_pendens	Erianthemum_dregei))	((Vanwykia_remota	Socratina_bemarivensis)	((((Helixanthera_coccinea	(Dendrophthoe_longituba	Dendrophthoe_curvata))	((Scurrula_ferruginea	(Scurrula_pulverulenta	Scurrula_parasitica))	(Taxillus_chinensis	(((Cecarria_obtusifolia	(Loranthus_europaeus	(Loranthus_odoratus	(Loranthus_delavayi	Loranthus_kaoi))))	((Muellerina_eucalyptoides	Ileostylus_micranthus)	(Notanthera_heterophylla	(((((Tupeia_antarctica	((Nuytsia_floribunda	Tristerix_corymbosus)	(Aetanthus_nodosus	Desmaria_mutabilis)))	((((Psittacanthus_calyculatus	(Dendropemon_bicolor	Oryctanthus_occidentalis))	Passovia_pyrifolia)	((Struthanthus_oerstedii	Struthanthus_woodsonii)	(Cladocolea_gracilis	Psittacanthus_angustifolius)))	Tripodanthus_acutifolius))	((((Decaisnina_triflora	(Macrosolen_cochinchinensis	Lepidaria_sp_Nickrent_4044))	((Lysiana_filifolia	Lysiana_exocarpi)	(Lepeostegeres_lancifolia	(Amylotheca_duthieana	Loxanthera_speciosa))))	(Peraxilla_tetrapetala	Alepis_flavida))	Gaiadendron_punctatum))	Atkinsonia_ligustrina)	Ligaria_cuneifolia))))	((((Sogerianthe_sessiflora
((Englerina_woodfordioides	Agelanthus_sansibarensis)	((Bakerella_sp_Nickrent_4161	(((((Erianthemum_dregei	(Helixanthera_kirkii	Oedina_pendens))	(Globimetula_dinklagei	Emelianthe_panganensis))	((Vanwykia_remota	Socratina_bemarivensis)	(((Helixanthera_cylindrica	(((Muellerina_eucalyptoides	Ileostylus_micranthus)	((Ligaria_cuneifolia	((((((Peraxilla_tetrapetala	Alepis_flavida)	((Amylotheca_duthieana	Loxanthera_speciosa)	((Lepeostegeres_lancifolia	Macrosolen_cochinchinensis)	(Decaisnina_triflora	(Lysiana_filifolia	Lysiana_exocarpi)))))	((Lepidaria_sp_Nickrent_4044	(Notanthera_heterophylla	Gaiadendron_punctatum))	(Tupeia_antarctica	(((((Dendropemon_bicolor	Oryctanthus_occidentalis)	Passovia_pyrifolia)	(Struthanthus_oerstedii	((Psittacanthus_angustifolius	Cladocolea_gracilis)	Struthanthus_woodsonii)))	Psittacanthus_calyculatus)	Tripodanthus_acutifolius))))	(Nuytsia_floribunda	(Desmaria_mutabilis	Aetanthus_nodosus)))	Atkinsonia_ligustrina)	Tristerix_corymbosus))	(Cecarria_obtusifolia	(Loranthus_europaeus	(Loranthus_delavayi	(Loranthus_kaoi	Loranthus_odoratus))))))	(((Amyema_queenslandica	Benthamina_alyxifolia)	((Sogerianthe_sessiflora	(Diplatia_furcata
(Agelanthus_sansibarensis	(((Bakerella_sp_Nickrent_4161	((((Plicosepalus_sagittifolius	((Helixanthera_cylindrica	((((Ligaria_cuneifolia	(Tristerix_corymbosus	(Tupeia_antarctica	(((Desmaria_mutabilis	Aetanthus_nodosus)	((((Psittacanthus_angustifolius	Cladocolea_gracilis)	(Struthanthus_woodsonii	Struthanthus_oerstedii))	(Psittacanthus_calyculatus	((Dendropemon_bicolor	Oryctanthus_occidentalis)	Passovia_pyrifolia)))	Tripodanthus_acutifolius))	(Atkinsonia_ligustrina	(((Alepis_flavida	Peraxilla_tetrapetala)	((((Macrosolen_cochinchinensis	(Lepeostegeres_lancifolia	(Amylotheca_duthieana	Loxanthera_speciosa)))	(Lysiana_filifolia	Lysiana_exocarpi))	Decaisnina_triflora)	(Lepidaria_sp_Nickrent_4044	Notanthera_heterophylla)))	(Nuytsia_floribunda	Gaiadendron_punctatum)))))))	((Loranthus_europaeus	(Loranthus_odoratus	(Loranthus_delavayi	Loranthus_kaoi)))	(Muellerina_eucalyptoides	Ileostylus_micranthus)))	(((Amyema_queenslandica	Benthamina_alyxifolia)	((Sogerianthe_sessiflora	(Diplatia_furcata	Amyema_glabra))	Dactyliophora_novaeguineae))	Baratranthus_axanthus))	Cecarria_obtusifolia))	((Helixanthera_coccinea	(Dendrophthoe_longituba	Dendrophthoe_curvata))	(Taxillus_chinensis
(Agelanthus_sansibarensis	((Bakerella_sp_Nickrent_4161	(Oncella_ambigua	Oncocalyx_sulfureus))	((Englerina_woodfordioides	(Berhautia_senegalensis	((((Dendrophthoe_curvata	(Helixanthera_coccinea	Dendrophthoe_longituba))	((((((Diplatia_furcata	Amyema_glabra)	((Amyema_queenslandica	((Muellerina_eucalyptoides	Ileostylus_micranthus)	((((Tupeia_antarctica	Tristerix_corymbosus)	((Desmaria_mutabilis	Aetanthus_nodosus)	(Tripodanthus_acutifolius	((((Dendropemon_bicolor	Oryctanthus_occidentalis)	Passovia_pyrifolia)	(Struthanthus_oerstedii	((Psittacanthus_angustifolius	Cladocolea_gracilis)	Struthanthus_woodsonii)))	Psittacanthus_calyculatus))))	(Atkinsonia_ligustrina	((((Alepis_flavida	Peraxilla_tetrapetala)	((Lepeostegeres_lancifolia	((Amylotheca_duthieana	Loxanthera_speciosa)	(Decaisnina_triflora	Notanthera_heterophylla)))	((Lysiana_filifolia	Lysiana_exocarpi)	(Lepidaria_sp_Nickrent_4044	Macrosolen_cochinchinensis))))	(Nuytsia_floribunda	Gaiadendron_punctatum))	Ligaria_cuneifolia)))	(Cecarria_obtusifolia	((Loranthus_kaoi	(Loranthus_delavayi	Loranthus_odoratus))	Loranthus_europaeus)))))	(Dactyliophora_novaeguineae	(Sogerianthe_sessiflora	Benthamina_alyxifolia))))
(Agelanthus_sansibarensis	((((Englerina_woodfordioides	(Tapinanthus_quinquangulus	Oliverella_rubroviridis))	(Tapinanthus_constrictiflorus	Englerina_ramulosa))	((Socratina_bemarivensis	Vanwykia_remota)	((((Taxillus_chinensis	((((Helixanthera_coccinea	(Dendrophthoe_curvata	Dendrophthoe_longituba))	Scurrula_pulverulenta)	Scurrula_parasitica)	Scurrula_ferruginea))	((Helixanthera_cylindrica	(Baratranthus_axanthus	(((Amyema_glabra	Diplatia_furcata)	Sogerianthe_sessiflora)	(Dactyliophora_novaeguineae	(Amyema_queenslandica	Benthamina_alyxifolia)))))	((Muellerina_eucalyptoides	Ileostylus_micranthus)	((Cecarria_obtusifolia	(Loranthus_europaeus	(Loranthus_delavayi	(Loranthus_odoratus	Loranthus_kaoi))))	(Atkinsonia_ligustrina	((((Loxanthera_speciosa	Amylotheca_duthieana)	((Lepeostegeres_lancifolia	(Lysiana_exocarpi	Lysiana_filifolia))	(Macrosolen_cochinchinensis	(Notanthera_heterophylla	Decaisnina_triflora))))	(Alepis_flavida	(Ligaria_cuneifolia	Peraxilla_tetrapetala)))	(((Tupeia_antarctica	((Psittacanthus_calyculatus	((Passovia_pyrifolia	(Psittacanthus_angustifolius	(Cladocolea_gracilis	(Struthanthus_woodsonii	Struthanthus_oerstedii))))	(Dendropemon_bicolor
(Agelanthus_sansibarensis	((Berhautia_senegalensis	(Oncocalyx_sulfureus	Oncella_ambigua))	(Phragmanthera_crassicaulis	((Socratina_bemarivensis	((((((((Dendrophthoe_curvata	Dendrophthoe_longituba)	Helixanthera_coccinea)	((Helixanthera_cylindrica	(Baratranthus_axanthus	(Sogerianthe_sessiflora	((Amyema_queenslandica	(Benthamina_alyxifolia	Dactyliophora_novaeguineae))	(Amyema_glabra	Diplatia_furcata)))))	((Muellerina_eucalyptoides	Ileostylus_micranthus)	((Cecarria_obtusifolia	(Loranthus_europaeus	(Loranthus_delavayi	(Loranthus_odoratus	Loranthus_kaoi))))	(Tupeia_antarctica	(((((Peraxilla_tetrapetala	Alepis_flavida)	((Loxanthera_speciosa	Amylotheca_duthieana)	((Lysiana_exocarpi	Lysiana_filifolia)	((Lepeostegeres_lancifolia	Decaisnina_triflora)	Macrosolen_cochinchinensis))))	(Lepidaria_sp_Nickrent_4044	Notanthera_heterophylla))	((((Passovia_pyrifolia	(Struthanthus_woodsonii	(Struthanthus_oerstedii	Cladocolea_gracilis)))	(Dendropemon_bicolor	Oryctanthus_occidentalis))	(Atkinsonia_ligustrina	(Psittacanthus_calyculatus	Tripodanthus_acutifolius)))	(Ligaria_cuneifolia	(Aetanthus_nodosus	Desmaria_mutabilis))))	(Tristerix_corymbosus	((Psittacanthus_angustifolius
(Agelanthus_sansibarensis	((Berhautia_senegalensis	(Oncocalyx_sulfureus	Oncella_ambigua))	(Bakerella_sp_Nickrent_4161	(Phragmanthera_crassicaulis	(Socratina_bemarivensis	((((Septulina_glauca	((((Baratranthus_axanthus	((Amyema_queenslandica	Benthamina_alyxifolia)	((Dactyliophora_novaeguineae	(Sogerianthe_sessiflora	(Amyema_glabra	Diplatia_furcata)))	Helixanthera_cylindrica)))	((Muellerina_eucalyptoides	Ileostylus_micranthus)	((Cecarria_obtusifolia	(Loranthus_europaeus	(Loranthus_delavayi	(Loranthus_odoratus	Loranthus_kaoi))))	(((((((((Lepidaria_sp_Nickrent_4044	Alepis_flavida)	((Psittacanthus_angustifolius	(Lysiana_exocarpi	Lysiana_filifolia))	((Lepeostegeres_lancifolia	Decaisnina_triflora)	(Macrosolen_cochinchinensis	(Loxanthera_speciosa	Amylotheca_duthieana)))))	Peraxilla_tetrapetala)	(Ligaria_cuneifolia	(Aetanthus_nodosus	Desmaria_mutabilis)))	Atkinsonia_ligustrina)	(((((Dendropemon_bicolor	Oryctanthus_occidentalis)	Psittacanthus_calyculatus)	(Cladocolea_gracilis	(Struthanthus_woodsonii	Struthanthus_oerstedii)))	Tripodanthus_acutifolius)	Passovia_pyrifolia))	((Tristerix_corymbosus	Nuytsia_floribunda)	Gaiadendron_punctatum))	Tupeia_antarctica)
(Agelanthus_sansibarensis	((Berhautia_senegalensis	(Helixanthera_kirkii	(Oncocalyx_sulfureus	Oncella_ambigua)))	((Bakerella_sp_Nickrent_4161	((Septulina_glauca	Phragmanthera_crassicaulis)	(((((((Baratranthus_axanthus	(((Amyema_queenslandica	Benthamina_alyxifolia)	(Dactyliophora_novaeguineae	(Amyema_glabra	Diplatia_furcata)))	(Sogerianthe_sessiflora	Helixanthera_cylindrica)))	((((((Atkinsonia_ligustrina	((((Decaisnina_triflora	(Lepidaria_sp_Nickrent_4044	Macrosolen_cochinchinensis))	((Loxanthera_speciosa	Amylotheca_duthieana)	Lepeostegeres_lancifolia))	(Lysiana_exocarpi	Lysiana_filifolia))	(Alepis_flavida	Peraxilla_tetrapetala)))	((Aetanthus_nodosus	Desmaria_mutabilis)	((Psittacanthus_calyculatus	((Struthanthus_woodsonii	Struthanthus_oerstedii)	(Cladocolea_gracilis	(Psittacanthus_angustifolius	(Passovia_pyrifolia	(Dendropemon_bicolor	Oryctanthus_occidentalis))))))	Tripodanthus_acutifolius)))	((Tristerix_corymbosus	Nuytsia_floribunda)	Tupeia_antarctica))	Gaiadendron_punctatum)	((Ligaria_cuneifolia	(Cecarria_obtusifolia	Notanthera_heterophylla))	(Loranthus_europaeus	((Loranthus_kaoi	Loranthus_delavayi)	Loranthus_odoratus))))	(Muellerina_eucalyptoides
(Agelanthus_sansibarensis	((((Oedina_pendens	Erianthemum_dregei)	(Septulina_glauca	(Emelianthe_panganensis	Globimetula_dinklagei)))	((((Helixanthera_coccinea	(Scurrula_ferruginea	(Scurrula_parasitica	(Taxillus_chinensis	Scurrula_pulverulenta))))	(((Englerina_woodfordioides	Tapinanthus_quinquangulus)	Oliverella_rubroviridis)	(Englerina_ramulosa	Tapinanthus_constrictiflorus)))	((Plicosepalus_sagittifolius	Dendrophthoe_curvata)	(((((((Atkinsonia_ligustrina	(((Lepidaria_sp_Nickrent_4044	Gaiadendron_punctatum)	(((Loxanthera_speciosa	Amylotheca_duthieana)	((Lysiana_exocarpi	Lysiana_filifolia)	(Decaisnina_triflora	(Lepeostegeres_lancifolia	Macrosolen_cochinchinensis))))	(Alepis_flavida	Peraxilla_tetrapetala)))	Ligaria_cuneifolia))	((((Psittacanthus_calyculatus	Passovia_pyrifolia)	(Dendropemon_bicolor	Oryctanthus_occidentalis))	((Psittacanthus_angustifolius	(Struthanthus_woodsonii	Struthanthus_oerstedii))	Cladocolea_gracilis))	Tripodanthus_acutifolius))	Tupeia_antarctica)	(((Aetanthus_nodosus	Desmaria_mutabilis)	Notanthera_heterophylla)	(Tristerix_corymbosus	Nuytsia_floribunda)))	(Cecarria_obtusifolia	(Loranthus_europaeus	((Loranthus_kaoi	Loranthus_delavayi)
(Agelanthus_sansibarensis	((Berhautia_senegalensis	(Oncocalyx_sulfureus	Oncella_ambigua))	(Phragmanthera_crassicaulis	(Bakerella_sp_Nickrent_4161	(((Erianthemum_dregei	(Oedina_pendens	((Plicosepalus_sagittifolius	(Socratina_bemarivensis	Vanwykia_remota))	(Globimetula_dinklagei	Emelianthe_panganensis))))	(Moquiniella_rubra	((Helixanthera_kirkii	(((Helixanthera_coccinea	(Dendrophthoe_curvata	Dendrophthoe_longituba))	(Taxillus_chinensis	(Scurrula_ferruginea	(Scurrula_parasitica	Scurrula_pulverulenta))))	((((Tristerix_corymbosus	((((Ligaria_cuneifolia	(Aetanthus_nodosus	Desmaria_mutabilis))	(Atkinsonia_ligustrina	(Gaiadendron_punctatum	(Alepis_flavida	(Peraxilla_tetrapetala	(Lepidaria_sp_Nickrent_4044	(((Lysiana_exocarpi	Lysiana_filifolia)	(((Notanthera_heterophylla	Lepeostegeres_lancifolia)	Decaisnina_triflora)	Macrosolen_cochinchinensis))	(Nuytsia_floribunda	(Loxanthera_speciosa	Amylotheca_duthieana)))))))))	((((Dendropemon_bicolor	Oryctanthus_occidentalis)	Psittacanthus_calyculatus)	(Passovia_pyrifolia	((Cladocolea_gracilis	Struthanthus_woodsonii)	Struthanthus_oerstedii)))	(Psittacanthus_angustifolius	Tripodanthus_acutifolius)))	Tupeia_antarctica))
(Agelanthus_sansibarensis	(Berhautia_senegalensis	(((Oncocalyx_sulfureus	Oncella_ambigua)	(Helixanthera_kirkii	Moquiniella_rubra))	(Bakerella_sp_Nickrent_4161	(Phragmanthera_crassicaulis	(((Englerina_woodfordioides	(Tapinanthus_quinquangulus	Oliverella_rubroviridis))	(Englerina_ramulosa	Tapinanthus_constrictiflorus))	(((Oedina_pendens	Erianthemum_dregei)	(Emelianthe_panganensis	(Globimetula_dinklagei	Septulina_glauca)))	(((Socratina_bemarivensis	Vanwykia_remota)	((Helixanthera_coccinea	(Dendrophthoe_curvata	Dendrophthoe_longituba))	(Taxillus_chinensis	((Scurrula_ferruginea	Scurrula_parasitica)	Scurrula_pulverulenta))))	(((((Cecarria_obtusifolia	(Loranthus_europaeus	(Loranthus_delavayi	(Loranthus_odoratus	Loranthus_kaoi))))	((Muellerina_eucalyptoides	Ileostylus_micranthus)	((Tristerix_corymbosus	(((Peraxilla_tetrapetala	Alepis_flavida)	((Lysiana_exocarpi	Lysiana_filifolia)	((((Nuytsia_floribunda	Lepeostegeres_lancifolia)	Decaisnina_triflora)	Macrosolen_cochinchinensis)	(Loxanthera_speciosa	Amylotheca_duthieana))))	(Gaiadendron_punctatum	Lepidaria_sp_Nickrent_4044)))	(((((Ligaria_cuneifolia	(Aetanthus_nodosus	Desmaria_mutabilis))
(Agelanthus_sansibarensis	(((((((Septulina_glauca	((((((Helixanthera_cylindrica	(Amyema_queenslandica	Benthamina_alyxifolia))	((Amyema_glabra	Diplatia_furcata)	(Sogerianthe_sessiflora	Dactyliophora_novaeguineae)))	(Baratranthus_axanthus	((Muellerina_eucalyptoides	Ileostylus_micranthus)	((((Ligaria_cuneifolia	((Aetanthus_nodosus	Desmaria_mutabilis)	Tupeia_antarctica))	(Tripodanthus_acutifolius	((((Dendropemon_bicolor	Oryctanthus_occidentalis)	Passovia_pyrifolia)	(Cladocolea_gracilis	(Psittacanthus_angustifolius	(Struthanthus_woodsonii	Struthanthus_oerstedii))))	Psittacanthus_calyculatus)))	(Atkinsonia_ligustrina	(((Alepis_flavida	Peraxilla_tetrapetala)	(((Lysiana_exocarpi	Lysiana_filifolia)	((Lepeostegeres_lancifolia	Decaisnina_triflora)	Macrosolen_cochinchinensis))	(Loxanthera_speciosa	Amylotheca_duthieana)))	(Nuytsia_floribunda	(((Notanthera_heterophylla	Lepidaria_sp_Nickrent_4044)	Gaiadendron_punctatum)	Tristerix_corymbosus)))))	(Cecarria_obtusifolia	(Loranthus_europaeus	(Loranthus_odoratus	(Loranthus_kaoi	Loranthus_delavayi))))))))	(Dendrophthoe_curvata	Dendrophthoe_longituba))	((Helixanthera_coccinea	Taxillus_chinensis)	((Scurrula_ferruginea
(Agelanthus_sansibarensis	(((((((((Baratranthus_axanthus	(((Cecarria_obtusifolia	(Loranthus_europaeus	(Loranthus_delavayi	(Loranthus_odoratus	Loranthus_kaoi))))	((Muellerina_eucalyptoides	Ileostylus_micranthus)	(((Gaiadendron_punctatum	((((Aetanthus_nodosus	Desmaria_mutabilis)	Tupeia_antarctica)	((Atkinsonia_ligustrina	(Tripodanthus_acutifolius	(Psittacanthus_calyculatus	(Cladocolea_gracilis	(((Dendropemon_bicolor	Oryctanthus_occidentalis)	(Psittacanthus_angustifolius	Passovia_pyrifolia))	(Struthanthus_woodsonii	Struthanthus_oerstedii))))))	Tristerix_corymbosus))	(Alepis_flavida	(Peraxilla_tetrapetala	(((((Lysiana_exocarpi	Lysiana_filifolia)	(Lepidaria_sp_Nickrent_4044	Macrosolen_cochinchinensis))	(Loxanthera_speciosa	Amylotheca_duthieana))	Lepeostegeres_lancifolia)	(Nuytsia_floribunda	Decaisnina_triflora))))))	Notanthera_heterophylla)	Ligaria_cuneifolia)))	((Helixanthera_cylindrica	(Amyema_queenslandica	Benthamina_alyxifolia))	((Sogerianthe_sessiflora	(Amyema_glabra	Diplatia_furcata))	Dactyliophora_novaeguineae))))	((Helixanthera_coccinea	(Dendrophthoe_curvata	Dendrophthoe_longituba))	(Taxillus_chinensis	(Scurrula_ferruginea	(Scurrula_parasitica
(Agelanthus_sansibarensis	((((((((((Helixanthera_coccinea	(Dendrophthoe_curvata	Dendrophthoe_longituba))	Plicosepalus_sagittifolius)	(((Helixanthera_cylindrica	Baratranthus_axanthus)	((((Tristerix_corymbosus	Tupeia_antarctica)	((Lepidaria_sp_Nickrent_4044	Gaiadendron_punctatum)	(Atkinsonia_ligustrina	(((Ligaria_cuneifolia	(Aetanthus_nodosus	Desmaria_mutabilis))	(((Peraxilla_tetrapetala	((((Lysiana_exocarpi	Lysiana_filifolia)	(Lepeostegeres_lancifolia	Macrosolen_cochinchinensis))	(Loxanthera_speciosa	Amylotheca_duthieana))	(Nuytsia_floribunda	Decaisnina_triflora)))	Alepis_flavida)	Notanthera_heterophylla))	(Tripodanthus_acutifolius	(((Psittacanthus_calyculatus	(Dendropemon_bicolor	Oryctanthus_occidentalis))	Passovia_pyrifolia)	(Psittacanthus_angustifolius	(Cladocolea_gracilis	(Struthanthus_oerstedii	Struthanthus_woodsonii)))))))))	((Cecarria_obtusifolia	(Loranthus_europaeus	(Loranthus_delavayi	(Loranthus_odoratus	Loranthus_kaoi))))	(Muellerina_eucalyptoides	Ileostylus_micranthus)))	(((Sogerianthe_sessiflora	(Amyema_glabra	Diplatia_furcata))	Dactyliophora_novaeguineae)	(Amyema_queenslandica	Benthamina_alyxifolia))))	(Taxillus_chinensis	(Scurrula_ferruginea
(Agelanthus_sansibarensis	(Berhautia_senegalensis	((Helixanthera_kirkii	((Oncella_ambigua	Oncocalyx_sulfureus)	Phragmanthera_crassicaulis))	((Moquiniella_rubra	((((((((((((Tristerix_corymbosus	Nuytsia_floribunda)	((Lepidaria_sp_Nickrent_4044	Gaiadendron_punctatum)	(((Loxanthera_speciosa	Amylotheca_duthieana)	(((Decaisnina_triflora	Lepeostegeres_lancifolia)	Macrosolen_cochinchinensis)	(Lysiana_exocarpi	Lysiana_filifolia)))	(Alepis_flavida	Peraxilla_tetrapetala))))	(Atkinsonia_ligustrina	((Psittacanthus_calyculatus	Tripodanthus_acutifolius)	(Struthanthus_woodsonii	((Struthanthus_oerstedii	Cladocolea_gracilis)	((Oryctanthus_occidentalis	Dendropemon_bicolor)	(Passovia_pyrifolia	Psittacanthus_angustifolius)))))))	((Aetanthus_nodosus	Tupeia_antarctica)	Desmaria_mutabilis))	(Notanthera_heterophylla	Ligaria_cuneifolia))	(Cecarria_obtusifolia	((Loranthus_odoratus	(Loranthus_delavayi	Loranthus_kaoi))	Loranthus_europaeus)))	(Muellerina_eucalyptoides	Ileostylus_micranthus))	(Helixanthera_cylindrica	(((Sogerianthe_sessiflora	((Dactyliophora_novaeguineae	Benthamina_alyxifolia)	Amyema_queenslandica))	(Diplatia_furcata	Amyema_glabra))	Baratranthus_axanthus)))
(Agelanthus_sansibarensis	((Berhautia_senegalensis	(((Helixanthera_kirkii	Bakerella_sp_Nickrent_4161)	(((((Oncella_ambigua	Emelianthe_panganensis)	(((Plicosepalus_sagittifolius	((((Scurrula_ferruginea	(Scurrula_parasitica	Scurrula_pulverulenta))	Taxillus_chinensis)	((Dendrophthoe_curvata	Dendrophthoe_longituba)	Helixanthera_coccinea))	(((Sogerianthe_sessiflora	((Benthamina_alyxifolia	Amyema_queenslandica)	(Dactyliophora_novaeguineae	(Diplatia_furcata	Amyema_glabra))))	Baratranthus_axanthus)	((Helixanthera_cylindrica	(((((((Tripodanthus_acutifolius	((((Psittacanthus_calyculatus	(Oryctanthus_occidentalis	Dendropemon_bicolor))	(Passovia_pyrifolia	Psittacanthus_angustifolius))	(Struthanthus_woodsonii	Struthanthus_oerstedii))	Cladocolea_gracilis))	Gaiadendron_punctatum)	(Peraxilla_tetrapetala	(((Lepeostegeres_lancifolia	(Loxanthera_speciosa	Amylotheca_duthieana))	((Decaisnina_triflora	Macrosolen_cochinchinensis)	(Lysiana_exocarpi	Lysiana_filifolia)))	(Lepidaria_sp_Nickrent_4044	Alepis_flavida))))	(Tupeia_antarctica	((Tristerix_corymbosus	Notanthera_heterophylla)	(Nuytsia_floribunda	(Desmaria_mutabilis	Aetanthus_nodosus)))))	Atkinsonia_ligustrina)	Ligaria_cuneifolia)
(((((Tapinanthus_constrictiflorus	(Englerina_ramulosa	(Tapinanthus_quinquangulus	Oliverella_rubroviridis)))	Englerina_woodfordioides)	Berhautia_senegalensis)	((((Helixanthera_kirkii	Bakerella_sp_Nickrent_4161)	(((((((Dendrophthoe_curvata	Dendrophthoe_longituba)	((Plicosepalus_sagittifolius	((((Benthamina_alyxifolia	(Helixanthera_cylindrica	Amyema_queenslandica))	(Dactyliophora_novaeguineae	(Sogerianthe_sessiflora	(Diplatia_furcata	Amyema_glabra))))	Baratranthus_axanthus)	(((Muellerina_eucalyptoides	Ileostylus_micranthus)	(((Tupeia_antarctica	(Atkinsonia_ligustrina	(((Ligaria_cuneifolia	Peraxilla_tetrapetala)	((((Macrosolen_cochinchinensis	(Loxanthera_speciosa	Amylotheca_duthieana))	(Decaisnina_triflora	Lepeostegeres_lancifolia))	(Lysiana_exocarpi	Lysiana_filifolia))	(Lepidaria_sp_Nickrent_4044	Alepis_flavida)))	((Desmaria_mutabilis	Aetanthus_nodosus)	(Tripodanthus_acutifolius	((((Oryctanthus_occidentalis	Dendropemon_bicolor)	Passovia_pyrifolia)	(Struthanthus_woodsonii	((Psittacanthus_angustifolius	Cladocolea_gracilis)	Struthanthus_oerstedii)))	Psittacanthus_calyculatus))))))	(Tristerix_corymbosus	Nuytsia_floribunda))	Gaiadendron_punctatum))	(Notanthera_heterophylla	(Cecarria_obtusifolia
(Agelanthus_sansibarensis	((Berhautia_senegalensis	(Phragmanthera_crassicaulis	((((((((Englerina_ramulosa	Tapinanthus_constrictiflorus)	(Englerina_woodfordioides	(Tapinanthus_quinquangulus	Oliverella_rubroviridis)))	((Plicosepalus_sagittifolius	(((Scurrula_ferruginea	((Scurrula_parasitica	Scurrula_pulverulenta)	Taxillus_chinensis))	((Socratina_bemarivensis	Vanwykia_remota)	(Dendrophthoe_curvata	Dendrophthoe_longituba)))	(((((Diplatia_furcata	Amyema_glabra)	(Dactyliophora_novaeguineae	Sogerianthe_sessiflora))	(Baratranthus_axanthus	(Benthamina_alyxifolia	Amyema_queenslandica)))	Helixanthera_cylindrica)	(((Muellerina_eucalyptoides	Ileostylus_micranthus)	(((Ligaria_cuneifolia	(Desmaria_mutabilis	Aetanthus_nodosus))	(((((((Oryctanthus_occidentalis	Dendropemon_bicolor)	Passovia_pyrifolia)	(Psittacanthus_angustifolius	(Struthanthus_oerstedii	Struthanthus_woodsonii)))	Cladocolea_gracilis)	Psittacanthus_calyculatus)	Tripodanthus_acutifolius)	(Atkinsonia_ligustrina	((Peraxilla_tetrapetala	(((Notanthera_heterophylla	Lepidaria_sp_Nickrent_4044)	((Loxanthera_speciosa	Amylotheca_duthieana)	(((Lysiana_exocarpi	Lysiana_filifolia)	(Decaisnina_triflora	Macrosolen_cochinchinensis))	Lepeostegeres_lancifolia)))
(Agelanthus_sansibarensis	(((((((Oedina_pendens	Erianthemum_dregei)	((Dendrophthoe_curvata	Dendrophthoe_longituba)	((((Scurrula_ferruginea	(Scurrula_pulverulenta	Scurrula_parasitica))	Taxillus_chinensis)	((Septulina_glauca	Helixanthera_coccinea)	((Englerina_ramulosa	Tapinanthus_constrictiflorus)	(Englerina_woodfordioides	(Tapinanthus_quinquangulus	Oliverella_rubroviridis)))))	(Plicosepalus_sagittifolius	((((Muellerina_eucalyptoides	Ileostylus_micranthus)	((((Atkinsonia_ligustrina	(((((Lysiana_exocarpi	Lysiana_filifolia)	Macrosolen_cochinchinensis)	(((Loxanthera_speciosa	Amylotheca_duthieana)	Decaisnina_triflora)	(Nuytsia_floribunda	Lepeostegeres_lancifolia)))	(Alepis_flavida	Peraxilla_tetrapetala))	((Notanthera_heterophylla	Lepidaria_sp_Nickrent_4044)	Gaiadendron_punctatum)))	((Ligaria_cuneifolia	(Desmaria_mutabilis	Aetanthus_nodosus))	((((Oryctanthus_occidentalis	Dendropemon_bicolor)	(Psittacanthus_calyculatus	Passovia_pyrifolia))	((Psittacanthus_angustifolius	Cladocolea_gracilis)	(Struthanthus_oerstedii	Struthanthus_woodsonii)))	Tripodanthus_acutifolius)))	Tupeia_antarctica)	(Cecarria_obtusifolia	((Loranthus_delavayi	(Loranthus_kaoi	Loranthus_odoratus))
(Agelanthus_sansibarensis	(Berhautia_senegalensis	((((Emelianthe_panganensis	Globimetula_dinklagei)	((((Bakerella_sp_Nickrent_4161	(((Englerina_ramulosa	Tapinanthus_constrictiflorus)	(Tapinanthus_quinquangulus	Oliverella_rubroviridis))	((((Scurrula_ferruginea	(Scurrula_pulverulenta	Scurrula_parasitica))	Taxillus_chinensis)	((((((Atkinsonia_ligustrina	(((((Oryctanthus_occidentalis	Dendropemon_bicolor)	Passovia_pyrifolia)	(Psittacanthus_calyculatus	((Psittacanthus_angustifolius	Cladocolea_gracilis)	(Struthanthus_oerstedii	Struthanthus_woodsonii))))	Tripodanthus_acutifolius)	(Tupeia_antarctica	(Ligaria_cuneifolia	(Desmaria_mutabilis	Aetanthus_nodosus)))))	((((Alepis_flavida	Peraxilla_tetrapetala)	Notanthera_heterophylla)	((((Lepidaria_sp_Nickrent_4044	Macrosolen_cochinchinensis)	(Decaisnina_triflora	Lepeostegeres_lancifolia))	(Loxanthera_speciosa	Amylotheca_duthieana))	(Lysiana_exocarpi	Lysiana_filifolia)))	(Tristerix_corymbosus	(Nuytsia_floribunda	Gaiadendron_punctatum))))	(Cecarria_obtusifolia	((Loranthus_kaoi	(Loranthus_odoratus	Loranthus_delavayi))	Loranthus_europaeus)))	(Muellerina_eucalyptoides	Ileostylus_micranthus))	(Baratranthus_axanthus	((Amyema_queenslandica
(Agelanthus_sansibarensis	(Berhautia_senegalensis	(((((Englerina_ramulosa	Tapinanthus_constrictiflorus)	(Englerina_woodfordioides	(Tapinanthus_quinquangulus	Oliverella_rubroviridis)))	((((Oedina_pendens	Erianthemum_dregei)	(Bakerella_sp_Nickrent_4161	(((Scurrula_ferruginea	(Scurrula_pulverulenta	(Taxillus_chinensis	Scurrula_parasitica)))	((((((Atkinsonia_ligustrina	((Tupeia_antarctica	((Desmaria_mutabilis	Aetanthus_nodosus)	((((Psittacanthus_calyculatus	(Oryctanthus_occidentalis	Dendropemon_bicolor))	Passovia_pyrifolia)	((Struthanthus_woodsonii	Struthanthus_oerstedii)	(Psittacanthus_angustifolius	Cladocolea_gracilis)))	Tripodanthus_acutifolius)))	(((Alepis_flavida	Peraxilla_tetrapetala)	(((Lepidaria_sp_Nickrent_4044	Macrosolen_cochinchinensis)	((Decaisnina_triflora	Lepeostegeres_lancifolia)	(Loxanthera_speciosa	Amylotheca_duthieana)))	(Lysiana_exocarpi	Lysiana_filifolia)))	(Gaiadendron_punctatum	(Tristerix_corymbosus	Nuytsia_floribunda)))))	Notanthera_heterophylla)	Ligaria_cuneifolia)	(Cecarria_obtusifolia	((Loranthus_kaoi	(Loranthus_odoratus	Loranthus_delavayi))	Loranthus_europaeus)))	(Muellerina_eucalyptoides	Ileostylus_micranthus))	((Baratranthus_axanthus
(((Berhautia_senegalensis	(((((Socratina_bemarivensis	Vanwykia_remota)	((Plicosepalus_sagittifolius	(Dendrophthoe_longituba	Dendrophthoe_curvata))	((Helixanthera_cylindrica	((((((Tupeia_antarctica	(Gaiadendron_punctatum	(Tristerix_corymbosus	Nuytsia_floribunda)))	(((Desmaria_mutabilis	Aetanthus_nodosus)	(((((Oryctanthus_occidentalis	Dendropemon_bicolor)	Passovia_pyrifolia)	((Struthanthus_woodsonii	Struthanthus_oerstedii)	(Psittacanthus_angustifolius	Cladocolea_gracilis)))	Psittacanthus_calyculatus)	Tripodanthus_acutifolius))	(Atkinsonia_ligustrina	(Ligaria_cuneifolia	((Alepis_flavida	Peraxilla_tetrapetala)	((Loxanthera_speciosa	Amylotheca_duthieana)	((Lepidaria_sp_Nickrent_4044	(Lepeostegeres_lancifolia	Macrosolen_cochinchinensis))	(Decaisnina_triflora	(Lysiana_exocarpi	Lysiana_filifolia)))))))))	Notanthera_heterophylla)	(Cecarria_obtusifolia	((Loranthus_kaoi	(Loranthus_odoratus	Loranthus_delavayi))	Loranthus_europaeus)))	(Muellerina_eucalyptoides	Ileostylus_micranthus))	(Baratranthus_axanthus	(Amyema_queenslandica	((Sogerianthe_sessiflora	Benthamina_alyxifolia)	(Dactyliophora_novaeguineae	(Diplatia_furcata	Amyema_glabra)))))))	(Helixanthera_coccinea
((((Oncella_ambigua	Oncocalyx_sulfureus)	(((((Socratina_bemarivensis	Vanwykia_remota)	(((((Scurrula_pulverulenta	Scurrula_parasitica)	Taxillus_chinensis)	Scurrula_ferruginea)	((((Cecarria_obtusifolia	((Loranthus_odoratus	(Loranthus_delavayi	Loranthus_kaoi))	Loranthus_europaeus))	((Muellerina_eucalyptoides	Ileostylus_micranthus)	(((Gaiadendron_punctatum	(Lepidaria_sp_Nickrent_4044	Notanthera_heterophylla))	(Atkinsonia_ligustrina	(((Alepis_flavida	Peraxilla_tetrapetala)	(((Loxanthera_speciosa	Amylotheca_duthieana)	((Decaisnina_triflora	Lepeostegeres_lancifolia)	Macrosolen_cochinchinensis))	(Lysiana_exocarpi	Lysiana_filifolia)))	((Ligaria_cuneifolia	(Desmaria_mutabilis	Aetanthus_nodosus))	(((((Oryctanthus_occidentalis	Dendropemon_bicolor)	Passovia_pyrifolia)	((Struthanthus_woodsonii	Struthanthus_oerstedii)	(Psittacanthus_angustifolius	Cladocolea_gracilis)))	Psittacanthus_calyculatus)	Tripodanthus_acutifolius)))))	(Nuytsia_floribunda	(Tupeia_antarctica	Tristerix_corymbosus)))))	((((Sogerianthe_sessiflora	(Diplatia_furcata	Amyema_glabra))	(Amyema_queenslandica	(Dactyliophora_novaeguineae	Benthamina_alyxifolia)))	Baratranthus_axanthus)
(((Bakerella_sp_Nickrent_4161	(Phragmanthera_crassicaulis	((((((((Scurrula_parasitica	((Helixanthera_coccinea	(Dendrophthoe_longituba	Dendrophthoe_curvata))	Taxillus_chinensis))	Scurrula_ferruginea)	Scurrula_pulverulenta)	(((Cecarria_obtusifolia	((Loranthus_odoratus	(Loranthus_delavayi	Loranthus_kaoi))	Loranthus_europaeus))	((Muellerina_eucalyptoides	Ileostylus_micranthus)	(((Tupeia_antarctica	Tristerix_corymbosus)	(Nuytsia_floribunda	(((((Oryctanthus_occidentalis	Dendropemon_bicolor)	(Passovia_pyrifolia	((Struthanthus_woodsonii	Struthanthus_oerstedii)	(Psittacanthus_angustifolius	Cladocolea_gracilis))))	Psittacanthus_calyculatus)	Tripodanthus_acutifolius)	((Atkinsonia_ligustrina	((Gaiadendron_punctatum	Lepidaria_sp_Nickrent_4044)	((Ligaria_cuneifolia	Peraxilla_tetrapetala)	(((Loxanthera_speciosa	Amylotheca_duthieana)	(((Decaisnina_triflora	Lepeostegeres_lancifolia)	Macrosolen_cochinchinensis)	(Lysiana_exocarpi	Lysiana_filifolia)))	Alepis_flavida))))	(Desmaria_mutabilis	Aetanthus_nodosus)))))	Notanthera_heterophylla)))	((((Helixanthera_cylindrica	Sogerianthe_sessiflora)	(Diplatia_furcata	Amyema_glabra))	((Benthamina_alyxifolia	Dactyliophora_novaeguineae)
(Agelanthus_sansibarensis	((Phragmanthera_crassicaulis	(((Septulina_glauca	((((Helixanthera_cylindrica	(Scurrula_pulverulenta	((Scurrula_parasitica	Scurrula_ferruginea)	Taxillus_chinensis)))	((((Cecarria_obtusifolia	(Loranthus_europaeus	(Loranthus_delavayi	(Loranthus_kaoi	Loranthus_odoratus))))	((Muellerina_eucalyptoides	Ileostylus_micranthus)	((Tupeia_antarctica	(((Atkinsonia_ligustrina	(((Lysiana_exocarpi	Lysiana_filifolia)	((Macrosolen_cochinchinensis	(Amylotheca_duthieana	Loxanthera_speciosa))	(Decaisnina_triflora	Lepeostegeres_lancifolia)))	((Ligaria_cuneifolia	Peraxilla_tetrapetala)	Alepis_flavida)))	(Aetanthus_nodosus	Desmaria_mutabilis))	(Tripodanthus_acutifolius	(((Psittacanthus_angustifolius	(Psittacanthus_calyculatus	(Passovia_pyrifolia	(Dendropemon_bicolor	Oryctanthus_occidentalis))))	Cladocolea_gracilis)	(Struthanthus_oerstedii	Struthanthus_woodsonii)))))	(Tristerix_corymbosus	(Nuytsia_floribunda	(Gaiadendron_punctatum	(Lepidaria_sp_Nickrent_4044	Notanthera_heterophylla)))))))	(((Sogerianthe_sessiflora	(Diplatia_furcata	Amyema_glabra))	(Amyema_queenslandica	(Dactyliophora_novaeguineae	Benthamina_alyxifolia)))	Baratranthus_axanthus))
(Agelanthus_sansibarensis	((Phragmanthera_crassicaulis	((((Septulina_glauca	(((Englerina_woodfordioides	(Oliverella_rubroviridis	Tapinanthus_quinquangulus))	(Tapinanthus_constrictiflorus	Englerina_ramulosa))	((Taxillus_chinensis	((Scurrula_parasitica	Scurrula_pulverulenta)	Scurrula_ferruginea))	((Helixanthera_cylindrica	(((Cecarria_obtusifolia	(Loranthus_europaeus	(Loranthus_delavayi	(Loranthus_kaoi	Loranthus_odoratus))))	((Muellerina_eucalyptoides	Ileostylus_micranthus)	(((Tripodanthus_acutifolius	(((Passovia_pyrifolia	(Dendropemon_bicolor	Oryctanthus_occidentalis))	((Struthanthus_oerstedii	Struthanthus_woodsonii)	(Cladocolea_gracilis	Psittacanthus_angustifolius)))	Psittacanthus_calyculatus))	((Alepis_flavida	(((Gaiadendron_punctatum	(Lepidaria_sp_Nickrent_4044	Notanthera_heterophylla))	((Macrosolen_cochinchinensis	(Lysiana_exocarpi	Lysiana_filifolia))	((Amylotheca_duthieana	Loxanthera_speciosa)	(Decaisnina_triflora	Lepeostegeres_lancifolia))))	(Ligaria_cuneifolia	Peraxilla_tetrapetala)))	(Tupeia_antarctica	((Tristerix_corymbosus	Nuytsia_floribunda)	(Aetanthus_nodosus	Desmaria_mutabilis)))))	Atkinsonia_ligustrina)))	((Amyema_queenslandica	(Benthamina_alyxifolia
(Agelanthus_sansibarensis	(((Berhautia_senegalensis	(Phragmanthera_crassicaulis	(((Globimetula_dinklagei	(((Erianthemum_dregei	Oedina_pendens)	(((Dendrophthoe_longituba	Dendrophthoe_curvata)	(Helixanthera_kirkii	(Socratina_bemarivensis	Vanwykia_remota)))	((Plicosepalus_sagittifolius	((Englerina_woodfordioides	(Oliverella_rubroviridis	Tapinanthus_quinquangulus))	(Tapinanthus_constrictiflorus	Englerina_ramulosa)))	((Taxillus_chinensis	((Scurrula_parasitica	Scurrula_pulverulenta)	Scurrula_ferruginea))	((((Muellerina_eucalyptoides	Ileostylus_micranthus)	((((((Tripodanthus_acutifolius	(((Passovia_pyrifolia	(Dendropemon_bicolor	Oryctanthus_occidentalis))	((Cladocolea_gracilis	Psittacanthus_angustifolius)	(Struthanthus_oerstedii	Struthanthus_woodsonii)))	Psittacanthus_calyculatus))	(Tupeia_antarctica	((Tristerix_corymbosus	Nuytsia_floribunda)	(Aetanthus_nodosus	Desmaria_mutabilis))))	(((Notanthera_heterophylla	((((Decaisnina_triflora	Lepeostegeres_lancifolia)	(Lepidaria_sp_Nickrent_4044	Macrosolen_cochinchinensis))	(Lysiana_exocarpi	Lysiana_filifolia))	(Amylotheca_duthieana	Loxanthera_speciosa)))	(Peraxilla_tetrapetala	Alepis_flavida))	Gaiadendron_punctatum))	Atkinsonia_ligustrina)
((Berhautia_senegalensis	(Phragmanthera_crassicaulis	(Bakerella_sp_Nickrent_4161	((((((Dendrophthoe_longituba	Dendrophthoe_curvata)	(Socratina_bemarivensis	Vanwykia_remota))	(Plicosepalus_sagittifolius	(((Englerina_woodfordioides	(Oliverella_rubroviridis	Tapinanthus_quinquangulus))	(Tapinanthus_constrictiflorus	Englerina_ramulosa))	((((Cecarria_obtusifolia	(Loranthus_europaeus	(Loranthus_odoratus	(Loranthus_delavayi	Loranthus_kaoi))))	((Muellerina_eucalyptoides	Ileostylus_micranthus)	((((((((Lysiana_exocarpi	Lysiana_filifolia)	(((Amylotheca_duthieana	Loxanthera_speciosa)	(Lepeostegeres_lancifolia	Macrosolen_cochinchinensis))	Decaisnina_triflora))	Peraxilla_tetrapetala)	Alepis_flavida)	((Tripodanthus_acutifolius	((Passovia_pyrifolia	(Psittacanthus_calyculatus	(Dendropemon_bicolor	Oryctanthus_occidentalis)))	(Struthanthus_woodsonii	((Cladocolea_gracilis	Psittacanthus_angustifolius)	Struthanthus_oerstedii))))	(((Tristerix_corymbosus	Nuytsia_floribunda)	Tupeia_antarctica)	(Aetanthus_nodosus	Desmaria_mutabilis))))	Atkinsonia_ligustrina)	((Lepidaria_sp_Nickrent_4044	Notanthera_heterophylla)	Gaiadendron_punctatum))	Ligaria_cuneifolia)))	((Baratranthus_axanthus	((Dactyliophora_novaeguineae
(Agelanthus_sansibarensis	((Bakerella_sp_Nickrent_4161	((((((Dendrophthoe_longituba	Dendrophthoe_curvata)	(Socratina_bemarivensis	Vanwykia_remota))	(((((((Muellerina_eucalyptoides	Ileostylus_micranthus)	((Tupeia_antarctica	(Tristerix_corymbosus	(((Tripodanthus_acutifolius	(((Passovia_pyrifolia	(Dendropemon_bicolor	Oryctanthus_occidentalis))	((Struthanthus_woodsonii	Struthanthus_oerstedii)	(Psittacanthus_angustifolius	Cladocolea_gracilis)))	Psittacanthus_calyculatus))	((Ligaria_cuneifolia	(Aetanthus_nodosus	Desmaria_mutabilis))	(Atkinsonia_ligustrina	(Alepis_flavida	(((Lepidaria_sp_Nickrent_4044	Notanthera_heterophylla)	((Macrosolen_cochinchinensis	(Lysiana_exocarpi	Lysiana_filifolia))	((Amylotheca_duthieana	Loxanthera_speciosa)	(Lepeostegeres_lancifolia	Decaisnina_triflora))))	Peraxilla_tetrapetala)))))	(Nuytsia_floribunda	Gaiadendron_punctatum))))	(Cecarria_obtusifolia	(Loranthus_europaeus	(Loranthus_odoratus	(Loranthus_delavayi	Loranthus_kaoi))))))	((Dactyliophora_novaeguineae	(Sogerianthe_sessiflora	(Diplatia_furcata	Amyema_glabra)))	(Benthamina_alyxifolia	Amyema_queenslandica)))	(Helixanthera_cylindrica	Baratranthus_axanthus))	(Taxillus_chinensis
(Agelanthus_sansibarensis	(((Helixanthera_kirkii	Phragmanthera_crassicaulis)	(Bakerella_sp_Nickrent_4161	(((Erianthemum_dregei	Oedina_pendens)	(((((Oliverella_rubroviridis	Tapinanthus_quinquangulus)	Englerina_woodfordioides)	(Tapinanthus_constrictiflorus	Englerina_ramulosa))	(((Plicosepalus_sagittifolius	(Helixanthera_coccinea	(Dendrophthoe_longituba	Dendrophthoe_curvata)))	(Septulina_glauca	(Socratina_bemarivensis	Vanwykia_remota)))	(((Scurrula_parasitica	Scurrula_pulverulenta)	Scurrula_ferruginea)	((((Muellerina_eucalyptoides	Ileostylus_micranthus)	(((((Atkinsonia_ligustrina	(Gaiadendron_punctatum	(Peraxilla_tetrapetala	(Alepis_flavida	((((Lepidaria_sp_Nickrent_4044	Macrosolen_cochinchinensis)	(Lysiana_exocarpi	Lysiana_filifolia))	((Amylotheca_duthieana	Loxanthera_speciosa)	Lepeostegeres_lancifolia))	Decaisnina_triflora)))))	((Tripodanthus_acutifolius	(((Passovia_pyrifolia	(Dendropemon_bicolor	Oryctanthus_occidentalis))	((Struthanthus_woodsonii	Struthanthus_oerstedii)	(Psittacanthus_angustifolius	Cladocolea_gracilis)))	Psittacanthus_calyculatus))	((Tristerix_corymbosus	Nuytsia_floribunda)	(Tupeia_antarctica	(Aetanthus_nodosus	Desmaria_mutabilis)))))	Ligaria_cuneifolia)
(Agelanthus_sansibarensis	((Bakerella_sp_Nickrent_4161	(((((Septulina_glauca	((Oliverella_rubroviridis	(Tapinanthus_quinquangulus	Englerina_woodfordioides))	(Tapinanthus_constrictiflorus	Englerina_ramulosa)))	((Socratina_bemarivensis	Vanwykia_remota)	(Plicosepalus_sagittifolius	(((Baratranthus_axanthus	(((Helixanthera_cylindrica	Sogerianthe_sessiflora)	(Diplatia_furcata	Amyema_glabra))	(Amyema_queenslandica	(Benthamina_alyxifolia	Dactyliophora_novaeguineae))))	((Muellerina_eucalyptoides	Ileostylus_micranthus)	((((Tristerix_corymbosus	Nuytsia_floribunda)	Tupeia_antarctica)	((Atkinsonia_ligustrina	(Aetanthus_nodosus	(((((Amylotheca_duthieana	Loxanthera_speciosa)	((Decaisnina_triflora	Lepeostegeres_lancifolia)	(Macrosolen_cochinchinensis	(Lysiana_exocarpi	Lysiana_filifolia))))	(Notanthera_heterophylla	Lepidaria_sp_Nickrent_4044))	(Peraxilla_tetrapetala	Alepis_flavida))	((Tripodanthus_acutifolius	((Passovia_pyrifolia	(Psittacanthus_calyculatus	(Dendropemon_bicolor	Oryctanthus_occidentalis)))	((Struthanthus_woodsonii	Struthanthus_oerstedii)	(Psittacanthus_angustifolius	Cladocolea_gracilis))))	(Ligaria_cuneifolia	Desmaria_mutabilis)))))	Gaiadendron_punctatum))	(Cecarria_obtusifolia
(Agelanthus_sansibarensis	((Helixanthera_kirkii	Moquiniella_rubra)	(((Bakerella_sp_Nickrent_4161	Berhautia_senegalensis)	(Phragmanthera_crassicaulis	(Oncella_ambigua	Oncocalyx_sulfureus)))	(Septulina_glauca	(((((Helixanthera_coccinea	(Plicosepalus_sagittifolius	(Dendrophthoe_longituba	Dendrophthoe_curvata)))	(Scurrula_ferruginea	(Taxillus_chinensis	(Scurrula_parasitica	Scurrula_pulverulenta))))	((((Amyema_queenslandica	(Baratranthus_axanthus	Benthamina_alyxifolia))	(Dactyliophora_novaeguineae	(Sogerianthe_sessiflora	(Diplatia_furcata	Amyema_glabra))))	Helixanthera_cylindrica)	((Muellerina_eucalyptoides	Ileostylus_micranthus)	(((Ligaria_cuneifolia	(((((((Lysiana_exocarpi	Lysiana_filifolia)	((Macrosolen_cochinchinensis	(Amylotheca_duthieana	Loxanthera_speciosa))	(Decaisnina_triflora	(Nuytsia_floribunda	Lepeostegeres_lancifolia))))	(Gaiadendron_punctatum	Lepidaria_sp_Nickrent_4044))	(Peraxilla_tetrapetala	Alepis_flavida))	Tristerix_corymbosus)	((Aetanthus_nodosus	Desmaria_mutabilis)	(Tupeia_antarctica	(Tripodanthus_acutifolius	(((Passovia_pyrifolia	(Dendropemon_bicolor	Oryctanthus_occidentalis))	((Struthanthus_oerstedii	(Cladocolea_gracilis
(Agelanthus_sansibarensis	(((Oncella_ambigua	Oncocalyx_sulfureus)	Berhautia_senegalensis)	((Bakerella_sp_Nickrent_4161	((Helixanthera_kirkii	Moquiniella_rubra)	((((Septulina_glauca	(Helixanthera_coccinea	(Tapinanthus_constrictiflorus	(Englerina_ramulosa	(Englerina_woodfordioides	(Oliverella_rubroviridis	Tapinanthus_quinquangulus))))))	(Taxillus_chinensis	((Scurrula_parasitica	Scurrula_pulverulenta)	Scurrula_ferruginea)))	((((((Dactyliophora_novaeguineae	(Sogerianthe_sessiflora	(Diplatia_furcata	Amyema_glabra)))	(Amyema_queenslandica	Benthamina_alyxifolia))	Baratranthus_axanthus)	Helixanthera_cylindrica)	((Cecarria_obtusifolia	(Loranthus_europaeus	(Loranthus_odoratus	(Loranthus_delavayi	Loranthus_kaoi))))	((Muellerina_eucalyptoides	Ileostylus_micranthus)	(((Tristerix_corymbosus	Gaiadendron_punctatum)	(Alepis_flavida	(((Decaisnina_triflora	Nuytsia_floribunda)	((Lysiana_exocarpi	Lysiana_filifolia)	(Lepeostegeres_lancifolia	(Macrosolen_cochinchinensis	(Amylotheca_duthieana	Loxanthera_speciosa)))))	Peraxilla_tetrapetala)))	(((Lepidaria_sp_Nickrent_4044	Notanthera_heterophylla)	(((Ligaria_cuneifolia	(Aetanthus_nodosus	Desmaria_mutabilis))
(Agelanthus_sansibarensis	((((Tapinanthus_constrictiflorus	((Oliverella_rubroviridis	Tapinanthus_quinquangulus)	Englerina_ramulosa))	Englerina_woodfordioides)	((Oncella_ambigua	Oncocalyx_sulfureus)	Berhautia_senegalensis))	((Helixanthera_kirkii	Moquiniella_rubra)	((((Erianthemum_dregei	Oedina_pendens)	(Sogerianthe_sessiflora	(((Globimetula_dinklagei	Emelianthe_panganensis)	(Socratina_bemarivensis	Vanwykia_remota))	(Plicosepalus_sagittifolius	((((Diplatia_furcata	Amyema_glabra)	Helixanthera_cylindrica)	(Baratranthus_axanthus	((Amyema_queenslandica	(Dactyliophora_novaeguineae	Benthamina_alyxifolia))	(((Cecarria_obtusifolia	(Loranthus_europaeus	(Loranthus_delavayi	(Loranthus_kaoi	Loranthus_odoratus))))	(Notanthera_heterophylla	(((((Ligaria_cuneifolia	(Aetanthus_nodosus	Desmaria_mutabilis))	(Tripodanthus_acutifolius	((Psittacanthus_angustifolius	(Dendropemon_bicolor	Oryctanthus_occidentalis))	(Struthanthus_oerstedii	(Passovia_pyrifolia	(Cladocolea_gracilis	(Psittacanthus_calyculatus	Struthanthus_woodsonii)))))))	Atkinsonia_ligustrina)	((Tristerix_corymbosus	(Nuytsia_floribunda	Gaiadendron_punctatum))	(Alepis_flavida	((Lepidaria_sp_Nickrent_4044
((Oncocalyx_sulfureus	Agelanthus_sansibarensis)	(((Bakerella_sp_Nickrent_4161	((Oncella_ambigua	Phragmanthera_crassicaulis)	(((Septulina_glauca	(Socratina_bemarivensis	Vanwykia_remota))	((Taxillus_chinensis	(((((Amyema_queenslandica	(Sogerianthe_sessiflora	(Dactyliophora_novaeguineae	Benthamina_alyxifolia)))	(Amyema_glabra	Diplatia_furcata))	Baratranthus_axanthus)	Helixanthera_cylindrica)	((Ileostylus_micranthus	((Atkinsonia_ligustrina	((Tupeia_antarctica	((Tripodanthus_acutifolius	(Cladocolea_gracilis	((Struthanthus_woodsonii	Struthanthus_oerstedii)	(Psittacanthus_angustifolius	((Psittacanthus_calyculatus	Passovia_pyrifolia)	(Dendropemon_bicolor	Oryctanthus_occidentalis))))))	((Tristerix_corymbosus	Nuytsia_floribunda)	Gaiadendron_punctatum)))	((Ligaria_cuneifolia	(Aetanthus_nodosus	Desmaria_mutabilis))	((Notanthera_heterophylla	Lepidaria_sp_Nickrent_4044)	(((Lepeostegeres_lancifolia	(Loxanthera_speciosa	Amylotheca_duthieana))	((Decaisnina_triflora	Macrosolen_cochinchinensis)	(Lysiana_filifolia	Lysiana_exocarpi)))	(Peraxilla_tetrapetala	Alepis_flavida))))))	((Loranthus_europaeus	((Loranthus_delavayi	Loranthus_kaoi)	Loranthus_odoratus))
((Oncocalyx_sulfureus	Agelanthus_sansibarensis)	(((Phragmanthera_crassicaulis	(Moquiniella_rubra	(((Septulina_glauca	Vanwykia_remota)	(Plicosepalus_sagittifolius	((Helixanthera_cylindrica	((((Loranthus_europaeus	(Loranthus_odoratus	(Loranthus_delavayi	Loranthus_kaoi)))	Cecarria_obtusifolia)	((Muellerina_eucalyptoides	Ileostylus_micranthus)	(((Tristerix_corymbosus	(Nuytsia_floribunda	Gaiadendron_punctatum))	(((Aetanthus_nodosus	Desmaria_mutabilis)	((Ligaria_cuneifolia	Atkinsonia_ligustrina)	(Alepis_flavida	(((Notanthera_heterophylla	((Decaisnina_triflora	Lepeostegeres_lancifolia)	(Loxanthera_speciosa	Amylotheca_duthieana)))	((Lepidaria_sp_Nickrent_4044	Macrosolen_cochinchinensis)	(Lysiana_filifolia	Lysiana_exocarpi)))	Peraxilla_tetrapetala))))	(Tripodanthus_acutifolius	((((Psittacanthus_angustifolius	Struthanthus_oerstedii)	Passovia_pyrifolia)	(Cladocolea_gracilis	Struthanthus_woodsonii))	(Psittacanthus_calyculatus	(Dendropemon_bicolor	Oryctanthus_occidentalis))))))	Tupeia_antarctica)))	((((Dactyliophora_novaeguineae	Benthamina_alyxifolia)	Amyema_queenslandica)	(Sogerianthe_sessiflora	(Amyema_glabra	Diplatia_furcata)))	Baratranthus_axanthus)))
((Oncella_ambigua	Oncocalyx_sulfureus)	(Agelanthus_sansibarensis	((Phragmanthera_crassicaulis	((((((Oliverella_rubroviridis	(Englerina_woodfordioides	Tapinanthus_quinquangulus))	Englerina_ramulosa)	Tapinanthus_constrictiflorus)	Plicosepalus_sagittifolius)	((Septulina_glauca	((Emelianthe_panganensis	Globimetula_dinklagei)	((Helixanthera_kirkii	Moquiniella_rubra)	Erianthemum_dregei)))	(Helixanthera_coccinea	(((((((Loranthus_europaeus	(Loranthus_odoratus	(Loranthus_delavayi	Loranthus_kaoi)))	Cecarria_obtusifolia)	(((Tristerix_corymbosus	(Nuytsia_floribunda	Gaiadendron_punctatum))	((((Alepis_flavida	(((Notanthera_heterophylla	(Decaisnina_triflora	(Loxanthera_speciosa	Amylotheca_duthieana)))	((Lepeostegeres_lancifolia	(Lepidaria_sp_Nickrent_4044	Macrosolen_cochinchinensis))	(Lysiana_filifolia	Lysiana_exocarpi)))	Peraxilla_tetrapetala))	Atkinsonia_ligustrina)	(Ligaria_cuneifolia	(Aetanthus_nodosus	Desmaria_mutabilis)))	(Tripodanthus_acutifolius	(((((Struthanthus_oerstedii	Cladocolea_gracilis)	Psittacanthus_angustifolius)	Struthanthus_woodsonii)	(Passovia_pyrifolia	(Dendropemon_bicolor	Oryctanthus_occidentalis)))	Psittacanthus_calyculatus))))	Tupeia_antarctica))
(Agelanthus_sansibarensis	(((Bakerella_sp_Nickrent_4161	(Phragmanthera_crassicaulis	(((Helixanthera_cylindrica	((Englerina_ramulosa	Tapinanthus_constrictiflorus)	(Englerina_woodfordioides	(Oliverella_rubroviridis	Tapinanthus_quinquangulus))))	((((Oedina_pendens	Erianthemum_dregei)	((Emelianthe_panganensis	Globimetula_dinklagei)	(Oncella_ambigua	(Helixanthera_kirkii	Moquiniella_rubra))))	(((((((((Loranthus_europaeus	((Loranthus_delavayi	Loranthus_kaoi)	Loranthus_odoratus))	Cecarria_obtusifolia)	((((Ligaria_cuneifolia	(((Alepis_flavida	Peraxilla_tetrapetala)	((Lysiana_filifolia	Lysiana_exocarpi)	(((Lepeostegeres_lancifolia	Decaisnina_triflora)	(Loxanthera_speciosa	Amylotheca_duthieana))	(Lepidaria_sp_Nickrent_4044	Macrosolen_cochinchinensis))))	Notanthera_heterophylla))	((Aetanthus_nodosus	Desmaria_mutabilis)	((((Struthanthus_woodsonii	(Psittacanthus_angustifolius	Struthanthus_oerstedii))	Cladocolea_gracilis)	(Passovia_pyrifolia	(Dendropemon_bicolor	Oryctanthus_occidentalis)))	(Psittacanthus_calyculatus	Tripodanthus_acutifolius))))	Atkinsonia_ligustrina)	(Tupeia_antarctica	(Gaiadendron_punctatum	(Tristerix_corymbosus	Nuytsia_floribunda)))))	(Muellerina_eucalyptoides
(Agelanthus_sansibarensis	((Berhautia_senegalensis	(Bakerella_sp_Nickrent_4161	(Phragmanthera_crassicaulis	((((Emelianthe_panganensis	Globimetula_dinklagei)	(Moquiniella_rubra	(Helixanthera_kirkii	(Oedina_pendens	Erianthemum_dregei))))	((((Plicosepalus_sagittifolius	Helixanthera_coccinea)	(Dendrophthoe_longituba	Dendrophthoe_curvata))	((((((Loranthus_europaeus	(Loranthus_delavayi	(Loranthus_kaoi	Loranthus_odoratus)))	Cecarria_obtusifolia)	(((Tupeia_antarctica	Tristerix_corymbosus)	((Ligaria_cuneifolia	(Aetanthus_nodosus	Desmaria_mutabilis))	((((Alepis_flavida	Peraxilla_tetrapetala)	((Lysiana_filifolia	Lysiana_exocarpi)	((((Loxanthera_speciosa	Amylotheca_duthieana)	Macrosolen_cochinchinensis)	Nuytsia_floribunda)	(Lepeostegeres_lancifolia	Decaisnina_triflora))))	Atkinsonia_ligustrina)	(((Cladocolea_gracilis	(((Psittacanthus_angustifolius	Passovia_pyrifolia)	(Dendropemon_bicolor	Oryctanthus_occidentalis))	(Struthanthus_woodsonii	Struthanthus_oerstedii)))	Psittacanthus_calyculatus)	Tripodanthus_acutifolius))))	(Gaiadendron_punctatum	(Notanthera_heterophylla	Lepidaria_sp_Nickrent_4044))))	(Muellerina_eucalyptoides	Ileostylus_micranthus))	((Helixanthera_cylindrica
(Agelanthus_sansibarensis	(Berhautia_senegalensis	((((Helixanthera_kirkii	(Oncella_ambigua	Oncocalyx_sulfureus))	(Socratina_bemarivensis	Phragmanthera_crassicaulis))	((Septulina_glauca	(Emelianthe_panganensis	Globimetula_dinklagei))	((Bakerella_sp_Nickrent_4161	((((Vanwykia_remota	(Baratranthus_axanthus	(((((Loranthus_europaeus	(Loranthus_delavayi	(Loranthus_kaoi	Loranthus_odoratus)))	Cecarria_obtusifolia)	(((((Aetanthus_nodosus	Desmaria_mutabilis)	Nuytsia_floribunda)	Tupeia_antarctica)	(((((Alepis_flavida	(Ligaria_cuneifolia	Peraxilla_tetrapetala))	((Lysiana_filifolia	Lysiana_exocarpi)	(((Loxanthera_speciosa	Amylotheca_duthieana)	Macrosolen_cochinchinensis)	(Lepeostegeres_lancifolia	Decaisnina_triflora))))	Atkinsonia_ligustrina)	((((Psittacanthus_calyculatus	Passovia_pyrifolia)	(Dendropemon_bicolor	Oryctanthus_occidentalis))	((Psittacanthus_angustifolius	Cladocolea_gracilis)	(Struthanthus_woodsonii	Struthanthus_oerstedii)))	Tripodanthus_acutifolius))	(Gaiadendron_punctatum	(Notanthera_heterophylla	Lepidaria_sp_Nickrent_4044))))	Tristerix_corymbosus))	(Muellerina_eucalyptoides	Ileostylus_micranthus))	((((Diplatia_furcata	Amyema_glabra)
(Agelanthus_sansibarensis	((Oncocalyx_sulfureus	Bakerella_sp_Nickrent_4161)	((Helixanthera_kirkii	Moquiniella_rubra)	(((Oncella_ambigua	(Socratina_bemarivensis	Phragmanthera_crassicaulis))	(((Tapinanthus_constrictiflorus	(((Oliverella_rubroviridis	Tapinanthus_quinquangulus)	Englerina_ramulosa)	Englerina_woodfordioides))	Septulina_glauca)	(((((Vanwykia_remota	Plicosepalus_sagittifolius)	(((Scurrula_ferruginea	(Scurrula_parasitica	(Taxillus_chinensis	Scurrula_pulverulenta)))	Helixanthera_coccinea)	((((Loranthus_europaeus	(Loranthus_odoratus	(Loranthus_delavayi	Loranthus_kaoi)))	Cecarria_obtusifolia)	(((Nuytsia_floribunda	Tristerix_corymbosus)	(Tupeia_antarctica	((Gaiadendron_punctatum	((((Notanthera_heterophylla	Lepidaria_sp_Nickrent_4044)	(Peraxilla_tetrapetala	(((Lysiana_filifolia	Lysiana_exocarpi)	(((Loxanthera_speciosa	Amylotheca_duthieana)	Macrosolen_cochinchinensis)	(Lepeostegeres_lancifolia	Decaisnina_triflora)))	Alepis_flavida)))	Ligaria_cuneifolia)	Atkinsonia_ligustrina))	(((Aetanthus_nodosus	Desmaria_mutabilis)	((Struthanthus_woodsonii	Struthanthus_oerstedii)	(Cladocolea_gracilis	(Psittacanthus_calyculatus	((Psittacanthus_angustifolius
(Agelanthus_sansibarensis	((Phragmanthera_crassicaulis	((((((Englerina_ramulosa	Tapinanthus_constrictiflorus)	((Oliverella_rubroviridis	Tapinanthus_quinquangulus)	Englerina_woodfordioides))	((((Helixanthera_coccinea	(Dendrophthoe_longituba	Dendrophthoe_curvata))	(((Scurrula_ferruginea	(Scurrula_parasitica	Taxillus_chinensis))	Scurrula_pulverulenta)	(((Muellerina_eucalyptoides	Ileostylus_micranthus)	((Gaiadendron_punctatum	(Nuytsia_floribunda	Tristerix_corymbosus))	(((Loranthus_europaeus	(Loranthus_delavayi	(Loranthus_kaoi	Loranthus_odoratus)))	Cecarria_obtusifolia)	(Atkinsonia_ligustrina	((((((Dendropemon_bicolor	Oryctanthus_occidentalis)	Passovia_pyrifolia)	((Struthanthus_woodsonii	Struthanthus_oerstedii)	(Psittacanthus_angustifolius	Cladocolea_gracilis)))	(Psittacanthus_calyculatus	Tripodanthus_acutifolius))	(Tupeia_antarctica	((Aetanthus_nodosus	Desmaria_mutabilis)	Ligaria_cuneifolia)))	((Notanthera_heterophylla	Lepidaria_sp_Nickrent_4044)	(Alepis_flavida	(Peraxilla_tetrapetala	((Macrosolen_cochinchinensis	(Lysiana_filifolia	Lysiana_exocarpi))	((Lepeostegeres_lancifolia	(Loxanthera_speciosa	Amylotheca_duthieana))	Decaisnina_triflora))))))))))	((Baratranthus_axanthus
[truncated: 162 more rows]
[truncated: 22 more columns]
