# Supplementary material for: Eocene Loranthaceae pollen pushes back divergence ages for major splits in the family
Source: PeerJ. 2017 Jun 7;5:e3373. doi: 10.7717/peerj.3373 (PMC5466002; doi:10.7717/peerj.3373)
Supplement: Supplemental Information 8 — This archive includes all data and analysis files referred to in the main text and supplementary files that are needed to reproduce the shown results. See GuideToFiles.txt for naming schemes and contents of each subfolder included in this archive, and File S1 for analysis set-ups and further background information. [file peerj-05-3373-s008.zip › Step3_speciestrees/ML/RAxML_bootstrap.nr.q]

((((Oncella_ambigua	Oncocalyx_sulfureus)	Berhautia_senegalensis)	(Phragmanthera_crassicaulis	(Bakerella_sp_Nickrent_4161	(Moquiniella_rubra	(((((((Scurrula_ferruginea	((Scurrula_pulverulenta	Scurrula_parasitica)	Taxillus_chinensis))	(Plicosepalus_sagittifolius	(((Cecarria_obtusifolia	((Loranthus_odoratus	(Loranthus_kaoi	Loranthus_delavayi))	Loranthus_europaeus))	((Ileostylus_micranthus	Muellerina_eucalyptoides)	((Atkinsonia_ligustrina	(((Aetanthus_nodosus	Desmaria_mutabilis)	(Tripodanthus_acutifolius	(((Struthanthus_woodsonii	Struthanthus_oerstedii)	(Cladocolea_gracilis	Psittacanthus_angustifolius))	((Psittacanthus_calyculatus	(Dendropemon_bicolor	Oryctanthus_occidentalis))	Passovia_pyrifolia))))	(Ligaria_cuneifolia	((Notanthera_heterophylla	Lepidaria_sp_Nickrent_4044)	(Peraxilla_tetrapetala	((Lepeostegeres_lancifolia	(((Loxanthera_speciosa	Amylotheca_duthieana)	(Decaisnina_triflora	Macrosolen_cochinchinensis))	(Lysiana_exocarpi	Lysiana_filifolia)))	Alepis_flavida))))))	(((Tristerix_corymbosus	Nuytsia_floribunda)	Gaiadendron_punctatum)	Tupeia_antarctica))))	(((Amyema_queenslandica	(Benthamina_alyxifolia	Dactyliophora_novaeguineae))	((Amyema_glabra
((((Oncella_ambigua	Oncocalyx_sulfureus)	Berhautia_senegalensis)	(Phragmanthera_crassicaulis	(Bakerella_sp_Nickrent_4161	(((((((Scurrula_ferruginea	((Scurrula_pulverulenta	Scurrula_parasitica)	Taxillus_chinensis))	(Plicosepalus_sagittifolius	(((Cecarria_obtusifolia	((Loranthus_odoratus	(Loranthus_kaoi	Loranthus_delavayi))	Loranthus_europaeus))	((Ileostylus_micranthus	Muellerina_eucalyptoides)	((((Tripodanthus_acutifolius	(((Struthanthus_woodsonii	Struthanthus_oerstedii)	(Cladocolea_gracilis	Psittacanthus_angustifolius))	((Psittacanthus_calyculatus	(Dendropemon_bicolor	Oryctanthus_occidentalis))	Passovia_pyrifolia)))	(((Nuytsia_floribunda	(Tupeia_antarctica	(Aetanthus_nodosus	Desmaria_mutabilis)))	Tristerix_corymbosus)	Gaiadendron_punctatum))	((Peraxilla_tetrapetala	(((Notanthera_heterophylla	Lepidaria_sp_Nickrent_4044)	((Loxanthera_speciosa	Amylotheca_duthieana)	((Decaisnina_triflora	Macrosolen_cochinchinensis)	((Lysiana_exocarpi	Lysiana_filifolia)	Lepeostegeres_lancifolia))))	Alepis_flavida))	Atkinsonia_ligustrina))	Ligaria_cuneifolia)))	((((Dactyliophora_novaeguineae	(Amyema_glabra	Diplatia_furcata))	(Helixanthera_cylindrica	(Amyema_queenslandica
((((Englerina_woodfordioides	(Oliverella_rubroviridis	Tapinanthus_quinquangulus))	(Englerina_ramulosa	Tapinanthus_constrictiflorus))	((Emelianthe_panganensis	Globimetula_dinklagei)	(((Helixanthera_kirkii	Moquiniella_rubra)	(Erianthemum_dregei	Oedina_pendens))	((Phragmanthera_crassicaulis	Septulina_glauca)	((Socratina_bemarivensis	Vanwykia_remota)	(Bakerella_sp_Nickrent_4161	((((Taxillus_chinensis	(Scurrula_ferruginea	(Scurrula_pulverulenta	Scurrula_parasitica)))	(((Ileostylus_micranthus	Muellerina_eucalyptoides)	((((((Ligaria_cuneifolia	((Peraxilla_tetrapetala	Alepis_flavida)	(((Loxanthera_speciosa	Amylotheca_duthieana)	((Lepeostegeres_lancifolia	Macrosolen_cochinchinensis)	(Lysiana_exocarpi	Lysiana_filifolia)))	Decaisnina_triflora)))	(Atkinsonia_ligustrina	(Tripodanthus_acutifolius	(((Struthanthus_woodsonii	Struthanthus_oerstedii)	(Cladocolea_gracilis	Psittacanthus_angustifolius))	((Psittacanthus_calyculatus	(Dendropemon_bicolor	Oryctanthus_occidentalis))	Passovia_pyrifolia)))))	(Aetanthus_nodosus	Desmaria_mutabilis))	Tupeia_antarctica)	((((Notanthera_heterophylla	Lepidaria_sp_Nickrent_4044)	Gaiadendron_punctatum)	Tristerix_corymbosus)	Nuytsia_floribunda))
(Agelanthus_sansibarensis	((((Englerina_woodfordioides	(Englerina_ramulosa	(Oliverella_rubroviridis	Tapinanthus_quinquangulus)))	Tapinanthus_constrictiflorus)	((Socratina_bemarivensis	Vanwykia_remota)	((((Taxillus_chinensis	(Scurrula_ferruginea	(Scurrula_pulverulenta	Scurrula_parasitica)))	((((Ileostylus_micranthus	Muellerina_eucalyptoides)	((Atkinsonia_ligustrina	((((((Notanthera_heterophylla	Lepidaria_sp_Nickrent_4044)	Tristerix_corymbosus)	(Nuytsia_floribunda	(Aetanthus_nodosus	Desmaria_mutabilis)))	(Psittacanthus_angustifolius	Tupeia_antarctica))	(Tripodanthus_acutifolius	((((Struthanthus_woodsonii	Struthanthus_oerstedii)	((Dendropemon_bicolor	Oryctanthus_occidentalis)	Passovia_pyrifolia))	Cladocolea_gracilis)	Psittacanthus_calyculatus)))	(Gaiadendron_punctatum	((((Lysiana_exocarpi	Lysiana_filifolia)	((Macrosolen_cochinchinensis	(Loxanthera_speciosa	Amylotheca_duthieana))	(Decaisnina_triflora	Lepeostegeres_lancifolia)))	Peraxilla_tetrapetala)	Alepis_flavida))))	(Cecarria_obtusifolia	(((Loranthus_odoratus	Loranthus_kaoi)	Loranthus_delavayi)	Loranthus_europaeus))))	Ligaria_cuneifolia)	((((Dactyliophora_novaeguineae	(Sogerianthe_sessiflora	(Amyema_glabra
(Helixanthera_coccinea	(Plicosepalus_sagittifolius	((((Helixanthera_kirkii	((Englerina_woodfordioides	(Oliverella_rubroviridis	Tapinanthus_quinquangulus))	(Englerina_ramulosa	Tapinanthus_constrictiflorus)))	(((Bakerella_sp_Nickrent_4161	(Agelanthus_sansibarensis	((Oncella_ambigua	Oncocalyx_sulfureus)	Berhautia_senegalensis)))	((Moquiniella_rubra	Phragmanthera_crassicaulis)	((Septulina_glauca	(Emelianthe_panganensis	Globimetula_dinklagei))	(Erianthemum_dregei	Oedina_pendens))))	(Socratina_bemarivensis	Vanwykia_remota)))	((Taxillus_chinensis	(Scurrula_ferruginea	(Scurrula_pulverulenta	Scurrula_parasitica)))	(((Cecarria_obtusifolia	((Loranthus_odoratus	(Loranthus_kaoi	Loranthus_delavayi))	Loranthus_europaeus))	((Ileostylus_micranthus	Muellerina_eucalyptoides)	(Tupeia_antarctica	((((Ligaria_cuneifolia	(((((Lysiana_exocarpi	Lysiana_filifolia)	((Loxanthera_speciosa	Amylotheca_duthieana)	((Decaisnina_triflora	Lepeostegeres_lancifolia)	Macrosolen_cochinchinensis)))	Peraxilla_tetrapetala)	Alepis_flavida)	Atkinsonia_ligustrina))	((Psittacanthus_calyculatus	Tripodanthus_acutifolius)	(Passovia_pyrifolia	((Dendropemon_bicolor	Oryctanthus_occidentalis)
(((((Oncella_ambigua	Oncocalyx_sulfureus)	Berhautia_senegalensis)	((((Septulina_glauca	((Helixanthera_kirkii	Moquiniella_rubra)	(Emelianthe_panganensis	((Erianthemum_dregei	Oedina_pendens)	Globimetula_dinklagei))))	((Socratina_bemarivensis	Vanwykia_remota)	((((Helixanthera_coccinea	(Dendrophthoe_curvata	Dendrophthoe_longituba))	(Scurrula_ferruginea	((Scurrula_pulverulenta	Scurrula_parasitica)	Taxillus_chinensis)))	(Baratranthus_axanthus	(((Cecarria_obtusifolia	((Loranthus_delavayi	(Loranthus_odoratus	Loranthus_kaoi))	Loranthus_europaeus))	((Ileostylus_micranthus	Muellerina_eucalyptoides)	((Tupeia_antarctica	(((Tripodanthus_acutifolius	((Dendropemon_bicolor	Oryctanthus_occidentalis)	(Psittacanthus_calyculatus	(Passovia_pyrifolia	((Psittacanthus_angustifolius	(Cladocolea_gracilis	Struthanthus_oerstedii))	Struthanthus_woodsonii)))))	((Gaiadendron_punctatum	(Ligaria_cuneifolia	((Peraxilla_tetrapetala	Alepis_flavida)	((Lepidaria_sp_Nickrent_4044	Notanthera_heterophylla)	((((Lepeostegeres_lancifolia	Macrosolen_cochinchinensis)	(Lysiana_exocarpi	Lysiana_filifolia))	(Loxanthera_speciosa	Amylotheca_duthieana))	Decaisnina_triflora)))))
((Englerina_woodfordioides	((Berhautia_senegalensis	Phragmanthera_crassicaulis)	((Oncella_ambigua	Oncocalyx_sulfureus)	(((((((((Taxillus_chinensis	(Scurrula_ferruginea	(Scurrula_pulverulenta	Scurrula_parasitica)))	(Helixanthera_coccinea	(((Ileostylus_micranthus	Muellerina_eucalyptoides)	((((Atkinsonia_ligustrina	((Gaiadendron_punctatum	(((Peraxilla_tetrapetala	Alepis_flavida)	((Lepidaria_sp_Nickrent_4044	Notanthera_heterophylla)	(((Lepeostegeres_lancifolia	Macrosolen_cochinchinensis)	(Decaisnina_triflora	(Lysiana_exocarpi	Lysiana_filifolia)))	(Loxanthera_speciosa	Amylotheca_duthieana))))	((Aetanthus_nodosus	Desmaria_mutabilis)	Tupeia_antarctica)))	(Tripodanthus_acutifolius	(Psittacanthus_calyculatus	(((Struthanthus_oerstedii	Struthanthus_woodsonii)	(Passovia_pyrifolia	(Psittacanthus_angustifolius	(Dendropemon_bicolor	Oryctanthus_occidentalis))))	Cladocolea_gracilis)))))	Ligaria_cuneifolia)	(Nuytsia_floribunda	Tristerix_corymbosus))	(Cecarria_obtusifolia	((Loranthus_odoratus	(Loranthus_kaoi	Loranthus_delavayi))	Loranthus_europaeus))))	((((Dactyliophora_novaeguineae	(Amyema_glabra	Diplatia_furcata))	(Amyema_queenslandica	(Helixanthera_cylindrica
(((Socratina_bemarivensis	Vanwykia_remota)	(((Septulina_glauca	((Oedina_pendens	Erianthemum_dregei)	(Berhautia_senegalensis	((Helixanthera_kirkii	(((Scurrula_ferruginea	((Taxillus_chinensis	Scurrula_pulverulenta)	Scurrula_parasitica))	((((Ileostylus_micranthus	Muellerina_eucalyptoides)	((Tristerix_corymbosus	(Tupeia_antarctica	(((Gaiadendron_punctatum	Nuytsia_floribunda)	((Peraxilla_tetrapetala	Alepis_flavida)	((Lysiana_exocarpi	Lysiana_filifolia)	((Decaisnina_triflora	Notanthera_heterophylla)	(((Lepidaria_sp_Nickrent_4044	Macrosolen_cochinchinensis)	(Loxanthera_speciosa	Amylotheca_duthieana))	Lepeostegeres_lancifolia)))))	(Atkinsonia_ligustrina	((Ligaria_cuneifolia	(Aetanthus_nodosus	Desmaria_mutabilis))	(Tripodanthus_acutifolius	(Psittacanthus_calyculatus	(((Struthanthus_oerstedii	Struthanthus_woodsonii)	((Passovia_pyrifolia	(Dendropemon_bicolor	Oryctanthus_occidentalis))	Psittacanthus_angustifolius))	Cladocolea_gracilis))))))))	(Cecarria_obtusifolia	((Loranthus_delavayi	(Loranthus_odoratus	Loranthus_kaoi))	Loranthus_europaeus))))	((Amyema_queenslandica	(Benthamina_alyxifolia	(Dactyliophora_novaeguineae	(Sogerianthe_sessiflora
(((((Tapinanthus_constrictiflorus	Englerina_ramulosa)	(Tapinanthus_quinquangulus	Oliverella_rubroviridis))	Englerina_woodfordioides)	Agelanthus_sansibarensis)	((Moquiniella_rubra	((((((Plicosepalus_sagittifolius	((Dendrophthoe_curvata	(Dendrophthoe_longituba	Helixanthera_coccinea))	((Scurrula_ferruginea	(Taxillus_chinensis	(Scurrula_pulverulenta	Scurrula_parasitica)))	((((Ileostylus_micranthus	Muellerina_eucalyptoides)	((((Peraxilla_tetrapetala	(Alepis_flavida	((((Lepeostegeres_lancifolia	Macrosolen_cochinchinensis)	(Loxanthera_speciosa	Amylotheca_duthieana))	(Lysiana_exocarpi	Lysiana_filifolia))	(Decaisnina_triflora	(Lepidaria_sp_Nickrent_4044	Notanthera_heterophylla)))))	(Atkinsonia_ligustrina	((Ligaria_cuneifolia	(Aetanthus_nodosus	Desmaria_mutabilis))	(Tripodanthus_acutifolius	((Struthanthus_oerstedii	Struthanthus_woodsonii)	((Cladocolea_gracilis	Passovia_pyrifolia)	(Psittacanthus_angustifolius	(Psittacanthus_calyculatus	(Dendropemon_bicolor	Oryctanthus_occidentalis)))))))))	((Gaiadendron_punctatum	(Nuytsia_floribunda	Tristerix_corymbosus))	Tupeia_antarctica))	(Cecarria_obtusifolia	(((Loranthus_delavayi	Loranthus_odoratus)	Loranthus_kaoi)	Loranthus_europaeus))))
((Agelanthus_sansibarensis	(Berhautia_senegalensis	(Bakerella_sp_Nickrent_4161	(Oncella_ambigua	Oncocalyx_sulfureus))))	(((Englerina_woodfordioides	Tapinanthus_constrictiflorus)	(Tapinanthus_quinquangulus	(Englerina_ramulosa	Oliverella_rubroviridis)))	(((((Globimetula_dinklagei	Emelianthe_panganensis)	(Oedina_pendens	Erianthemum_dregei))	((Helixanthera_kirkii	(Socratina_bemarivensis	Vanwykia_remota))	(Plicosepalus_sagittifolius	(Dendrophthoe_longituba	(Dendrophthoe_curvata	((((Dactyliophora_novaeguineae	(Sogerianthe_sessiflora	(Amyema_glabra	Diplatia_furcata)))	(Benthamina_alyxifolia	Amyema_queenslandica))	Baratranthus_axanthus)	((Helixanthera_cylindrica	(Taxillus_chinensis	((Scurrula_pulverulenta	(Scurrula_parasitica	Scurrula_ferruginea))	Helixanthera_coccinea)))	((Cecarria_obtusifolia	((Loranthus_odoratus	(Loranthus_kaoi	Loranthus_delavayi))	Loranthus_europaeus))	((Ileostylus_micranthus	Muellerina_eucalyptoides)	(((Nuytsia_floribunda	Tristerix_corymbosus)	(Tupeia_antarctica	(Gaiadendron_punctatum	((((Alepis_flavida	((Lepidaria_sp_Nickrent_4044	Notanthera_heterophylla)	((((Lepeostegeres_lancifolia	Macrosolen_cochinchinensis)	(Loxanthera_speciosa
((((((Helixanthera_kirkii	Moquiniella_rubra)	(Globimetula_dinklagei	(Emelianthe_panganensis	((Oedina_pendens	Erianthemum_dregei)	(((((((Diplatia_furcata	Amyema_glabra)	Sogerianthe_sessiflora)	(Benthamina_alyxifolia	(Amyema_queenslandica	Dactyliophora_novaeguineae)))	(Helixanthera_cylindrica	Baratranthus_axanthus))	((Muellerina_eucalyptoides	Ileostylus_micranthus)	((Cecarria_obtusifolia	(Loranthus_europaeus	(Loranthus_odoratus	(Loranthus_delavayi	Loranthus_kaoi))))	((Atkinsonia_ligustrina	(((Tripodanthus_acutifolius	(((Struthanthus_oerstedii	Struthanthus_woodsonii)	((Psittacanthus_angustifolius	((Oryctanthus_occidentalis	Dendropemon_bicolor)	Passovia_pyrifolia))	Cladocolea_gracilis))	Psittacanthus_calyculatus))	((Tristerix_corymbosus	(Nuytsia_floribunda	(Aetanthus_nodosus	Desmaria_mutabilis)))	Tupeia_antarctica))	((Lepidaria_sp_Nickrent_4044	Gaiadendron_punctatum)	((((Macrosolen_cochinchinensis	(Loxanthera_speciosa	Amylotheca_duthieana))	(Notanthera_heterophylla	(Lepeostegeres_lancifolia	Decaisnina_triflora)))	(Lysiana_exocarpi	Lysiana_filifolia))	(Peraxilla_tetrapetala	Alepis_flavida)))))	Ligaria_cuneifolia))))	((Helixanthera_coccinea
(((Oncella_ambigua	Oncocalyx_sulfureus)	(Berhautia_senegalensis	(((((((Oedina_pendens	Erianthemum_dregei)	(Globimetula_dinklagei	Emelianthe_panganensis))	((Socratina_bemarivensis	Vanwykia_remota)	((Tapinanthus_constrictiflorus	(Englerina_ramulosa	(Oliverella_rubroviridis	(Englerina_woodfordioides	Tapinanthus_quinquangulus))))	((Helixanthera_cylindrica	(((Cecarria_obtusifolia	(Loranthus_europaeus	((Loranthus_delavayi	Loranthus_kaoi)	Loranthus_odoratus)))	(((((Tripodanthus_acutifolius	((Psittacanthus_calyculatus	(((Struthanthus_oerstedii	Struthanthus_woodsonii)	((Oryctanthus_occidentalis	Dendropemon_bicolor)	Passovia_pyrifolia))	(Cladocolea_gracilis	Psittacanthus_angustifolius)))	(Gaiadendron_punctatum	Atkinsonia_ligustrina)))	(((Tristerix_corymbosus	Nuytsia_floribunda)	(Ligaria_cuneifolia	(Aetanthus_nodosus	Desmaria_mutabilis)))	Tupeia_antarctica))	(Alepis_flavida	((((Lepidaria_sp_Nickrent_4044	Macrosolen_cochinchinensis)	(Lysiana_exocarpi	Lysiana_filifolia))	((Loxanthera_speciosa	Amylotheca_duthieana)	(Lepeostegeres_lancifolia	Decaisnina_triflora)))	Peraxilla_tetrapetala)))	Notanthera_heterophylla)	(Muellerina_eucalyptoides	Ileostylus_micranthus)))
(((((Globimetula_dinklagei	(Helixanthera_kirkii	Emelianthe_panganensis))	((Oedina_pendens	Erianthemum_dregei)	(((Englerina_woodfordioides	(Tapinanthus_quinquangulus	Oliverella_rubroviridis))	(Tapinanthus_constrictiflorus	Englerina_ramulosa))	(Vanwykia_remota	(((((Cecarria_obtusifolia	(Loranthus_europaeus	(Loranthus_delavayi	(Loranthus_kaoi	Loranthus_odoratus))))	((((((Desmaria_mutabilis	Aetanthus_nodosus)	Nuytsia_floribunda)	(Notanthera_heterophylla	Tristerix_corymbosus))	Tupeia_antarctica)	((Tripodanthus_acutifolius	((Oryctanthus_occidentalis	Dendropemon_bicolor)	((Psittacanthus_calyculatus	Passovia_pyrifolia)	((Struthanthus_oerstedii	Struthanthus_woodsonii)	(Psittacanthus_angustifolius	Cladocolea_gracilis)))))	(Atkinsonia_ligustrina	(Ligaria_cuneifolia	(Gaiadendron_punctatum	((Lepidaria_sp_Nickrent_4044	(Lepeostegeres_lancifolia	(((Decaisnina_triflora	Macrosolen_cochinchinensis)	(Lysiana_exocarpi	Lysiana_filifolia))	(Loxanthera_speciosa	Amylotheca_duthieana))))	(Peraxilla_tetrapetala	Alepis_flavida)))))))	(Muellerina_eucalyptoides	Ileostylus_micranthus)))	((Baratranthus_axanthus	((((Diplatia_furcata	Amyema_glabra)	Sogerianthe_sessiflora)
(((((Oncella_ambigua	Oncocalyx_sulfureus)	Berhautia_senegalensis)	(((Tapinanthus_constrictiflorus	Englerina_ramulosa)	(((Globimetula_dinklagei	Emelianthe_panganensis)	((Oedina_pendens	Erianthemum_dregei)	(((((Muellerina_eucalyptoides	Ileostylus_micranthus)	((Cecarria_obtusifolia	(Loranthus_europaeus	(Loranthus_delavayi	(Loranthus_kaoi	Loranthus_odoratus))))	((((Tripodanthus_acutifolius	((((Psittacanthus_angustifolius	Passovia_pyrifolia)	(Psittacanthus_calyculatus	(Oryctanthus_occidentalis	Dendropemon_bicolor)))	(Struthanthus_oerstedii	Struthanthus_woodsonii))	Cladocolea_gracilis))	((Desmaria_mutabilis	Aetanthus_nodosus)	(((Ligaria_cuneifolia	Notanthera_heterophylla)	(Alepis_flavida	(Peraxilla_tetrapetala	((Lysiana_exocarpi	Lysiana_filifolia)	((Decaisnina_triflora	Lepeostegeres_lancifolia)	((Loxanthera_speciosa	Amylotheca_duthieana)	Macrosolen_cochinchinensis))))))	Atkinsonia_ligustrina)))	Tupeia_antarctica)	((Gaiadendron_punctatum	Lepidaria_sp_Nickrent_4044)	(Nuytsia_floribunda	Tristerix_corymbosus)))))	(Amyema_queenslandica	((((Diplatia_furcata	Amyema_glabra)	Sogerianthe_sessiflora)	Dactyliophora_novaeguineae)	(Baratranthus_axanthus
((((Oncella_ambigua	Oncocalyx_sulfureus)	Berhautia_senegalensis)	(((Socratina_bemarivensis	((((Oedina_pendens	Erianthemum_dregei)	(((((Dendrophthoe_curvata	Dendrophthoe_longituba)	((Scurrula_ferruginea	(Scurrula_parasitica	Scurrula_pulverulenta))	Taxillus_chinensis))	Helixanthera_coccinea)	((((Muellerina_eucalyptoides	Ileostylus_micranthus)	((Cecarria_obtusifolia	(Loranthus_europaeus	(Loranthus_odoratus	(Loranthus_delavayi	Loranthus_kaoi))))	(Tupeia_antarctica	((Gaiadendron_punctatum	(Nuytsia_floribunda	Tristerix_corymbosus))	((((Ligaria_cuneifolia	(Lepidaria_sp_Nickrent_4044	Notanthera_heterophylla))	((Alepis_flavida	Peraxilla_tetrapetala)	((Lysiana_exocarpi	Lysiana_filifolia)	((Decaisnina_triflora	Lepeostegeres_lancifolia)	((Loxanthera_speciosa	Amylotheca_duthieana)	Macrosolen_cochinchinensis)))))	((Tripodanthus_acutifolius	((((Psittacanthus_angustifolius	Passovia_pyrifolia)	(Psittacanthus_calyculatus	(Oryctanthus_occidentalis	Dendropemon_bicolor)))	(Struthanthus_oerstedii	Struthanthus_woodsonii))	Cladocolea_gracilis))	(Desmaria_mutabilis	Aetanthus_nodosus)))	Atkinsonia_ligustrina)))))	Helixanthera_cylindrica)	(((Diplatia_furcata
((((Oncella_ambigua	Oncocalyx_sulfureus)	Berhautia_senegalensis)	(((Bakerella_sp_Nickrent_4161	((Moquiniella_rubra	((((Helixanthera_kirkii	Socratina_bemarivensis)	Globimetula_dinklagei)	Emelianthe_panganensis)	(Oedina_pendens	Erianthemum_dregei)))	(Septulina_glauca	((Plicosepalus_sagittifolius	(Vanwykia_remota	(((Helixanthera_coccinea	Taxillus_chinensis)	(Scurrula_pulverulenta	(Scurrula_ferruginea	Scurrula_parasitica)))	(((Muellerina_eucalyptoides	Ileostylus_micranthus)	((Cecarria_obtusifolia	(Loranthus_europaeus	(Loranthus_delavayi	(Loranthus_kaoi	Loranthus_odoratus))))	(((Gaiadendron_punctatum	(Nuytsia_floribunda	Tristerix_corymbosus))	(((Tripodanthus_acutifolius	((Passovia_pyrifolia	(Psittacanthus_calyculatus	(Oryctanthus_occidentalis	Dendropemon_bicolor)))	(Psittacanthus_angustifolius	((Struthanthus_oerstedii	Struthanthus_woodsonii)	Cladocolea_gracilis))))	((((Peraxilla_tetrapetala	Alepis_flavida)	(Lepidaria_sp_Nickrent_4044	((Decaisnina_triflora	(Lysiana_exocarpi	Lysiana_filifolia))	((Loxanthera_speciosa	Amylotheca_duthieana)	(Macrosolen_cochinchinensis	Lepeostegeres_lancifolia)))))	Atkinsonia_ligustrina)	(Ligaria_cuneifolia
(Agelanthus_sansibarensis	((Berhautia_senegalensis	((Oncella_ambigua	Phragmanthera_crassicaulis)	(Bakerella_sp_Nickrent_4161	((Septulina_glauca	(((((Helixanthera_cylindrica	((Muellerina_eucalyptoides	Ileostylus_micranthus)	((Cecarria_obtusifolia	(Loranthus_europaeus	(Loranthus_delavayi	(Loranthus_kaoi	Loranthus_odoratus))))	(((Lepidaria_sp_Nickrent_4044	Notanthera_heterophylla)	(Nuytsia_floribunda	Tristerix_corymbosus))	((Gaiadendron_punctatum	(((Tripodanthus_acutifolius	(Passovia_pyrifolia	((Psittacanthus_calyculatus	(Oryctanthus_occidentalis	Dendropemon_bicolor))	(((Struthanthus_oerstedii	Struthanthus_woodsonii)	Cladocolea_gracilis)	Psittacanthus_angustifolius))))	(Atkinsonia_ligustrina	(Ligaria_cuneifolia	(Desmaria_mutabilis	Aetanthus_nodosus))))	((Peraxilla_tetrapetala	Alepis_flavida)	(Decaisnina_triflora	((Lysiana_exocarpi	Lysiana_filifolia)	(((Loxanthera_speciosa	Amylotheca_duthieana)	Macrosolen_cochinchinensis)	Lepeostegeres_lancifolia))))))	Tupeia_antarctica)))))	((((Sogerianthe_sessiflora	(Diplatia_furcata	Amyema_glabra))	Dactyliophora_novaeguineae)	(Benthamina_alyxifolia	Amyema_queenslandica))	Baratranthus_axanthus))	Helixanthera_coccinea)
(Agelanthus_sansibarensis	((Berhautia_senegalensis	((Bakerella_sp_Nickrent_4161	((((Socratina_bemarivensis	Oncella_ambigua)	Phragmanthera_crassicaulis)	(((Globimetula_dinklagei	Emelianthe_panganensis)	((Oedina_pendens	Erianthemum_dregei)	(Vanwykia_remota	(((Dendrophthoe_curvata	Dendrophthoe_longituba)	Plicosepalus_sagittifolius)	((Taxillus_chinensis	((Scurrula_parasitica	Scurrula_pulverulenta)	Scurrula_ferruginea))	(Helixanthera_cylindrica	(((Cecarria_obtusifolia	(Loranthus_europaeus	(Loranthus_delavayi	(Loranthus_kaoi	Loranthus_odoratus))))	(((((((Aetanthus_nodosus	Peraxilla_tetrapetala)	Alepis_flavida)	(((Decaisnina_triflora	Macrosolen_cochinchinensis)	(Lysiana_exocarpi	Lysiana_filifolia))	(Lepeostegeres_lancifolia	(Loxanthera_speciosa	Amylotheca_duthieana))))	((Nuytsia_floribunda	(Tristerix_corymbosus	(Lepidaria_sp_Nickrent_4044	Notanthera_heterophylla)))	Gaiadendron_punctatum))	((Tupeia_antarctica	(Ligaria_cuneifolia	Desmaria_mutabilis))	(Tripodanthus_acutifolius	((Oryctanthus_occidentalis	Dendropemon_bicolor)	((Cladocolea_gracilis	(Psittacanthus_angustifolius	(Struthanthus_oerstedii	Struthanthus_woodsonii)))	(Passovia_pyrifolia
(Agelanthus_sansibarensis	(((Bakerella_sp_Nickrent_4161	(((Globimetula_dinklagei	Emelianthe_panganensis)	(Oedina_pendens	Erianthemum_dregei))	((Helixanthera_kirkii	Moquiniella_rubra)	(Septulina_glauca	(((Helixanthera_cylindrica	(((((Taxillus_chinensis	(Scurrula_parasitica	Scurrula_pulverulenta))	Scurrula_ferruginea)	(Helixanthera_coccinea	(Dendrophthoe_curvata	Dendrophthoe_longituba)))	(((Cecarria_obtusifolia	(Loranthus_europaeus	(Loranthus_odoratus	(Loranthus_delavayi	Loranthus_kaoi))))	(((((Aetanthus_nodosus	Nuytsia_floribunda)	(((Tripodanthus_acutifolius	((Cladocolea_gracilis	((Struthanthus_oerstedii	Struthanthus_woodsonii)	(Passovia_pyrifolia	(Psittacanthus_angustifolius	(Oryctanthus_occidentalis	Dendropemon_bicolor)))))	Psittacanthus_calyculatus))	((Gaiadendron_punctatum	Lepidaria_sp_Nickrent_4044)	((Peraxilla_tetrapetala	Alepis_flavida)	((Lysiana_exocarpi	Lysiana_filifolia)	((Macrosolen_cochinchinensis	(Loxanthera_speciosa	Amylotheca_duthieana))	(Notanthera_heterophylla	(Lepeostegeres_lancifolia	Decaisnina_triflora)))))))	Atkinsonia_ligustrina))	(Tupeia_antarctica	(Ligaria_cuneifolia	Desmaria_mutabilis)))	Tristerix_corymbosus)
(Agelanthus_sansibarensis	((((Phragmanthera_crassicaulis	((Septulina_glauca	(((((Taxillus_chinensis	((Scurrula_parasitica	Scurrula_pulverulenta)	Scurrula_ferruginea))	(Plicosepalus_sagittifolius	(Dendrophthoe_curvata	Dendrophthoe_longituba)))	(((Muellerina_eucalyptoides	Ileostylus_micranthus)	((Cecarria_obtusifolia	(Loranthus_europaeus	((Loranthus_delavayi	Loranthus_kaoi)	Loranthus_odoratus)))	(Ligaria_cuneifolia	(((Peraxilla_tetrapetala	(Alepis_flavida	((Lysiana_exocarpi	Lysiana_filifolia)	((Lepeostegeres_lancifolia	Decaisnina_triflora)	(Macrosolen_cochinchinensis	(Loxanthera_speciosa	Amylotheca_duthieana))))))	(((Tripodanthus_acutifolius	((Cladocolea_gracilis	(Struthanthus_woodsonii	((Psittacanthus_angustifolius	(Passovia_pyrifolia	(Oryctanthus_occidentalis	Dendropemon_bicolor)))	Struthanthus_oerstedii)))	Psittacanthus_calyculatus))	((Lepidaria_sp_Nickrent_4044	Notanthera_heterophylla)	Gaiadendron_punctatum))	((Nuytsia_floribunda	Tristerix_corymbosus)	(Tupeia_antarctica	(Aetanthus_nodosus	Desmaria_mutabilis)))))	Atkinsonia_ligustrina))))	(((((Dactyliophora_novaeguineae	Benthamina_alyxifolia)	Amyema_queenslandica)	((Diplatia_furcata	Amyema_glabra)
(Agelanthus_sansibarensis	(((Oncella_ambigua	Oncocalyx_sulfureus)	Berhautia_senegalensis)	(Bakerella_sp_Nickrent_4161	(Phragmanthera_crassicaulis	((((Erianthemum_dregei	Oedina_pendens)	(Emelianthe_panganensis	(Globimetula_dinklagei	(Vanwykia_remota	Socratina_bemarivensis))))	((((((Cecarria_obtusifolia	((Loranthus_odoratus	(Loranthus_delavayi	Loranthus_kaoi))	Loranthus_europaeus))	((Ileostylus_micranthus	Muellerina_eucalyptoides)	((((Gaiadendron_punctatum	(Tristerix_corymbosus	Nuytsia_floribunda))	((((((((Dendropemon_bicolor	Oryctanthus_occidentalis)	Psittacanthus_calyculatus)	Passovia_pyrifolia)	(Struthanthus_woodsonii	(Psittacanthus_angustifolius	(Struthanthus_oerstedii	Cladocolea_gracilis))))	Tripodanthus_acutifolius)	Atkinsonia_ligustrina)	((((((Decaisnina_triflora	Macrosolen_cochinchinensis)	(Amylotheca_duthieana	Loxanthera_speciosa))	(Lepeostegeres_lancifolia	(Lysiana_exocarpi	Lysiana_filifolia)))	(Notanthera_heterophylla	Lepidaria_sp_Nickrent_4044))	Peraxilla_tetrapetala)	Alepis_flavida))	(Ligaria_cuneifolia	Desmaria_mutabilis)))	Tupeia_antarctica)	Aetanthus_nodosus)))	(((Dactyliophora_novaeguineae	(Sogerianthe_sessiflora	(Diplatia_furcata
(Agelanthus_sansibarensis	((((Oncella_ambigua	Oncocalyx_sulfureus)	Berhautia_senegalensis)	(Phragmanthera_crassicaulis	((Septulina_glauca	((((Tapinanthus_quinquangulus	Oliverella_rubroviridis)	Tapinanthus_constrictiflorus)	Englerina_ramulosa)	(((Erianthemum_dregei	Oedina_pendens)	((Helixanthera_kirkii	(Vanwykia_remota	Socratina_bemarivensis))	((Plicosepalus_sagittifolius	Emelianthe_panganensis)	Globimetula_dinklagei)))	(Bakerella_sp_Nickrent_4161	((((((Ileostylus_micranthus	Muellerina_eucalyptoides)	(((Tupeia_antarctica	((Atkinsonia_ligustrina	Ligaria_cuneifolia)	(((((((Lepeostegeres_lancifolia	Decaisnina_triflora)	Macrosolen_cochinchinensis)	(Lysiana_exocarpi	Lysiana_filifolia))	(Amylotheca_duthieana	Loxanthera_speciosa))	(Peraxilla_tetrapetala	Alepis_flavida))	(Notanthera_heterophylla	Lepidaria_sp_Nickrent_4044))	((Aetanthus_nodosus	Desmaria_mutabilis)	((((Dendropemon_bicolor	Oryctanthus_occidentalis)	Psittacanthus_calyculatus)	(Passovia_pyrifolia	(Struthanthus_woodsonii	(Psittacanthus_angustifolius	(Struthanthus_oerstedii	Cladocolea_gracilis)))))	Tripodanthus_acutifolius)))))	(Gaiadendron_punctatum	(Tristerix_corymbosus	Nuytsia_floribunda)))	(Cecarria_obtusifolia
(Agelanthus_sansibarensis	(Berhautia_senegalensis	(((Helixanthera_kirkii	Moquiniella_rubra)	((((Vanwykia_remota	Socratina_bemarivensis)	(Emelianthe_panganensis	Globimetula_dinklagei))	(Phragmanthera_crassicaulis	(Erianthemum_dregei	(Bakerella_sp_Nickrent_4161	((((Dendrophthoe_curvata	(Helixanthera_coccinea	Dendrophthoe_longituba))	(Taxillus_chinensis	(Scurrula_ferruginea	(Scurrula_pulverulenta	Scurrula_parasitica))))	(Oedina_pendens	(((Ileostylus_micranthus	Muellerina_eucalyptoides)	(((Tupeia_antarctica	((((Nuytsia_floribunda	Gaiadendron_punctatum)	((((Passovia_pyrifolia	Cladocolea_gracilis)	Psittacanthus_angustifolius)	(Struthanthus_woodsonii	Struthanthus_oerstedii))	(Tripodanthus_acutifolius	((Dendropemon_bicolor	Oryctanthus_occidentalis)	Psittacanthus_calyculatus))))	(Atkinsonia_ligustrina	(Ligaria_cuneifolia	(Peraxilla_tetrapetala	(Alepis_flavida	((Notanthera_heterophylla	Lepidaria_sp_Nickrent_4044)	(((Macrosolen_cochinchinensis	(Lysiana_exocarpi	Lysiana_filifolia))	(Lepeostegeres_lancifolia	(Amylotheca_duthieana	Loxanthera_speciosa)))	Decaisnina_triflora)))))))	(Desmaria_mutabilis	Aetanthus_nodosus)))	Tristerix_corymbosus)	(Cecarria_obtusifolia
(Helixanthera_kirkii	(Agelanthus_sansibarensis	(((((Oncocalyx_sulfureus	Oncella_ambigua)	Berhautia_senegalensis)	Bakerella_sp_Nickrent_4161)	((Englerina_woodfordioides	((Tapinanthus_quinquangulus	Oliverella_rubroviridis)	(Tapinanthus_constrictiflorus	Englerina_ramulosa)))	(((Taxillus_chinensis	Scurrula_pulverulenta)	(Scurrula_ferruginea	((Helixanthera_coccinea	Dendrophthoe_longituba)	Scurrula_parasitica)))	((((Ileostylus_micranthus	Muellerina_eucalyptoides)	(((((((((Struthanthus_woodsonii	(Psittacanthus_calyculatus	Cladocolea_gracilis))	(Passovia_pyrifolia	Struthanthus_oerstedii))	(Dendropemon_bicolor	Oryctanthus_occidentalis))	Tripodanthus_acutifolius)	((Psittacanthus_angustifolius	Tupeia_antarctica)	((Nuytsia_floribunda	Tristerix_corymbosus)	Gaiadendron_punctatum)))	((((Notanthera_heterophylla	Lepidaria_sp_Nickrent_4044)	((Macrosolen_cochinchinensis	(Lysiana_exocarpi	Lysiana_filifolia))	((Decaisnina_triflora	Lepeostegeres_lancifolia)	(Amylotheca_duthieana	Loxanthera_speciosa))))	(Peraxilla_tetrapetala	Alepis_flavida))	(Desmaria_mutabilis	Aetanthus_nodosus)))	Atkinsonia_ligustrina)	Ligaria_cuneifolia)	(Cecarria_obtusifolia	(((Loranthus_kaoi	Loranthus_delavayi)
(Agelanthus_sansibarensis	(((Oncocalyx_sulfureus	Oncella_ambigua)	Berhautia_senegalensis)	(Bakerella_sp_Nickrent_4161	((((Vanwykia_remota	Socratina_bemarivensis)	((Taxillus_chinensis	((Scurrula_parasitica	Scurrula_pulverulenta)	Scurrula_ferruginea))	((Plicosepalus_sagittifolius	(((Cecarria_obtusifolia	(((Loranthus_kaoi	Loranthus_delavayi)	Loranthus_odoratus)	Loranthus_europaeus))	((Ileostylus_micranthus	Muellerina_eucalyptoides)	(Gaiadendron_punctatum	((((Lysiana_exocarpi	Lysiana_filifolia)	(((Notanthera_heterophylla	(Decaisnina_triflora	(Lepeostegeres_lancifolia	Macrosolen_cochinchinensis)))	(Amylotheca_duthieana	Loxanthera_speciosa))	Lepidaria_sp_Nickrent_4044))	((Ligaria_cuneifolia	Peraxilla_tetrapetala)	Alepis_flavida))	(((Tristerix_corymbosus	(Nuytsia_floribunda	(Desmaria_mutabilis	Aetanthus_nodosus)))	Tupeia_antarctica)	(Atkinsonia_ligustrina	(((((Psittacanthus_angustifolius	Cladocolea_gracilis)	(Struthanthus_oerstedii	Struthanthus_woodsonii))	(Passovia_pyrifolia	(Dendropemon_bicolor	Oryctanthus_occidentalis)))	Psittacanthus_calyculatus)	Tripodanthus_acutifolius)))))))	(Baratranthus_axanthus	(Sogerianthe_sessiflora	((Diplatia_furcata
(Agelanthus_sansibarensis	((Oncocalyx_sulfureus	Oncella_ambigua)	(Berhautia_senegalensis	((Helixanthera_kirkii	Moquiniella_rubra)	(Bakerella_sp_Nickrent_4161	(((((((Taxillus_chinensis	((Scurrula_parasitica	Scurrula_pulverulenta)	Scurrula_ferruginea))	(((((Ileostylus_micranthus	Muellerina_eucalyptoides)	(((Tristerix_corymbosus	Tupeia_antarctica)	(((Desmaria_mutabilis	Aetanthus_nodosus)	(((Dendropemon_bicolor	Oryctanthus_occidentalis)	(((Psittacanthus_angustifolius	Cladocolea_gracilis)	(Struthanthus_oerstedii	Struthanthus_woodsonii))	Passovia_pyrifolia))	(Psittacanthus_calyculatus	Tripodanthus_acutifolius)))	(Atkinsonia_ligustrina	(Gaiadendron_punctatum	((Ligaria_cuneifolia	(Peraxilla_tetrapetala	Alepis_flavida))	((((Amylotheca_duthieana	Loxanthera_speciosa)	Macrosolen_cochinchinensis)	((Nuytsia_floribunda	(Lysiana_exocarpi	Lysiana_filifolia))	((Decaisnina_triflora	Lepeostegeres_lancifolia)	Notanthera_heterophylla)))	Lepidaria_sp_Nickrent_4044))))))	(Cecarria_obtusifolia	(((Loranthus_delavayi	Loranthus_kaoi)	Loranthus_odoratus)	Loranthus_europaeus))))	(Baratranthus_axanthus	(Sogerianthe_sessiflora	((Diplatia_furcata	Amyema_glabra)
(Agelanthus_sansibarensis	((Moquiniella_rubra	((Bakerella_sp_Nickrent_4161	((Vanwykia_remota	(((((Ileostylus_micranthus	Muellerina_eucalyptoides)	((Tupeia_antarctica	(((((((Psittacanthus_angustifolius	Cladocolea_gracilis)	(Struthanthus_oerstedii	Struthanthus_woodsonii))	Passovia_pyrifolia)	(Psittacanthus_calyculatus	(Dendropemon_bicolor	Oryctanthus_occidentalis)))	Tripodanthus_acutifolius)	((Desmaria_mutabilis	Aetanthus_nodosus)	((Ligaria_cuneifolia	((Peraxilla_tetrapetala	Alepis_flavida)	((Macrosolen_cochinchinensis	(Lysiana_exocarpi	Lysiana_filifolia))	((Lepeostegeres_lancifolia	(Notanthera_heterophylla	Decaisnina_triflora))	(Amylotheca_duthieana	Loxanthera_speciosa)))))	Atkinsonia_ligustrina)))	((Lepidaria_sp_Nickrent_4044	Gaiadendron_punctatum)	(Tristerix_corymbosus	Nuytsia_floribunda))))	(Cecarria_obtusifolia	(((Loranthus_delavayi	Loranthus_kaoi)	Loranthus_odoratus)	Loranthus_europaeus))))	((Baratranthus_axanthus	((Dactyliophora_novaeguineae	(Sogerianthe_sessiflora	(Diplatia_furcata	Amyema_glabra)))	(Amyema_queenslandica	Benthamina_alyxifolia)))	Helixanthera_cylindrica))	((Scurrula_ferruginea	(Taxillus_chinensis	(Scurrula_parasitica
(Agelanthus_sansibarensis	((Moquiniella_rubra	(Bakerella_sp_Nickrent_4161	((((Helixanthera_kirkii	(Socratina_bemarivensis	Vanwykia_remota))	((Plicosepalus_sagittifolius	((Dendrophthoe_longituba	Dendrophthoe_curvata)	Helixanthera_coccinea))	(((((Ileostylus_micranthus	Muellerina_eucalyptoides)	((Tupeia_antarctica	((((((Cladocolea_gracilis	Psittacanthus_angustifolius)	(Struthanthus_oerstedii	Struthanthus_woodsonii))	(Passovia_pyrifolia	(Psittacanthus_calyculatus	(Dendropemon_bicolor	Oryctanthus_occidentalis))))	Tripodanthus_acutifolius)	((Desmaria_mutabilis	Aetanthus_nodosus)	((Ligaria_cuneifolia	(((Peraxilla_tetrapetala	Alepis_flavida)	((((Amylotheca_duthieana	Loxanthera_speciosa)	(Lepidaria_sp_Nickrent_4044	Macrosolen_cochinchinensis))	(Lysiana_exocarpi	Lysiana_filifolia))	(Lepeostegeres_lancifolia	Decaisnina_triflora)))	Notanthera_heterophylla))	Atkinsonia_ligustrina)))	(Gaiadendron_punctatum	(Tristerix_corymbosus	Nuytsia_floribunda))))	(Cecarria_obtusifolia	(((Loranthus_delavayi	Loranthus_kaoi)	Loranthus_odoratus)	Loranthus_europaeus))))	((Diplatia_furcata	Amyema_glabra)	((((Benthamina_alyxifolia	Dactyliophora_novaeguineae)	Helixanthera_cylindrica)
(Agelanthus_sansibarensis	((Englerina_woodfordioides	((Oliverella_rubroviridis	Tapinanthus_quinquangulus)	(Englerina_ramulosa	Tapinanthus_constrictiflorus)))	(((((Helixanthera_kirkii	(Socratina_bemarivensis	Vanwykia_remota))	(Globimetula_dinklagei	Emelianthe_panganensis))	(((Plicosepalus_sagittifolius	(((Cecarria_obtusifolia	((Loranthus_kaoi	(Loranthus_odoratus	Loranthus_delavayi))	Loranthus_europaeus))	((Ileostylus_micranthus	Muellerina_eucalyptoides)	((Tupeia_antarctica	(Tristerix_corymbosus	Nuytsia_floribunda))	((((Peraxilla_tetrapetala	Alepis_flavida)	((Lysiana_exocarpi	Lysiana_filifolia)	((Macrosolen_cochinchinensis	(Lepeostegeres_lancifolia	Decaisnina_triflora))	(Amylotheca_duthieana	Loxanthera_speciosa))))	((Aetanthus_nodosus	Atkinsonia_ligustrina)	(((((Cladocolea_gracilis	Psittacanthus_angustifolius)	(Struthanthus_oerstedii	Struthanthus_woodsonii))	(Passovia_pyrifolia	(Psittacanthus_calyculatus	(Dendropemon_bicolor	Oryctanthus_occidentalis))))	Tripodanthus_acutifolius)	(Desmaria_mutabilis	Ligaria_cuneifolia))))	(Notanthera_heterophylla	(Gaiadendron_punctatum	Lepidaria_sp_Nickrent_4044))))))	((Amyema_glabra	(((Benthamina_alyxifolia	Dactyliophora_novaeguineae)
(((Septulina_glauca	((((Bakerella_sp_Nickrent_4161	(Agelanthus_sansibarensis	((Oncocalyx_sulfureus	Oncella_ambigua)	Berhautia_senegalensis)))	Phragmanthera_crassicaulis)	(Helixanthera_kirkii	Moquiniella_rubra))	((Oedina_pendens	Erianthemum_dregei)	((Socratina_bemarivensis	Vanwykia_remota)	(Globimetula_dinklagei	Emelianthe_panganensis)))))	(Englerina_woodfordioides	(Oliverella_rubroviridis	((Tapinanthus_constrictiflorus	Englerina_ramulosa)	Tapinanthus_quinquangulus))))	(((((Cecarria_obtusifolia	((Loranthus_kaoi	(Loranthus_odoratus	Loranthus_delavayi))	Loranthus_europaeus))	((Ileostylus_micranthus	Muellerina_eucalyptoides)	(((Atkinsonia_ligustrina	((((Ligaria_cuneifolia	Peraxilla_tetrapetala)	Alepis_flavida)	((Lysiana_exocarpi	Lysiana_filifolia)	(Lepidaria_sp_Nickrent_4044	((Notanthera_heterophylla	(Lepeostegeres_lancifolia	Decaisnina_triflora))	((Amylotheca_duthieana	Loxanthera_speciosa)	Macrosolen_cochinchinensis)))))	(((((Struthanthus_oerstedii	Struthanthus_woodsonii)	(((Dendropemon_bicolor	Oryctanthus_occidentalis)	Psittacanthus_angustifolius)	Passovia_pyrifolia))	Cladocolea_gracilis)	(Psittacanthus_calyculatus	Tripodanthus_acutifolius))	(Aetanthus_nodosus
(Agelanthus_sansibarensis	((Oncella_ambigua	Oncocalyx_sulfureus)	((Bakerella_sp_Nickrent_4161	((Moquiniella_rubra	((((Emelianthe_panganensis	Globimetula_dinklagei)	(Helixanthera_kirkii	(Socratina_bemarivensis	Vanwykia_remota)))	((((Helixanthera_coccinea	(Dendrophthoe_curvata	Dendrophthoe_longituba))	Plicosepalus_sagittifolius)	(((Helixanthera_cylindrica	((((Loranthus_europaeus	(Loranthus_odoratus	(Loranthus_delavayi	Loranthus_kaoi)))	Cecarria_obtusifolia)	(((((Tripodanthus_acutifolius	(((((Cladocolea_gracilis	Psittacanthus_angustifolius)	(Struthanthus_woodsonii	Struthanthus_oerstedii))	Passovia_pyrifolia)	(Oryctanthus_occidentalis	Dendropemon_bicolor))	Psittacanthus_calyculatus))	(Tupeia_antarctica	(Aetanthus_nodosus	Desmaria_mutabilis)))	(((Alepis_flavida	Peraxilla_tetrapetala)	((Notanthera_heterophylla	Lepidaria_sp_Nickrent_4044)	((Lysiana_exocarpi	Lysiana_filifolia)	(((Amylotheca_duthieana	Loxanthera_speciosa)	(Decaisnina_triflora	Lepeostegeres_lancifolia))	Macrosolen_cochinchinensis))))	((Nuytsia_floribunda	Tristerix_corymbosus)	Gaiadendron_punctatum)))	Atkinsonia_ligustrina)	Ligaria_cuneifolia))	(Ileostylus_micranthus	Muellerina_eucalyptoides)))
(Agelanthus_sansibarensis	((Oncella_ambigua	Oncocalyx_sulfureus)	((Bakerella_sp_Nickrent_4161	((((Socratina_bemarivensis	Vanwykia_remota)	(((Scurrula_ferruginea	(Scurrula_pulverulenta	Scurrula_parasitica))	((Helixanthera_coccinea	(Dendrophthoe_curvata	Dendrophthoe_longituba))	Taxillus_chinensis))	(Plicosepalus_sagittifolius	((((Loranthus_europaeus	(Loranthus_kaoi	(Loranthus_odoratus	Loranthus_delavayi)))	Cecarria_obtusifolia)	((Ligaria_cuneifolia	(Notanthera_heterophylla	((((Tripodanthus_acutifolius	((Struthanthus_woodsonii	((Psittacanthus_angustifolius	Cladocolea_gracilis)	Struthanthus_oerstedii))	(Passovia_pyrifolia	((Dendropemon_bicolor	Oryctanthus_occidentalis)	Psittacanthus_calyculatus))))	(Tupeia_antarctica	(Aetanthus_nodosus	Desmaria_mutabilis)))	(((Peraxilla_tetrapetala	Alepis_flavida)	(Lepidaria_sp_Nickrent_4044	(((Amylotheca_duthieana	Loxanthera_speciosa)	((Lepeostegeres_lancifolia	Macrosolen_cochinchinensis)	(Lysiana_exocarpi	Lysiana_filifolia)))	Decaisnina_triflora)))	(Tristerix_corymbosus	(Gaiadendron_punctatum	Nuytsia_floribunda))))	Atkinsonia_ligustrina)))	(Ileostylus_micranthus	Muellerina_eucalyptoides)))	(((Dactyliophora_novaeguineae
(Agelanthus_sansibarensis	(Berhautia_senegalensis	((Oncella_ambigua	Oncocalyx_sulfureus)	(Bakerella_sp_Nickrent_4161	((((Socratina_bemarivensis	Vanwykia_remota)	Septulina_glauca)	(((Emelianthe_panganensis	Globimetula_dinklagei)	((Helixanthera_kirkii	Moquiniella_rubra)	(Oedina_pendens	Erianthemum_dregei)))	((Plicosepalus_sagittifolius	(Englerina_woodfordioides	(((Tapinanthus_constrictiflorus	Englerina_ramulosa)	Oliverella_rubroviridis)	Tapinanthus_quinquangulus)))	(((Taxillus_chinensis	(Scurrula_ferruginea	(Scurrula_pulverulenta	Scurrula_parasitica)))	(Helixanthera_coccinea	(Dendrophthoe_curvata	Dendrophthoe_longituba)))	((((Loranthus_europaeus	(Loranthus_odoratus	(Loranthus_delavayi	Loranthus_kaoi)))	Cecarria_obtusifolia)	(((Gaiadendron_punctatum	((((((Amylotheca_duthieana	Loxanthera_speciosa)	Lepeostegeres_lancifolia)	(Macrosolen_cochinchinensis	(Lysiana_exocarpi	Lysiana_filifolia)))	(Nuytsia_floribunda	Decaisnina_triflora))	Lepidaria_sp_Nickrent_4044)	Notanthera_heterophylla))	(((Atkinsonia_ligustrina	(Tristerix_corymbosus	(Tupeia_antarctica	(Ligaria_cuneifolia	(Aetanthus_nodosus	Desmaria_mutabilis)))))	(Tripodanthus_acutifolius
(Agelanthus_sansibarensis	(((((Oncella_ambigua	Oncocalyx_sulfureus)	Bakerella_sp_Nickrent_4161)	((Septulina_glauca	Moquiniella_rubra)	((((Helixanthera_kirkii	(Socratina_bemarivensis	Vanwykia_remota))	(Emelianthe_panganensis	Globimetula_dinklagei))	((Oedina_pendens	Erianthemum_dregei)	((((Helixanthera_cylindrica	(Taxillus_chinensis	(Scurrula_ferruginea	(Scurrula_pulverulenta	Scurrula_parasitica))))	((Ileostylus_micranthus	Muellerina_eucalyptoides)	(Plicosepalus_sagittifolius	(((Loranthus_europaeus	((Loranthus_odoratus	Loranthus_kaoi)	Loranthus_delavayi))	Cecarria_obtusifolia)	(Atkinsonia_ligustrina	(((Tupeia_antarctica	(Ligaria_cuneifolia	(Aetanthus_nodosus	Desmaria_mutabilis)))	(Tripodanthus_acutifolius	((((Struthanthus_oerstedii	Struthanthus_woodsonii)	(Psittacanthus_angustifolius	(Passovia_pyrifolia	(Dendropemon_bicolor	Oryctanthus_occidentalis))))	Cladocolea_gracilis)	Psittacanthus_calyculatus)))	(((Nuytsia_floribunda	Tristerix_corymbosus)	(Peraxilla_tetrapetala	(Alepis_flavida	(((Macrosolen_cochinchinensis	((Lepidaria_sp_Nickrent_4044	Notanthera_heterophylla)	(Decaisnina_triflora	Lepeostegeres_lancifolia)))	(Amylotheca_duthieana
(Agelanthus_sansibarensis	((Berhautia_senegalensis	(Oncella_ambigua	Oncocalyx_sulfureus))	((Phragmanthera_crassicaulis	Bakerella_sp_Nickrent_4161)	((Septulina_glauca	Moquiniella_rubra)	((Socratina_bemarivensis	(((Helixanthera_kirkii	Emelianthe_panganensis)	Globimetula_dinklagei)	((Oedina_pendens	Erianthemum_dregei)	(((((((Loranthus_europaeus	((Loranthus_odoratus	Loranthus_kaoi)	Loranthus_delavayi))	Cecarria_obtusifolia)	(((Tristerix_corymbosus	Nuytsia_floribunda)	(Tupeia_antarctica	((((Peraxilla_tetrapetala	(Alepis_flavida	((Amylotheca_duthieana	Loxanthera_speciosa)	((Macrosolen_cochinchinensis	(Lysiana_exocarpi	Lysiana_filifolia))	(Decaisnina_triflora	Lepeostegeres_lancifolia)))))	(((Aetanthus_nodosus	Desmaria_mutabilis)	Ligaria_cuneifolia)	Atkinsonia_ligustrina))	(Tripodanthus_acutifolius	((((Struthanthus_oerstedii	Struthanthus_woodsonii)	(Cladocolea_gracilis	Psittacanthus_angustifolius))	(Passovia_pyrifolia	Psittacanthus_calyculatus))	(Dendropemon_bicolor	Oryctanthus_occidentalis))))	(Notanthera_heterophylla	(Lepidaria_sp_Nickrent_4044	Gaiadendron_punctatum)))))	(Ileostylus_micranthus	Muellerina_eucalyptoides)))	(Plicosepalus_sagittifolius
(Agelanthus_sansibarensis	((Berhautia_senegalensis	(Oncella_ambigua	Oncocalyx_sulfureus))	(Phragmanthera_crassicaulis	(Bakerella_sp_Nickrent_4161	((((Septulina_glauca	(Helixanthera_coccinea	((Englerina_woodfordioides	(Oliverella_rubroviridis	Tapinanthus_quinquangulus))	(Tapinanthus_constrictiflorus	Englerina_ramulosa))))	(((Helixanthera_kirkii	Emelianthe_panganensis)	Globimetula_dinklagei)	((Oedina_pendens	Erianthemum_dregei)	(((((Helixanthera_cylindrica	((Amyema_queenslandica	(((Dactyliophora_novaeguineae	(Amyema_glabra	Diplatia_furcata))	(Muellerina_eucalyptoides	((((Loranthus_europaeus	((Loranthus_odoratus	Loranthus_kaoi)	Loranthus_delavayi))	Cecarria_obtusifolia)	(Ligaria_cuneifolia	(Atkinsonia_ligustrina	(((Aetanthus_nodosus	Desmaria_mutabilis)	((Tripodanthus_acutifolius	((Struthanthus_oerstedii	Struthanthus_woodsonii)	((Psittacanthus_angustifolius	(Passovia_pyrifolia	(Psittacanthus_calyculatus	(Dendropemon_bicolor	Oryctanthus_occidentalis))))	Cladocolea_gracilis)))	(((Tristerix_corymbosus	Nuytsia_floribunda)	Tupeia_antarctica)	(Notanthera_heterophylla	(Lepidaria_sp_Nickrent_4044	Gaiadendron_punctatum)))))	(Peraxilla_tetrapetala	(((Lysiana_exocarpi
(Agelanthus_sansibarensis	(Berhautia_senegalensis	(Phragmanthera_crassicaulis	(((Oncella_ambigua	Oncocalyx_sulfureus)	Bakerella_sp_Nickrent_4161)	((Helixanthera_kirkii	Moquiniella_rubra)	((((Emelianthe_panganensis	Globimetula_dinklagei)	((Oedina_pendens	Erianthemum_dregei)	((Septulina_glauca	((Englerina_woodfordioides	(Englerina_ramulosa	(Oliverella_rubroviridis	Tapinanthus_quinquangulus)))	Tapinanthus_constrictiflorus))	(((((((Loranthus_europaeus	(Loranthus_odoratus	(Loranthus_kaoi	Loranthus_delavayi)))	Cecarria_obtusifolia)	((((Aetanthus_nodosus	Desmaria_mutabilis)	(Tristerix_corymbosus	Nuytsia_floribunda))	(((Ligaria_cuneifolia	(((Lepidaria_sp_Nickrent_4044	Notanthera_heterophylla)	((Macrosolen_cochinchinensis	Decaisnina_triflora)	((Lepeostegeres_lancifolia	(Amylotheca_duthieana	Loxanthera_speciosa))	(Lysiana_exocarpi	Lysiana_filifolia))))	(Peraxilla_tetrapetala	Alepis_flavida)))	((Tripodanthus_acutifolius	(((Passovia_pyrifolia	(Dendropemon_bicolor	Oryctanthus_occidentalis))	(Psittacanthus_angustifolius	(Cladocolea_gracilis	(Struthanthus_oerstedii	Struthanthus_woodsonii))))	Psittacanthus_calyculatus))	Atkinsonia_ligustrina))	Gaiadendron_punctatum))
(Agelanthus_sansibarensis	(((Oncella_ambigua	Oncocalyx_sulfureus)	Berhautia_senegalensis)	((((Oliverella_rubroviridis	Tapinanthus_quinquangulus)	Englerina_woodfordioides)	(Englerina_ramulosa	Tapinanthus_constrictiflorus))	((Emelianthe_panganensis	Globimetula_dinklagei)	(((((((((Loranthus_europaeus	(Loranthus_odoratus	(Loranthus_kaoi	Loranthus_delavayi)))	Cecarria_obtusifolia)	(((Tristerix_corymbosus	Nuytsia_floribunda)	((((Peraxilla_tetrapetala	Alepis_flavida)	((Lepidaria_sp_Nickrent_4044	Notanthera_heterophylla)	((Lepeostegeres_lancifolia	(Amylotheca_duthieana	Loxanthera_speciosa))	((Lysiana_exocarpi	Lysiana_filifolia)	(Macrosolen_cochinchinensis	Decaisnina_triflora)))))	((Tripodanthus_acutifolius	((Passovia_pyrifolia	(Psittacanthus_calyculatus	(Dendropemon_bicolor	Oryctanthus_occidentalis)))	((Struthanthus_oerstedii	Struthanthus_woodsonii)	(Psittacanthus_angustifolius	Cladocolea_gracilis))))	(Atkinsonia_ligustrina	Gaiadendron_punctatum)))	(Ligaria_cuneifolia	(Aetanthus_nodosus	Desmaria_mutabilis))))	Tupeia_antarctica))	(Ileostylus_micranthus	Muellerina_eucalyptoides))	(Helixanthera_cylindrica	(Baratranthus_axanthus	((Dactyliophora_novaeguineae	(Sogerianthe_sessiflora
(Agelanthus_sansibarensis	(((Oncella_ambigua	Oncocalyx_sulfureus)	Berhautia_senegalensis)	((((((((((((Englerina_ramulosa	Tapinanthus_constrictiflorus)	Oliverella_rubroviridis)	Tapinanthus_quinquangulus)	Englerina_woodfordioides)	Helixanthera_coccinea)	(Plicosepalus_sagittifolius	(((((Loranthus_europaeus	(Loranthus_odoratus	(Loranthus_kaoi	Loranthus_delavayi)))	Cecarria_obtusifolia)	(((Tristerix_corymbosus	Nuytsia_floribunda)	(((Tripodanthus_acutifolius	((((Psittacanthus_calyculatus	(Dendropemon_bicolor	Oryctanthus_occidentalis))	(Passovia_pyrifolia	Psittacanthus_angustifolius))	(Struthanthus_oerstedii	Struthanthus_woodsonii))	Cladocolea_gracilis))	((Ligaria_cuneifolia	Atkinsonia_ligustrina)	(((Lepidaria_sp_Nickrent_4044	Notanthera_heterophylla)	Gaiadendron_punctatum)	((Peraxilla_tetrapetala	Alepis_flavida)	((Lysiana_exocarpi	Lysiana_filifolia)	(Macrosolen_cochinchinensis	((Decaisnina_triflora	Lepeostegeres_lancifolia)	(Loxanthera_speciosa	Amylotheca_duthieana))))))))	(Aetanthus_nodosus	Desmaria_mutabilis)))	Tupeia_antarctica))	(Ileostylus_micranthus	Muellerina_eucalyptoides))	(Baratranthus_axanthus	(((Dactyliophora_novaeguineae	(Amyema_glabra	Diplatia_furcata))
(Agelanthus_sansibarensis	(((Oncella_ambigua	Oncocalyx_sulfureus)	Berhautia_senegalensis)	((((((((Erianthemum_dregei	Oedina_pendens)	((Emelianthe_panganensis	Globimetula_dinklagei)	((Vanwykia_remota	Socratina_bemarivensis)	Helixanthera_kirkii)))	((Plicosepalus_sagittifolius	(Dendrophthoe_curvata	Dendrophthoe_longituba))	(((Scurrula_pulverulenta	Helixanthera_coccinea)	(Scurrula_ferruginea	Scurrula_parasitica))	((((((Loranthus_europaeus	(Loranthus_delavayi	(Loranthus_odoratus	Loranthus_kaoi)))	Cecarria_obtusifolia)	(((Tupeia_antarctica	(((Tripodanthus_acutifolius	((Dendropemon_bicolor	Oryctanthus_occidentalis)	(Psittacanthus_calyculatus	(((Cladocolea_gracilis	Psittacanthus_angustifolius)	(Struthanthus_oerstedii	Struthanthus_woodsonii))	Passovia_pyrifolia))))	(Atkinsonia_ligustrina	((Notanthera_heterophylla	(Alepis_flavida	((Lepidaria_sp_Nickrent_4044	((Loxanthera_speciosa	Amylotheca_duthieana)	((Macrosolen_cochinchinensis	(Decaisnina_triflora	Lepeostegeres_lancifolia))	(Lysiana_exocarpi	Lysiana_filifolia))))	Peraxilla_tetrapetala)))	Ligaria_cuneifolia)))	(Aetanthus_nodosus	Desmaria_mutabilis)))	(Gaiadendron_punctatum	(Tristerix_corymbosus
((Oncocalyx_sulfureus	Agelanthus_sansibarensis)	((((((Tapinanthus_constrictiflorus	Englerina_ramulosa)	Oliverella_rubroviridis)	Tapinanthus_quinquangulus)	Englerina_woodfordioides)	(((Septulina_glauca	(((Socratina_bemarivensis	Vanwykia_remota)	((Erianthemum_dregei	Oedina_pendens)	Helixanthera_kirkii))	(Emelianthe_panganensis	Globimetula_dinklagei)))	((Oncella_ambigua	Phragmanthera_crassicaulis)	Moquiniella_rubra))	(Bakerella_sp_Nickrent_4161	(((Helixanthera_coccinea	((Dendrophthoe_curvata	Dendrophthoe_longituba)	Plicosepalus_sagittifolius))	(Scurrula_ferruginea	(Taxillus_chinensis	(Scurrula_pulverulenta	Scurrula_parasitica))))	(Helixanthera_cylindrica	((Baratranthus_axanthus	((Dactyliophora_novaeguineae	(Sogerianthe_sessiflora	(Amyema_glabra	Diplatia_furcata)))	(Amyema_queenslandica	Benthamina_alyxifolia)))	((Cecarria_obtusifolia	(Loranthus_europaeus	(Loranthus_delavayi	(Loranthus_odoratus	Loranthus_kaoi))))	((((((Gaiadendron_punctatum	((Nuytsia_floribunda	Tristerix_corymbosus)	Tupeia_antarctica))	(Tripodanthus_acutifolius	((((Passovia_pyrifolia	(Dendropemon_bicolor	Oryctanthus_occidentalis))	((Struthanthus_woodsonii	Struthanthus_oerstedii)
(((Berhautia_senegalensis	Oncocalyx_sulfureus)	Agelanthus_sansibarensis)	(((((Englerina_ramulosa	Oliverella_rubroviridis)	Tapinanthus_quinquangulus)	Englerina_woodfordioides)	Tapinanthus_constrictiflorus)	(((Phragmanthera_crassicaulis	Septulina_glauca)	(((Erianthemum_dregei	Oedina_pendens)	(((Oncella_ambigua	Emelianthe_panganensis)	Globimetula_dinklagei)	(Socratina_bemarivensis	Vanwykia_remota)))	(Helixanthera_kirkii	Moquiniella_rubra)))	((Helixanthera_coccinea	Bakerella_sp_Nickrent_4161)	((((Dendrophthoe_curvata	Dendrophthoe_longituba)	(Scurrula_ferruginea	(Taxillus_chinensis	(Scurrula_pulverulenta	Scurrula_parasitica))))	((Helixanthera_cylindrica	(Baratranthus_axanthus	(((Amyema_glabra	Diplatia_furcata)	Sogerianthe_sessiflora)	(Amyema_queenslandica	(Dactyliophora_novaeguineae	Benthamina_alyxifolia)))))	((Ileostylus_micranthus	Muellerina_eucalyptoides)	((Cecarria_obtusifolia	(Loranthus_europaeus	(Loranthus_delavayi	(Loranthus_odoratus	Loranthus_kaoi))))	(((((Tupeia_antarctica	(Gaiadendron_punctatum	(Nuytsia_floribunda	Tristerix_corymbosus)))	(Tripodanthus_acutifolius	((Dendropemon_bicolor	Oryctanthus_occidentalis)	(((Struthanthus_woodsonii
(Agelanthus_sansibarensis	((Berhautia_senegalensis	(Phragmanthera_crassicaulis	((Oncella_ambigua	(((Helixanthera_kirkii	((((((Ileostylus_micranthus	Muellerina_eucalyptoides)	((Cecarria_obtusifolia	(Loranthus_europaeus	(Loranthus_odoratus	(Loranthus_kaoi	Loranthus_delavayi))))	((Atkinsonia_ligustrina	(((Alepis_flavida	(((Lepidaria_sp_Nickrent_4044	Macrosolen_cochinchinensis)	(Lysiana_exocarpi	Lysiana_filifolia))	((Amylotheca_duthieana	((Notanthera_heterophylla	Decaisnina_triflora)	Lepeostegeres_lancifolia))	Loxanthera_speciosa)))	Peraxilla_tetrapetala)	(Tristerix_corymbosus	(Gaiadendron_punctatum	Nuytsia_floribunda))))	(Tupeia_antarctica	((Tripodanthus_acutifolius	((Dendropemon_bicolor	Oryctanthus_occidentalis)	(((Struthanthus_woodsonii	Struthanthus_oerstedii)	(Psittacanthus_angustifolius	Cladocolea_gracilis))	(Psittacanthus_calyculatus	Passovia_pyrifolia))))	(Ligaria_cuneifolia	(Desmaria_mutabilis	Aetanthus_nodosus)))))))	((Baratranthus_axanthus	Helixanthera_cylindrica)	(Amyema_queenslandica	(Benthamina_alyxifolia	(Sogerianthe_sessiflora	(Dactyliophora_novaeguineae	(Amyema_glabra	Diplatia_furcata)))))))	(Taxillus_chinensis	((Scurrula_pulverulenta
(Agelanthus_sansibarensis	((Phragmanthera_crassicaulis	(((Helixanthera_kirkii	Moquiniella_rubra)	((Globimetula_dinklagei	((Emelianthe_panganensis	(Erianthemum_dregei	Oedina_pendens))	((Socratina_bemarivensis	Vanwykia_remota)	((((Taxillus_chinensis	((Scurrula_pulverulenta	Scurrula_parasitica)	Scurrula_ferruginea))	(((Ileostylus_micranthus	Muellerina_eucalyptoides)	((Cecarria_obtusifolia	(Loranthus_europaeus	((Loranthus_kaoi	Loranthus_odoratus)	Loranthus_delavayi)))	((((Atkinsonia_ligustrina	(((Psittacanthus_calyculatus	Tripodanthus_acutifolius)	((Dendropemon_bicolor	Oryctanthus_occidentalis)	(((Cladocolea_gracilis	Psittacanthus_angustifolius)	(Struthanthus_woodsonii	Struthanthus_oerstedii))	Passovia_pyrifolia)))	(Ligaria_cuneifolia	(Desmaria_mutabilis	Aetanthus_nodosus))))	Tupeia_antarctica)	((Alepis_flavida	((((Lysiana_exocarpi	Lysiana_filifolia)	(((Amylotheca_duthieana	Loxanthera_speciosa)	Macrosolen_cochinchinensis)	(Decaisnina_triflora	Lepeostegeres_lancifolia)))	Lepidaria_sp_Nickrent_4044)	Peraxilla_tetrapetala))	(Tristerix_corymbosus	(Gaiadendron_punctatum	Nuytsia_floribunda))))	Notanthera_heterophylla)))	(Baratranthus_axanthus
((Englerina_woodfordioides	Agelanthus_sansibarensis)	((Phragmanthera_crassicaulis	((Moquiniella_rubra	(((Emelianthe_panganensis	((Erianthemum_dregei	Globimetula_dinklagei)	(((Englerina_ramulosa	(Oliverella_rubroviridis	Tapinanthus_quinquangulus))	Tapinanthus_constrictiflorus)	Oedina_pendens)))	((((((Ileostylus_micranthus	Muellerina_eucalyptoides)	((Cecarria_obtusifolia	(Loranthus_europaeus	(Loranthus_odoratus	(Loranthus_delavayi	Loranthus_kaoi))))	(((Tupeia_antarctica	(((Gaiadendron_punctatum	(Tristerix_corymbosus	Nuytsia_floribunda))	((((Amylotheca_duthieana	Loxanthera_speciosa)	((Macrosolen_cochinchinensis	Lepeostegeres_lancifolia)	(Decaisnina_triflora	(Lysiana_exocarpi	Lysiana_filifolia))))	(Peraxilla_tetrapetala	Alepis_flavida))	Lepidaria_sp_Nickrent_4044))	(Atkinsonia_ligustrina	((Tripodanthus_acutifolius	(((Passovia_pyrifolia	((Psittacanthus_angustifolius	(Dendropemon_bicolor	Oryctanthus_occidentalis))	Cladocolea_gracilis))	(Struthanthus_woodsonii	Struthanthus_oerstedii))	Psittacanthus_calyculatus))	(Desmaria_mutabilis	Aetanthus_nodosus)))))	Notanthera_heterophylla)	Ligaria_cuneifolia)))	((Baratranthus_axanthus	(((Amyema_queenslandica	Benthamina_alyxifolia)
(((Oncella_ambigua	Oncocalyx_sulfureus)	Agelanthus_sansibarensis)	(((Phragmanthera_crassicaulis	(((Moquiniella_rubra	Helixanthera_kirkii)	((Erianthemum_dregei	Oedina_pendens)	(((Socratina_bemarivensis	Vanwykia_remota)	((((Englerina_ramulosa	Oliverella_rubroviridis)	Tapinanthus_quinquangulus)	(Tapinanthus_constrictiflorus	Englerina_woodfordioides))	(((((Cecarria_obtusifolia	(Loranthus_europaeus	((Loranthus_kaoi	Loranthus_delavayi)	Loranthus_odoratus)))	(((((Lepidaria_sp_Nickrent_4044	Gaiadendron_punctatum)	(((((Nuytsia_floribunda	Decaisnina_triflora)	Lepeostegeres_lancifolia)	(Amylotheca_duthieana	Loxanthera_speciosa))	((Lysiana_exocarpi	Lysiana_filifolia)	Macrosolen_cochinchinensis))	(Peraxilla_tetrapetala	Alepis_flavida)))	((Tupeia_antarctica	(Ligaria_cuneifolia	(Desmaria_mutabilis	Aetanthus_nodosus)))	(Notanthera_heterophylla	(Tripodanthus_acutifolius	(((((Psittacanthus_angustifolius	Struthanthus_woodsonii)	(Cladocolea_gracilis	Struthanthus_oerstedii))	Psittacanthus_calyculatus)	Passovia_pyrifolia)	(Tristerix_corymbosus	(Dendropemon_bicolor	Oryctanthus_occidentalis)))))))	Atkinsonia_ligustrina)	(Ileostylus_micranthus	Muellerina_eucalyptoides)))
((((Oliverella_rubroviridis	(Tapinanthus_quinquangulus	Englerina_ramulosa))	(Tapinanthus_constrictiflorus	Englerina_woodfordioides))	Agelanthus_sansibarensis)	(((Bakerella_sp_Nickrent_4161	((Septulina_glauca	Phragmanthera_crassicaulis)	(((Socratina_bemarivensis	Vanwykia_remota)	((((((Dactyliophora_novaeguineae	(Amyema_queenslandica	Benthamina_alyxifolia))	Sogerianthe_sessiflora)	(Amyema_glabra	Diplatia_furcata))	((Helixanthera_cylindrica	Baratranthus_axanthus)	((Ileostylus_micranthus	Muellerina_eucalyptoides)	((Cecarria_obtusifolia	(Loranthus_europaeus	((Loranthus_delavayi	Loranthus_kaoi)	Loranthus_odoratus)))	((((Tristerix_corymbosus	Nuytsia_floribunda)	(Gaiadendron_punctatum	((Lepidaria_sp_Nickrent_4044	(((Lepeostegeres_lancifolia	(Notanthera_heterophylla	Decaisnina_triflora))	(Macrosolen_cochinchinensis	(Amylotheca_duthieana	Loxanthera_speciosa)))	(Lysiana_exocarpi	Lysiana_filifolia)))	(Peraxilla_tetrapetala	Alepis_flavida))))	(Tupeia_antarctica	((Tripodanthus_acutifolius	(((Psittacanthus_angustifolius	((Struthanthus_woodsonii	Struthanthus_oerstedii)	Cladocolea_gracilis))	Passovia_pyrifolia)	(Psittacanthus_calyculatus	(Dendropemon_bicolor	Oryctanthus_occidentalis))))
(Agelanthus_sansibarensis	((Bakerella_sp_Nickrent_4161	(Phragmanthera_crassicaulis	(((Socratina_bemarivensis	Vanwykia_remota)	((((Helixanthera_cylindrica	(Taxillus_chinensis	((Scurrula_parasitica	Scurrula_pulverulenta)	Scurrula_ferruginea)))	(Plicosepalus_sagittifolius	(Helixanthera_coccinea	(Dendrophthoe_curvata	Dendrophthoe_longituba))))	((Baratranthus_axanthus	((Amyema_queenslandica	Benthamina_alyxifolia)	(Dactyliophora_novaeguineae	(Sogerianthe_sessiflora	(Amyema_glabra	Diplatia_furcata)))))	((Ileostylus_micranthus	Muellerina_eucalyptoides)	((Cecarria_obtusifolia	(Loranthus_europaeus	((Loranthus_kaoi	Loranthus_delavayi)	Loranthus_odoratus)))	((Nuytsia_floribunda	Gaiadendron_punctatum)	((((Desmaria_mutabilis	Aetanthus_nodosus)	(Atkinsonia_ligustrina	(Ligaria_cuneifolia	(((((Amylotheca_duthieana	Loxanthera_speciosa)	((Lepeostegeres_lancifolia	Decaisnina_triflora)	Macrosolen_cochinchinensis))	(Lysiana_exocarpi	Lysiana_filifolia))	(Lepidaria_sp_Nickrent_4044	Notanthera_heterophylla))	(Peraxilla_tetrapetala	Alepis_flavida)))))	(Tripodanthus_acutifolius	(((((Cladocolea_gracilis	Struthanthus_oerstedii)	Psittacanthus_angustifolius)	Struthanthus_woodsonii)
(Agelanthus_sansibarensis	((Berhautia_senegalensis	(Oncella_ambigua	Oncocalyx_sulfureus))	(Bakerella_sp_Nickrent_4161	(((Socratina_bemarivensis	Vanwykia_remota)	((Englerina_woodfordioides	((Oliverella_rubroviridis	(Tapinanthus_quinquangulus	Englerina_ramulosa))	Tapinanthus_constrictiflorus))	((Septulina_glauca	((Emelianthe_panganensis	Globimetula_dinklagei)	((Erianthemum_dregei	Oedina_pendens)	(Helixanthera_kirkii	Moquiniella_rubra))))	((((Scurrula_ferruginea	(Scurrula_parasitica	Scurrula_pulverulenta))	Taxillus_chinensis)	(Helixanthera_coccinea	(Dendrophthoe_curvata	Dendrophthoe_longituba)))	(Plicosepalus_sagittifolius	((Baratranthus_axanthus	(Helixanthera_cylindrica	(Amyema_queenslandica	(Benthamina_alyxifolia	(Dactyliophora_novaeguineae	(Sogerianthe_sessiflora	(Amyema_glabra	Diplatia_furcata)))))))	((Ileostylus_micranthus	Muellerina_eucalyptoides)	((Cecarria_obtusifolia	(Loranthus_europaeus	((Loranthus_kaoi	Loranthus_delavayi)	Loranthus_odoratus)))	(((Atkinsonia_ligustrina	((Nuytsia_floribunda	Gaiadendron_punctatum)	((((Notanthera_heterophylla	(Decaisnina_triflora	((Lepeostegeres_lancifolia	Macrosolen_cochinchinensis)	(Amylotheca_duthieana
((Berhautia_senegalensis	((Oncella_ambigua	Oncocalyx_sulfureus)	(Bakerella_sp_Nickrent_4161	(((((((Englerina_ramulosa	(Oliverella_rubroviridis	Tapinanthus_quinquangulus))	Tapinanthus_constrictiflorus)	(Emelianthe_panganensis	Globimetula_dinklagei))	((Erianthemum_dregei	Oedina_pendens)	(Helixanthera_kirkii	Moquiniella_rubra)))	((Socratina_bemarivensis	Vanwykia_remota)	(Plicosepalus_sagittifolius	((Helixanthera_coccinea	(Dendrophthoe_curvata	Dendrophthoe_longituba))	(((Baratranthus_axanthus	(Helixanthera_cylindrica	((((Amyema_glabra	Diplatia_furcata)	Sogerianthe_sessiflora)	Dactyliophora_novaeguineae)	(Amyema_queenslandica	Benthamina_alyxifolia))))	((Ileostylus_micranthus	Muellerina_eucalyptoides)	(((Cecarria_obtusifolia	(Loranthus_europaeus	(Loranthus_delavayi	(Loranthus_odoratus	Loranthus_kaoi))))	Notanthera_heterophylla)	((Atkinsonia_ligustrina	((((Lepidaria_sp_Nickrent_4044	Gaiadendron_punctatum)	((Peraxilla_tetrapetala	Alepis_flavida)	(((Decaisnina_triflora	Lepeostegeres_lancifolia)	(Amylotheca_duthieana	Loxanthera_speciosa))	(Macrosolen_cochinchinensis	(Lysiana_exocarpi	Lysiana_filifolia)))))	(Tripodanthus_acutifolius	(((Cladocolea_gracilis
(Agelanthus_sansibarensis	((((Oncella_ambigua	Oncocalyx_sulfureus)	Berhautia_senegalensis)	(Bakerella_sp_Nickrent_4161	(Phragmanthera_crassicaulis	((((Tapinanthus_constrictiflorus	(Englerina_ramulosa	(Englerina_woodfordioides	(Tapinanthus_quinquangulus	Oliverella_rubroviridis))))	((Taxillus_chinensis	(((Helixanthera_coccinea	Scurrula_parasitica)	Scurrula_pulverulenta)	Scurrula_ferruginea))	(Helixanthera_kirkii	(((Helixanthera_cylindrica	(Baratranthus_axanthus	((Amyema_queenslandica	(Benthamina_alyxifolia	Dactyliophora_novaeguineae))	(Sogerianthe_sessiflora	(Diplatia_furcata	Amyema_glabra)))))	((Ileostylus_micranthus	Muellerina_eucalyptoides)	(Tupeia_antarctica	((Tristerix_corymbosus	Nuytsia_floribunda)	((Aetanthus_nodosus	Desmaria_mutabilis)	(((((Lepidaria_sp_Nickrent_4044	((Macrosolen_cochinchinensis	(Amylotheca_duthieana	Loxanthera_speciosa))	((Notanthera_heterophylla	Decaisnina_triflora)	Lepeostegeres_lancifolia)))	(Lysiana_exocarpi	Lysiana_filifolia))	(Peraxilla_tetrapetala	Alepis_flavida))	(Atkinsonia_ligustrina	Ligaria_cuneifolia))	(Gaiadendron_punctatum	((Psittacanthus_calyculatus	Tripodanthus_acutifolius)	(((Psittacanthus_angustifolius	(Struthanthus_oerstedii
(Agelanthus_sansibarensis	(((Oncella_ambigua	Oncocalyx_sulfureus)	Berhautia_senegalensis)	(Bakerella_sp_Nickrent_4161	(Phragmanthera_crassicaulis	((Helixanthera_kirkii	Moquiniella_rubra)	(((Erianthemum_dregei	Oedina_pendens)	(Globimetula_dinklagei	Emelianthe_panganensis))	((((Englerina_woodfordioides	((Tapinanthus_constrictiflorus	Englerina_ramulosa)	(Oliverella_rubroviridis	Tapinanthus_quinquangulus)))	(((Scurrula_ferruginea	(Taxillus_chinensis	(Scurrula_parasitica	Scurrula_pulverulenta)))	(((Ileostylus_micranthus	Muellerina_eucalyptoides)	(((((Loranthus_kaoi	Loranthus_delavayi)	Loranthus_odoratus)	Loranthus_europaeus)	Cecarria_obtusifolia)	((Ligaria_cuneifolia	((((Tripodanthus_acutifolius	((Struthanthus_woodsonii	((Cladocolea_gracilis	Psittacanthus_angustifolius)	Struthanthus_oerstedii))	(Psittacanthus_calyculatus	((Dendropemon_bicolor	Oryctanthus_occidentalis)	Passovia_pyrifolia))))	((((Decaisnina_triflora	(((Lysiana_exocarpi	Lysiana_filifolia)	Lepeostegeres_lancifolia)	(Macrosolen_cochinchinensis	(Amylotheca_duthieana	Loxanthera_speciosa))))	Peraxilla_tetrapetala)	Alepis_flavida)	((Lepidaria_sp_Nickrent_4044	Gaiadendron_punctatum)	Tristerix_corymbosus)))
(Agelanthus_sansibarensis	(Berhautia_senegalensis	(((Phragmanthera_crassicaulis	(((Erianthemum_dregei	Oedina_pendens)	(Globimetula_dinklagei	Emelianthe_panganensis))	(((Plicosepalus_sagittifolius	((Englerina_woodfordioides	(Englerina_ramulosa	(Oliverella_rubroviridis	Tapinanthus_quinquangulus)))	Tapinanthus_constrictiflorus))	((Taxillus_chinensis	(Scurrula_ferruginea	(Scurrula_pulverulenta	Scurrula_parasitica)))	((Baratranthus_axanthus	((Helixanthera_cylindrica	((Dactyliophora_novaeguineae	(Sogerianthe_sessiflora	(Diplatia_furcata	Amyema_glabra)))	(Amyema_queenslandica	Benthamina_alyxifolia)))	((Ileostylus_micranthus	Muellerina_eucalyptoides)	(((((Loranthus_kaoi	Loranthus_delavayi)	Loranthus_odoratus)	Loranthus_europaeus)	Cecarria_obtusifolia)	(((((Nuytsia_floribunda	(Aetanthus_nodosus	Desmaria_mutabilis))	(Tristerix_corymbosus	Tupeia_antarctica))	(Atkinsonia_ligustrina	((((Decaisnina_triflora	(Lysiana_exocarpi	Lysiana_filifolia))	(Lepeostegeres_lancifolia	(Lepidaria_sp_Nickrent_4044	(Macrosolen_cochinchinensis	(Amylotheca_duthieana	Loxanthera_speciosa)))))	(Peraxilla_tetrapetala	Alepis_flavida))	Gaiadendron_punctatum)))	(Tripodanthus_acutifolius
(Agelanthus_sansibarensis	(Berhautia_senegalensis	((Oncella_ambigua	Oncocalyx_sulfureus)	(((Phragmanthera_crassicaulis	(((((Erianthemum_dregei	Oedina_pendens)	(Globimetula_dinklagei	Emelianthe_panganensis))	(Helixanthera_kirkii	(Socratina_bemarivensis	Vanwykia_remota)))	((Englerina_woodfordioides	(((Tapinanthus_constrictiflorus	Englerina_ramulosa)	Oliverella_rubroviridis)	Tapinanthus_quinquangulus))	(((Plicosepalus_sagittifolius	(Dendrophthoe_curvata	(Dendrophthoe_longituba	Helixanthera_coccinea)))	(((Baratranthus_axanthus	Helixanthera_cylindrica)	((Diplatia_furcata	Amyema_glabra)	(Amyema_queenslandica	(Sogerianthe_sessiflora	(Benthamina_alyxifolia	Dactyliophora_novaeguineae)))))	((Ileostylus_micranthus	Muellerina_eucalyptoides)	((((Loranthus_delavayi	(Loranthus_odoratus	Loranthus_kaoi))	Loranthus_europaeus)	Cecarria_obtusifolia)	(((Tristerix_corymbosus	(Nuytsia_floribunda	(Aetanthus_nodosus	Desmaria_mutabilis)))	Tupeia_antarctica)	(((Ligaria_cuneifolia	(Peraxilla_tetrapetala	(Alepis_flavida	((((Lepeostegeres_lancifolia	Amylotheca_duthieana)	Loxanthera_speciosa)	((Lysiana_exocarpi	Lysiana_filifolia)	(Decaisnina_triflora
(Agelanthus_sansibarensis	(((Bakerella_sp_Nickrent_4161	(Moquiniella_rubra	(((((Septulina_glauca	((Helixanthera_kirkii	(Socratina_bemarivensis	Vanwykia_remota))	((((((((Loranthus_delavayi	(Loranthus_odoratus	Loranthus_kaoi))	Loranthus_europaeus)	Cecarria_obtusifolia)	(((((Tripodanthus_acutifolius	(Psittacanthus_calyculatus	((Dendropemon_bicolor	Oryctanthus_occidentalis)	(Passovia_pyrifolia	(((Struthanthus_woodsonii	Struthanthus_oerstedii)	Cladocolea_gracilis)	Psittacanthus_angustifolius)))))	(((Peraxilla_tetrapetala	(Alepis_flavida	(((Lysiana_exocarpi	Lysiana_filifolia)	((Lepeostegeres_lancifolia	Decaisnina_triflora)	(Macrosolen_cochinchinensis	(Amylotheca_duthieana	Loxanthera_speciosa))))	(Lepidaria_sp_Nickrent_4044	Notanthera_heterophylla))))	Gaiadendron_punctatum)	(((Aetanthus_nodosus	Desmaria_mutabilis)	(Tristerix_corymbosus	Nuytsia_floribunda))	Tupeia_antarctica)))	Atkinsonia_ligustrina)	Ligaria_cuneifolia)	(Ileostylus_micranthus	Muellerina_eucalyptoides)))	(((Sogerianthe_sessiflora	(Diplatia_furcata	Amyema_glabra))	(Amyema_queenslandica	(Benthamina_alyxifolia	Dactyliophora_novaeguineae)))	Baratranthus_axanthus))	Helixanthera_cylindrica)
((((Bakerella_sp_Nickrent_4161	(Septulina_glauca	((((Globimetula_dinklagei	Emelianthe_panganensis)	((Plicosepalus_sagittifolius	((Baratranthus_axanthus	(((Ileostylus_micranthus	Muellerina_eucalyptoides)	((((Loranthus_delavayi	(Loranthus_odoratus	Loranthus_kaoi))	Loranthus_europaeus)	Cecarria_obtusifolia)	(((Ligaria_cuneifolia	(Aetanthus_nodosus	Desmaria_mutabilis))	Tupeia_antarctica)	((Tripodanthus_acutifolius	(Psittacanthus_calyculatus	((((Struthanthus_woodsonii	Struthanthus_oerstedii)	Cladocolea_gracilis)	Psittacanthus_angustifolius)	((Dendropemon_bicolor	Oryctanthus_occidentalis)	Passovia_pyrifolia))))	(Atkinsonia_ligustrina	(Tristerix_corymbosus	(((Peraxilla_tetrapetala	(Alepis_flavida	(((Lysiana_exocarpi	Lysiana_filifolia)	((Lepeostegeres_lancifolia	Decaisnina_triflora)	(Macrosolen_cochinchinensis	(Amylotheca_duthieana	Loxanthera_speciosa))))	Lepidaria_sp_Nickrent_4044)))	Notanthera_heterophylla)	(Nuytsia_floribunda	Gaiadendron_punctatum))))))))	((Dactyliophora_novaeguineae	(Sogerianthe_sessiflora	(Diplatia_furcata	Amyema_glabra)))	(Amyema_queenslandica	Benthamina_alyxifolia))))	((Helixanthera_cylindrica	(Scurrula_ferruginea	((Taxillus_chinensis
(Agelanthus_sansibarensis	(Oncocalyx_sulfureus	(((Bakerella_sp_Nickrent_4161	((((Globimetula_dinklagei	Emelianthe_panganensis)	(Erianthemum_dregei	Oedina_pendens))	(((((Helixanthera_cylindrica	(Baratranthus_axanthus	(((Diplatia_furcata	Amyema_glabra)	Sogerianthe_sessiflora)	(Amyema_queenslandica	(Dactyliophora_novaeguineae	Benthamina_alyxifolia)))))	((((Loranthus_delavayi	(Loranthus_odoratus	Loranthus_kaoi))	Loranthus_europaeus)	Cecarria_obtusifolia)	(((((Lepidaria_sp_Nickrent_4044	Notanthera_heterophylla)	((Ligaria_cuneifolia	(Aetanthus_nodosus	Desmaria_mutabilis))	Tupeia_antarctica))	((Tripodanthus_acutifolius	(Psittacanthus_calyculatus	((((Struthanthus_woodsonii	Struthanthus_oerstedii)	Cladocolea_gracilis)	Psittacanthus_angustifolius)	((Dendropemon_bicolor	Oryctanthus_occidentalis)	Passovia_pyrifolia))))	((((Lysiana_exocarpi	Lysiana_filifolia)	((Lepeostegeres_lancifolia	Decaisnina_triflora)	(Macrosolen_cochinchinensis	(Amylotheca_duthieana	Loxanthera_speciosa))))	(Peraxilla_tetrapetala	Alepis_flavida))	(Gaiadendron_punctatum	(Nuytsia_floribunda	Tristerix_corymbosus)))))	Atkinsonia_ligustrina)	(Ileostylus_micranthus	Muellerina_eucalyptoides))))
((Englerina_woodfordioides	Agelanthus_sansibarensis)	((Socratina_bemarivensis	((Phragmanthera_crassicaulis	(((Moquiniella_rubra	Helixanthera_kirkii)	((Globimetula_dinklagei	Emelianthe_panganensis)	(Erianthemum_dregei	Oedina_pendens)))	Septulina_glauca))	(Bakerella_sp_Nickrent_4161	(((Scurrula_ferruginea	(Taxillus_chinensis	(Scurrula_pulverulenta	((Tapinanthus_constrictiflorus	(Englerina_ramulosa	(Oliverella_rubroviridis	Tapinanthus_quinquangulus)))	Scurrula_parasitica))))	(Helixanthera_coccinea	(Dendrophthoe_curvata	Dendrophthoe_longituba)))	((Vanwykia_remota	((Baratranthus_axanthus	(Sogerianthe_sessiflora	(((Diplatia_furcata	Amyema_glabra)	Helixanthera_cylindrica)	(Amyema_queenslandica	(Dactyliophora_novaeguineae	Benthamina_alyxifolia)))))	((Ileostylus_micranthus	Muellerina_eucalyptoides)	(((((((Nuytsia_floribunda	(Aetanthus_nodosus	Desmaria_mutabilis))	Tristerix_corymbosus)	Tupeia_antarctica)	((Psittacanthus_calyculatus	(((Struthanthus_woodsonii	Struthanthus_oerstedii)	((Passovia_pyrifolia	Psittacanthus_angustifolius)	(Dendropemon_bicolor	Oryctanthus_occidentalis)))	Cladocolea_gracilis))	Tripodanthus_acutifolius))	(((Peraxilla_tetrapetala	(Notanthera_heterophylla
(Agelanthus_sansibarensis	(((Berhautia_senegalensis	(Oncella_ambigua	Oncocalyx_sulfureus))	(Moquiniella_rubra	Helixanthera_kirkii))	(Emelianthe_panganensis	(((Tapinanthus_constrictiflorus	(Englerina_ramulosa	(Englerina_woodfordioides	(Oliverella_rubroviridis	Tapinanthus_quinquangulus))))	(((Socratina_bemarivensis	Phragmanthera_crassicaulis)	(Bakerella_sp_Nickrent_4161	((((Plicosepalus_sagittifolius	(Dendrophthoe_curvata	Dendrophthoe_longituba))	(((Helixanthera_coccinea	Taxillus_chinensis)	(((Ileostylus_micranthus	Muellerina_eucalyptoides)	((((((Desmaria_mutabilis	Aetanthus_nodosus)	Nuytsia_floribunda)	Tristerix_corymbosus)	(Gaiadendron_punctatum	((Atkinsonia_ligustrina	((((Struthanthus_woodsonii	Struthanthus_oerstedii)	(Passovia_pyrifolia	(Dendropemon_bicolor	Oryctanthus_occidentalis)))	((Psittacanthus_angustifolius	Cladocolea_gracilis)	Psittacanthus_calyculatus))	Tripodanthus_acutifolius))	(Ligaria_cuneifolia	(((Amylotheca_duthieana	Loxanthera_speciosa)	(((Notanthera_heterophylla	Decaisnina_triflora)	Lepeostegeres_lancifolia)	((Lysiana_exocarpi	Lysiana_filifolia)	(Lepidaria_sp_Nickrent_4044	Macrosolen_cochinchinensis))))	(Alepis_flavida	Peraxilla_tetrapetala))))))	Tupeia_antarctica)
(Agelanthus_sansibarensis	((Berhautia_senegalensis	(Oncella_ambigua	Oncocalyx_sulfureus))	((((Moquiniella_rubra	Helixanthera_kirkii)	(((((Taxillus_chinensis	((Scurrula_pulverulenta	Scurrula_parasitica)	Scurrula_ferruginea))	(((((Loranthus_delavayi	(Loranthus_odoratus	Loranthus_kaoi))	Loranthus_europaeus)	Cecarria_obtusifolia)	((Ileostylus_micranthus	Muellerina_eucalyptoides)	((((Desmaria_mutabilis	Aetanthus_nodosus)	(Nuytsia_floribunda	Tristerix_corymbosus))	((((Cladocolea_gracilis	((Struthanthus_woodsonii	Struthanthus_oerstedii)	((Dendropemon_bicolor	Oryctanthus_occidentalis)	(Psittacanthus_angustifolius	Passovia_pyrifolia))))	Psittacanthus_calyculatus)	Tripodanthus_acutifolius)	((Ligaria_cuneifolia	Atkinsonia_ligustrina)	(Gaiadendron_punctatum	((((Lysiana_exocarpi	Lysiana_filifolia)	(Lepidaria_sp_Nickrent_4044	Macrosolen_cochinchinensis))	((Amylotheca_duthieana	Loxanthera_speciosa)	((Notanthera_heterophylla	Decaisnina_triflora)	Lepeostegeres_lancifolia)))	(Alepis_flavida	Peraxilla_tetrapetala))))))	Tupeia_antarctica)))	((Baratranthus_axanthus	((Sogerianthe_sessiflora	(Diplatia_furcata	Amyema_glabra))	(Amyema_queenslandica
(((Berhautia_senegalensis	(Oncocalyx_sulfureus	Oncella_ambigua))	((((((((((Helixanthera_kirkii	(Vanwykia_remota	Socratina_bemarivensis))	(((Taxillus_chinensis	(Scurrula_ferruginea	(Scurrula_pulverulenta	Scurrula_parasitica)))	(((Muellerina_eucalyptoides	Ileostylus_micranthus)	((Cecarria_obtusifolia	(Loranthus_europaeus	(Loranthus_odoratus	(Loranthus_kaoi	Loranthus_delavayi))))	(((Gaiadendron_punctatum	(Tristerix_corymbosus	Nuytsia_floribunda))	(Alepis_flavida	(Peraxilla_tetrapetala	(((Lepidaria_sp_Nickrent_4044	Macrosolen_cochinchinensis)	(Lysiana_exocarpi	Lysiana_filifolia))	((Lepeostegeres_lancifolia	(Notanthera_heterophylla	Decaisnina_triflora))	(Amylotheca_duthieana	Loxanthera_speciosa))))))	(((Atkinsonia_ligustrina	(Ligaria_cuneifolia	(Aetanthus_nodosus	Desmaria_mutabilis)))	Tupeia_antarctica)	(Tripodanthus_acutifolius	(((Struthanthus_oerstedii	Struthanthus_woodsonii)	(((Dendropemon_bicolor	Oryctanthus_occidentalis)	Passovia_pyrifolia)	(Cladocolea_gracilis	Psittacanthus_angustifolius)))	Psittacanthus_calyculatus))))))	((Baratranthus_axanthus	Helixanthera_cylindrica)	((Benthamina_alyxifolia	Amyema_queenslandica)	((Diplatia_furcata
(((Berhautia_senegalensis	(Oncocalyx_sulfureus	Oncella_ambigua))	(Phragmanthera_crassicaulis	(Bakerella_sp_Nickrent_4161	((((Helixanthera_kirkii	(Vanwykia_remota	Socratina_bemarivensis))	((Septulina_glauca	(Globimetula_dinklagei	Emelianthe_panganensis))	(Erianthemum_dregei	Oedina_pendens)))	((((Tapinanthus_quinquangulus	Oliverella_rubroviridis)	(Tapinanthus_constrictiflorus	Englerina_ramulosa))	Englerina_woodfordioides)	(Plicosepalus_sagittifolius	(((Dendrophthoe_longituba	Dendrophthoe_curvata)	(Taxillus_chinensis	(Scurrula_ferruginea	(Scurrula_pulverulenta	Scurrula_parasitica))))	(((Muellerina_eucalyptoides	Ileostylus_micranthus)	((Cecarria_obtusifolia	(Loranthus_europaeus	(Loranthus_odoratus	(Loranthus_kaoi	Loranthus_delavayi))))	(Tupeia_antarctica	((((Alepis_flavida	(Peraxilla_tetrapetala	(((Amylotheca_duthieana	Loxanthera_speciosa)	((Lysiana_exocarpi	Lysiana_filifolia)	(Macrosolen_cochinchinensis	(Lepeostegeres_lancifolia	Decaisnina_triflora))))	(Notanthera_heterophylla	Lepidaria_sp_Nickrent_4044))))	(Atkinsonia_ligustrina	(Ligaria_cuneifolia	(Aetanthus_nodosus	Desmaria_mutabilis))))	(Tripodanthus_acutifolius	(((Cladocolea_gracilis
(((Berhautia_senegalensis	(Oncocalyx_sulfureus	Oncella_ambigua))	(Bakerella_sp_Nickrent_4161	(((Moquiniella_rubra	((Globimetula_dinklagei	(((((((Englerina_woodfordioides	Tapinanthus_quinquangulus)	Oliverella_rubroviridis)	Englerina_ramulosa)	Tapinanthus_constrictiflorus)	Helixanthera_kirkii)	((Plicosepalus_sagittifolius	((((Loranthus_europaeus	((Loranthus_kaoi	Loranthus_delavayi)	Loranthus_odoratus))	(Muellerina_eucalyptoides	Ileostylus_micranthus))	(Cecarria_obtusifolia	((((Aetanthus_nodosus	Desmaria_mutabilis)	((((Alepis_flavida	Peraxilla_tetrapetala)	((Decaisnina_triflora	(Lysiana_exocarpi	Lysiana_filifolia))	((Macrosolen_cochinchinensis	Lepeostegeres_lancifolia)	(Amylotheca_duthieana	Loxanthera_speciosa))))	Ligaria_cuneifolia)	(Atkinsonia_ligustrina	(Tripodanthus_acutifolius	((Struthanthus_oerstedii	Struthanthus_woodsonii)	(((Psittacanthus_calyculatus	(Dendropemon_bicolor	Oryctanthus_occidentalis))	(Psittacanthus_angustifolius	Passovia_pyrifolia))	Cladocolea_gracilis))))))	((((Lepidaria_sp_Nickrent_4044	Gaiadendron_punctatum)	Nuytsia_floribunda)	Tristerix_corymbosus)	Tupeia_antarctica))	Notanthera_heterophylla)))	(((Dactyliophora_novaeguineae	Benthamina_alyxifolia)
(((Berhautia_senegalensis	(Oncocalyx_sulfureus	Oncella_ambigua))	((((((Erianthemum_dregei	Oedina_pendens)	(Emelianthe_panganensis	(Globimetula_dinklagei	(((((Englerina_ramulosa	Tapinanthus_constrictiflorus)	(Tapinanthus_quinquangulus	Oliverella_rubroviridis))	Englerina_woodfordioides)	(Plicosepalus_sagittifolius	(Dendrophthoe_curvata	((Helixanthera_coccinea	(Taxillus_chinensis	(Scurrula_ferruginea	(Scurrula_pulverulenta	Scurrula_parasitica))))	(((((Baratranthus_axanthus	Helixanthera_cylindrica)	Dactyliophora_novaeguineae)	Benthamina_alyxifolia)	((Muellerina_eucalyptoides	Ileostylus_micranthus)	(((((Lepidaria_sp_Nickrent_4044	Notanthera_heterophylla)	Gaiadendron_punctatum)	(((Peraxilla_tetrapetala	Alepis_flavida)	(((Lepeostegeres_lancifolia	Amylotheca_duthieana)	Loxanthera_speciosa)	((Lysiana_exocarpi	Lysiana_filifolia)	(Decaisnina_triflora	Macrosolen_cochinchinensis))))	((Atkinsonia_ligustrina	(Tripodanthus_acutifolius	((Struthanthus_oerstedii	Struthanthus_woodsonii)	(((Psittacanthus_calyculatus	(Dendropemon_bicolor	Oryctanthus_occidentalis))	(Psittacanthus_angustifolius	Passovia_pyrifolia))	Cladocolea_gracilis))))	(Tupeia_antarctica	(Tristerix_corymbosus	(Nuytsia_floribunda
(((Moquiniella_rubra	((Agelanthus_sansibarensis	(Berhautia_senegalensis	(Oncocalyx_sulfureus	Oncella_ambigua)))	(Phragmanthera_crassicaulis	Bakerella_sp_Nickrent_4161)))	(((((Dendrophthoe_longituba	Dendrophthoe_curvata)	(((Scurrula_ferruginea	((Scurrula_pulverulenta	Scurrula_parasitica)	Taxillus_chinensis))	Helixanthera_coccinea)	(Plicosepalus_sagittifolius	(((Cecarria_obtusifolia	(Loranthus_europaeus	(Loranthus_odoratus	(Loranthus_kaoi	Loranthus_delavayi))))	((Muellerina_eucalyptoides	Ileostylus_micranthus)	(((((Tripodanthus_acutifolius	((Gaiadendron_punctatum	(Notanthera_heterophylla	Nuytsia_floribunda))	((Psittacanthus_calyculatus	Cladocolea_gracilis)	((Struthanthus_woodsonii	Struthanthus_oerstedii)	((Dendropemon_bicolor	Oryctanthus_occidentalis)	(Psittacanthus_angustifolius	Passovia_pyrifolia))))))	(Tristerix_corymbosus	((Aetanthus_nodosus	Desmaria_mutabilis)	Tupeia_antarctica)))	((Lepidaria_sp_Nickrent_4044	((Lysiana_exocarpi	Lysiana_filifolia)	((Decaisnina_triflora	Macrosolen_cochinchinensis)	(Lepeostegeres_lancifolia	(Amylotheca_duthieana	Loxanthera_speciosa)))))	(Peraxilla_tetrapetala	Alepis_flavida)))	Atkinsonia_ligustrina)	Ligaria_cuneifolia)))
(Agelanthus_sansibarensis	(((Englerina_woodfordioides	(Tapinanthus_quinquangulus	Oliverella_rubroviridis))	(Tapinanthus_constrictiflorus	Englerina_ramulosa))	(((Phragmanthera_crassicaulis	Bakerella_sp_Nickrent_4161)	((Helixanthera_coccinea	Berhautia_senegalensis)	((Oncocalyx_sulfureus	Oncella_ambigua)	(Helixanthera_kirkii	Moquiniella_rubra))))	((((Globimetula_dinklagei	Emelianthe_panganensis)	((Erianthemum_dregei	Oedina_pendens)	((Plicosepalus_sagittifolius	((((Cecarria_obtusifolia	(Loranthus_europaeus	(Loranthus_kaoi	(Loranthus_delavayi	Loranthus_odoratus))))	((Muellerina_eucalyptoides	Ileostylus_micranthus)	(((((((Dendropemon_bicolor	Oryctanthus_occidentalis)	Tripodanthus_acutifolius)	(((Psittacanthus_calyculatus	Psittacanthus_angustifolius)	((Struthanthus_woodsonii	Struthanthus_oerstedii)	Cladocolea_gracilis))	Passovia_pyrifolia))	(Tupeia_antarctica	(Tristerix_corymbosus	(Nuytsia_floribunda	(Aetanthus_nodosus	Desmaria_mutabilis)))))	(Gaiadendron_punctatum	((Lepidaria_sp_Nickrent_4044	((Lepeostegeres_lancifolia	(Amylotheca_duthieana	Loxanthera_speciosa))	((Lysiana_exocarpi	Lysiana_filifolia)	(Decaisnina_triflora	Macrosolen_cochinchinensis))))	(Peraxilla_tetrapetala
(Agelanthus_sansibarensis	((((Moquiniella_rubra	Helixanthera_kirkii)	(Oncocalyx_sulfureus	Oncella_ambigua))	((((Tapinanthus_quinquangulus	Oliverella_rubroviridis)	Englerina_woodfordioides)	(Englerina_ramulosa	Tapinanthus_constrictiflorus))	((Globimetula_dinklagei	Emelianthe_panganensis)	((Erianthemum_dregei	Oedina_pendens)	(((Plicosepalus_sagittifolius	(Vanwykia_remota	Socratina_bemarivensis))	(Septulina_glauca	(Phragmanthera_crassicaulis	Bakerella_sp_Nickrent_4161)))	((((Muellerina_eucalyptoides	Ileostylus_micranthus)	(((Tristerix_corymbosus	Nuytsia_floribunda)	((Gaiadendron_punctatum	(Atkinsonia_ligustrina	((((Lepidaria_sp_Nickrent_4044	Notanthera_heterophylla)	((Lepeostegeres_lancifolia	(Macrosolen_cochinchinensis	(Amylotheca_duthieana	Loxanthera_speciosa)))	(Decaisnina_triflora	(Lysiana_exocarpi	Lysiana_filifolia))))	(Peraxilla_tetrapetala	Alepis_flavida))	((Aetanthus_nodosus	(Tripodanthus_acutifolius	(((Struthanthus_woodsonii	Struthanthus_oerstedii)	(Cladocolea_gracilis	Psittacanthus_angustifolius))	((Psittacanthus_calyculatus	(Dendropemon_bicolor	Oryctanthus_occidentalis))	Passovia_pyrifolia))))	(Ligaria_cuneifolia	Desmaria_mutabilis)))))	Tupeia_antarctica))
(Agelanthus_sansibarensis	((((Moquiniella_rubra	Helixanthera_kirkii)	(Oncocalyx_sulfureus	Oncella_ambigua))	(Bakerella_sp_Nickrent_4161	(((((Globimetula_dinklagei	Emelianthe_panganensis)	(Erianthemum_dregei	Oedina_pendens))	(Vanwykia_remota	Socratina_bemarivensis))	(((Plicosepalus_sagittifolius	(((Muellerina_eucalyptoides	Ileostylus_micranthus)	(((Atkinsonia_ligustrina	(((Tripodanthus_acutifolius	(((Struthanthus_woodsonii	(Psittacanthus_angustifolius	Struthanthus_oerstedii))	(Passovia_pyrifolia	(Psittacanthus_calyculatus	(Dendropemon_bicolor	Oryctanthus_occidentalis))))	Cladocolea_gracilis))	(Tupeia_antarctica	(Tristerix_corymbosus	(Nuytsia_floribunda	(Aetanthus_nodosus	Desmaria_mutabilis)))))	((Gaiadendron_punctatum	(Lepidaria_sp_Nickrent_4044	Notanthera_heterophylla))	(Peraxilla_tetrapetala	(Alepis_flavida	(Decaisnina_triflora	((Lysiana_exocarpi	Lysiana_filifolia)	((Lepeostegeres_lancifolia	(Amylotheca_duthieana	Loxanthera_speciosa))	Macrosolen_cochinchinensis))))))))	Ligaria_cuneifolia)	(Cecarria_obtusifolia	(Loranthus_europaeus	(Loranthus_delavayi	(Loranthus_odoratus	Loranthus_kaoi))))))	(Baratranthus_axanthus	(((Dactyliophora_novaeguineae
(Agelanthus_sansibarensis	((Phragmanthera_crassicaulis	(Bakerella_sp_Nickrent_4161	(((Vanwykia_remota	Socratina_bemarivensis)	(((((Helixanthera_coccinea	(Dendrophthoe_longituba	Dendrophthoe_curvata))	((Taxillus_chinensis	(Scurrula_ferruginea	(Scurrula_pulverulenta	Scurrula_parasitica)))	((Baratranthus_axanthus	(((Diplatia_furcata	Amyema_glabra)	Sogerianthe_sessiflora)	(Amyema_queenslandica	(Dactyliophora_novaeguineae	Benthamina_alyxifolia))))	((Muellerina_eucalyptoides	Ileostylus_micranthus)	((Tupeia_antarctica	((((Ligaria_cuneifolia	(Aetanthus_nodosus	Desmaria_mutabilis))	(Tripodanthus_acutifolius	(((Struthanthus_woodsonii	(Psittacanthus_angustifolius	Struthanthus_oerstedii))	(Passovia_pyrifolia	(Psittacanthus_calyculatus	(Dendropemon_bicolor	Oryctanthus_occidentalis))))	Cladocolea_gracilis)))	Atkinsonia_ligustrina)	((((Macrosolen_cochinchinensis	(Lysiana_exocarpi	Lysiana_filifolia))	((Amylotheca_duthieana	Loxanthera_speciosa)	(Lepeostegeres_lancifolia	Decaisnina_triflora)))	(Peraxilla_tetrapetala	Alepis_flavida))	((Tristerix_corymbosus	Nuytsia_floribunda)	(Lepidaria_sp_Nickrent_4044	Gaiadendron_punctatum)))))	(Notanthera_heterophylla	(Cecarria_obtusifolia
(Agelanthus_sansibarensis	(((Englerina_woodfordioides	Phragmanthera_crassicaulis)	(Bakerella_sp_Nickrent_4161	((((Oliverella_rubroviridis	(Englerina_ramulosa	Tapinanthus_constrictiflorus))	Tapinanthus_quinquangulus)	(((Globimetula_dinklagei	Emelianthe_panganensis)	(Erianthemum_dregei	((Moquiniella_rubra	Helixanthera_kirkii)	Oedina_pendens)))	((Vanwykia_remota	Socratina_bemarivensis)	((Plicosepalus_sagittifolius	(Helixanthera_coccinea	(Dendrophthoe_longituba	Dendrophthoe_curvata)))	((Taxillus_chinensis	(Scurrula_ferruginea	(Scurrula_pulverulenta	Scurrula_parasitica)))	((((Diplatia_furcata	Amyema_glabra)	Sogerianthe_sessiflora)	(Amyema_queenslandica	(Dactyliophora_novaeguineae	Benthamina_alyxifolia)))	(((Muellerina_eucalyptoides	Ileostylus_micranthus)	((Cecarria_obtusifolia	(Loranthus_europaeus	((Loranthus_kaoi	Loranthus_odoratus)	Loranthus_delavayi)))	(((((Tripodanthus_acutifolius	(((Struthanthus_oerstedii	Struthanthus_woodsonii)	(Cladocolea_gracilis	Psittacanthus_angustifolius))	(Passovia_pyrifolia	(Psittacanthus_calyculatus	(Dendropemon_bicolor	Oryctanthus_occidentalis)))))	Atkinsonia_ligustrina)	(((((Lepeostegeres_lancifolia	Macrosolen_cochinchinensis)	(Decaisnina_triflora
(Plicosepalus_sagittifolius	(((Englerina_ramulosa	(Englerina_woodfordioides	(Tapinanthus_quinquangulus	Oliverella_rubroviridis)))	Tapinanthus_constrictiflorus)	((((Oedina_pendens	Erianthemum_dregei)	(Emelianthe_panganensis	Globimetula_dinklagei))	(Septulina_glauca	(Moquiniella_rubra	(Phragmanthera_crassicaulis	((Bakerella_sp_Nickrent_4161	(Agelanthus_sansibarensis	(Oncella_ambigua	Oncocalyx_sulfureus)))	Berhautia_senegalensis)))))	((Vanwykia_remota	Socratina_bemarivensis)	(((((Dendrophthoe_longituba	Dendrophthoe_curvata)	Helixanthera_coccinea)	Taxillus_chinensis)	(((Baratranthus_axanthus	((Dactyliophora_novaeguineae	((Amyema_glabra	Diplatia_furcata)	Sogerianthe_sessiflora))	(Benthamina_alyxifolia	Amyema_queenslandica)))	Helixanthera_cylindrica)	((Ileostylus_micranthus	Muellerina_eucalyptoides)	((Ligaria_cuneifolia	(Atkinsonia_ligustrina	(((Desmaria_mutabilis	Aetanthus_nodosus)	((Lepidaria_sp_Nickrent_4044	Notanthera_heterophylla)	((((Loxanthera_speciosa	Amylotheca_duthieana)	(Decaisnina_triflora	(Lepeostegeres_lancifolia	Macrosolen_cochinchinensis)))	(Lysiana_filifolia	Lysiana_exocarpi))	(Alepis_flavida	Peraxilla_tetrapetala))))	((Gaiadendron_punctatum
(((((Helixanthera_coccinea	(((Ileostylus_micranthus	Muellerina_eucalyptoides)	((Cecarria_obtusifolia	(Loranthus_europaeus	(Loranthus_odoratus	(Loranthus_kaoi	Loranthus_delavayi))))	(Notanthera_heterophylla	(Tupeia_antarctica	((((((((Loxanthera_speciosa	(Lepeostegeres_lancifolia	Amylotheca_duthieana))	Macrosolen_cochinchinensis)	(Lysiana_filifolia	Lysiana_exocarpi))	(Nuytsia_floribunda	Decaisnina_triflora))	(Alepis_flavida	Lepidaria_sp_Nickrent_4044))	Peraxilla_tetrapetala)	(Tristerix_corymbosus	Gaiadendron_punctatum))	(((Ligaria_cuneifolia	(Desmaria_mutabilis	Aetanthus_nodosus))	Atkinsonia_ligustrina)	(Tripodanthus_acutifolius	((((Passovia_pyrifolia	(Dendropemon_bicolor	Oryctanthus_occidentalis))	(Struthanthus_woodsonii	Struthanthus_oerstedii))	(Psittacanthus_angustifolius	Cladocolea_gracilis))	Psittacanthus_calyculatus))))))))	(Baratranthus_axanthus	(((Dactyliophora_novaeguineae	((Amyema_glabra	Diplatia_furcata)	Sogerianthe_sessiflora))	(Benthamina_alyxifolia	Amyema_queenslandica))	Helixanthera_cylindrica))))	((Taxillus_chinensis	(Scurrula_ferruginea	(Scurrula_parasitica	Scurrula_pulverulenta)))	(Dendrophthoe_longituba	Dendrophthoe_curvata)))
(Septulina_glauca	(((Phragmanthera_crassicaulis	(Agelanthus_sansibarensis	(((Oncella_ambigua	Oncocalyx_sulfureus)	Berhautia_senegalensis)	Bakerella_sp_Nickrent_4161)))	(((Oedina_pendens	Erianthemum_dregei)	((Helixanthera_kirkii	Emelianthe_panganensis)	Globimetula_dinklagei))	((Vanwykia_remota	Socratina_bemarivensis)	(((((Ileostylus_micranthus	Muellerina_eucalyptoides)	((Cecarria_obtusifolia	(Loranthus_europaeus	(Loranthus_delavayi	(Loranthus_odoratus	Loranthus_kaoi))))	((Tupeia_antarctica	Tristerix_corymbosus)	((Gaiadendron_punctatum	(Notanthera_heterophylla	Lepidaria_sp_Nickrent_4044))	((((Ligaria_cuneifolia	(Desmaria_mutabilis	Aetanthus_nodosus))	(Tripodanthus_acutifolius	((Passovia_pyrifolia	(Psittacanthus_calyculatus	(Dendropemon_bicolor	Oryctanthus_occidentalis)))	((Cladocolea_gracilis	(Struthanthus_woodsonii	Struthanthus_oerstedii))	Psittacanthus_angustifolius))))	((((((Loxanthera_speciosa	Amylotheca_duthieana)	Macrosolen_cochinchinensis)	Lepeostegeres_lancifolia)	((Nuytsia_floribunda	(Lysiana_filifolia	Lysiana_exocarpi))	Decaisnina_triflora))	Alepis_flavida)	Peraxilla_tetrapetala))	Atkinsonia_ligustrina)))))	((Baratranthus_axanthus
(Agelanthus_sansibarensis	(Berhautia_senegalensis	((Bakerella_sp_Nickrent_4161	(((((Plicosepalus_sagittifolius	(Helixanthera_coccinea	(Dendrophthoe_longituba	Dendrophthoe_curvata)))	(((Baratranthus_axanthus	(((Benthamina_alyxifolia	Amyema_queenslandica)	(Dactyliophora_novaeguineae	(Amyema_glabra	Diplatia_furcata)))	Sogerianthe_sessiflora))	(Helixanthera_cylindrica	((Ileostylus_micranthus	Muellerina_eucalyptoides)	((Cecarria_obtusifolia	(Loranthus_europaeus	(Loranthus_odoratus	(Loranthus_kaoi	Loranthus_delavayi))))	((Tupeia_antarctica	Tristerix_corymbosus)	((Gaiadendron_punctatum	Lepidaria_sp_Nickrent_4044)	((Ligaria_cuneifolia	(Desmaria_mutabilis	Aetanthus_nodosus))	((Atkinsonia_ligustrina	(Tripodanthus_acutifolius	((Passovia_pyrifolia	(Psittacanthus_calyculatus	(Dendropemon_bicolor	Oryctanthus_occidentalis)))	((Cladocolea_gracilis	(Struthanthus_woodsonii	Struthanthus_oerstedii))	Psittacanthus_angustifolius))))	(((((Loxanthera_speciosa	Amylotheca_duthieana)	((Lysiana_filifolia	Lysiana_exocarpi)	(Macrosolen_cochinchinensis	Lepeostegeres_lancifolia)))	(Notanthera_heterophylla	(Nuytsia_floribunda	Decaisnina_triflora)))	Alepis_flavida)	Peraxilla_tetrapetala)))))))))
(Agelanthus_sansibarensis	(((((Tapinanthus_quinquangulus	Oliverella_rubroviridis)	(Tapinanthus_constrictiflorus	Englerina_ramulosa))	Englerina_woodfordioides)	(((Phragmanthera_crassicaulis	(((Helixanthera_kirkii	Moquiniella_rubra)	((Erianthemum_dregei	Oedina_pendens)	(Emelianthe_panganensis	Globimetula_dinklagei)))	Septulina_glauca))	(Bakerella_sp_Nickrent_4161	((Dendrophthoe_longituba	Dendrophthoe_curvata)	((((Helixanthera_cylindrica	Taxillus_chinensis)	(Scurrula_ferruginea	(Scurrula_parasitica	Scurrula_pulverulenta)))	(Plicosepalus_sagittifolius	((Baratranthus_axanthus	(((Dactyliophora_novaeguineae	Benthamina_alyxifolia)	Amyema_queenslandica)	(Sogerianthe_sessiflora	(Amyema_glabra	Diplatia_furcata))))	((Ileostylus_micranthus	Muellerina_eucalyptoides)	((Cecarria_obtusifolia	(Loranthus_europaeus	(Loranthus_odoratus	(Loranthus_kaoi	Loranthus_delavayi))))	((((Ligaria_cuneifolia	(Desmaria_mutabilis	Aetanthus_nodosus))	Tupeia_antarctica)	Tristerix_corymbosus)	((Atkinsonia_ligustrina	((((((Loxanthera_speciosa	Amylotheca_duthieana)	((Lysiana_filifolia	Lysiana_exocarpi)	(Macrosolen_cochinchinensis	Lepeostegeres_lancifolia)))	(Notanthera_heterophylla
(Agelanthus_sansibarensis	((((Moquiniella_rubra	(((Erianthemum_dregei	Oedina_pendens)	(Emelianthe_panganensis	Globimetula_dinklagei))	(((Plicosepalus_sagittifolius	(((Dendrophthoe_longituba	Dendrophthoe_curvata)	Helixanthera_coccinea)	(((Baratranthus_axanthus	(Sogerianthe_sessiflora	((Dactyliophora_novaeguineae	(Amyema_glabra	Diplatia_furcata))	(Benthamina_alyxifolia	(Helixanthera_cylindrica	Amyema_queenslandica)))))	((Ileostylus_micranthus	Muellerina_eucalyptoides)	((Cecarria_obtusifolia	(Loranthus_europaeus	(Loranthus_odoratus	(Loranthus_kaoi	Loranthus_delavayi))))	((Atkinsonia_ligustrina	(((Tripodanthus_acutifolius	(Psittacanthus_calyculatus	(((Struthanthus_oerstedii	Struthanthus_woodsonii)	((Psittacanthus_angustifolius	Passovia_pyrifolia)	(Dendropemon_bicolor	Oryctanthus_occidentalis)))	Cladocolea_gracilis)))	((Desmaria_mutabilis	Aetanthus_nodosus)	Tupeia_antarctica))	(((Gaiadendron_punctatum	(Lepidaria_sp_Nickrent_4044	Notanthera_heterophylla))	(Alepis_flavida	(Peraxilla_tetrapetala	((Lysiana_filifolia	Lysiana_exocarpi)	(Decaisnina_triflora	((Lepeostegeres_lancifolia	(Macrosolen_cochinchinensis	(Loxanthera_speciosa	Amylotheca_duthieana)))
(Agelanthus_sansibarensis	(((((((Emelianthe_panganensis	(((Vanwykia_remota	Socratina_bemarivensis)	((((Oliverella_rubroviridis	Tapinanthus_quinquangulus)	Englerina_woodfordioides)	(Tapinanthus_constrictiflorus	Englerina_ramulosa))	(((Scurrula_ferruginea	((Scurrula_parasitica	Scurrula_pulverulenta)	Taxillus_chinensis))	(((Baratranthus_axanthus	(((Dactyliophora_novaeguineae	Benthamina_alyxifolia)	Amyema_queenslandica)	(Sogerianthe_sessiflora	(Amyema_glabra	Diplatia_furcata))))	((Ileostylus_micranthus	Muellerina_eucalyptoides)	((Cecarria_obtusifolia	(Loranthus_europaeus	(Loranthus_delavayi	(Loranthus_odoratus	Loranthus_kaoi))))	((Atkinsonia_ligustrina	(((Tripodanthus_acutifolius	(((Struthanthus_oerstedii	Struthanthus_woodsonii)	(Psittacanthus_angustifolius	Cladocolea_gracilis))	(Psittacanthus_calyculatus	((Dendropemon_bicolor	Oryctanthus_occidentalis)	Passovia_pyrifolia))))	((Ligaria_cuneifolia	(Desmaria_mutabilis	Aetanthus_nodosus))	Tupeia_antarctica))	(((Peraxilla_tetrapetala	Alepis_flavida)	((Lysiana_filifolia	Lysiana_exocarpi)	(((Macrosolen_cochinchinensis	Decaisnina_triflora)	Lepeostegeres_lancifolia)	(Loxanthera_speciosa	Amylotheca_duthieana))))
((((Englerina_woodfordioides	(Tapinanthus_constrictiflorus	(Englerina_ramulosa	(Oliverella_rubroviridis	Tapinanthus_quinquangulus))))	(((Vanwykia_remota	(Plicosepalus_sagittifolius	(Dendrophthoe_longituba	Dendrophthoe_curvata)))	((((Ileostylus_micranthus	Muellerina_eucalyptoides)	((Cecarria_obtusifolia	(Loranthus_europaeus	(Loranthus_delavayi	(Loranthus_odoratus	Loranthus_kaoi))))	(((Nuytsia_floribunda	Tristerix_corymbosus)	(((Gaiadendron_punctatum	(Notanthera_heterophylla	Lepidaria_sp_Nickrent_4044))	((Peraxilla_tetrapetala	Alepis_flavida)	(((Macrosolen_cochinchinensis	Lepeostegeres_lancifolia)	(Loxanthera_speciosa	Amylotheca_duthieana))	((Lysiana_filifolia	Lysiana_exocarpi)	Decaisnina_triflora))))	(Atkinsonia_ligustrina	(((Psittacanthus_calyculatus	Tripodanthus_acutifolius)	(((Struthanthus_woodsonii	Struthanthus_oerstedii)	(Psittacanthus_angustifolius	Cladocolea_gracilis))	((Dendropemon_bicolor	Oryctanthus_occidentalis)	Passovia_pyrifolia)))	(Ligaria_cuneifolia	(Desmaria_mutabilis	Aetanthus_nodosus))))))	Tupeia_antarctica)))	(Helixanthera_cylindrica	(Baratranthus_axanthus	((Benthamina_alyxifolia	Amyema_queenslandica)	(Dactyliophora_novaeguineae	(Sogerianthe_sessiflora
(((Englerina_woodfordioides	(Oliverella_rubroviridis	Tapinanthus_quinquangulus))	(Tapinanthus_constrictiflorus	Englerina_ramulosa))	((Plicosepalus_sagittifolius	((((((Ileostylus_micranthus	Muellerina_eucalyptoides)	((Cecarria_obtusifolia	(Loranthus_europaeus	(Loranthus_odoratus	(Loranthus_kaoi	Loranthus_delavayi))))	((((Gaiadendron_punctatum	Lepidaria_sp_Nickrent_4044)	((((Lepeostegeres_lancifolia	(Loxanthera_speciosa	Amylotheca_duthieana))	((Decaisnina_triflora	Macrosolen_cochinchinensis)	(Lysiana_filifolia	Lysiana_exocarpi)))	(Peraxilla_tetrapetala	Alepis_flavida))	((Tripodanthus_acutifolius	(((Cladocolea_gracilis	Struthanthus_woodsonii)	Struthanthus_oerstedii)	((Psittacanthus_calyculatus	(Dendropemon_bicolor	Oryctanthus_occidentalis))	(Psittacanthus_angustifolius	Passovia_pyrifolia))))	(Atkinsonia_ligustrina	((Tristerix_corymbosus	Tupeia_antarctica)	((Desmaria_mutabilis	Aetanthus_nodosus)	Nuytsia_floribunda))))))	Ligaria_cuneifolia)	Notanthera_heterophylla)))	(Helixanthera_cylindrica	(Baratranthus_axanthus	(((Dactyliophora_novaeguineae	Benthamina_alyxifolia)	Amyema_queenslandica)	(Sogerianthe_sessiflora	(Amyema_glabra	Diplatia_furcata))))))	(Taxillus_chinensis
((((Helixanthera_kirkii	Moquiniella_rubra)	((Erianthemum_dregei	Oedina_pendens)	(Emelianthe_panganensis	(((Socratina_bemarivensis	Vanwykia_remota)	((((((Ileostylus_micranthus	Muellerina_eucalyptoides)	((Cecarria_obtusifolia	(Loranthus_europaeus	(Loranthus_odoratus	(Loranthus_kaoi	Loranthus_delavayi))))	(Ligaria_cuneifolia	(Notanthera_heterophylla	((Tristerix_corymbosus	Tupeia_antarctica)	(((Tripodanthus_acutifolius	((Struthanthus_woodsonii	Struthanthus_oerstedii)	((Passovia_pyrifolia	(Psittacanthus_angustifolius	(Psittacanthus_calyculatus	(Dendropemon_bicolor	Oryctanthus_occidentalis))))	Cladocolea_gracilis)))	(Atkinsonia_ligustrina	((Desmaria_mutabilis	Aetanthus_nodosus)	((((Lepeostegeres_lancifolia	(Lysiana_filifolia	Lysiana_exocarpi))	((Macrosolen_cochinchinensis	(Loxanthera_speciosa	Amylotheca_duthieana))	Lepidaria_sp_Nickrent_4044))	Decaisnina_triflora)	(Peraxilla_tetrapetala	Alepis_flavida)))))	(Nuytsia_floribunda	Gaiadendron_punctatum)))))))	((Amyema_glabra	Diplatia_furcata)	(Baratranthus_axanthus	((Dactyliophora_novaeguineae	(Benthamina_alyxifolia	Amyema_queenslandica))	(Helixanthera_cylindrica	Sogerianthe_sessiflora)))))
(Agelanthus_sansibarensis	((Phragmanthera_crassicaulis	(Bakerella_sp_Nickrent_4161	((Helixanthera_kirkii	Moquiniella_rubra)	(((Globimetula_dinklagei	Emelianthe_panganensis)	(Oedina_pendens	Erianthemum_dregei))	((((Oliverella_rubroviridis	Tapinanthus_quinquangulus)	Englerina_woodfordioides)	(Tapinanthus_constrictiflorus	Englerina_ramulosa))	(((Septulina_glauca	(Socratina_bemarivensis	Vanwykia_remota))	(Plicosepalus_sagittifolius	(Helixanthera_coccinea	(Dendrophthoe_curvata	Dendrophthoe_longituba))))	((((Scurrula_parasitica	Scurrula_pulverulenta)	Taxillus_chinensis)	Scurrula_ferruginea)	((Helixanthera_cylindrica	Baratranthus_axanthus)	(((((Loranthus_delavayi	(Loranthus_odoratus	Loranthus_kaoi))	Loranthus_europaeus)	Cecarria_obtusifolia)	((Muellerina_eucalyptoides	Ileostylus_micranthus)	(Tristerix_corymbosus	(Tupeia_antarctica	(((((Peraxilla_tetrapetala	Alepis_flavida)	((Lysiana_exocarpi	Lysiana_filifolia)	((Lepeostegeres_lancifolia	Decaisnina_triflora)	(Nuytsia_floribunda	(Macrosolen_cochinchinensis	(Amylotheca_duthieana	Loxanthera_speciosa))))))	Atkinsonia_ligustrina)	((Tripodanthus_acutifolius	((Struthanthus_woodsonii	(Psittacanthus_calyculatus
(Agelanthus_sansibarensis	(((Bakerella_sp_Nickrent_4161	(((Helixanthera_kirkii	Moquiniella_rubra)	((((Globimetula_dinklagei	Emelianthe_panganensis)	(Oedina_pendens	Erianthemum_dregei))	((((Oliverella_rubroviridis	(Tapinanthus_quinquangulus	Englerina_woodfordioides))	Englerina_ramulosa)	Tapinanthus_constrictiflorus)	((((Scurrula_ferruginea	(Scurrula_parasitica	Scurrula_pulverulenta))	Taxillus_chinensis)	(((((Loranthus_delavayi	(Loranthus_odoratus	Loranthus_kaoi))	Loranthus_europaeus)	Cecarria_obtusifolia)	((Muellerina_eucalyptoides	Ileostylus_micranthus)	(((((Peraxilla_tetrapetala	Alepis_flavida)	(Lepidaria_sp_Nickrent_4044	(Decaisnina_triflora	((Lepeostegeres_lancifolia	((Amylotheca_duthieana	Loxanthera_speciosa)	Macrosolen_cochinchinensis))	(Lysiana_exocarpi	Lysiana_filifolia)))))	((Tristerix_corymbosus	Nuytsia_floribunda)	Gaiadendron_punctatum))	((Atkinsonia_ligustrina	((Tripodanthus_acutifolius	((Struthanthus_woodsonii	Struthanthus_oerstedii)	((Cladocolea_gracilis	(Passovia_pyrifolia	(Psittacanthus_calyculatus	(Oryctanthus_occidentalis	Dendropemon_bicolor))))	Psittacanthus_angustifolius)))	(Ligaria_cuneifolia	(Aetanthus_nodosus	Desmaria_mutabilis))))
(Agelanthus_sansibarensis	((Bakerella_sp_Nickrent_4161	(((((((((Tapinanthus_quinquangulus	Oliverella_rubroviridis)	Englerina_ramulosa)	Tapinanthus_constrictiflorus)	Englerina_woodfordioides)	(((((Vanwykia_remota	Scurrula_ferruginea)	((Dendrophthoe_curvata	Dendrophthoe_longituba)	((Scurrula_parasitica	Scurrula_pulverulenta)	Helixanthera_kirkii)))	Taxillus_chinensis)	(Helixanthera_cylindrica	(((((Loranthus_delavayi	(Loranthus_odoratus	Loranthus_kaoi))	Loranthus_europaeus)	Cecarria_obtusifolia)	((Muellerina_eucalyptoides	Ileostylus_micranthus)	((((((Psittacanthus_calyculatus	Tripodanthus_acutifolius)	((Oryctanthus_occidentalis	Dendropemon_bicolor)	(((Cladocolea_gracilis	Psittacanthus_angustifolius)	(Struthanthus_woodsonii	Struthanthus_oerstedii))	Passovia_pyrifolia)))	(Ligaria_cuneifolia	(Tupeia_antarctica	(Aetanthus_nodosus	Desmaria_mutabilis))))	((((((Amylotheca_duthieana	Loxanthera_speciosa)	Macrosolen_cochinchinensis)	((Nuytsia_floribunda	Decaisnina_triflora)	Lepeostegeres_lancifolia))	(Lysiana_exocarpi	Lysiana_filifolia))	(Peraxilla_tetrapetala	Alepis_flavida))	(Gaiadendron_punctatum	(Notanthera_heterophylla	Lepidaria_sp_Nickrent_4044))))	Atkinsonia_ligustrina)
(Agelanthus_sansibarensis	((Phragmanthera_crassicaulis	(Bakerella_sp_Nickrent_4161	(((Englerina_woodfordioides	(((((Scurrula_ferruginea	(Scurrula_parasitica	Scurrula_pulverulenta))	(Dendrophthoe_curvata	Dendrophthoe_longituba))	Vanwykia_remota)	(Helixanthera_coccinea	(Taxillus_chinensis	(((Notanthera_heterophylla	(((Loranthus_odoratus	(Loranthus_kaoi	Loranthus_delavayi))	Loranthus_europaeus)	Cecarria_obtusifolia))	((Muellerina_eucalyptoides	Ileostylus_micranthus)	((Tristerix_corymbosus	Tupeia_antarctica)	((Atkinsonia_ligustrina	(((((Amylotheca_duthieana	Loxanthera_speciosa)	((Lepeostegeres_lancifolia	Macrosolen_cochinchinensis)	(Nuytsia_floribunda	Decaisnina_triflora)))	(Lysiana_exocarpi	Lysiana_filifolia))	(Peraxilla_tetrapetala	Alepis_flavida))	((Ligaria_cuneifolia	(Aetanthus_nodosus	Desmaria_mutabilis))	(Tripodanthus_acutifolius	(Psittacanthus_calyculatus	((Struthanthus_woodsonii	Struthanthus_oerstedii)	((((Oryctanthus_occidentalis	Dendropemon_bicolor)	Passovia_pyrifolia)	Cladocolea_gracilis)	Psittacanthus_angustifolius)))))))	(Gaiadendron_punctatum	Lepidaria_sp_Nickrent_4044)))))	(((((Benthamina_alyxifolia	Helixanthera_cylindrica)	Amyema_queenslandica)
(Agelanthus_sansibarensis	((Phragmanthera_crassicaulis	(Bakerella_sp_Nickrent_4161	((((((Helixanthera_coccinea	Taxillus_chinensis)	((Scurrula_ferruginea	(Scurrula_parasitica	Scurrula_pulverulenta))	((Dendrophthoe_curvata	Dendrophthoe_longituba)	Vanwykia_remota)))	(((((Loranthus_odoratus	(Loranthus_kaoi	Loranthus_delavayi))	Loranthus_europaeus)	Cecarria_obtusifolia)	((Muellerina_eucalyptoides	Ileostylus_micranthus)	(Tristerix_corymbosus	(Tupeia_antarctica	((((((Peraxilla_tetrapetala	Alepis_flavida)	(((Macrosolen_cochinchinensis	(Amylotheca_duthieana	Loxanthera_speciosa))	(Decaisnina_triflora	Lepeostegeres_lancifolia))	(Lysiana_exocarpi	Lysiana_filifolia)))	(((Struthanthus_woodsonii	((Psittacanthus_angustifolius	Cladocolea_gracilis)	Struthanthus_oerstedii))	((Psittacanthus_calyculatus	(Oryctanthus_occidentalis	Dendropemon_bicolor))	Passovia_pyrifolia))	((Ligaria_cuneifolia	(Aetanthus_nodosus	Desmaria_mutabilis))	Tripodanthus_acutifolius)))	Atkinsonia_ligustrina)	(Notanthera_heterophylla	(Gaiadendron_punctatum	Lepidaria_sp_Nickrent_4044)))	Nuytsia_floribunda)))))	((Helixanthera_cylindrica	((Amyema_queenslandica	Benthamina_alyxifolia)	(Dactyliophora_novaeguineae
(Agelanthus_sansibarensis	((Bakerella_sp_Nickrent_4161	(((((Emelianthe_panganensis	Globimetula_dinklagei)	(Oedina_pendens	Erianthemum_dregei))	((((((Oliverella_rubroviridis	Tapinanthus_quinquangulus)	Englerina_ramulosa)	Tapinanthus_constrictiflorus)	Englerina_woodfordioides)	(((Scurrula_ferruginea	(Scurrula_parasitica	Scurrula_pulverulenta))	((Dendrophthoe_curvata	Dendrophthoe_longituba)	Taxillus_chinensis))	(((Muellerina_eucalyptoides	Ileostylus_micranthus)	((Tupeia_antarctica	((((((Tripodanthus_acutifolius	Psittacanthus_calyculatus)	((((Struthanthus_woodsonii	Struthanthus_oerstedii)	Cladocolea_gracilis)	Psittacanthus_angustifolius)	((Oryctanthus_occidentalis	Dendropemon_bicolor)	Passovia_pyrifolia)))	(Aetanthus_nodosus	Desmaria_mutabilis))	((Lepidaria_sp_Nickrent_4044	Notanthera_heterophylla)	(Alepis_flavida	((Decaisnina_triflora	((Macrosolen_cochinchinensis	(Lysiana_exocarpi	Lysiana_filifolia))	(Lepeostegeres_lancifolia	(Amylotheca_duthieana	Loxanthera_speciosa))))	Peraxilla_tetrapetala))))	(Atkinsonia_ligustrina	Ligaria_cuneifolia))	((Nuytsia_floribunda	Tristerix_corymbosus)	Gaiadendron_punctatum)))	(((Loranthus_delavayi	(Loranthus_odoratus	Loranthus_kaoi))
(Agelanthus_sansibarensis	(((Phragmanthera_crassicaulis	(Septulina_glauca	(((Helixanthera_kirkii	Moquiniella_rubra)	((Emelianthe_panganensis	Globimetula_dinklagei)	(Oedina_pendens	Erianthemum_dregei)))	(Plicosepalus_sagittifolius	((Socratina_bemarivensis	Vanwykia_remota)	(((Scurrula_ferruginea	(Taxillus_chinensis	((((Englerina_ramulosa	Tapinanthus_constrictiflorus)	Oliverella_rubroviridis)	(Tapinanthus_quinquangulus	Englerina_woodfordioides))	(Scurrula_parasitica	Scurrula_pulverulenta))))	(Helixanthera_coccinea	(Dendrophthoe_curvata	Dendrophthoe_longituba)))	(Helixanthera_cylindrica	(((((Loranthus_delavayi	(Loranthus_odoratus	Loranthus_kaoi))	Loranthus_europaeus)	Cecarria_obtusifolia)	((Muellerina_eucalyptoides	Ileostylus_micranthus)	(((((Tripodanthus_acutifolius	(Tristerix_corymbosus	((Desmaria_mutabilis	Tupeia_antarctica)	Aetanthus_nodosus)))	(((Psittacanthus_angustifolius	Cladocolea_gracilis)	(Struthanthus_woodsonii	Struthanthus_oerstedii))	((Psittacanthus_calyculatus	(Oryctanthus_occidentalis	Dendropemon_bicolor))	Passovia_pyrifolia)))	(((Lepidaria_sp_Nickrent_4044	Notanthera_heterophylla)	Gaiadendron_punctatum)	(Alepis_flavida	(((Lysiana_exocarpi
(Agelanthus_sansibarensis	((Phragmanthera_crassicaulis	(((Helixanthera_kirkii	Moquiniella_rubra)	((Emelianthe_panganensis	Globimetula_dinklagei)	(Oedina_pendens	Erianthemum_dregei)))	(Septulina_glauca	(((((((Dendrophthoe_curvata	Dendrophthoe_longituba)	(Socratina_bemarivensis	Vanwykia_remota))	(Taxillus_chinensis	((Scurrula_pulverulenta	(((Englerina_ramulosa	(Englerina_woodfordioides	(Oliverella_rubroviridis	Tapinanthus_quinquangulus)))	Tapinanthus_constrictiflorus)	Scurrula_parasitica))	Scurrula_ferruginea)))	((((((Loranthus_odoratus	(Loranthus_kaoi	Loranthus_delavayi))	Loranthus_europaeus)	Cecarria_obtusifolia)	((Muellerina_eucalyptoides	Ileostylus_micranthus)	((((Tripodanthus_acutifolius	((((Struthanthus_woodsonii	Struthanthus_oerstedii)	(Passovia_pyrifolia	((Oryctanthus_occidentalis	Dendropemon_bicolor)	Psittacanthus_angustifolius)))	Cladocolea_gracilis)	Psittacanthus_calyculatus))	(Gaiadendron_punctatum	(Tristerix_corymbosus	((Desmaria_mutabilis	Aetanthus_nodosus)	Tupeia_antarctica))))	(Alepis_flavida	((Nuytsia_floribunda	(((Decaisnina_triflora	(Notanthera_heterophylla	Lepeostegeres_lancifolia))	((Lepidaria_sp_Nickrent_4044	Macrosolen_cochinchinensis)
(Agelanthus_sansibarensis	((((Phragmanthera_crassicaulis	((((Emelianthe_panganensis	Globimetula_dinklagei)	(Oedina_pendens	Erianthemum_dregei))	((Socratina_bemarivensis	Vanwykia_remota)	(((Taxillus_chinensis	(((Scurrula_pulverulenta	(((Englerina_ramulosa	(Englerina_woodfordioides	(Oliverella_rubroviridis	Tapinanthus_quinquangulus)))	Tapinanthus_constrictiflorus)	Scurrula_parasitica))	Helixanthera_coccinea)	Scurrula_ferruginea))	(((((Muellerina_eucalyptoides	Ileostylus_micranthus)	((((Nuytsia_floribunda	Tristerix_corymbosus)	Tupeia_antarctica)	(((Atkinsonia_ligustrina	(((((Lysiana_exocarpi	Lysiana_filifolia)	(Lepeostegeres_lancifolia	(Macrosolen_cochinchinensis	(Amylotheca_duthieana	Loxanthera_speciosa))))	Decaisnina_triflora)	(Peraxilla_tetrapetala	Alepis_flavida))	(Lepidaria_sp_Nickrent_4044	Notanthera_heterophylla)))	((Ligaria_cuneifolia	(Desmaria_mutabilis	Aetanthus_nodosus))	(Tripodanthus_acutifolius	((((Psittacanthus_angustifolius	Cladocolea_gracilis)	Struthanthus_woodsonii)	Struthanthus_oerstedii)	(Passovia_pyrifolia	(Psittacanthus_calyculatus	(Oryctanthus_occidentalis	Dendropemon_bicolor)))))))	Gaiadendron_punctatum))	(((Loranthus_delavayi	(Loranthus_odoratus
(Agelanthus_sansibarensis	((Berhautia_senegalensis	(Oncella_ambigua	Oncocalyx_sulfureus))	((Phragmanthera_crassicaulis	((((Emelianthe_panganensis	Globimetula_dinklagei)	((Helixanthera_kirkii	Moquiniella_rubra)	(Oedina_pendens	Erianthemum_dregei)))	(((Socratina_bemarivensis	Vanwykia_remota)	(((Taxillus_chinensis	((Scurrula_pulverulenta	Scurrula_parasitica)	Scurrula_ferruginea))	(((((Amyema_queenslandica	Benthamina_alyxifolia)	(Dactyliophora_novaeguineae	(Diplatia_furcata	Amyema_glabra)))	Sogerianthe_sessiflora)	((Helixanthera_cylindrica	Baratranthus_axanthus)	((Muellerina_eucalyptoides	Ileostylus_micranthus)	((Tupeia_antarctica	((Tripodanthus_acutifolius	((Struthanthus_woodsonii	(Cladocolea_gracilis	(Psittacanthus_angustifolius	Struthanthus_oerstedii)))	(Passovia_pyrifolia	(Psittacanthus_calyculatus	(Oryctanthus_occidentalis	Dendropemon_bicolor)))))	(((Gaiadendron_punctatum	Tristerix_corymbosus)	(Peraxilla_tetrapetala	(Alepis_flavida	((((Nuytsia_floribunda	Decaisnina_triflora)	Lepeostegeres_lancifolia)	(Amylotheca_duthieana	Loxanthera_speciosa))	(Macrosolen_cochinchinensis	(Lysiana_exocarpi	Lysiana_filifolia))))))	((Lepidaria_sp_Nickrent_4044
(Agelanthus_sansibarensis	((Bakerella_sp_Nickrent_4161	((((((Englerina_woodfordioides	(Tapinanthus_quinquangulus	Oliverella_rubroviridis))	(Tapinanthus_constrictiflorus	Englerina_ramulosa))	(((((Plicosepalus_sagittifolius	Scurrula_ferruginea)	(Scurrula_parasitica	Scurrula_pulverulenta))	((Dendrophthoe_curvata	Dendrophthoe_longituba)	Helixanthera_coccinea))	Taxillus_chinensis)	(((Cecarria_obtusifolia	(Loranthus_europaeus	(Loranthus_odoratus	(Loranthus_kaoi	Loranthus_delavayi))))	((Ligaria_cuneifolia	(Atkinsonia_ligustrina	(((((Peraxilla_tetrapetala	Alepis_flavida)	(((Decaisnina_triflora	Lepeostegeres_lancifolia)	(Amylotheca_duthieana	Loxanthera_speciosa))	((Lysiana_exocarpi	Lysiana_filifolia)	Macrosolen_cochinchinensis)))	((Notanthera_heterophylla	Lepidaria_sp_Nickrent_4044)	Gaiadendron_punctatum))	(Tripodanthus_acutifolius	((((Oryctanthus_occidentalis	Dendropemon_bicolor)	Passovia_pyrifolia)	(((Struthanthus_oerstedii	Struthanthus_woodsonii)	Psittacanthus_angustifolius)	Cladocolea_gracilis))	Psittacanthus_calyculatus)))	((Tupeia_antarctica	(Aetanthus_nodosus	Desmaria_mutabilis))	(Nuytsia_floribunda	Tristerix_corymbosus)))))	(Ileostylus_micranthus	Muellerina_eucalyptoides)))
(Agelanthus_sansibarensis	((Bakerella_sp_Nickrent_4161	(((((((((Englerina_woodfordioides	(Tapinanthus_quinquangulus	Oliverella_rubroviridis))	(Tapinanthus_constrictiflorus	Englerina_ramulosa))	((((Scurrula_ferruginea	(Scurrula_parasitica	((Dendrophthoe_curvata	Dendrophthoe_longituba)	Helixanthera_coccinea)))	(Scurrula_pulverulenta	Taxillus_chinensis))	(Helixanthera_cylindrica	((((Amyema_queenslandica	Benthamina_alyxifolia)	(Dactyliophora_novaeguineae	((Diplatia_furcata	Amyema_glabra)	Sogerianthe_sessiflora)))	Baratranthus_axanthus)	((Cecarria_obtusifolia	(Loranthus_europaeus	(Loranthus_odoratus	(Loranthus_kaoi	Loranthus_delavayi))))	(((Nuytsia_floribunda	((((Tripodanthus_acutifolius	(((Psittacanthus_calyculatus	(Oryctanthus_occidentalis	Dendropemon_bicolor))	Passovia_pyrifolia)	((Struthanthus_oerstedii	Struthanthus_woodsonii)	(Psittacanthus_angustifolius	Cladocolea_gracilis))))	(Ligaria_cuneifolia	(Aetanthus_nodosus	Desmaria_mutabilis)))	((Peraxilla_tetrapetala	(Alepis_flavida	((((Decaisnina_triflora	Lepeostegeres_lancifolia)	Macrosolen_cochinchinensis)	(Amylotheca_duthieana	Loxanthera_speciosa))	(Lysiana_exocarpi	Lysiana_filifolia))))	Atkinsonia_ligustrina))
(Agelanthus_sansibarensis	((Bakerella_sp_Nickrent_4161	(((((Globimetula_dinklagei	Emelianthe_panganensis)	(Oedina_pendens	Erianthemum_dregei))	(((Helixanthera_kirkii	(Vanwykia_remota	Socratina_bemarivensis))	((((((Dendrophthoe_curvata	Dendrophthoe_longituba)	Helixanthera_coccinea)	Taxillus_chinensis)	(Scurrula_ferruginea	(Scurrula_parasitica	Scurrula_pulverulenta)))	(Baratranthus_axanthus	(((Cecarria_obtusifolia	(Loranthus_europaeus	((Loranthus_kaoi	Loranthus_delavayi)	Loranthus_odoratus)))	(((((Gaiadendron_punctatum	(Nuytsia_floribunda	Tristerix_corymbosus))	(Aetanthus_nodosus	Tupeia_antarctica))	((Tripodanthus_acutifolius	((((Struthanthus_oerstedii	Struthanthus_woodsonii)	Psittacanthus_angustifolius)	(Passovia_pyrifolia	(Psittacanthus_calyculatus	(Oryctanthus_occidentalis	Dendropemon_bicolor))))	Cladocolea_gracilis))	(Desmaria_mutabilis	((((((Notanthera_heterophylla	Decaisnina_triflora)	Lepeostegeres_lancifolia)	(Amylotheca_duthieana	Loxanthera_speciosa))	((Lepidaria_sp_Nickrent_4044	Macrosolen_cochinchinensis)	(Lysiana_exocarpi	Lysiana_filifolia)))	Alepis_flavida)	(Ligaria_cuneifolia	Peraxilla_tetrapetala)))))	Atkinsonia_ligustrina)
(Agelanthus_sansibarensis	((Bakerella_sp_Nickrent_4161	((((Globimetula_dinklagei	Emelianthe_panganensis)	((Oedina_pendens	Erianthemum_dregei)	((((Englerina_woodfordioides	(Tapinanthus_quinquangulus	Oliverella_rubroviridis))	(Tapinanthus_constrictiflorus	Englerina_ramulosa))	((Vanwykia_remota	Socratina_bemarivensis)	((((Helixanthera_coccinea	Taxillus_chinensis)	(Scurrula_parasitica	Scurrula_pulverulenta))	Scurrula_ferruginea)	((Plicosepalus_sagittifolius	(Dendrophthoe_curvata	Dendrophthoe_longituba))	(((Nuytsia_floribunda	(Cecarria_obtusifolia	(Loranthus_europaeus	((Loranthus_delavayi	Loranthus_kaoi)	Loranthus_odoratus))))	(((Tupeia_antarctica	Tristerix_corymbosus)	(((Aetanthus_nodosus	Desmaria_mutabilis)	(((Psittacanthus_calyculatus	(Passovia_pyrifolia	(((Struthanthus_oerstedii	Struthanthus_woodsonii)	Cladocolea_gracilis)	Psittacanthus_angustifolius)))	(Oryctanthus_occidentalis	Dendropemon_bicolor))	Tripodanthus_acutifolius))	((Atkinsonia_ligustrina	(((((Lysiana_exocarpi	Lysiana_filifolia)	(Decaisnina_triflora	(Macrosolen_cochinchinensis	(Amylotheca_duthieana	Loxanthera_speciosa))))	Lepeostegeres_lancifolia)	(Notanthera_heterophylla	Lepidaria_sp_Nickrent_4044))
(Agelanthus_sansibarensis	(((((Globimetula_dinklagei	Emelianthe_panganensis)	((Oedina_pendens	Erianthemum_dregei)	((((Vanwykia_remota	Socratina_bemarivensis)	((((Taxillus_chinensis	(Scurrula_parasitica	Scurrula_pulverulenta))	Scurrula_ferruginea)	((Helixanthera_coccinea	(Dendrophthoe_curvata	Dendrophthoe_longituba))	(((Ileostylus_micranthus	Muellerina_eucalyptoides)	((Cecarria_obtusifolia	(Loranthus_europaeus	(Loranthus_delavayi	(Loranthus_kaoi	Loranthus_odoratus))))	((Tupeia_antarctica	Tristerix_corymbosus)	(((((Alepis_flavida	Peraxilla_tetrapetala)	(Gaiadendron_punctatum	((((Decaisnina_triflora	Lepeostegeres_lancifolia)	((Lysiana_exocarpi	Lysiana_filifolia)	(Macrosolen_cochinchinensis	(Amylotheca_duthieana	Loxanthera_speciosa))))	(Notanthera_heterophylla	Lepidaria_sp_Nickrent_4044))	Nuytsia_floribunda)))	Atkinsonia_ligustrina)	(Ligaria_cuneifolia	(Aetanthus_nodosus	Desmaria_mutabilis)))	(((Passovia_pyrifolia	(Struthanthus_woodsonii	((Struthanthus_oerstedii	Cladocolea_gracilis)	Psittacanthus_angustifolius)))	(Oryctanthus_occidentalis	Dendropemon_bicolor))	(Psittacanthus_calyculatus	Tripodanthus_acutifolius))))))	(Helixanthera_cylindrica
((((Englerina_woodfordioides	(Tapinanthus_quinquangulus	Oliverella_rubroviridis))	(Tapinanthus_constrictiflorus	Englerina_ramulosa))	Agelanthus_sansibarensis)	((((Bakerella_sp_Nickrent_4161	((Oncella_ambigua	Oncocalyx_sulfureus)	Berhautia_senegalensis))	((Helixanthera_kirkii	Moquiniella_rubra)	Phragmanthera_crassicaulis))	((((Oedina_pendens	Erianthemum_dregei)	((Plicosepalus_sagittifolius	Globimetula_dinklagei)	Emelianthe_panganensis))	(Vanwykia_remota	Socratina_bemarivensis))	((Taxillus_chinensis	((Scurrula_parasitica	Scurrula_pulverulenta)	Scurrula_ferruginea))	((Helixanthera_coccinea	(Dendrophthoe_curvata	Dendrophthoe_longituba))	(((Ileostylus_micranthus	Muellerina_eucalyptoides)	((Cecarria_obtusifolia	(Loranthus_europaeus	(Loranthus_odoratus	(Loranthus_delavayi	Loranthus_kaoi))))	(Ligaria_cuneifolia	(((((((Cladocolea_gracilis	(Struthanthus_woodsonii	Struthanthus_oerstedii))	Psittacanthus_angustifolius)	((Oryctanthus_occidentalis	Dendropemon_bicolor)	(Psittacanthus_calyculatus	Passovia_pyrifolia)))	Tripodanthus_acutifolius)	((Notanthera_heterophylla	(Tristerix_corymbosus	Nuytsia_floribunda))	(Aetanthus_nodosus	Desmaria_mutabilis)))	((Gaiadendron_punctatum
(Agelanthus_sansibarensis	(((Oncella_ambigua	Oncocalyx_sulfureus)	Berhautia_senegalensis)	(((Phragmanthera_crassicaulis	((((Oedina_pendens	Erianthemum_dregei)	(Globimetula_dinklagei	Emelianthe_panganensis))	(Vanwykia_remota	Socratina_bemarivensis))	((((Plicosepalus_sagittifolius	(Helixanthera_coccinea	(Dendrophthoe_curvata	Dendrophthoe_longituba)))	((((Cecarria_obtusifolia	(Loranthus_europaeus	(Loranthus_delavayi	(Loranthus_kaoi	Loranthus_odoratus))))	((Tupeia_antarctica	((((Notanthera_heterophylla	Lepidaria_sp_Nickrent_4044)	(Tristerix_corymbosus	Nuytsia_floribunda))	(Aetanthus_nodosus	Desmaria_mutabilis))	(((Gaiadendron_punctatum	(((Lysiana_exocarpi	Lysiana_filifolia)	(((Amylotheca_duthieana	Loxanthera_speciosa)	Macrosolen_cochinchinensis)	(Decaisnina_triflora	Lepeostegeres_lancifolia)))	(Alepis_flavida	(Ligaria_cuneifolia	Peraxilla_tetrapetala))))	Atkinsonia_ligustrina)	(((Struthanthus_oerstedii	(((Passovia_pyrifolia	Psittacanthus_angustifolius)	(Oryctanthus_occidentalis	Dendropemon_bicolor))	Cladocolea_gracilis))	(Struthanthus_woodsonii	Psittacanthus_calyculatus))	Tripodanthus_acutifolius))))	(Ileostylus_micranthus	Muellerina_eucalyptoides)))
(Agelanthus_sansibarensis	((((Oedina_pendens	Erianthemum_dregei)	(Globimetula_dinklagei	Emelianthe_panganensis))	((((Tapinanthus_quinquangulus	Oliverella_rubroviridis)	Englerina_woodfordioides)	(Englerina_ramulosa	Tapinanthus_constrictiflorus))	(((Vanwykia_remota	Socratina_bemarivensis)	Septulina_glauca)	((Plicosepalus_sagittifolius	(((Ileostylus_micranthus	Muellerina_eucalyptoides)	((Cecarria_obtusifolia	(Loranthus_europaeus	(Loranthus_odoratus	(Loranthus_delavayi	Loranthus_kaoi))))	(((((((Lepidaria_sp_Nickrent_4044	((Decaisnina_triflora	(Lysiana_exocarpi	Lysiana_filifolia))	((Amylotheca_duthieana	Loxanthera_speciosa)	(Macrosolen_cochinchinensis	Lepeostegeres_lancifolia))))	(Alepis_flavida	(Ligaria_cuneifolia	Peraxilla_tetrapetala)))	Atkinsonia_ligustrina)	(((Tripodanthus_acutifolius	(Psittacanthus_calyculatus	(Oryctanthus_occidentalis	Dendropemon_bicolor)))	(Cladocolea_gracilis	((Struthanthus_oerstedii	Struthanthus_woodsonii)	Psittacanthus_angustifolius)))	Passovia_pyrifolia))	Gaiadendron_punctatum)	((Notanthera_heterophylla	Tristerix_corymbosus)	(Nuytsia_floribunda	(Aetanthus_nodosus	Desmaria_mutabilis))))	Tupeia_antarctica)))	(Helixanthera_cylindrica
(Agelanthus_sansibarensis	((Bakerella_sp_Nickrent_4161	((((Helixanthera_kirkii	Moquiniella_rubra)	(((Oedina_pendens	(Erianthemum_dregei	Globimetula_dinklagei))	Emelianthe_panganensis)	(Plicosepalus_sagittifolius	((Vanwykia_remota	Socratina_bemarivensis)	((Helixanthera_coccinea	(Dendrophthoe_curvata	Dendrophthoe_longituba))	((Helixanthera_cylindrica	((Baratranthus_axanthus	((Dactyliophora_novaeguineae	(Diplatia_furcata	Amyema_glabra))	((Sogerianthe_sessiflora	Amyema_queenslandica)	Benthamina_alyxifolia)))	((Ileostylus_micranthus	Muellerina_eucalyptoides)	((Cecarria_obtusifolia	(Loranthus_europaeus	(Loranthus_odoratus	(Loranthus_delavayi	Loranthus_kaoi))))	((((Gaiadendron_punctatum	((Lepidaria_sp_Nickrent_4044	(Notanthera_heterophylla	((Nuytsia_floribunda	Decaisnina_triflora)	((Amylotheca_duthieana	Loxanthera_speciosa)	((Macrosolen_cochinchinensis	Lepeostegeres_lancifolia)	(Lysiana_exocarpi	Lysiana_filifolia))))))	(Alepis_flavida	(Ligaria_cuneifolia	Peraxilla_tetrapetala))))	Atkinsonia_ligustrina)	((Tripodanthus_acutifolius	((((((Psittacanthus_calyculatus	(Oryctanthus_occidentalis	Dendropemon_bicolor))	Passovia_pyrifolia)	Psittacanthus_angustifolius)
(Agelanthus_sansibarensis	(Berhautia_senegalensis	((Oncella_ambigua	Oncocalyx_sulfureus)	(Bakerella_sp_Nickrent_4161	(((Helixanthera_kirkii	Moquiniella_rubra)	(((Emelianthe_panganensis	Globimetula_dinklagei)	(Oedina_pendens	Erianthemum_dregei))	(Septulina_glauca	(((Plicosepalus_sagittifolius	((Helixanthera_cylindrica	(Baratranthus_axanthus	(((Diplatia_furcata	Amyema_glabra)	((Dactyliophora_novaeguineae	Benthamina_alyxifolia)	Amyema_queenslandica))	Sogerianthe_sessiflora)))	((Cecarria_obtusifolia	(Loranthus_europaeus	(Loranthus_odoratus	(Loranthus_delavayi	Loranthus_kaoi))))	(((((Aetanthus_nodosus	Desmaria_mutabilis)	(Tristerix_corymbosus	Nuytsia_floribunda))	Tupeia_antarctica)	((Gaiadendron_punctatum	((Alepis_flavida	Peraxilla_tetrapetala)	((((Macrosolen_cochinchinensis	(Amylotheca_duthieana	Loxanthera_speciosa))	(Lepeostegeres_lancifolia	(Lysiana_exocarpi	Lysiana_filifolia)))	Decaisnina_triflora)	(Lepidaria_sp_Nickrent_4044	Notanthera_heterophylla))))	(Ligaria_cuneifolia	((Tripodanthus_acutifolius	((Oryctanthus_occidentalis	Dendropemon_bicolor)	((Passovia_pyrifolia	Psittacanthus_calyculatus)	((Psittacanthus_angustifolius
(((Berhautia_senegalensis	((Moquiniella_rubra	Helixanthera_kirkii)	(Oncella_ambigua	Oncocalyx_sulfureus)))	(Bakerella_sp_Nickrent_4161	(Phragmanthera_crassicaulis	(Septulina_glauca	(((Tapinanthus_constrictiflorus	(Englerina_ramulosa	(Englerina_woodfordioides	(Tapinanthus_quinquangulus	Oliverella_rubroviridis))))	((Scurrula_pulverulenta	(Taxillus_chinensis	((((Dendrophthoe_longituba	Dendrophthoe_curvata)	Helixanthera_coccinea)	Scurrula_ferruginea)	Scurrula_parasitica)))	(((Cecarria_obtusifolia	(Loranthus_europaeus	((Loranthus_kaoi	Loranthus_delavayi)	Loranthus_odoratus)))	((Ileostylus_micranthus	Muellerina_eucalyptoides)	((((((Peraxilla_tetrapetala	(((Macrosolen_cochinchinensis	(Loxanthera_speciosa	Amylotheca_duthieana))	((Lepeostegeres_lancifolia	Decaisnina_triflora)	(Lysiana_filifolia	Lysiana_exocarpi)))	Alepis_flavida))	((Lepidaria_sp_Nickrent_4044	Notanthera_heterophylla)	Gaiadendron_punctatum))	(((Tristerix_corymbosus	Nuytsia_floribunda)	(Aetanthus_nodosus	Desmaria_mutabilis))	Tupeia_antarctica))	(Tripodanthus_acutifolius	((Psittacanthus_calyculatus	(Passovia_pyrifolia	(Cladocolea_gracilis	(Struthanthus_oerstedii	Struthanthus_woodsonii))))
((((Oncella_ambigua	Oncocalyx_sulfureus)	Berhautia_senegalensis)	((Helixanthera_kirkii	Moquiniella_rubra)	(Bakerella_sp_Nickrent_4161	(Phragmanthera_crassicaulis	(Septulina_glauca	(((((Scurrula_pulverulenta	(Dendrophthoe_longituba	Scurrula_parasitica))	Scurrula_ferruginea)	((Tapinanthus_constrictiflorus	(Englerina_ramulosa	(Englerina_woodfordioides	(Tapinanthus_quinquangulus	Oliverella_rubroviridis))))	Helixanthera_coccinea))	(Plicosepalus_sagittifolius	(Taxillus_chinensis	(((Cecarria_obtusifolia	(Loranthus_europaeus	((Loranthus_kaoi	Loranthus_delavayi)	Loranthus_odoratus)))	((Ileostylus_micranthus	Muellerina_eucalyptoides)	(Tupeia_antarctica	((((((((Loxanthera_speciosa	Amylotheca_duthieana)	((Lysiana_filifolia	Lysiana_exocarpi)	(Lepeostegeres_lancifolia	Macrosolen_cochinchinensis)))	(Notanthera_heterophylla	Decaisnina_triflora))	((Lepidaria_sp_Nickrent_4044	Peraxilla_tetrapetala)	Alepis_flavida))	((Ligaria_cuneifolia	Atkinsonia_ligustrina)	(Aetanthus_nodosus	Desmaria_mutabilis)))	(Tripodanthus_acutifolius	(((Struthanthus_oerstedii	Struthanthus_woodsonii)	(Cladocolea_gracilis	Psittacanthus_angustifolius))	(Passovia_pyrifolia	(Psittacanthus_calyculatus
((((Oncella_ambigua	Oncocalyx_sulfureus)	Berhautia_senegalensis)	(Bakerella_sp_Nickrent_4161	((((Oedina_pendens	Erianthemum_dregei)	(((Vanwykia_remota	Socratina_bemarivensis)	(((Englerina_woodfordioides	(Tapinanthus_quinquangulus	Oliverella_rubroviridis))	(Tapinanthus_constrictiflorus	Englerina_ramulosa))	(((Plicosepalus_sagittifolius	(Dendrophthoe_longituba	Dendrophthoe_curvata))	(Helixanthera_coccinea	(Taxillus_chinensis	(((Cecarria_obtusifolia	(Loranthus_europaeus	(Loranthus_delavayi	(Loranthus_odoratus	Loranthus_kaoi))))	((Ileostylus_micranthus	Muellerina_eucalyptoides)	(((((Peraxilla_tetrapetala	Alepis_flavida)	(((Lysiana_filifolia	Lysiana_exocarpi)	((Lepeostegeres_lancifolia	Macrosolen_cochinchinensis)	(Loxanthera_speciosa	Amylotheca_duthieana)))	(Notanthera_heterophylla	Decaisnina_triflora)))	((((Tupeia_antarctica	(Tristerix_corymbosus	(Nuytsia_floribunda	(Aetanthus_nodosus	Desmaria_mutabilis))))	Tripodanthus_acutifolius)	((Struthanthus_woodsonii	((Cladocolea_gracilis	Psittacanthus_angustifolius)	Struthanthus_oerstedii))	(Passovia_pyrifolia	(Psittacanthus_calyculatus	(Dendropemon_bicolor	Oryctanthus_occidentalis)))))	(Lepidaria_sp_Nickrent_4044
((((Oncella_ambigua	Oncocalyx_sulfureus)	Berhautia_senegalensis)	(((((Helixanthera_kirkii	(((Tapinanthus_quinquangulus	Oliverella_rubroviridis)	(Englerina_woodfordioides	Englerina_ramulosa))	Tapinanthus_constrictiflorus))	(Plicosepalus_sagittifolius	((((Ileostylus_micranthus	Muellerina_eucalyptoides)	((((((Alepis_flavida	((Loxanthera_speciosa	Amylotheca_duthieana)	((((Notanthera_heterophylla	Lepeostegeres_lancifolia)	Decaisnina_triflora)	(Lepidaria_sp_Nickrent_4044	Macrosolen_cochinchinensis))	(Lysiana_filifolia	Lysiana_exocarpi))))	Peraxilla_tetrapetala)	((Tupeia_antarctica	(Aetanthus_nodosus	Desmaria_mutabilis))	((Tripodanthus_acutifolius	((Psittacanthus_calyculatus	(Dendropemon_bicolor	Oryctanthus_occidentalis))	(((Struthanthus_woodsonii	Struthanthus_oerstedii)	(Psittacanthus_angustifolius	Cladocolea_gracilis))	Passovia_pyrifolia)))	((Tristerix_corymbosus	Nuytsia_floribunda)	Gaiadendron_punctatum))))	Atkinsonia_ligustrina)	Ligaria_cuneifolia)	(Cecarria_obtusifolia	(Loranthus_europaeus	(Loranthus_odoratus	(Loranthus_kaoi	Loranthus_delavayi))))))	((Baratranthus_axanthus	((Amyema_queenslandica	(Dactyliophora_novaeguineae	Benthamina_alyxifolia))	(Sogerianthe_sessiflora
((((Bakerella_sp_Nickrent_4161	Phragmanthera_crassicaulis)	((Vanwykia_remota	Socratina_bemarivensis)	Septulina_glauca))	(Moquiniella_rubra	((((((Oedina_pendens	Erianthemum_dregei)	((Helixanthera_kirkii	(Plicosepalus_sagittifolius	((((Ileostylus_micranthus	Muellerina_eucalyptoides)	(((Tristerix_corymbosus	Nuytsia_floribunda)	((((Lepidaria_sp_Nickrent_4044	Notanthera_heterophylla)	Gaiadendron_punctatum)	((Tripodanthus_acutifolius	(((Passovia_pyrifolia	(Dendropemon_bicolor	Oryctanthus_occidentalis))	((Psittacanthus_angustifolius	(Struthanthus_woodsonii	Struthanthus_oerstedii))	Cladocolea_gracilis))	Psittacanthus_calyculatus))	(((Alepis_flavida	((Lysiana_filifolia	Lysiana_exocarpi)	((Macrosolen_cochinchinensis	(Loxanthera_speciosa	Amylotheca_duthieana))	(Lepeostegeres_lancifolia	Decaisnina_triflora))))	Peraxilla_tetrapetala)	(Atkinsonia_ligustrina	(Ligaria_cuneifolia	(Aetanthus_nodosus	Desmaria_mutabilis))))))	Tupeia_antarctica))	(Cecarria_obtusifolia	(Loranthus_europaeus	(Loranthus_delavayi	(Loranthus_odoratus	Loranthus_kaoi))))))	(Baratranthus_axanthus	((Dactyliophora_novaeguineae	((Helixanthera_cylindrica	Benthamina_alyxifolia)	Amyema_queenslandica))
(Agelanthus_sansibarensis	((Moquiniella_rubra	((Bakerella_sp_Nickrent_4161	Phragmanthera_crassicaulis)	(((((Vanwykia_remota	Socratina_bemarivensis)	(Emelianthe_panganensis	Globimetula_dinklagei))	(Helixanthera_kirkii	(Oedina_pendens	Erianthemum_dregei)))	((Plicosepalus_sagittifolius	(((((Ileostylus_micranthus	Muellerina_eucalyptoides)	((Atkinsonia_ligustrina	(((Tristerix_corymbosus	Nuytsia_floribunda)	(Aetanthus_nodosus	Desmaria_mutabilis))	(((Tupeia_antarctica	((Lepidaria_sp_Nickrent_4044	Notanthera_heterophylla)	Gaiadendron_punctatum))	(Tripodanthus_acutifolius	((Psittacanthus_calyculatus	(Dendropemon_bicolor	Oryctanthus_occidentalis))	(((Struthanthus_woodsonii	Struthanthus_oerstedii)	(Cladocolea_gracilis	Psittacanthus_angustifolius))	Passovia_pyrifolia))))	((Alepis_flavida	((Lysiana_filifolia	Lysiana_exocarpi)	((Macrosolen_cochinchinensis	(Loxanthera_speciosa	Amylotheca_duthieana))	(Lepeostegeres_lancifolia	Decaisnina_triflora))))	(Ligaria_cuneifolia	Peraxilla_tetrapetala)))))	(Cecarria_obtusifolia	(Loranthus_europaeus	(Loranthus_odoratus	(Loranthus_kaoi	Loranthus_delavayi))))))	(Baratranthus_axanthus	((Dactyliophora_novaeguineae	(Benthamina_alyxifolia
(Agelanthus_sansibarensis	((Phragmanthera_crassicaulis	(((((((Erianthemum_dregei	(Helixanthera_kirkii	Oedina_pendens))	((((Taxillus_chinensis	(Scurrula_pulverulenta	Scurrula_parasitica))	Scurrula_ferruginea)	(((Ileostylus_micranthus	Muellerina_eucalyptoides)	((((((((((Lepeostegeres_lancifolia	(Loxanthera_speciosa	Amylotheca_duthieana))	Decaisnina_triflora)	(Macrosolen_cochinchinensis	(Lysiana_filifolia	Lysiana_exocarpi)))	(Lepidaria_sp_Nickrent_4044	Notanthera_heterophylla))	Alepis_flavida)	Peraxilla_tetrapetala)	(Tristerix_corymbosus	(Gaiadendron_punctatum	Nuytsia_floribunda)))	(Atkinsonia_ligustrina	((Tripodanthus_acutifolius	(Passovia_pyrifolia	((Psittacanthus_calyculatus	(Dendropemon_bicolor	Oryctanthus_occidentalis))	((Psittacanthus_angustifolius	Struthanthus_woodsonii)	(Cladocolea_gracilis	Struthanthus_oerstedii)))))	(Ligaria_cuneifolia	(Aetanthus_nodosus	Desmaria_mutabilis)))))	Tupeia_antarctica)	(Cecarria_obtusifolia	(Loranthus_europaeus	(Loranthus_odoratus	(Loranthus_kaoi	Loranthus_delavayi))))))	(((Benthamina_alyxifolia	(Sogerianthe_sessiflora	Amyema_queenslandica))	(Dactyliophora_novaeguineae	(Diplatia_furcata	Amyema_glabra)))
(Agelanthus_sansibarensis	(((Bakerella_sp_Nickrent_4161	((((((Plicosepalus_sagittifolius	(((Cecarria_obtusifolia	(Loranthus_europaeus	(Loranthus_delavayi	(Loranthus_odoratus	Loranthus_kaoi))))	((Ileostylus_micranthus	Muellerina_eucalyptoides)	((Tupeia_antarctica	(Tristerix_corymbosus	Nuytsia_floribunda))	(Gaiadendron_punctatum	((((((Macrosolen_cochinchinensis	(Loxanthera_speciosa	Amylotheca_duthieana))	((Lepeostegeres_lancifolia	Decaisnina_triflora)	(Lysiana_filifolia	Lysiana_exocarpi)))	(Lepidaria_sp_Nickrent_4044	Notanthera_heterophylla))	Alepis_flavida)	Peraxilla_tetrapetala)	(((Tripodanthus_acutifolius	((Dendropemon_bicolor	Oryctanthus_occidentalis)	((((Psittacanthus_calyculatus	Struthanthus_woodsonii)	Psittacanthus_angustifolius)	(Cladocolea_gracilis	Struthanthus_oerstedii))	Passovia_pyrifolia)))	(Ligaria_cuneifolia	(Aetanthus_nodosus	Desmaria_mutabilis)))	Atkinsonia_ligustrina))))))	((Baratranthus_axanthus	((Amyema_queenslandica	(Helixanthera_cylindrica	Sogerianthe_sessiflora))	(Diplatia_furcata	Amyema_glabra)))	(Dactyliophora_novaeguineae	Benthamina_alyxifolia))))	(Dendrophthoe_curvata	(Taxillus_chinensis	(((Dendrophthoe_longituba	Scurrula_parasitica)
(Agelanthus_sansibarensis	(((Bakerella_sp_Nickrent_4161	(((((Emelianthe_panganensis	Globimetula_dinklagei)	(Erianthemum_dregei	Oedina_pendens))	(Vanwykia_remota	Socratina_bemarivensis))	((Septulina_glauca	((Englerina_woodfordioides	(Tapinanthus_quinquangulus	Oliverella_rubroviridis))	(Englerina_ramulosa	Tapinanthus_constrictiflorus)))	((((Plicosepalus_sagittifolius	(Dendrophthoe_longituba	Dendrophthoe_curvata))	Helixanthera_coccinea)	(((Ileostylus_micranthus	Muellerina_eucalyptoides)	(((Atkinsonia_ligustrina	(Gaiadendron_punctatum	((Tripodanthus_acutifolius	((Psittacanthus_calyculatus	(Dendropemon_bicolor	Oryctanthus_occidentalis))	(((Struthanthus_oerstedii	Struthanthus_woodsonii)	(Psittacanthus_angustifolius	Cladocolea_gracilis))	Passovia_pyrifolia)))	((((((((Lepeostegeres_lancifolia	Macrosolen_cochinchinensis)	(Loxanthera_speciosa	Amylotheca_duthieana))	(Lysiana_filifolia	Lysiana_exocarpi))	Decaisnina_triflora)	(Lepidaria_sp_Nickrent_4044	Notanthera_heterophylla))	Alepis_flavida)	Peraxilla_tetrapetala)	(Tupeia_antarctica	(Ligaria_cuneifolia	(Aetanthus_nodosus	Desmaria_mutabilis)))))))	(Tristerix_corymbosus	Nuytsia_floribunda))	(Cecarria_obtusifolia	(Loranthus_europaeus
(Agelanthus_sansibarensis	(((Bakerella_sp_Nickrent_4161	((((Helixanthera_cylindrica	((Englerina_woodfordioides	(Tapinanthus_quinquangulus	Oliverella_rubroviridis))	(Englerina_ramulosa	Tapinanthus_constrictiflorus)))	((Erianthemum_dregei	Oedina_pendens)	((Globimetula_dinklagei	((((Dendrophthoe_longituba	Dendrophthoe_curvata)	(Baratranthus_axanthus	(((Dactyliophora_novaeguineae	(Sogerianthe_sessiflora	(Diplatia_furcata	Amyema_glabra)))	(Amyema_queenslandica	Benthamina_alyxifolia))	((Ileostylus_micranthus	Muellerina_eucalyptoides)	(Plicosepalus_sagittifolius	((Atkinsonia_ligustrina	((((((Lysiana_filifolia	Lysiana_exocarpi)	((Lepeostegeres_lancifolia	(Notanthera_heterophylla	Decaisnina_triflora))	(Macrosolen_cochinchinensis	(Loxanthera_speciosa	Amylotheca_duthieana))))	Alepis_flavida)	Peraxilla_tetrapetala)	((Nuytsia_floribunda	Tristerix_corymbosus)	(Lepidaria_sp_Nickrent_4044	Gaiadendron_punctatum)))	((Tupeia_antarctica	(Ligaria_cuneifolia	(Aetanthus_nodosus	Desmaria_mutabilis)))	(Tripodanthus_acutifolius	(((((Psittacanthus_angustifolius	Passovia_pyrifolia)	(Dendropemon_bicolor	Oryctanthus_occidentalis))	(Struthanthus_oerstedii	Struthanthus_woodsonii))	Cladocolea_gracilis)
(Agelanthus_sansibarensis	((Septulina_glauca	((Socratina_bemarivensis	Vanwykia_remota)	(((Englerina_woodfordioides	(Tapinanthus_constrictiflorus	((Englerina_ramulosa	Oliverella_rubroviridis)	Tapinanthus_quinquangulus)))	((Plicosepalus_sagittifolius	((((Diplatia_furcata	Amyema_glabra)	(((Amyema_queenslandica	(Dactyliophora_novaeguineae	Benthamina_alyxifolia))	Baratranthus_axanthus)	Sogerianthe_sessiflora))	((((Gaiadendron_punctatum	(((((Aetanthus_nodosus	Desmaria_mutabilis)	Ligaria_cuneifolia)	((((Amylotheca_duthieana	Loxanthera_speciosa)	(((Lepeostegeres_lancifolia	Decaisnina_triflora)	(Lepidaria_sp_Nickrent_4044	Macrosolen_cochinchinensis))	(Lysiana_exocarpi	Lysiana_filifolia)))	Alepis_flavida)	Peraxilla_tetrapetala))	Atkinsonia_ligustrina)	(Tripodanthus_acutifolius	(Cladocolea_gracilis	(((Psittacanthus_angustifolius	((Oryctanthus_occidentalis	Dendropemon_bicolor)	Psittacanthus_calyculatus))	Passovia_pyrifolia)	(Struthanthus_oerstedii	Struthanthus_woodsonii))))))	((Tristerix_corymbosus	(Notanthera_heterophylla	Nuytsia_floribunda))	Tupeia_antarctica))	(Cecarria_obtusifolia	(Loranthus_europaeus	(Loranthus_odoratus	(Loranthus_kaoi	Loranthus_delavayi)))))
((Oncocalyx_sulfureus	Agelanthus_sansibarensis)	((Berhautia_senegalensis	Oncella_ambigua)	((((((Helixanthera_kirkii	Emelianthe_panganensis)	Globimetula_dinklagei)	(Oedina_pendens	Erianthemum_dregei))	((Socratina_bemarivensis	Vanwykia_remota)	((((((Benthamina_alyxifolia	Amyema_queenslandica)	((Amyema_glabra	(Diplatia_furcata	Sogerianthe_sessiflora))	Dactyliophora_novaeguineae))	(Helixanthera_cylindrica	Baratranthus_axanthus))	((((((((Atkinsonia_ligustrina	(((((Lysiana_exocarpi	Lysiana_filifolia)	((Lepeostegeres_lancifolia	(Macrosolen_cochinchinensis	(Amylotheca_duthieana	Loxanthera_speciosa)))	Decaisnina_triflora))	Lepidaria_sp_Nickrent_4044)	Alepis_flavida)	Peraxilla_tetrapetala))	((Aetanthus_nodosus	Desmaria_mutabilis)	Ligaria_cuneifolia))	(((Oryctanthus_occidentalis	Dendropemon_bicolor)	((((Psittacanthus_angustifolius	Cladocolea_gracilis)	Struthanthus_oerstedii)	Struthanthus_woodsonii)	Passovia_pyrifolia))	(Psittacanthus_calyculatus	Tripodanthus_acutifolius)))	(Tupeia_antarctica	Tristerix_corymbosus))	Nuytsia_floribunda)	(Gaiadendron_punctatum	Notanthera_heterophylla))	(Cecarria_obtusifolia	(Loranthus_europaeus	(Loranthus_delavayi
(Agelanthus_sansibarensis	(((Oncella_ambigua	Oncocalyx_sulfureus)	Berhautia_senegalensis)	((Bakerella_sp_Nickrent_4161	((Phragmanthera_crassicaulis	Septulina_glauca)	((Emelianthe_panganensis	(Oedina_pendens	Erianthemum_dregei))	(Globimetula_dinklagei	((Socratina_bemarivensis	Vanwykia_remota)	((Helixanthera_kirkii	(Tapinanthus_constrictiflorus	((Englerina_woodfordioides	(Oliverella_rubroviridis	Tapinanthus_quinquangulus))	Englerina_ramulosa)))	(Plicosepalus_sagittifolius	((Helixanthera_cylindrica	((Baratranthus_axanthus	(((Amyema_glabra	Diplatia_furcata)	(Dactyliophora_novaeguineae	(Benthamina_alyxifolia	Amyema_queenslandica)))	Sogerianthe_sessiflora))	(((((((((((Lysiana_exocarpi	Lysiana_filifolia)	(((Lepeostegeres_lancifolia	Decaisnina_triflora)	Macrosolen_cochinchinensis)	(Amylotheca_duthieana	Loxanthera_speciosa)))	Lepidaria_sp_Nickrent_4044)	(Alepis_flavida	Peraxilla_tetrapetala))	(Aetanthus_nodosus	Desmaria_mutabilis))	((Tristerix_corymbosus	Ligaria_cuneifolia)	(Atkinsonia_ligustrina	((((Cladocolea_gracilis	Struthanthus_oerstedii)	Struthanthus_woodsonii)	((Psittacanthus_calyculatus	(Oryctanthus_occidentalis	Dendropemon_bicolor))	(Psittacanthus_angustifolius
(Agelanthus_sansibarensis	(((Oncella_ambigua	Oncocalyx_sulfureus)	Berhautia_senegalensis)	(Bakerella_sp_Nickrent_4161	(((Phragmanthera_crassicaulis	Septulina_glauca)	((Emelianthe_panganensis	((Helixanthera_kirkii	Oedina_pendens)	Erianthemum_dregei))	(Globimetula_dinklagei	((Socratina_bemarivensis	Vanwykia_remota)	((Taxillus_chinensis	((Tapinanthus_constrictiflorus	((Englerina_woodfordioides	(Oliverella_rubroviridis	Tapinanthus_quinquangulus))	Englerina_ramulosa))	((Helixanthera_coccinea	(Dendrophthoe_longituba	Dendrophthoe_curvata))	((Scurrula_parasitica	Scurrula_pulverulenta)	Scurrula_ferruginea))))	((((Helixanthera_cylindrica	Baratranthus_axanthus)	((Benthamina_alyxifolia	Amyema_queenslandica)	(Dactyliophora_novaeguineae	(Sogerianthe_sessiflora	(Amyema_glabra	Diplatia_furcata)))))	((Cecarria_obtusifolia	(Loranthus_europaeus	(Loranthus_delavayi	(Loranthus_odoratus	Loranthus_kaoi))))	((Ileostylus_micranthus	Muellerina_eucalyptoides)	((((Notanthera_heterophylla	(Peraxilla_tetrapetala	(((Amylotheca_duthieana	Loxanthera_speciosa)	((Lysiana_exocarpi	Lysiana_filifolia)	((Lepeostegeres_lancifolia	Decaisnina_triflora)	(Lepidaria_sp_Nickrent_4044
(Agelanthus_sansibarensis	(((Oncella_ambigua	Oncocalyx_sulfureus)	Berhautia_senegalensis)	(((Moquiniella_rubra	((Emelianthe_panganensis	Globimetula_dinklagei)	(((Helixanthera_kirkii	(Tapinanthus_constrictiflorus	((Englerina_woodfordioides	(Oliverella_rubroviridis	Tapinanthus_quinquangulus))	Englerina_ramulosa)))	((((((Helixanthera_cylindrica	Baratranthus_axanthus)	((Benthamina_alyxifolia	Amyema_queenslandica)	((Amyema_glabra	Diplatia_furcata)	(Dactyliophora_novaeguineae	Sogerianthe_sessiflora))))	((Cecarria_obtusifolia	(Loranthus_europaeus	(Loranthus_delavayi	(Loranthus_odoratus	Loranthus_kaoi))))	((Ileostylus_micranthus	Muellerina_eucalyptoides)	(((((Psittacanthus_calyculatus	Tripodanthus_acutifolius)	(((Psittacanthus_angustifolius	((Oryctanthus_occidentalis	Dendropemon_bicolor)	Passovia_pyrifolia))	(Struthanthus_oerstedii	Struthanthus_woodsonii))	Cladocolea_gracilis))	((Atkinsonia_ligustrina	(Aetanthus_nodosus	Desmaria_mutabilis))	(Ligaria_cuneifolia	(Peraxilla_tetrapetala	(((Lysiana_exocarpi	Lysiana_filifolia)	(((Amylotheca_duthieana	Loxanthera_speciosa)	(Lepeostegeres_lancifolia	(Notanthera_heterophylla	Decaisnina_triflora)))	(Lepidaria_sp_Nickrent_4044
((Englerina_woodfordioides	Agelanthus_sansibarensis)	(((((Oliverella_rubroviridis	Tapinanthus_quinquangulus)	(Englerina_ramulosa	Tapinanthus_constrictiflorus))	((((Helixanthera_cylindrica	(Baratranthus_axanthus	(((Amyema_glabra	Diplatia_furcata)	(Dactyliophora_novaeguineae	Sogerianthe_sessiflora))	(Benthamina_alyxifolia	Amyema_queenslandica))))	((Cecarria_obtusifolia	(Loranthus_europaeus	(Loranthus_odoratus	(Loranthus_kaoi	Loranthus_delavayi))))	((Ileostylus_micranthus	Muellerina_eucalyptoides)	(((Tristerix_corymbosus	Nuytsia_floribunda)	Tupeia_antarctica)	(((Tripodanthus_acutifolius	(Psittacanthus_calyculatus	(Cladocolea_gracilis	(((Oryctanthus_occidentalis	Dendropemon_bicolor)	(Passovia_pyrifolia	Psittacanthus_angustifolius))	(Struthanthus_oerstedii	Struthanthus_woodsonii)))))	((Atkinsonia_ligustrina	(Ligaria_cuneifolia	(Aetanthus_nodosus	Desmaria_mutabilis)))	(Peraxilla_tetrapetala	(((((Lysiana_exocarpi	Lysiana_filifolia)	(Decaisnina_triflora	Notanthera_heterophylla))	((Macrosolen_cochinchinensis	Lepeostegeres_lancifolia)	(Amylotheca_duthieana	Loxanthera_speciosa)))	Lepidaria_sp_Nickrent_4044)	Alepis_flavida))))	Gaiadendron_punctatum)))))	(Taxillus_chinensis
((Englerina_woodfordioides	Agelanthus_sansibarensis)	(((Phragmanthera_crassicaulis	Bakerella_sp_Nickrent_4161)	((Helixanthera_kirkii	Moquiniella_rubra)	((Oedina_pendens	Erianthemum_dregei)	((Globimetula_dinklagei	((Septulina_glauca	((Oliverella_rubroviridis	Tapinanthus_quinquangulus)	(Englerina_ramulosa	Tapinanthus_constrictiflorus)))	(((Socratina_bemarivensis	Vanwykia_remota)	((Helixanthera_cylindrica	((Baratranthus_axanthus	((Amyema_glabra	Diplatia_furcata)	(Sogerianthe_sessiflora	(Dactyliophora_novaeguineae	(Benthamina_alyxifolia	Amyema_queenslandica)))))	((Ileostylus_micranthus	Muellerina_eucalyptoides)	(((((((Lepidaria_sp_Nickrent_4044	Notanthera_heterophylla)	Gaiadendron_punctatum)	(Alepis_flavida	((((Lysiana_exocarpi	Lysiana_filifolia)	((Decaisnina_triflora	Lepeostegeres_lancifolia)	((Amylotheca_duthieana	Loxanthera_speciosa)	Macrosolen_cochinchinensis)))	Ligaria_cuneifolia)	Peraxilla_tetrapetala)))	Atkinsonia_ligustrina)	(Tripodanthus_acutifolius	(Psittacanthus_calyculatus	(((Cladocolea_gracilis	Psittacanthus_angustifolius)	((Oryctanthus_occidentalis	Dendropemon_bicolor)	Passovia_pyrifolia))	(Struthanthus_oerstedii	Struthanthus_woodsonii)))))	(((Nuytsia_floribunda
((Berhautia_senegalensis	Phragmanthera_crassicaulis)	((((Helixanthera_kirkii	Moquiniella_rubra)	(((((Scurrula_ferruginea	(Taxillus_chinensis	(Scurrula_pulverulenta	Scurrula_parasitica)))	((Socratina_bemarivensis	Vanwykia_remota)	((Dendrophthoe_longituba	Dendrophthoe_curvata)	Helixanthera_coccinea)))	(Plicosepalus_sagittifolius	((((Cecarria_obtusifolia	(Loranthus_europaeus	(Loranthus_delavayi	(Loranthus_odoratus	Loranthus_kaoi))))	((Ileostylus_micranthus	Muellerina_eucalyptoides)	((Tupeia_antarctica	((((Nuytsia_floribunda	(Aetanthus_nodosus	Desmaria_mutabilis))	(((Peraxilla_tetrapetala	((Lysiana_exocarpi	Lysiana_filifolia)	((Decaisnina_triflora	Lepeostegeres_lancifolia)	((Amylotheca_duthieana	Loxanthera_speciosa)	Macrosolen_cochinchinensis))))	Alepis_flavida)	(Ligaria_cuneifolia	Atkinsonia_ligustrina)))	(Tripodanthus_acutifolius	(((Passovia_pyrifolia	(Oryctanthus_occidentalis	Dendropemon_bicolor))	((Struthanthus_oerstedii	Cladocolea_gracilis)	(Struthanthus_woodsonii	Psittacanthus_angustifolius)))	Psittacanthus_calyculatus)))	((Lepidaria_sp_Nickrent_4044	Notanthera_heterophylla)	Gaiadendron_punctatum)))	Tristerix_corymbosus)))	(Helixanthera_cylindrica
(Agelanthus_sansibarensis	((Berhautia_senegalensis	(Oncella_ambigua	Oncocalyx_sulfureus))	((Bakerella_sp_Nickrent_4161	((((((((Dendrophthoe_longituba	Dendrophthoe_curvata)	Helixanthera_coccinea)	Plicosepalus_sagittifolius)	((((Ileostylus_micranthus	Muellerina_eucalyptoides)	(((((((((((Lysiana_exocarpi	Lysiana_filifolia)	((Lepeostegeres_lancifolia	Decaisnina_triflora)	(Lepidaria_sp_Nickrent_4044	Macrosolen_cochinchinensis)))	(Amylotheca_duthieana	Loxanthera_speciosa))	(Alepis_flavida	Peraxilla_tetrapetala))	Atkinsonia_ligustrina)	((Desmaria_mutabilis	Ligaria_cuneifolia)	Aetanthus_nodosus))	(Tripodanthus_acutifolius	((Passovia_pyrifolia	(Psittacanthus_calyculatus	(Oryctanthus_occidentalis	Dendropemon_bicolor)))	((Struthanthus_oerstedii	(Psittacanthus_angustifolius	Cladocolea_gracilis))	Struthanthus_woodsonii))))	(Tupeia_antarctica	Tristerix_corymbosus))	Nuytsia_floribunda)	(Notanthera_heterophylla	Gaiadendron_punctatum))	(Cecarria_obtusifolia	(Loranthus_europaeus	(Loranthus_delavayi	(Loranthus_odoratus	Loranthus_kaoi))))))	(Baratranthus_axanthus	(((Amyema_queenslandica	(Helixanthera_cylindrica	Benthamina_alyxifolia))	(Dactyliophora_novaeguineae	(Amyema_glabra
(Agelanthus_sansibarensis	((Berhautia_senegalensis	(Oncella_ambigua	Oncocalyx_sulfureus))	(Phragmanthera_crassicaulis	(Bakerella_sp_Nickrent_4161	(Plicosepalus_sagittifolius	(((Helixanthera_cylindrica	((Oliverella_rubroviridis	(Englerina_woodfordioides	Tapinanthus_quinquangulus))	(Englerina_ramulosa	Tapinanthus_constrictiflorus)))	((Septulina_glauca	(((Oedina_pendens	Erianthemum_dregei)	(Globimetula_dinklagei	Emelianthe_panganensis))	(Helixanthera_kirkii	Moquiniella_rubra)))	((((Ileostylus_micranthus	Muellerina_eucalyptoides)	((((((((Lysiana_exocarpi	Lysiana_filifolia)	((Lepeostegeres_lancifolia	(Notanthera_heterophylla	Decaisnina_triflora))	Macrosolen_cochinchinensis))	(Amylotheca_duthieana	Loxanthera_speciosa))	(Alepis_flavida	Peraxilla_tetrapetala))	((Tupeia_antarctica	(Ligaria_cuneifolia	(Aetanthus_nodosus	Desmaria_mutabilis)))	(Tripodanthus_acutifolius	((Passovia_pyrifolia	(Psittacanthus_calyculatus	(Oryctanthus_occidentalis	Dendropemon_bicolor)))	((Psittacanthus_angustifolius	(Struthanthus_oerstedii	Struthanthus_woodsonii))	Cladocolea_gracilis)))))	Atkinsonia_ligustrina)	((Nuytsia_floribunda	Tristerix_corymbosus)	(Lepidaria_sp_Nickrent_4044	Gaiadendron_punctatum)))
(Agelanthus_sansibarensis	((Bakerella_sp_Nickrent_4161	((((((Globimetula_dinklagei	Emelianthe_panganensis)	(Erianthemum_dregei	Oedina_pendens))	((Vanwykia_remota	Socratina_bemarivensis)	((Taxillus_chinensis	(Helixanthera_cylindrica	((((((Amyema_glabra	Diplatia_furcata)	Dactyliophora_novaeguineae)	(Amyema_queenslandica	Benthamina_alyxifolia))	Sogerianthe_sessiflora)	Baratranthus_axanthus)	((Cecarria_obtusifolia	((Loranthus_delavayi	(Loranthus_kaoi	Loranthus_odoratus))	Loranthus_europaeus))	((Ileostylus_micranthus	Muellerina_eucalyptoides)	(Tristerix_corymbosus	(Tupeia_antarctica	(Nuytsia_floribunda	((((Peraxilla_tetrapetala	(((Decaisnina_triflora	(((Lepeostegeres_lancifolia	Macrosolen_cochinchinensis)	(Lysiana_exocarpi	Lysiana_filifolia))	(Loxanthera_speciosa	Amylotheca_duthieana)))	(Lepidaria_sp_Nickrent_4044	Notanthera_heterophylla))	Alepis_flavida))	((Tripodanthus_acutifolius	(Psittacanthus_calyculatus	(((Struthanthus_woodsonii	Struthanthus_oerstedii)	(Psittacanthus_angustifolius	(Passovia_pyrifolia	(Dendropemon_bicolor	Oryctanthus_occidentalis))))	Cladocolea_gracilis)))	(Ligaria_cuneifolia	(Desmaria_mutabilis	Aetanthus_nodosus))))
((Englerina_woodfordioides	Agelanthus_sansibarensis)	(((((((((Globimetula_dinklagei	Emelianthe_panganensis)	(Erianthemum_dregei	Oedina_pendens))	((Helixanthera_kirkii	(Vanwykia_remota	Socratina_bemarivensis))	((Dendrophthoe_curvata	Dendrophthoe_longituba)	((Plicosepalus_sagittifolius	(((((Amyema_queenslandica	Dactyliophora_novaeguineae)	Benthamina_alyxifolia)	(Sogerianthe_sessiflora	(Amyema_glabra	Diplatia_furcata)))	(Helixanthera_cylindrica	Baratranthus_axanthus))	((Ileostylus_micranthus	Muellerina_eucalyptoides)	((((((Tripodanthus_acutifolius	((Passovia_pyrifolia	(Psittacanthus_calyculatus	(Dendropemon_bicolor	Oryctanthus_occidentalis)))	((Struthanthus_woodsonii	Struthanthus_oerstedii)	(Cladocolea_gracilis	Psittacanthus_angustifolius))))	(Aetanthus_nodosus	(Tupeia_antarctica	Desmaria_mutabilis)))	((Nuytsia_floribunda	Tristerix_corymbosus)	(Gaiadendron_punctatum	(((Decaisnina_triflora	(Lepeostegeres_lancifolia	((Lysiana_exocarpi	Lysiana_filifolia)	(Macrosolen_cochinchinensis	(Loxanthera_speciosa	Amylotheca_duthieana)))))	(Lepidaria_sp_Nickrent_4044	Notanthera_heterophylla))	(Alepis_flavida	Peraxilla_tetrapetala)))))	Atkinsonia_ligustrina)	Ligaria_cuneifolia)
((Oncocalyx_sulfureus	Agelanthus_sansibarensis)	((Moquiniella_rubra	(((((((Tapinanthus_constrictiflorus	(Englerina_ramulosa	Oliverella_rubroviridis))	Tapinanthus_quinquangulus)	((Vanwykia_remota	Socratina_bemarivensis)	((Plicosepalus_sagittifolius	(((((Sogerianthe_sessiflora	Amyema_queenslandica)	Benthamina_alyxifolia)	(Dactyliophora_novaeguineae	(Amyema_glabra	Diplatia_furcata)))	(Helixanthera_cylindrica	Baratranthus_axanthus))	((Cecarria_obtusifolia	((Loranthus_kaoi	(Loranthus_odoratus	Loranthus_delavayi))	Loranthus_europaeus))	((Ileostylus_micranthus	Muellerina_eucalyptoides)	((((((Tupeia_antarctica	(Nuytsia_floribunda	Tristerix_corymbosus))	(Tripodanthus_acutifolius	((Struthanthus_woodsonii	Struthanthus_oerstedii)	((Cladocolea_gracilis	Psittacanthus_angustifolius)	(Passovia_pyrifolia	(Psittacanthus_calyculatus	(Dendropemon_bicolor	Oryctanthus_occidentalis)))))))	(((Lepidaria_sp_Nickrent_4044	Notanthera_heterophylla)	Gaiadendron_punctatum)	((Peraxilla_tetrapetala	Alepis_flavida)	((Lysiana_exocarpi	Lysiana_filifolia)	(((Lepeostegeres_lancifolia	Decaisnina_triflora)	Macrosolen_cochinchinensis)	(Loxanthera_speciosa	Amylotheca_duthieana))))))	(Aetanthus_nodosus
((Englerina_woodfordioides	Agelanthus_sansibarensis)	((Moquiniella_rubra	(((((Tapinanthus_constrictiflorus	Englerina_ramulosa)	(Oliverella_rubroviridis	Tapinanthus_quinquangulus))	(((Septulina_glauca	(Globimetula_dinklagei	(Helixanthera_kirkii	Emelianthe_panganensis)))	(Erianthemum_dregei	Oedina_pendens))	((Scurrula_ferruginea	(Taxillus_chinensis	(Scurrula_pulverulenta	Scurrula_parasitica)))	(((Vanwykia_remota	Socratina_bemarivensis)	(Plicosepalus_sagittifolius	(Dendrophthoe_curvata	Dendrophthoe_longituba)))	(((Cecarria_obtusifolia	((Loranthus_kaoi	(Loranthus_odoratus	Loranthus_delavayi))	Loranthus_europaeus))	((Ileostylus_micranthus	Muellerina_eucalyptoides)	((Tupeia_antarctica	(Gaiadendron_punctatum	(((Lepidaria_sp_Nickrent_4044	Notanthera_heterophylla)	Nuytsia_floribunda)	Tristerix_corymbosus)))	((Tripodanthus_acutifolius	((((Psittacanthus_angustifolius	(Struthanthus_woodsonii	Struthanthus_oerstedii))	(Passovia_pyrifolia	(Dendropemon_bicolor	Oryctanthus_occidentalis)))	Psittacanthus_calyculatus)	Cladocolea_gracilis))	(((Peraxilla_tetrapetala	Alepis_flavida)	(((Macrosolen_cochinchinensis	(Loxanthera_speciosa	Amylotheca_duthieana))	(Lepeostegeres_lancifolia
(Agelanthus_sansibarensis	((Tapinanthus_constrictiflorus	(Englerina_ramulosa	(Englerina_woodfordioides	(Oliverella_rubroviridis	Tapinanthus_quinquangulus))))	((Septulina_glauca	(((Globimetula_dinklagei	Emelianthe_panganensis)	(Erianthemum_dregei	Oedina_pendens))	(((Helixanthera_kirkii	Moquiniella_rubra)	Phragmanthera_crassicaulis)	(Berhautia_senegalensis	(Bakerella_sp_Nickrent_4161	(Oncella_ambigua	Oncocalyx_sulfureus))))))	(((Vanwykia_remota	Socratina_bemarivensis)	(Plicosepalus_sagittifolius	(Helixanthera_coccinea	(Dendrophthoe_curvata	Dendrophthoe_longituba))))	((((Cecarria_obtusifolia	((Loranthus_odoratus	(Loranthus_delavayi	Loranthus_kaoi))	Loranthus_europaeus))	((Ileostylus_micranthus	Muellerina_eucalyptoides)	((Tupeia_antarctica	(Nuytsia_floribunda	Tristerix_corymbosus))	((((Gaiadendron_punctatum	(Tripodanthus_acutifolius	((Cladocolea_gracilis	(Psittacanthus_angustifolius	(Struthanthus_oerstedii	Struthanthus_woodsonii)))	(Passovia_pyrifolia	(Psittacanthus_calyculatus	(Dendropemon_bicolor	Oryctanthus_occidentalis))))))	(((Aetanthus_nodosus	Peraxilla_tetrapetala)	Alepis_flavida)	(((Lepidaria_sp_Nickrent_4044	Notanthera_heterophylla)	(Macrosolen_cochinchinensis
(Agelanthus_sansibarensis	(((((Oliverella_rubroviridis	Tapinanthus_quinquangulus)	(Tapinanthus_constrictiflorus	Englerina_ramulosa))	Englerina_woodfordioides)	(Moquiniella_rubra	(((Globimetula_dinklagei	(Berhautia_senegalensis	(Helixanthera_kirkii	Emelianthe_panganensis)))	(Erianthemum_dregei	Oedina_pendens))	(Phragmanthera_crassicaulis	(((Vanwykia_remota	Socratina_bemarivensis)	(Bakerella_sp_Nickrent_4161	((Plicosepalus_sagittifolius	(Helixanthera_coccinea	(Dendrophthoe_curvata	Dendrophthoe_longituba)))	((((Ileostylus_micranthus	Muellerina_eucalyptoides)	(((((Tripodanthus_acutifolius	(((Struthanthus_oerstedii	Struthanthus_woodsonii)	(Passovia_pyrifolia	(Psittacanthus_angustifolius	((Dendropemon_bicolor	Oryctanthus_occidentalis)	Cladocolea_gracilis))))	Psittacanthus_calyculatus))	((Ligaria_cuneifolia	(Aetanthus_nodosus	Desmaria_mutabilis))	(Atkinsonia_ligustrina	((Peraxilla_tetrapetala	(Alepis_flavida	(Decaisnina_triflora	((Lysiana_exocarpi	Lysiana_filifolia)	((Loxanthera_speciosa	Amylotheca_duthieana)	(Lepeostegeres_lancifolia	Macrosolen_cochinchinensis))))))	(Lepidaria_sp_Nickrent_4044	Notanthera_heterophylla)))))	Tupeia_antarctica)	(Gaiadendron_punctatum	(Nuytsia_floribunda
((((((Oliverella_rubroviridis	Tapinanthus_quinquangulus)	(Tapinanthus_constrictiflorus	Englerina_ramulosa))	Englerina_woodfordioides)	((Helixanthera_coccinea	(((((Taxillus_chinensis	(Scurrula_pulverulenta	Scurrula_parasitica))	Scurrula_ferruginea)	((Plicosepalus_sagittifolius	(Dendrophthoe_curvata	Dendrophthoe_longituba))	(((Helixanthera_cylindrica	Baratranthus_axanthus)	(Benthamina_alyxifolia	(((Amyema_glabra	Diplatia_furcata)	Sogerianthe_sessiflora)	Dactyliophora_novaeguineae)))	(((Cecarria_obtusifolia	(((Loranthus_kaoi	Loranthus_odoratus)	Loranthus_delavayi)	Loranthus_europaeus))	((Ileostylus_micranthus	Muellerina_eucalyptoides)	(((Gaiadendron_punctatum	(Lepidaria_sp_Nickrent_4044	Notanthera_heterophylla))	((Atkinsonia_ligustrina	Ligaria_cuneifolia)	((Tripodanthus_acutifolius	((((Psittacanthus_angustifolius	Struthanthus_oerstedii)	Cladocolea_gracilis)	Struthanthus_woodsonii)	(Passovia_pyrifolia	(Psittacanthus_calyculatus	(Dendropemon_bicolor	Oryctanthus_occidentalis)))))	(Peraxilla_tetrapetala	(Alepis_flavida	(((Lysiana_exocarpi	Lysiana_filifolia)	(((Lepeostegeres_lancifolia	Decaisnina_triflora)	Amylotheca_duthieana)	Macrosolen_cochinchinensis))	Loxanthera_speciosa))))))
(Agelanthus_sansibarensis	((((Oncella_ambigua	Phragmanthera_crassicaulis)	(((((((Plicosepalus_sagittifolius	(Helixanthera_coccinea	(Dendrophthoe_curvata	Dendrophthoe_longituba)))	((((Baratranthus_axanthus	(Amyema_queenslandica	(Dactyliophora_novaeguineae	(Sogerianthe_sessiflora	Benthamina_alyxifolia))))	(Amyema_glabra	Diplatia_furcata))	((Ileostylus_micranthus	Muellerina_eucalyptoides)	((Tupeia_antarctica	(((Tristerix_corymbosus	Nuytsia_floribunda)	(Aetanthus_nodosus	Desmaria_mutabilis))	((Tripodanthus_acutifolius	(((Psittacanthus_angustifolius	((Passovia_pyrifolia	(Dendropemon_bicolor	Oryctanthus_occidentalis))	(Struthanthus_oerstedii	Struthanthus_woodsonii)))	Psittacanthus_calyculatus)	Cladocolea_gracilis))	((Ligaria_cuneifolia	(Peraxilla_tetrapetala	(Alepis_flavida	(Gaiadendron_punctatum	((Lepidaria_sp_Nickrent_4044	Notanthera_heterophylla)	((Lysiana_exocarpi	Lysiana_filifolia)	((Lepeostegeres_lancifolia	Decaisnina_triflora)	((Loxanthera_speciosa	Amylotheca_duthieana)	Macrosolen_cochinchinensis))))))))	Atkinsonia_ligustrina))))	(Cecarria_obtusifolia	(((Loranthus_kaoi	Loranthus_odoratus)	Loranthus_delavayi)	Loranthus_europaeus)))))	((Scurrula_ferruginea
(Agelanthus_sansibarensis	((((Emelianthe_panganensis	(Globimetula_dinklagei	(((Vanwykia_remota	Socratina_bemarivensis)	(Bakerella_sp_Nickrent_4161	(((((Scurrula_ferruginea	(Scurrula_pulverulenta	Scurrula_parasitica))	(Helixanthera_coccinea	Taxillus_chinensis))	(Dendrophthoe_curvata	Dendrophthoe_longituba))	(((Ileostylus_micranthus	Muellerina_eucalyptoides)	((((Tristerix_corymbosus	(Gaiadendron_punctatum	Nuytsia_floribunda))	(((Atkinsonia_ligustrina	(Ligaria_cuneifolia	(Aetanthus_nodosus	Desmaria_mutabilis)))	(Peraxilla_tetrapetala	(Alepis_flavida	((Lepidaria_sp_Nickrent_4044	Notanthera_heterophylla)	((Loxanthera_speciosa	Amylotheca_duthieana)	((Macrosolen_cochinchinensis	(Lepeostegeres_lancifolia	Decaisnina_triflora))	(Lysiana_exocarpi	Lysiana_filifolia)))))))	(Tripodanthus_acutifolius	(((Dendropemon_bicolor	Oryctanthus_occidentalis)	(Passovia_pyrifolia	(((Cladocolea_gracilis	Struthanthus_oerstedii)	Psittacanthus_angustifolius)	Struthanthus_woodsonii)))	Psittacanthus_calyculatus))))	Tupeia_antarctica)	(Cecarria_obtusifolia	(((Loranthus_kaoi	Loranthus_odoratus)	Loranthus_delavayi)	Loranthus_europaeus))))	(Baratranthus_axanthus	((Dactyliophora_novaeguineae
((((Tapinanthus_quinquangulus	Oliverella_rubroviridis)	Englerina_woodfordioides)	(Tapinanthus_constrictiflorus	Englerina_ramulosa))	(Septulina_glauca	((Helixanthera_kirkii	Moquiniella_rubra)	((Phragmanthera_crassicaulis	(Bakerella_sp_Nickrent_4161	((Berhautia_senegalensis	(Oncella_ambigua	Oncocalyx_sulfureus))	Agelanthus_sansibarensis)))	((Globimetula_dinklagei	Emelianthe_panganensis)	((((Helixanthera_coccinea	(Scurrula_ferruginea	((Scurrula_pulverulenta	Scurrula_parasitica)	Taxillus_chinensis)))	(((((Cecarria_obtusifolia	(((Loranthus_delavayi	Loranthus_odoratus)	Loranthus_kaoi)	Loranthus_europaeus))	((Ileostylus_micranthus	Muellerina_eucalyptoides)	(((((Atkinsonia_ligustrina	(((Ligaria_cuneifolia	Peraxilla_tetrapetala)	((Loxanthera_speciosa	Amylotheca_duthieana)	((Macrosolen_cochinchinensis	(Lepeostegeres_lancifolia	Decaisnina_triflora))	(Lysiana_exocarpi	Lysiana_filifolia))))	Alepis_flavida))	(Tripodanthus_acutifolius	(((Dendropemon_bicolor	Oryctanthus_occidentalis)	(Passovia_pyrifolia	(((Cladocolea_gracilis	Struthanthus_oerstedii)	Psittacanthus_angustifolius)	Struthanthus_woodsonii)))	Psittacanthus_calyculatus)))	(Aetanthus_nodosus	Desmaria_mutabilis))
(Agelanthus_sansibarensis	((Bakerella_sp_Nickrent_4161	((((((Globimetula_dinklagei	(Helixanthera_kirkii	(Socratina_bemarivensis	Vanwykia_remota)))	Emelianthe_panganensis)	(((Dendrophthoe_curvata	Dendrophthoe_longituba)	((((((((Oliverella_rubroviridis	Tapinanthus_quinquangulus)	(Tapinanthus_constrictiflorus	Englerina_ramulosa))	Englerina_woodfordioides)	Scurrula_parasitica)	Scurrula_pulverulenta)	(Helixanthera_coccinea	Taxillus_chinensis))	Scurrula_ferruginea)	(Plicosepalus_sagittifolius	(((Cecarria_obtusifolia	(Loranthus_europaeus	((Loranthus_kaoi	Loranthus_odoratus)	Loranthus_delavayi)))	((Muellerina_eucalyptoides	Ileostylus_micranthus)	(((((((((Psittacanthus_angustifolius	((Dendropemon_bicolor	Oryctanthus_occidentalis)	Cladocolea_gracilis))	((Struthanthus_oerstedii	Struthanthus_woodsonii)	Passovia_pyrifolia))	Psittacanthus_calyculatus)	Tripodanthus_acutifolius)	(Tupeia_antarctica	(Tristerix_corymbosus	(Nuytsia_floribunda	(Aetanthus_nodosus	Desmaria_mutabilis)))))	((((Lysiana_filifolia	Lysiana_exocarpi)	((Decaisnina_triflora	Lepeostegeres_lancifolia)	((Amylotheca_duthieana	Loxanthera_speciosa)	Macrosolen_cochinchinensis)))	(Peraxilla_tetrapetala	Alepis_flavida))
((Agelanthus_sansibarensis	((Phragmanthera_crassicaulis	(Bakerella_sp_Nickrent_4161	((Helixanthera_coccinea	(((((Englerina_ramulosa	(Oliverella_rubroviridis	Tapinanthus_quinquangulus))	Tapinanthus_constrictiflorus)	Englerina_woodfordioides)	Plicosepalus_sagittifolius)	((((Muellerina_eucalyptoides	Ileostylus_micranthus)	(((Gaiadendron_punctatum	(Lepidaria_sp_Nickrent_4044	Notanthera_heterophylla))	((((Aetanthus_nodosus	Desmaria_mutabilis)	(((Dendropemon_bicolor	Oryctanthus_occidentalis)	((Psittacanthus_calyculatus	Struthanthus_woodsonii)	((Cladocolea_gracilis	Struthanthus_oerstedii)	(Psittacanthus_angustifolius	Passovia_pyrifolia))))	Tripodanthus_acutifolius))	(Tupeia_antarctica	Tristerix_corymbosus))	((((((Amylotheca_duthieana	Loxanthera_speciosa)	Macrosolen_cochinchinensis)	((Lysiana_filifolia	Lysiana_exocarpi)	Lepeostegeres_lancifolia))	(Nuytsia_floribunda	Decaisnina_triflora))	(Peraxilla_tetrapetala	(Ligaria_cuneifolia	Alepis_flavida)))	Atkinsonia_ligustrina)))	(Cecarria_obtusifolia	(Loranthus_europaeus	((Loranthus_odoratus	Loranthus_kaoi)	Loranthus_delavayi)))))	(Baratranthus_axanthus	(((Diplatia_furcata	Amyema_glabra)	(Dactyliophora_novaeguineae	Sogerianthe_sessiflora))
(Agelanthus_sansibarensis	((Phragmanthera_crassicaulis	(Bakerella_sp_Nickrent_4161	(((Erianthemum_dregei	((Helixanthera_kirkii	Moquiniella_rubra)	Oedina_pendens))	((Globimetula_dinklagei	Emelianthe_panganensis)	(((Socratina_bemarivensis	Vanwykia_remota)	(((Englerina_ramulosa	Tapinanthus_constrictiflorus)	(Tapinanthus_quinquangulus	Oliverella_rubroviridis))	Englerina_woodfordioides))	(((Dendrophthoe_curvata	Dendrophthoe_longituba)	(Helixanthera_coccinea	Plicosepalus_sagittifolius))	((((Muellerina_eucalyptoides	Ileostylus_micranthus)	(((Tristerix_corymbosus	(Nuytsia_floribunda	Gaiadendron_punctatum))	((Atkinsonia_ligustrina	(((Ligaria_cuneifolia	(Aetanthus_nodosus	Desmaria_mutabilis))	(((Cladocolea_gracilis	(Psittacanthus_angustifolius	((Passovia_pyrifolia	(Dendropemon_bicolor	Oryctanthus_occidentalis))	(Struthanthus_oerstedii	Struthanthus_woodsonii))))	Psittacanthus_calyculatus)	Tripodanthus_acutifolius))	(Peraxilla_tetrapetala	(Alepis_flavida	(((Lepidaria_sp_Nickrent_4044	Macrosolen_cochinchinensis)	(Lysiana_filifolia	Lysiana_exocarpi))	(((Notanthera_heterophylla	Decaisnina_triflora)	Lepeostegeres_lancifolia)	(Amylotheca_duthieana	Loxanthera_speciosa)))))))	Tupeia_antarctica))
(Agelanthus_sansibarensis	((Phragmanthera_crassicaulis	(Bakerella_sp_Nickrent_4161	((((Erianthemum_dregei	Oedina_pendens)	((((Helixanthera_kirkii	(Socratina_bemarivensis	Vanwykia_remota))	Dendrophthoe_longituba)	(Globimetula_dinklagei	Emelianthe_panganensis))	(((Tapinanthus_constrictiflorus	(Englerina_ramulosa	(Oliverella_rubroviridis	Tapinanthus_quinquangulus)))	Englerina_woodfordioides)	((Dendrophthoe_curvata	(Helixanthera_coccinea	Plicosepalus_sagittifolius))	((((Cecarria_obtusifolia	(Loranthus_europaeus	((Loranthus_odoratus	Loranthus_kaoi)	Loranthus_delavayi)))	((Muellerina_eucalyptoides	Ileostylus_micranthus)	((Tupeia_antarctica	((Ligaria_cuneifolia	(Aetanthus_nodosus	Desmaria_mutabilis))	(((((Passovia_pyrifolia	(Dendropemon_bicolor	Oryctanthus_occidentalis))	((Struthanthus_oerstedii	Struthanthus_woodsonii)	(Cladocolea_gracilis	Psittacanthus_angustifolius)))	Psittacanthus_calyculatus)	Tripodanthus_acutifolius)	((Peraxilla_tetrapetala	(Alepis_flavida	(((Lysiana_filifolia	Lysiana_exocarpi)	(Decaisnina_triflora	Macrosolen_cochinchinensis))	((Amylotheca_duthieana	Loxanthera_speciosa)	Lepeostegeres_lancifolia))))	Atkinsonia_ligustrina))))	((Notanthera_heterophylla
(Agelanthus_sansibarensis	(((Phragmanthera_crassicaulis	(Bakerella_sp_Nickrent_4161	((((((((Muellerina_eucalyptoides	Ileostylus_micranthus)	((((((Ligaria_cuneifolia	Peraxilla_tetrapetala)	(Alepis_flavida	(((Lysiana_filifolia	Lysiana_exocarpi)	((Notanthera_heterophylla	(Decaisnina_triflora	Macrosolen_cochinchinensis))	Lepidaria_sp_Nickrent_4044))	(Loxanthera_speciosa	(Lepeostegeres_lancifolia	Amylotheca_duthieana)))))	Gaiadendron_punctatum)	((((Struthanthus_oerstedii	Struthanthus_woodsonii)	(Cladocolea_gracilis	(Psittacanthus_angustifolius	((Psittacanthus_calyculatus	(Dendropemon_bicolor	Oryctanthus_occidentalis))	Passovia_pyrifolia))))	Tripodanthus_acutifolius)	Atkinsonia_ligustrina))	((Desmaria_mutabilis	((Aetanthus_nodosus	Tristerix_corymbosus)	Nuytsia_floribunda))	Tupeia_antarctica))	(Cecarria_obtusifolia	(Loranthus_europaeus	(Loranthus_kaoi	(Loranthus_delavayi	Loranthus_odoratus))))))	((((Benthamina_alyxifolia	Amyema_queenslandica)	((Sogerianthe_sessiflora	(Diplatia_furcata	Amyema_glabra))	Dactyliophora_novaeguineae))	(Helixanthera_cylindrica	Baratranthus_axanthus))	(Dendrophthoe_longituba	Dendrophthoe_curvata)))	(Helixanthera_coccinea	((Scurrula_ferruginea
(Agelanthus_sansibarensis	(((Helixanthera_kirkii	Bakerella_sp_Nickrent_4161)	(((((Erianthemum_dregei	Oedina_pendens)	((Socratina_bemarivensis	Vanwykia_remota)	(Dendrophthoe_longituba	(Emelianthe_panganensis	Globimetula_dinklagei))))	(Septulina_glauca	((Englerina_woodfordioides	((Oliverella_rubroviridis	(Tapinanthus_quinquangulus	Englerina_ramulosa))	Tapinanthus_constrictiflorus))	(Helixanthera_cylindrica	((((Helixanthera_coccinea	Dendrophthoe_curvata)	(((Muellerina_eucalyptoides	Ileostylus_micranthus)	((((Atkinsonia_ligustrina	((Peraxilla_tetrapetala	(Alepis_flavida	((((Lysiana_filifolia	Lysiana_exocarpi)	(Decaisnina_triflora	Macrosolen_cochinchinensis))	((Loxanthera_speciosa	Amylotheca_duthieana)	Lepeostegeres_lancifolia))	(Notanthera_heterophylla	Lepidaria_sp_Nickrent_4044))))	((Ligaria_cuneifolia	(Aetanthus_nodosus	Desmaria_mutabilis))	(((Cladocolea_gracilis	(((Psittacanthus_angustifolius	(Dendropemon_bicolor	Oryctanthus_occidentalis))	Passovia_pyrifolia)	(Struthanthus_oerstedii	Struthanthus_woodsonii)))	Psittacanthus_calyculatus)	Tripodanthus_acutifolius))))	((Tristerix_corymbosus	Nuytsia_floribunda)	Gaiadendron_punctatum))	Tupeia_antarctica)	(Cecarria_obtusifolia
((Oncocalyx_sulfureus	Agelanthus_sansibarensis)	(((Bakerella_sp_Nickrent_4161	((((Socratina_bemarivensis	Vanwykia_remota)	((((Helixanthera_kirkii	(Englerina_woodfordioides	((Oliverella_rubroviridis	Tapinanthus_quinquangulus)	(Englerina_ramulosa	Tapinanthus_constrictiflorus))))	(((Helixanthera_coccinea	(Scurrula_pulverulenta	(Scurrula_ferruginea	Scurrula_parasitica)))	Taxillus_chinensis)	((Plicosepalus_sagittifolius	Dendrophthoe_curvata)	(((Muellerina_eucalyptoides	Ileostylus_micranthus)	((((((Tupeia_antarctica	(Ligaria_cuneifolia	(Aetanthus_nodosus	Desmaria_mutabilis)))	((Atkinsonia_ligustrina	(((Cladocolea_gracilis	((Struthanthus_woodsonii	Struthanthus_oerstedii)	(Psittacanthus_angustifolius	((Dendropemon_bicolor	Oryctanthus_occidentalis)	Passovia_pyrifolia))))	Psittacanthus_calyculatus)	Tripodanthus_acutifolius))	(Peraxilla_tetrapetala	(Alepis_flavida	(((Lysiana_filifolia	Lysiana_exocarpi)	(Lepidaria_sp_Nickrent_4044	Macrosolen_cochinchinensis))	((Notanthera_heterophylla	(Decaisnina_triflora	Lepeostegeres_lancifolia))	(Loxanthera_speciosa	Amylotheca_duthieana)))))))	Tristerix_corymbosus)	Nuytsia_floribunda)	Gaiadendron_punctatum)	(Cecarria_obtusifolia	(Loranthus_europaeus
((Oncocalyx_sulfureus	Agelanthus_sansibarensis)	((Bakerella_sp_Nickrent_4161	((Moquiniella_rubra	((((Tapinanthus_constrictiflorus	(Englerina_woodfordioides	((Englerina_ramulosa	Oliverella_rubroviridis)	Tapinanthus_quinquangulus)))	(Plicosepalus_sagittifolius	((((Scurrula_ferruginea	(Scurrula_parasitica	Scurrula_pulverulenta))	Taxillus_chinensis)	(Helixanthera_coccinea	(((Muellerina_eucalyptoides	Ileostylus_micranthus)	(((((Aetanthus_nodosus	Desmaria_mutabilis)	(((((Struthanthus_woodsonii	(Struthanthus_oerstedii	((Passovia_pyrifolia	Psittacanthus_angustifolius)	Cladocolea_gracilis)))	Psittacanthus_calyculatus)	(Dendropemon_bicolor	Oryctanthus_occidentalis))	Tripodanthus_acutifolius)	((Ligaria_cuneifolia	(Peraxilla_tetrapetala	(Alepis_flavida	(((Lysiana_filifolia	Lysiana_exocarpi)	(((Decaisnina_triflora	Lepeostegeres_lancifolia)	Notanthera_heterophylla)	(Macrosolen_cochinchinensis	(Loxanthera_speciosa	Amylotheca_duthieana))))	Lepidaria_sp_Nickrent_4044))))	Atkinsonia_ligustrina)))	(Tupeia_antarctica	Tristerix_corymbosus))	(Nuytsia_floribunda	Gaiadendron_punctatum))	(Cecarria_obtusifolia	(Loranthus_europaeus	(Loranthus_delavayi	(Loranthus_odoratus	Loranthus_kaoi))))))
(Agelanthus_sansibarensis	((Berhautia_senegalensis	(Oncella_ambigua	Oncocalyx_sulfureus))	(Bakerella_sp_Nickrent_4161	((Moquiniella_rubra	(((Emelianthe_panganensis	(Erianthemum_dregei	Oedina_pendens))	((Socratina_bemarivensis	Vanwykia_remota)	(Helixanthera_kirkii	((Englerina_woodfordioides	(Tapinanthus_constrictiflorus	(Tapinanthus_quinquangulus	(Englerina_ramulosa	Oliverella_rubroviridis))))	(((Plicosepalus_sagittifolius	(((Cecarria_obtusifolia	(Loranthus_europaeus	(Loranthus_kaoi	(Loranthus_delavayi	Loranthus_odoratus))))	((Muellerina_eucalyptoides	Ileostylus_micranthus)	(((Tripodanthus_acutifolius	(Cladocolea_gracilis	((Struthanthus_woodsonii	Struthanthus_oerstedii)	((Passovia_pyrifolia	Psittacanthus_angustifolius)	((Dendropemon_bicolor	Oryctanthus_occidentalis)	Psittacanthus_calyculatus)))))	(((Ligaria_cuneifolia	(((Lysiana_filifolia	Lysiana_exocarpi)	((Decaisnina_triflora	Lepeostegeres_lancifolia)	(Macrosolen_cochinchinensis	(Loxanthera_speciosa	Amylotheca_duthieana))))	(Peraxilla_tetrapetala	Alepis_flavida)))	Atkinsonia_ligustrina)	(Aetanthus_nodosus	Desmaria_mutabilis)))	(Tupeia_antarctica	((Notanthera_heterophylla	(Lepidaria_sp_Nickrent_4044
(Agelanthus_sansibarensis	((Berhautia_senegalensis	(Oncella_ambigua	Oncocalyx_sulfureus))	(Phragmanthera_crassicaulis	(Bakerella_sp_Nickrent_4161	(((Dendrophthoe_longituba	Socratina_bemarivensis)	(Vanwykia_remota	((((Scurrula_ferruginea	(Taxillus_chinensis	(Scurrula_parasitica	(Scurrula_pulverulenta	(Tapinanthus_constrictiflorus	(Englerina_ramulosa	(Englerina_woodfordioides	(Oliverella_rubroviridis	Tapinanthus_quinquangulus))))))))	Helixanthera_coccinea)	(Helixanthera_cylindrica	((((Benthamina_alyxifolia	Amyema_queenslandica)	(Dactyliophora_novaeguineae	(Sogerianthe_sessiflora	(Diplatia_furcata	Amyema_glabra))))	Baratranthus_axanthus)	((Muellerina_eucalyptoides	Ileostylus_micranthus)	((((Atkinsonia_ligustrina	(Tupeia_antarctica	((Aetanthus_nodosus	Desmaria_mutabilis)	Ligaria_cuneifolia)))	(Tripodanthus_acutifolius	(((Struthanthus_oerstedii	Struthanthus_woodsonii)	(Psittacanthus_angustifolius	Cladocolea_gracilis))	(Passovia_pyrifolia	((Dendropemon_bicolor	Oryctanthus_occidentalis)	Psittacanthus_calyculatus)))))	((Gaiadendron_punctatum	Tristerix_corymbosus)	(((Notanthera_heterophylla	(Nuytsia_floribunda	Decaisnina_triflora))	((Loxanthera_speciosa	Amylotheca_duthieana)
((((Oncella_ambigua	Oncocalyx_sulfureus)	Berhautia_senegalensis)	(((((Septulina_glauca	(Vanwykia_remota	Socratina_bemarivensis))	(((Taxillus_chinensis	((Scurrula_pulverulenta	Scurrula_parasitica)	Scurrula_ferruginea))	(((Cecarria_obtusifolia	(Loranthus_europaeus	(Loranthus_odoratus	(Loranthus_kaoi	Loranthus_delavayi))))	(((((((Alepis_flavida	Peraxilla_tetrapetala)	((Lysiana_exocarpi	Lysiana_filifolia)	((Loxanthera_speciosa	Amylotheca_duthieana)	((Notanthera_heterophylla	Decaisnina_triflora)	(Lepeostegeres_lancifolia	Macrosolen_cochinchinensis)))))	(Ligaria_cuneifolia	(Aetanthus_nodosus	Desmaria_mutabilis)))	(Tripodanthus_acutifolius	(Psittacanthus_calyculatus	((Struthanthus_woodsonii	Struthanthus_oerstedii)	(Passovia_pyrifolia	(Psittacanthus_angustifolius	(Cladocolea_gracilis	(Dendropemon_bicolor	Oryctanthus_occidentalis))))))))	Atkinsonia_ligustrina)	(Tupeia_antarctica	((Lepidaria_sp_Nickrent_4044	Gaiadendron_punctatum)	(Nuytsia_floribunda	Tristerix_corymbosus))))	(Muellerina_eucalyptoides	Ileostylus_micranthus)))	(((Sogerianthe_sessiflora	((Dactyliophora_novaeguineae	(Benthamina_alyxifolia	Amyema_queenslandica))	(Amyema_glabra
((((Oncella_ambigua	Oncocalyx_sulfureus)	Berhautia_senegalensis)	((Bakerella_sp_Nickrent_4161	(Phragmanthera_crassicaulis	((Englerina_woodfordioides	(((Oedina_pendens	Erianthemum_dregei)	(Emelianthe_panganensis	Globimetula_dinklagei))	((((((Dendrophthoe_curvata	Dendrophthoe_longituba)	Helixanthera_coccinea)	(Taxillus_chinensis	((Scurrula_pulverulenta	Scurrula_parasitica)	Scurrula_ferruginea)))	(Helixanthera_cylindrica	(((Muellerina_eucalyptoides	Ileostylus_micranthus)	((Cecarria_obtusifolia	(Loranthus_europaeus	(Loranthus_delavayi	(Loranthus_odoratus	Loranthus_kaoi))))	(((Atkinsonia_ligustrina	(((((((Decaisnina_triflora	(Lysiana_exocarpi	Lysiana_filifolia))	((Loxanthera_speciosa	Amylotheca_duthieana)	(Lepidaria_sp_Nickrent_4044	(Lepeostegeres_lancifolia	Macrosolen_cochinchinensis))))	Peraxilla_tetrapetala)	Alepis_flavida)	Gaiadendron_punctatum)	((((Aetanthus_nodosus	Desmaria_mutabilis)	Nuytsia_floribunda)	Tristerix_corymbosus)	Tupeia_antarctica))	(Tripodanthus_acutifolius	(Cladocolea_gracilis	((Struthanthus_woodsonii	Struthanthus_oerstedii)	((Passovia_pyrifolia	Psittacanthus_angustifolius)	(Psittacanthus_calyculatus	(Dendropemon_bicolor
((((Oncella_ambigua	Oncocalyx_sulfureus)	Berhautia_senegalensis)	(Bakerella_sp_Nickrent_4161	(((Helixanthera_kirkii	Moquiniella_rubra)	(((Oedina_pendens	(Erianthemum_dregei	Globimetula_dinklagei))	Emelianthe_panganensis)	((((Englerina_woodfordioides	(Tapinanthus_quinquangulus	Oliverella_rubroviridis))	(Englerina_ramulosa	Tapinanthus_constrictiflorus))	((Vanwykia_remota	Socratina_bemarivensis)	((Plicosepalus_sagittifolius	((Dendrophthoe_curvata	Dendrophthoe_longituba)	Helixanthera_coccinea))	(((Helixanthera_cylindrica	(((Muellerina_eucalyptoides	Ileostylus_micranthus)	((Cecarria_obtusifolia	(Loranthus_europaeus	(Loranthus_delavayi	(Loranthus_odoratus	Loranthus_kaoi))))	((((((((Decaisnina_triflora	Lepeostegeres_lancifolia)	(((Loxanthera_speciosa	Amylotheca_duthieana)	Macrosolen_cochinchinensis)	(Lysiana_exocarpi	Lysiana_filifolia)))	Lepidaria_sp_Nickrent_4044)	(Peraxilla_tetrapetala	Alepis_flavida))	Gaiadendron_punctatum)	(((Aetanthus_nodosus	Desmaria_mutabilis)	Notanthera_heterophylla)	(Nuytsia_floribunda	Tristerix_corymbosus)))	(((Atkinsonia_ligustrina	Ligaria_cuneifolia)	Tripodanthus_acutifolius)	((Cladocolea_gracilis	((Struthanthus_woodsonii
((Berhautia_senegalensis	(((Helixanthera_kirkii	Moquiniella_rubra)	(Phragmanthera_crassicaulis	((Septulina_glauca	(Bakerella_sp_Nickrent_4161	(((Englerina_ramulosa	((Tapinanthus_quinquangulus	Oliverella_rubroviridis)	Englerina_woodfordioides))	Tapinanthus_constrictiflorus)	((((Helixanthera_cylindrica	((Taxillus_chinensis	(Scurrula_pulverulenta	Scurrula_parasitica))	Scurrula_ferruginea))	(((Muellerina_eucalyptoides	Ileostylus_micranthus)	((Cecarria_obtusifolia	(Loranthus_europaeus	(Loranthus_delavayi	(Loranthus_odoratus	Loranthus_kaoi))))	((((((Alepis_flavida	(((Lepidaria_sp_Nickrent_4044	Notanthera_heterophylla)	((Lysiana_exocarpi	Lysiana_filifolia)	((Nuytsia_floribunda	(Decaisnina_triflora	Lepeostegeres_lancifolia))	((Loxanthera_speciosa	Amylotheca_duthieana)	Macrosolen_cochinchinensis))))	Peraxilla_tetrapetala))	((Tripodanthus_acutifolius	((Psittacanthus_angustifolius	(Passovia_pyrifolia	(Psittacanthus_calyculatus	(Dendropemon_bicolor	Oryctanthus_occidentalis))))	((Struthanthus_woodsonii	Struthanthus_oerstedii)	Cladocolea_gracilis)))	(Ligaria_cuneifolia	Atkinsonia_ligustrina)))	(Aetanthus_nodosus	Desmaria_mutabilis))	Gaiadendron_punctatum)	Tupeia_antarctica)
(((Moquiniella_rubra	((Phragmanthera_crassicaulis	(Septulina_glauca	((Emelianthe_panganensis	Globimetula_dinklagei)	(((Helixanthera_kirkii	(Vanwykia_remota	Socratina_bemarivensis))	((((Dendrophthoe_curvata	Dendrophthoe_longituba)	((Helixanthera_coccinea	((Taxillus_chinensis	(Scurrula_pulverulenta	Scurrula_parasitica))	Scurrula_ferruginea))	(((Muellerina_eucalyptoides	Ileostylus_micranthus)	((Cecarria_obtusifolia	(Loranthus_europaeus	(Loranthus_odoratus	(Loranthus_kaoi	Loranthus_delavayi))))	(((Alepis_flavida	(((Lepidaria_sp_Nickrent_4044	Notanthera_heterophylla)	(((Decaisnina_triflora	Lepeostegeres_lancifolia)	((Loxanthera_speciosa	Amylotheca_duthieana)	Macrosolen_cochinchinensis))	(Lysiana_exocarpi	Lysiana_filifolia)))	Peraxilla_tetrapetala))	(Gaiadendron_punctatum	((Tripodanthus_acutifolius	(Ligaria_cuneifolia	((Passovia_pyrifolia	(Psittacanthus_calyculatus	(Dendropemon_bicolor	Oryctanthus_occidentalis)))	((Struthanthus_woodsonii	Struthanthus_oerstedii)	(Cladocolea_gracilis	Psittacanthus_angustifolius)))))	Atkinsonia_ligustrina)))	((Tristerix_corymbosus	(Nuytsia_floribunda	(Aetanthus_nodosus	Desmaria_mutabilis)))	Tupeia_antarctica))))
(((((Helixanthera_kirkii	Moquiniella_rubra)	((((Englerina_woodfordioides	(Tapinanthus_quinquangulus	((Englerina_ramulosa	Tapinanthus_constrictiflorus)	Oliverella_rubroviridis)))	((Vanwykia_remota	Socratina_bemarivensis)	((((Taxillus_chinensis	(Scurrula_pulverulenta	Scurrula_parasitica))	Scurrula_ferruginea)	(Helixanthera_coccinea	(Dendrophthoe_curvata	Dendrophthoe_longituba)))	(Plicosepalus_sagittifolius	(((Muellerina_eucalyptoides	Ileostylus_micranthus)	((Cecarria_obtusifolia	(Loranthus_europaeus	(Loranthus_odoratus	(Loranthus_kaoi	Loranthus_delavayi))))	(((Aetanthus_nodosus	Tupeia_antarctica)	((Tristerix_corymbosus	Nuytsia_floribunda)	Desmaria_mutabilis))	((((Alepis_flavida	((((Decaisnina_triflora	Lepeostegeres_lancifolia)	(Loxanthera_speciosa	Amylotheca_duthieana))	(Macrosolen_cochinchinensis	(Lysiana_exocarpi	Lysiana_filifolia)))	Peraxilla_tetrapetala))	((Lepidaria_sp_Nickrent_4044	Notanthera_heterophylla)	Gaiadendron_punctatum))	(Ligaria_cuneifolia	Atkinsonia_ligustrina))	(Tripodanthus_acutifolius	((Struthanthus_woodsonii	Struthanthus_oerstedii)	(Cladocolea_gracilis	(Psittacanthus_angustifolius	((Psittacanthus_calyculatus	(Dendropemon_bicolor
((((((Helixanthera_kirkii	Moquiniella_rubra)	(((((Englerina_woodfordioides	(Tapinanthus_quinquangulus	Oliverella_rubroviridis))	(Englerina_ramulosa	Tapinanthus_constrictiflorus))	(((((Cecarria_obtusifolia	(Loranthus_europaeus	(Loranthus_delavayi	(Loranthus_odoratus	Loranthus_kaoi))))	((Tupeia_antarctica	((Tristerix_corymbosus	Nuytsia_floribunda)	((((Peraxilla_tetrapetala	(Alepis_flavida	((Lepidaria_sp_Nickrent_4044	Notanthera_heterophylla)	((Macrosolen_cochinchinensis	(Loxanthera_speciosa	Amylotheca_duthieana))	((Lysiana_exocarpi	Lysiana_filifolia)	(Decaisnina_triflora	Lepeostegeres_lancifolia))))))	((Ligaria_cuneifolia	(Aetanthus_nodosus	Desmaria_mutabilis))	Atkinsonia_ligustrina))	(Tripodanthus_acutifolius	((Dendropemon_bicolor	Oryctanthus_occidentalis)	(Passovia_pyrifolia	((Struthanthus_woodsonii	(Psittacanthus_calyculatus	Struthanthus_oerstedii))	(Cladocolea_gracilis	Psittacanthus_angustifolius))))))	Gaiadendron_punctatum)))	(Muellerina_eucalyptoides	Ileostylus_micranthus)))	(Baratranthus_axanthus	((Helixanthera_cylindrica	Oedina_pendens)	((Amyema_glabra	Diplatia_furcata)	((Amyema_queenslandica	(Benthamina_alyxifolia	Dactyliophora_novaeguineae))
((Berhautia_senegalensis	(Bakerella_sp_Nickrent_4161	(Phragmanthera_crassicaulis	((((((Englerina_woodfordioides	(Tapinanthus_quinquangulus	Oliverella_rubroviridis))	(Englerina_ramulosa	Tapinanthus_constrictiflorus))	(Vanwykia_remota	Socratina_bemarivensis))	(Globimetula_dinklagei	Emelianthe_panganensis))	(((((((Cecarria_obtusifolia	(Loranthus_europaeus	(Loranthus_odoratus	(Loranthus_kaoi	Loranthus_delavayi))))	((((Tristerix_corymbosus	(Gaiadendron_punctatum	Nuytsia_floribunda))	(((Ligaria_cuneifolia	(Aetanthus_nodosus	Desmaria_mutabilis))	(Tripodanthus_acutifolius	((Dendropemon_bicolor	Oryctanthus_occidentalis)	((((Struthanthus_woodsonii	Struthanthus_oerstedii)	Cladocolea_gracilis)	(Psittacanthus_calyculatus	Passovia_pyrifolia))	Psittacanthus_angustifolius))))	(Atkinsonia_ligustrina	(Peraxilla_tetrapetala	(Alepis_flavida	((Lepidaria_sp_Nickrent_4044	Notanthera_heterophylla)	(((Lysiana_exocarpi	Lysiana_filifolia)	Lepeostegeres_lancifolia)	((Decaisnina_triflora	Macrosolen_cochinchinensis)	(Loxanthera_speciosa	Amylotheca_duthieana)))))))))	Tupeia_antarctica)	(Muellerina_eucalyptoides	Ileostylus_micranthus)))	(Baratranthus_axanthus	(((Dactyliophora_novaeguineae	(Amyema_glabra
(Agelanthus_sansibarensis	((Berhautia_senegalensis	(Oncella_ambigua	Oncocalyx_sulfureus))	(Phragmanthera_crassicaulis	((((((((Muellerina_eucalyptoides	Ileostylus_micranthus)	((Cecarria_obtusifolia	(Loranthus_europaeus	(Loranthus_odoratus	(Loranthus_kaoi	Loranthus_delavayi))))	((Tupeia_antarctica	(Ligaria_cuneifolia	(Aetanthus_nodosus	Desmaria_mutabilis)))	((Tripodanthus_acutifolius	((((Passovia_pyrifolia	(Psittacanthus_angustifolius	(Dendropemon_bicolor	Oryctanthus_occidentalis)))	(Struthanthus_woodsonii	Struthanthus_oerstedii))	Cladocolea_gracilis)	Psittacanthus_calyculatus))	(Atkinsonia_ligustrina	((Tristerix_corymbosus	Gaiadendron_punctatum)	((((Loxanthera_speciosa	Amylotheca_duthieana)	(((Macrosolen_cochinchinensis	Lepidaria_sp_Nickrent_4044)	(Lysiana_exocarpi	Lysiana_filifolia))	Lepeostegeres_lancifolia))	(Decaisnina_triflora	(Nuytsia_floribunda	Notanthera_heterophylla)))	(Peraxilla_tetrapetala	Alepis_flavida))))))))	(Baratranthus_axanthus	((Dactyliophora_novaeguineae	(Sogerianthe_sessiflora	(Amyema_glabra	Diplatia_furcata)))	(Amyema_queenslandica	Benthamina_alyxifolia))))	(((Dendrophthoe_curvata	Dendrophthoe_longituba)	Helixanthera_coccinea)
(Agelanthus_sansibarensis	((Berhautia_senegalensis	(Oncella_ambigua	Oncocalyx_sulfureus))	((Helixanthera_kirkii	Moquiniella_rubra)	(Emelianthe_panganensis	((Erianthemum_dregei	Oedina_pendens)	(Globimetula_dinklagei	(((((Vanwykia_remota	Socratina_bemarivensis)	((Phragmanthera_crassicaulis	Septulina_glauca)	(((Dendrophthoe_curvata	Dendrophthoe_longituba)	Helixanthera_coccinea)	Plicosepalus_sagittifolius)))	Bakerella_sp_Nickrent_4161)	(((Taxillus_chinensis	(Scurrula_pulverulenta	Scurrula_parasitica))	Scurrula_ferruginea)	(Helixanthera_cylindrica	(((Muellerina_eucalyptoides	Ileostylus_micranthus)	((Cecarria_obtusifolia	(Loranthus_europaeus	((Loranthus_kaoi	Loranthus_delavayi)	Loranthus_odoratus)))	((((Tristerix_corymbosus	Gaiadendron_punctatum)	((((Macrosolen_cochinchinensis	(Lysiana_exocarpi	Lysiana_filifolia))	((Lepeostegeres_lancifolia	(Decaisnina_triflora	Nuytsia_floribunda))	(Loxanthera_speciosa	Amylotheca_duthieana)))	Lepidaria_sp_Nickrent_4044)	((Ligaria_cuneifolia	Peraxilla_tetrapetala)	Alepis_flavida)))	((Tupeia_antarctica	(Tripodanthus_acutifolius	((Aetanthus_nodosus	Desmaria_mutabilis)	(((Passovia_pyrifolia
((((Phragmanthera_crassicaulis	Septulina_glauca)	((Helixanthera_kirkii	Moquiniella_rubra)	((Erianthemum_dregei	Oedina_pendens)	(Globimetula_dinklagei	Emelianthe_panganensis))))	(((((Plicosepalus_sagittifolius	((Vanwykia_remota	Socratina_bemarivensis)	(Dendrophthoe_curvata	(Dendrophthoe_longituba	Helixanthera_coccinea))))	(Helixanthera_cylindrica	(((Scurrula_ferruginea	Scurrula_parasitica)	Scurrula_pulverulenta)	Taxillus_chinensis)))	(((Dactyliophora_novaeguineae	(Sogerianthe_sessiflora	(Amyema_glabra	Diplatia_furcata)))	((Baratranthus_axanthus	Benthamina_alyxifolia)	Amyema_queenslandica))	((Cecarria_obtusifolia	(Loranthus_europaeus	(Loranthus_kaoi	(Loranthus_odoratus	Loranthus_delavayi))))	((((((Ligaria_cuneifolia	(Aetanthus_nodosus	Desmaria_mutabilis))	(((Psittacanthus_calyculatus	Tripodanthus_acutifolius)	(Cladocolea_gracilis	((Psittacanthus_angustifolius	((Dendropemon_bicolor	Oryctanthus_occidentalis)	Passovia_pyrifolia))	(Struthanthus_woodsonii	Struthanthus_oerstedii))))	Atkinsonia_ligustrina))	(((((Lysiana_filifolia	Lysiana_exocarpi)	((Amylotheca_duthieana	Loxanthera_speciosa)	((Lepeostegeres_lancifolia	Macrosolen_cochinchinensis)
(Agelanthus_sansibarensis	(((((Erianthemum_dregei	Oedina_pendens)	(Globimetula_dinklagei	Emelianthe_panganensis))	(Phragmanthera_crassicaulis	(((((((Vanwykia_remota	Socratina_bemarivensis)	(Helixanthera_coccinea	(Dendrophthoe_curvata	Dendrophthoe_longituba)))	(((Scurrula_parasitica	Scurrula_pulverulenta)	Taxillus_chinensis)	Scurrula_ferruginea))	(Helixanthera_cylindrica	(((Sogerianthe_sessiflora	((Amyema_glabra	Diplatia_furcata)	((Benthamina_alyxifolia	Amyema_queenslandica)	Dactyliophora_novaeguineae)))	Baratranthus_axanthus)	((Muellerina_eucalyptoides	Ileostylus_micranthus)	((Cecarria_obtusifolia	(Loranthus_europaeus	(Loranthus_delavayi	(Loranthus_odoratus	Loranthus_kaoi))))	(((Tupeia_antarctica	(Ligaria_cuneifolia	(Aetanthus_nodosus	Desmaria_mutabilis)))	((Tripodanthus_acutifolius	(((Psittacanthus_calyculatus	(Dendropemon_bicolor	Oryctanthus_occidentalis))	Passovia_pyrifolia)	((Struthanthus_woodsonii	Struthanthus_oerstedii)	(Cladocolea_gracilis	Psittacanthus_angustifolius))))	(((Nuytsia_floribunda	Tristerix_corymbosus)	((((((Macrosolen_cochinchinensis	(Lepeostegeres_lancifolia	Decaisnina_triflora))	(Amylotheca_duthieana	Loxanthera_speciosa))
(Agelanthus_sansibarensis	((((Socratina_bemarivensis	(Moquiniella_rubra	((Globimetula_dinklagei	Emelianthe_panganensis)	((((((((((Muellerina_eucalyptoides	Ileostylus_micranthus)	((Cecarria_obtusifolia	(Loranthus_europaeus	(Loranthus_odoratus	(Loranthus_kaoi	Loranthus_delavayi))))	((((((Lepidaria_sp_Nickrent_4044	Notanthera_heterophylla)	Gaiadendron_punctatum)	((Tripodanthus_acutifolius	(((Struthanthus_woodsonii	Struthanthus_oerstedii)	(Psittacanthus_angustifolius	((Psittacanthus_calyculatus	(Dendropemon_bicolor	Oryctanthus_occidentalis))	Passovia_pyrifolia)))	Cladocolea_gracilis))	(Atkinsonia_ligustrina	((Ligaria_cuneifolia	(Aetanthus_nodosus	Desmaria_mutabilis))	(((((Macrosolen_cochinchinensis	Decaisnina_triflora)	(Lepeostegeres_lancifolia	(Amylotheca_duthieana	Loxanthera_speciosa)))	(Lysiana_filifolia	Lysiana_exocarpi))	Alepis_flavida)	Peraxilla_tetrapetala)))))	Tristerix_corymbosus)	Tupeia_antarctica)	Nuytsia_floribunda)))	((Baratranthus_axanthus	Helixanthera_cylindrica)	((Amyema_queenslandica	(Dactyliophora_novaeguineae	Benthamina_alyxifolia))	(Sogerianthe_sessiflora	(Amyema_glabra	Diplatia_furcata)))))	(((Scurrula_parasitica	Scurrula_pulverulenta)
((((((Erianthemum_dregei	Oedina_pendens)	((Globimetula_dinklagei	(Oncella_ambigua	Emelianthe_panganensis))	((Socratina_bemarivensis	Vanwykia_remota)	(((Englerina_ramulosa	Tapinanthus_constrictiflorus)	(Englerina_woodfordioides	(Oliverella_rubroviridis	Tapinanthus_quinquangulus)))	((((Scurrula_parasitica	Scurrula_ferruginea)	Scurrula_pulverulenta)	Taxillus_chinensis)	((Helixanthera_coccinea	(Dendrophthoe_curvata	Dendrophthoe_longituba))	(Plicosepalus_sagittifolius	(((Muellerina_eucalyptoides	Ileostylus_micranthus)	((Cecarria_obtusifolia	(Loranthus_europaeus	((Loranthus_kaoi	Loranthus_odoratus)	Loranthus_delavayi)))	(((Tupeia_antarctica	(Gaiadendron_punctatum	(Nuytsia_floribunda	Tristerix_corymbosus)))	(((Psittacanthus_calyculatus	Tripodanthus_acutifolius)	(((Dendropemon_bicolor	Oryctanthus_occidentalis)	Passovia_pyrifolia)	(Struthanthus_woodsonii	(Cladocolea_gracilis	(Psittacanthus_angustifolius	Struthanthus_oerstedii)))))	(Atkinsonia_ligustrina	((Ligaria_cuneifolia	(Aetanthus_nodosus	Desmaria_mutabilis))	((((Amylotheca_duthieana	Loxanthera_speciosa)	((Lysiana_filifolia	Lysiana_exocarpi)	((Decaisnina_triflora	Lepeostegeres_lancifolia)
(Agelanthus_sansibarensis	((((Phragmanthera_crassicaulis	(Septulina_glauca	(((Englerina_woodfordioides	((Oliverella_rubroviridis	Tapinanthus_quinquangulus)	(Englerina_ramulosa	Tapinanthus_constrictiflorus)))	(((Helixanthera_coccinea	(((Scurrula_parasitica	Scurrula_ferruginea)	Scurrula_pulverulenta)	Taxillus_chinensis))	((Dendrophthoe_curvata	Dendrophthoe_longituba)	(Plicosepalus_sagittifolius	((Baratranthus_axanthus	Helixanthera_cylindrica)	(((Muellerina_eucalyptoides	Ileostylus_micranthus)	((Cecarria_obtusifolia	(Loranthus_europaeus	(Loranthus_odoratus	(Loranthus_delavayi	Loranthus_kaoi))))	(((Tupeia_antarctica	(Ligaria_cuneifolia	(Aetanthus_nodosus	Desmaria_mutabilis)))	(Nuytsia_floribunda	Tristerix_corymbosus))	(Gaiadendron_punctatum	((Tripodanthus_acutifolius	(Psittacanthus_calyculatus	(((((Dendropemon_bicolor	Oryctanthus_occidentalis)	Passovia_pyrifolia)	Psittacanthus_angustifolius)	(Struthanthus_woodsonii	Struthanthus_oerstedii))	Cladocolea_gracilis)))	(Atkinsonia_ligustrina	(((((Lysiana_filifolia	Lysiana_exocarpi)	((Decaisnina_triflora	Lepeostegeres_lancifolia)	(Macrosolen_cochinchinensis	(Amylotheca_duthieana	Loxanthera_speciosa))))	(Notanthera_heterophylla
(Agelanthus_sansibarensis	(((((Helixanthera_kirkii	Phragmanthera_crassicaulis)	(Septulina_glauca	((((((((Notanthera_heterophylla	Cecarria_obtusifolia)	(Loranthus_europaeus	((Loranthus_delavayi	Loranthus_odoratus)	Loranthus_kaoi)))	((Tupeia_antarctica	((((Tripodanthus_acutifolius	(Psittacanthus_calyculatus	((Struthanthus_woodsonii	(Struthanthus_oerstedii	(((Dendropemon_bicolor	Oryctanthus_occidentalis)	Passovia_pyrifolia)	Psittacanthus_angustifolius)))	Cladocolea_gracilis)))	(Atkinsonia_ligustrina	(Ligaria_cuneifolia	((((Amylotheca_duthieana	Loxanthera_speciosa)	((Lysiana_filifolia	Lysiana_exocarpi)	((Macrosolen_cochinchinensis	Lepidaria_sp_Nickrent_4044)	(Decaisnina_triflora	Lepeostegeres_lancifolia))))	Alepis_flavida)	Peraxilla_tetrapetala))))	(Aetanthus_nodosus	Desmaria_mutabilis))	((Gaiadendron_punctatum	Nuytsia_floribunda)	Tristerix_corymbosus)))	(Muellerina_eucalyptoides	Ileostylus_micranthus)))	(((Amyema_queenslandica	(Benthamina_alyxifolia	Dactyliophora_novaeguineae))	(Sogerianthe_sessiflora	(Amyema_glabra	Diplatia_furcata)))	(Baratranthus_axanthus	Helixanthera_cylindrica)))	((Taxillus_chinensis	(Scurrula_ferruginea	(Scurrula_parasitica
((Berhautia_senegalensis	Agelanthus_sansibarensis)	(((Phragmanthera_crassicaulis	((Septulina_glauca	((Helixanthera_coccinea	((((Muellerina_eucalyptoides	Ileostylus_micranthus)	((Cecarria_obtusifolia	(Loranthus_europaeus	(Loranthus_odoratus	(Loranthus_kaoi	Loranthus_delavayi))))	((Nuytsia_floribunda	Tristerix_corymbosus)	(Tupeia_antarctica	((((Alepis_flavida	((Lepidaria_sp_Nickrent_4044	Notanthera_heterophylla)	(((Macrosolen_cochinchinensis	(Amylotheca_duthieana	Loxanthera_speciosa))	((Lysiana_filifolia	Lysiana_exocarpi)	Lepeostegeres_lancifolia))	Decaisnina_triflora)))	Peraxilla_tetrapetala)	((Gaiadendron_punctatum	(((Struthanthus_woodsonii	(Struthanthus_oerstedii	(Psittacanthus_angustifolius	Cladocolea_gracilis)))	(Passovia_pyrifolia	(Psittacanthus_calyculatus	(Dendropemon_bicolor	Oryctanthus_occidentalis))))	Tripodanthus_acutifolius))	(Atkinsonia_ligustrina	Ligaria_cuneifolia)))	(Aetanthus_nodosus	Desmaria_mutabilis))))))	((Plicosepalus_sagittifolius	(Socratina_bemarivensis	Vanwykia_remota))	((Dendrophthoe_curvata	Dendrophthoe_longituba)	(((Amyema_queenslandica	(Benthamina_alyxifolia	Dactyliophora_novaeguineae))	(Sogerianthe_sessiflora	(Amyema_glabra
((((Dendrophthoe_curvata	Dendrophthoe_longituba)	(Plicosepalus_sagittifolius	Helixanthera_coccinea))	(((((Muellerina_eucalyptoides	Ileostylus_micranthus)	(Atkinsonia_ligustrina	((Tripodanthus_acutifolius	(((Struthanthus_woodsonii	(Struthanthus_oerstedii	(Psittacanthus_angustifolius	Cladocolea_gracilis)))	(Passovia_pyrifolia	(Dendropemon_bicolor	Oryctanthus_occidentalis)))	(Tupeia_antarctica	((Aetanthus_nodosus	Desmaria_mutabilis)	Ligaria_cuneifolia))))	((Gaiadendron_punctatum	(Nuytsia_floribunda	Tristerix_corymbosus))	(Psittacanthus_calyculatus	((Alepis_flavida	(((Decaisnina_triflora	(Lepidaria_sp_Nickrent_4044	Macrosolen_cochinchinensis))	(Lysiana_filifolia	Lysiana_exocarpi))	((Lepeostegeres_lancifolia	Amylotheca_duthieana)	Loxanthera_speciosa)))	Peraxilla_tetrapetala))))))	(Notanthera_heterophylla	(Cecarria_obtusifolia	(Loranthus_europaeus	(Loranthus_delavayi	(Loranthus_odoratus	Loranthus_kaoi))))))	(Helixanthera_cylindrica	(((Sogerianthe_sessiflora	(Amyema_glabra	Diplatia_furcata))	((Amyema_queenslandica	Benthamina_alyxifolia)	Dactyliophora_novaeguineae))	Baratranthus_axanthus)))	(Taxillus_chinensis	(Scurrula_ferruginea	(Scurrula_parasitica
(Plicosepalus_sagittifolius	((((Helixanthera_kirkii	(Socratina_bemarivensis	Vanwykia_remota))	(((Agelanthus_sansibarensis	(Berhautia_senegalensis	Phragmanthera_crassicaulis))	(Bakerella_sp_Nickrent_4161	(Oncella_ambigua	Oncocalyx_sulfureus)))	(((Erianthemum_dregei	Oedina_pendens)	(Globimetula_dinklagei	Emelianthe_panganensis))	(Moquiniella_rubra	Septulina_glauca))))	(((Englerina_ramulosa	Tapinanthus_constrictiflorus)	(Oliverella_rubroviridis	Tapinanthus_quinquangulus))	Englerina_woodfordioides))	(((Dendrophthoe_curvata	Dendrophthoe_longituba)	Helixanthera_coccinea)	((((Muellerina_eucalyptoides	Ileostylus_micranthus)	((Atkinsonia_ligustrina	(((Tupeia_antarctica	((Aetanthus_nodosus	Desmaria_mutabilis)	Ligaria_cuneifolia))	((Psittacanthus_calyculatus	Tripodanthus_acutifolius)	((Dendropemon_bicolor	Oryctanthus_occidentalis)	(((Psittacanthus_angustifolius	Cladocolea_gracilis)	(Struthanthus_woodsonii	Struthanthus_oerstedii))	Passovia_pyrifolia))))	((Gaiadendron_punctatum	(Nuytsia_floribunda	Tristerix_corymbosus))	((Alepis_flavida	((Lepeostegeres_lancifolia	((Lepidaria_sp_Nickrent_4044	Notanthera_heterophylla)	Decaisnina_triflora))	((Lysiana_filifolia	Lysiana_exocarpi)
(Agelanthus_sansibarensis	((Bakerella_sp_Nickrent_4161	(((Englerina_woodfordioides	((((Englerina_ramulosa	Tapinanthus_constrictiflorus)	(Oliverella_rubroviridis	Tapinanthus_quinquangulus))	Moquiniella_rubra)	((((Plicosepalus_sagittifolius	(Dendrophthoe_curvata	Dendrophthoe_longituba))	((((Muellerina_eucalyptoides	Ileostylus_micranthus)	((((((((Lepidaria_sp_Nickrent_4044	Macrosolen_cochinchinensis)	(Lysiana_filifolia	Lysiana_exocarpi))	((Amylotheca_duthieana	Loxanthera_speciosa)	(Lepeostegeres_lancifolia	(Notanthera_heterophylla	Decaisnina_triflora))))	((Ligaria_cuneifolia	Peraxilla_tetrapetala)	Alepis_flavida))	(Atkinsonia_ligustrina	((Aetanthus_nodosus	Desmaria_mutabilis)	(Tripodanthus_acutifolius	(((Psittacanthus_angustifolius	Cladocolea_gracilis)	(Struthanthus_woodsonii	Struthanthus_oerstedii))	(Passovia_pyrifolia	(Psittacanthus_calyculatus	(Dendropemon_bicolor	Oryctanthus_occidentalis))))))))	(Tristerix_corymbosus	Tupeia_antarctica))	(Gaiadendron_punctatum	Nuytsia_floribunda))	(Cecarria_obtusifolia	(Loranthus_europaeus	((Loranthus_kaoi	Loranthus_odoratus)	Loranthus_delavayi)))))	(((Amyema_queenslandica	Benthamina_alyxifolia)	(Dactyliophora_novaeguineae	(Sogerianthe_sessiflora
(((Tapinanthus_constrictiflorus	Englerina_ramulosa)	((Tapinanthus_quinquangulus	Oliverella_rubroviridis)	Englerina_woodfordioides))	(((((((Loranthus_europaeus	(Loranthus_odoratus	(Loranthus_kaoi	Loranthus_delavayi)))	Cecarria_obtusifolia)	((((Tupeia_antarctica	(Ligaria_cuneifolia	(Aetanthus_nodosus	Desmaria_mutabilis)))	((Notanthera_heterophylla	Nuytsia_floribunda)	Tristerix_corymbosus))	((((Loxanthera_speciosa	Amylotheca_duthieana)	((Decaisnina_triflora	Lepeostegeres_lancifolia)	((Lepidaria_sp_Nickrent_4044	Macrosolen_cochinchinensis)	(Lysiana_exocarpi	Lysiana_filifolia))))	(Alepis_flavida	Peraxilla_tetrapetala))	(Atkinsonia_ligustrina	(Gaiadendron_punctatum	(Tripodanthus_acutifolius	((((Struthanthus_oerstedii	Struthanthus_woodsonii)	Psittacanthus_angustifolius)	Cladocolea_gracilis)	(((Oryctanthus_occidentalis	Dendropemon_bicolor)	Psittacanthus_calyculatus)	Passovia_pyrifolia)))))))	(Ileostylus_micranthus	Muellerina_eucalyptoides)))	(Helixanthera_cylindrica	(Baratranthus_axanthus	(((Diplatia_furcata	Amyema_glabra)	((Benthamina_alyxifolia	Amyema_queenslandica)	Dactyliophora_novaeguineae))	Sogerianthe_sessiflora))))	((Helixanthera_coccinea	(Dendrophthoe_curvata
((Plicosepalus_sagittifolius	(((Helixanthera_cylindrica	((Baratranthus_axanthus	(Amyema_queenslandica	((Dactyliophora_novaeguineae	(Sogerianthe_sessiflora	(Diplatia_furcata	Amyema_glabra)))	Benthamina_alyxifolia)))	(((Loranthus_europaeus	(Loranthus_delavayi	(Loranthus_odoratus	Loranthus_kaoi)))	Cecarria_obtusifolia)	((((Tupeia_antarctica	(Nuytsia_floribunda	(Aetanthus_nodosus	Desmaria_mutabilis)))	(((Tripodanthus_acutifolius	(((Oryctanthus_occidentalis	Dendropemon_bicolor)	(Passovia_pyrifolia	((Struthanthus_oerstedii	Struthanthus_woodsonii)	(Psittacanthus_angustifolius	Cladocolea_gracilis))))	Psittacanthus_calyculatus))	(((Ligaria_cuneifolia	Peraxilla_tetrapetala)	(((Lepidaria_sp_Nickrent_4044	Notanthera_heterophylla)	((Macrosolen_cochinchinensis	(Loxanthera_speciosa	Amylotheca_duthieana))	((Lysiana_exocarpi	Lysiana_filifolia)	(Lepeostegeres_lancifolia	Decaisnina_triflora))))	Alepis_flavida))	Atkinsonia_ligustrina))	Gaiadendron_punctatum))	Tristerix_corymbosus)	(Ileostylus_micranthus	Muellerina_eucalyptoides)))))	((Taxillus_chinensis	(Scurrula_pulverulenta	(Scurrula_ferruginea	Scurrula_parasitica)))	((Vanwykia_remota	Socratina_bemarivensis)
((Plicosepalus_sagittifolius	(((Baratranthus_axanthus	Helixanthera_cylindrica)	(((((Diplatia_furcata	Amyema_glabra)	(Dactyliophora_novaeguineae	Sogerianthe_sessiflora))	(Benthamina_alyxifolia	Amyema_queenslandica))	(((Loranthus_europaeus	(Loranthus_delavayi	(Loranthus_odoratus	Loranthus_kaoi)))	Cecarria_obtusifolia)	((Tupeia_antarctica	((Ligaria_cuneifolia	(Aetanthus_nodosus	Desmaria_mutabilis))	((((Tristerix_corymbosus	(Nuytsia_floribunda	Gaiadendron_punctatum))	(Alepis_flavida	(Peraxilla_tetrapetala	((Lepidaria_sp_Nickrent_4044	Notanthera_heterophylla)	(((Lepeostegeres_lancifolia	(Loxanthera_speciosa	Amylotheca_duthieana))	((Lysiana_exocarpi	Lysiana_filifolia)	Macrosolen_cochinchinensis))	Decaisnina_triflora)))))	Atkinsonia_ligustrina)	((((Struthanthus_oerstedii	Psittacanthus_angustifolius)	Struthanthus_woodsonii)	((Oryctanthus_occidentalis	Dendropemon_bicolor)	Passovia_pyrifolia))	((Psittacanthus_calyculatus	Tripodanthus_acutifolius)	Cladocolea_gracilis)))))	(Ileostylus_micranthus	Muellerina_eucalyptoides))))	(((Vanwykia_remota	Socratina_bemarivensis)	(Dendrophthoe_curvata	Dendrophthoe_longituba))	(Taxillus_chinensis	((Scurrula_pulverulenta
((Dendrophthoe_curvata	Dendrophthoe_longituba)	(Helixanthera_coccinea	((Helixanthera_cylindrica	((Baratranthus_axanthus	(Sogerianthe_sessiflora	((Diplatia_furcata	Amyema_glabra)	((Dactyliophora_novaeguineae	Benthamina_alyxifolia)	Amyema_queenslandica))))	((Ileostylus_micranthus	Muellerina_eucalyptoides)	(((Loranthus_europaeus	(Loranthus_delavayi	(Loranthus_odoratus	Loranthus_kaoi)))	Cecarria_obtusifolia)	((((((Lepidaria_sp_Nickrent_4044	Notanthera_heterophylla)	Gaiadendron_punctatum)	(Tristerix_corymbosus	Nuytsia_floribunda))	(((Loxanthera_speciosa	Amylotheca_duthieana)	((Lepeostegeres_lancifolia	Macrosolen_cochinchinensis)	((Lysiana_exocarpi	Lysiana_filifolia)	Decaisnina_triflora)))	(Alepis_flavida	Peraxilla_tetrapetala)))	((Tupeia_antarctica	(Ligaria_cuneifolia	(Aetanthus_nodosus	Desmaria_mutabilis)))	((((Psittacanthus_calyculatus	(Oryctanthus_occidentalis	Dendropemon_bicolor))	Passovia_pyrifolia)	((Struthanthus_oerstedii	Struthanthus_woodsonii)	(Psittacanthus_angustifolius	Cladocolea_gracilis)))	Tripodanthus_acutifolius)))	Atkinsonia_ligustrina)))))	((Taxillus_chinensis	(Scurrula_pulverulenta	(Scurrula_parasitica	Scurrula_ferruginea)))
(Agelanthus_sansibarensis	((Berhautia_senegalensis	(Oncocalyx_sulfureus	Oncella_ambigua))	(Phragmanthera_crassicaulis	((Helixanthera_kirkii	Moquiniella_rubra)	(Emelianthe_panganensis	((Globimetula_dinklagei	(((Englerina_ramulosa	Tapinanthus_constrictiflorus)	((Oliverella_rubroviridis	Tapinanthus_quinquangulus)	Englerina_woodfordioides))	((Bakerella_sp_Nickrent_4161	Septulina_glauca)	((Helixanthera_coccinea	Plicosepalus_sagittifolius)	((((Dendrophthoe_curvata	Dendrophthoe_longituba)	(Helixanthera_cylindrica	((Baratranthus_axanthus	(Sogerianthe_sessiflora	((Diplatia_furcata	Amyema_glabra)	((Dactyliophora_novaeguineae	Benthamina_alyxifolia)	Amyema_queenslandica))))	((Ileostylus_micranthus	Muellerina_eucalyptoides)	(((Loranthus_europaeus	(Loranthus_delavayi	(Loranthus_odoratus	Loranthus_kaoi)))	Cecarria_obtusifolia)	(Tupeia_antarctica	(((Nuytsia_floribunda	Tristerix_corymbosus)	Gaiadendron_punctatum)	((Atkinsonia_ligustrina	((Ligaria_cuneifolia	(Aetanthus_nodosus	Desmaria_mutabilis))	(Notanthera_heterophylla	((Peraxilla_tetrapetala	Alepis_flavida)	(((Loxanthera_speciosa	Amylotheca_duthieana)	((Lepeostegeres_lancifolia	(Lepidaria_sp_Nickrent_4044
((Englerina_woodfordioides	Agelanthus_sansibarensis)	(Berhautia_senegalensis	(((Oncocalyx_sulfureus	Oncella_ambigua)	(Helixanthera_kirkii	Moquiniella_rubra))	((Tapinanthus_constrictiflorus	(Englerina_ramulosa	(Oliverella_rubroviridis	Tapinanthus_quinquangulus)))	(((Oedina_pendens	Erianthemum_dregei)	(Emelianthe_panganensis	Globimetula_dinklagei))	((((((((Taxillus_chinensis	(Scurrula_pulverulenta	Scurrula_parasitica))	Scurrula_ferruginea)	((Baratranthus_axanthus	((Dactyliophora_novaeguineae	(Sogerianthe_sessiflora	(Diplatia_furcata	Amyema_glabra)))	(Benthamina_alyxifolia	Amyema_queenslandica)))	(((Loranthus_europaeus	(Loranthus_odoratus	(Loranthus_kaoi	Loranthus_delavayi)))	Cecarria_obtusifolia)	(((((((Psittacanthus_calyculatus	(Oryctanthus_occidentalis	Dendropemon_bicolor))	Passovia_pyrifolia)	((Psittacanthus_angustifolius	Cladocolea_gracilis)	(Struthanthus_oerstedii	Struthanthus_woodsonii)))	Tripodanthus_acutifolius)	(((Nuytsia_floribunda	Tristerix_corymbosus)	Tupeia_antarctica)	((((Peraxilla_tetrapetala	Alepis_flavida)	(((Lysiana_exocarpi	Lysiana_filifolia)	((Macrosolen_cochinchinensis	(Loxanthera_speciosa	Amylotheca_duthieana))
(Agelanthus_sansibarensis	((Bakerella_sp_Nickrent_4161	(Phragmanthera_crassicaulis	(Septulina_glauca	(((Tapinanthus_constrictiflorus	(Englerina_ramulosa	(Englerina_woodfordioides	(Oliverella_rubroviridis	Tapinanthus_quinquangulus))))	Helixanthera_coccinea)	(Moquiniella_rubra	(((Oedina_pendens	Erianthemum_dregei)	Emelianthe_panganensis)	((Helixanthera_kirkii	Globimetula_dinklagei)	((Plicosepalus_sagittifolius	((Helixanthera_cylindrica	Baratranthus_axanthus)	(((Dactyliophora_novaeguineae	(Sogerianthe_sessiflora	(Diplatia_furcata	Amyema_glabra)))	(Benthamina_alyxifolia	Amyema_queenslandica))	(((Atkinsonia_ligustrina	((((((Psittacanthus_angustifolius	((Oryctanthus_occidentalis	Dendropemon_bicolor)	Passovia_pyrifolia))	(Struthanthus_oerstedii	Struthanthus_woodsonii))	Cladocolea_gracilis)	Psittacanthus_calyculatus)	Tripodanthus_acutifolius)	((Tristerix_corymbosus	(Gaiadendron_punctatum	(Peraxilla_tetrapetala	(Alepis_flavida	((Lepidaria_sp_Nickrent_4044	Notanthera_heterophylla)	(((Decaisnina_triflora	(Nuytsia_floribunda	Lepeostegeres_lancifolia))	(Macrosolen_cochinchinensis	(Loxanthera_speciosa	Amylotheca_duthieana)))	(Lysiana_exocarpi	Lysiana_filifolia)))))))	(Tupeia_antarctica
((((Globimetula_dinklagei	(((Phragmanthera_crassicaulis	((Oedina_pendens	Erianthemum_dregei)	((Bakerella_sp_Nickrent_4161	(((((Ileostylus_micranthus	Muellerina_eucalyptoides)	(((Loranthus_europaeus	(Loranthus_delavayi	(Loranthus_odoratus	Loranthus_kaoi)))	Cecarria_obtusifolia)	(((Tristerix_corymbosus	(Nuytsia_floribunda	Gaiadendron_punctatum))	(((((Peraxilla_tetrapetala	(Alepis_flavida	(((Decaisnina_triflora	Lepeostegeres_lancifolia)	(Macrosolen_cochinchinensis	(Loxanthera_speciosa	Amylotheca_duthieana)))	(Lysiana_exocarpi	Lysiana_filifolia))))	(Lepidaria_sp_Nickrent_4044	Notanthera_heterophylla))	Ligaria_cuneifolia)	Atkinsonia_ligustrina)	(((((Psittacanthus_angustifolius	((Oryctanthus_occidentalis	Dendropemon_bicolor)	Passovia_pyrifolia))	(Struthanthus_oerstedii	Struthanthus_woodsonii))	Cladocolea_gracilis)	Psittacanthus_calyculatus)	(Tripodanthus_acutifolius	(Aetanthus_nodosus	Desmaria_mutabilis)))))	Tupeia_antarctica)))	(Baratranthus_axanthus	((Dactyliophora_novaeguineae	(Sogerianthe_sessiflora	(Diplatia_furcata	Amyema_glabra)))	((Helixanthera_cylindrica	Benthamina_alyxifolia)	Amyema_queenslandica))))	(Taxillus_chinensis	((Scurrula_parasitica
(Agelanthus_sansibarensis	((((((Phragmanthera_crassicaulis	Septulina_glauca)	(Helixanthera_kirkii	Moquiniella_rubra))	(Bakerella_sp_Nickrent_4161	((((((Scurrula_parasitica	Scurrula_pulverulenta)	Scurrula_ferruginea)	(Taxillus_chinensis	((((Loranthus_europaeus	(Loranthus_odoratus	(Loranthus_kaoi	Loranthus_delavayi)))	Cecarria_obtusifolia)	(((Tristerix_corymbosus	(Nuytsia_floribunda	Gaiadendron_punctatum))	(((((Tripodanthus_acutifolius	((Struthanthus_oerstedii	Struthanthus_woodsonii)	(Cladocolea_gracilis	(Psittacanthus_angustifolius	((Psittacanthus_calyculatus	(Oryctanthus_occidentalis	Dendropemon_bicolor))	Passovia_pyrifolia)))))	(Atkinsonia_ligustrina	Ligaria_cuneifolia))	(Peraxilla_tetrapetala	(Alepis_flavida	(Lepidaria_sp_Nickrent_4044	(((Notanthera_heterophylla	(Decaisnina_triflora	Lepeostegeres_lancifolia))	(Macrosolen_cochinchinensis	(Loxanthera_speciosa	Amylotheca_duthieana)))	(Lysiana_exocarpi	Lysiana_filifolia))))))	(Aetanthus_nodosus	Desmaria_mutabilis))	Tupeia_antarctica))	(Ileostylus_micranthus	Muellerina_eucalyptoides)))	((((Dactyliophora_novaeguineae	(Benthamina_alyxifolia	(Amyema_queenslandica	Helixanthera_cylindrica)))	(Diplatia_furcata
(((((Phragmanthera_crassicaulis	Berhautia_senegalensis)	(Bakerella_sp_Nickrent_4161	((Oncella_ambigua	Oncocalyx_sulfureus)	Agelanthus_sansibarensis)))	Helixanthera_coccinea)	(((Emelianthe_panganensis	Globimetula_dinklagei)	(((Englerina_woodfordioides	Erianthemum_dregei)	Oedina_pendens)	(Helixanthera_kirkii	Moquiniella_rubra)))	(((((((((Loranthus_europaeus	(Loranthus_odoratus	(Loranthus_kaoi	Loranthus_delavayi)))	Cecarria_obtusifolia)	(((Atkinsonia_ligustrina	((((Gaiadendron_punctatum	Lepidaria_sp_Nickrent_4044)	(((Nuytsia_floribunda	((Loxanthera_speciosa	Amylotheca_duthieana)	(((Notanthera_heterophylla	Lepeostegeres_lancifolia)	Decaisnina_triflora)	Macrosolen_cochinchinensis)))	(Lysiana_exocarpi	Lysiana_filifolia))	(Peraxilla_tetrapetala	Alepis_flavida)))	Tristerix_corymbosus)	(((Aetanthus_nodosus	Desmaria_mutabilis)	Tupeia_antarctica)	(Tripodanthus_acutifolius	((((Cladocolea_gracilis	Struthanthus_oerstedii)	Struthanthus_woodsonii)	Psittacanthus_angustifolius)	((Psittacanthus_calyculatus	(Oryctanthus_occidentalis	Dendropemon_bicolor))	Passovia_pyrifolia))))))	Ligaria_cuneifolia)	(Ileostylus_micranthus	Muellerina_eucalyptoides)))	(((Diplatia_furcata
(Agelanthus_sansibarensis	((((Oncella_ambigua	Oncocalyx_sulfureus)	Berhautia_senegalensis)	((Bakerella_sp_Nickrent_4161	((Moquiniella_rubra	(((Erianthemum_dregei	Oedina_pendens)	(Emelianthe_panganensis	Globimetula_dinklagei))	((((Oliverella_rubroviridis	(Tapinanthus_constrictiflorus	Englerina_ramulosa))	Tapinanthus_quinquangulus)	(((Taxillus_chinensis	((Scurrula_parasitica	Scurrula_pulverulenta)	Scurrula_ferruginea))	(((Ileostylus_micranthus	Muellerina_eucalyptoides)	((Cecarria_obtusifolia	((Loranthus_kaoi	(Loranthus_odoratus	Loranthus_delavayi))	Loranthus_europaeus))	(((((Aetanthus_nodosus	Desmaria_mutabilis)	Nuytsia_floribunda)	Tristerix_corymbosus)	((Ligaria_cuneifolia	((Gaiadendron_punctatum	((Peraxilla_tetrapetala	Alepis_flavida)	((Lepidaria_sp_Nickrent_4044	Notanthera_heterophylla)	(((Lysiana_exocarpi	Lysiana_filifolia)	Decaisnina_triflora)	((Loxanthera_speciosa	Amylotheca_duthieana)	(Lepeostegeres_lancifolia	Macrosolen_cochinchinensis))))))	(Tripodanthus_acutifolius	((Cladocolea_gracilis	((Struthanthus_oerstedii	Struthanthus_woodsonii)	((Oryctanthus_occidentalis	Dendropemon_bicolor)	(Psittacanthus_angustifolius	Passovia_pyrifolia))))
((Englerina_woodfordioides	Agelanthus_sansibarensis)	(Moquiniella_rubra	(((Bakerella_sp_Nickrent_4161	((Helixanthera_kirkii	(Vanwykia_remota	Socratina_bemarivensis))	(Septulina_glauca	(((Erianthemum_dregei	Oedina_pendens)	((Emelianthe_panganensis	Globimetula_dinklagei)	((Oliverella_rubroviridis	(Tapinanthus_constrictiflorus	Englerina_ramulosa))	Tapinanthus_quinquangulus)))	(((Taxillus_chinensis	((Scurrula_parasitica	Scurrula_pulverulenta)	Scurrula_ferruginea))	((Helixanthera_cylindrica	(Sogerianthe_sessiflora	(Amyema_glabra	Diplatia_furcata)))	(Baratranthus_axanthus	(((Cecarria_obtusifolia	((Loranthus_odoratus	(Loranthus_delavayi	Loranthus_kaoi))	Loranthus_europaeus))	(((((((Ligaria_cuneifolia	Peraxilla_tetrapetala)	Alepis_flavida)	((((Loxanthera_speciosa	Amylotheca_duthieana)	Macrosolen_cochinchinensis)	(Decaisnina_triflora	Lepeostegeres_lancifolia))	(Lysiana_exocarpi	Lysiana_filifolia)))	(Atkinsonia_ligustrina	((((Struthanthus_oerstedii	Struthanthus_woodsonii)	(Psittacanthus_angustifolius	Cladocolea_gracilis))	((Oryctanthus_occidentalis	Dendropemon_bicolor)	Passovia_pyrifolia))	(Psittacanthus_calyculatus	Tripodanthus_acutifolius))))
(Agelanthus_sansibarensis	(((Helixanthera_kirkii	Moquiniella_rubra)	(Bakerella_sp_Nickrent_4161	((Septulina_glauca	((((Helixanthera_coccinea	Dendrophthoe_curvata)	((Taxillus_chinensis	((Dendrophthoe_longituba	Scurrula_parasitica)	(Scurrula_pulverulenta	Scurrula_ferruginea)))	((((Ileostylus_micranthus	Muellerina_eucalyptoides)	((Cecarria_obtusifolia	((Loranthus_delavayi	(Loranthus_kaoi	Loranthus_odoratus))	Loranthus_europaeus))	((Tupeia_antarctica	(((Aetanthus_nodosus	Desmaria_mutabilis)	Nuytsia_floribunda)	((Lepidaria_sp_Nickrent_4044	Notanthera_heterophylla)	Tristerix_corymbosus)))	((((Psittacanthus_calyculatus	((Psittacanthus_angustifolius	(Cladocolea_gracilis	(Oryctanthus_occidentalis	Dendropemon_bicolor)))	(Passovia_pyrifolia	(Struthanthus_oerstedii	Struthanthus_woodsonii))))	Tripodanthus_acutifolius)	((Atkinsonia_ligustrina	Ligaria_cuneifolia)	((Peraxilla_tetrapetala	Alepis_flavida)	((((Loxanthera_speciosa	Amylotheca_duthieana)	Macrosolen_cochinchinensis)	(Decaisnina_triflora	Lepeostegeres_lancifolia))	(Lysiana_exocarpi	Lysiana_filifolia)))))	Gaiadendron_punctatum))))	(Baratranthus_axanthus	((Sogerianthe_sessiflora	(Amyema_glabra
(Agelanthus_sansibarensis	((Bakerella_sp_Nickrent_4161	(((((Emelianthe_panganensis	Globimetula_dinklagei)	(Erianthemum_dregei	Oedina_pendens))	(((Englerina_woodfordioides	(Tapinanthus_quinquangulus	Oliverella_rubroviridis))	(Englerina_ramulosa	Tapinanthus_constrictiflorus))	((Septulina_glauca	(Vanwykia_remota	Socratina_bemarivensis))	((((Taxillus_chinensis	(Scurrula_parasitica	Scurrula_pulverulenta))	Scurrula_ferruginea)	(((Ileostylus_micranthus	Muellerina_eucalyptoides)	((Cecarria_obtusifolia	((Loranthus_odoratus	(Loranthus_delavayi	Loranthus_kaoi))	Loranthus_europaeus))	(Tupeia_antarctica	((((Aetanthus_nodosus	Desmaria_mutabilis)	Nuytsia_floribunda)	(Notanthera_heterophylla	Tristerix_corymbosus))	(((((Psittacanthus_calyculatus	(((Cladocolea_gracilis	Psittacanthus_angustifolius)	(Struthanthus_oerstedii	Struthanthus_woodsonii))	(Passovia_pyrifolia	(Oryctanthus_occidentalis	Dendropemon_bicolor))))	Tripodanthus_acutifolius)	(((Ligaria_cuneifolia	Peraxilla_tetrapetala)	Alepis_flavida)	(((Loxanthera_speciosa	(Lepeostegeres_lancifolia	Amylotheca_duthieana))	((Lysiana_exocarpi	Lysiana_filifolia)	(Macrosolen_cochinchinensis	Lepidaria_sp_Nickrent_4044)))
((((((Englerina_woodfordioides	(Tapinanthus_quinquangulus	Oliverella_rubroviridis))	(Englerina_ramulosa	Tapinanthus_constrictiflorus))	Berhautia_senegalensis)	(((((Plicosepalus_sagittifolius	(Oncella_ambigua	Emelianthe_panganensis))	Globimetula_dinklagei)	(Erianthemum_dregei	Oedina_pendens))	(Helixanthera_kirkii	(Vanwykia_remota	Socratina_bemarivensis)))	((((Ileostylus_micranthus	Muellerina_eucalyptoides)	((Cecarria_obtusifolia	((Loranthus_delavayi	(Loranthus_kaoi	Loranthus_odoratus))	Loranthus_europaeus))	(Tupeia_antarctica	((((Lepidaria_sp_Nickrent_4044	Notanthera_heterophylla)	Gaiadendron_punctatum)	(Nuytsia_floribunda	Tristerix_corymbosus))	(((Atkinsonia_ligustrina	((Peraxilla_tetrapetala	Alepis_flavida)	((Amylotheca_duthieana	Loxanthera_speciosa)	((Lysiana_exocarpi	Lysiana_filifolia)	(Macrosolen_cochinchinensis	(Decaisnina_triflora	Lepeostegeres_lancifolia))))))	(Ligaria_cuneifolia	(Aetanthus_nodosus	Desmaria_mutabilis)))	((((Cladocolea_gracilis	Psittacanthus_angustifolius)	(Struthanthus_oerstedii	Struthanthus_woodsonii))	(Passovia_pyrifolia	(Psittacanthus_calyculatus	(Oryctanthus_occidentalis	Dendropemon_bicolor))))	Tripodanthus_acutifolius))))))
(((((Englerina_woodfordioides	(Tapinanthus_quinquangulus	Oliverella_rubroviridis))	Englerina_ramulosa)	Tapinanthus_constrictiflorus)	((Plicosepalus_sagittifolius	((((Cecarria_obtusifolia	((Loranthus_delavayi	(Loranthus_kaoi	Loranthus_odoratus))	Loranthus_europaeus))	((((((((Oryctanthus_occidentalis	Dendropemon_bicolor)	(((Psittacanthus_angustifolius	Cladocolea_gracilis)	(Struthanthus_oerstedii	Struthanthus_woodsonii))	Passovia_pyrifolia))	Psittacanthus_calyculatus)	Tripodanthus_acutifolius)	(Atkinsonia_ligustrina	(Gaiadendron_punctatum	(((Ligaria_cuneifolia	Peraxilla_tetrapetala)	Alepis_flavida)	(Decaisnina_triflora	((((Macrosolen_cochinchinensis	Lepeostegeres_lancifolia)	(Amylotheca_duthieana	Loxanthera_speciosa))	(Lysiana_exocarpi	Lysiana_filifolia))	Lepidaria_sp_Nickrent_4044))))))	(((Aetanthus_nodosus	Desmaria_mutabilis)	Tupeia_antarctica)	(Nuytsia_floribunda	Tristerix_corymbosus)))	Notanthera_heterophylla)	(Ileostylus_micranthus	Muellerina_eucalyptoides)))	(Baratranthus_axanthus	((Amyema_glabra	Diplatia_furcata)	(Amyema_queenslandica	(Sogerianthe_sessiflora	(Benthamina_alyxifolia	Dactyliophora_novaeguineae))))))	((Helixanthera_cylindrica	(Dendrophthoe_longituba
(Helixanthera_coccinea	((Plicosepalus_sagittifolius	(((Englerina_woodfordioides	(Tapinanthus_quinquangulus	Oliverella_rubroviridis))	Englerina_ramulosa)	Tapinanthus_constrictiflorus))	((((Erianthemum_dregei	(Moquiniella_rubra	Oedina_pendens))	(Septulina_glauca	(Emelianthe_panganensis	((Helixanthera_kirkii	Socratina_bemarivensis)	Globimetula_dinklagei))))	((Bakerella_sp_Nickrent_4161	((Berhautia_senegalensis	(Oncocalyx_sulfureus	Oncella_ambigua))	Agelanthus_sansibarensis))	Phragmanthera_crassicaulis))	((((Baratranthus_axanthus	((Dactyliophora_novaeguineae	(Sogerianthe_sessiflora	(Amyema_glabra	Diplatia_furcata)))	(Amyema_queenslandica	Benthamina_alyxifolia)))	((Ileostylus_micranthus	Muellerina_eucalyptoides)	((Cecarria_obtusifolia	((Loranthus_odoratus	(Loranthus_delavayi	Loranthus_kaoi))	Loranthus_europaeus))	((Atkinsonia_ligustrina	(((((Nuytsia_floribunda	(Aetanthus_nodosus	Desmaria_mutabilis))	Tupeia_antarctica)	Tristerix_corymbosus)	(Gaiadendron_punctatum	((Peraxilla_tetrapetala	Alepis_flavida)	((Lysiana_exocarpi	Lysiana_filifolia)	((Notanthera_heterophylla	Lepidaria_sp_Nickrent_4044)	((Macrosolen_cochinchinensis	(Decaisnina_triflora
(Agelanthus_sansibarensis	((Bakerella_sp_Nickrent_4161	(Phragmanthera_crassicaulis	((((Vanwykia_remota	Socratina_bemarivensis)	((((Helixanthera_cylindrica	(Baratranthus_axanthus	((Dactyliophora_novaeguineae	(Sogerianthe_sessiflora	(Amyema_glabra	Diplatia_furcata)))	(Amyema_queenslandica	Benthamina_alyxifolia))))	((Cecarria_obtusifolia	(((Loranthus_kaoi	Loranthus_delavayi)	Loranthus_odoratus)	Loranthus_europaeus))	((((((Atkinsonia_ligustrina	(Alepis_flavida	(((Notanthera_heterophylla	Lepidaria_sp_Nickrent_4044)	((Nuytsia_floribunda	((Decaisnina_triflora	Lepeostegeres_lancifolia)	(Amylotheca_duthieana	Loxanthera_speciosa)))	(Macrosolen_cochinchinensis	(Lysiana_exocarpi	Lysiana_filifolia))))	Peraxilla_tetrapetala)))	((Ligaria_cuneifolia	(Aetanthus_nodosus	Desmaria_mutabilis))	Tupeia_antarctica))	((((Psittacanthus_angustifolius	Cladocolea_gracilis)	(Struthanthus_oerstedii	Struthanthus_woodsonii))	(Passovia_pyrifolia	(Oryctanthus_occidentalis	Dendropemon_bicolor)))	(Psittacanthus_calyculatus	Tripodanthus_acutifolius)))	Tristerix_corymbosus)	Gaiadendron_punctatum)	(Ileostylus_micranthus	Muellerina_eucalyptoides))))	Dendrophthoe_curvata)	(Taxillus_chinensis
(Agelanthus_sansibarensis	((Phragmanthera_crassicaulis	(((((Septulina_glauca	((Vanwykia_remota	Socratina_bemarivensis)	((((((Amyema_queenslandica	(Benthamina_alyxifolia	(Dactyliophora_novaeguineae	(Sogerianthe_sessiflora	(Amyema_glabra	Diplatia_furcata)))))	Baratranthus_axanthus)	(Dendrophthoe_longituba	Dendrophthoe_curvata))	Helixanthera_cylindrica)	((Cecarria_obtusifolia	(((Loranthus_delavayi	Loranthus_kaoi)	Loranthus_odoratus)	Loranthus_europaeus))	(((((Nuytsia_floribunda	Tristerix_corymbosus)	(Aetanthus_nodosus	Desmaria_mutabilis))	(((((Cladocolea_gracilis	Psittacanthus_angustifolius)	(Struthanthus_oerstedii	Struthanthus_woodsonii))	(Passovia_pyrifolia	(Psittacanthus_calyculatus	(Oryctanthus_occidentalis	Dendropemon_bicolor))))	Tripodanthus_acutifolius)	((Gaiadendron_punctatum	((Ligaria_cuneifolia	Peraxilla_tetrapetala)	(((Notanthera_heterophylla	Lepidaria_sp_Nickrent_4044)	(((Lysiana_exocarpi	Lysiana_filifolia)	Decaisnina_triflora)	((Amylotheca_duthieana	Loxanthera_speciosa)	(Lepeostegeres_lancifolia	Macrosolen_cochinchinensis))))	Alepis_flavida)))	Atkinsonia_ligustrina)))	Tupeia_antarctica)	(Ileostylus_micranthus	Muellerina_eucalyptoides))))
(Agelanthus_sansibarensis	(((Bakerella_sp_Nickrent_4161	((Septulina_glauca	Phragmanthera_crassicaulis)	(((((Helixanthera_cylindrica	Taxillus_chinensis)	((Scurrula_parasitica	Scurrula_pulverulenta)	Scurrula_ferruginea))	(((Plicosepalus_sagittifolius	Helixanthera_coccinea)	(Dendrophthoe_longituba	Dendrophthoe_curvata))	(((Ileostylus_micranthus	Muellerina_eucalyptoides)	((Cecarria_obtusifolia	((Loranthus_delavayi	(Loranthus_kaoi	Loranthus_odoratus))	Loranthus_europaeus))	(((((Peraxilla_tetrapetala	(((Notanthera_heterophylla	Lepidaria_sp_Nickrent_4044)	(Decaisnina_triflora	(((Lepeostegeres_lancifolia	Amylotheca_duthieana)	Loxanthera_speciosa)	(Macrosolen_cochinchinensis	(Lysiana_exocarpi	Lysiana_filifolia)))))	Alepis_flavida))	(Atkinsonia_ligustrina	((Ligaria_cuneifolia	Gaiadendron_punctatum)	((((Psittacanthus_angustifolius	((Cladocolea_gracilis	Struthanthus_oerstedii)	Struthanthus_woodsonii))	(Passovia_pyrifolia	(Oryctanthus_occidentalis	Dendropemon_bicolor)))	Psittacanthus_calyculatus)	Tripodanthus_acutifolius))))	(Aetanthus_nodosus	Desmaria_mutabilis))	Nuytsia_floribunda)	(Tristerix_corymbosus	Tupeia_antarctica))))	(((Dactyliophora_novaeguineae	(Amyema_glabra
(Agelanthus_sansibarensis	((Phragmanthera_crassicaulis	(Bakerella_sp_Nickrent_4161	(((Septulina_glauca	((Erianthemum_dregei	((Moquiniella_rubra	Helixanthera_kirkii)	Oedina_pendens))	(Emelianthe_panganensis	Globimetula_dinklagei)))	(((((Ileostylus_micranthus	Muellerina_eucalyptoides)	((Cecarria_obtusifolia	(Loranthus_europaeus	(Loranthus_odoratus	(Loranthus_kaoi	Loranthus_delavayi))))	((Tupeia_antarctica	((Aetanthus_nodosus	Desmaria_mutabilis)	Ligaria_cuneifolia))	(((((Peraxilla_tetrapetala	Alepis_flavida)	((Lepidaria_sp_Nickrent_4044	Notanthera_heterophylla)	((Decaisnina_triflora	(Lysiana_exocarpi	Lysiana_filifolia))	((Macrosolen_cochinchinensis	Lepeostegeres_lancifolia)	(Nuytsia_floribunda	(Amylotheca_duthieana	Loxanthera_speciosa))))))	(Gaiadendron_punctatum	Tristerix_corymbosus))	(Tripodanthus_acutifolius	((Cladocolea_gracilis	(((Dendropemon_bicolor	Oryctanthus_occidentalis)	(Passovia_pyrifolia	Psittacanthus_angustifolius))	(Struthanthus_woodsonii	Struthanthus_oerstedii)))	Psittacanthus_calyculatus)))	Atkinsonia_ligustrina))))	((Helixanthera_cylindrica	(((Amyema_glabra	Diplatia_furcata)	(Dactyliophora_novaeguineae	Sogerianthe_sessiflora))
(Agelanthus_sansibarensis	((Bakerella_sp_Nickrent_4161	((((Emelianthe_panganensis	Globimetula_dinklagei)	((Moquiniella_rubra	Helixanthera_kirkii)	(Erianthemum_dregei	Oedina_pendens)))	(((Helixanthera_coccinea	(Dendrophthoe_curvata	Dendrophthoe_longituba))	((((Scurrula_pulverulenta	Scurrula_parasitica)	Scurrula_ferruginea)	Taxillus_chinensis)	(((Cecarria_obtusifolia	(Loranthus_europaeus	(Loranthus_odoratus	(Loranthus_kaoi	Loranthus_delavayi))))	((Tupeia_antarctica	((((Peraxilla_tetrapetala	Alepis_flavida)	((Lysiana_exocarpi	Lysiana_filifolia)	((((Lepeostegeres_lancifolia	(Decaisnina_triflora	Nuytsia_floribunda))	(Amylotheca_duthieana	Loxanthera_speciosa))	Macrosolen_cochinchinensis)	(Lepidaria_sp_Nickrent_4044	Notanthera_heterophylla))))	(Gaiadendron_punctatum	Tristerix_corymbosus))	((Tripodanthus_acutifolius	((((Psittacanthus_calyculatus	(Dendropemon_bicolor	Oryctanthus_occidentalis))	(Passovia_pyrifolia	Psittacanthus_angustifolius))	Cladocolea_gracilis)	(Struthanthus_woodsonii	Struthanthus_oerstedii)))	(Atkinsonia_ligustrina	((Aetanthus_nodosus	Desmaria_mutabilis)	Ligaria_cuneifolia)))))	(Ileostylus_micranthus	Muellerina_eucalyptoides)))
(Agelanthus_sansibarensis	(((Bakerella_sp_Nickrent_4161	(((((((Ileostylus_micranthus	Muellerina_eucalyptoides)	((Notanthera_heterophylla	(Cecarria_obtusifolia	(Loranthus_europaeus	(Loranthus_delavayi	(Loranthus_odoratus	Loranthus_kaoi)))))	((((Tristerix_corymbosus	Gaiadendron_punctatum)	((Peraxilla_tetrapetala	Alepis_flavida)	(Lepidaria_sp_Nickrent_4044	((Lysiana_exocarpi	Lysiana_filifolia)	((Lepeostegeres_lancifolia	(Decaisnina_triflora	Nuytsia_floribunda))	((Amylotheca_duthieana	Loxanthera_speciosa)	Macrosolen_cochinchinensis))))))	(Atkinsonia_ligustrina	(((Aetanthus_nodosus	Desmaria_mutabilis)	Ligaria_cuneifolia)	(Tripodanthus_acutifolius	((Cladocolea_gracilis	((Struthanthus_woodsonii	Struthanthus_oerstedii)	((Passovia_pyrifolia	Psittacanthus_angustifolius)	(Dendropemon_bicolor	Oryctanthus_occidentalis))))	Psittacanthus_calyculatus)))))	Tupeia_antarctica)))	(((Dactyliophora_novaeguineae	((Amyema_glabra	Diplatia_furcata)	Sogerianthe_sessiflora))	(Amyema_queenslandica	Benthamina_alyxifolia))	(Baratranthus_axanthus	Helixanthera_cylindrica)))	((((Socratina_bemarivensis	Vanwykia_remota)	(Dendrophthoe_curvata	Dendrophthoe_longituba))	((Scurrula_pulverulenta
(Agelanthus_sansibarensis	(((Moquiniella_rubra	((Emelianthe_panganensis	Globimetula_dinklagei)	((Helixanthera_kirkii	(Erianthemum_dregei	Oedina_pendens))	(Septulina_glauca	(((Socratina_bemarivensis	Vanwykia_remota)	((((((Notanthera_heterophylla	(Cecarria_obtusifolia	(Loranthus_europaeus	(Loranthus_odoratus	(Loranthus_kaoi	Loranthus_delavayi)))))	(((((Atkinsonia_ligustrina	(Peraxilla_tetrapetala	(Alepis_flavida	(Decaisnina_triflora	(((Amylotheca_duthieana	Loxanthera_speciosa)	((Lepidaria_sp_Nickrent_4044	Macrosolen_cochinchinensis)	Lepeostegeres_lancifolia))	(Lysiana_exocarpi	Lysiana_filifolia))))))	((Tripodanthus_acutifolius	(Cladocolea_gracilis	((Struthanthus_woodsonii	Struthanthus_oerstedii)	((Passovia_pyrifolia	Psittacanthus_angustifolius)	(Psittacanthus_calyculatus	(Dendropemon_bicolor	Oryctanthus_occidentalis))))))	((Aetanthus_nodosus	Desmaria_mutabilis)	Ligaria_cuneifolia)))	(Tristerix_corymbosus	(Nuytsia_floribunda	Gaiadendron_punctatum)))	Tupeia_antarctica)	(Ileostylus_micranthus	Muellerina_eucalyptoides)))	(Helixanthera_cylindrica	(((Dactyliophora_novaeguineae	((Amyema_glabra	Diplatia_furcata)	Sogerianthe_sessiflora))
(Agelanthus_sansibarensis	(((Bakerella_sp_Nickrent_4161	((Englerina_woodfordioides	((Tapinanthus_constrictiflorus	Englerina_ramulosa)	(Tapinanthus_quinquangulus	Oliverella_rubroviridis)))	(((Erianthemum_dregei	((Helixanthera_kirkii	Moquiniella_rubra)	Oedina_pendens))	(Septulina_glauca	(Emelianthe_panganensis	Globimetula_dinklagei)))	(((Socratina_bemarivensis	Vanwykia_remota)	(Helixanthera_coccinea	((Dendrophthoe_curvata	Dendrophthoe_longituba)	Plicosepalus_sagittifolius)))	((((Scurrula_pulverulenta	Scurrula_parasitica)	Scurrula_ferruginea)	Taxillus_chinensis)	((((Cecarria_obtusifolia	(Loranthus_europaeus	((Loranthus_kaoi	Loranthus_odoratus)	Loranthus_delavayi)))	(((((Ligaria_cuneifolia	((Psittacanthus_calyculatus	Tripodanthus_acutifolius)	(Cladocolea_gracilis	((Struthanthus_woodsonii	Struthanthus_oerstedii)	((Passovia_pyrifolia	Psittacanthus_angustifolius)	(Dendropemon_bicolor	Oryctanthus_occidentalis))))))	Atkinsonia_ligustrina)	(Gaiadendron_punctatum	(Peraxilla_tetrapetala	(Alepis_flavida	((((Lepidaria_sp_Nickrent_4044	Macrosolen_cochinchinensis)	(Amylotheca_duthieana	Loxanthera_speciosa))	(Decaisnina_triflora	(Lepeostegeres_lancifolia	Notanthera_heterophylla)))
(Agelanthus_sansibarensis	(((Bakerella_sp_Nickrent_4161	(((Erianthemum_dregei	Oedina_pendens)	(Septulina_glauca	((Moquiniella_rubra	Emelianthe_panganensis)	Globimetula_dinklagei)))	((Socratina_bemarivensis	Vanwykia_remota)	(((Tapinanthus_constrictiflorus	Englerina_ramulosa)	((Tapinanthus_quinquangulus	Oliverella_rubroviridis)	Englerina_woodfordioides))	(((((Ileostylus_micranthus	Muellerina_eucalyptoides)	((Cecarria_obtusifolia	(Loranthus_europaeus	((Loranthus_kaoi	Loranthus_odoratus)	Loranthus_delavayi)))	((Tupeia_antarctica	(Nuytsia_floribunda	Tristerix_corymbosus))	((Atkinsonia_ligustrina	((Lepidaria_sp_Nickrent_4044	Gaiadendron_punctatum)	(Alepis_flavida	((((Amylotheca_duthieana	Loxanthera_speciosa)	(Decaisnina_triflora	(Lepeostegeres_lancifolia	Notanthera_heterophylla)))	(Macrosolen_cochinchinensis	(Lysiana_exocarpi	Lysiana_filifolia)))	(Ligaria_cuneifolia	Peraxilla_tetrapetala)))))	((Tripodanthus_acutifolius	((((Psittacanthus_angustifolius	Cladocolea_gracilis)	Struthanthus_woodsonii)	Struthanthus_oerstedii)	(Passovia_pyrifolia	((Dendropemon_bicolor	Oryctanthus_occidentalis)	Psittacanthus_calyculatus))))	(Aetanthus_nodosus	Desmaria_mutabilis))))))
(Agelanthus_sansibarensis	(((Bakerella_sp_Nickrent_4161	((Helixanthera_kirkii	Moquiniella_rubra)	((((((Socratina_bemarivensis	Vanwykia_remota)	(((Tapinanthus_constrictiflorus	Englerina_ramulosa)	((Oliverella_rubroviridis	Tapinanthus_quinquangulus)	Englerina_woodfordioides))	(((((Sogerianthe_sessiflora	(Amyema_glabra	Diplatia_furcata))	((Amyema_queenslandica	Benthamina_alyxifolia)	Dactyliophora_novaeguineae))	Helixanthera_cylindrica)	(Baratranthus_axanthus	((Cecarria_obtusifolia	(Loranthus_europaeus	((Loranthus_kaoi	Loranthus_odoratus)	Loranthus_delavayi)))	(((Tupeia_antarctica	(Gaiadendron_punctatum	(Nuytsia_floribunda	Tristerix_corymbosus)))	(Atkinsonia_ligustrina	((((((Lysiana_exocarpi	Lysiana_filifolia)	(Lepidaria_sp_Nickrent_4044	Macrosolen_cochinchinensis))	((Amylotheca_duthieana	Loxanthera_speciosa)	(Decaisnina_triflora	Lepeostegeres_lancifolia)))	(Peraxilla_tetrapetala	Alepis_flavida))	Notanthera_heterophylla)	((Tripodanthus_acutifolius	((Dendropemon_bicolor	Oryctanthus_occidentalis)	(((Struthanthus_woodsonii	Struthanthus_oerstedii)	(Psittacanthus_angustifolius	Cladocolea_gracilis))	(Psittacanthus_calyculatus	Passovia_pyrifolia))))	(Ligaria_cuneifolia
(Agelanthus_sansibarensis	((Phragmanthera_crassicaulis	(Bakerella_sp_Nickrent_4161	((((((((Scurrula_parasitica	Scurrula_pulverulenta)	Scurrula_ferruginea)	Taxillus_chinensis)	(Helixanthera_coccinea	(Dendrophthoe_curvata	Dendrophthoe_longituba)))	(((Helixanthera_cylindrica	Sogerianthe_sessiflora)	(Amyema_glabra	Diplatia_furcata))	(Baratranthus_axanthus	(((Amyema_queenslandica	Benthamina_alyxifolia)	Dactyliophora_novaeguineae)	((Cecarria_obtusifolia	(Loranthus_europaeus	(Loranthus_odoratus	(Loranthus_delavayi	Loranthus_kaoi))))	((((Aetanthus_nodosus	Tupeia_antarctica)	(Tristerix_corymbosus	(Gaiadendron_punctatum	Nuytsia_floribunda)))	(Atkinsonia_ligustrina	((((Notanthera_heterophylla	Lepidaria_sp_Nickrent_4044)	(((Macrosolen_cochinchinensis	(Amylotheca_duthieana	Loxanthera_speciosa))	(Decaisnina_triflora	Lepeostegeres_lancifolia))	(Lysiana_exocarpi	Lysiana_filifolia)))	(Peraxilla_tetrapetala	Alepis_flavida))	((Tripodanthus_acutifolius	(((Struthanthus_woodsonii	Struthanthus_oerstedii)	Cladocolea_gracilis)	((Psittacanthus_angustifolius	(Dendropemon_bicolor	Oryctanthus_occidentalis))	(Passovia_pyrifolia	Psittacanthus_calyculatus))))	(Ligaria_cuneifolia
(Agelanthus_sansibarensis	((((Septulina_glauca	Phragmanthera_crassicaulis)	(((Globimetula_dinklagei	((Helixanthera_kirkii	Moquiniella_rubra)	Emelianthe_panganensis))	(Erianthemum_dregei	Oedina_pendens))	((Socratina_bemarivensis	Vanwykia_remota)	((Plicosepalus_sagittifolius	(((((Scurrula_parasitica	Scurrula_pulverulenta)	Scurrula_ferruginea)	Taxillus_chinensis)	(Helixanthera_coccinea	(Dendrophthoe_curvata	Dendrophthoe_longituba)))	(((Diplatia_furcata	(Cecarria_obtusifolia	(Loranthus_europaeus	(Loranthus_delavayi	(Loranthus_kaoi	Loranthus_odoratus)))))	(((Tristerix_corymbosus	Nuytsia_floribunda)	(Tupeia_antarctica	(Gaiadendron_punctatum	(Atkinsonia_ligustrina	((((Notanthera_heterophylla	Lepidaria_sp_Nickrent_4044)	(((Macrosolen_cochinchinensis	(Amylotheca_duthieana	Loxanthera_speciosa))	(Decaisnina_triflora	Lepeostegeres_lancifolia))	(Lysiana_exocarpi	Lysiana_filifolia)))	(Peraxilla_tetrapetala	Alepis_flavida))	(((Psittacanthus_calyculatus	Tripodanthus_acutifolius)	((Struthanthus_woodsonii	(Struthanthus_oerstedii	(Psittacanthus_angustifolius	Cladocolea_gracilis)))	((Dendropemon_bicolor	Oryctanthus_occidentalis)	Passovia_pyrifolia)))
(Agelanthus_sansibarensis	(Berhautia_senegalensis	((Oncella_ambigua	Oncocalyx_sulfureus)	(((Bakerella_sp_Nickrent_4161	Phragmanthera_crassicaulis)	((((Socratina_bemarivensis	Oedina_pendens)	(Erianthemum_dregei	Globimetula_dinklagei))	Emelianthe_panganensis)	(Helixanthera_coccinea	((((Oliverella_rubroviridis	Tapinanthus_quinquangulus)	Englerina_woodfordioides)	(Tapinanthus_constrictiflorus	Englerina_ramulosa))	((Plicosepalus_sagittifolius	(((Vanwykia_remota	(Dendrophthoe_curvata	Dendrophthoe_longituba))	(Scurrula_ferruginea	((Scurrula_parasitica	Scurrula_pulverulenta)	Taxillus_chinensis)))	(((Ileostylus_micranthus	Muellerina_eucalyptoides)	((Cecarria_obtusifolia	(Loranthus_europaeus	(Loranthus_delavayi	(Loranthus_kaoi	Loranthus_odoratus))))	(((Atkinsonia_ligustrina	(((Tristerix_corymbosus	Tupeia_antarctica)	(Tripodanthus_acutifolius	(Psittacanthus_calyculatus	(Cladocolea_gracilis	((Passovia_pyrifolia	((Dendropemon_bicolor	Oryctanthus_occidentalis)	Psittacanthus_angustifolius))	(Struthanthus_woodsonii	Struthanthus_oerstedii))))))	(Ligaria_cuneifolia	(Aetanthus_nodosus	Desmaria_mutabilis))))	(Gaiadendron_punctatum	Peraxilla_tetrapetala))	(Alepis_flavida
(Agelanthus_sansibarensis	((Phragmanthera_crassicaulis	((Septulina_glauca	(((Socratina_bemarivensis	Vanwykia_remota)	(Plicosepalus_sagittifolius	((Helixanthera_coccinea	(Dendrophthoe_longituba	Dendrophthoe_curvata))	((((Scurrula_pulverulenta	Scurrula_parasitica)	Taxillus_chinensis)	Scurrula_ferruginea)	(((Cecarria_obtusifolia	(Loranthus_europaeus	(Loranthus_delavayi	(Loranthus_kaoi	Loranthus_odoratus))))	(((((Peraxilla_tetrapetala	Alepis_flavida)	(((Lepeostegeres_lancifolia	(Amylotheca_duthieana	Loxanthera_speciosa))	((Lysiana_exocarpi	Lysiana_filifolia)	(Lepidaria_sp_Nickrent_4044	Macrosolen_cochinchinensis)))	Decaisnina_triflora))	((Cladocolea_gracilis	((((Passovia_pyrifolia	(Dendropemon_bicolor	Oryctanthus_occidentalis))	Psittacanthus_angustifolius)	(Struthanthus_woodsonii	Struthanthus_oerstedii))	(Tripodanthus_acutifolius	Psittacanthus_calyculatus)))	(Atkinsonia_ligustrina	((Nuytsia_floribunda	Tristerix_corymbosus)	((Ligaria_cuneifolia	(Aetanthus_nodosus	Desmaria_mutabilis))	Tupeia_antarctica)))))	(Notanthera_heterophylla	Gaiadendron_punctatum))	(Ileostylus_micranthus	Muellerina_eucalyptoides)))	(Baratranthus_axanthus	(Helixanthera_cylindrica
(Agelanthus_sansibarensis	(((((Moquiniella_rubra	Helixanthera_kirkii)	Phragmanthera_crassicaulis)	((Emelianthe_panganensis	Globimetula_dinklagei)	((Erianthemum_dregei	Oedina_pendens)	Septulina_glauca)))	((((Socratina_bemarivensis	Vanwykia_remota)	((Helixanthera_coccinea	(Dendrophthoe_longituba	Dendrophthoe_curvata))	((Scurrula_pulverulenta	(Taxillus_chinensis	(Scurrula_parasitica	Scurrula_ferruginea)))	(Helixanthera_cylindrica	((Baratranthus_axanthus	((Sogerianthe_sessiflora	(Benthamina_alyxifolia	Dactyliophora_novaeguineae))	(Amyema_queenslandica	(Diplatia_furcata	Amyema_glabra))))	((Ileostylus_micranthus	Muellerina_eucalyptoides)	((Cecarria_obtusifolia	(Loranthus_europaeus	(Loranthus_delavayi	(Loranthus_kaoi	Loranthus_odoratus))))	(((Tupeia_antarctica	(Tristerix_corymbosus	Nuytsia_floribunda))	(((Psittacanthus_calyculatus	(Cladocolea_gracilis	((Psittacanthus_angustifolius	(Passovia_pyrifolia	(Dendropemon_bicolor	Oryctanthus_occidentalis)))	(Struthanthus_woodsonii	Struthanthus_oerstedii))))	Tripodanthus_acutifolius)	((Atkinsonia_ligustrina	(Ligaria_cuneifolia	((Peraxilla_tetrapetala	Alepis_flavida)	((Amylotheca_duthieana
((Agelanthus_sansibarensis	(Oncocalyx_sulfureus	Oncella_ambigua))	(((Bakerella_sp_Nickrent_4161	Phragmanthera_crassicaulis)	(((((Helixanthera_kirkii	(Socratina_bemarivensis	Vanwykia_remota))	((Englerina_woodfordioides	(Tapinanthus_quinquangulus	(Tapinanthus_constrictiflorus	(Englerina_ramulosa	Oliverella_rubroviridis))))	(Plicosepalus_sagittifolius	((Helixanthera_coccinea	(Dendrophthoe_longituba	Dendrophthoe_curvata))	((Scurrula_ferruginea	((Scurrula_parasitica	Scurrula_pulverulenta)	Taxillus_chinensis))	(((Ileostylus_micranthus	Muellerina_eucalyptoides)	((Cecarria_obtusifolia	(Loranthus_europaeus	((Loranthus_kaoi	Loranthus_odoratus)	Loranthus_delavayi)))	((Tupeia_antarctica	(((Notanthera_heterophylla	Lepidaria_sp_Nickrent_4044)	(((Aetanthus_nodosus	Desmaria_mutabilis)	((Psittacanthus_calyculatus	((Passovia_pyrifolia	(Dendropemon_bicolor	Oryctanthus_occidentalis))	((Psittacanthus_angustifolius	Cladocolea_gracilis)	(Struthanthus_woodsonii	Struthanthus_oerstedii))))	Tripodanthus_acutifolius))	Atkinsonia_ligustrina))	((Tristerix_corymbosus	(Gaiadendron_punctatum	Nuytsia_floribunda))	((Peraxilla_tetrapetala	Alepis_flavida)	((Amylotheca_duthieana	Loxanthera_speciosa)
(Agelanthus_sansibarensis	((Oncocalyx_sulfureus	Oncella_ambigua)	((Bakerella_sp_Nickrent_4161	(Phragmanthera_crassicaulis	((Septulina_glauca	(((Erianthemum_dregei	Oedina_pendens)	(Emelianthe_panganensis	Globimetula_dinklagei))	((Helixanthera_kirkii	(Socratina_bemarivensis	Vanwykia_remota))	(((Englerina_woodfordioides	((Tapinanthus_constrictiflorus	Englerina_ramulosa)	Oliverella_rubroviridis))	Tapinanthus_quinquangulus)	((((Ileostylus_micranthus	Muellerina_eucalyptoides)	((Cecarria_obtusifolia	(Loranthus_europaeus	((Loranthus_kaoi	Loranthus_odoratus)	Loranthus_delavayi)))	((Tupeia_antarctica	(Tristerix_corymbosus	((Aetanthus_nodosus	Desmaria_mutabilis)	Nuytsia_floribunda)))	((Atkinsonia_ligustrina	((Psittacanthus_calyculatus	((Passovia_pyrifolia	(Dendropemon_bicolor	Oryctanthus_occidentalis))	((Psittacanthus_angustifolius	Cladocolea_gracilis)	(Struthanthus_woodsonii	Struthanthus_oerstedii))))	Tripodanthus_acutifolius))	((((Ligaria_cuneifolia	Peraxilla_tetrapetala)	Alepis_flavida)	((((Lepeostegeres_lancifolia	Macrosolen_cochinchinensis)	(Amylotheca_duthieana	Loxanthera_speciosa))	(Lysiana_exocarpi	Lysiana_filifolia))	Decaisnina_triflora))
(Agelanthus_sansibarensis	((Oncocalyx_sulfureus	Oncella_ambigua)	((Phragmanthera_crassicaulis	(((((Erianthemum_dregei	((Globimetula_dinklagei	((Plicosepalus_sagittifolius	(Dendrophthoe_longituba	Dendrophthoe_curvata))	((Taxillus_chinensis	(Scurrula_ferruginea	(Scurrula_parasitica	Scurrula_pulverulenta)))	((Oedina_pendens	((Ileostylus_micranthus	Muellerina_eucalyptoides)	((Cecarria_obtusifolia	(Loranthus_europaeus	(Loranthus_kaoi	(Loranthus_odoratus	Loranthus_delavayi))))	((Tupeia_antarctica	(((Aetanthus_nodosus	Desmaria_mutabilis)	Nuytsia_floribunda)	(Notanthera_heterophylla	Tristerix_corymbosus)))	((Atkinsonia_ligustrina	((Psittacanthus_calyculatus	(((Passovia_pyrifolia	(Dendropemon_bicolor	Oryctanthus_occidentalis))	(Psittacanthus_angustifolius	(Struthanthus_woodsonii	Struthanthus_oerstedii)))	Cladocolea_gracilis))	Tripodanthus_acutifolius))	(((Ligaria_cuneifolia	Peraxilla_tetrapetala)	(Alepis_flavida	(Lepidaria_sp_Nickrent_4044	(((Amylotheca_duthieana	Loxanthera_speciosa)	Lepeostegeres_lancifolia)	((Lysiana_exocarpi	Lysiana_filifolia)	(Decaisnina_triflora	Macrosolen_cochinchinensis))))))	Gaiadendron_punctatum))))))	((Baratranthus_axanthus
(Oncocalyx_sulfureus	(((Bakerella_sp_Nickrent_4161	(Phragmanthera_crassicaulis	(((((Erianthemum_dregei	(Helixanthera_kirkii	Oedina_pendens))	(Oncella_ambigua	Emelianthe_panganensis))	(Globimetula_dinklagei	((Socratina_bemarivensis	Vanwykia_remota)	((Plicosepalus_sagittifolius	(Helixanthera_coccinea	(Dendrophthoe_longituba	Dendrophthoe_curvata)))	((Scurrula_ferruginea	((Scurrula_parasitica	Scurrula_pulverulenta)	Taxillus_chinensis))	(Helixanthera_cylindrica	(((Ileostylus_micranthus	Muellerina_eucalyptoides)	((Cecarria_obtusifolia	(Loranthus_europaeus	((Loranthus_delavayi	Loranthus_odoratus)	Loranthus_kaoi)))	(Tristerix_corymbosus	(Tupeia_antarctica	((Ligaria_cuneifolia	(Aetanthus_nodosus	Desmaria_mutabilis))	((((Passovia_pyrifolia	(Psittacanthus_calyculatus	(Dendropemon_bicolor	Oryctanthus_occidentalis)))	(Struthanthus_woodsonii	((Psittacanthus_angustifolius	Cladocolea_gracilis)	Struthanthus_oerstedii)))	Tripodanthus_acutifolius)	((Gaiadendron_punctatum	(Peraxilla_tetrapetala	(Alepis_flavida	((Lysiana_exocarpi	Lysiana_filifolia)	(Lepidaria_sp_Nickrent_4044	(((Notanthera_heterophylla	(Amylotheca_duthieana	Loxanthera_speciosa))
((((Bakerella_sp_Nickrent_4161	(Phragmanthera_crassicaulis	((Septulina_glauca	((Plicosepalus_sagittifolius	((Tapinanthus_constrictiflorus	Englerina_ramulosa)	(Oliverella_rubroviridis	(Englerina_woodfordioides	Tapinanthus_quinquangulus))))	((((Scurrula_ferruginea	(Scurrula_parasitica	(Scurrula_pulverulenta	Taxillus_chinensis)))	(Helixanthera_coccinea	(Dendrophthoe_longituba	Dendrophthoe_curvata)))	(Socratina_bemarivensis	Vanwykia_remota))	(Helixanthera_cylindrica	(((Ileostylus_micranthus	Muellerina_eucalyptoides)	((Cecarria_obtusifolia	(Loranthus_europaeus	((Loranthus_delavayi	Loranthus_odoratus)	Loranthus_kaoi)))	(Tristerix_corymbosus	(Tupeia_antarctica	((Ligaria_cuneifolia	(Aetanthus_nodosus	Desmaria_mutabilis))	((((((Psittacanthus_angustifolius	Passovia_pyrifolia)	(Psittacanthus_calyculatus	(Dendropemon_bicolor	Oryctanthus_occidentalis)))	(Struthanthus_woodsonii	Struthanthus_oerstedii))	Cladocolea_gracilis)	Tripodanthus_acutifolius)	(Notanthera_heterophylla	((Gaiadendron_punctatum	((Peraxilla_tetrapetala	Alepis_flavida)	((((Amylotheca_duthieana	Loxanthera_speciosa)	(Decaisnina_triflora	Nuytsia_floribunda))	((Lysiana_exocarpi	Lysiana_filifolia)
(((Phragmanthera_crassicaulis	(((((((Englerina_ramulosa	(Oliverella_rubroviridis	(Englerina_woodfordioides	Tapinanthus_quinquangulus)))	Tapinanthus_constrictiflorus)	(Plicosepalus_sagittifolius	((Baratranthus_axanthus	(((Ileostylus_micranthus	Muellerina_eucalyptoides)	((Cecarria_obtusifolia	(Loranthus_europaeus	(Loranthus_odoratus	(Loranthus_kaoi	Loranthus_delavayi))))	(((((Aetanthus_nodosus	Desmaria_mutabilis)	Ligaria_cuneifolia)	((((((Amylotheca_duthieana	Loxanthera_speciosa)	(Lepeostegeres_lancifolia	(Decaisnina_triflora	Nuytsia_floribunda)))	((Lysiana_exocarpi	Lysiana_filifolia)	(Lepidaria_sp_Nickrent_4044	Macrosolen_cochinchinensis)))	Peraxilla_tetrapetala)	Alepis_flavida)	(((((Passovia_pyrifolia	(Psittacanthus_calyculatus	(Dendropemon_bicolor	Oryctanthus_occidentalis)))	(Struthanthus_woodsonii	(Cladocolea_gracilis	(Psittacanthus_angustifolius	Struthanthus_oerstedii))))	Tripodanthus_acutifolius)	Gaiadendron_punctatum)	Atkinsonia_ligustrina)))	(Tristerix_corymbosus	Tupeia_antarctica))	Notanthera_heterophylla)))	(Helixanthera_cylindrica	(Amyema_queenslandica	(Benthamina_alyxifolia	(Dactyliophora_novaeguineae	(Sogerianthe_sessiflora	(Diplatia_furcata	Amyema_glabra))))))))
(Agelanthus_sansibarensis	((Phragmanthera_crassicaulis	((((Tapinanthus_constrictiflorus	Englerina_ramulosa)	((Oliverella_rubroviridis	Tapinanthus_quinquangulus)	Englerina_woodfordioides))	(((Socratina_bemarivensis	Vanwykia_remota)	(((((Ileostylus_micranthus	Muellerina_eucalyptoides)	((Cecarria_obtusifolia	(Loranthus_europaeus	((Loranthus_kaoi	Loranthus_delavayi)	Loranthus_odoratus)))	((Nuytsia_floribunda	Gaiadendron_punctatum)	((Tupeia_antarctica	Tristerix_corymbosus)	(Atkinsonia_ligustrina	((((Lepidaria_sp_Nickrent_4044	Notanthera_heterophylla)	(((Lysiana_exocarpi	Lysiana_filifolia)	((Lepeostegeres_lancifolia	Macrosolen_cochinchinensis)	(Amylotheca_duthieana	Loxanthera_speciosa)))	Decaisnina_triflora))	(Peraxilla_tetrapetala	Alepis_flavida))	(((Aetanthus_nodosus	Desmaria_mutabilis)	Ligaria_cuneifolia)	((((Passovia_pyrifolia	(Dendropemon_bicolor	Oryctanthus_occidentalis))	((Cladocolea_gracilis	Psittacanthus_angustifolius)	(Struthanthus_oerstedii	Struthanthus_woodsonii)))	Psittacanthus_calyculatus)	Tripodanthus_acutifolius))))))))	(Baratranthus_axanthus	((Dactyliophora_novaeguineae	(Sogerianthe_sessiflora	(Diplatia_furcata	Amyema_glabra)))	(Amyema_queenslandica
(Agelanthus_sansibarensis	((Bakerella_sp_Nickrent_4161	(Phragmanthera_crassicaulis	((((Socratina_bemarivensis	Vanwykia_remota)	((((((Ileostylus_micranthus	Muellerina_eucalyptoides)	((Cecarria_obtusifolia	(Loranthus_europaeus	((Loranthus_kaoi	Loranthus_delavayi)	Loranthus_odoratus)))	((Tupeia_antarctica	(Notanthera_heterophylla	Tristerix_corymbosus))	((Atkinsonia_ligustrina	(((Aetanthus_nodosus	Desmaria_mutabilis)	Ligaria_cuneifolia)	((((Dendropemon_bicolor	Oryctanthus_occidentalis)	((Psittacanthus_angustifolius	((Struthanthus_oerstedii	Struthanthus_woodsonii)	Cladocolea_gracilis))	Passovia_pyrifolia))	Psittacanthus_calyculatus)	Tripodanthus_acutifolius)))	((Nuytsia_floribunda	Gaiadendron_punctatum)	((Lepidaria_sp_Nickrent_4044	((((Lepeostegeres_lancifolia	Decaisnina_triflora)	Macrosolen_cochinchinensis)	(Lysiana_exocarpi	Lysiana_filifolia))	(Amylotheca_duthieana	Loxanthera_speciosa)))	(Peraxilla_tetrapetala	Alepis_flavida)))))))	(Baratranthus_axanthus	((Sogerianthe_sessiflora	(Diplatia_furcata	Amyema_glabra))	(Amyema_queenslandica	(Dactyliophora_novaeguineae	Benthamina_alyxifolia)))))	((Scurrula_ferruginea	(Scurrula_pulverulenta	Scurrula_parasitica))
((((Oncella_ambigua	Oncocalyx_sulfureus)	Berhautia_senegalensis)	((Helixanthera_kirkii	Moquiniella_rubra)	(((((((((Scurrula_pulverulenta	(((Englerina_woodfordioides	(Englerina_ramulosa	(Oliverella_rubroviridis	Tapinanthus_quinquangulus)))	Tapinanthus_constrictiflorus)	Scurrula_parasitica))	Taxillus_chinensis)	Scurrula_ferruginea)	((Vanwykia_remota	((((((Ileostylus_micranthus	Muellerina_eucalyptoides)	(((Loranthus_europaeus	(Loranthus_delavayi	(Loranthus_kaoi	Loranthus_odoratus)))	Cecarria_obtusifolia)	(Ligaria_cuneifolia	(((Atkinsonia_ligustrina	(((Tripodanthus_acutifolius	(((Struthanthus_oerstedii	Struthanthus_woodsonii)	(Psittacanthus_angustifolius	Cladocolea_gracilis))	((Passovia_pyrifolia	(Dendropemon_bicolor	Oryctanthus_occidentalis))	Psittacanthus_calyculatus)))	(Desmaria_mutabilis	Aetanthus_nodosus))	(Tupeia_antarctica	Tristerix_corymbosus)))	(Nuytsia_floribunda	(Notanthera_heterophylla	((Peraxilla_tetrapetala	Alepis_flavida)	(Lepidaria_sp_Nickrent_4044	(((Lysiana_exocarpi	Lysiana_filifolia)	(Lepeostegeres_lancifolia	(Macrosolen_cochinchinensis	(Loxanthera_speciosa	Amylotheca_duthieana))))	Decaisnina_triflora))))))	Gaiadendron_punctatum))))
((((Oncella_ambigua	Oncocalyx_sulfureus)	Berhautia_senegalensis)	(Moquiniella_rubra	(((Englerina_woodfordioides	(((Helixanthera_kirkii	Erianthemum_dregei)	Oedina_pendens)	(Emelianthe_panganensis	Globimetula_dinklagei)))	((Vanwykia_remota	Socratina_bemarivensis)	(((Bakerella_sp_Nickrent_4161	((((Taxillus_chinensis	Scurrula_ferruginea)	(Scurrula_parasitica	Scurrula_pulverulenta))	(Helixanthera_cylindrica	(((Sogerianthe_sessiflora	((Amyema_glabra	Diplatia_furcata)	(Amyema_queenslandica	(Dactyliophora_novaeguineae	Benthamina_alyxifolia))))	Baratranthus_axanthus)	((Ileostylus_micranthus	Muellerina_eucalyptoides)	(((Loranthus_europaeus	(Loranthus_delavayi	(Loranthus_kaoi	Loranthus_odoratus)))	Cecarria_obtusifolia)	(Ligaria_cuneifolia	((((Tripodanthus_acutifolius	((((Struthanthus_oerstedii	Struthanthus_woodsonii)	(Psittacanthus_angustifolius	Cladocolea_gracilis))	(Passovia_pyrifolia	(Dendropemon_bicolor	Oryctanthus_occidentalis)))	Psittacanthus_calyculatus))	(Tupeia_antarctica	(Desmaria_mutabilis	Aetanthus_nodosus)))	(((Nuytsia_floribunda	Tristerix_corymbosus)	Gaiadendron_punctatum)	(Peraxilla_tetrapetala	(Alepis_flavida
(((((Englerina_woodfordioides	(Oliverella_rubroviridis	Tapinanthus_quinquangulus))	(Englerina_ramulosa	Tapinanthus_constrictiflorus))	((Oncella_ambigua	Oncocalyx_sulfureus)	Berhautia_senegalensis))	(Bakerella_sp_Nickrent_4161	((Septulina_glauca	Phragmanthera_crassicaulis)	((((Erianthemum_dregei	Oedina_pendens)	((Moquiniella_rubra	Emelianthe_panganensis)	Globimetula_dinklagei))	(((((Amyema_queenslandica	(Dactyliophora_novaeguineae	Benthamina_alyxifolia))	((Helixanthera_cylindrica	Sogerianthe_sessiflora)	(Amyema_glabra	Diplatia_furcata)))	Baratranthus_axanthus)	(((Loranthus_europaeus	(Loranthus_odoratus	(Loranthus_delavayi	Loranthus_kaoi)))	Cecarria_obtusifolia)	(((((Tripodanthus_acutifolius	((Psittacanthus_calyculatus	(Dendropemon_bicolor	Oryctanthus_occidentalis))	((((Cladocolea_gracilis	Struthanthus_oerstedii)	Struthanthus_woodsonii)	Psittacanthus_angustifolius)	Passovia_pyrifolia)))	(Ligaria_cuneifolia	(Desmaria_mutabilis	Aetanthus_nodosus)))	(((Tristerix_corymbosus	Nuytsia_floribunda)	(Gaiadendron_punctatum	(Peraxilla_tetrapetala	(Alepis_flavida	(Notanthera_heterophylla	((((Lepidaria_sp_Nickrent_4044	Macrosolen_cochinchinensis)	(Lysiana_exocarpi
(((Englerina_woodfordioides	(Englerina_ramulosa	(Oliverella_rubroviridis	Tapinanthus_quinquangulus)))	Tapinanthus_constrictiflorus)	(((Oncella_ambigua	Oncocalyx_sulfureus)	Berhautia_senegalensis)	((Phragmanthera_crassicaulis	((((Septulina_glauca	(((Helixanthera_kirkii	Moquiniella_rubra)	(Emelianthe_panganensis	Globimetula_dinklagei))	(Erianthemum_dregei	Oedina_pendens)))	(((Plicosepalus_sagittifolius	(Vanwykia_remota	(((((Loranthus_europaeus	(Loranthus_odoratus	(Loranthus_delavayi	Loranthus_kaoi)))	Cecarria_obtusifolia)	(((Gaiadendron_punctatum	(Tristerix_corymbosus	(Tripodanthus_acutifolius	((Psittacanthus_calyculatus	(Passovia_pyrifolia	(((Struthanthus_oerstedii	Struthanthus_woodsonii)	Psittacanthus_angustifolius)	Cladocolea_gracilis)))	(Dendropemon_bicolor	Oryctanthus_occidentalis)))))	((Tupeia_antarctica	(Ligaria_cuneifolia	(Desmaria_mutabilis	Aetanthus_nodosus)))	(Atkinsonia_ligustrina	(((Lepidaria_sp_Nickrent_4044	Notanthera_heterophylla)	((((Decaisnina_triflora	Nuytsia_floribunda)	((Loxanthera_speciosa	Amylotheca_duthieana)	Macrosolen_cochinchinensis))	Lepeostegeres_lancifolia)	(Lysiana_exocarpi	Lysiana_filifolia)))	(Peraxilla_tetrapetala
(Agelanthus_sansibarensis	((Oncella_ambigua	Oncocalyx_sulfureus)	((Berhautia_senegalensis	((Englerina_woodfordioides	((Oliverella_rubroviridis	Tapinanthus_quinquangulus)	Englerina_ramulosa))	Tapinanthus_constrictiflorus))	((Septulina_glauca	Phragmanthera_crassicaulis)	(((((Globimetula_dinklagei	((Helixanthera_kirkii	Moquiniella_rubra)	Emelianthe_panganensis))	(Erianthemum_dregei	Oedina_pendens))	((Vanwykia_remota	(((((Ileostylus_micranthus	(((Loranthus_europaeus	(Loranthus_delavayi	(Loranthus_kaoi	Loranthus_odoratus)))	Cecarria_obtusifolia)	((Tristerix_corymbosus	(((((Lepidaria_sp_Nickrent_4044	Notanthera_heterophylla)	Gaiadendron_punctatum)	((((Decaisnina_triflora	Nuytsia_floribunda)	((((Loxanthera_speciosa	Amylotheca_duthieana)	Macrosolen_cochinchinensis)	Lepeostegeres_lancifolia)	(Lysiana_exocarpi	Lysiana_filifolia)))	Peraxilla_tetrapetala)	Alepis_flavida))	(Atkinsonia_ligustrina	Ligaria_cuneifolia))	((((Psittacanthus_calyculatus	(((Struthanthus_woodsonii	Struthanthus_oerstedii)	Passovia_pyrifolia)	(Psittacanthus_angustifolius	Cladocolea_gracilis)))	(Dendropemon_bicolor	Oryctanthus_occidentalis))	Tripodanthus_acutifolius)	(Desmaria_mutabilis
(Agelanthus_sansibarensis	(((((Englerina_woodfordioides	(Oliverella_rubroviridis	Tapinanthus_quinquangulus))	(Englerina_ramulosa	Tapinanthus_constrictiflorus))	(((Vanwykia_remota	Socratina_bemarivensis)	(((Plicosepalus_sagittifolius	Emelianthe_panganensis)	Globimetula_dinklagei)	(Erianthemum_dregei	Oedina_pendens)))	(((Helixanthera_cylindrica	(Baratranthus_axanthus	((Dactyliophora_novaeguineae	(Sogerianthe_sessiflora	(Amyema_glabra	Diplatia_furcata)))	(Amyema_queenslandica	Benthamina_alyxifolia))))	(((Cecarria_obtusifolia	(((Tupeia_antarctica	((((Alepis_flavida	(Decaisnina_triflora	(((Loxanthera_speciosa	(Lepeostegeres_lancifolia	Amylotheca_duthieana))	Macrosolen_cochinchinensis)	(Lysiana_exocarpi	Lysiana_filifolia))))	Peraxilla_tetrapetala)	(Desmaria_mutabilis	Aetanthus_nodosus))	(Atkinsonia_ligustrina	(((Psittacanthus_angustifolius	(Passovia_pyrifolia	((Dendropemon_bicolor	Oryctanthus_occidentalis)	Psittacanthus_calyculatus)))	(Struthanthus_woodsonii	(Cladocolea_gracilis	Struthanthus_oerstedii)))	Tripodanthus_acutifolius))))	Nuytsia_floribunda)	((Lepidaria_sp_Nickrent_4044	Notanthera_heterophylla)	Gaiadendron_punctatum)))	(Ligaria_cuneifolia	((Loranthus_europaeus
(Agelanthus_sansibarensis	(((Oncella_ambigua	Oncocalyx_sulfureus)	((((Helixanthera_kirkii	Moquiniella_rubra)	((((Erianthemum_dregei	Oedina_pendens)	((Vanwykia_remota	Socratina_bemarivensis)	(Emelianthe_panganensis	Globimetula_dinklagei)))	(((((Dendrophthoe_curvata	Dendrophthoe_longituba)	((Baratranthus_axanthus	(Amyema_queenslandica	(Dactyliophora_novaeguineae	(Benthamina_alyxifolia	Sogerianthe_sessiflora))))	(Plicosepalus_sagittifolius	(Amyema_glabra	Diplatia_furcata))))	((Cecarria_obtusifolia	(Loranthus_europaeus	((Loranthus_kaoi	Loranthus_delavayi)	Loranthus_odoratus)))	((Muellerina_eucalyptoides	Ileostylus_micranthus)	(((Tristerix_corymbosus	Nuytsia_floribunda)	(Gaiadendron_punctatum	Lepidaria_sp_Nickrent_4044))	(Tupeia_antarctica	((Atkinsonia_ligustrina	((((Passovia_pyrifolia	((Dendropemon_bicolor	Oryctanthus_occidentalis)	Psittacanthus_calyculatus))	(((Struthanthus_oerstedii	Struthanthus_woodsonii)	Psittacanthus_angustifolius)	Cladocolea_gracilis))	Tripodanthus_acutifolius)	(Desmaria_mutabilis	Aetanthus_nodosus)))	((Alepis_flavida	((Notanthera_heterophylla	Decaisnina_triflora)	(((Loxanthera_speciosa	Amylotheca_duthieana)
(Agelanthus_sansibarensis	(((Oncella_ambigua	Oncocalyx_sulfureus)	(((((Septulina_glauca	(((Helixanthera_coccinea	((((Helixanthera_cylindrica	(Baratranthus_axanthus	((Dactyliophora_novaeguineae	(Benthamina_alyxifolia	Amyema_queenslandica))	((Amyema_glabra	Diplatia_furcata)	Sogerianthe_sessiflora))))	((Muellerina_eucalyptoides	Ileostylus_micranthus)	((((Atkinsonia_ligustrina	((((((((Passovia_pyrifolia	(Dendropemon_bicolor	Oryctanthus_occidentalis))	Psittacanthus_angustifolius)	Cladocolea_gracilis)	(Struthanthus_oerstedii	Struthanthus_woodsonii))	Psittacanthus_calyculatus)	Tripodanthus_acutifolius)	(Desmaria_mutabilis	Aetanthus_nodosus))	((Alepis_flavida	((Lysiana_exocarpi	Lysiana_filifolia)	((Loxanthera_speciosa	Amylotheca_duthieana)	((Macrosolen_cochinchinensis	Lepidaria_sp_Nickrent_4044)	(Decaisnina_triflora	Lepeostegeres_lancifolia)))))	Peraxilla_tetrapetala)))	(((Tristerix_corymbosus	Nuytsia_floribunda)	Gaiadendron_punctatum)	Tupeia_antarctica))	(Ligaria_cuneifolia	Notanthera_heterophylla))	(Cecarria_obtusifolia	(Loranthus_europaeus	(Loranthus_delavayi	(Loranthus_odoratus	Loranthus_kaoi)))))))	Taxillus_chinensis)	(Scurrula_ferruginea
(Agelanthus_sansibarensis	(((((((((Oliverella_rubroviridis	Tapinanthus_quinquangulus)	(Englerina_ramulosa	Tapinanthus_constrictiflorus))	Englerina_woodfordioides)	(((Emelianthe_panganensis	Globimetula_dinklagei)	((Helixanthera_kirkii	Moquiniella_rubra)	(Erianthemum_dregei	Oedina_pendens)))	(((Vanwykia_remota	Socratina_bemarivensis)	((Dendrophthoe_curvata	Dendrophthoe_longituba)	Plicosepalus_sagittifolius))	((Taxillus_chinensis	(Scurrula_ferruginea	(Scurrula_pulverulenta	Scurrula_parasitica)))	(Helixanthera_cylindrica	(((Notanthera_heterophylla	Baratranthus_axanthus)	((Dactyliophora_novaeguineae	(Benthamina_alyxifolia	Amyema_queenslandica))	((Amyema_glabra	Diplatia_furcata)	Sogerianthe_sessiflora)))	((Cecarria_obtusifolia	(Loranthus_europaeus	(Loranthus_delavayi	(Loranthus_odoratus	Loranthus_kaoi))))	(((Atkinsonia_ligustrina	(((((Passovia_pyrifolia	(Psittacanthus_calyculatus	(Dendropemon_bicolor	Oryctanthus_occidentalis)))	(Struthanthus_woodsonii	((Psittacanthus_angustifolius	Struthanthus_oerstedii)	Cladocolea_gracilis)))	Tripodanthus_acutifolius)	(Ligaria_cuneifolia	(Desmaria_mutabilis	Aetanthus_nodosus)))	((Alepis_flavida	(((Macrosolen_cochinchinensis
(Agelanthus_sansibarensis	(((((((Vanwykia_remota	Socratina_bemarivensis)	((Plicosepalus_sagittifolius	((Baratranthus_axanthus	((Benthamina_alyxifolia	Amyema_queenslandica)	(((Amyema_glabra	Diplatia_furcata)	Sogerianthe_sessiflora)	Dactyliophora_novaeguineae)))	((Notanthera_heterophylla	(Cecarria_obtusifolia	(Loranthus_europaeus	(Loranthus_delavayi	(Loranthus_odoratus	Loranthus_kaoi)))))	(((((((Passovia_pyrifolia	(Dendropemon_bicolor	Oryctanthus_occidentalis))	((Cladocolea_gracilis	(Struthanthus_woodsonii	Struthanthus_oerstedii))	Psittacanthus_angustifolius))	Psittacanthus_calyculatus)	Tripodanthus_acutifolius)	(Ligaria_cuneifolia	(Desmaria_mutabilis	Aetanthus_nodosus)))	(Tupeia_antarctica	(Atkinsonia_ligustrina	((((((Lepidaria_sp_Nickrent_4044	((Macrosolen_cochinchinensis	(Loxanthera_speciosa	Amylotheca_duthieana))	(Decaisnina_triflora	Lepeostegeres_lancifolia)))	(Lysiana_exocarpi	Lysiana_filifolia))	Alepis_flavida)	Peraxilla_tetrapetala)	Gaiadendron_punctatum)	(Nuytsia_floribunda	Tristerix_corymbosus)))))	(Muellerina_eucalyptoides	Ileostylus_micranthus)))))	((Dendrophthoe_curvata	Dendrophthoe_longituba)	(((Helixanthera_cylindrica	Helixanthera_coccinea)
(Agelanthus_sansibarensis	(((Oncella_ambigua	Oncocalyx_sulfureus)	Berhautia_senegalensis)	(Phragmanthera_crassicaulis	(Bakerella_sp_Nickrent_4161	(((Helixanthera_kirkii	Moquiniella_rubra)	((Globimetula_dinklagei	Emelianthe_panganensis)	(Oedina_pendens	Erianthemum_dregei)))	((((((Cecarria_obtusifolia	(Loranthus_europaeus	(Loranthus_odoratus	(Loranthus_kaoi	Loranthus_delavayi))))	((Atkinsonia_ligustrina	((((Ligaria_cuneifolia	(Aetanthus_nodosus	Desmaria_mutabilis))	Tupeia_antarctica)	(((((Struthanthus_oerstedii	Struthanthus_woodsonii)	((Psittacanthus_calyculatus	(Dendropemon_bicolor	Oryctanthus_occidentalis))	Passovia_pyrifolia))	Cladocolea_gracilis)	Psittacanthus_angustifolius)	Tripodanthus_acutifolius))	((Peraxilla_tetrapetala	(Alepis_flavida	(((Lysiana_filifolia	Lysiana_exocarpi)	(Decaisnina_triflora	(Lepeostegeres_lancifolia	((Amylotheca_duthieana	Loxanthera_speciosa)	Macrosolen_cochinchinensis))))	(Notanthera_heterophylla	Lepidaria_sp_Nickrent_4044))))	((Tristerix_corymbosus	Nuytsia_floribunda)	Gaiadendron_punctatum))))	(Ileostylus_micranthus	Muellerina_eucalyptoides)))	(Helixanthera_cylindrica	(((Sogerianthe_sessiflora	(Amyema_glabra
(Agelanthus_sansibarensis	(((Oncella_ambigua	Oncocalyx_sulfureus)	Berhautia_senegalensis)	((Bakerella_sp_Nickrent_4161	(((Vanwykia_remota	Socratina_bemarivensis)	(((Globimetula_dinklagei	Emelianthe_panganensis)	(Oedina_pendens	Erianthemum_dregei))	(((((Taxillus_chinensis	((Scurrula_parasitica	Scurrula_pulverulenta)	Scurrula_ferruginea))	(((Ileostylus_micranthus	Muellerina_eucalyptoides)	((Cecarria_obtusifolia	(Loranthus_europaeus	(Loranthus_delavayi	(Loranthus_odoratus	Loranthus_kaoi))))	((Tupeia_antarctica	((((Decaisnina_triflora	((Amylotheca_duthieana	Loxanthera_speciosa)	((Lysiana_filifolia	Lysiana_exocarpi)	(Lepeostegeres_lancifolia	(Lepidaria_sp_Nickrent_4044	Macrosolen_cochinchinensis)))))	(Peraxilla_tetrapetala	Alepis_flavida))	Notanthera_heterophylla)	(((Ligaria_cuneifolia	(Aetanthus_nodosus	Desmaria_mutabilis))	((((Psittacanthus_calyculatus	(Dendropemon_bicolor	Oryctanthus_occidentalis))	Passovia_pyrifolia)	(Cladocolea_gracilis	((Struthanthus_oerstedii	Struthanthus_woodsonii)	Psittacanthus_angustifolius)))	Tripodanthus_acutifolius))	Atkinsonia_ligustrina)))	((Tristerix_corymbosus	Nuytsia_floribunda)	Gaiadendron_punctatum))))
(Agelanthus_sansibarensis	(((Oncella_ambigua	Oncocalyx_sulfureus)	Berhautia_senegalensis)	((Bakerella_sp_Nickrent_4161	(((((((((Scurrula_parasitica	Scurrula_pulverulenta)	Scurrula_ferruginea)	((((Ileostylus_micranthus	Muellerina_eucalyptoides)	((Cecarria_obtusifolia	(Loranthus_europaeus	(Loranthus_delavayi	(Loranthus_odoratus	Loranthus_kaoi))))	((Tupeia_antarctica	(Atkinsonia_ligustrina	(((((Amylotheca_duthieana	Loxanthera_speciosa)	((Lysiana_filifolia	Lysiana_exocarpi)	((Decaisnina_triflora	Lepeostegeres_lancifolia)	(Lepidaria_sp_Nickrent_4044	Macrosolen_cochinchinensis))))	(Peraxilla_tetrapetala	Alepis_flavida))	Notanthera_heterophylla)	((((Psittacanthus_calyculatus	(Dendropemon_bicolor	Oryctanthus_occidentalis))	((Cladocolea_gracilis	((Struthanthus_oerstedii	Struthanthus_woodsonii)	Passovia_pyrifolia))	Psittacanthus_angustifolius))	Tripodanthus_acutifolius)	(Ligaria_cuneifolia	(Aetanthus_nodosus	Desmaria_mutabilis))))))	((Tristerix_corymbosus	Nuytsia_floribunda)	Gaiadendron_punctatum))))	((((Sogerianthe_sessiflora	(Amyema_glabra	Diplatia_furcata))	(Amyema_queenslandica	(Dactyliophora_novaeguineae	Benthamina_alyxifolia)))	Helixanthera_cylindrica)
(Agelanthus_sansibarensis	(((Helixanthera_kirkii	(Oncella_ambigua	Oncocalyx_sulfureus))	Berhautia_senegalensis)	((((((Globimetula_dinklagei	Emelianthe_panganensis)	(Oedina_pendens	(((Englerina_ramulosa	Tapinanthus_constrictiflorus)	((Oliverella_rubroviridis	Tapinanthus_quinquangulus)	Englerina_woodfordioides))	Erianthemum_dregei)))	((Plicosepalus_sagittifolius	(((((Dendrophthoe_longituba	Dendrophthoe_curvata)	Helixanthera_coccinea)	Taxillus_chinensis)	(Scurrula_ferruginea	(Scurrula_parasitica	Scurrula_pulverulenta)))	(((Cecarria_obtusifolia	(Loranthus_europaeus	(Loranthus_odoratus	(Loranthus_kaoi	Loranthus_delavayi))))	((Tupeia_antarctica	((Atkinsonia_ligustrina	((((((Struthanthus_oerstedii	Struthanthus_woodsonii)	((Psittacanthus_angustifolius	Passovia_pyrifolia)	(Psittacanthus_calyculatus	(Dendropemon_bicolor	Oryctanthus_occidentalis))))	Cladocolea_gracilis)	Tripodanthus_acutifolius)	(Aetanthus_nodosus	Desmaria_mutabilis))	(Ligaria_cuneifolia	((Alepis_flavida	(((Decaisnina_triflora	(((Lepeostegeres_lancifolia	Macrosolen_cochinchinensis)	(Lysiana_filifolia	Lysiana_exocarpi))	(Amylotheca_duthieana	Loxanthera_speciosa)))	Lepidaria_sp_Nickrent_4044)
(Agelanthus_sansibarensis	(((Oncella_ambigua	Oncocalyx_sulfureus)	Berhautia_senegalensis)	((((Erianthemum_dregei	((((Oedina_pendens	Helixanthera_kirkii)	Moquiniella_rubra)	((((Englerina_ramulosa	Tapinanthus_constrictiflorus)	((Oliverella_rubroviridis	Tapinanthus_quinquangulus)	Englerina_woodfordioides))	(((Plicosepalus_sagittifolius	(Dendrophthoe_longituba	Dendrophthoe_curvata))	Helixanthera_coccinea)	((Taxillus_chinensis	((Scurrula_parasitica	Scurrula_pulverulenta)	Scurrula_ferruginea))	(((Cecarria_obtusifolia	(Loranthus_europaeus	(Loranthus_odoratus	(Loranthus_kaoi	Loranthus_delavayi))))	((Gaiadendron_punctatum	((Atkinsonia_ligustrina	(((((Passovia_pyrifolia	(Dendropemon_bicolor	Oryctanthus_occidentalis))	((Psittacanthus_angustifolius	(Cladocolea_gracilis	Struthanthus_oerstedii))	Struthanthus_woodsonii))	Psittacanthus_calyculatus)	Tripodanthus_acutifolius)	((Peraxilla_tetrapetala	Alepis_flavida)	((Lepidaria_sp_Nickrent_4044	Notanthera_heterophylla)	(((Lysiana_filifolia	Lysiana_exocarpi)	(Decaisnina_triflora	Macrosolen_cochinchinensis))	(Lepeostegeres_lancifolia	(Amylotheca_duthieana	Loxanthera_speciosa)))))))	(Nuytsia_floribunda	(Tristerix_corymbosus
(Agelanthus_sansibarensis	(((Oncella_ambigua	Oncocalyx_sulfureus)	Berhautia_senegalensis)	(((((Oedina_pendens	Erianthemum_dregei)	(((Helixanthera_kirkii	Globimetula_dinklagei)	((Plicosepalus_sagittifolius	((((Ileostylus_micranthus	Muellerina_eucalyptoides)	((Cecarria_obtusifolia	(Loranthus_europaeus	((Loranthus_kaoi	Loranthus_delavayi)	Loranthus_odoratus)))	((((((((Psittacanthus_angustifolius	(Passovia_pyrifolia	(Dendropemon_bicolor	Oryctanthus_occidentalis)))	((Cladocolea_gracilis	Struthanthus_oerstedii)	Struthanthus_woodsonii))	Psittacanthus_calyculatus)	Tripodanthus_acutifolius)	(Gaiadendron_punctatum	((Nuytsia_floribunda	Tristerix_corymbosus)	Tupeia_antarctica)))	((Aetanthus_nodosus	Desmaria_mutabilis)	(Peraxilla_tetrapetala	(Alepis_flavida	(Lepidaria_sp_Nickrent_4044	(Notanthera_heterophylla	(((Macrosolen_cochinchinensis	(Amylotheca_duthieana	Loxanthera_speciosa))	(Decaisnina_triflora	Lepeostegeres_lancifolia))	(Lysiana_filifolia	Lysiana_exocarpi))))))))	Atkinsonia_ligustrina)	Ligaria_cuneifolia)))	(((((Dactyliophora_novaeguineae	Benthamina_alyxifolia)	Amyema_queenslandica)	(Amyema_glabra	Diplatia_furcata))	(Helixanthera_cylindrica
(((Englerina_woodfordioides	Agelanthus_sansibarensis)	((Oncella_ambigua	Oncocalyx_sulfureus)	Berhautia_senegalensis))	((Globimetula_dinklagei	Emelianthe_panganensis)	((Helixanthera_kirkii	Moquiniella_rubra)	((Phragmanthera_crassicaulis	(Bakerella_sp_Nickrent_4161	((((Englerina_ramulosa	Tapinanthus_constrictiflorus)	(Tapinanthus_quinquangulus	Oliverella_rubroviridis))	((Plicosepalus_sagittifolius	(((Ileostylus_micranthus	Muellerina_eucalyptoides)	((Cecarria_obtusifolia	(Loranthus_europaeus	((Loranthus_kaoi	Loranthus_delavayi)	Loranthus_odoratus)))	((((Aetanthus_nodosus	Desmaria_mutabilis)	((Ligaria_cuneifolia	(Peraxilla_tetrapetala	(Alepis_flavida	(Lepidaria_sp_Nickrent_4044	((((Decaisnina_triflora	Macrosolen_cochinchinensis)	(Amylotheca_duthieana	Loxanthera_speciosa))	Lepeostegeres_lancifolia)	(Lysiana_filifolia	Lysiana_exocarpi))))))	((((((Psittacanthus_angustifolius	(Passovia_pyrifolia	(Dendropemon_bicolor	Oryctanthus_occidentalis)))	(Struthanthus_oerstedii	Struthanthus_woodsonii))	Psittacanthus_calyculatus)	Cladocolea_gracilis)	Tripodanthus_acutifolius)	Atkinsonia_ligustrina)))	((Nuytsia_floribunda	(Gaiadendron_punctatum	Tristerix_corymbosus))	Tupeia_antarctica))
((Agelanthus_sansibarensis	(Phragmanthera_crassicaulis	((Oncella_ambigua	Oncocalyx_sulfureus)	Berhautia_senegalensis)))	(((Bakerella_sp_Nickrent_4161	Septulina_glauca)	(((Vanwykia_remota	Socratina_bemarivensis)	((Plicosepalus_sagittifolius	(Dendrophthoe_longituba	Dendrophthoe_curvata))	((Helixanthera_coccinea	(Taxillus_chinensis	(Scurrula_ferruginea	(Scurrula_parasitica	Scurrula_pulverulenta))))	(((Ileostylus_micranthus	Muellerina_eucalyptoides)	((Cecarria_obtusifolia	(Loranthus_europaeus	((Loranthus_kaoi	Loranthus_delavayi)	Loranthus_odoratus)))	((((((Passovia_pyrifolia	(Dendropemon_bicolor	(Psittacanthus_angustifolius	Oryctanthus_occidentalis)))	(Struthanthus_oerstedii	Struthanthus_woodsonii))	(Cladocolea_gracilis	(Psittacanthus_calyculatus	Tripodanthus_acutifolius)))	((Ligaria_cuneifolia	(Aetanthus_nodosus	Desmaria_mutabilis))	Atkinsonia_ligustrina))	(((Tristerix_corymbosus	Nuytsia_floribunda)	((((Amylotheca_duthieana	Loxanthera_speciosa)	((Lysiana_filifolia	Lysiana_exocarpi)	((Decaisnina_triflora	Lepeostegeres_lancifolia)	Macrosolen_cochinchinensis)))	(Peraxilla_tetrapetala	Alepis_flavida))	(Lepidaria_sp_Nickrent_4044	Gaiadendron_punctatum)))
((((Scurrula_ferruginea	(Helixanthera_coccinea	(Plicosepalus_sagittifolius	(Dendrophthoe_longituba	Dendrophthoe_curvata))))	((Scurrula_parasitica	(Scurrula_pulverulenta	Taxillus_chinensis))	(Baratranthus_axanthus	((((Amyema_queenslandica	(Sogerianthe_sessiflora	(Dactyliophora_novaeguineae	Benthamina_alyxifolia)))	(Amyema_glabra	Diplatia_furcata))	Helixanthera_cylindrica)	((Cecarria_obtusifolia	(Loranthus_europaeus	(Loranthus_delavayi	(Loranthus_odoratus	Loranthus_kaoi))))	((((Ligaria_cuneifolia	((Peraxilla_tetrapetala	Alepis_flavida)	(((Lepeostegeres_lancifolia	(Amylotheca_duthieana	Loxanthera_speciosa))	((Lysiana_filifolia	Lysiana_exocarpi)	(Decaisnina_triflora	Macrosolen_cochinchinensis)))	(Lepidaria_sp_Nickrent_4044	Notanthera_heterophylla))))	(Atkinsonia_ligustrina	((((Dendropemon_bicolor	Oryctanthus_occidentalis)	(Passovia_pyrifolia	((Psittacanthus_angustifolius	Cladocolea_gracilis)	(Struthanthus_oerstedii	Struthanthus_woodsonii))))	(Psittacanthus_calyculatus	Tripodanthus_acutifolius))	(Aetanthus_nodosus	Desmaria_mutabilis))))	(Tupeia_antarctica	(Gaiadendron_punctatum	(Tristerix_corymbosus	Nuytsia_floribunda))))	(Ileostylus_micranthus
(Helixanthera_coccinea	(((((((Septulina_glauca	(Helixanthera_kirkii	Moquiniella_rubra))	(((Agelanthus_sansibarensis	((Oncella_ambigua	Oncocalyx_sulfureus)	Berhautia_senegalensis))	Bakerella_sp_Nickrent_4161)	Phragmanthera_crassicaulis))	(((Globimetula_dinklagei	Emelianthe_panganensis)	(Vanwykia_remota	Socratina_bemarivensis))	(Erianthemum_dregei	Oedina_pendens)))	(Englerina_woodfordioides	(Tapinanthus_constrictiflorus	(Tapinanthus_quinquangulus	(Englerina_ramulosa	Oliverella_rubroviridis)))))	(((Helixanthera_cylindrica	(Baratranthus_axanthus	((Amyema_queenslandica	Benthamina_alyxifolia)	(Dactyliophora_novaeguineae	(Sogerianthe_sessiflora	(Amyema_glabra	Diplatia_furcata))))))	(((((((Peraxilla_tetrapetala	(Alepis_flavida	(((Lysiana_filifolia	Lysiana_exocarpi)	((Amylotheca_duthieana	Loxanthera_speciosa)	((Lepeostegeres_lancifolia	Decaisnina_triflora)	Macrosolen_cochinchinensis)))	Lepidaria_sp_Nickrent_4044)))	(Atkinsonia_ligustrina	(Ligaria_cuneifolia	(Aetanthus_nodosus	Desmaria_mutabilis))))	(((Dendropemon_bicolor	Oryctanthus_occidentalis)	((Passovia_pyrifolia	((Cladocolea_gracilis	Struthanthus_oerstedii)	Struthanthus_woodsonii))	Psittacanthus_angustifolius))
(Agelanthus_sansibarensis	((((Oncella_ambigua	Oncocalyx_sulfureus)	Berhautia_senegalensis)	(((((((Oedina_pendens	Erianthemum_dregei)	((Helixanthera_kirkii	(Vanwykia_remota	Socratina_bemarivensis))	(Emelianthe_panganensis	Globimetula_dinklagei)))	((Helixanthera_coccinea	((Dendrophthoe_longituba	Dendrophthoe_curvata)	Plicosepalus_sagittifolius))	((Scurrula_ferruginea	((Taxillus_chinensis	Scurrula_pulverulenta)	Scurrula_parasitica))	(((Ileostylus_micranthus	Muellerina_eucalyptoides)	((Cecarria_obtusifolia	(Loranthus_europaeus	(Loranthus_delavayi	(Loranthus_odoratus	Loranthus_kaoi))))	(((Tupeia_antarctica	((Gaiadendron_punctatum	(Nuytsia_floribunda	Tristerix_corymbosus))	(((((Lysiana_filifolia	Lysiana_exocarpi)	((Lepidaria_sp_Nickrent_4044	Macrosolen_cochinchinensis)	(Lepeostegeres_lancifolia	Decaisnina_triflora)))	(Amylotheca_duthieana	Loxanthera_speciosa))	Peraxilla_tetrapetala)	Alepis_flavida)))	(((Ligaria_cuneifolia	(Desmaria_mutabilis	Aetanthus_nodosus))	(Tripodanthus_acutifolius	(((Psittacanthus_calyculatus	Struthanthus_woodsonii)	(Cladocolea_gracilis	(Psittacanthus_angustifolius	Struthanthus_oerstedii)))	((Oryctanthus_occidentalis
(Agelanthus_sansibarensis	(((Oncella_ambigua	Oncocalyx_sulfureus)	Berhautia_senegalensis)	(((((Helixanthera_kirkii	Oedina_pendens)	(Emelianthe_panganensis	(Erianthemum_dregei	Globimetula_dinklagei)))	(((Vanwykia_remota	Socratina_bemarivensis)	((((Englerina_woodfordioides	Tapinanthus_quinquangulus)	Oliverella_rubroviridis)	(Tapinanthus_constrictiflorus	Englerina_ramulosa))	((Helixanthera_cylindrica	(((((Cecarria_obtusifolia	(Loranthus_europaeus	(Loranthus_odoratus	(Loranthus_kaoi	Loranthus_delavayi))))	(((((Tripodanthus_acutifolius	(((((Struthanthus_oerstedii	Struthanthus_woodsonii)	Psittacanthus_angustifolius)	((Oryctanthus_occidentalis	Dendropemon_bicolor)	Passovia_pyrifolia))	Cladocolea_gracilis)	Psittacanthus_calyculatus))	(Atkinsonia_ligustrina	(((Tupeia_antarctica	(Desmaria_mutabilis	Aetanthus_nodosus))	Ligaria_cuneifolia)	(Notanthera_heterophylla	(Peraxilla_tetrapetala	(Alepis_flavida	(((Lysiana_filifolia	Lysiana_exocarpi)	((Macrosolen_cochinchinensis	(Lepeostegeres_lancifolia	Decaisnina_triflora))	(Amylotheca_duthieana	Loxanthera_speciosa)))	Lepidaria_sp_Nickrent_4044)))))))	Tristerix_corymbosus)	(Gaiadendron_punctatum	Nuytsia_floribunda))
(Agelanthus_sansibarensis	(((((((((Ileostylus_micranthus	Muellerina_eucalyptoides)	(Plicosepalus_sagittifolius	((Cecarria_obtusifolia	(Loranthus_europaeus	(Loranthus_delavayi	(Loranthus_odoratus	Loranthus_kaoi))))	((Atkinsonia_ligustrina	((Ligaria_cuneifolia	(Aetanthus_nodosus	Desmaria_mutabilis))	(((((Lysiana_filifolia	Lysiana_exocarpi)	((Lepeostegeres_lancifolia	(Notanthera_heterophylla	Decaisnina_triflora))	((Amylotheca_duthieana	Loxanthera_speciosa)	Macrosolen_cochinchinensis)))	Lepidaria_sp_Nickrent_4044)	(Peraxilla_tetrapetala	Alepis_flavida))	(Tripodanthus_acutifolius	((((Struthanthus_oerstedii	Struthanthus_woodsonii)	((Psittacanthus_angustifolius	Passovia_pyrifolia)	(Oryctanthus_occidentalis	Dendropemon_bicolor)))	Cladocolea_gracilis)	Psittacanthus_calyculatus)))))	(Tupeia_antarctica	(Tristerix_corymbosus	(Gaiadendron_punctatum	Nuytsia_floribunda)))))))	(((Benthamina_alyxifolia	Amyema_queenslandica)	(Dactyliophora_novaeguineae	((Amyema_glabra	Diplatia_furcata)	Sogerianthe_sessiflora)))	Baratranthus_axanthus))	(Taxillus_chinensis	(Helixanthera_coccinea	((Scurrula_ferruginea	(Scurrula_pulverulenta	Scurrula_parasitica))	(Helixanthera_cylindrica
(Agelanthus_sansibarensis	(((Oncella_ambigua	Oncocalyx_sulfureus)	Berhautia_senegalensis)	((Phragmanthera_crassicaulis	(((Globimetula_dinklagei	(Emelianthe_panganensis	(Helixanthera_kirkii	Moquiniella_rubra)))	(Erianthemum_dregei	Oedina_pendens))	(((Plicosepalus_sagittifolius	(((Cecarria_obtusifolia	(Loranthus_europaeus	(Loranthus_delavayi	(Loranthus_odoratus	Loranthus_kaoi))))	((((Tripodanthus_acutifolius	(((Struthanthus_woodsonii	Struthanthus_oerstedii)	(Cladocolea_gracilis	Psittacanthus_angustifolius))	(Passovia_pyrifolia	(Psittacanthus_calyculatus	(Oryctanthus_occidentalis	Dendropemon_bicolor)))))	((Ligaria_cuneifolia	(Aetanthus_nodosus	Desmaria_mutabilis))	(Atkinsonia_ligustrina	(((Lysiana_filifolia	Lysiana_exocarpi)	(Macrosolen_cochinchinensis	((Lepeostegeres_lancifolia	(Notanthera_heterophylla	Decaisnina_triflora))	(Amylotheca_duthieana	Loxanthera_speciosa))))	(Peraxilla_tetrapetala	Alepis_flavida)))))	(Tupeia_antarctica	(Tristerix_corymbosus	((Lepidaria_sp_Nickrent_4044	Gaiadendron_punctatum)	Nuytsia_floribunda))))	(Ileostylus_micranthus	Muellerina_eucalyptoides)))	(Helixanthera_cylindrica	(((Benthamina_alyxifolia	Amyema_queenslandica)
(Agelanthus_sansibarensis	(((Oncella_ambigua	Oncocalyx_sulfureus)	Berhautia_senegalensis)	(((Helixanthera_kirkii	Moquiniella_rubra)	(Phragmanthera_crassicaulis	(((Globimetula_dinklagei	Emelianthe_panganensis)	(((Englerina_woodfordioides	Erianthemum_dregei)	Oedina_pendens)	((((Oliverella_rubroviridis	(Englerina_ramulosa	Tapinanthus_quinquangulus))	Tapinanthus_constrictiflorus)	(Vanwykia_remota	Socratina_bemarivensis))	(((((Ileostylus_micranthus	Muellerina_eucalyptoides)	((Cecarria_obtusifolia	(Loranthus_europaeus	(Loranthus_odoratus	(Loranthus_kaoi	Loranthus_delavayi))))	(((((Aetanthus_nodosus	Desmaria_mutabilis)	(Tripodanthus_acutifolius	(((Struthanthus_woodsonii	Struthanthus_oerstedii)	(Cladocolea_gracilis	Psittacanthus_angustifolius))	(Passovia_pyrifolia	(Psittacanthus_calyculatus	(Oryctanthus_occidentalis	Dendropemon_bicolor))))))	((Ligaria_cuneifolia	((((Lysiana_filifolia	Lysiana_exocarpi)	((Macrosolen_cochinchinensis	(Lepeostegeres_lancifolia	Decaisnina_triflora))	(Amylotheca_duthieana	Loxanthera_speciosa)))	(Lepidaria_sp_Nickrent_4044	Notanthera_heterophylla))	(Peraxilla_tetrapetala	Alepis_flavida)))	Atkinsonia_ligustrina))	(Tupeia_antarctica
(Agelanthus_sansibarensis	((Bakerella_sp_Nickrent_4161	((Oncella_ambigua	Oncocalyx_sulfureus)	Berhautia_senegalensis))	(((Helixanthera_kirkii	Moquiniella_rubra)	(((Globimetula_dinklagei	Emelianthe_panganensis)	(Erianthemum_dregei	Oedina_pendens))	(Septulina_glauca	((((Taxillus_chinensis	((Scurrula_parasitica	Scurrula_pulverulenta)	Scurrula_ferruginea))	((Vanwykia_remota	Socratina_bemarivensis)	(Dendrophthoe_longituba	Dendrophthoe_curvata)))	(Plicosepalus_sagittifolius	(((Ligaria_cuneifolia	(Atkinsonia_ligustrina	(((Alepis_flavida	(((Lysiana_filifolia	Lysiana_exocarpi)	((Nuytsia_floribunda	Decaisnina_triflora)	(((Macrosolen_cochinchinensis	(Amylotheca_duthieana	Loxanthera_speciosa))	Lepeostegeres_lancifolia)	(Gaiadendron_punctatum	(Lepidaria_sp_Nickrent_4044	Notanthera_heterophylla)))))	Peraxilla_tetrapetala))	(Tripodanthus_acutifolius	((((Struthanthus_woodsonii	Struthanthus_oerstedii)	((Psittacanthus_angustifolius	(Oryctanthus_occidentalis	Dendropemon_bicolor))	Passovia_pyrifolia))	Cladocolea_gracilis)	Psittacanthus_calyculatus)))	(Tupeia_antarctica	((Desmaria_mutabilis	Tristerix_corymbosus)	Aetanthus_nodosus)))))	((Ileostylus_micranthus
((((Bakerella_sp_Nickrent_4161	(((Septulina_glauca	(((Englerina_ramulosa	Oliverella_rubroviridis)	(Tapinanthus_quinquangulus	Tapinanthus_constrictiflorus))	Englerina_woodfordioides))	((((Plicosepalus_sagittifolius	Globimetula_dinklagei)	Emelianthe_panganensis)	(Erianthemum_dregei	Oedina_pendens))	((Helixanthera_kirkii	(Vanwykia_remota	Socratina_bemarivensis))	((Dendrophthoe_longituba	Dendrophthoe_curvata)	((Taxillus_chinensis	((Scurrula_parasitica	Scurrula_pulverulenta)	Scurrula_ferruginea))	(Helixanthera_cylindrica	(((Ileostylus_micranthus	Muellerina_eucalyptoides)	((Cecarria_obtusifolia	(Loranthus_europaeus	(Loranthus_delavayi	(Loranthus_odoratus	Loranthus_kaoi))))	(((((Alepis_flavida	(Ligaria_cuneifolia	Peraxilla_tetrapetala))	(((Notanthera_heterophylla	Nuytsia_floribunda)	Decaisnina_triflora)	(((Lysiana_filifolia	Lysiana_exocarpi)	Macrosolen_cochinchinensis)	((Amylotheca_duthieana	Loxanthera_speciosa)	Lepeostegeres_lancifolia))))	((Lepidaria_sp_Nickrent_4044	Gaiadendron_punctatum)	Tristerix_corymbosus))	(((Tripodanthus_acutifolius	((Psittacanthus_calyculatus	(Oryctanthus_occidentalis	Dendropemon_bicolor))	((Passovia_pyrifolia	((Struthanthus_woodsonii
((Berhautia_senegalensis	((Bakerella_sp_Nickrent_4161	(((((((Englerina_ramulosa	Tapinanthus_constrictiflorus)	Tapinanthus_quinquangulus)	Oliverella_rubroviridis)	Englerina_woodfordioides)	((((((((((((Alepis_flavida	(Peraxilla_tetrapetala	((Notanthera_heterophylla	Decaisnina_triflora)	(((Lysiana_filifolia	Lysiana_exocarpi)	Macrosolen_cochinchinensis)	((Amylotheca_duthieana	Loxanthera_speciosa)	Lepeostegeres_lancifolia)))))	((Tripodanthus_acutifolius	(((((Oryctanthus_occidentalis	Dendropemon_bicolor)	Psittacanthus_calyculatus)	Passovia_pyrifolia)	Psittacanthus_angustifolius)	(Struthanthus_woodsonii	(Cladocolea_gracilis	Struthanthus_oerstedii))))	(Tupeia_antarctica	((Lepidaria_sp_Nickrent_4044	Gaiadendron_punctatum)	(Nuytsia_floribunda	Tristerix_corymbosus)))))	(Desmaria_mutabilis	Aetanthus_nodosus))	Atkinsonia_ligustrina)	Ligaria_cuneifolia)	((Ileostylus_micranthus	Muellerina_eucalyptoides)	(Cecarria_obtusifolia	(Loranthus_europaeus	(Loranthus_delavayi	(Loranthus_odoratus	Loranthus_kaoi))))))	(((Dactyliophora_novaeguineae	Benthamina_alyxifolia)	Amyema_queenslandica)	((Amyema_glabra	Diplatia_furcata)	Sogerianthe_sessiflora)))	Baratranthus_axanthus)	(Dendrophthoe_longituba
(((Moquiniella_rubra	(((((Erianthemum_dregei	Oedina_pendens)	(Emelianthe_panganensis	(Globimetula_dinklagei	((((Englerina_ramulosa	Tapinanthus_constrictiflorus)	Tapinanthus_quinquangulus)	Oliverella_rubroviridis)	(((Scurrula_ferruginea	(((Scurrula_pulverulenta	Scurrula_parasitica)	Taxillus_chinensis)	Helixanthera_cylindrica))	((Vanwykia_remota	Socratina_bemarivensis)	(Helixanthera_coccinea	(Dendrophthoe_longituba	Dendrophthoe_curvata))))	(Plicosepalus_sagittifolius	(((Ileostylus_micranthus	Muellerina_eucalyptoides)	((Cecarria_obtusifolia	(Loranthus_europaeus	(Loranthus_delavayi	(Loranthus_odoratus	Loranthus_kaoi))))	((((Alepis_flavida	(Peraxilla_tetrapetala	((Lepidaria_sp_Nickrent_4044	Notanthera_heterophylla)	(((Macrosolen_cochinchinensis	(Amylotheca_duthieana	Loxanthera_speciosa))	(Decaisnina_triflora	Lepeostegeres_lancifolia))	(Lysiana_filifolia	Lysiana_exocarpi)))))	(Tripodanthus_acutifolius	(Gaiadendron_punctatum	(Atkinsonia_ligustrina	((Ligaria_cuneifolia	((Oryctanthus_occidentalis	Dendropemon_bicolor)	Passovia_pyrifolia))	(Psittacanthus_calyculatus	((Psittacanthus_angustifolius	Cladocolea_gracilis)	(Struthanthus_woodsonii	Struthanthus_oerstedii))))))))
(((((((Moquiniella_rubra	((Emelianthe_panganensis	((Helixanthera_kirkii	((((Englerina_ramulosa	Oliverella_rubroviridis)	Tapinanthus_constrictiflorus)	Tapinanthus_quinquangulus)	(Plicosepalus_sagittifolius	((Vanwykia_remota	Socratina_bemarivensis)	(((((Cecarria_obtusifolia	(Loranthus_europaeus	(Loranthus_delavayi	(Loranthus_odoratus	Loranthus_kaoi))))	((Aetanthus_nodosus	(Tupeia_antarctica	((Desmaria_mutabilis	(Nuytsia_floribunda	Tristerix_corymbosus))	((((Lepidaria_sp_Nickrent_4044	Notanthera_heterophylla)	Gaiadendron_punctatum)	(((((Macrosolen_cochinchinensis	(Amylotheca_duthieana	Loxanthera_speciosa))	Lepeostegeres_lancifolia)	(Lysiana_filifolia	Lysiana_exocarpi))	Decaisnina_triflora)	(Alepis_flavida	Peraxilla_tetrapetala)))	((Ligaria_cuneifolia	Atkinsonia_ligustrina)	(Tripodanthus_acutifolius	(((Oryctanthus_occidentalis	Dendropemon_bicolor)	(Psittacanthus_calyculatus	Passovia_pyrifolia))	((Cladocolea_gracilis	Psittacanthus_angustifolius)	(Struthanthus_woodsonii	Struthanthus_oerstedii)))))))))	(Ileostylus_micranthus	Muellerina_eucalyptoides)))	(Helixanthera_cylindrica	(Sogerianthe_sessiflora	((Amyema_glabra	Diplatia_furcata)	(Amyema_queenslandica
(Helixanthera_coccinea	(Moquiniella_rubra	((Phragmanthera_crassicaulis	(Bakerella_sp_Nickrent_4161	(Agelanthus_sansibarensis	(Berhautia_senegalensis	(Oncella_ambigua	Oncocalyx_sulfureus)))))	(((Englerina_woodfordioides	(((Tapinanthus_quinquangulus	Oliverella_rubroviridis)	Englerina_ramulosa)	Tapinanthus_constrictiflorus))	Septulina_glauca)	(Helixanthera_kirkii	(((Oedina_pendens	Erianthemum_dregei)	((((Dendrophthoe_longituba	Dendrophthoe_curvata)	((((Notanthera_heterophylla	(Cecarria_obtusifolia	(Loranthus_europaeus	((Loranthus_kaoi	Loranthus_delavayi)	Loranthus_odoratus))))	((Muellerina_eucalyptoides	Ileostylus_micranthus)	(Atkinsonia_ligustrina	((Alepis_flavida	(((Lysiana_exocarpi	Lysiana_filifolia)	(((Decaisnina_triflora	Lepeostegeres_lancifolia)	(Loxanthera_speciosa	Amylotheca_duthieana))	Macrosolen_cochinchinensis))	(Aetanthus_nodosus	Peraxilla_tetrapetala)))	(((Tupeia_antarctica	((Lepidaria_sp_Nickrent_4044	Gaiadendron_punctatum)	(Nuytsia_floribunda	Tristerix_corymbosus)))	(Tripodanthus_acutifolius	((Struthanthus_oerstedii	(Struthanthus_woodsonii	(Psittacanthus_angustifolius	Cladocolea_gracilis)))	((Psittacanthus_calyculatus	(Oryctanthus_occidentalis
(Agelanthus_sansibarensis	(Berhautia_senegalensis	((Oncella_ambigua	Oncocalyx_sulfureus)	(((Englerina_woodfordioides	(Tapinanthus_quinquangulus	Oliverella_rubroviridis))	(Englerina_ramulosa	Tapinanthus_constrictiflorus))	(Bakerella_sp_Nickrent_4161	((Moquiniella_rubra	Helixanthera_kirkii)	((Septulina_glauca	Phragmanthera_crassicaulis)	(((Oedina_pendens	Erianthemum_dregei)	(((((Muellerina_eucalyptoides	Ileostylus_micranthus)	((Ligaria_cuneifolia	(Atkinsonia_ligustrina	(((Gaiadendron_punctatum	(Nuytsia_floribunda	Tristerix_corymbosus))	(Peraxilla_tetrapetala	(Alepis_flavida	(Lepidaria_sp_Nickrent_4044	((Lysiana_exocarpi	Lysiana_filifolia)	((Lepeostegeres_lancifolia	((Loxanthera_speciosa	Amylotheca_duthieana)	Macrosolen_cochinchinensis))	(Notanthera_heterophylla	Decaisnina_triflora)))))))	(((((Struthanthus_oerstedii	Struthanthus_woodsonii)	((Oryctanthus_occidentalis	Dendropemon_bicolor)	Passovia_pyrifolia))	(Psittacanthus_angustifolius	Cladocolea_gracilis))	Psittacanthus_calyculatus)	((Tupeia_antarctica	(Aetanthus_nodosus	Desmaria_mutabilis))	Tripodanthus_acutifolius)))))	(Cecarria_obtusifolia	(Loranthus_europaeus	(Loranthus_delavayi	(Loranthus_odoratus
((((Oncella_ambigua	Oncocalyx_sulfureus)	Berhautia_senegalensis)	((Moquiniella_rubra	(Bakerella_sp_Nickrent_4161	((Septulina_glauca	Phragmanthera_crassicaulis)	(((Plicosepalus_sagittifolius	((Muellerina_eucalyptoides	(Ileostylus_micranthus	((Tupeia_antarctica	(((Ligaria_cuneifolia	(Aetanthus_nodosus	Desmaria_mutabilis))	((Alepis_flavida	(((Lepidaria_sp_Nickrent_4044	Notanthera_heterophylla)	(((Decaisnina_triflora	Macrosolen_cochinchinensis)	(Loxanthera_speciosa	Amylotheca_duthieana))	(Lepeostegeres_lancifolia	(Lysiana_exocarpi	Lysiana_filifolia))))	Peraxilla_tetrapetala))	((Tripodanthus_acutifolius	(((Struthanthus_oerstedii	Struthanthus_woodsonii)	((Psittacanthus_calyculatus	(Oryctanthus_occidentalis	Dendropemon_bicolor))	(Psittacanthus_angustifolius	Passovia_pyrifolia)))	Cladocolea_gracilis))	Atkinsonia_ligustrina)))	(Gaiadendron_punctatum	(Nuytsia_floribunda	Tristerix_corymbosus))))	(Cecarria_obtusifolia	(Loranthus_europaeus	(Loranthus_odoratus	(Loranthus_kaoi	Loranthus_delavayi)))))))	(Baratranthus_axanthus	(((Amyema_queenslandica	(Dactyliophora_novaeguineae	Benthamina_alyxifolia))	(Sogerianthe_sessiflora	(Amyema_glabra	Diplatia_furcata)))
(Agelanthus_sansibarensis	(((Oncella_ambigua	Oncocalyx_sulfureus)	Berhautia_senegalensis)	((((Tapinanthus_quinquangulus	Oliverella_rubroviridis)	Englerina_woodfordioides)	(Tapinanthus_constrictiflorus	Englerina_ramulosa))	(Moquiniella_rubra	(Bakerella_sp_Nickrent_4161	((Helixanthera_coccinea	(Septulina_glauca	Phragmanthera_crassicaulis))	(((Socratina_bemarivensis	Vanwykia_remota)	((Helixanthera_kirkii	Globimetula_dinklagei)	Emelianthe_panganensis))	((Erianthemum_dregei	Oedina_pendens)	((Plicosepalus_sagittifolius	(Dendrophthoe_longituba	Dendrophthoe_curvata))	((((((Sogerianthe_sessiflora	Amyema_queenslandica)	Benthamina_alyxifolia)	(Dactyliophora_novaeguineae	(Amyema_glabra	Diplatia_furcata)))	(Baratranthus_axanthus	Helixanthera_cylindrica))	((Cecarria_obtusifolia	(Loranthus_europaeus	(Loranthus_odoratus	(Loranthus_kaoi	Loranthus_delavayi))))	((Muellerina_eucalyptoides	Ileostylus_micranthus)	(((Aetanthus_nodosus	Desmaria_mutabilis)	(((Ligaria_cuneifolia	(Tripodanthus_acutifolius	((Struthanthus_oerstedii	(Cladocolea_gracilis	(Struthanthus_woodsonii	Psittacanthus_angustifolius)))	((Psittacanthus_calyculatus	(Oryctanthus_occidentalis	Dendropemon_bicolor))
(Agelanthus_sansibarensis	(((Oncella_ambigua	Oncocalyx_sulfureus)	Berhautia_senegalensis)	((((Socratina_bemarivensis	Vanwykia_remota)	(((Septulina_glauca	((Englerina_woodfordioides	(Tapinanthus_constrictiflorus	(Englerina_ramulosa	(Tapinanthus_quinquangulus	Oliverella_rubroviridis))))	(((Helixanthera_coccinea	(Dendrophthoe_curvata	Dendrophthoe_longituba))	((Scurrula_parasitica	Scurrula_ferruginea)	(Scurrula_pulverulenta	Taxillus_chinensis)))	(Plicosepalus_sagittifolius	(((Amyema_queenslandica	((Amyema_glabra	Diplatia_furcata)	((Benthamina_alyxifolia	Dactyliophora_novaeguineae)	(Helixanthera_cylindrica	Sogerianthe_sessiflora))))	Baratranthus_axanthus)	((Cecarria_obtusifolia	(Loranthus_europaeus	((Loranthus_kaoi	Loranthus_delavayi)	Loranthus_odoratus)))	((Muellerina_eucalyptoides	Ileostylus_micranthus)	(((Tripodanthus_acutifolius	((((Struthanthus_woodsonii	Struthanthus_oerstedii)	(Psittacanthus_angustifolius	((Oryctanthus_occidentalis	Dendropemon_bicolor)	Passovia_pyrifolia)))	Psittacanthus_calyculatus)	Cladocolea_gracilis))	(Atkinsonia_ligustrina	(Gaiadendron_punctatum	(Peraxilla_tetrapetala	(Alepis_flavida	((Notanthera_heterophylla	Lepidaria_sp_Nickrent_4044)
((Berhautia_senegalensis	((Tapinanthus_constrictiflorus	(Tapinanthus_quinquangulus	(Oliverella_rubroviridis	Englerina_ramulosa)))	(((Plicosepalus_sagittifolius	(Bakerella_sp_Nickrent_4161	(Socratina_bemarivensis	Vanwykia_remota)))	((Phragmanthera_crassicaulis	Septulina_glauca)	(Moquiniella_rubra	((Globimetula_dinklagei	Emelianthe_panganensis)	(Erianthemum_dregei	Oedina_pendens)))))	(((((((((Amyema_queenslandica	Benthamina_alyxifolia)	Dactyliophora_novaeguineae)	Sogerianthe_sessiflora)	(Amyema_glabra	Diplatia_furcata))	Helixanthera_cylindrica)	Baratranthus_axanthus)	((Muellerina_eucalyptoides	Ileostylus_micranthus)	(((Tristerix_corymbosus	(Tupeia_antarctica	(((Ligaria_cuneifolia	Desmaria_mutabilis)	(Tripodanthus_acutifolius	((Oryctanthus_occidentalis	Dendropemon_bicolor)	(Passovia_pyrifolia	((Struthanthus_woodsonii	(Psittacanthus_calyculatus	Struthanthus_oerstedii))	(Cladocolea_gracilis	Psittacanthus_angustifolius))))))	(Atkinsonia_ligustrina	((Alepis_flavida	(Peraxilla_tetrapetala	((Loxanthera_speciosa	Amylotheca_duthieana)	((Lysiana_exocarpi	Lysiana_filifolia)	((Lepeostegeres_lancifolia	(Notanthera_heterophylla	Decaisnina_triflora))	(Lepidaria_sp_Nickrent_4044
(Agelanthus_sansibarensis	((Bakerella_sp_Nickrent_4161	(((Phragmanthera_crassicaulis	(Helixanthera_kirkii	Moquiniella_rubra))	((Septulina_glauca	((((((Sogerianthe_sessiflora	(Helixanthera_cylindrica	(Amyema_glabra	Diplatia_furcata)))	(Baratranthus_axanthus	(((Muellerina_eucalyptoides	Ileostylus_micranthus)	(((((Lepidaria_sp_Nickrent_4044	Notanthera_heterophylla)	Gaiadendron_punctatum)	(((Ligaria_cuneifolia	Desmaria_mutabilis)	(Atkinsonia_ligustrina	(Tripodanthus_acutifolius	((Oryctanthus_occidentalis	Dendropemon_bicolor)	(Passovia_pyrifolia	((((Psittacanthus_calyculatus	Struthanthus_oerstedii)	Struthanthus_woodsonii)	Psittacanthus_angustifolius)	Cladocolea_gracilis))))))	(((Lysiana_exocarpi	Lysiana_filifolia)	((Macrosolen_cochinchinensis	(Loxanthera_speciosa	Amylotheca_duthieana))	(Lepeostegeres_lancifolia	Decaisnina_triflora)))	(Alepis_flavida	Peraxilla_tetrapetala))))	((Nuytsia_floribunda	Tristerix_corymbosus)	(Aetanthus_nodosus	Tupeia_antarctica)))	(Cecarria_obtusifolia	(Loranthus_europaeus	(Loranthus_delavayi	(Loranthus_kaoi	Loranthus_odoratus))))))	(Amyema_queenslandica	(Benthamina_alyxifolia	Dactyliophora_novaeguineae)))))	(Dendrophthoe_curvata
(Agelanthus_sansibarensis	((((Moquiniella_rubra	((Septulina_glauca	((Englerina_woodfordioides	((Englerina_ramulosa	(Tapinanthus_quinquangulus	Oliverella_rubroviridis))	Tapinanthus_constrictiflorus))	(((Plicosepalus_sagittifolius	(Socratina_bemarivensis	Vanwykia_remota))	(Dendrophthoe_curvata	(Dendrophthoe_longituba	Helixanthera_coccinea)))	(((Scurrula_pulverulenta	(Scurrula_ferruginea	Scurrula_parasitica))	Taxillus_chinensis)	(((Cecarria_obtusifolia	(Loranthus_europaeus	(Loranthus_delavayi	(Loranthus_kaoi	Loranthus_odoratus))))	((Muellerina_eucalyptoides	Ileostylus_micranthus)	((((Lepidaria_sp_Nickrent_4044	Notanthera_heterophylla)	Gaiadendron_punctatum)	((((Ligaria_cuneifolia	(Aetanthus_nodosus	Desmaria_mutabilis))	(Tripodanthus_acutifolius	((Oryctanthus_occidentalis	Dendropemon_bicolor)	((Psittacanthus_calyculatus	Passovia_pyrifolia)	((Struthanthus_oerstedii	Struthanthus_woodsonii)	(Psittacanthus_angustifolius	Cladocolea_gracilis))))))	(((Lysiana_exocarpi	Lysiana_filifolia)	((Macrosolen_cochinchinensis	(Loxanthera_speciosa	Amylotheca_duthieana))	(Lepeostegeres_lancifolia	Decaisnina_triflora)))	(Alepis_flavida	Peraxilla_tetrapetala)))	Atkinsonia_ligustrina))
(Agelanthus_sansibarensis	((Phragmanthera_crassicaulis	((Helixanthera_kirkii	Bakerella_sp_Nickrent_4161)	(Moquiniella_rubra	((((((Tapinanthus_quinquangulus	Oliverella_rubroviridis)	(Tapinanthus_constrictiflorus	Englerina_ramulosa))	Englerina_woodfordioides)	((Plicosepalus_sagittifolius	(Socratina_bemarivensis	Vanwykia_remota))	((Helixanthera_coccinea	(Dendrophthoe_curvata	Dendrophthoe_longituba))	((((Scurrula_pulverulenta	Scurrula_parasitica)	Taxillus_chinensis)	Scurrula_ferruginea)	(((Cecarria_obtusifolia	(Loranthus_europaeus	(Loranthus_odoratus	(Loranthus_delavayi	Loranthus_kaoi))))	((Muellerina_eucalyptoides	Ileostylus_micranthus)	((((Tripodanthus_acutifolius	((Ligaria_cuneifolia	Psittacanthus_calyculatus)	(((Struthanthus_oerstedii	Struthanthus_woodsonii)	(Psittacanthus_angustifolius	Cladocolea_gracilis))	((Oryctanthus_occidentalis	Dendropemon_bicolor)	Passovia_pyrifolia))))	Atkinsonia_ligustrina)	(Gaiadendron_punctatum	(((Lysiana_exocarpi	Lysiana_filifolia)	(Lepidaria_sp_Nickrent_4044	(Macrosolen_cochinchinensis	((Loxanthera_speciosa	Amylotheca_duthieana)	(Decaisnina_triflora	(Lepeostegeres_lancifolia	Notanthera_heterophylla))))))	(Alepis_flavida	Peraxilla_tetrapetala))))
(Agelanthus_sansibarensis	(((Phragmanthera_crassicaulis	((Moquiniella_rubra	Helixanthera_kirkii)	(((Erianthemum_dregei	Oedina_pendens)	(Globimetula_dinklagei	Emelianthe_panganensis))	(Septulina_glauca	((((Tapinanthus_quinquangulus	Oliverella_rubroviridis)	(Tapinanthus_constrictiflorus	Englerina_ramulosa))	Englerina_woodfordioides)	((Socratina_bemarivensis	Vanwykia_remota)	((((Cecarria_obtusifolia	(Loranthus_europaeus	(Loranthus_odoratus	(Loranthus_delavayi	Loranthus_kaoi))))	((Muellerina_eucalyptoides	Ileostylus_micranthus)	(((Gaiadendron_punctatum	(Atkinsonia_ligustrina	((Ligaria_cuneifolia	(((Decaisnina_triflora	(Lysiana_exocarpi	Lysiana_filifolia))	((Lepidaria_sp_Nickrent_4044	Notanthera_heterophylla)	(Macrosolen_cochinchinensis	((Loxanthera_speciosa	Amylotheca_duthieana)	Lepeostegeres_lancifolia))))	(Alepis_flavida	Peraxilla_tetrapetala)))	((Tripodanthus_acutifolius	(Psittacanthus_calyculatus	(((Struthanthus_oerstedii	Struthanthus_woodsonii)	(Psittacanthus_angustifolius	((Oryctanthus_occidentalis	Dendropemon_bicolor)	Passovia_pyrifolia)))	Cladocolea_gracilis)))	(Aetanthus_nodosus	Desmaria_mutabilis)))))	Nuytsia_floribunda)	(Tristerix_corymbosus
(((Oncella_ambigua	Oncocalyx_sulfureus)	Agelanthus_sansibarensis)	(((Englerina_woodfordioides	(((Englerina_ramulosa	Oliverella_rubroviridis)	Tapinanthus_quinquangulus)	Tapinanthus_constrictiflorus))	(((((((Muellerina_eucalyptoides	Ileostylus_micranthus)	((((((Loranthus_odoratus	Loranthus_kaoi)	Loranthus_delavayi)	Loranthus_europaeus)	Cecarria_obtusifolia)	((Tupeia_antarctica	(Nuytsia_floribunda	Tristerix_corymbosus))	((((Tripodanthus_acutifolius	((Cladocolea_gracilis	((Psittacanthus_angustifolius	(Passovia_pyrifolia	(Oryctanthus_occidentalis	Dendropemon_bicolor)))	(Struthanthus_woodsonii	Struthanthus_oerstedii)))	Psittacanthus_calyculatus))	(Ligaria_cuneifolia	(Aetanthus_nodosus	Desmaria_mutabilis)))	(Gaiadendron_punctatum	((Alepis_flavida	Peraxilla_tetrapetala)	((Lysiana_exocarpi	Lysiana_filifolia)	((Lepeostegeres_lancifolia	(Loxanthera_speciosa	Amylotheca_duthieana))	(Decaisnina_triflora	(Macrosolen_cochinchinensis	Lepidaria_sp_Nickrent_4044)))))))	Atkinsonia_ligustrina)))	Notanthera_heterophylla))	((Baratranthus_axanthus	((Diplatia_furcata	Amyema_glabra)	(Sogerianthe_sessiflora	(Amyema_queenslandica	(Dactyliophora_novaeguineae	Benthamina_alyxifolia)))))
(Agelanthus_sansibarensis	((Berhautia_senegalensis	Phragmanthera_crassicaulis)	((Septulina_glauca	((Englerina_woodfordioides	(((Englerina_ramulosa	Tapinanthus_constrictiflorus)	Oliverella_rubroviridis)	Tapinanthus_quinquangulus))	((Vanwykia_remota	Socratina_bemarivensis)	((Plicosepalus_sagittifolius	Bakerella_sp_Nickrent_4161)	(((((Diplatia_furcata	Amyema_glabra)	(Sogerianthe_sessiflora	Dactyliophora_novaeguineae))	(Amyema_queenslandica	Benthamina_alyxifolia))	(((Muellerina_eucalyptoides	Ileostylus_micranthus)	(((((Loranthus_odoratus	Loranthus_kaoi)	Loranthus_delavayi)	Loranthus_europaeus)	Cecarria_obtusifolia)	((((Gaiadendron_punctatum	Nuytsia_floribunda)	Tristerix_corymbosus)	(Peraxilla_tetrapetala	((((Lysiana_exocarpi	Lysiana_filifolia)	((Loxanthera_speciosa	Amylotheca_duthieana)	((Decaisnina_triflora	Lepeostegeres_lancifolia)	Macrosolen_cochinchinensis)))	(Notanthera_heterophylla	Lepidaria_sp_Nickrent_4044))	Alepis_flavida)))	((Tupeia_antarctica	(Ligaria_cuneifolia	(Aetanthus_nodosus	Desmaria_mutabilis)))	(Atkinsonia_ligustrina	((Psittacanthus_calyculatus	(Passovia_pyrifolia	((Psittacanthus_angustifolius	Cladocolea_gracilis)	(Struthanthus_woodsonii
(Agelanthus_sansibarensis	((((Englerina_woodfordioides	(Oliverella_rubroviridis	Tapinanthus_quinquangulus))	Englerina_ramulosa)	Tapinanthus_constrictiflorus)	(((Globimetula_dinklagei	(Emelianthe_panganensis	((Moquiniella_rubra	(Erianthemum_dregei	Oedina_pendens))	(Septulina_glauca	((Bakerella_sp_Nickrent_4161	((Oncella_ambigua	Oncocalyx_sulfureus)	Berhautia_senegalensis))	Phragmanthera_crassicaulis)))))	(Helixanthera_kirkii	(Vanwykia_remota	Socratina_bemarivensis)))	((Plicosepalus_sagittifolius	(Dendrophthoe_curvata	Helixanthera_coccinea))	(((Scurrula_pulverulenta	(Scurrula_ferruginea	(Dendrophthoe_longituba	Scurrula_parasitica)))	Taxillus_chinensis)	((((((Diplatia_furcata	Amyema_glabra)	Sogerianthe_sessiflora)	Dactyliophora_novaeguineae)	(Amyema_queenslandica	Benthamina_alyxifolia))	((Muellerina_eucalyptoides	Ileostylus_micranthus)	((((Loranthus_delavayi	(Loranthus_odoratus	Loranthus_kaoi))	Loranthus_europaeus)	(Notanthera_heterophylla	Cecarria_obtusifolia))	(((Lepidaria_sp_Nickrent_4044	Tupeia_antarctica)	((Aetanthus_nodosus	Desmaria_mutabilis)	((Tripodanthus_acutifolius	(((Passovia_pyrifolia	((Oryctanthus_occidentalis	Dendropemon_bicolor)
(((((Baratranthus_axanthus	((Muellerina_eucalyptoides	Ileostylus_micranthus)	((((Loranthus_odoratus	(Loranthus_kaoi	Loranthus_delavayi))	Loranthus_europaeus)	Cecarria_obtusifolia)	((Tristerix_corymbosus	Tupeia_antarctica)	(((((Tripodanthus_acutifolius	(((Passovia_pyrifolia	(Oryctanthus_occidentalis	Dendropemon_bicolor))	(Psittacanthus_angustifolius	(Cladocolea_gracilis	(Struthanthus_woodsonii	Struthanthus_oerstedii))))	Psittacanthus_calyculatus))	(Aetanthus_nodosus	Desmaria_mutabilis))	(((Notanthera_heterophylla	Lepidaria_sp_Nickrent_4044)	(((Macrosolen_cochinchinensis	(Loxanthera_speciosa	Amylotheca_duthieana))	(Lysiana_exocarpi	Lysiana_filifolia))	(Lepeostegeres_lancifolia	Decaisnina_triflora)))	(Alepis_flavida	(Ligaria_cuneifolia	Peraxilla_tetrapetala))))	Atkinsonia_ligustrina)	(Nuytsia_floribunda	Gaiadendron_punctatum))))))	(Helixanthera_cylindrica	(((Diplatia_furcata	Amyema_glabra)	Sogerianthe_sessiflora)	(Amyema_queenslandica	(Dactyliophora_novaeguineae	Benthamina_alyxifolia)))))	(((Dendrophthoe_longituba	Dendrophthoe_curvata)	Helixanthera_coccinea)	((Scurrula_ferruginea	(Scurrula_parasitica	Scurrula_pulverulenta))	Taxillus_chinensis)))
(Helixanthera_coccinea	(((((Scurrula_ferruginea	(Scurrula_parasitica	Scurrula_pulverulenta))	Taxillus_chinensis)	(Helixanthera_cylindrica	((Baratranthus_axanthus	((Diplatia_furcata	Amyema_glabra)	(Sogerianthe_sessiflora	(Amyema_queenslandica	(Dactyliophora_novaeguineae	Benthamina_alyxifolia)))))	((((Loranthus_odoratus	(Loranthus_kaoi	Loranthus_delavayi))	Loranthus_europaeus)	Cecarria_obtusifolia)	((Tupeia_antarctica	((Atkinsonia_ligustrina	((((Tristerix_corymbosus	Nuytsia_floribunda)	Gaiadendron_punctatum)	((Lepidaria_sp_Nickrent_4044	((((Loxanthera_speciosa	Amylotheca_duthieana)	((Lysiana_exocarpi	Lysiana_filifolia)	(Lepeostegeres_lancifolia	Macrosolen_cochinchinensis)))	Decaisnina_triflora)	Notanthera_heterophylla))	(Peraxilla_tetrapetala	Alepis_flavida)))	(Tripodanthus_acutifolius	((Passovia_pyrifolia	(Psittacanthus_calyculatus	(Oryctanthus_occidentalis	Dendropemon_bicolor)))	(Psittacanthus_angustifolius	(Cladocolea_gracilis	(Struthanthus_woodsonii	Struthanthus_oerstedii)))))))	((Aetanthus_nodosus	Desmaria_mutabilis)	Ligaria_cuneifolia)))	(Muellerina_eucalyptoides	Ileostylus_micranthus))))))	(((Erianthemum_dregei	(Oedina_pendens
(Agelanthus_sansibarensis	(((Bakerella_sp_Nickrent_4161	(((((Globimetula_dinklagei	Erianthemum_dregei)	Oedina_pendens)	Emelianthe_panganensis)	(((((Oliverella_rubroviridis	(Tapinanthus_constrictiflorus	Englerina_ramulosa))	Tapinanthus_quinquangulus)	Englerina_woodfordioides)	(((Scurrula_ferruginea	(Scurrula_parasitica	Scurrula_pulverulenta))	Taxillus_chinensis)	(((Dendrophthoe_longituba	Dendrophthoe_curvata)	Helixanthera_coccinea)	((Helixanthera_cylindrica	(Baratranthus_axanthus	(((Sogerianthe_sessiflora	Dactyliophora_novaeguineae)	(Diplatia_furcata	Amyema_glabra))	(Amyema_queenslandica	Benthamina_alyxifolia))))	((Muellerina_eucalyptoides	Ileostylus_micranthus)	((((Loranthus_odoratus	(Loranthus_kaoi	Loranthus_delavayi))	Loranthus_europaeus)	Cecarria_obtusifolia)	(((Tripodanthus_acutifolius	((Passovia_pyrifolia	(Psittacanthus_calyculatus	(Oryctanthus_occidentalis	Dendropemon_bicolor)))	(Psittacanthus_angustifolius	(Cladocolea_gracilis	(Struthanthus_woodsonii	Struthanthus_oerstedii)))))	(Atkinsonia_ligustrina	(Gaiadendron_punctatum	(((((Lysiana_exocarpi	Lysiana_filifolia)	(Lepidaria_sp_Nickrent_4044	Macrosolen_cochinchinensis))	(Lepeostegeres_lancifolia	(Loxanthera_speciosa
(Agelanthus_sansibarensis	((((Emelianthe_panganensis	(((((((Oliverella_rubroviridis	Tapinanthus_quinquangulus)	Englerina_woodfordioides)	Englerina_ramulosa)	Tapinanthus_constrictiflorus)	((((Scurrula_ferruginea	(Scurrula_parasitica	Scurrula_pulverulenta))	Taxillus_chinensis)	((Plicosepalus_sagittifolius	((Dendrophthoe_longituba	Dendrophthoe_curvata)	Helixanthera_coccinea))	(((Sogerianthe_sessiflora	(Diplatia_furcata	Amyema_glabra))	((Benthamina_alyxifolia	Dactyliophora_novaeguineae)	(Amyema_queenslandica	(((((Loranthus_kaoi	Loranthus_delavayi)	Loranthus_odoratus)	Loranthus_europaeus)	Cecarria_obtusifolia)	(((Tristerix_corymbosus	Tupeia_antarctica)	((Tripodanthus_acutifolius	(((Struthanthus_woodsonii	Struthanthus_oerstedii)	((Psittacanthus_calyculatus	(Oryctanthus_occidentalis	Dendropemon_bicolor))	(Passovia_pyrifolia	Psittacanthus_angustifolius)))	Cladocolea_gracilis))	((Atkinsonia_ligustrina	(Gaiadendron_punctatum	((((Macrosolen_cochinchinensis	(Loxanthera_speciosa	Amylotheca_duthieana))	(Lepeostegeres_lancifolia	Decaisnina_triflora))	(Nuytsia_floribunda	(Lysiana_exocarpi	Lysiana_filifolia)))	((Aetanthus_nodosus	Peraxilla_tetrapetala)	Alepis_flavida))))
(Agelanthus_sansibarensis	((Phragmanthera_crassicaulis	(Bakerella_sp_Nickrent_4161	((((Septulina_glauca	(((Oliverella_rubroviridis	Tapinanthus_quinquangulus)	Englerina_woodfordioides)	(Englerina_ramulosa	Tapinanthus_constrictiflorus)))	(((((Dendrophthoe_longituba	Dendrophthoe_curvata)	Helixanthera_coccinea)	((((Muellerina_eucalyptoides	Ileostylus_micranthus)	((((Loranthus_delavayi	(Loranthus_odoratus	Loranthus_kaoi))	Loranthus_europaeus)	Cecarria_obtusifolia)	(((Tristerix_corymbosus	Tupeia_antarctica)	(Nuytsia_floribunda	(Aetanthus_nodosus	Desmaria_mutabilis)))	(((Tripodanthus_acutifolius	((Struthanthus_woodsonii	Struthanthus_oerstedii)	(((Psittacanthus_calyculatus	(Oryctanthus_occidentalis	Dendropemon_bicolor))	(Passovia_pyrifolia	Psittacanthus_angustifolius))	Cladocolea_gracilis)))	((Ligaria_cuneifolia	(Peraxilla_tetrapetala	(Alepis_flavida	((Notanthera_heterophylla	Lepidaria_sp_Nickrent_4044)	(((Loxanthera_speciosa	Amylotheca_duthieana)	(Lepeostegeres_lancifolia	Decaisnina_triflora))	(Macrosolen_cochinchinensis	(Lysiana_exocarpi	Lysiana_filifolia)))))))	Atkinsonia_ligustrina))	Gaiadendron_punctatum))))	((((Sogerianthe_sessiflora	(Diplatia_furcata	Amyema_glabra))
(Agelanthus_sansibarensis	(((Phragmanthera_crassicaulis	((Bakerella_sp_Nickrent_4161	((((Helixanthera_coccinea	((Scurrula_ferruginea	(Scurrula_parasitica	Scurrula_pulverulenta))	Taxillus_chinensis))	((Cecarria_obtusifolia	((((Tupeia_antarctica	(Gaiadendron_punctatum	Nuytsia_floribunda))	(Desmaria_mutabilis	((Tripodanthus_acutifolius	(((Psittacanthus_angustifolius	Cladocolea_gracilis)	(Struthanthus_woodsonii	Struthanthus_oerstedii))	((Psittacanthus_calyculatus	(Oryctanthus_occidentalis	Dendropemon_bicolor))	Passovia_pyrifolia)))	((Aetanthus_nodosus	(Ligaria_cuneifolia	((Peraxilla_tetrapetala	(Alepis_flavida	(((Loxanthera_speciosa	Amylotheca_duthieana)	(Macrosolen_cochinchinensis	(Lepeostegeres_lancifolia	Decaisnina_triflora)))	(Lysiana_exocarpi	Lysiana_filifolia))))	(Notanthera_heterophylla	Lepidaria_sp_Nickrent_4044))))	Atkinsonia_ligustrina))))	Tristerix_corymbosus)	((((Loranthus_delavayi	Loranthus_kaoi)	Loranthus_odoratus)	Loranthus_europaeus)	(Muellerina_eucalyptoides	Ileostylus_micranthus))))	((Baratranthus_axanthus	(Sogerianthe_sessiflora	((Dactyliophora_novaeguineae	(Diplatia_furcata	Amyema_glabra))	(Amyema_queenslandica	Benthamina_alyxifolia))))
(Agelanthus_sansibarensis	(((((Emelianthe_panganensis	Globimetula_dinklagei)	(Oedina_pendens	Erianthemum_dregei))	(Septulina_glauca	(Phragmanthera_crassicaulis	(Bakerella_sp_Nickrent_4161	(((((Englerina_ramulosa	Tapinanthus_constrictiflorus)	Oliverella_rubroviridis)	Tapinanthus_quinquangulus)	Englerina_woodfordioides)	((Plicosepalus_sagittifolius	(Vanwykia_remota	Socratina_bemarivensis))	((Scurrula_ferruginea	((Scurrula_parasitica	Scurrula_pulverulenta)	((((((Dendrophthoe_curvata	Baratranthus_axanthus)	((Dactyliophora_novaeguineae	(Sogerianthe_sessiflora	(Diplatia_furcata	Amyema_glabra)))	(Amyema_queenslandica	Benthamina_alyxifolia)))	Dendrophthoe_longituba)	Helixanthera_cylindrica)	((Muellerina_eucalyptoides	Ileostylus_micranthus)	((((Aetanthus_nodosus	Desmaria_mutabilis)	(((Tristerix_corymbosus	Tupeia_antarctica)	(Tripodanthus_acutifolius	((Struthanthus_woodsonii	Struthanthus_oerstedii)	((((Psittacanthus_calyculatus	(Oryctanthus_occidentalis	Dendropemon_bicolor))	Passovia_pyrifolia)	Psittacanthus_angustifolius)	Cladocolea_gracilis))))	(((((Ligaria_cuneifolia	Peraxilla_tetrapetala)	Alepis_flavida)	(((Loxanthera_speciosa	Amylotheca_duthieana)	((Lysiana_exocarpi
(((Berhautia_senegalensis	(Oncella_ambigua	Oncocalyx_sulfureus))	(Phragmanthera_crassicaulis	((((Moquiniella_rubra	Helixanthera_kirkii)	((Socratina_bemarivensis	Vanwykia_remota)	((Emelianthe_panganensis	Globimetula_dinklagei)	(Oedina_pendens	Erianthemum_dregei))))	((((((Helixanthera_cylindrica	Taxillus_chinensis)	((Scurrula_ferruginea	Scurrula_parasitica)	Scurrula_pulverulenta))	((((((Loranthus_delavayi	(Loranthus_kaoi	Loranthus_odoratus))	Loranthus_europaeus)	Cecarria_obtusifolia)	(((((Ligaria_cuneifolia	(Desmaria_mutabilis	Aetanthus_nodosus))	(Tupeia_antarctica	(Tripodanthus_acutifolius	(((Struthanthus_oerstedii	Struthanthus_woodsonii)	((Dendropemon_bicolor	Oryctanthus_occidentalis)	(Passovia_pyrifolia	Psittacanthus_angustifolius)))	Cladocolea_gracilis))))	((Psittacanthus_calyculatus	((Tristerix_corymbosus	Nuytsia_floribunda)	(Lepidaria_sp_Nickrent_4044	Gaiadendron_punctatum)))	(((Amylotheca_duthieana	Loxanthera_speciosa)	((Decaisnina_triflora	Lepeostegeres_lancifolia)	(Macrosolen_cochinchinensis	(Lysiana_filifolia	Lysiana_exocarpi))))	(Peraxilla_tetrapetala	Alepis_flavida))))	Atkinsonia_ligustrina)	Notanthera_heterophylla))
((((Englerina_ramulosa	Tapinanthus_constrictiflorus)	(Englerina_woodfordioides	(Oliverella_rubroviridis	Tapinanthus_quinquangulus)))	(((((Bakerella_sp_Nickrent_4161	(((Oncella_ambigua	Oncocalyx_sulfureus)	Helixanthera_kirkii)	Phragmanthera_crassicaulis))	Berhautia_senegalensis)	Moquiniella_rubra)	((Emelianthe_panganensis	Globimetula_dinklagei)	((Oedina_pendens	Erianthemum_dregei)	((Plicosepalus_sagittifolius	((((((Loranthus_odoratus	(Loranthus_delavayi	Loranthus_kaoi))	Loranthus_europaeus)	Cecarria_obtusifolia)	((Tristerix_corymbosus	Nuytsia_floribunda)	(Tupeia_antarctica	(((Ligaria_cuneifolia	(Desmaria_mutabilis	Aetanthus_nodosus))	(Tripodanthus_acutifolius	((Cladocolea_gracilis	(Psittacanthus_angustifolius	(Struthanthus_oerstedii	Struthanthus_woodsonii)))	((Psittacanthus_calyculatus	(Dendropemon_bicolor	Oryctanthus_occidentalis))	Passovia_pyrifolia))))	(((((Lysiana_filifolia	Lysiana_exocarpi)	((Macrosolen_cochinchinensis	(Amylotheca_duthieana	Loxanthera_speciosa))	(Decaisnina_triflora	Lepeostegeres_lancifolia)))	(Peraxilla_tetrapetala	Alepis_flavida))	(Lepidaria_sp_Nickrent_4044	(Notanthera_heterophylla	Gaiadendron_punctatum)))	Atkinsonia_ligustrina)))))
((((Englerina_ramulosa	Tapinanthus_constrictiflorus)	(Englerina_woodfordioides	(Oliverella_rubroviridis	Tapinanthus_quinquangulus)))	(((((Socratina_bemarivensis	Vanwykia_remota)	(Emelianthe_panganensis	Globimetula_dinklagei))	((Oedina_pendens	Erianthemum_dregei)	(((((((((Loranthus_kaoi	Loranthus_delavayi)	Loranthus_odoratus)	Loranthus_europaeus)	Cecarria_obtusifolia)	((((((Tripodanthus_acutifolius	((Cladocolea_gracilis	(Psittacanthus_angustifolius	(Struthanthus_oerstedii	Struthanthus_woodsonii)))	((Psittacanthus_calyculatus	(Dendropemon_bicolor	Oryctanthus_occidentalis))	Passovia_pyrifolia)))	((Alepis_flavida	(((Lysiana_filifolia	Lysiana_exocarpi)	((Macrosolen_cochinchinensis	(Amylotheca_duthieana	Loxanthera_speciosa))	((Notanthera_heterophylla	Decaisnina_triflora)	Lepeostegeres_lancifolia)))	Peraxilla_tetrapetala))	(Desmaria_mutabilis	Aetanthus_nodosus)))	((Lepidaria_sp_Nickrent_4044	Gaiadendron_punctatum)	(Tristerix_corymbosus	Nuytsia_floribunda)))	Tupeia_antarctica)	Atkinsonia_ligustrina)	Ligaria_cuneifolia))	(Ileostylus_micranthus	Muellerina_eucalyptoides))	((Helixanthera_cylindrica	Baratranthus_axanthus)	((Dactyliophora_novaeguineae	(Sogerianthe_sessiflora
(((Bakerella_sp_Nickrent_4161	(Phragmanthera_crassicaulis	((Helixanthera_kirkii	Moquiniella_rubra)	((((Socratina_bemarivensis	Vanwykia_remota)	(Emelianthe_panganensis	Globimetula_dinklagei))	((((Englerina_ramulosa	Tapinanthus_constrictiflorus)	((Oliverella_rubroviridis	Tapinanthus_quinquangulus)	Englerina_woodfordioides))	(((((Scurrula_ferruginea	(Dendrophthoe_longituba	Helixanthera_coccinea))	((Scurrula_parasitica	Scurrula_pulverulenta)	Taxillus_chinensis))	Dendrophthoe_curvata)	((((((Loranthus_kaoi	Loranthus_delavayi)	Loranthus_odoratus)	Loranthus_europaeus)	Cecarria_obtusifolia)	(((Lepidaria_sp_Nickrent_4044	((((Tripodanthus_acutifolius	((Psittacanthus_angustifolius	((Struthanthus_oerstedii	Struthanthus_woodsonii)	Cladocolea_gracilis))	((Psittacanthus_calyculatus	(Dendropemon_bicolor	Oryctanthus_occidentalis))	Passovia_pyrifolia)))	Atkinsonia_ligustrina)	(Ligaria_cuneifolia	(Peraxilla_tetrapetala	(Alepis_flavida	((Lysiana_filifolia	Lysiana_exocarpi)	((Macrosolen_cochinchinensis	(Amylotheca_duthieana	Loxanthera_speciosa))	(Decaisnina_triflora	Lepeostegeres_lancifolia)))))))	Gaiadendron_punctatum))	(Tupeia_antarctica	((Nuytsia_floribunda	(Desmaria_mutabilis
(((Phragmanthera_crassicaulis	(((Socratina_bemarivensis	Vanwykia_remota)	((((Emelianthe_panganensis	((Septulina_glauca	((Helixanthera_kirkii	((Englerina_ramulosa	Tapinanthus_constrictiflorus)	((Oliverella_rubroviridis	Tapinanthus_quinquangulus)	Englerina_woodfordioides)))	(((((Scurrula_ferruginea	(Scurrula_parasitica	Scurrula_pulverulenta))	Taxillus_chinensis)	(Dendrophthoe_curvata	Dendrophthoe_longituba))	(((Ileostylus_micranthus	Muellerina_eucalyptoides)	((((Loranthus_delavayi	(Loranthus_odoratus	Loranthus_kaoi))	Loranthus_europaeus)	Cecarria_obtusifolia)	(((((Tripodanthus_acutifolius	(((Cladocolea_gracilis	(Psittacanthus_angustifolius	(Struthanthus_oerstedii	Struthanthus_woodsonii)))	((Dendropemon_bicolor	Oryctanthus_occidentalis)	Passovia_pyrifolia))	Psittacanthus_calyculatus))	((Atkinsonia_ligustrina	Ligaria_cuneifolia)	(Desmaria_mutabilis	Aetanthus_nodosus)))	(Tristerix_corymbosus	((Nuytsia_floribunda	Gaiadendron_punctatum)	(Peraxilla_tetrapetala	(Alepis_flavida	(Lepidaria_sp_Nickrent_4044	(((Decaisnina_triflora	Lepeostegeres_lancifolia)	((Lysiana_filifolia	Lysiana_exocarpi)	Macrosolen_cochinchinensis))	(Amylotheca_duthieana	Loxanthera_speciosa))))))))
((((Phragmanthera_crassicaulis	(Helixanthera_coccinea	(Socratina_bemarivensis	((Emelianthe_panganensis	(((Erianthemum_dregei	Globimetula_dinklagei)	(Septulina_glauca	(((Englerina_ramulosa	Tapinanthus_constrictiflorus)	((Oliverella_rubroviridis	Tapinanthus_quinquangulus)	Englerina_woodfordioides))	(Vanwykia_remota	((Plicosepalus_sagittifolius	(Dendrophthoe_curvata	Dendrophthoe_longituba))	((Taxillus_chinensis	(((Ileostylus_micranthus	Muellerina_eucalyptoides)	((((Loranthus_delavayi	(Loranthus_odoratus	Loranthus_kaoi))	Loranthus_europaeus)	Cecarria_obtusifolia)	((Gaiadendron_punctatum	((((((Lysiana_filifolia	Lysiana_exocarpi)	(Decaisnina_triflora	Macrosolen_cochinchinensis))	Lepeostegeres_lancifolia)	(Amylotheca_duthieana	Loxanthera_speciosa))	(Peraxilla_tetrapetala	Alepis_flavida))	(Nuytsia_floribunda	Tristerix_corymbosus)))	((((Ligaria_cuneifolia	Tupeia_antarctica)	((Lepidaria_sp_Nickrent_4044	Notanthera_heterophylla)	(Desmaria_mutabilis	Aetanthus_nodosus)))	(Tripodanthus_acutifolius	((Cladocolea_gracilis	(Psittacanthus_angustifolius	(Struthanthus_oerstedii	Struthanthus_woodsonii)))	((Psittacanthus_calyculatus	(Dendropemon_bicolor	Oryctanthus_occidentalis))
(((((Phragmanthera_crassicaulis	(Septulina_glauca	(((Emelianthe_panganensis	Globimetula_dinklagei)	((((((((((Ileostylus_micranthus	Muellerina_eucalyptoides)	(((((Loranthus_kaoi	Loranthus_odoratus)	Loranthus_delavayi)	Loranthus_europaeus)	Cecarria_obtusifolia)	((((Lepidaria_sp_Nickrent_4044	Notanthera_heterophylla)	((Ligaria_cuneifolia	(Desmaria_mutabilis	Aetanthus_nodosus))	Atkinsonia_ligustrina))	((Tripodanthus_acutifolius	(((Struthanthus_oerstedii	Struthanthus_woodsonii)	(Cladocolea_gracilis	Psittacanthus_angustifolius))	((Psittacanthus_calyculatus	(Dendropemon_bicolor	Oryctanthus_occidentalis))	Passovia_pyrifolia)))	(Gaiadendron_punctatum	(((Decaisnina_triflora	((Lysiana_filifolia	Lysiana_exocarpi)	((Amylotheca_duthieana	Loxanthera_speciosa)	(Lepeostegeres_lancifolia	Macrosolen_cochinchinensis))))	(Peraxilla_tetrapetala	Alepis_flavida))	(Nuytsia_floribunda	Tristerix_corymbosus)))))	Tupeia_antarctica)))	Baratranthus_axanthus)	(((Dactyliophora_novaeguineae	(Amyema_glabra	Diplatia_furcata))	(Amyema_queenslandica	Benthamina_alyxifolia))	Helixanthera_cylindrica))	(Taxillus_chinensis	(Scurrula_ferruginea	(Scurrula_parasitica	Scurrula_pulverulenta))))
(((Berhautia_senegalensis	(Oncella_ambigua	Oncocalyx_sulfureus))	(((((Septulina_glauca	(((Erianthemum_dregei	Oedina_pendens)	Emelianthe_panganensis)	Globimetula_dinklagei))	Moquiniella_rubra)	(((((((Ileostylus_micranthus	Muellerina_eucalyptoides)	(((((Loranthus_kaoi	Loranthus_odoratus)	Loranthus_delavayi)	Loranthus_europaeus)	Cecarria_obtusifolia)	((((Gaiadendron_punctatum	Nuytsia_floribunda)	(Atkinsonia_ligustrina	(((Tripodanthus_acutifolius	((Struthanthus_oerstedii	Struthanthus_woodsonii)	(Cladocolea_gracilis	(((Psittacanthus_calyculatus	(Dendropemon_bicolor	Oryctanthus_occidentalis))	Passovia_pyrifolia)	Psittacanthus_angustifolius))))	(Ligaria_cuneifolia	(Desmaria_mutabilis	Aetanthus_nodosus)))	(Peraxilla_tetrapetala	(Alepis_flavida	((Lepidaria_sp_Nickrent_4044	Notanthera_heterophylla)	((Lysiana_filifolia	Lysiana_exocarpi)	((Macrosolen_cochinchinensis	(Amylotheca_duthieana	Loxanthera_speciosa))	(Decaisnina_triflora	Lepeostegeres_lancifolia)))))))))	Tristerix_corymbosus)	Tupeia_antarctica)))	(Helixanthera_cylindrica	(Baratranthus_axanthus	((Sogerianthe_sessiflora	(Amyema_glabra	Diplatia_furcata))	(Dactyliophora_novaeguineae
(((Berhautia_senegalensis	(Oncella_ambigua	Oncocalyx_sulfureus))	((Bakerella_sp_Nickrent_4161	(Phragmanthera_crassicaulis	(((Plicosepalus_sagittifolius	(((Dendrophthoe_curvata	Dendrophthoe_longituba)	(Helixanthera_cylindrica	(Baratranthus_axanthus	((Benthamina_alyxifolia	(((Ileostylus_micranthus	Muellerina_eucalyptoides)	(((((Loranthus_odoratus	Loranthus_kaoi)	Loranthus_delavayi)	Loranthus_europaeus)	Cecarria_obtusifolia)	((((Lepeostegeres_lancifolia	Macrosolen_cochinchinensis)	(Amylotheca_duthieana	Loxanthera_speciosa))	(Decaisnina_triflora	(Lysiana_filifolia	Lysiana_exocarpi)))	(((Ligaria_cuneifolia	Peraxilla_tetrapetala)	Alepis_flavida)	(Atkinsonia_ligustrina	((Tripodanthus_acutifolius	(((Psittacanthus_calyculatus	(Dendropemon_bicolor	Oryctanthus_occidentalis))	Passovia_pyrifolia)	((Psittacanthus_angustifolius	Cladocolea_gracilis)	(Struthanthus_oerstedii	Struthanthus_woodsonii))))	((Tupeia_antarctica	((Notanthera_heterophylla	Tristerix_corymbosus)	(Nuytsia_floribunda	(Desmaria_mutabilis	Aetanthus_nodosus))))	(Gaiadendron_punctatum	Lepidaria_sp_Nickrent_4044))))))))	Amyema_queenslandica))	(Dactyliophora_novaeguineae	((Amyema_glabra	Diplatia_furcata)
(((Berhautia_senegalensis	(Oncella_ambigua	Oncocalyx_sulfureus))	(Phragmanthera_crassicaulis	((Moquiniella_rubra	((((Erianthemum_dregei	Oedina_pendens)	Emelianthe_panganensis)	(Globimetula_dinklagei	((Helixanthera_kirkii	(Socratina_bemarivensis	Vanwykia_remota))	((((Helixanthera_coccinea	(Dendrophthoe_curvata	Dendrophthoe_longituba))	(((((Loranthus_odoratus	(Loranthus_kaoi	Loranthus_delavayi))	Loranthus_europaeus)	Cecarria_obtusifolia)	((Tupeia_antarctica	(((Tristerix_corymbosus	Desmaria_mutabilis)	Aetanthus_nodosus)	((Tripodanthus_acutifolius	((((Struthanthus_oerstedii	Struthanthus_woodsonii)	((Psittacanthus_angustifolius	Passovia_pyrifolia)	(Dendropemon_bicolor	Oryctanthus_occidentalis)))	Cladocolea_gracilis)	Psittacanthus_calyculatus))	(Atkinsonia_ligustrina	((Nuytsia_floribunda	Gaiadendron_punctatum)	((Ligaria_cuneifolia	Peraxilla_tetrapetala)	(Alepis_flavida	((Lepidaria_sp_Nickrent_4044	Notanthera_heterophylla)	((Lysiana_filifolia	Lysiana_exocarpi)	((Macrosolen_cochinchinensis	(Amylotheca_duthieana	Loxanthera_speciosa))	(Lepeostegeres_lancifolia	Decaisnina_triflora)))))))))))	(Ileostylus_micranthus	Muellerina_eucalyptoides)))
(Agelanthus_sansibarensis	((Phragmanthera_crassicaulis	(((((((Globimetula_dinklagei	Emelianthe_panganensis)	(Oedina_pendens	Erianthemum_dregei))	(Helixanthera_kirkii	Moquiniella_rubra))	(((Englerina_ramulosa	(Tapinanthus_quinquangulus	Oliverella_rubroviridis))	Tapinanthus_constrictiflorus)	Englerina_woodfordioides))	(Plicosepalus_sagittifolius	((((Dendrophthoe_longituba	Dendrophthoe_curvata)	Helixanthera_coccinea)	(((Helixanthera_cylindrica	(Baratranthus_axanthus	((Sogerianthe_sessiflora	(Diplatia_furcata	Amyema_glabra))	((Benthamina_alyxifolia	Dactyliophora_novaeguineae)	Amyema_queenslandica))))	((Cecarria_obtusifolia	(Loranthus_europaeus	(Loranthus_odoratus	(Loranthus_delavayi	Loranthus_kaoi))))	((Tupeia_antarctica	(((Tripodanthus_acutifolius	(Psittacanthus_calyculatus	(((Cladocolea_gracilis	(Psittacanthus_angustifolius	(Struthanthus_woodsonii	Struthanthus_oerstedii)))	Passovia_pyrifolia)	(Oryctanthus_occidentalis	Dendropemon_bicolor))))	(((Alepis_flavida	(Peraxilla_tetrapetala	(((Lysiana_filifolia	Lysiana_exocarpi)	((Loxanthera_speciosa	Amylotheca_duthieana)	((Decaisnina_triflora	Macrosolen_cochinchinensis)	(Lepeostegeres_lancifolia	Nuytsia_floribunda))))
(Agelanthus_sansibarensis	((Bakerella_sp_Nickrent_4161	((((Globimetula_dinklagei	Emelianthe_panganensis)	(Oedina_pendens	Erianthemum_dregei))	((((Englerina_ramulosa	(Tapinanthus_quinquangulus	Oliverella_rubroviridis))	Tapinanthus_constrictiflorus)	Englerina_woodfordioides)	((Plicosepalus_sagittifolius	(Baratranthus_axanthus	((Helixanthera_cylindrica	(((Sogerianthe_sessiflora	Dactyliophora_novaeguineae)	(Diplatia_furcata	Amyema_glabra))	(Benthamina_alyxifolia	Amyema_queenslandica)))	((Cecarria_obtusifolia	(Loranthus_europaeus	(Loranthus_odoratus	(Loranthus_delavayi	Loranthus_kaoi))))	(((((Tristerix_corymbosus	((Peraxilla_tetrapetala	(((Notanthera_heterophylla	(Decaisnina_triflora	Nuytsia_floribunda))	(((Lysiana_filifolia	Lysiana_exocarpi)	((Loxanthera_speciosa	Amylotheca_duthieana)	Macrosolen_cochinchinensis))	Lepeostegeres_lancifolia))	Alepis_flavida))	(Lepidaria_sp_Nickrent_4044	Gaiadendron_punctatum)))	(Tupeia_antarctica	((Desmaria_mutabilis	Aetanthus_nodosus)	(Tripodanthus_acutifolius	((Struthanthus_woodsonii	(Struthanthus_oerstedii	(Passovia_pyrifolia	(Psittacanthus_angustifolius	((Oryctanthus_occidentalis	Dendropemon_bicolor)	Cladocolea_gracilis)))))
(Agelanthus_sansibarensis	((((Globimetula_dinklagei	Emelianthe_panganensis)	((Oedina_pendens	Erianthemum_dregei)	((Plicosepalus_sagittifolius	((Englerina_ramulosa	(Englerina_woodfordioides	(Tapinanthus_quinquangulus	Oliverella_rubroviridis)))	Tapinanthus_constrictiflorus))	(((Helixanthera_cylindrica	(Baratranthus_axanthus	(((Dactyliophora_novaeguineae	(Diplatia_furcata	Amyema_glabra))	(Benthamina_alyxifolia	Amyema_queenslandica))	Sogerianthe_sessiflora)))	((Muellerina_eucalyptoides	Ileostylus_micranthus)	((Cecarria_obtusifolia	(Loranthus_europaeus	(Loranthus_odoratus	(Loranthus_delavayi	Loranthus_kaoi))))	((Tristerix_corymbosus	Tupeia_antarctica)	(((Desmaria_mutabilis	Aetanthus_nodosus)	(Tripodanthus_acutifolius	(((Psittacanthus_calyculatus	(Oryctanthus_occidentalis	Dendropemon_bicolor))	Passovia_pyrifolia)	(Psittacanthus_angustifolius	(Cladocolea_gracilis	(Struthanthus_woodsonii	Struthanthus_oerstedii))))))	(Atkinsonia_ligustrina	(((Alepis_flavida	((((Decaisnina_triflora	Nuytsia_floribunda)	Lepeostegeres_lancifolia)	(Loxanthera_speciosa	Amylotheca_duthieana))	(Macrosolen_cochinchinensis	(Lysiana_filifolia	Lysiana_exocarpi))))	(Ligaria_cuneifolia
((Englerina_woodfordioides	Agelanthus_sansibarensis)	((Bakerella_sp_Nickrent_4161	(Berhautia_senegalensis	(Oncocalyx_sulfureus	Oncella_ambigua)))	((((((Tapinanthus_quinquangulus	Oliverella_rubroviridis)	(Tapinanthus_constrictiflorus	Englerina_ramulosa))	((Plicosepalus_sagittifolius	((Helixanthera_cylindrica	(Baratranthus_axanthus	(((Dactyliophora_novaeguineae	Benthamina_alyxifolia)	Amyema_queenslandica)	(Sogerianthe_sessiflora	(Diplatia_furcata	Amyema_glabra)))))	((Muellerina_eucalyptoides	Ileostylus_micranthus)	((Cecarria_obtusifolia	(Loranthus_europaeus	(Loranthus_delavayi	(Loranthus_kaoi	Loranthus_odoratus))))	((((((Tupeia_antarctica	((Desmaria_mutabilis	Aetanthus_nodosus)	(Tripodanthus_acutifolius	((Psittacanthus_calyculatus	(Oryctanthus_occidentalis	Dendropemon_bicolor))	(Passovia_pyrifolia	((Struthanthus_woodsonii	Struthanthus_oerstedii)	(Psittacanthus_angustifolius	Cladocolea_gracilis)))))))	((Alepis_flavida	((Notanthera_heterophylla	Lepidaria_sp_Nickrent_4044)	((Loxanthera_speciosa	Amylotheca_duthieana)	((Lepeostegeres_lancifolia	Macrosolen_cochinchinensis)	((Lysiana_filifolia	Lysiana_exocarpi)	Decaisnina_triflora)))))	Peraxilla_tetrapetala))	Gaiadendron_punctatum)
(((Bakerella_sp_Nickrent_4161	(Phragmanthera_crassicaulis	((Septulina_glauca	(((Globimetula_dinklagei	Emelianthe_panganensis)	(Oedina_pendens	Erianthemum_dregei))	(((Oliverella_rubroviridis	(Tapinanthus_quinquangulus	Englerina_ramulosa))	Tapinanthus_constrictiflorus)	((Helixanthera_kirkii	(Socratina_bemarivensis	Vanwykia_remota))	(Plicosepalus_sagittifolius	(((((Taxillus_chinensis	Scurrula_pulverulenta)	Scurrula_parasitica)	Scurrula_ferruginea)	(((Helixanthera_cylindrica	Sogerianthe_sessiflora)	(Diplatia_furcata	Amyema_glabra))	(Baratranthus_axanthus	(((Muellerina_eucalyptoides	Ileostylus_micranthus)	((Cecarria_obtusifolia	(Loranthus_europaeus	(Loranthus_odoratus	(Loranthus_delavayi	Loranthus_kaoi))))	(Ligaria_cuneifolia	(Atkinsonia_ligustrina	(((Alepis_flavida	(((Notanthera_heterophylla	Lepidaria_sp_Nickrent_4044)	(((Lysiana_filifolia	Lysiana_exocarpi)	(Decaisnina_triflora	Macrosolen_cochinchinensis))	(Lepeostegeres_lancifolia	(Loxanthera_speciosa	Amylotheca_duthieana))))	Peraxilla_tetrapetala))	(Gaiadendron_punctatum	Psittacanthus_angustifolius))	(((Psittacanthus_calyculatus	(Oryctanthus_occidentalis	Dendropemon_bicolor))	(((Struthanthus_woodsonii
(((Phragmanthera_crassicaulis	(((Septulina_glauca	(((Globimetula_dinklagei	Emelianthe_panganensis)	(Oedina_pendens	Erianthemum_dregei))	(((((((Helixanthera_cylindrica	((Cecarria_obtusifolia	(Loranthus_europaeus	(Loranthus_delavayi	(Loranthus_kaoi	Loranthus_odoratus))))	(((Atkinsonia_ligustrina	((Ligaria_cuneifolia	((((Lepeostegeres_lancifolia	((Macrosolen_cochinchinensis	(Loxanthera_speciosa	Amylotheca_duthieana))	(Lysiana_filifolia	Lysiana_exocarpi)))	Decaisnina_triflora)	(Notanthera_heterophylla	Lepidaria_sp_Nickrent_4044))	(Peraxilla_tetrapetala	Alepis_flavida)))	((Desmaria_mutabilis	Aetanthus_nodosus)	(Tripodanthus_acutifolius	((Oryctanthus_occidentalis	Dendropemon_bicolor)	((((Struthanthus_woodsonii	Struthanthus_oerstedii)	(Cladocolea_gracilis	Psittacanthus_angustifolius))	Passovia_pyrifolia)	Psittacanthus_calyculatus))))))	(((Nuytsia_floribunda	Tristerix_corymbosus)	Gaiadendron_punctatum)	Tupeia_antarctica))	(Muellerina_eucalyptoides	Ileostylus_micranthus))))	((Sogerianthe_sessiflora	(((Diplatia_furcata	Amyema_glabra)	Dactyliophora_novaeguineae)	(Benthamina_alyxifolia	Amyema_queenslandica)))	Baratranthus_axanthus))	(Taxillus_chinensis
((Moquiniella_rubra	((((((Oedina_pendens	Erianthemum_dregei)	(Helixanthera_kirkii	(Globimetula_dinklagei	Emelianthe_panganensis)))	(((Englerina_woodfordioides	(Oliverella_rubroviridis	Tapinanthus_quinquangulus))	(Englerina_ramulosa	Tapinanthus_constrictiflorus))	(Plicosepalus_sagittifolius	(Vanwykia_remota	(((Helixanthera_coccinea	Taxillus_chinensis)	((Scurrula_parasitica	Scurrula_pulverulenta)	Scurrula_ferruginea))	((Dendrophthoe_longituba	Dendrophthoe_curvata)	(((Muellerina_eucalyptoides	Ileostylus_micranthus)	((Cecarria_obtusifolia	(Loranthus_europaeus	(Loranthus_odoratus	(Loranthus_delavayi	Loranthus_kaoi))))	((Atkinsonia_ligustrina	((Alepis_flavida	(((Lysiana_filifolia	Lysiana_exocarpi)	((Decaisnina_triflora	Lepeostegeres_lancifolia)	(Macrosolen_cochinchinensis	(Loxanthera_speciosa	Amylotheca_duthieana))))	Peraxilla_tetrapetala))	((Tupeia_antarctica	(Ligaria_cuneifolia	(Desmaria_mutabilis	Aetanthus_nodosus)))	(((Nuytsia_floribunda	Tristerix_corymbosus)	(Lepidaria_sp_Nickrent_4044	Gaiadendron_punctatum))	(Tripodanthus_acutifolius	((Passovia_pyrifolia	(Psittacanthus_calyculatus	(Oryctanthus_occidentalis	Dendropemon_bicolor)))
(((((Moquiniella_rubra	((Phragmanthera_crassicaulis	Septulina_glauca)	((((Helixanthera_kirkii	Oedina_pendens)	Erianthemum_dregei)	(Globimetula_dinklagei	Emelianthe_panganensis))	((((Taxillus_chinensis	((Scurrula_parasitica	Scurrula_pulverulenta)	Scurrula_ferruginea))	((Helixanthera_coccinea	(Dendrophthoe_longituba	Dendrophthoe_curvata))	(((Cecarria_obtusifolia	(Loranthus_europaeus	(Loranthus_odoratus	(Loranthus_delavayi	Loranthus_kaoi))))	((((Atkinsonia_ligustrina	(((Tupeia_antarctica	(Desmaria_mutabilis	Aetanthus_nodosus))	(Tripodanthus_acutifolius	((Passovia_pyrifolia	(Psittacanthus_calyculatus	(Oryctanthus_occidentalis	Dendropemon_bicolor)))	(Struthanthus_woodsonii	((Psittacanthus_angustifolius	Cladocolea_gracilis)	Struthanthus_oerstedii)))))	((Nuytsia_floribunda	Tristerix_corymbosus)	((Peraxilla_tetrapetala	(Alepis_flavida	((Lysiana_filifolia	Lysiana_exocarpi)	((Decaisnina_triflora	Lepeostegeres_lancifolia)	(Macrosolen_cochinchinensis	(Loxanthera_speciosa	Amylotheca_duthieana))))))	(Lepidaria_sp_Nickrent_4044	Gaiadendron_punctatum)))))	Ligaria_cuneifolia)	Notanthera_heterophylla)	(Muellerina_eucalyptoides	Ileostylus_micranthus)))
((((Englerina_woodfordioides	(Englerina_ramulosa	(Oliverella_rubroviridis	Tapinanthus_quinquangulus)))	Tapinanthus_constrictiflorus)	(((((Cecarria_obtusifolia	(Loranthus_europaeus	(Loranthus_delavayi	(Loranthus_kaoi	Loranthus_odoratus))))	(((Tupeia_antarctica	((Aetanthus_nodosus	Desmaria_mutabilis)	(Tristerix_corymbosus	(Nuytsia_floribunda	Notanthera_heterophylla))))	((Tripodanthus_acutifolius	((Passovia_pyrifolia	(Psittacanthus_calyculatus	(Oryctanthus_occidentalis	Dendropemon_bicolor)))	(Cladocolea_gracilis	((Struthanthus_woodsonii	Struthanthus_oerstedii)	Psittacanthus_angustifolius))))	(((Ligaria_cuneifolia	((((Lysiana_filifolia	Lysiana_exocarpi)	(((Loxanthera_speciosa	Amylotheca_duthieana)	(Macrosolen_cochinchinensis	Lepeostegeres_lancifolia))	Decaisnina_triflora))	Peraxilla_tetrapetala)	Alepis_flavida))	(Lepidaria_sp_Nickrent_4044	Gaiadendron_punctatum))	Atkinsonia_ligustrina)))	(Muellerina_eucalyptoides	Ileostylus_micranthus)))	((((Sogerianthe_sessiflora	(Diplatia_furcata	Amyema_glabra))	Dactyliophora_novaeguineae)	(Benthamina_alyxifolia	Amyema_queenslandica))	(Baratranthus_axanthus	Helixanthera_cylindrica)))	(Scurrula_ferruginea	((Scurrula_pulverulenta
(Helixanthera_coccinea	(((((((Cecarria_obtusifolia	(Loranthus_europaeus	(Loranthus_delavayi	(Loranthus_kaoi	Loranthus_odoratus))))	(((Tupeia_antarctica	((Aetanthus_nodosus	Desmaria_mutabilis)	(Tristerix_corymbosus	Nuytsia_floribunda)))	((Ligaria_cuneifolia	((((Lysiana_filifolia	Lysiana_exocarpi)	((Decaisnina_triflora	Lepeostegeres_lancifolia)	((Loxanthera_speciosa	Amylotheca_duthieana)	Macrosolen_cochinchinensis)))	Peraxilla_tetrapetala)	Alepis_flavida))	((Lepidaria_sp_Nickrent_4044	Gaiadendron_punctatum)	(Atkinsonia_ligustrina	(Tripodanthus_acutifolius	(((Psittacanthus_angustifolius	(Passovia_pyrifolia	Psittacanthus_calyculatus))	(Cladocolea_gracilis	(Struthanthus_woodsonii	(Notanthera_heterophylla	Struthanthus_oerstedii))))	(Oryctanthus_occidentalis	Dendropemon_bicolor)))))))	(Muellerina_eucalyptoides	Ileostylus_micranthus)))	(Helixanthera_cylindrica	(((Sogerianthe_sessiflora	(Diplatia_furcata	Amyema_glabra))	(Amyema_queenslandica	(Benthamina_alyxifolia	Dactyliophora_novaeguineae)))	Baratranthus_axanthus)))	(Scurrula_ferruginea	(Taxillus_chinensis	(Scurrula_parasitica	Scurrula_pulverulenta))))	(((Englerina_woodfordioides	Agelanthus_sansibarensis)
(Agelanthus_sansibarensis	(((Helixanthera_kirkii	Phragmanthera_crassicaulis)	(Bakerella_sp_Nickrent_4161	(((((Vanwykia_remota	Socratina_bemarivensis)	Septulina_glauca)	((Helixanthera_coccinea	Plicosepalus_sagittifolius)	(Dendrophthoe_longituba	Dendrophthoe_curvata)))	(((Baratranthus_axanthus	(Helixanthera_cylindrica	(((Amyema_glabra	Diplatia_furcata)	(Dactyliophora_novaeguineae	Sogerianthe_sessiflora))	(Amyema_queenslandica	Benthamina_alyxifolia))))	((Ileostylus_micranthus	Muellerina_eucalyptoides)	((Cecarria_obtusifolia	(Loranthus_europaeus	((Loranthus_delavayi	Loranthus_odoratus)	Loranthus_kaoi)))	((Tupeia_antarctica	(Gaiadendron_punctatum	(Atkinsonia_ligustrina	((Peraxilla_tetrapetala	(((Lysiana_exocarpi	Lysiana_filifolia)	((Notanthera_heterophylla	(((Lepeostegeres_lancifolia	Macrosolen_cochinchinensis)	((Loxanthera_speciosa	Amylotheca_duthieana)	Nuytsia_floribunda))	Decaisnina_triflora))	Lepidaria_sp_Nickrent_4044))	Alepis_flavida))	((Ligaria_cuneifolia	(Desmaria_mutabilis	Aetanthus_nodosus))	(Tripodanthus_acutifolius	(((Cladocolea_gracilis	((Psittacanthus_angustifolius	(Struthanthus_woodsonii	Struthanthus_oerstedii))	Passovia_pyrifolia))
(Agelanthus_sansibarensis	((Phragmanthera_crassicaulis	(Bakerella_sp_Nickrent_4161	(((((Tapinanthus_constrictiflorus	Englerina_ramulosa)	(Englerina_woodfordioides	(Tapinanthus_quinquangulus	Oliverella_rubroviridis)))	((((Helixanthera_cylindrica	((Baratranthus_axanthus	((Amyema_queenslandica	Benthamina_alyxifolia)	(((Amyema_glabra	Diplatia_furcata)	Sogerianthe_sessiflora)	Dactyliophora_novaeguineae)))	((Ileostylus_micranthus	Muellerina_eucalyptoides)	((Cecarria_obtusifolia	(Loranthus_europaeus	(Loranthus_odoratus	(Loranthus_kaoi	Loranthus_delavayi))))	((Tupeia_antarctica	(Gaiadendron_punctatum	(Atkinsonia_ligustrina	((Ligaria_cuneifolia	((((Lysiana_exocarpi	Lysiana_filifolia)	((Lepidaria_sp_Nickrent_4044	(Lepeostegeres_lancifolia	Macrosolen_cochinchinensis))	(Loxanthera_speciosa	Amylotheca_duthieana)))	((Decaisnina_triflora	Nuytsia_floribunda)	Notanthera_heterophylla))	(Alepis_flavida	Peraxilla_tetrapetala)))	((Desmaria_mutabilis	Aetanthus_nodosus)	(Tripodanthus_acutifolius	(((Struthanthus_woodsonii	Struthanthus_oerstedii)	(Psittacanthus_angustifolius	Cladocolea_gracilis))	(Passovia_pyrifolia	(Psittacanthus_calyculatus	(Dendropemon_bicolor	Oryctanthus_occidentalis))))))))))
(Agelanthus_sansibarensis	((Bakerella_sp_Nickrent_4161	((((Emelianthe_panganensis	((Erianthemum_dregei	(Helixanthera_kirkii	Oedina_pendens))	Globimetula_dinklagei))	(((((Helixanthera_cylindrica	((Ileostylus_micranthus	Muellerina_eucalyptoides)	((Cecarria_obtusifolia	(Loranthus_europaeus	(Loranthus_delavayi	(Loranthus_odoratus	Loranthus_kaoi))))	(((((Lepidaria_sp_Nickrent_4044	Gaiadendron_punctatum)	((((Macrosolen_cochinchinensis	(Lysiana_exocarpi	Lysiana_filifolia))	(Lepeostegeres_lancifolia	(Loxanthera_speciosa	Amylotheca_duthieana)))	((Decaisnina_triflora	Nuytsia_floribunda)	Notanthera_heterophylla))	(Alepis_flavida	Peraxilla_tetrapetala)))	((Ligaria_cuneifolia	(Desmaria_mutabilis	Aetanthus_nodosus))	(Tupeia_antarctica	(Tripodanthus_acutifolius	((((Struthanthus_woodsonii	Struthanthus_oerstedii)	(Psittacanthus_angustifolius	Cladocolea_gracilis))	(Passovia_pyrifolia	(Dendropemon_bicolor	Oryctanthus_occidentalis)))	Psittacanthus_calyculatus)))))	Atkinsonia_ligustrina)	Tristerix_corymbosus))))	(Baratranthus_axanthus	((Amyema_glabra	Diplatia_furcata)	(Sogerianthe_sessiflora	(Amyema_queenslandica	(Dactyliophora_novaeguineae	Benthamina_alyxifolia))))))
((Englerina_woodfordioides	Agelanthus_sansibarensis)	((((Helixanthera_kirkii	Moquiniella_rubra)	(((Erianthemum_dregei	Oedina_pendens)	((Vanwykia_remota	Socratina_bemarivensis)	(Globimetula_dinklagei	Emelianthe_panganensis)))	(((Septulina_glauca	Bakerella_sp_Nickrent_4161)	((Plicosepalus_sagittifolius	((((Dactyliophora_novaeguineae	(Amyema_glabra	Diplatia_furcata))	(Helixanthera_cylindrica	(Amyema_queenslandica	Benthamina_alyxifolia)))	(Sogerianthe_sessiflora	Baratranthus_axanthus))	((Cecarria_obtusifolia	(Loranthus_europaeus	(Nuytsia_floribunda	((Loranthus_kaoi	Loranthus_odoratus)	Loranthus_delavayi))))	(((((Lepidaria_sp_Nickrent_4044	Gaiadendron_punctatum)	(((Alepis_flavida	(Peraxilla_tetrapetala	((Lysiana_exocarpi	Lysiana_filifolia)	((Lepeostegeres_lancifolia	(Loxanthera_speciosa	Amylotheca_duthieana))	(Notanthera_heterophylla	(Decaisnina_triflora	Macrosolen_cochinchinensis))))))	((Desmaria_mutabilis	Aetanthus_nodosus)	(Tripodanthus_acutifolius	(((Struthanthus_woodsonii	Struthanthus_oerstedii)	((Cladocolea_gracilis	(Dendropemon_bicolor	Oryctanthus_occidentalis))	(Passovia_pyrifolia	Psittacanthus_angustifolius)))	Psittacanthus_calyculatus))))
(Agelanthus_sansibarensis	((((((Helixanthera_kirkii	Moquiniella_rubra)	((Erianthemum_dregei	Oedina_pendens)	(Globimetula_dinklagei	Emelianthe_panganensis)))	((((((((Dactyliophora_novaeguineae	(Amyema_glabra	Diplatia_furcata))	(Amyema_queenslandica	Benthamina_alyxifolia))	(Sogerianthe_sessiflora	Helixanthera_cylindrica))	Baratranthus_axanthus)	((Ileostylus_micranthus	Muellerina_eucalyptoides)	((Cecarria_obtusifolia	(Loranthus_europaeus	((Loranthus_kaoi	Loranthus_odoratus)	Loranthus_delavayi)))	((Tristerix_corymbosus	((((Alepis_flavida	(Peraxilla_tetrapetala	((Loxanthera_speciosa	Amylotheca_duthieana)	(((Lepeostegeres_lancifolia	(Notanthera_heterophylla	Decaisnina_triflora))	Macrosolen_cochinchinensis)	(Lysiana_exocarpi	Lysiana_filifolia)))))	Atkinsonia_ligustrina)	((Lepidaria_sp_Nickrent_4044	Gaiadendron_punctatum)	((Tripodanthus_acutifolius	((Struthanthus_woodsonii	(Struthanthus_oerstedii	(Psittacanthus_angustifolius	Cladocolea_gracilis)))	((Psittacanthus_calyculatus	Passovia_pyrifolia)	(Dendropemon_bicolor	Oryctanthus_occidentalis))))	(Ligaria_cuneifolia	(Desmaria_mutabilis	Aetanthus_nodosus)))))	Tupeia_antarctica))	Nuytsia_floribunda))))
(Agelanthus_sansibarensis	((((((Septulina_glauca	(((Erianthemum_dregei	(Globimetula_dinklagei	(Emelianthe_panganensis	Oncella_ambigua)))	(Oedina_pendens	((Englerina_woodfordioides	(Oliverella_rubroviridis	Tapinanthus_quinquangulus))	(Tapinanthus_constrictiflorus	Englerina_ramulosa))))	((Vanwykia_remota	Socratina_bemarivensis)	((Dendrophthoe_longituba	Dendrophthoe_curvata)	((Scurrula_ferruginea	(((Helixanthera_coccinea	Scurrula_parasitica)	Scurrula_pulverulenta)	Taxillus_chinensis))	(Helixanthera_cylindrica	(((((Amyema_queenslandica	(Dactyliophora_novaeguineae	Benthamina_alyxifolia))	(Amyema_glabra	Diplatia_furcata))	Sogerianthe_sessiflora)	Baratranthus_axanthus)	(((Ileostylus_micranthus	Muellerina_eucalyptoides)	((Cecarria_obtusifolia	(Loranthus_europaeus	(Loranthus_delavayi	(Loranthus_kaoi	Loranthus_odoratus))))	(((Atkinsonia_ligustrina	(((Alepis_flavida	(((Loxanthera_speciosa	Amylotheca_duthieana)	((Lysiana_exocarpi	Lysiana_filifolia)	(Lepeostegeres_lancifolia	Decaisnina_triflora)))	(Lepidaria_sp_Nickrent_4044	Macrosolen_cochinchinensis)))	Peraxilla_tetrapetala)	((Tripodanthus_acutifolius	(((Struthanthus_woodsonii	Struthanthus_oerstedii)
(((((((Septulina_glauca	(((Erianthemum_dregei	Oedina_pendens)	(Globimetula_dinklagei	Emelianthe_panganensis))	((Vanwykia_remota	Socratina_bemarivensis)	((Dendrophthoe_longituba	Dendrophthoe_curvata)	(((((Scurrula_parasitica	Scurrula_pulverulenta)	Taxillus_chinensis)	(Helixanthera_cylindrica	(((((Amyema_queenslandica	Benthamina_alyxifolia)	(Dactyliophora_novaeguineae	(Amyema_glabra	Diplatia_furcata)))	Sogerianthe_sessiflora)	Baratranthus_axanthus)	((Ileostylus_micranthus	Muellerina_eucalyptoides)	((Cecarria_obtusifolia	(Loranthus_europaeus	(Loranthus_delavayi	(Loranthus_kaoi	Loranthus_odoratus))))	((((Tupeia_antarctica	((Tripodanthus_acutifolius	(((Struthanthus_woodsonii	Struthanthus_oerstedii)	((Passovia_pyrifolia	Psittacanthus_angustifolius)	((Dendropemon_bicolor	Oryctanthus_occidentalis)	Psittacanthus_calyculatus)))	Cladocolea_gracilis))	(((Ligaria_cuneifolia	(Desmaria_mutabilis	Aetanthus_nodosus))	((((Loxanthera_speciosa	Amylotheca_duthieana)	((Lepeostegeres_lancifolia	Decaisnina_triflora)	(Lepidaria_sp_Nickrent_4044	Macrosolen_cochinchinensis)))	(Lysiana_exocarpi	Lysiana_filifolia))	(Peraxilla_tetrapetala	Alepis_flavida)))
(((Berhautia_senegalensis	Agelanthus_sansibarensis)	((((Erianthemum_dregei	Oedina_pendens)	((Globimetula_dinklagei	Emelianthe_panganensis)	(((Vanwykia_remota	Socratina_bemarivensis)	(((Helixanthera_coccinea	(Dendrophthoe_longituba	Dendrophthoe_curvata))	((((Englerina_ramulosa	Englerina_woodfordioides)	(Tapinanthus_quinquangulus	Oliverella_rubroviridis))	Tapinanthus_constrictiflorus)	(((Scurrula_ferruginea	(Scurrula_parasitica	Scurrula_pulverulenta))	Taxillus_chinensis)	(((Cecarria_obtusifolia	(Loranthus_europaeus	(Loranthus_odoratus	(Loranthus_delavayi	Loranthus_kaoi))))	(((Tupeia_antarctica	((Tripodanthus_acutifolius	(Atkinsonia_ligustrina	((Cladocolea_gracilis	(((Ligaria_cuneifolia	Struthanthus_woodsonii)	Struthanthus_oerstedii)	((Passovia_pyrifolia	Psittacanthus_angustifolius)	(Dendropemon_bicolor	Oryctanthus_occidentalis))))	(((Nuytsia_floribunda	Tristerix_corymbosus)	Gaiadendron_punctatum)	Psittacanthus_calyculatus))))	((Desmaria_mutabilis	Aetanthus_nodosus)	((Alepis_flavida	(((Lysiana_exocarpi	Lysiana_filifolia)	((((Loxanthera_speciosa	Amylotheca_duthieana)	Macrosolen_cochinchinensis)	Lepeostegeres_lancifolia)	Decaisnina_triflora))
(Agelanthus_sansibarensis	(((Phragmanthera_crassicaulis	(Septulina_glauca	(((Helixanthera_kirkii	Moquiniella_rubra)	((Erianthemum_dregei	Oedina_pendens)	(Globimetula_dinklagei	Emelianthe_panganensis)))	((Vanwykia_remota	Socratina_bemarivensis)	((Plicosepalus_sagittifolius	(((Englerina_ramulosa	Englerina_woodfordioides)	(Tapinanthus_quinquangulus	Oliverella_rubroviridis))	Tapinanthus_constrictiflorus))	((Helixanthera_coccinea	(Dendrophthoe_longituba	Dendrophthoe_curvata))	((((Scurrula_pulverulenta	Scurrula_parasitica)	Scurrula_ferruginea)	Taxillus_chinensis)	(Helixanthera_cylindrica	(((((Amyema_queenslandica	Benthamina_alyxifolia)	(Dactyliophora_novaeguineae	(Amyema_glabra	Diplatia_furcata)))	Sogerianthe_sessiflora)	Baratranthus_axanthus)	((Ileostylus_micranthus	Muellerina_eucalyptoides)	((Cecarria_obtusifolia	(Loranthus_europaeus	(Loranthus_odoratus	(Loranthus_delavayi	Loranthus_kaoi))))	(((Atkinsonia_ligustrina	((((Nuytsia_floribunda	Tristerix_corymbosus)	Gaiadendron_punctatum)	((((Loxanthera_speciosa	Amylotheca_duthieana)	Lepeostegeres_lancifolia)	((Lysiana_exocarpi	Lysiana_filifolia)	(Decaisnina_triflora	(Lepidaria_sp_Nickrent_4044
(Agelanthus_sansibarensis	(((Phragmanthera_crassicaulis	(((Moquiniella_rubra	Globimetula_dinklagei)	Septulina_glauca)	(((Erianthemum_dregei	(Helixanthera_kirkii	Oedina_pendens))	Emelianthe_panganensis)	(((Vanwykia_remota	Socratina_bemarivensis)	(Plicosepalus_sagittifolius	(Helixanthera_coccinea	(Dendrophthoe_longituba	Dendrophthoe_curvata))))	(((((Englerina_ramulosa	(Englerina_woodfordioides	(Tapinanthus_quinquangulus	Oliverella_rubroviridis)))	Tapinanthus_constrictiflorus)	(Scurrula_parasitica	(Scurrula_ferruginea	Scurrula_pulverulenta)))	Taxillus_chinensis)	(((Ileostylus_micranthus	Muellerina_eucalyptoides)	((Cecarria_obtusifolia	(Loranthus_europaeus	(Loranthus_odoratus	(Loranthus_delavayi	Loranthus_kaoi))))	(Notanthera_heterophylla	(Ligaria_cuneifolia	(Atkinsonia_ligustrina	((((Nuytsia_floribunda	Tristerix_corymbosus)	Gaiadendron_punctatum)	(Peraxilla_tetrapetala	(Alepis_flavida	((Loxanthera_speciosa	Amylotheca_duthieana)	((Lysiana_exocarpi	Lysiana_filifolia)	((Lepeostegeres_lancifolia	Decaisnina_triflora)	(Lepidaria_sp_Nickrent_4044	Macrosolen_cochinchinensis)))))))	(((Tripodanthus_acutifolius	((((Psittacanthus_angustifolius	(Passovia_pyrifolia
(((Berhautia_senegalensis	(Oncella_ambigua	Oncocalyx_sulfureus))	(Bakerella_sp_Nickrent_4161	(((((Vanwykia_remota	Socratina_bemarivensis)	((Emelianthe_panganensis	Globimetula_dinklagei)	(Erianthemum_dregei	Oedina_pendens)))	(Septulina_glauca	((Tapinanthus_constrictiflorus	(Englerina_ramulosa	(Oliverella_rubroviridis	(Englerina_woodfordioides	Tapinanthus_quinquangulus))))	(((((Dendrophthoe_curvata	Dendrophthoe_longituba)	Plicosepalus_sagittifolius)	((Helixanthera_cylindrica	(Baratranthus_axanthus	((Dactyliophora_novaeguineae	(Amyema_glabra	Diplatia_furcata))	((Benthamina_alyxifolia	Sogerianthe_sessiflora)	Amyema_queenslandica))))	(((((Gaiadendron_punctatum	(Nuytsia_floribunda	Tristerix_corymbosus))	(((Ligaria_cuneifolia	(((((Lepeostegeres_lancifolia	(Loxanthera_speciosa	Amylotheca_duthieana))	(((Lepidaria_sp_Nickrent_4044	Macrosolen_cochinchinensis)	Decaisnina_triflora)	(Lysiana_exocarpi	Lysiana_filifolia)))	Alepis_flavida)	Peraxilla_tetrapetala)	Notanthera_heterophylla))	((Tripodanthus_acutifolius	(Cladocolea_gracilis	(((Psittacanthus_calyculatus	(Dendropemon_bicolor	Oryctanthus_occidentalis))	(Psittacanthus_angustifolius	Passovia_pyrifolia))	(Struthanthus_woodsonii
(((Berhautia_senegalensis	((Bakerella_sp_Nickrent_4161	((((Erianthemum_dregei	Oedina_pendens)	(((((((Tapinanthus_constrictiflorus	Englerina_ramulosa)	(Oliverella_rubroviridis	Tapinanthus_quinquangulus))	Englerina_woodfordioides)	(Vanwykia_remota	Socratina_bemarivensis))	Emelianthe_panganensis)	Globimetula_dinklagei)	((Helixanthera_coccinea	(Dendrophthoe_curvata	Dendrophthoe_longituba))	((Plicosepalus_sagittifolius	((((Amyema_queenslandica	Benthamina_alyxifolia)	(Dactyliophora_novaeguineae	(Sogerianthe_sessiflora	(Amyema_glabra	Diplatia_furcata))))	((Cecarria_obtusifolia	(Loranthus_europaeus	(Loranthus_odoratus	(Loranthus_delavayi	Loranthus_kaoi))))	((Ileostylus_micranthus	Muellerina_eucalyptoides)	((((Tristerix_corymbosus	(Gaiadendron_punctatum	Nuytsia_floribunda))	((((Lepidaria_sp_Nickrent_4044	Notanthera_heterophylla)	((Lysiana_exocarpi	Lysiana_filifolia)	((Loxanthera_speciosa	Amylotheca_duthieana)	(Macrosolen_cochinchinensis	(Decaisnina_triflora	Lepeostegeres_lancifolia)))))	Alepis_flavida)	((Aetanthus_nodosus	Peraxilla_tetrapetala)	Ligaria_cuneifolia)))	(((Tripodanthus_acutifolius	(((Psittacanthus_calyculatus	(Dendropemon_bicolor	Oryctanthus_occidentalis))
(((((Englerina_ramulosa	(Oliverella_rubroviridis	Tapinanthus_quinquangulus))	Englerina_woodfordioides)	Tapinanthus_constrictiflorus)	(((((Globimetula_dinklagei	Emelianthe_panganensis)	(Erianthemum_dregei	((((Helixanthera_coccinea	Dendrophthoe_longituba)	Dendrophthoe_curvata)	Plicosepalus_sagittifolius)	(((Oedina_pendens	((Ileostylus_micranthus	Muellerina_eucalyptoides)	(((Gaiadendron_punctatum	Nuytsia_floribunda)	(((Peraxilla_tetrapetala	((((Macrosolen_cochinchinensis	Lepeostegeres_lancifolia)	(Loxanthera_speciosa	Amylotheca_duthieana))	(Lysiana_exocarpi	Lysiana_filifolia))	Decaisnina_triflora))	Alepis_flavida)	(Atkinsonia_ligustrina	((Tripodanthus_acutifolius	(((Psittacanthus_calyculatus	(Dendropemon_bicolor	Oryctanthus_occidentalis))	Passovia_pyrifolia)	(Cladocolea_gracilis	((Struthanthus_oerstedii	Struthanthus_woodsonii)	Psittacanthus_angustifolius))))	(Ligaria_cuneifolia	(((Aetanthus_nodosus	Desmaria_mutabilis)	((Lepidaria_sp_Nickrent_4044	Notanthera_heterophylla)	Tristerix_corymbosus))	Tupeia_antarctica))))))	(Cecarria_obtusifolia	(Loranthus_europaeus	(Loranthus_delavayi	(Loranthus_kaoi	Loranthus_odoratus)))))))	((Helixanthera_cylindrica	Baratranthus_axanthus)
(((Englerina_woodfordioides	(Tapinanthus_constrictiflorus	(Englerina_ramulosa	(Oliverella_rubroviridis	Tapinanthus_quinquangulus))))	((Berhautia_senegalensis	(Oncella_ambigua	Oncocalyx_sulfureus))	((((Septulina_glauca	((((Helixanthera_coccinea	(Dendrophthoe_longituba	Dendrophthoe_curvata))	(((Ileostylus_micranthus	Muellerina_eucalyptoides)	(Plicosepalus_sagittifolius	((((Nuytsia_floribunda	Tristerix_corymbosus)	Tupeia_antarctica)	(Gaiadendron_punctatum	((((Tripodanthus_acutifolius	(((Psittacanthus_calyculatus	(Dendropemon_bicolor	Oryctanthus_occidentalis))	Passovia_pyrifolia)	(Cladocolea_gracilis	((Struthanthus_oerstedii	Struthanthus_woodsonii)	Psittacanthus_angustifolius))))	((Aetanthus_nodosus	Desmaria_mutabilis)	Ligaria_cuneifolia))	Atkinsonia_ligustrina)	((Peraxilla_tetrapetala	((Lepidaria_sp_Nickrent_4044	Notanthera_heterophylla)	((Lysiana_exocarpi	Lysiana_filifolia)	((Decaisnina_triflora	Macrosolen_cochinchinensis)	((Loxanthera_speciosa	Amylotheca_duthieana)	Lepeostegeres_lancifolia)))))	Alepis_flavida))))	(Cecarria_obtusifolia	(Loranthus_europaeus	((Loranthus_kaoi	Loranthus_odoratus)	Loranthus_delavayi))))))	((Amyema_glabra	Diplatia_furcata)
(((Berhautia_senegalensis	(Oncella_ambigua	Oncocalyx_sulfureus))	(((Helixanthera_kirkii	(Vanwykia_remota	Socratina_bemarivensis))	((Bakerella_sp_Nickrent_4161	(((Plicosepalus_sagittifolius	(Helixanthera_coccinea	(Dendrophthoe_longituba	Dendrophthoe_curvata)))	(((Cecarria_obtusifolia	(Loranthus_europaeus	(Loranthus_delavayi	(Loranthus_kaoi	Loranthus_odoratus))))	((Ileostylus_micranthus	Muellerina_eucalyptoides)	(((Nuytsia_floribunda	Tristerix_corymbosus)	Tupeia_antarctica)	((Tripodanthus_acutifolius	((((Dendropemon_bicolor	Oryctanthus_occidentalis)	Passovia_pyrifolia)	((Struthanthus_woodsonii	(Cladocolea_gracilis	Struthanthus_oerstedii))	Psittacanthus_angustifolius))	Psittacanthus_calyculatus))	(((Atkinsonia_ligustrina	(Ligaria_cuneifolia	(Peraxilla_tetrapetala	(((Lepidaria_sp_Nickrent_4044	Notanthera_heterophylla)	((((Loxanthera_speciosa	Amylotheca_duthieana)	(Lepeostegeres_lancifolia	Macrosolen_cochinchinensis))	Decaisnina_triflora)	(Lysiana_exocarpi	Lysiana_filifolia)))	Alepis_flavida))))	(Aetanthus_nodosus	Desmaria_mutabilis))	Gaiadendron_punctatum)))))	(Helixanthera_cylindrica	(Baratranthus_axanthus	(((Sogerianthe_sessiflora	Amyema_glabra)
(((Oncella_ambigua	Oncocalyx_sulfureus)	(((Tapinanthus_constrictiflorus	Englerina_ramulosa)	(Englerina_woodfordioides	(Tapinanthus_quinquangulus	Oliverella_rubroviridis)))	(Berhautia_senegalensis	((Helixanthera_kirkii	Moquiniella_rubra)	(Emelianthe_panganensis	((Globimetula_dinklagei	(Oedina_pendens	Erianthemum_dregei))	(Phragmanthera_crassicaulis	((((Vanwykia_remota	Socratina_bemarivensis)	((Dendrophthoe_longituba	Dendrophthoe_curvata)	((Scurrula_ferruginea	(Scurrula_parasitica	Scurrula_pulverulenta))	(Helixanthera_coccinea	((((Cecarria_obtusifolia	(Loranthus_europaeus	(Loranthus_odoratus	(Loranthus_delavayi	Loranthus_kaoi))))	((Ileostylus_micranthus	Muellerina_eucalyptoides)	((Tristerix_corymbosus	Tupeia_antarctica)	(Nuytsia_floribunda	(Gaiadendron_punctatum	((Atkinsonia_ligustrina	(((Lepidaria_sp_Nickrent_4044	Notanthera_heterophylla)	((Lepeostegeres_lancifolia	((Macrosolen_cochinchinensis	Decaisnina_triflora)	(Loxanthera_speciosa	Amylotheca_duthieana)))	(Lysiana_exocarpi	Lysiana_filifolia)))	(Alepis_flavida	Peraxilla_tetrapetala)))	((Ligaria_cuneifolia	(Aetanthus_nodosus	Desmaria_mutabilis))	(Tripodanthus_acutifolius
(Helixanthera_coccinea	((Plicosepalus_sagittifolius	(Dendrophthoe_longituba	Dendrophthoe_curvata))	(((Taxillus_chinensis	(Scurrula_ferruginea	(Scurrula_parasitica	Scurrula_pulverulenta)))	(((Ileostylus_micranthus	Muellerina_eucalyptoides)	(((((Peraxilla_tetrapetala	(((Lepidaria_sp_Nickrent_4044	Notanthera_heterophylla)	((Decaisnina_triflora	Lepeostegeres_lancifolia)	(((Loxanthera_speciosa	Amylotheca_duthieana)	Macrosolen_cochinchinensis)	(Lysiana_exocarpi	Lysiana_filifolia))))	Alepis_flavida))	((Tupeia_antarctica	((Tristerix_corymbosus	(Nuytsia_floribunda	(Aetanthus_nodosus	Desmaria_mutabilis)))	(Tripodanthus_acutifolius	(((Dendropemon_bicolor	Oryctanthus_occidentalis)	(Passovia_pyrifolia	((Struthanthus_oerstedii	Struthanthus_woodsonii)	(Psittacanthus_angustifolius	Cladocolea_gracilis))))	Psittacanthus_calyculatus))))	Gaiadendron_punctatum))	Atkinsonia_ligustrina)	Ligaria_cuneifolia)	(Cecarria_obtusifolia	(Loranthus_europaeus	(Loranthus_delavayi	(Loranthus_kaoi	Loranthus_odoratus))))))	((Baratranthus_axanthus	((Sogerianthe_sessiflora	(Diplatia_furcata	Amyema_glabra))	(Dactyliophora_novaeguineae	(Benthamina_alyxifolia	Amyema_queenslandica))))
(Agelanthus_sansibarensis	(((Globimetula_dinklagei	(((Moquiniella_rubra	Helixanthera_kirkii)	(((((Dendrophthoe_longituba	Dendrophthoe_curvata)	Helixanthera_coccinea)	((Plicosepalus_sagittifolius	(Vanwykia_remota	Socratina_bemarivensis))	(Bakerella_sp_Nickrent_4161	Septulina_glauca)))	((Taxillus_chinensis	(Scurrula_ferruginea	(Scurrula_parasitica	Scurrula_pulverulenta)))	((Oedina_pendens	((Baratranthus_axanthus	((Diplatia_furcata	Amyema_glabra)	((Dactyliophora_novaeguineae	(Benthamina_alyxifolia	Amyema_queenslandica))	Sogerianthe_sessiflora)))	Helixanthera_cylindrica))	((Ileostylus_micranthus	Muellerina_eucalyptoides)	(((Atkinsonia_ligustrina	((Peraxilla_tetrapetala	(((Lysiana_exocarpi	Lysiana_filifolia)	((Decaisnina_triflora	Lepeostegeres_lancifolia)	((Loxanthera_speciosa	Amylotheca_duthieana)	Macrosolen_cochinchinensis)))	Alepis_flavida))	((Ligaria_cuneifolia	(Aetanthus_nodosus	Desmaria_mutabilis))	(Tripodanthus_acutifolius	((Dendropemon_bicolor	Oryctanthus_occidentalis)	(Passovia_pyrifolia	(((Psittacanthus_calyculatus	Struthanthus_oerstedii)	Struthanthus_woodsonii)	(Psittacanthus_angustifolius	Cladocolea_gracilis))))))))	(Tupeia_antarctica
((Oncocalyx_sulfureus	Agelanthus_sansibarensis)	(Berhautia_senegalensis	((((((Dendrophthoe_longituba	Dendrophthoe_curvata)	Helixanthera_coccinea)	((Plicosepalus_sagittifolius	(Vanwykia_remota	Socratina_bemarivensis))	(Bakerella_sp_Nickrent_4161	Septulina_glauca)))	((Taxillus_chinensis	(Scurrula_ferruginea	(Scurrula_parasitica	Scurrula_pulverulenta)))	(((Cecarria_obtusifolia	(Loranthus_europaeus	(Loranthus_delavayi	(Loranthus_kaoi	Loranthus_odoratus))))	((Ileostylus_micranthus	Muellerina_eucalyptoides)	((Nuytsia_floribunda	(Tupeia_antarctica	(Gaiadendron_punctatum	((Aetanthus_nodosus	Desmaria_mutabilis)	((Atkinsonia_ligustrina	(Tripodanthus_acutifolius	((Struthanthus_oerstedii	(Struthanthus_woodsonii	(Psittacanthus_angustifolius	Cladocolea_gracilis)))	((Dendropemon_bicolor	Oryctanthus_occidentalis)	(Psittacanthus_calyculatus	Passovia_pyrifolia)))))	((Alepis_flavida	(Notanthera_heterophylla	(((Lepidaria_sp_Nickrent_4044	(Lysiana_exocarpi	Lysiana_filifolia))	(Lepeostegeres_lancifolia	((Loxanthera_speciosa	Amylotheca_duthieana)	Macrosolen_cochinchinensis)))	Decaisnina_triflora)))	Peraxilla_tetrapetala))))))	Tristerix_corymbosus)))	(((Dactyliophora_novaeguineae
((((Dendrophthoe_curvata	(Plicosepalus_sagittifolius	(Vanwykia_remota	(Dendrophthoe_longituba	Socratina_bemarivensis))))	Septulina_glauca)	((Taxillus_chinensis	(Helixanthera_coccinea	(Scurrula_ferruginea	(Scurrula_pulverulenta	((((Tapinanthus_quinquangulus	Oliverella_rubroviridis)	(Tapinanthus_constrictiflorus	Englerina_ramulosa))	Englerina_woodfordioides)	Scurrula_parasitica)))))	((((Cecarria_obtusifolia	(Loranthus_europaeus	((Loranthus_kaoi	Loranthus_odoratus)	Loranthus_delavayi)))	((Ileostylus_micranthus	Muellerina_eucalyptoides)	((Nuytsia_floribunda	Tristerix_corymbosus)	(((((Alepis_flavida	((Lepidaria_sp_Nickrent_4044	Notanthera_heterophylla)	((Macrosolen_cochinchinensis	(Lysiana_exocarpi	Lysiana_filifolia))	((Decaisnina_triflora	Lepeostegeres_lancifolia)	(Loxanthera_speciosa	Amylotheca_duthieana)))))	Peraxilla_tetrapetala)	Gaiadendron_punctatum)	(((Tripodanthus_acutifolius	(((Psittacanthus_angustifolius	(Struthanthus_oerstedii	Struthanthus_woodsonii))	Cladocolea_gracilis)	((Dendropemon_bicolor	Oryctanthus_occidentalis)	(Psittacanthus_calyculatus	Passovia_pyrifolia))))	(Tupeia_antarctica	Desmaria_mutabilis))	Aetanthus_nodosus))	(Ligaria_cuneifolia
((((Bakerella_sp_Nickrent_4161	(((Moquiniella_rubra	Helixanthera_kirkii)	(((Erianthemum_dregei	Globimetula_dinklagei)	(Emelianthe_panganensis	((((((Scurrula_pulverulenta	(Scurrula_parasitica	Scurrula_ferruginea))	Taxillus_chinensis)	((Dendrophthoe_curvata	Dendrophthoe_longituba)	(Plicosepalus_sagittifolius	(((Cecarria_obtusifolia	(Loranthus_europaeus	(Loranthus_odoratus	(Loranthus_delavayi	Loranthus_kaoi))))	((Ileostylus_micranthus	Muellerina_eucalyptoides)	((Tristerix_corymbosus	Nuytsia_floribunda)	((Lepidaria_sp_Nickrent_4044	Gaiadendron_punctatum)	((Alepis_flavida	(Peraxilla_tetrapetala	(Notanthera_heterophylla	((Amylotheca_duthieana	Loxanthera_speciosa)	(((Lepeostegeres_lancifolia	Macrosolen_cochinchinensis)	Decaisnina_triflora)	(Lysiana_filifolia	Lysiana_exocarpi))))))	(((Atkinsonia_ligustrina	(((Psittacanthus_angustifolius	(Struthanthus_oerstedii	Struthanthus_woodsonii))	(Passovia_pyrifolia	(Dendropemon_bicolor	Oryctanthus_occidentalis)))	Cladocolea_gracilis))	(Psittacanthus_calyculatus	(Tupeia_antarctica	(Ligaria_cuneifolia	(Desmaria_mutabilis	Aetanthus_nodosus)))))	Tripodanthus_acutifolius))))))	(Baratranthus_axanthus	(Amyema_queenslandica
((((Helixanthera_cylindrica	Phragmanthera_crassicaulis)	(Bakerella_sp_Nickrent_4161	((Plicosepalus_sagittifolius	(Vanwykia_remota	Socratina_bemarivensis))	(((Taxillus_chinensis	(Scurrula_ferruginea	(Scurrula_pulverulenta	Scurrula_parasitica)))	((Helixanthera_coccinea	(Dendrophthoe_curvata	Dendrophthoe_longituba))	(((Ileostylus_micranthus	Muellerina_eucalyptoides)	((((Atkinsonia_ligustrina	(((Lepidaria_sp_Nickrent_4044	Notanthera_heterophylla)	((Lepeostegeres_lancifolia	(Macrosolen_cochinchinensis	(Amylotheca_duthieana	Loxanthera_speciosa)))	((Lysiana_filifolia	Lysiana_exocarpi)	Decaisnina_triflora)))	(Alepis_flavida	Peraxilla_tetrapetala)))	((Tristerix_corymbosus	(Gaiadendron_punctatum	Nuytsia_floribunda))	(Tripodanthus_acutifolius	((Psittacanthus_calyculatus	((((Cladocolea_gracilis	Struthanthus_oerstedii)	Struthanthus_woodsonii)	Psittacanthus_angustifolius)	Passovia_pyrifolia))	(Dendropemon_bicolor	Oryctanthus_occidentalis)))))	(Tupeia_antarctica	(Ligaria_cuneifolia	(Desmaria_mutabilis	Aetanthus_nodosus))))	(Cecarria_obtusifolia	(Loranthus_europaeus	(Loranthus_delavayi	(Loranthus_kaoi	Loranthus_odoratus))))))	(Baratranthus_axanthus	((Sogerianthe_sessiflora
((Englerina_woodfordioides	((Tapinanthus_quinquangulus	Oliverella_rubroviridis)	(Englerina_ramulosa	Tapinanthus_constrictiflorus)))	((((Moquiniella_rubra	Helixanthera_kirkii)	((Bakerella_sp_Nickrent_4161	(((Oncella_ambigua	Oncocalyx_sulfureus)	Berhautia_senegalensis)	Agelanthus_sansibarensis))	Phragmanthera_crassicaulis))	(((Erianthemum_dregei	Oedina_pendens)	(Globimetula_dinklagei	((Vanwykia_remota	Socratina_bemarivensis)	((Plicosepalus_sagittifolius	(Helixanthera_coccinea	(Dendrophthoe_curvata	Dendrophthoe_longituba)))	((((Ileostylus_micranthus	Muellerina_eucalyptoides)	((((Gaiadendron_punctatum	((Peraxilla_tetrapetala	Alepis_flavida)	((Macrosolen_cochinchinensis	(Lysiana_filifolia	Lysiana_exocarpi))	(Decaisnina_triflora	(Lepeostegeres_lancifolia	(Amylotheca_duthieana	Loxanthera_speciosa))))))	(((Psittacanthus_calyculatus	Tripodanthus_acutifolius)	(((Struthanthus_oerstedii	Struthanthus_woodsonii)	(Cladocolea_gracilis	Psittacanthus_angustifolius))	(Passovia_pyrifolia	(Dendropemon_bicolor	Oryctanthus_occidentalis))))	(Ligaria_cuneifolia	Atkinsonia_ligustrina)))	(Tupeia_antarctica	(((Lepidaria_sp_Nickrent_4044	Notanthera_heterophylla)	Tristerix_corymbosus)	(Nuytsia_floribunda
(Agelanthus_sansibarensis	(((Englerina_woodfordioides	(Oliverella_rubroviridis	((Tapinanthus_quinquangulus	Englerina_ramulosa)	Tapinanthus_constrictiflorus)))	((Phragmanthera_crassicaulis	(Septulina_glauca	((((Vanwykia_remota	Socratina_bemarivensis)	((Helixanthera_coccinea	(Dendrophthoe_curvata	Dendrophthoe_longituba))	((((Taxillus_chinensis	Scurrula_pulverulenta)	Scurrula_parasitica)	Scurrula_ferruginea)	((Baratranthus_axanthus	(((Dactyliophora_novaeguineae	(Sogerianthe_sessiflora	(Diplatia_furcata	Amyema_glabra)))	(Amyema_queenslandica	Benthamina_alyxifolia))	((Tupeia_antarctica	(((Tripodanthus_acutifolius	((Psittacanthus_calyculatus	(Dendropemon_bicolor	Oryctanthus_occidentalis))	((((Cladocolea_gracilis	Psittacanthus_angustifolius)	Struthanthus_oerstedii)	Struthanthus_woodsonii)	Passovia_pyrifolia)))	(Desmaria_mutabilis	Aetanthus_nodosus))	(Atkinsonia_ligustrina	((Gaiadendron_punctatum	(Tristerix_corymbosus	Nuytsia_floribunda))	((Peraxilla_tetrapetala	Alepis_flavida)	((Lepidaria_sp_Nickrent_4044	Notanthera_heterophylla)	(((Macrosolen_cochinchinensis	(Lysiana_filifolia	Lysiana_exocarpi))	(Lepeostegeres_lancifolia	(Amylotheca_duthieana	Loxanthera_speciosa)))
(Agelanthus_sansibarensis	((Phragmanthera_crassicaulis	(((((Emelianthe_panganensis	Globimetula_dinklagei)	(Erianthemum_dregei	(Helixanthera_kirkii	Oedina_pendens)))	((((Englerina_woodfordioides	(Oliverella_rubroviridis	Tapinanthus_quinquangulus))	Englerina_ramulosa)	Tapinanthus_constrictiflorus)	(((((Scurrula_parasitica	(Scurrula_ferruginea	Scurrula_pulverulenta))	Taxillus_chinensis)	(((Baratranthus_axanthus	((Diplatia_furcata	Amyema_glabra)	((Dactyliophora_novaeguineae	(Benthamina_alyxifolia	Amyema_queenslandica))	Sogerianthe_sessiflora)))	((Ileostylus_micranthus	Muellerina_eucalyptoides)	((((Tripodanthus_acutifolius	(Passovia_pyrifolia	((Psittacanthus_calyculatus	(Dendropemon_bicolor	Oryctanthus_occidentalis))	(((Psittacanthus_angustifolius	Struthanthus_oerstedii)	Struthanthus_woodsonii)	Cladocolea_gracilis))))	((((Gaiadendron_punctatum	(Lepidaria_sp_Nickrent_4044	Notanthera_heterophylla))	(Tristerix_corymbosus	Nuytsia_floribunda))	(((Peraxilla_tetrapetala	Aetanthus_nodosus)	Alepis_flavida)	(((Decaisnina_triflora	Lepeostegeres_lancifolia)	(Macrosolen_cochinchinensis	(Amylotheca_duthieana	Loxanthera_speciosa)))	(Lysiana_filifolia	Lysiana_exocarpi))))	((Ligaria_cuneifolia
(Agelanthus_sansibarensis	(((Bakerella_sp_Nickrent_4161	(Phragmanthera_crassicaulis	(((((Vanwykia_remota	Socratina_bemarivensis)	(((((Scurrula_ferruginea	(Scurrula_pulverulenta	Scurrula_parasitica))	Taxillus_chinensis)	(((Helixanthera_cylindrica	((Benthamina_alyxifolia	Amyema_queenslandica)	((Sogerianthe_sessiflora	(Diplatia_furcata	Amyema_glabra))	Dactyliophora_novaeguineae)))	((Cecarria_obtusifolia	(Loranthus_europaeus	((Loranthus_odoratus	Loranthus_kaoi)	Loranthus_delavayi)))	((Ileostylus_micranthus	Muellerina_eucalyptoides)	(((Tristerix_corymbosus	Nuytsia_floribunda)	((Ligaria_cuneifolia	(Aetanthus_nodosus	Desmaria_mutabilis))	Tupeia_antarctica))	((Gaiadendron_punctatum	(Lepidaria_sp_Nickrent_4044	Notanthera_heterophylla))	((Atkinsonia_ligustrina	(Tripodanthus_acutifolius	(((((Struthanthus_oerstedii	Struthanthus_woodsonii)	Psittacanthus_angustifolius)	Cladocolea_gracilis)	(Passovia_pyrifolia	Psittacanthus_calyculatus))	(Dendropemon_bicolor	Oryctanthus_occidentalis))))	(Peraxilla_tetrapetala	(Alepis_flavida	(((Macrosolen_cochinchinensis	(Amylotheca_duthieana	Loxanthera_speciosa))	((Lysiana_filifolia	Lysiana_exocarpi)	Lepeostegeres_lancifolia))
(((((Phragmanthera_crassicaulis	(((((Helixanthera_kirkii	Emelianthe_panganensis)	Globimetula_dinklagei)	(Oedina_pendens	Erianthemum_dregei))	((((Englerina_ramulosa	Tapinanthus_constrictiflorus)	Oliverella_rubroviridis)	Tapinanthus_quinquangulus)	((((Scurrula_ferruginea	(Scurrula_pulverulenta	Scurrula_parasitica))	Taxillus_chinensis)	(((Ileostylus_micranthus	Muellerina_eucalyptoides)	(((Tristerix_corymbosus	(Gaiadendron_punctatum	Nuytsia_floribunda))	(((Ligaria_cuneifolia	(Aetanthus_nodosus	Desmaria_mutabilis))	(((Tripodanthus_acutifolius	((((Struthanthus_oerstedii	Passovia_pyrifolia)	((Psittacanthus_angustifolius	(Dendropemon_bicolor	Oryctanthus_occidentalis))	Struthanthus_woodsonii))	Cladocolea_gracilis)	Psittacanthus_calyculatus))	Atkinsonia_ligustrina)	(((Lepidaria_sp_Nickrent_4044	Notanthera_heterophylla)	(((Lepeostegeres_lancifolia	Macrosolen_cochinchinensis)	(Amylotheca_duthieana	Loxanthera_speciosa))	(Decaisnina_triflora	(Lysiana_filifolia	Lysiana_exocarpi))))	(Peraxilla_tetrapetala	Alepis_flavida))))	Tupeia_antarctica))	(Cecarria_obtusifolia	(Loranthus_europaeus	(Loranthus_odoratus	(Loranthus_kaoi	Loranthus_delavayi))))))	(Baratranthus_axanthus
(((((Phragmanthera_crassicaulis	(((Emelianthe_panganensis	(Oedina_pendens	Erianthemum_dregei))	(Helixanthera_kirkii	(Globimetula_dinklagei	((((Englerina_ramulosa	Oliverella_rubroviridis)	Tapinanthus_quinquangulus)	Tapinanthus_constrictiflorus)	((Helixanthera_coccinea	Plicosepalus_sagittifolius)	((((Ileostylus_micranthus	Muellerina_eucalyptoides)	((((Tristerix_corymbosus	Nuytsia_floribunda)	(((Ligaria_cuneifolia	(Aetanthus_nodosus	Desmaria_mutabilis))	(((Lepidaria_sp_Nickrent_4044	Gaiadendron_punctatum)	(((((Amylotheca_duthieana	Loxanthera_speciosa)	Macrosolen_cochinchinensis)	(Decaisnina_triflora	Lepeostegeres_lancifolia))	(Lysiana_filifolia	Lysiana_exocarpi))	(Peraxilla_tetrapetala	Alepis_flavida)))	((Tripodanthus_acutifolius	((Passovia_pyrifolia	(Psittacanthus_calyculatus	(Dendropemon_bicolor	Oryctanthus_occidentalis)))	(((Psittacanthus_angustifolius	Cladocolea_gracilis)	Struthanthus_oerstedii)	Struthanthus_woodsonii)))	Atkinsonia_ligustrina)))	Tupeia_antarctica))	Notanthera_heterophylla)	(Cecarria_obtusifolia	(Loranthus_europaeus	(Loranthus_delavayi	(Loranthus_odoratus	Loranthus_kaoi))))))	(Helixanthera_cylindrica	(Baratranthus_axanthus	((Benthamina_alyxifolia
(((Bakerella_sp_Nickrent_4161	(Phragmanthera_crassicaulis	((Helixanthera_kirkii	Moquiniella_rubra)	(((Oedina_pendens	Erianthemum_dregei)	(Emelianthe_panganensis	Globimetula_dinklagei))	(((((Scurrula_parasitica	Scurrula_pulverulenta)	Scurrula_ferruginea)	(Septulina_glauca	((Vanwykia_remota	Socratina_bemarivensis)	(Dendrophthoe_curvata	Dendrophthoe_longituba))))	(((((Ileostylus_micranthus	Muellerina_eucalyptoides)	((Tupeia_antarctica	((Gaiadendron_punctatum	(Tristerix_corymbosus	Nuytsia_floribunda))	(Atkinsonia_ligustrina	((Ligaria_cuneifolia	(((Lepidaria_sp_Nickrent_4044	Notanthera_heterophylla)	(((Lysiana_filifolia	Lysiana_exocarpi)	((Amylotheca_duthieana	Loxanthera_speciosa)	(Lepeostegeres_lancifolia	Macrosolen_cochinchinensis)))	Decaisnina_triflora))	(Peraxilla_tetrapetala	Alepis_flavida)))	((Tripodanthus_acutifolius	(((Psittacanthus_calyculatus	Struthanthus_oerstedii)	Struthanthus_woodsonii)	((Cladocolea_gracilis	(Passovia_pyrifolia	(Dendropemon_bicolor	Oryctanthus_occidentalis)))	Psittacanthus_angustifolius)))	(Aetanthus_nodosus	Desmaria_mutabilis))))))	(Cecarria_obtusifolia	(Loranthus_europaeus	(Loranthus_delavayi	(Loranthus_odoratus
(((Phragmanthera_crassicaulis	((((Vanwykia_remota	Socratina_bemarivensis)	((Helixanthera_coccinea	(Dendrophthoe_curvata	Dendrophthoe_longituba))	(((((((Gaiadendron_punctatum	(Tristerix_corymbosus	Nuytsia_floribunda))	((Lepidaria_sp_Nickrent_4044	((Lepeostegeres_lancifolia	(Amylotheca_duthieana	Loxanthera_speciosa))	((Decaisnina_triflora	Macrosolen_cochinchinensis)	(Lysiana_filifolia	Lysiana_exocarpi))))	(Peraxilla_tetrapetala	Alepis_flavida)))	((Tupeia_antarctica	(Ligaria_cuneifolia	(Aetanthus_nodosus	Desmaria_mutabilis)))	(Atkinsonia_ligustrina	(Tripodanthus_acutifolius	((Dendropemon_bicolor	Oryctanthus_occidentalis)	(Psittacanthus_calyculatus	(Passovia_pyrifolia	((Struthanthus_woodsonii	Struthanthus_oerstedii)	(Psittacanthus_angustifolius	Cladocolea_gracilis)))))))))	(Ileostylus_micranthus	Muellerina_eucalyptoides))	(Notanthera_heterophylla	(Plicosepalus_sagittifolius	(Cecarria_obtusifolia	(Loranthus_europaeus	((Loranthus_kaoi	Loranthus_odoratus)	Loranthus_delavayi))))))	((((Benthamina_alyxifolia	Amyema_queenslandica)	(Dactyliophora_novaeguineae	((Amyema_glabra	Diplatia_furcata)	Sogerianthe_sessiflora)))	Helixanthera_cylindrica)	Baratranthus_axanthus))
(Agelanthus_sansibarensis	((Phragmanthera_crassicaulis	(Bakerella_sp_Nickrent_4161	((Septulina_glauca	(Socratina_bemarivensis	Vanwykia_remota))	((((Globimetula_dinklagei	Emelianthe_panganensis)	(Oedina_pendens	Erianthemum_dregei))	(Helixanthera_kirkii	Moquiniella_rubra))	(((Englerina_woodfordioides	(Tapinanthus_quinquangulus	Oliverella_rubroviridis))	(Tapinanthus_constrictiflorus	Englerina_ramulosa))	((((((Amyema_queenslandica	(Benthamina_alyxifolia	Dactyliophora_novaeguineae))	(Sogerianthe_sessiflora	(Amyema_glabra	Diplatia_furcata)))	(Helixanthera_cylindrica	Baratranthus_axanthus))	((Muellerina_eucalyptoides	Ileostylus_micranthus)	((Cecarria_obtusifolia	(Loranthus_europaeus	(Loranthus_odoratus	(Loranthus_kaoi	Loranthus_delavayi))))	(Notanthera_heterophylla	((Gaiadendron_punctatum	Nuytsia_floribunda)	((Peraxilla_tetrapetala	(((Lysiana_exocarpi	Lysiana_filifolia)	(Lepidaria_sp_Nickrent_4044	((Decaisnina_triflora	Lepeostegeres_lancifolia)	(Macrosolen_cochinchinensis	(Loxanthera_speciosa	Amylotheca_duthieana)))))	Alepis_flavida))	(Tristerix_corymbosus	((Atkinsonia_ligustrina	Tupeia_antarctica)	((Ligaria_cuneifolia	(Aetanthus_nodosus
(Agelanthus_sansibarensis	((Moquiniella_rubra	(((((Plicosepalus_sagittifolius	(((Muellerina_eucalyptoides	Ileostylus_micranthus)	((Cecarria_obtusifolia	(Loranthus_europaeus	(Loranthus_odoratus	(Loranthus_kaoi	Loranthus_delavayi))))	(Notanthera_heterophylla	(((Lepidaria_sp_Nickrent_4044	Gaiadendron_punctatum)	(((((Peraxilla_tetrapetala	(((Lysiana_exocarpi	Lysiana_filifolia)	((Decaisnina_triflora	(Nuytsia_floribunda	Lepeostegeres_lancifolia))	(Macrosolen_cochinchinensis	(Loxanthera_speciosa	Amylotheca_duthieana))))	Alepis_flavida))	Ligaria_cuneifolia)	(Aetanthus_nodosus	Desmaria_mutabilis))	(((((Struthanthus_oerstedii	(Psittacanthus_angustifolius	Cladocolea_gracilis))	Struthanthus_woodsonii)	((Dendropemon_bicolor	Oryctanthus_occidentalis)	Passovia_pyrifolia))	Psittacanthus_calyculatus)	Tripodanthus_acutifolius))	Atkinsonia_ligustrina))	(Tupeia_antarctica	Tristerix_corymbosus)))))	((((Amyema_queenslandica	(Benthamina_alyxifolia	Dactyliophora_novaeguineae))	(Sogerianthe_sessiflora	(Amyema_glabra	Diplatia_furcata)))	Baratranthus_axanthus)	Helixanthera_cylindrica)))	((Helixanthera_coccinea	(Dendrophthoe_curvata	Dendrophthoe_longituba))	(Taxillus_chinensis
(Agelanthus_sansibarensis	((Englerina_woodfordioides	((Englerina_ramulosa	(Tapinanthus_quinquangulus	Oliverella_rubroviridis))	Tapinanthus_constrictiflorus))	((((Emelianthe_panganensis	Globimetula_dinklagei)	((((((Baratranthus_axanthus	(((Amyema_queenslandica	(Benthamina_alyxifolia	Dactyliophora_novaeguineae))	(Helixanthera_cylindrica	(Amyema_glabra	Diplatia_furcata)))	Sogerianthe_sessiflora))	((Cecarria_obtusifolia	(Loranthus_europaeus	(Loranthus_delavayi	(Loranthus_odoratus	Loranthus_kaoi))))	((((Nuytsia_floribunda	Gaiadendron_punctatum)	((((Notanthera_heterophylla	(Peraxilla_tetrapetala	((((Loxanthera_speciosa	Amylotheca_duthieana)	(Decaisnina_triflora	Lepeostegeres_lancifolia))	((Lepidaria_sp_Nickrent_4044	Macrosolen_cochinchinensis)	(Lysiana_exocarpi	Lysiana_filifolia)))	Alepis_flavida)))	Ligaria_cuneifolia)	((Aetanthus_nodosus	Desmaria_mutabilis)	(((((Psittacanthus_angustifolius	(Struthanthus_oerstedii	Struthanthus_woodsonii))	((Dendropemon_bicolor	Oryctanthus_occidentalis)	Passovia_pyrifolia))	Cladocolea_gracilis)	Psittacanthus_calyculatus)	Tripodanthus_acutifolius)))	Atkinsonia_ligustrina))	(Tupeia_antarctica	Tristerix_corymbosus))	(Muellerina_eucalyptoides
(Agelanthus_sansibarensis	((Moquiniella_rubra	Helixanthera_kirkii)	(((Englerina_woodfordioides	((Englerina_ramulosa	(Tapinanthus_quinquangulus	Oliverella_rubroviridis))	Tapinanthus_constrictiflorus))	(((Emelianthe_panganensis	Globimetula_dinklagei)	(Oedina_pendens	Erianthemum_dregei))	((Bakerella_sp_Nickrent_4161	(Septulina_glauca	((((((Dendrophthoe_curvata	Dendrophthoe_longituba)	Helixanthera_coccinea)	(Scurrula_ferruginea	((Scurrula_pulverulenta	Scurrula_parasitica)	Taxillus_chinensis)))	((Baratranthus_axanthus	((Amyema_queenslandica	(Benthamina_alyxifolia	Dactyliophora_novaeguineae))	((Amyema_glabra	Diplatia_furcata)	Sogerianthe_sessiflora)))	((Cecarria_obtusifolia	(Loranthus_europaeus	(Loranthus_odoratus	(Loranthus_kaoi	Loranthus_delavayi))))	((((Nuytsia_floribunda	Gaiadendron_punctatum)	((((Cladocolea_gracilis	(Struthanthus_oerstedii	Struthanthus_woodsonii))	((Psittacanthus_calyculatus	(Dendropemon_bicolor	Oryctanthus_occidentalis))	(Psittacanthus_angustifolius	Passovia_pyrifolia)))	Tripodanthus_acutifolius)	(((Ligaria_cuneifolia	(Aetanthus_nodosus	Desmaria_mutabilis))	Atkinsonia_ligustrina)	((Peraxilla_tetrapetala	((Lepidaria_sp_Nickrent_4044
(Agelanthus_sansibarensis	((((((Socratina_bemarivensis	Vanwykia_remota)	(Emelianthe_panganensis	Globimetula_dinklagei))	((((Plicosepalus_sagittifolius	((Dendrophthoe_curvata	Dendrophthoe_longituba)	Helixanthera_coccinea))	(Taxillus_chinensis	(Scurrula_ferruginea	(Scurrula_pulverulenta	Scurrula_parasitica))))	(((Helixanthera_cylindrica	Baratranthus_axanthus)	((Amyema_queenslandica	(Benthamina_alyxifolia	Dactyliophora_novaeguineae))	((Amyema_glabra	Diplatia_furcata)	Sogerianthe_sessiflora)))	((Muellerina_eucalyptoides	Ileostylus_micranthus)	((Cecarria_obtusifolia	(Loranthus_europaeus	(Loranthus_delavayi	(Loranthus_odoratus	Loranthus_kaoi))))	((((Tripodanthus_acutifolius	(Psittacanthus_calyculatus	((Passovia_pyrifolia	((Struthanthus_oerstedii	Struthanthus_woodsonii)	(Cladocolea_gracilis	Psittacanthus_angustifolius)))	(Dendropemon_bicolor	Oryctanthus_occidentalis))))	((Ligaria_cuneifolia	(Aetanthus_nodosus	Desmaria_mutabilis))	Atkinsonia_ligustrina))	(((Lepidaria_sp_Nickrent_4044	Gaiadendron_punctatum)	((Peraxilla_tetrapetala	(((Loxanthera_speciosa	Amylotheca_duthieana)	((Notanthera_heterophylla	Decaisnina_triflora)	Lepeostegeres_lancifolia))	(Macrosolen_cochinchinensis
((((Oncocalyx_sulfureus	Oncella_ambigua)	Berhautia_senegalensis)	(Phragmanthera_crassicaulis	((((((Tapinanthus_quinquangulus	Englerina_woodfordioides)	((Englerina_ramulosa	Oliverella_rubroviridis)	Tapinanthus_constrictiflorus))	Septulina_glauca)	(((Helixanthera_kirkii	(Socratina_bemarivensis	Vanwykia_remota))	(Emelianthe_panganensis	Globimetula_dinklagei))	(((Dendrophthoe_curvata	Dendrophthoe_longituba)	((Plicosepalus_sagittifolius	((Helixanthera_cylindrica	(Baratranthus_axanthus	((Amyema_queenslandica	(Benthamina_alyxifolia	Dactyliophora_novaeguineae))	((Amyema_glabra	Diplatia_furcata)	Sogerianthe_sessiflora))))	(Oedina_pendens	((Muellerina_eucalyptoides	Ileostylus_micranthus)	((Cecarria_obtusifolia	(Loranthus_europaeus	(Loranthus_odoratus	(Loranthus_kaoi	Loranthus_delavayi))))	((Tupeia_antarctica	(Tristerix_corymbosus	(Aetanthus_nodosus	Desmaria_mutabilis)))	(((Gaiadendron_punctatum	((Alepis_flavida	((Lysiana_exocarpi	Lysiana_filifolia)	(((Decaisnina_triflora	(Nuytsia_floribunda	Lepeostegeres_lancifolia))	((Macrosolen_cochinchinensis	(Loxanthera_speciosa	Amylotheca_duthieana))	Notanthera_heterophylla))	Lepidaria_sp_Nickrent_4044)))
((((Oncocalyx_sulfureus	Oncella_ambigua)	Berhautia_senegalensis)	(((Phragmanthera_crassicaulis	(((Helixanthera_kirkii	(Socratina_bemarivensis	Vanwykia_remota))	((Oedina_pendens	Erianthemum_dregei)	(Emelianthe_panganensis	Globimetula_dinklagei)))	(((Septulina_glauca	Plicosepalus_sagittifolius)	((((Helixanthera_cylindrica	(Baratranthus_axanthus	((Amyema_glabra	Diplatia_furcata)	(Sogerianthe_sessiflora	(Amyema_queenslandica	(Benthamina_alyxifolia	Dactyliophora_novaeguineae))))))	((Muellerina_eucalyptoides	Ileostylus_micranthus)	((Cecarria_obtusifolia	(Loranthus_europaeus	(Loranthus_odoratus	(Loranthus_kaoi	Loranthus_delavayi))))	(Tristerix_corymbosus	(((Tripodanthus_acutifolius	(Passovia_pyrifolia	(((Struthanthus_woodsonii	(Cladocolea_gracilis	Struthanthus_oerstedii))	Psittacanthus_angustifolius)	((Dendropemon_bicolor	Oryctanthus_occidentalis)	Psittacanthus_calyculatus))))	((Aetanthus_nodosus	Desmaria_mutabilis)	(((Gaiadendron_punctatum	(Lepidaria_sp_Nickrent_4044	Notanthera_heterophylla))	(((Lysiana_exocarpi	Lysiana_filifolia)	((Decaisnina_triflora	Lepeostegeres_lancifolia)	(Nuytsia_floribunda	(Macrosolen_cochinchinensis	(Loxanthera_speciosa
((Berhautia_senegalensis	(Bakerella_sp_Nickrent_4161	(((((Oedina_pendens	Erianthemum_dregei)	((Emelianthe_panganensis	Globimetula_dinklagei)	(Helixanthera_kirkii	Moquiniella_rubra)))	(((Plicosepalus_sagittifolius	(Helixanthera_coccinea	(Dendrophthoe_curvata	Dendrophthoe_longituba)))	(((((Cecarria_obtusifolia	(Loranthus_europaeus	((Loranthus_kaoi	Loranthus_odoratus)	Loranthus_delavayi)))	(((((((Decaisnina_triflora	Nuytsia_floribunda)	(((Lysiana_exocarpi	Lysiana_filifolia)	((Lepidaria_sp_Nickrent_4044	Macrosolen_cochinchinensis)	(Loxanthera_speciosa	Amylotheca_duthieana)))	Lepeostegeres_lancifolia))	(Peraxilla_tetrapetala	Alepis_flavida))	(((Aetanthus_nodosus	Desmaria_mutabilis)	(Ligaria_cuneifolia	Tupeia_antarctica))	(Atkinsonia_ligustrina	(Tripodanthus_acutifolius	(((Struthanthus_woodsonii	(Struthanthus_oerstedii	(Psittacanthus_angustifolius	(Passovia_pyrifolia	(Dendropemon_bicolor	Oryctanthus_occidentalis)))))	Cladocolea_gracilis)	Psittacanthus_calyculatus)))))	(Gaiadendron_punctatum	Tristerix_corymbosus))	Notanthera_heterophylla)	(Muellerina_eucalyptoides	Ileostylus_micranthus)))	(Baratranthus_axanthus	((Dactyliophora_novaeguineae	(Amyema_queenslandica
((Plicosepalus_sagittifolius	(((Helixanthera_coccinea	(Dendrophthoe_curvata	Dendrophthoe_longituba))	(((Cecarria_obtusifolia	(Loranthus_europaeus	((Loranthus_delavayi	Loranthus_odoratus)	Loranthus_kaoi)))	((((Tupeia_antarctica	(Tristerix_corymbosus	(Nuytsia_floribunda	(Aetanthus_nodosus	Desmaria_mutabilis))))	(((((Dendropemon_bicolor	Oryctanthus_occidentalis)	(((Struthanthus_woodsonii	Struthanthus_oerstedii)	(Psittacanthus_angustifolius	Cladocolea_gracilis))	Passovia_pyrifolia))	(Psittacanthus_calyculatus	Tripodanthus_acutifolius))	(Gaiadendron_punctatum	Atkinsonia_ligustrina))	((Notanthera_heterophylla	((Lepeostegeres_lancifolia	(Loxanthera_speciosa	Amylotheca_duthieana))	((Lysiana_exocarpi	Lysiana_filifolia)	(Decaisnina_triflora	Macrosolen_cochinchinensis))))	((Ligaria_cuneifolia	Peraxilla_tetrapetala)	Alepis_flavida))))	Lepidaria_sp_Nickrent_4044)	(Muellerina_eucalyptoides	Ileostylus_micranthus)))	((Baratranthus_axanthus	((Amyema_queenslandica	(Dactyliophora_novaeguineae	Benthamina_alyxifolia))	(Sogerianthe_sessiflora	(Amyema_glabra	Diplatia_furcata))))	Helixanthera_cylindrica)))	(Taxillus_chinensis	(Scurrula_ferruginea	(Scurrula_pulverulenta
(Agelanthus_sansibarensis	((Phragmanthera_crassicaulis	((((Socratina_bemarivensis	Vanwykia_remota)	(((((Oliverella_rubroviridis	(Tapinanthus_quinquangulus	Englerina_ramulosa))	Tapinanthus_constrictiflorus)	Englerina_woodfordioides)	((Oedina_pendens	Erianthemum_dregei)	(((Helixanthera_kirkii	Moquiniella_rubra)	Emelianthe_panganensis)	Globimetula_dinklagei)))	((Plicosepalus_sagittifolius	(Dendrophthoe_curvata	(Dendrophthoe_longituba	Helixanthera_coccinea)))	((Helixanthera_cylindrica	(((Cecarria_obtusifolia	(Loranthus_europaeus	((Loranthus_delavayi	Loranthus_odoratus)	Loranthus_kaoi)))	(((Nuytsia_floribunda	Tristerix_corymbosus)	((((((Psittacanthus_calyculatus	(Dendropemon_bicolor	Oryctanthus_occidentalis))	(((Psittacanthus_angustifolius	Struthanthus_woodsonii)	(Struthanthus_oerstedii	Cladocolea_gracilis))	Passovia_pyrifolia))	Tripodanthus_acutifolius)	(((Aetanthus_nodosus	Desmaria_mutabilis)	Ligaria_cuneifolia)	(Atkinsonia_ligustrina	(Alepis_flavida	(((Lysiana_exocarpi	Lysiana_filifolia)	((Decaisnina_triflora	Macrosolen_cochinchinensis)	(Lepeostegeres_lancifolia	(Loxanthera_speciosa	Amylotheca_duthieana))))	Peraxilla_tetrapetala)))))	(Gaiadendron_punctatum
(Agelanthus_sansibarensis	(Berhautia_senegalensis	((Oncella_ambigua	Oncocalyx_sulfureus)	(((Phragmanthera_crassicaulis	((((Emelianthe_panganensis	((((((Scurrula_pulverulenta	Scurrula_parasitica)	Taxillus_chinensis)	Scurrula_ferruginea)	(((((Dactyliophora_novaeguineae	Benthamina_alyxifolia)	Amyema_queenslandica)	((Cecarria_obtusifolia	((Loranthus_delavayi	(Loranthus_kaoi	Loranthus_odoratus))	Loranthus_europaeus))	((Muellerina_eucalyptoides	Ileostylus_micranthus)	(((((Peraxilla_tetrapetala	((((Lepeostegeres_lancifolia	Decaisnina_triflora)	((Loxanthera_speciosa	Amylotheca_duthieana)	Macrosolen_cochinchinensis))	(Lepidaria_sp_Nickrent_4044	(Lysiana_exocarpi	Lysiana_filifolia)))	Alepis_flavida))	Notanthera_heterophylla)	Atkinsonia_ligustrina)	((Tripodanthus_acutifolius	((((Struthanthus_oerstedii	Struthanthus_woodsonii)	(Psittacanthus_angustifolius	Cladocolea_gracilis))	Passovia_pyrifolia)	(Psittacanthus_calyculatus	(Oryctanthus_occidentalis	Dendropemon_bicolor))))	(Ligaria_cuneifolia	(Aetanthus_nodosus	Desmaria_mutabilis))))	((Tristerix_corymbosus	(Gaiadendron_punctatum	Nuytsia_floribunda))	Tupeia_antarctica)))))	(((Diplatia_furcata	Amyema_glabra)
(Agelanthus_sansibarensis	(Berhautia_senegalensis	((Oncella_ambigua	Oncocalyx_sulfureus)	((Phragmanthera_crassicaulis	(Moquiniella_rubra	((((((Oedina_pendens	(Baratranthus_axanthus	(((((Diplatia_furcata	Amyema_glabra)	Sogerianthe_sessiflora)	Dactyliophora_novaeguineae)	(Benthamina_alyxifolia	Amyema_queenslandica))	((Muellerina_eucalyptoides	Ileostylus_micranthus)	(((Atkinsonia_ligustrina	(((Tripodanthus_acutifolius	((((Struthanthus_oerstedii	Struthanthus_woodsonii)	(((Oryctanthus_occidentalis	Dendropemon_bicolor)	Passovia_pyrifolia)	Psittacanthus_angustifolius))	Cladocolea_gracilis)	Psittacanthus_calyculatus))	(Tupeia_antarctica	(Ligaria_cuneifolia	(Aetanthus_nodosus	Desmaria_mutabilis))))	((((Lepidaria_sp_Nickrent_4044	Notanthera_heterophylla)	((Lepeostegeres_lancifolia	Decaisnina_triflora)	((Loxanthera_speciosa	Amylotheca_duthieana)	Macrosolen_cochinchinensis)))	(Lysiana_exocarpi	Lysiana_filifolia))	(Alepis_flavida	Peraxilla_tetrapetala))))	(Gaiadendron_punctatum	(Nuytsia_floribunda	Tristerix_corymbosus)))	(Cecarria_obtusifolia	((Loranthus_odoratus	(Loranthus_delavayi	Loranthus_kaoi))	Loranthus_europaeus)))))))	((Helixanthera_coccinea
(Agelanthus_sansibarensis	(((Phragmanthera_crassicaulis	(((Septulina_glauca	(((((Tapinanthus_constrictiflorus	(Englerina_ramulosa	Oliverella_rubroviridis))	Tapinanthus_quinquangulus)	Englerina_woodfordioides)	(((Scurrula_ferruginea	((Helixanthera_coccinea	Dendrophthoe_longituba)	Scurrula_parasitica))	Scurrula_pulverulenta)	Taxillus_chinensis))	(((((Cecarria_obtusifolia	((Loranthus_odoratus	(Loranthus_delavayi	Loranthus_kaoi))	Loranthus_europaeus))	((Muellerina_eucalyptoides	Ileostylus_micranthus)	((((Aetanthus_nodosus	Desmaria_mutabilis)	((((Peraxilla_tetrapetala	Alepis_flavida)	((((Loxanthera_speciosa	Amylotheca_duthieana)	(Macrosolen_cochinchinensis	Lepeostegeres_lancifolia))	((Lysiana_exocarpi	Lysiana_filifolia)	Decaisnina_triflora))	(Notanthera_heterophylla	Lepidaria_sp_Nickrent_4044)))	(Gaiadendron_punctatum	Nuytsia_floribunda))	((Ligaria_cuneifolia	(Tripodanthus_acutifolius	(Cladocolea_gracilis	(Psittacanthus_calyculatus	((Passovia_pyrifolia	(Oryctanthus_occidentalis	Dendropemon_bicolor))	(Psittacanthus_angustifolius	(Struthanthus_oerstedii	Struthanthus_woodsonii)))))))	Atkinsonia_ligustrina)))	Tupeia_antarctica)	Tristerix_corymbosus)))	(Baratranthus_axanthus
(Agelanthus_sansibarensis	(((((Globimetula_dinklagei	Emelianthe_panganensis)	((Oedina_pendens	Erianthemum_dregei)	(((((Oliverella_rubroviridis	Tapinanthus_quinquangulus)	Englerina_woodfordioides)	Englerina_ramulosa)	Tapinanthus_constrictiflorus)	(((((Muellerina_eucalyptoides	Ileostylus_micranthus)	(((Tupeia_antarctica	((((Aetanthus_nodosus	Desmaria_mutabilis)	(Tripodanthus_acutifolius	((((Struthanthus_oerstedii	Struthanthus_woodsonii)	(Cladocolea_gracilis	Psittacanthus_angustifolius))	Passovia_pyrifolia)	(Psittacanthus_calyculatus	(Oryctanthus_occidentalis	Dendropemon_bicolor)))))	(Atkinsonia_ligustrina	(Ligaria_cuneifolia	((Peraxilla_tetrapetala	Alepis_flavida)	((Decaisnina_triflora	(((Loxanthera_speciosa	Amylotheca_duthieana)	(Macrosolen_cochinchinensis	Lepeostegeres_lancifolia))	(Lysiana_exocarpi	Lysiana_filifolia)))	(Notanthera_heterophylla	Lepidaria_sp_Nickrent_4044))))))	Tristerix_corymbosus))	(Gaiadendron_punctatum	Nuytsia_floribunda))	(Cecarria_obtusifolia	((Loranthus_odoratus	(Loranthus_delavayi	Loranthus_kaoi))	Loranthus_europaeus))))	(Baratranthus_axanthus	((((Diplatia_furcata	Amyema_glabra)	Sogerianthe_sessiflora)	(Amyema_queenslandica
(Agelanthus_sansibarensis	((Berhautia_senegalensis	(Oncella_ambigua	Oncocalyx_sulfureus))	(Moquiniella_rubra	(Bakerella_sp_Nickrent_4161	((((((Oliverella_rubroviridis	Tapinanthus_quinquangulus)	Englerina_ramulosa)	Tapinanthus_constrictiflorus)	Englerina_woodfordioides)	((Globimetula_dinklagei	Emelianthe_panganensis)	(Helixanthera_kirkii	((Oedina_pendens	Erianthemum_dregei)	((Vanwykia_remota	Socratina_bemarivensis)	(((((Muellerina_eucalyptoides	Ileostylus_micranthus)	(((Tupeia_antarctica	(((Tripodanthus_acutifolius	((Oryctanthus_occidentalis	Dendropemon_bicolor)	((Struthanthus_woodsonii	((Cladocolea_gracilis	Psittacanthus_angustifolius)	Struthanthus_oerstedii))	(Psittacanthus_calyculatus	Passovia_pyrifolia))))	((Atkinsonia_ligustrina	((Peraxilla_tetrapetala	Alepis_flavida)	((((Loxanthera_speciosa	Amylotheca_duthieana)	Macrosolen_cochinchinensis)	((Lysiana_exocarpi	Lysiana_filifolia)	(Lepeostegeres_lancifolia	Decaisnina_triflora)))	(Notanthera_heterophylla	Lepidaria_sp_Nickrent_4044))))	(Ligaria_cuneifolia	(Aetanthus_nodosus	Desmaria_mutabilis))))	Tristerix_corymbosus))	(Gaiadendron_punctatum	Nuytsia_floribunda))	(Cecarria_obtusifolia	((Loranthus_delavayi
(Agelanthus_sansibarensis	((Berhautia_senegalensis	(Oncella_ambigua	Oncocalyx_sulfureus))	(Phragmanthera_crassicaulis	(((((((((Dendrophthoe_longituba	Dendrophthoe_curvata)	Helixanthera_coccinea)	Taxillus_chinensis)	(((Cecarria_obtusifolia	((Loranthus_odoratus	(Loranthus_delavayi	Loranthus_kaoi))	Loranthus_europaeus))	((Muellerina_eucalyptoides	Ileostylus_micranthus)	(Tristerix_corymbosus	(Tupeia_antarctica	((Atkinsonia_ligustrina	(((Notanthera_heterophylla	Lepidaria_sp_Nickrent_4044)	Gaiadendron_punctatum)	((((((Loxanthera_speciosa	Amylotheca_duthieana)	Lepeostegeres_lancifolia)	(Macrosolen_cochinchinensis	(Lysiana_exocarpi	Lysiana_filifolia)))	(Nuytsia_floribunda	Decaisnina_triflora))	Peraxilla_tetrapetala)	Alepis_flavida)))	((Ligaria_cuneifolia	(Aetanthus_nodosus	Desmaria_mutabilis))	(Tripodanthus_acutifolius	((((Cladocolea_gracilis	Psittacanthus_angustifolius)	(Struthanthus_oerstedii	Struthanthus_woodsonii))	(Passovia_pyrifolia	(Oryctanthus_occidentalis	Dendropemon_bicolor)))	Psittacanthus_calyculatus))))))))	(Baratranthus_axanthus	((Dactyliophora_novaeguineae	((Diplatia_furcata	Amyema_glabra)	Sogerianthe_sessiflora))	(Helixanthera_cylindrica
(Agelanthus_sansibarensis	((Berhautia_senegalensis	(Oncella_ambigua	Oncocalyx_sulfureus))	(Phragmanthera_crassicaulis	((((Septulina_glauca	((Oliverella_rubroviridis	(Tapinanthus_quinquangulus	(Englerina_ramulosa	Tapinanthus_constrictiflorus)))	Englerina_woodfordioides))	(((Oedina_pendens	Erianthemum_dregei)	(Globimetula_dinklagei	Emelianthe_panganensis))	((((Dendrophthoe_longituba	Dendrophthoe_curvata)	((Scurrula_pulverulenta	(Scurrula_ferruginea	Scurrula_parasitica))	(Taxillus_chinensis	((Helixanthera_coccinea	(((Muellerina_eucalyptoides	Ileostylus_micranthus)	(((Tristerix_corymbosus	Nuytsia_floribunda)	(Tupeia_antarctica	(((Atkinsonia_ligustrina	((((Loxanthera_speciosa	Amylotheca_duthieana)	((Lepeostegeres_lancifolia	Macrosolen_cochinchinensis)	(Lysiana_exocarpi	Lysiana_filifolia)))	Decaisnina_triflora)	(Peraxilla_tetrapetala	Alepis_flavida)))	((Ligaria_cuneifolia	(Aetanthus_nodosus	Desmaria_mutabilis))	(Tripodanthus_acutifolius	(((Cladocolea_gracilis	Psittacanthus_angustifolius)	(Struthanthus_oerstedii	Struthanthus_woodsonii))	(Passovia_pyrifolia	(Psittacanthus_calyculatus	(Oryctanthus_occidentalis	Dendropemon_bicolor)))))))	((Notanthera_heterophylla
(Agelanthus_sansibarensis	((Berhautia_senegalensis	(Oncella_ambigua	Oncocalyx_sulfureus))	((Bakerella_sp_Nickrent_4161	(((((((((Muellerina_eucalyptoides	Ileostylus_micranthus)	(((Atkinsonia_ligustrina	Ligaria_cuneifolia)	(((Notanthera_heterophylla	(Tupeia_antarctica	(Aetanthus_nodosus	Desmaria_mutabilis)))	(Tripodanthus_acutifolius	(((Struthanthus_oerstedii	Struthanthus_woodsonii)	(Passovia_pyrifolia	(Psittacanthus_angustifolius	(Psittacanthus_calyculatus	(Oryctanthus_occidentalis	Dendropemon_bicolor)))))	Cladocolea_gracilis)))	(((Tristerix_corymbosus	Nuytsia_floribunda)	Gaiadendron_punctatum)	((Peraxilla_tetrapetala	Alepis_flavida)	((Loxanthera_speciosa	Amylotheca_duthieana)	((Lepeostegeres_lancifolia	(Lepidaria_sp_Nickrent_4044	Macrosolen_cochinchinensis))	(Decaisnina_triflora	(Lysiana_exocarpi	Lysiana_filifolia))))))))	(Cecarria_obtusifolia	(((Loranthus_kaoi	Loranthus_odoratus)	Loranthus_delavayi)	Loranthus_europaeus))))	(Baratranthus_axanthus	((Diplatia_furcata	Amyema_glabra)	(Sogerianthe_sessiflora	(Amyema_queenslandica	(Dactyliophora_novaeguineae	Benthamina_alyxifolia))))))	Helixanthera_cylindrica)	(Taxillus_chinensis	((Scurrula_pulverulenta
(Helixanthera_coccinea	((Dendrophthoe_longituba	Dendrophthoe_curvata)	((((((Oedina_pendens	(Englerina_woodfordioides	Erianthemum_dregei))	(((Helixanthera_kirkii	Moquiniella_rubra)	(Emelianthe_panganensis	Globimetula_dinklagei))	(Bakerella_sp_Nickrent_4161	((Agelanthus_sansibarensis	((Oncella_ambigua	Oncocalyx_sulfureus)	Berhautia_senegalensis))	Phragmanthera_crassicaulis))))	Septulina_glauca)	((Vanwykia_remota	Socratina_bemarivensis)	(((Englerina_ramulosa	Oliverella_rubroviridis)	Tapinanthus_quinquangulus)	Tapinanthus_constrictiflorus)))	((((Muellerina_eucalyptoides	Ileostylus_micranthus)	(((Tristerix_corymbosus	(Tupeia_antarctica	((Nuytsia_floribunda	(Aetanthus_nodosus	Desmaria_mutabilis))	((Atkinsonia_ligustrina	((Tripodanthus_acutifolius	((Struthanthus_oerstedii	(Psittacanthus_calyculatus	Struthanthus_woodsonii))	(Passovia_pyrifolia	((Psittacanthus_angustifolius	Cladocolea_gracilis)	(Oryctanthus_occidentalis	Dendropemon_bicolor)))))	Gaiadendron_punctatum))	((Peraxilla_tetrapetala	Alepis_flavida)	((((Loxanthera_speciosa	Amylotheca_duthieana)	(Lepeostegeres_lancifolia	Macrosolen_cochinchinensis))	(Decaisnina_triflora	(Lysiana_exocarpi	Lysiana_filifolia)))
(Plicosepalus_sagittifolius	((Helixanthera_coccinea	(Dendrophthoe_longituba	Dendrophthoe_curvata))	((((((Oncella_ambigua	Oncocalyx_sulfureus)	(Berhautia_senegalensis	Agelanthus_sansibarensis))	Bakerella_sp_Nickrent_4161)	(Septulina_glauca	(Phragmanthera_crassicaulis	((Helixanthera_kirkii	Moquiniella_rubra)	(Oedina_pendens	(Erianthemum_dregei	(Emelianthe_panganensis	Globimetula_dinklagei)))))))	((Vanwykia_remota	Socratina_bemarivensis)	((Englerina_woodfordioides	(Oliverella_rubroviridis	Tapinanthus_quinquangulus))	(Englerina_ramulosa	Tapinanthus_constrictiflorus))))	((((Muellerina_eucalyptoides	Ileostylus_micranthus)	(((Tristerix_corymbosus	(Tupeia_antarctica	((Nuytsia_floribunda	(Aetanthus_nodosus	Desmaria_mutabilis))	((Tripodanthus_acutifolius	(((Struthanthus_oerstedii	Struthanthus_woodsonii)	((Psittacanthus_calyculatus	(Oryctanthus_occidentalis	Dendropemon_bicolor))	(Passovia_pyrifolia	Psittacanthus_angustifolius)))	Cladocolea_gracilis))	((Gaiadendron_punctatum	((Peraxilla_tetrapetala	Alepis_flavida)	((Decaisnina_triflora	((Lysiana_exocarpi	Lysiana_filifolia)	((Loxanthera_speciosa	Amylotheca_duthieana)	(Lepeostegeres_lancifolia	Macrosolen_cochinchinensis))))
((Oncocalyx_sulfureus	Agelanthus_sansibarensis)	(((((Septulina_glauca	((((Erianthemum_dregei	Globimetula_dinklagei)	(Oedina_pendens	Emelianthe_panganensis))	(Englerina_woodfordioides	(((Tapinanthus_constrictiflorus	Englerina_ramulosa)	Oliverella_rubroviridis)	Tapinanthus_quinquangulus)))	((Helixanthera_kirkii	(Socratina_bemarivensis	Vanwykia_remota))	(((Muellerina_eucalyptoides	Ileostylus_micranthus)	(((((Aetanthus_nodosus	Desmaria_mutabilis)	((Tripodanthus_acutifolius	((((Struthanthus_oerstedii	Struthanthus_woodsonii)	(((Dendropemon_bicolor	Oryctanthus_occidentalis)	Passovia_pyrifolia)	Psittacanthus_angustifolius))	Cladocolea_gracilis)	Psittacanthus_calyculatus))	(Atkinsonia_ligustrina	(Ligaria_cuneifolia	(Peraxilla_tetrapetala	(Alepis_flavida	(((Decaisnina_triflora	Lepeostegeres_lancifolia)	((Lepidaria_sp_Nickrent_4044	Macrosolen_cochinchinensis)	(Lysiana_exocarpi	Lysiana_filifolia)))	(Amylotheca_duthieana	Loxanthera_speciosa))))))))	(Tristerix_corymbosus	Tupeia_antarctica))	(Gaiadendron_punctatum	(Nuytsia_floribunda	Notanthera_heterophylla)))	(Cecarria_obtusifolia	(Loranthus_europaeus	((Loranthus_kaoi	Loranthus_odoratus)	Loranthus_delavayi)))))
(Agelanthus_sansibarensis	(((((Septulina_glauca	(((Emelianthe_panganensis	Globimetula_dinklagei)	(Oedina_pendens	Erianthemum_dregei))	((((Englerina_ramulosa	Oliverella_rubroviridis)	Tapinanthus_quinquangulus)	(Tapinanthus_constrictiflorus	Englerina_woodfordioides))	(((((Cecarria_obtusifolia	(Loranthus_europaeus	(Loranthus_delavayi	(Loranthus_kaoi	Loranthus_odoratus))))	((Muellerina_eucalyptoides	Ileostylus_micranthus)	(Ligaria_cuneifolia	((((((Aetanthus_nodosus	Desmaria_mutabilis)	(Nuytsia_floribunda	Tristerix_corymbosus))	Tupeia_antarctica)	(Gaiadendron_punctatum	(Lepidaria_sp_Nickrent_4044	Notanthera_heterophylla)))	(((((Decaisnina_triflora	(Lysiana_exocarpi	Lysiana_filifolia))	((Lepeostegeres_lancifolia	Macrosolen_cochinchinensis)	(Amylotheca_duthieana	Loxanthera_speciosa)))	Alepis_flavida)	Peraxilla_tetrapetala)	((((Dendropemon_bicolor	Oryctanthus_occidentalis)	Passovia_pyrifolia)	(Cladocolea_gracilis	(Psittacanthus_angustifolius	(Struthanthus_oerstedii	Struthanthus_woodsonii))))	(Psittacanthus_calyculatus	Tripodanthus_acutifolius))))	Atkinsonia_ligustrina))))	(Helixanthera_cylindrica	((Diplatia_furcata	Amyema_glabra)	((Amyema_queenslandica
(Agelanthus_sansibarensis	((((((Plicosepalus_sagittifolius	((Socratina_bemarivensis	Vanwykia_remota)	Septulina_glauca))	(((((Cecarria_obtusifolia	(Loranthus_europaeus	(Loranthus_odoratus	(Loranthus_delavayi	Loranthus_kaoi))))	(((Muellerina_eucalyptoides	Ileostylus_micranthus)	(((Gaiadendron_punctatum	Lepidaria_sp_Nickrent_4044)	((Atkinsonia_ligustrina	((((Lysiana_exocarpi	Lysiana_filifolia)	((Decaisnina_triflora	Lepeostegeres_lancifolia)	(Macrosolen_cochinchinensis	(Amylotheca_duthieana	Loxanthera_speciosa))))	Alepis_flavida)	Peraxilla_tetrapetala))	((Desmaria_mutabilis	(Nuytsia_floribunda	Tristerix_corymbosus))	((((Struthanthus_oerstedii	Struthanthus_woodsonii)	(((Cladocolea_gracilis	(Dendropemon_bicolor	Oryctanthus_occidentalis))	Psittacanthus_angustifolius)	(Psittacanthus_calyculatus	Passovia_pyrifolia)))	Tripodanthus_acutifolius)	(Aetanthus_nodosus	Tupeia_antarctica)))))	Ligaria_cuneifolia))	Notanthera_heterophylla))	((Baratranthus_axanthus	Helixanthera_cylindrica)	((Amyema_queenslandica	Benthamina_alyxifolia)	((Sogerianthe_sessiflora	(Diplatia_furcata	Amyema_glabra))	Dactyliophora_novaeguineae))))	(((Helixanthera_coccinea	(Dendrophthoe_longituba
(Agelanthus_sansibarensis	((Phragmanthera_crassicaulis	(Bakerella_sp_Nickrent_4161	((Helixanthera_kirkii	Moquiniella_rubra)	(((Emelianthe_panganensis	Globimetula_dinklagei)	(Oedina_pendens	Erianthemum_dregei))	(((Englerina_ramulosa	Tapinanthus_constrictiflorus)	(Englerina_woodfordioides	(Oliverella_rubroviridis	Tapinanthus_quinquangulus)))	((Septulina_glauca	(Plicosepalus_sagittifolius	(Socratina_bemarivensis	Vanwykia_remota)))	((((((Notanthera_heterophylla	Cecarria_obtusifolia)	(Loranthus_europaeus	(Loranthus_delavayi	(Loranthus_kaoi	Loranthus_odoratus))))	((Muellerina_eucalyptoides	Ileostylus_micranthus)	((((Tupeia_antarctica	((Nuytsia_floribunda	Tristerix_corymbosus)	((Lepidaria_sp_Nickrent_4044	Gaiadendron_punctatum)	(((Macrosolen_cochinchinensis	(Lysiana_exocarpi	Lysiana_filifolia))	((Decaisnina_triflora	Lepeostegeres_lancifolia)	(Amylotheca_duthieana	Loxanthera_speciosa)))	(Alepis_flavida	Peraxilla_tetrapetala)))))	((Aetanthus_nodosus	Desmaria_mutabilis)	((((Psittacanthus_angustifolius	Passovia_pyrifolia)	(Cladocolea_gracilis	(Struthanthus_oerstedii	Struthanthus_woodsonii)))	(Psittacanthus_calyculatus	(Dendropemon_bicolor	Oryctanthus_occidentalis)))
(Agelanthus_sansibarensis	((Bakerella_sp_Nickrent_4161	((((((Helixanthera_kirkii	Moquiniella_rubra)	Oedina_pendens)	Erianthemum_dregei)	(((((((Cecarria_obtusifolia	(Loranthus_europaeus	((Loranthus_kaoi	Loranthus_odoratus)	Loranthus_delavayi)))	((Muellerina_eucalyptoides	Ileostylus_micranthus)	((Tristerix_corymbosus	(((Ligaria_cuneifolia	((Aetanthus_nodosus	Desmaria_mutabilis)	((((Dendropemon_bicolor	Oryctanthus_occidentalis)	(((Struthanthus_oerstedii	Struthanthus_woodsonii)	(Psittacanthus_angustifolius	Cladocolea_gracilis))	Passovia_pyrifolia))	Psittacanthus_calyculatus)	Tripodanthus_acutifolius)))	Atkinsonia_ligustrina)	((Lepidaria_sp_Nickrent_4044	Gaiadendron_punctatum)	(Alepis_flavida	(Peraxilla_tetrapetala	((((Macrosolen_cochinchinensis	(Decaisnina_triflora	Lepeostegeres_lancifolia))	(Amylotheca_duthieana	Loxanthera_speciosa))	(Lysiana_exocarpi	Lysiana_filifolia))	(Nuytsia_floribunda	Notanthera_heterophylla)))))))	Tupeia_antarctica)))	(Baratranthus_axanthus	(Helixanthera_cylindrica	((Amyema_queenslandica	Benthamina_alyxifolia)	(Dactyliophora_novaeguineae	(Sogerianthe_sessiflora	(Diplatia_furcata	Amyema_glabra)))))))	((Taxillus_chinensis
(Agelanthus_sansibarensis	((((Socratina_bemarivensis	Vanwykia_remota)	(Emelianthe_panganensis	Globimetula_dinklagei))	(((Bakerella_sp_Nickrent_4161	(Septulina_glauca	(((((Ileostylus_micranthus	(((((Gaiadendron_punctatum	(Tristerix_corymbosus	Nuytsia_floribunda))	(Peraxilla_tetrapetala	(((Decaisnina_triflora	(Lysiana_exocarpi	Lysiana_filifolia))	((Amylotheca_duthieana	Loxanthera_speciosa)	(Lepeostegeres_lancifolia	Macrosolen_cochinchinensis)))	Alepis_flavida)))	((Lepidaria_sp_Nickrent_4044	Notanthera_heterophylla)	(Tupeia_antarctica	((Ligaria_cuneifolia	(Desmaria_mutabilis	Aetanthus_nodosus))	(Atkinsonia_ligustrina	((((Struthanthus_oerstedii	Struthanthus_woodsonii)	(Psittacanthus_angustifolius	Cladocolea_gracilis))	(Passovia_pyrifolia	(Dendropemon_bicolor	Oryctanthus_occidentalis)))	(Psittacanthus_calyculatus	Tripodanthus_acutifolius)))))))	(Cecarria_obtusifolia	(Loranthus_europaeus	((Loranthus_kaoi	Loranthus_odoratus)	Loranthus_delavayi))))	Muellerina_eucalyptoides))	((Amyema_queenslandica	((Sogerianthe_sessiflora	Dactyliophora_novaeguineae)	Benthamina_alyxifolia))	(Diplatia_furcata	Amyema_glabra)))	((((((Tapinanthus_constrictiflorus	Englerina_ramulosa)
(Agelanthus_sansibarensis	(((((Oedina_pendens	Erianthemum_dregei)	(((Septulina_glauca	(Vanwykia_remota	((((Englerina_ramulosa	Oliverella_rubroviridis)	(Tapinanthus_quinquangulus	Englerina_woodfordioides))	Tapinanthus_constrictiflorus)	((((Taxillus_chinensis	(((Scurrula_parasitica	Scurrula_pulverulenta)	Scurrula_ferruginea)	(Helixanthera_coccinea	(Dendrophthoe_longituba	Dendrophthoe_curvata))))	((((Notanthera_heterophylla	((((Ligaria_cuneifolia	Desmaria_mutabilis)	((Aetanthus_nodosus	Atkinsonia_ligustrina)	(Lepidaria_sp_Nickrent_4044	(Peraxilla_tetrapetala	(((((Lepeostegeres_lancifolia	Macrosolen_cochinchinensis)	(Lysiana_exocarpi	Lysiana_filifolia))	(Amylotheca_duthieana	Loxanthera_speciosa))	Decaisnina_triflora)	Alepis_flavida)))))	((((Struthanthus_oerstedii	Struthanthus_woodsonii)	(Psittacanthus_angustifolius	Cladocolea_gracilis))	(Passovia_pyrifolia	(Psittacanthus_calyculatus	(Dendropemon_bicolor	Oryctanthus_occidentalis))))	Tripodanthus_acutifolius))	((Nuytsia_floribunda	Gaiadendron_punctatum)	(Tupeia_antarctica	Tristerix_corymbosus))))	(Cecarria_obtusifolia	(Loranthus_europaeus	((Loranthus_kaoi	Loranthus_odoratus)	Loranthus_delavayi))))
(Agelanthus_sansibarensis	(((Septulina_glauca	((((Oliverella_rubroviridis	(Tapinanthus_constrictiflorus	Englerina_ramulosa))	Tapinanthus_quinquangulus)	Englerina_woodfordioides)	(Helixanthera_coccinea	(((((((Peraxilla_tetrapetala	(Ligaria_cuneifolia	(Alepis_flavida	(((Decaisnina_triflora	(Lysiana_exocarpi	Lysiana_filifolia))	((Amylotheca_duthieana	Loxanthera_speciosa)	(Lepeostegeres_lancifolia	Macrosolen_cochinchinensis)))	(Lepidaria_sp_Nickrent_4044	Notanthera_heterophylla)))))	(((((Tupeia_antarctica	(Aetanthus_nodosus	Desmaria_mutabilis))	(Nuytsia_floribunda	Tristerix_corymbosus))	(Struthanthus_oerstedii	Struthanthus_woodsonii))	(((Psittacanthus_angustifolius	(Psittacanthus_calyculatus	(Dendropemon_bicolor	Oryctanthus_occidentalis)))	Passovia_pyrifolia)	Cladocolea_gracilis))	(Gaiadendron_punctatum	Tripodanthus_acutifolius)))	Atkinsonia_ligustrina)	(Cecarria_obtusifolia	(Loranthus_europaeus	((Loranthus_kaoi	Loranthus_odoratus)	Loranthus_delavayi))))	(Muellerina_eucalyptoides	Ileostylus_micranthus))	((Baratranthus_axanthus	((Dactyliophora_novaeguineae	(Sogerianthe_sessiflora	(Diplatia_furcata	Amyema_glabra)))	(Amyema_queenslandica	Benthamina_alyxifolia)))
(Agelanthus_sansibarensis	(((((((Oedina_pendens	Erianthemum_dregei)	(Englerina_woodfordioides	((Helixanthera_kirkii	Moquiniella_rubra)	Emelianthe_panganensis)))	(((Helixanthera_cylindrica	(Oliverella_rubroviridis	(Tapinanthus_quinquangulus	(Tapinanthus_constrictiflorus	Englerina_ramulosa))))	((Socratina_bemarivensis	Vanwykia_remota)	((Scurrula_ferruginea	(Scurrula_parasitica	Scurrula_pulverulenta))	(((Helixanthera_coccinea	(Dendrophthoe_longituba	Dendrophthoe_curvata))	Taxillus_chinensis)	(Plicosepalus_sagittifolius	((((((((((((Psittacanthus_calyculatus	(((Psittacanthus_angustifolius	Cladocolea_gracilis)	(Struthanthus_oerstedii	Struthanthus_woodsonii))	(Passovia_pyrifolia	(Dendropemon_bicolor	Oryctanthus_occidentalis))))	Tripodanthus_acutifolius)	Atkinsonia_ligustrina)	(Peraxilla_tetrapetala	(Alepis_flavida	(((((Lepeostegeres_lancifolia	Decaisnina_triflora)	Macrosolen_cochinchinensis)	(Lysiana_exocarpi	Lysiana_filifolia))	(Amylotheca_duthieana	Loxanthera_speciosa))	Lepidaria_sp_Nickrent_4044))))	(Ligaria_cuneifolia	(Aetanthus_nodosus	Desmaria_mutabilis)))	(Tristerix_corymbosus	Nuytsia_floribunda))	Tupeia_antarctica)	Gaiadendron_punctatum)	Notanthera_heterophylla)
(Agelanthus_sansibarensis	((((Bakerella_sp_Nickrent_4161	Septulina_glauca)	(((((Plicosepalus_sagittifolius	(Helixanthera_coccinea	(Dendrophthoe_longituba	Dendrophthoe_curvata)))	((Scurrula_ferruginea	(Taxillus_chinensis	(Scurrula_parasitica	Scurrula_pulverulenta)))	(((Cecarria_obtusifolia	(Loranthus_europaeus	(Loranthus_odoratus	(Loranthus_delavayi	Loranthus_kaoi))))	((Muellerina_eucalyptoides	Ileostylus_micranthus)	((Tristerix_corymbosus	((Lepidaria_sp_Nickrent_4044	Gaiadendron_punctatum)	Nuytsia_floribunda))	(Tupeia_antarctica	(((((Psittacanthus_angustifolius	Cladocolea_gracilis)	(Struthanthus_oerstedii	Struthanthus_woodsonii))	(Passovia_pyrifolia	(Psittacanthus_calyculatus	(Dendropemon_bicolor	Oryctanthus_occidentalis))))	Tripodanthus_acutifolius)	((Atkinsonia_ligustrina	(Ligaria_cuneifolia	(Aetanthus_nodosus	Desmaria_mutabilis)))	(Peraxilla_tetrapetala	(Alepis_flavida	((Lysiana_exocarpi	Lysiana_filifolia)	((Amylotheca_duthieana	Loxanthera_speciosa)	((Lepeostegeres_lancifolia	(Notanthera_heterophylla	Decaisnina_triflora))	Macrosolen_cochinchinensis)))))))))))	((Helixanthera_cylindrica	Baratranthus_axanthus)	(Sogerianthe_sessiflora	((Diplatia_furcata
((((((Phragmanthera_crassicaulis	Septulina_glauca)	(((((((Oliverella_rubroviridis	Tapinanthus_quinquangulus)	Englerina_ramulosa)	Tapinanthus_constrictiflorus)	Plicosepalus_sagittifolius)	(((((Amyema_queenslandica	(Dactyliophora_novaeguineae	Benthamina_alyxifolia))	((Amyema_glabra	Diplatia_furcata)	Sogerianthe_sessiflora))	Helixanthera_cylindrica)	(Baratranthus_axanthus	((((Ligaria_cuneifolia	(Notanthera_heterophylla	((((Decaisnina_triflora	Lepeostegeres_lancifolia)	(Loxanthera_speciosa	Amylotheca_duthieana))	((Lepidaria_sp_Nickrent_4044	Macrosolen_cochinchinensis)	(Lysiana_filifolia	Lysiana_exocarpi)))	(Peraxilla_tetrapetala	Alepis_flavida))))	((Tripodanthus_acutifolius	((((Struthanthus_woodsonii	Struthanthus_oerstedii)	(Cladocolea_gracilis	Psittacanthus_angustifolius))	((Dendropemon_bicolor	Oryctanthus_occidentalis)	(Passovia_pyrifolia	Psittacanthus_calyculatus)))	(Tupeia_antarctica	((Tristerix_corymbosus	Nuytsia_floribunda)	Gaiadendron_punctatum))))	((Aetanthus_nodosus	Desmaria_mutabilis)	Atkinsonia_ligustrina)))	((Loranthus_europaeus	(Loranthus_delavayi	(Loranthus_kaoi	Loranthus_odoratus)))	Cecarria_obtusifolia))	(Muellerina_eucalyptoides	Ileostylus_micranthus))))
(((Bakerella_sp_Nickrent_4161	(Phragmanthera_crassicaulis	(Septulina_glauca	(((Socratina_bemarivensis	Vanwykia_remota)	((Plicosepalus_sagittifolius	((((((Amyema_glabra	Diplatia_furcata)	Sogerianthe_sessiflora)	(Baratranthus_axanthus	Helixanthera_cylindrica))	((Dactyliophora_novaeguineae	(Benthamina_alyxifolia	Amyema_queenslandica))	(((Notanthera_heterophylla	(((Atkinsonia_ligustrina	((Cladocolea_gracilis	(((Psittacanthus_angustifolius	Passovia_pyrifolia)	((Dendropemon_bicolor	Oryctanthus_occidentalis)	Psittacanthus_calyculatus))	(Struthanthus_woodsonii	Struthanthus_oerstedii)))	Tripodanthus_acutifolius))	((((Loxanthera_speciosa	Amylotheca_duthieana)	((Lysiana_filifolia	Lysiana_exocarpi)	((Decaisnina_triflora	Lepeostegeres_lancifolia)	(Lepidaria_sp_Nickrent_4044	Macrosolen_cochinchinensis))))	(Peraxilla_tetrapetala	Alepis_flavida))	(Tristerix_corymbosus	(Nuytsia_floribunda	Gaiadendron_punctatum))))	(Tupeia_antarctica	(Ligaria_cuneifolia	(Aetanthus_nodosus	Desmaria_mutabilis)))))	((Loranthus_europaeus	(Loranthus_odoratus	(Loranthus_delavayi	Loranthus_kaoi)))	Cecarria_obtusifolia))	(Muellerina_eucalyptoides	Ileostylus_micranthus))))	(((Scurrula_pulverulenta
(((Phragmanthera_crassicaulis	((((Septulina_glauca	((Globimetula_dinklagei	(((Tapinanthus_quinquangulus	Oliverella_rubroviridis)	(Englerina_ramulosa	Tapinanthus_constrictiflorus))	(Helixanthera_kirkii	(Socratina_bemarivensis	Vanwykia_remota))))	(Plicosepalus_sagittifolius	((((((Notanthera_heterophylla	(Tupeia_antarctica	((Ligaria_cuneifolia	(Aetanthus_nodosus	Desmaria_mutabilis))	((Atkinsonia_ligustrina	((((Passovia_pyrifolia	(Dendropemon_bicolor	Oryctanthus_occidentalis))	((Psittacanthus_angustifolius	Cladocolea_gracilis)	(Struthanthus_oerstedii	Struthanthus_woodsonii)))	Psittacanthus_calyculatus)	Tripodanthus_acutifolius))	((Peraxilla_tetrapetala	(Alepis_flavida	((Loxanthera_speciosa	Amylotheca_duthieana)	((Lysiana_filifolia	Lysiana_exocarpi)	(Decaisnina_triflora	(Lepeostegeres_lancifolia	Macrosolen_cochinchinensis))))))	((Lepidaria_sp_Nickrent_4044	Gaiadendron_punctatum)	(Tristerix_corymbosus	Nuytsia_floribunda)))))))	((Loranthus_europaeus	(Loranthus_delavayi	(Loranthus_kaoi	Loranthus_odoratus)))	Cecarria_obtusifolia))	(Muellerina_eucalyptoides	Ileostylus_micranthus))	(Baratranthus_axanthus	(Helixanthera_cylindrica	((Amyema_glabra	Diplatia_furcata)
(((Phragmanthera_crassicaulis	((Septulina_glauca	((Globimetula_dinklagei	Emelianthe_panganensis)	((Helixanthera_kirkii	Moquiniella_rubra)	((Oedina_pendens	Erianthemum_dregei)	(((Englerina_woodfordioides	(Tapinanthus_quinquangulus	Oliverella_rubroviridis))	(Englerina_ramulosa	Tapinanthus_constrictiflorus))	((((((((((Aetanthus_nodosus	Desmaria_mutabilis)	(((Cladocolea_gracilis	(Psittacanthus_angustifolius	((Psittacanthus_calyculatus	(Dendropemon_bicolor	Oryctanthus_occidentalis))	Passovia_pyrifolia)))	(Struthanthus_oerstedii	Struthanthus_woodsonii))	Tripodanthus_acutifolius))	(Atkinsonia_ligustrina	(Ligaria_cuneifolia	(Notanthera_heterophylla	(Peraxilla_tetrapetala	(Alepis_flavida	((Loxanthera_speciosa	Amylotheca_duthieana)	((Lysiana_filifolia	Lysiana_exocarpi)	(Decaisnina_triflora	(Lepeostegeres_lancifolia	Macrosolen_cochinchinensis))))))))))	((Lepidaria_sp_Nickrent_4044	Gaiadendron_punctatum)	Nuytsia_floribunda))	Tupeia_antarctica)	Tristerix_corymbosus)	((Loranthus_europaeus	(Loranthus_delavayi	(Loranthus_kaoi	Loranthus_odoratus)))	Cecarria_obtusifolia))	(Muellerina_eucalyptoides	Ileostylus_micranthus))	(Baratranthus_axanthus	(Helixanthera_cylindrica
(((Phragmanthera_crassicaulis	(((Septulina_glauca	(((((Englerina_woodfordioides	(Tapinanthus_quinquangulus	Oliverella_rubroviridis))	(Englerina_ramulosa	Tapinanthus_constrictiflorus))	((((Helixanthera_coccinea	(Dendrophthoe_longituba	Dendrophthoe_curvata))	((Scurrula_ferruginea	(Scurrula_pulverulenta	Scurrula_parasitica))	Taxillus_chinensis))	((((Loranthus_europaeus	(Loranthus_odoratus	(Loranthus_delavayi	Loranthus_kaoi)))	Cecarria_obtusifolia)	((Muellerina_eucalyptoides	Ileostylus_micranthus)	((Notanthera_heterophylla	(Lepidaria_sp_Nickrent_4044	Gaiadendron_punctatum))	((Tristerix_corymbosus	Tupeia_antarctica)	((((Passovia_pyrifolia	(Psittacanthus_calyculatus	(Dendropemon_bicolor	Oryctanthus_occidentalis)))	(((Psittacanthus_angustifolius	Cladocolea_gracilis)	Struthanthus_oerstedii)	Struthanthus_woodsonii))	Tripodanthus_acutifolius)	((Peraxilla_tetrapetala	(Alepis_flavida	(((Lepeostegeres_lancifolia	(Macrosolen_cochinchinensis	(Loxanthera_speciosa	Amylotheca_duthieana)))	(Lysiana_filifolia	Lysiana_exocarpi))	(Nuytsia_floribunda	Decaisnina_triflora))))	(Atkinsonia_ligustrina	((Aetanthus_nodosus	Desmaria_mutabilis)	Ligaria_cuneifolia))))))))	((Baratranthus_axanthus
(((Bakerella_sp_Nickrent_4161	((Septulina_glauca	(((((Englerina_woodfordioides	(Tapinanthus_quinquangulus	((Englerina_ramulosa	Tapinanthus_constrictiflorus)	Oliverella_rubroviridis)))	((Plicosepalus_sagittifolius	(Helixanthera_coccinea	(Dendrophthoe_longituba	Dendrophthoe_curvata)))	(((Scurrula_ferruginea	(Scurrula_pulverulenta	Scurrula_parasitica))	Taxillus_chinensis)	(((Baratranthus_axanthus	(((Dactyliophora_novaeguineae	(Benthamina_alyxifolia	Amyema_queenslandica))	Sogerianthe_sessiflora)	(Amyema_glabra	Diplatia_furcata)))	Helixanthera_cylindrica)	((Muellerina_eucalyptoides	Ileostylus_micranthus)	((Tupeia_antarctica	(((((((Psittacanthus_calyculatus	(Dendropemon_bicolor	Oryctanthus_occidentalis))	((((Psittacanthus_angustifolius	Cladocolea_gracilis)	Struthanthus_oerstedii)	Struthanthus_woodsonii)	Passovia_pyrifolia))	Tripodanthus_acutifolius)	((Aetanthus_nodosus	Desmaria_mutabilis)	Ligaria_cuneifolia))	Atkinsonia_ligustrina)	(Notanthera_heterophylla	(Peraxilla_tetrapetala	(Alepis_flavida	(((Decaisnina_triflora	Lepeostegeres_lancifolia)	(Macrosolen_cochinchinensis	(Loxanthera_speciosa	Amylotheca_duthieana)))	(Lysiana_filifolia	Lysiana_exocarpi))))))	((Lepidaria_sp_Nickrent_4044
(((Phragmanthera_crassicaulis	(Bakerella_sp_Nickrent_4161	(((Helixanthera_kirkii	Moquiniella_rubra)	Septulina_glauca)	((Oedina_pendens	Erianthemum_dregei)	(((Socratina_bemarivensis	Vanwykia_remota)	(((((Tapinanthus_quinquangulus	(Englerina_ramulosa	Oliverella_rubroviridis))	Tapinanthus_constrictiflorus)	Englerina_woodfordioides)	((Plicosepalus_sagittifolius	(Helixanthera_coccinea	(Dendrophthoe_longituba	Dendrophthoe_curvata)))	(((Scurrula_ferruginea	(Scurrula_pulverulenta	Scurrula_parasitica))	Taxillus_chinensis)	(((Baratranthus_axanthus	((Benthamina_alyxifolia	Amyema_queenslandica)	((Dactyliophora_novaeguineae	Sogerianthe_sessiflora)	(Amyema_glabra	Diplatia_furcata))))	Helixanthera_cylindrica)	((Muellerina_eucalyptoides	Ileostylus_micranthus)	((((((Aetanthus_nodosus	Desmaria_mutabilis)	Tupeia_antarctica)	(Tristerix_corymbosus	Nuytsia_floribunda))	((Lepidaria_sp_Nickrent_4044	(Notanthera_heterophylla	Gaiadendron_punctatum))	(((((Psittacanthus_calyculatus	((Psittacanthus_angustifolius	Dendropemon_bicolor)	Oryctanthus_occidentalis))	Passovia_pyrifolia)	((Cladocolea_gracilis	Struthanthus_oerstedii)	Struthanthus_woodsonii))	Tripodanthus_acutifolius)	(Atkinsonia_ligustrina
((Agelanthus_sansibarensis	(Oncella_ambigua	Oncocalyx_sulfureus))	(((Bakerella_sp_Nickrent_4161	((Phragmanthera_crassicaulis	Septulina_glauca)	(Emelianthe_panganensis	((Oedina_pendens	Erianthemum_dregei)	((((Tapinanthus_constrictiflorus	Englerina_ramulosa)	(Oliverella_rubroviridis	(Englerina_woodfordioides	Tapinanthus_quinquangulus)))	((Helixanthera_kirkii	(Socratina_bemarivensis	Vanwykia_remota))	((Plicosepalus_sagittifolius	(Helixanthera_coccinea	(Dendrophthoe_longituba	Dendrophthoe_curvata)))	(((Scurrula_ferruginea	(Scurrula_pulverulenta	Scurrula_parasitica))	Taxillus_chinensis)	(((Helixanthera_cylindrica	Amyema_queenslandica)	((Baratranthus_axanthus	Benthamina_alyxifolia)	(Dactyliophora_novaeguineae	(Sogerianthe_sessiflora	(Amyema_glabra	Diplatia_furcata)))))	((Muellerina_eucalyptoides	Ileostylus_micranthus)	(((Tupeia_antarctica	(((Ligaria_cuneifolia	(Aetanthus_nodosus	Desmaria_mutabilis))	((Gaiadendron_punctatum	(Peraxilla_tetrapetala	(Alepis_flavida	(((Decaisnina_triflora	Lepeostegeres_lancifolia)	(Loxanthera_speciosa	Amylotheca_duthieana))	((Lepidaria_sp_Nickrent_4044	Macrosolen_cochinchinensis)	(Lysiana_filifolia	Lysiana_exocarpi))))))
[truncated: 212 more rows]
[truncated: 22 more columns]
