# Supplementary material for: Eocene Loranthaceae pollen pushes back divergence ages for major splits in the family
Source: PeerJ. 2017 Jun 7;5:e3373. doi: 10.7717/peerj.3373 (PMC5466002; doi:10.7717/peerj.3373)
Supplement: Supplemental Information 8 — This archive includes all data and analysis files referred to in the main text and supplementary files that are needed to reproduce the shown results. See GuideToFiles.txt for naming schemes and contents of each subfolder included in this archive, and File S1 for analysis set-ups and further background information. [file peerj-05-3373-s008.zip › Step3_speciestrees/ML/RAxML_bootstrap.q]

((Oncocalyx_schimperi	((((Socratina_bemarivensis	Vanwykia_remota)	((Bakerella_sp_Nickrent_4161	(Plicosepalus_sagittifolius	(((Helixanthera_coccinea	(Dendrophthoe_constricta	((Dendrophthoe_longituba	Dendrophthoe_vitellina)	Dendrophthoe_curvata)))	Tolypanthus_involucratus)	((Taxillus_chinensis	(Scurrula_ferruginea	(Scurrula_pulverulenta	Scurrula_parasitica)))	((((Sogerianthe_sessiflora	((Helicanthes_elastica	Amyema_queenslandica)	(Benthamina_alyxifolia	(Dactyliophora_novaeguineae	(((Diplatia_furcata	Diplatia_grandibractea)	Amyema_cambagei)	Amyema_glabra)))))	Plicosepalus_curviflorus)	((((((Tristerix_verticillatus	(Tristerix_penduliflorus	(Tristerix_corymbosus	Tristerix_aphyllus)))	((Tristerix_peruvianus	Tristerix_chodatianus)	((Tristerix_grandiflorus	(Tristerix_pubescens	Tristerix_longebracteatus))	Tristerix_peytonii)))	(((Gaiadendron_punctatum	((((((Psittacanthus_schiedeanus	((Passovia_pyrifolia	(Dendropemon_bicolor	Oryctanthus_occidentalis))	((Cladocolea_cupulata	Cladocolea_mcvaughii)	((Psittacanthus_angustifolius	(Struthanthus_sp_RE_5128_1	Cladocolea_gracilis))	((Struthanthus_orbicularis	Struthanthus_oerstedii)	Struthanthus_woodsonii)))))	Psittacanthus_calyculatus)	(Phthirusa_inorna
(((Oncocalyx_sulfureus	Oncella_ambigua)	Agelanthus_sansibarensis)	((Oncocalyx_schimperi	(((Helixanthera_kirkii	(Socratina_bemarivensis	Vanwykia_remota))	((Bakerella_sp_Nickrent_4161	(Plicosepalus_sagittifolius	(((Helixanthera_coccinea	(Dendrophthoe_curvata	(Dendrophthoe_constricta	(Dendrophthoe_longituba	Dendrophthoe_vitellina))))	Tolypanthus_involucratus)	((Taxillus_chinensis	(Scurrula_ferruginea	(Scurrula_pulverulenta	Scurrula_parasitica)))	((Sogerianthe_sessiflora	((Dactyliophora_novaeguineae	(((Diplatia_furcata	Diplatia_grandibractea)	Amyema_cambagei)	Amyema_glabra))	((Helixanthera_parasitica	(Helicanthes_elastica	Amyema_queenslandica))	Benthamina_alyxifolia)))	((((Cecarria_obtusifolia	((Loranthus_odoratus	(Loranthus_kaoi	Loranthus_delavayi))	(Loranthus_grewingkii	Loranthus_europaeus)))	((Nuytsia_floribunda	Gaiadendron_punctatum)	(((((Aetanthus_nodosus	Desmaria_mutabilis)	(((Psittacanthus_schiedeanus	((Passovia_pyrifolia	(Dendropemon_bicolor	Oryctanthus_occidentalis))	(Psittacanthus_calyculatus	((Cladocolea_cupulata	Cladocolea_mcvaughii)	(((Struthanthus_sp_RE_5128_1	Struthanthus_woodsonii)	(Struthanthus_orbicularis	Struthanthus_oerstedii))
(((((Socratina_bemarivensis	Vanwykia_remota)	(((Plicosepalus_sagittifolius	((Dendrophthoe_curvata	(Dendrophthoe_constricta	(Dendrophthoe_longituba	Dendrophthoe_vitellina)))	(Tolypanthus_involucratus	Helixanthera_coccinea)))	((((Phragmanthera_regularis	((Globimetula_dinklagei	(Septulina_glauca	Emelianthe_panganensis))	((Tapinanthus_sp_OM825	(Erianthemum_dregei	Spragueanella_rhamnifolia))	(Englerina_woodfordioides	(Tapinanthus_quinquangulus	Oliverella_rubroviridis)))))	(Phragmanthera_crassicaulis	(Helixanthera_kirkii	Moquiniella_rubra)))	Plicosepalus_curviflorus)	((Taxillus_chinensis	(Scurrula_pulverulenta	(Scurrula_parasitica	Scurrula_ferruginea)))	((((((((Aetanthus_nodosus	Desmaria_mutabilis)	(((((Passovia_pyrifolia	(Dendropemon_bicolor	Oryctanthus_occidentalis))	(Psittacanthus_calyculatus	((Cladocolea_gracilis	Struthanthus_sp_RE_5128_1)	((Struthanthus_woodsonii	(Struthanthus_orbicularis	Struthanthus_oerstedii))	(Psittacanthus_schiedeanus	Psittacanthus_angustifolius)))))	(Cladocolea_cupulata	Cladocolea_mcvaughii))	(Phthirusa_inorna	(Tripodanthus_acutifolius	(Tripodanthus_flagellaris	Tripodanthus_belmirensis))))	((Notanthera_heterophylla	((Tristerix_verticillatus	(Tristerix_penduliflorus	(Tristerix_corymbosus
(((Oncocalyx_sulfureus	Oncella_ambigua)	Agelanthus_sansibarensis)	((((((Emelianthe_panganensis	((Englerina_woodfordioides	(Tapinanthus_quinquangulus	Oliverella_rubroviridis))	(Tapinanthus_sp_OM825	(Erianthemum_dregei	Spragueanella_rhamnifolia))))	((Globimetula_dinklagei	Phragmanthera_regularis)	((Helixanthera_kirkii	Phragmanthera_crassicaulis)	Septulina_glauca)))	Moquiniella_rubra)	((((Taxillus_chinensis	(Scurrula_pulverulenta	(Scurrula_parasitica	Scurrula_ferruginea)))	(((Baratranthus_axanthus	(Sogerianthe_sessiflora	((Dactyliophora_novaeguineae	((Amyema_glabra	(Diplatia_grandibractea	Diplatia_furcata))	Amyema_cambagei))	((Helicanthes_elastica	Amyema_queenslandica)	Benthamina_alyxifolia))))	((Plicosepalus_curviflorus	Helixanthera_parasitica)	((Cecarria_obtusifolia	((Loranthus_odoratus	(Loranthus_kaoi	Loranthus_delavayi))	(Loranthus_grewingkii	Loranthus_europaeus)))	((Ileostylus_micranthus	(Muellerina_eucalyptoides	Muellerina_celastroides))	(Tupeia_antarctica	((((((Cladocolea_gracilis	(((Cladocolea_cupulata	Cladocolea_mcvaughii)	(Struthanthus_orbicularis	Struthanthus_oerstedii))	(Struthanthus_sp_RE_5128_1	(Psittacanthus_schiedeanus	Struthanthus_woodsonii))))
((Englerina_ramulosa	Tapinanthus_constrictiflorus)	((Berhautia_senegalensis	((Oncocalyx_schimperi	(Oncocalyx_sulfureus	Oncella_ambigua))	Agelanthus_sansibarensis))	((((Helixanthera_parasitica	Socratina_bemarivensis)	Vanwykia_remota)	(((Plicosepalus_curviflorus	(((Phragmanthera_crassicaulis	(((Englerina_woodfordioides	(Tapinanthus_quinquangulus	Oliverella_rubroviridis))	(Tapinanthus_sp_OM825	(Erianthemum_dregei	Spragueanella_rhamnifolia)))	(Emelianthe_panganensis	Globimetula_dinklagei)))	(Septulina_glauca	(Helixanthera_kirkii	Moquiniella_rubra)))	Phragmanthera_regularis))	((Taxillus_chinensis	(Scurrula_pulverulenta	(Scurrula_parasitica	Scurrula_ferruginea)))	(((Baratranthus_axanthus	(Sogerianthe_sessiflora	((Helicanthes_elastica	Amyema_queenslandica)	(Benthamina_alyxifolia	(Dactyliophora_novaeguineae	(Amyema_glabra	((Amyema_cambagei	Diplatia_furcata)	Diplatia_grandibractea)))))))	((((Atkinsonia_ligustrina	(((Peraxilla_tetrapetala	Alepis_flavida)	(((((Macrosolen_cochinchinensis	Macrosolen_melintangensis)	(Lepidaria_oviceps	Lepidaria_sp_Nickrent_4044))	((Decaisnina_brittenii	(Decaisnina_congesta	Decaisnina_signata))	Decaisnina_triflora))	(Lepeostegeres_lancifolia
((((Oncocalyx_schimperi	(Oncocalyx_sulfureus	Oncella_ambigua))	Agelanthus_sansibarensis)	((((Socratina_bemarivensis	Vanwykia_remota)	((((Plicosepalus_curviflorus	Amyema_cambagei)	(Phragmanthera_crassicaulis	Septulina_glauca))	((((Englerina_woodfordioides	(Tapinanthus_quinquangulus	Oliverella_rubroviridis))	(Tapinanthus_sp_OM825	(Erianthemum_dregei	Spragueanella_rhamnifolia)))	(Emelianthe_panganensis	(Phragmanthera_regularis	Globimetula_dinklagei)))	(Helixanthera_kirkii	Moquiniella_rubra)))	(Bakerella_sp_Nickrent_4161	(Plicosepalus_sagittifolius	(((Taxillus_chinensis	(Scurrula_pulverulenta	(Scurrula_parasitica	Scurrula_ferruginea)))	(((Baratranthus_axanthus	(Sogerianthe_sessiflora	((Helixanthera_parasitica	(Helicanthes_elastica	Amyema_queenslandica))	(Benthamina_alyxifolia	(Dactyliophora_novaeguineae	(Amyema_glabra	(Diplatia_furcata	Diplatia_grandibractea)))))))	(((Gaiadendron_punctatum	((((Lepidaria_oviceps	((Psittacanthus_schiedeanus	(Phthirusa_inorna	(Tripodanthus_acutifolius	(Tripodanthus_flagellaris	Tripodanthus_belmirensis))))	(((Cladocolea_gracilis	Struthanthus_sp_RE_5128_1)	(Struthanthus_woodsonii	((Cladocolea_cupulata	Cladocolea_mcvaughii)	(Struthanthus_orbicularis
((((((((Septulina_glauca	Phragmanthera_crassicaulis)	((Emelianthe_panganensis	Globimetula_dinklagei)	((Englerina_woodfordioides	(Tapinanthus_quinquangulus	Oliverella_rubroviridis))	(Tapinanthus_sp_OM825	(Erianthemum_dregei	Spragueanella_rhamnifolia)))))	Phragmanthera_regularis)	(Helixanthera_kirkii	Moquiniella_rubra))	(Bakerella_sp_Nickrent_4161	((((Helixanthera_parasitica	Taxillus_chinensis)	(Scurrula_ferruginea	(Scurrula_pulverulenta	Scurrula_parasitica)))	(((Baratranthus_axanthus	(Sogerianthe_sessiflora	((Helicanthes_elastica	Amyema_queenslandica)	(Benthamina_alyxifolia	(Dactyliophora_novaeguineae	(Amyema_glabra	(Diplatia_furcata	Diplatia_grandibractea)))))))	(((Nuytsia_floribunda	((Tristerix_verticillatus	(Tristerix_penduliflorus	(Tristerix_corymbosus	Tristerix_aphyllus)))	(((Tristerix_grandiflorus	Tristerix_longebracteatus)	Tristerix_pubescens)	(Tristerix_peytonii	(Tristerix_peruvianus	Tristerix_chodatianus)))))	((Gaiadendron_punctatum	Tupeia_antarctica)	(Atkinsonia_ligustrina	((Notanthera_heterophylla	((Peraxilla_tetrapetala	Alepis_flavida)	(((Amylotheca_subumbellata	((Lysiana_maritima	Lysiana_filifolia)	Lysiana_exocarpi))	(Lepidaria_oviceps
(((Oncocalyx_schimperi	(Oncocalyx_sulfureus	Oncella_ambigua))	Agelanthus_sansibarensis)	(Berhautia_senegalensis	(((Vanwykia_remota	Socratina_bemarivensis)	(Oedina_pendens	((((((Englerina_woodfordioides	(Tapinanthus_quinquangulus	Oliverella_rubroviridis))	(Tapinanthus_sp_OM825	(Erianthemum_dregei	Spragueanella_rhamnifolia)))	((Globimetula_dinklagei	Phragmanthera_regularis)	(Helixanthera_kirkii	Emelianthe_panganensis)))	(Septulina_glauca	(Moquiniella_rubra	(Amyema_cambagei	Phragmanthera_crassicaulis))))	Plicosepalus_curviflorus)	(Bakerella_sp_Nickrent_4161	(Plicosepalus_sagittifolius	(((Helixanthera_parasitica	(Taxillus_chinensis	(Scurrula_ferruginea	(Scurrula_pulverulenta	Scurrula_parasitica))))	((Baratranthus_axanthus	(Sogerianthe_sessiflora	((Dactyliophora_novaeguineae	(Amyema_glabra	(Diplatia_furcata	Diplatia_grandibractea)))	((Helicanthes_elastica	Amyema_queenslandica)	Benthamina_alyxifolia))))	(((Cecarria_obtusifolia	((Loranthus_odoratus	(Loranthus_kaoi	Loranthus_delavayi))	(Loranthus_grewingkii	Loranthus_europaeus)))	((Ileostylus_micranthus	(Muellerina_eucalyptoides	Muellerina_celastroides))	((((((((Tristerix_corymbosus	Tristerix_aphyllus)
((Berhautia_senegalensis	((Oedina_pendens	((((Plicosepalus_curviflorus	(Septulina_glauca	((Helixanthera_kirkii	Moquiniella_rubra)	Phragmanthera_crassicaulis)))	((((Englerina_woodfordioides	(Tapinanthus_quinquangulus	Oliverella_rubroviridis))	(Tapinanthus_sp_OM825	(Erianthemum_dregei	Spragueanella_rhamnifolia)))	(Globimetula_dinklagei	Emelianthe_panganensis))	Phragmanthera_regularis))	((((((Dendrophthoe_constricta	(Dendrophthoe_longituba	Dendrophthoe_vitellina))	Helixanthera_coccinea)	Dendrophthoe_curvata)	((Taxillus_chinensis	(Scurrula_ferruginea	(Scurrula_pulverulenta	Scurrula_parasitica)))	(Helixanthera_cylindrica	((Baratranthus_axanthus	(Sogerianthe_sessiflora	((Dactyliophora_novaeguineae	(Amyema_glabra	(Amyema_cambagei	(Diplatia_furcata	Diplatia_grandibractea))))	((Helicanthes_elastica	Amyema_queenslandica)	Benthamina_alyxifolia))))	((Helixanthera_parasitica	((((((((Tristerix_corymbosus	Tristerix_aphyllus)	(Tristerix_verticillatus	Tristerix_penduliflorus))	((Tristerix_grandiflorus	Tristerix_longebracteatus)	((Tristerix_peytonii	(Tristerix_peruvianus	Tristerix_chodatianus))	Tristerix_pubescens)))	Notanthera_heterophylla)	Ligaria_cuneifolia)	((Phthirusa_inorna
((Berhautia_senegalensis	((Oedina_pendens	(((Helixanthera_kirkii	Moquiniella_rubra)	(Phragmanthera_regularis	((Globimetula_dinklagei	Emelianthe_panganensis)	((Septulina_glauca	Phragmanthera_crassicaulis)	((Englerina_woodfordioides	(Tapinanthus_quinquangulus	Oliverella_rubroviridis))	(Tapinanthus_sp_OM825	(Erianthemum_dregei	Spragueanella_rhamnifolia)))))))	(((Vanwykia_remota	Socratina_bemarivensis)	(((Tolypanthus_involucratus	(((Dendrophthoe_constricta	(Dendrophthoe_longituba	Dendrophthoe_vitellina))	Helixanthera_coccinea)	Dendrophthoe_curvata))	((Taxillus_chinensis	(Scurrula_ferruginea	(Scurrula_pulverulenta	Scurrula_parasitica)))	(Helixanthera_cylindrica	((Plicosepalus_curviflorus	((Sogerianthe_sessiflora	((((Amyema_cambagei	(Amyema_glabra	(Diplatia_furcata	Diplatia_grandibractea)))	Benthamina_alyxifolia)	Dactyliophora_novaeguineae)	((Helicanthes_elastica	Amyema_queenslandica)	Helixanthera_parasitica)))	Baratranthus_axanthus))	((((Tupeia_antarctica	(((Ligaria_cuneifolia	(((Phthirusa_inorna	(Tripodanthus_flagellaris	(Tripodanthus_belmirensis	Tripodanthus_acutifolius)))	((((Struthanthus_orbicularis	Struthanthus_oerstedii)	(((Cladocolea_cupulata	Cladocolea_mcvaughii)
(((Oncocalyx_sulfureus	Oncella_ambigua)	Agelanthus_sansibarensis)	(Oncocalyx_schimperi	(((Tapinanthus_constrictiflorus	Englerina_ramulosa)	Berhautia_senegalensis)	(Oedina_pendens	((Socratina_bemarivensis	Vanwykia_remota)	((Plicosepalus_curviflorus	((Helixanthera_kirkii	Moquiniella_rubra)	((Septulina_glauca	Phragmanthera_crassicaulis)	((Phragmanthera_regularis	Globimetula_dinklagei)	((((Spragueanella_rhamnifolia	Erianthemum_dregei)	Tapinanthus_sp_OM825)	(Englerina_woodfordioides	(Tapinanthus_quinquangulus	Oliverella_rubroviridis)))	Emelianthe_panganensis)))))	((Bakerella_sp_Nickrent_4161	Plicosepalus_sagittifolius)	(((Taxillus_chinensis	(Scurrula_pulverulenta	(Scurrula_ferruginea	Scurrula_parasitica)))	(((((Dactyliophora_novaeguineae	(Amyema_cambagei	(Diplatia_furcata	(Diplatia_grandibractea	Amyema_glabra))))	((Amyema_queenslandica	Helicanthes_elastica)	Benthamina_alyxifolia))	Sogerianthe_sessiflora)	Baratranthus_axanthus)	((Helixanthera_parasitica	((Ileostylus_micranthus	(Muellerina_celastroides	Muellerina_eucalyptoides))	((((Loranthus_europaeus	Loranthus_grewingkii)	(Loranthus_delavayi	(Loranthus_kaoi	Loranthus_odoratus)))	Cecarria_obtusifolia)
((Tapinanthus_constrictiflorus	(Oncocalyx_schimperi	Englerina_ramulosa))	(((Oncocalyx_sulfureus	Oncella_ambigua)	Agelanthus_sansibarensis)	((((Helixanthera_parasitica	Socratina_bemarivensis)	Vanwykia_remota)	((Plicosepalus_curviflorus	(((Helixanthera_kirkii	Moquiniella_rubra)	((Phragmanthera_regularis	Globimetula_dinklagei)	((Oedina_pendens	(((Spragueanella_rhamnifolia	Erianthemum_dregei)	Tapinanthus_sp_OM825)	(Englerina_woodfordioides	(Tapinanthus_quinquangulus	Oliverella_rubroviridis))))	Emelianthe_panganensis)))	(Septulina_glauca	Phragmanthera_crassicaulis)))	((((Taxillus_chinensis	(Scurrula_ferruginea	(Scurrula_parasitica	Scurrula_pulverulenta)))	((((((Tristerix_verticillatus	(Tristerix_penduliflorus	(Tristerix_corymbosus	Tristerix_aphyllus)))	((Tristerix_peruvianus	Tristerix_chodatianus)	((Tristerix_peytonii	Tristerix_grandiflorus)	(Tristerix_longebracteatus	Tristerix_pubescens))))	(Tupeia_antarctica	(Gaiadendron_punctatum	(((((((((((Dendropemon_bicolor	Oryctanthus_occidentalis)	Passovia_pyrifolia)	(((Struthanthus_sp_RE_5128_1	(Cladocolea_gracilis	(Struthanthus_oerstedii	Struthanthus_orbicularis)))	Struthanthus_woodsonii)	(Cladocolea_cupulata	Cladocolea_mcvaughii)))
((((Tapinanthus_constrictiflorus	Englerina_ramulosa)	(Oncocalyx_schimperi	((Socratina_bemarivensis	Vanwykia_remota)	(((Moquiniella_rubra	((((Helixanthera_kirkii	Emelianthe_panganensis)	(Phragmanthera_regularis	Globimetula_dinklagei))	(((Spragueanella_rhamnifolia	Erianthemum_dregei)	Tapinanthus_sp_OM825)	(Englerina_woodfordioides	(Tapinanthus_quinquangulus	Oliverella_rubroviridis))))	(Septulina_glauca	Phragmanthera_crassicaulis)))	(Bakerella_sp_Nickrent_4161	(Plicosepalus_sagittifolius	((((((Ileostylus_micranthus	(Muellerina_celastroides	Muellerina_eucalyptoides))	((((Loranthus_europaeus	Loranthus_grewingkii)	(Loranthus_delavayi	(Loranthus_kaoi	Loranthus_odoratus)))	Cecarria_obtusifolia)	((Tupeia_antarctica	(Gaiadendron_punctatum	(((((((Dendropemon_bicolor	Oryctanthus_occidentalis)	(Phthirusa_inorna	Passovia_pyrifolia))	(Psittacanthus_calyculatus	((Psittacanthus_angustifolius	(Cladocolea_gracilis	((Struthanthus_sp_RE_5128_1	((Psittacanthus_schiedeanus	Struthanthus_oerstedii)	Struthanthus_orbicularis))	Struthanthus_woodsonii)))	(Cladocolea_cupulata	Cladocolea_mcvaughii))))	((Tripodanthus_flagellaris	Tripodanthus_belmirensis)	Tripodanthus_acutifolius))	(Ligaria_cuneifolia	(Desmaria_mutabilis
((((Oedina_pendens	(((Helixanthera_kirkii	Moquiniella_rubra)	(((Emelianthe_panganensis	(Phragmanthera_regularis	Globimetula_dinklagei))	(Spragueanella_rhamnifolia	Erianthemum_dregei))	((Tapinanthus_sp_OM825	(Englerina_woodfordioides	(Tapinanthus_quinquangulus	Oliverella_rubroviridis)))	(Septulina_glauca	Phragmanthera_crassicaulis))))	(Bakerella_sp_Nickrent_4161	((Socratina_bemarivensis	Vanwykia_remota)	(Plicosepalus_sagittifolius	((((((((((((Tristerix_peruvianus	Tristerix_chodatianus)	Tristerix_peytonii)	((Tristerix_longebracteatus	Tristerix_grandiflorus)	Tristerix_pubescens))	((Tristerix_penduliflorus	Tristerix_verticillatus)	(Tristerix_corymbosus	Tristerix_aphyllus)))	Tupeia_antarctica)	(Gaiadendron_punctatum	(((Atkinsonia_ligustrina	(Aetanthus_nodosus	Desmaria_mutabilis))	(Notanthera_heterophylla	((Peraxilla_tetrapetala	Alepis_flavida)	((((Amylotheca_subumbellata	(Lysiana_exocarpi	(Lysiana_maritima	Lysiana_filifolia)))	((Lepeostegeres_lancifolia	(((Decaisnina_signata	Decaisnina_congesta)	Decaisnina_brittenii)	Decaisnina_triflora))	((Macrosolen_melintangensis	Macrosolen_cochinchinensis)	Lepidaria_sp_Nickrent_4044)))	Lepidaria_oviceps)	(Amylotheca_duthieana
((Oedina_pendens	((Socratina_bemarivensis	Vanwykia_remota)	(((Helixanthera_kirkii	Moquiniella_rubra)	(Phragmanthera_crassicaulis	(((Tapinanthus_sp_OM825	(Spragueanella_rhamnifolia	Erianthemum_dregei))	(Tapinanthus_quinquangulus	Oliverella_rubroviridis))	((Phragmanthera_regularis	Globimetula_dinklagei)	(Emelianthe_panganensis	Englerina_woodfordioides)))))	((Septulina_glauca	Bakerella_sp_Nickrent_4161)	(Plicosepalus_sagittifolius	(((((((((((Tristerix_longebracteatus	Tristerix_grandiflorus)	(Tristerix_pubescens	(Tristerix_peruvianus	(Tristerix_chodatianus	Tristerix_peytonii))))	(Tristerix_verticillatus	(Tristerix_penduliflorus	(Tristerix_aphyllus	Tristerix_corymbosus))))	Tupeia_antarctica)	(Gaiadendron_punctatum	((Atkinsonia_ligustrina	(Notanthera_heterophylla	((Peraxilla_tetrapetala	Alepis_flavida)	(((Amylotheca_subumbellata	(Lysiana_maritima	(Lysiana_filifolia	Lysiana_exocarpi)))	((Amylotheca_duthieana	Loxanthera_speciosa)	((((Decaisnina_signata	Decaisnina_congesta)	Decaisnina_brittenii)	Decaisnina_triflora)	((Macrosolen_melintangensis	Macrosolen_cochinchinensis)	(Lepidaria_sp_Nickrent_4044	Lepeostegeres_lancifolia)))))	Lepidaria_oviceps))))	((Aetanthus_nodosus
((((Tapinanthus_constrictiflorus	(Oncocalyx_schimperi	Englerina_ramulosa))	(Oedina_pendens	((Socratina_bemarivensis	Vanwykia_remota)	(((Septulina_glauca	(Helixanthera_kirkii	Phragmanthera_crassicaulis))	(Moquiniella_rubra	(((Phragmanthera_regularis	Globimetula_dinklagei)	Emelianthe_panganensis)	((Tapinanthus_sp_OM825	(Spragueanella_rhamnifolia	Erianthemum_dregei))	(Englerina_woodfordioides	(Tapinanthus_quinquangulus	Oliverella_rubroviridis))))))	((Bakerella_sp_Nickrent_4161	Plicosepalus_sagittifolius)	((((((((Benthamina_alyxifolia	((((Diplatia_furcata	Amyema_cambagei)	Diplatia_grandibractea)	Amyema_glabra)	Dactyliophora_novaeguineae))	(Amyema_queenslandica	Helicanthes_elastica))	Sogerianthe_sessiflora)	(((((Notanthera_heterophylla	((Phthirusa_inorna	(Tripodanthus_belmirensis	(Tripodanthus_acutifolius	Tripodanthus_flagellaris)))	(Psittacanthus_calyculatus	(((Dendropemon_bicolor	Oryctanthus_occidentalis)	Passovia_pyrifolia)	(((Struthanthus_woodsonii	(Struthanthus_sp_RE_5128_1	(Struthanthus_oerstedii	Struthanthus_orbicularis)))	(Psittacanthus_angustifolius	Cladocolea_gracilis))	(Psittacanthus_schiedeanus	(Cladocolea_cupulata	Cladocolea_mcvaughii)))))))	((((((Tristerix_pubescens	Tristerix_longebracteatus)
(((Oncocalyx_schimperi	Tapinanthus_constrictiflorus)	Englerina_ramulosa)	((Agelanthus_sansibarensis	(Oncocalyx_sulfureus	Oncella_ambigua))	(Berhautia_senegalensis	(((Phragmanthera_crassicaulis	((Englerina_woodfordioides	(Tapinanthus_quinquangulus	Oliverella_rubroviridis))	((Globimetula_dinklagei	Emelianthe_panganensis)	(Oedina_pendens	(Tapinanthus_sp_OM825	(Spragueanella_rhamnifolia	Erianthemum_dregei))))))	(Helixanthera_kirkii	Moquiniella_rubra))	(Bakerella_sp_Nickrent_4161	(((((((Helixanthera_cylindrica	((((((((Notanthera_heterophylla	Tupeia_antarctica)	(Ligaria_cuneifolia	(((((Tristerix_pubescens	Tristerix_longebracteatus)	Tristerix_grandiflorus)	((Tristerix_peruvianus	Tristerix_chodatianus)	Tristerix_peytonii))	((Tristerix_aphyllus	Tristerix_corymbosus)	(Tristerix_verticillatus	Tristerix_penduliflorus)))	(Aetanthus_nodosus	Desmaria_mutabilis))))	Gaiadendron_punctatum)	(Nuytsia_floribunda	((Phthirusa_inorna	(Tripodanthus_belmirensis	(Tripodanthus_acutifolius	Tripodanthus_flagellaris)))	((Psittacanthus_calyculatus	(((Dendropemon_bicolor	Oryctanthus_occidentalis)	Passovia_pyrifolia)	((Struthanthus_woodsonii	(((Psittacanthus_angustifolius	Cladocolea_gracilis)	Struthanthus_sp_RE_5128_1)
((Agelanthus_sansibarensis	(Oncocalyx_schimperi	(Oncocalyx_sulfureus	Oncella_ambigua)))	(Berhautia_senegalensis	((Tapinanthus_constrictiflorus	Englerina_ramulosa)	(((Socratina_bemarivensis	Vanwykia_remota)	(((Plicosepalus_sagittifolius	(((Helixanthera_cylindrica	((((Tupeia_antarctica	(((Notanthera_heterophylla	(((Phthirusa_inorna	(Tripodanthus_acutifolius	(Tripodanthus_flagellaris	Tripodanthus_belmirensis)))	(Psittacanthus_calyculatus	(((Dendropemon_bicolor	Oryctanthus_occidentalis)	Passovia_pyrifolia)	(((Struthanthus_woodsonii	(Struthanthus_sp_RE_5128_1	(Struthanthus_oerstedii	((Cladocolea_cupulata	Cladocolea_mcvaughii)	Struthanthus_orbicularis))))	Psittacanthus_angustifolius)	Cladocolea_gracilis))))	Psittacanthus_schiedeanus))	(Ligaria_cuneifolia	(Aetanthus_nodosus	Desmaria_mutabilis)))	(((Peraxilla_tetrapetala	Alepis_flavida)	(((((Decaisnina_signata	Decaisnina_congesta)	Decaisnina_brittenii)	Decaisnina_triflora)	((Macrosolen_melintangensis	Macrosolen_cochinchinensis)	Lepidaria_sp_Nickrent_4044))	((Amylotheca_subumbellata	(Lepeostegeres_lancifolia	(Lysiana_filifolia	(Lysiana_exocarpi	Lysiana_maritima))))	(Amylotheca_duthieana	(Lepidaria_oviceps	Loxanthera_speciosa)))))
(((Tapinanthus_constrictiflorus	Englerina_ramulosa)	((((Helixanthera_parasitica	Socratina_bemarivensis)	Vanwykia_remota)	(((((Helixanthera_cylindrica	(Plicosepalus_curviflorus	(((((Loranthus_europaeus	Loranthus_grewingkii)	((Loranthus_delavayi	Loranthus_kaoi)	Loranthus_odoratus))	Cecarria_obtusifolia)	(((((((((Tristerix_grandiflorus	(Tristerix_pubescens	Tristerix_longebracteatus))	Tristerix_peytonii)	(Tristerix_peruvianus	Tristerix_chodatianus))	((Tristerix_aphyllus	Tristerix_corymbosus)	(Tristerix_verticillatus	Tristerix_penduliflorus)))	Nuytsia_floribunda)	Gaiadendron_punctatum)	Tupeia_antarctica)	(Atkinsonia_ligustrina	((((Phthirusa_inorna	(Tripodanthus_belmirensis	(Tripodanthus_acutifolius	Tripodanthus_flagellaris)))	(((Dendropemon_bicolor	Oryctanthus_occidentalis)	Passovia_pyrifolia)	(((Struthanthus_woodsonii	(Struthanthus_sp_RE_5128_1	(Struthanthus_oerstedii	((Cladocolea_cupulata	Cladocolea_mcvaughii)	Struthanthus_orbicularis))))	(Psittacanthus_angustifolius	Cladocolea_gracilis))	(Psittacanthus_calyculatus	Psittacanthus_schiedeanus))))	((Aetanthus_nodosus	Desmaria_mutabilis)	(Ligaria_cuneifolia	Notanthera_heterophylla)))	((Peraxilla_tetrapetala	Alepis_flavida)
((Agelanthus_sansibarensis	(Oncocalyx_sulfureus	Oncella_ambigua))	((((Oncocalyx_schimperi	Tapinanthus_constrictiflorus)	Englerina_ramulosa)	(((((Moquiniella_rubra	(((Phragmanthera_regularis	Globimetula_dinklagei)	(Helixanthera_kirkii	Emelianthe_panganensis))	(Oedina_pendens	(Tapinanthus_sp_OM825	(Spragueanella_rhamnifolia	Erianthemum_dregei)))))	(Englerina_woodfordioides	(Tapinanthus_quinquangulus	Oliverella_rubroviridis)))	(Septulina_glauca	Phragmanthera_crassicaulis))	(Bakerella_sp_Nickrent_4161	(((Plicosepalus_sagittifolius	(((Helixanthera_coccinea	(Dendrophthoe_curvata	Dendrophthoe_longituba))	(Dendrophthoe_vitellina	Dendrophthoe_constricta))	Tolypanthus_involucratus))	(Socratina_bemarivensis	Vanwykia_remota))	((Helixanthera_cylindrica	(((((Loranthus_europaeus	Loranthus_grewingkii)	(Loranthus_delavayi	(Loranthus_kaoi	Loranthus_odoratus)))	Cecarria_obtusifolia)	((((Tristerix_peytonii	(((Tristerix_grandiflorus	Tristerix_longebracteatus)	(Tristerix_peruvianus	Tristerix_chodatianus))	Tristerix_pubescens))	(Tristerix_verticillatus	(Tristerix_penduliflorus	(Tristerix_aphyllus	Tristerix_corymbosus))))	((((((Tripodanthus_flagellaris	(Tripodanthus_belmirensis	Psittacanthus_schiedeanus))
(((Tapinanthus_constrictiflorus	Englerina_ramulosa)	((((Socratina_bemarivensis	Vanwykia_remota)	(((((Scurrula_pulverulenta	(Scurrula_ferruginea	Scurrula_parasitica))	Taxillus_chinensis)	((Plicosepalus_curviflorus	((((Dactyliophora_novaeguineae	(Amyema_glabra	(Amyema_cambagei	(Diplatia_grandibractea	Diplatia_furcata))))	(Benthamina_alyxifolia	(Helixanthera_parasitica	(Amyema_queenslandica	Helicanthes_elastica))))	Sogerianthe_sessiflora)	(((((Loranthus_odoratus	(Loranthus_kaoi	Loranthus_delavayi))	(Loranthus_europaeus	Loranthus_grewingkii))	Cecarria_obtusifolia)	((Ileostylus_micranthus	(Muellerina_celastroides	Muellerina_eucalyptoides))	((Tupeia_antarctica	(((Nuytsia_floribunda	(((Tristerix_corymbosus	Tristerix_aphyllus)	(Tristerix_penduliflorus	Tristerix_verticillatus))	((Tristerix_peytonii	(Tristerix_peruvianus	Tristerix_chodatianus))	(Tristerix_pubescens	(Tristerix_longebracteatus	Tristerix_grandiflorus)))))	((Desmaria_mutabilis	Aetanthus_nodosus)	Notanthera_heterophylla))	(Ligaria_cuneifolia	((Phthirusa_inorna	((Tripodanthus_flagellaris	Tripodanthus_belmirensis)	Tripodanthus_acutifolius))	((Passovia_pyrifolia	((Dendropemon_bicolor
(((Oncella_ambigua	Oncocalyx_sulfureus)	Agelanthus_sansibarensis)	(Berhautia_senegalensis	((Tapinanthus_constrictiflorus	Englerina_ramulosa)	(Oncocalyx_schimperi	(((Socratina_bemarivensis	Vanwykia_remota)	(((Bakerella_sp_Nickrent_4161	Plicosepalus_sagittifolius)	(((((Dendrophthoe_longituba	Dendrophthoe_vitellina)	Dendrophthoe_constricta)	Dendrophthoe_curvata)	Helixanthera_coccinea)	Tolypanthus_involucratus))	((((Scurrula_pulverulenta	(Scurrula_ferruginea	Scurrula_parasitica))	Taxillus_chinensis)	(((Baratranthus_axanthus	(((Amyema_queenslandica	Helicanthes_elastica)	(Benthamina_alyxifolia	(Dactyliophora_novaeguineae	(Amyema_glabra	(Amyema_cambagei	(Diplatia_grandibractea	Diplatia_furcata))))))	Sogerianthe_sessiflora))	(((Gaiadendron_punctatum	((((((Tripodanthus_acutifolius	(Psittacanthus_calyculatus	((Tripodanthus_belmirensis	(Passovia_pyrifolia	(Dendropemon_bicolor	Oryctanthus_occidentalis)))	(Psittacanthus_schiedeanus	((((Psittacanthus_angustifolius	(Phthirusa_inorna	(Struthanthus_oerstedii	Struthanthus_orbicularis)))	Struthanthus_woodsonii)	(Cladocolea_gracilis	Struthanthus_sp_RE_5128_1))	(Cladocolea_cupulata	Cladocolea_mcvaughii))))))	Tripodanthus_flagellaris)	Ligaria_cuneifolia)
(((Oncocalyx_schimperi	(Oncella_ambigua	Oncocalyx_sulfureus))	Agelanthus_sansibarensis)	(Berhautia_senegalensis	((Tapinanthus_constrictiflorus	Englerina_ramulosa)	((Socratina_bemarivensis	Vanwykia_remota)	((((((((Emelianthe_panganensis	Globimetula_dinklagei)	((((Tapinanthus_quinquangulus	Oliverella_rubroviridis)	Englerina_woodfordioides)	((Spragueanella_rhamnifolia	Erianthemum_dregei)	Tapinanthus_sp_OM825))	Oedina_pendens))	Phragmanthera_regularis)	(Helixanthera_kirkii	Moquiniella_rubra))	Phragmanthera_crassicaulis)	(Helixanthera_parasitica	(Septulina_glauca	Bakerella_sp_Nickrent_4161)))	Plicosepalus_sagittifolius)	((((Dendrophthoe_constricta	(Dendrophthoe_curvata	(Dendrophthoe_longituba	Dendrophthoe_vitellina)))	Helixanthera_coccinea)	Tolypanthus_involucratus)	(((Baratranthus_axanthus	(((Amyema_queenslandica	Helicanthes_elastica)	(Benthamina_alyxifolia	(Dactyliophora_novaeguineae	(Amyema_glabra	(Amyema_cambagei	(Diplatia_grandibractea	Diplatia_furcata))))))	Sogerianthe_sessiflora))	(((((Loranthus_odoratus	(Loranthus_kaoi	Loranthus_delavayi))	(Loranthus_europaeus	Loranthus_grewingkii))	Cecarria_obtusifolia)	((Ileostylus_micranthus	(Muellerina_celastroides
(Berhautia_senegalensis	(((Tapinanthus_constrictiflorus	Englerina_ramulosa)	(((Socratina_bemarivensis	Vanwykia_remota)	((((Plicosepalus_curviflorus	(Helixanthera_kirkii	Moquiniella_rubra))	((Globimetula_dinklagei	Phragmanthera_crassicaulis)	(Emelianthe_panganensis	((Spragueanella_rhamnifolia	Erianthemum_dregei)	(Tapinanthus_sp_OM825	((Tapinanthus_quinquangulus	Oliverella_rubroviridis)	Englerina_woodfordioides))))))	Phragmanthera_regularis)	((Septulina_glauca	Bakerella_sp_Nickrent_4161)	(Plicosepalus_sagittifolius	((((Dendrophthoe_constricta	(Dendrophthoe_curvata	(Dendrophthoe_longituba	Dendrophthoe_vitellina)))	Helixanthera_coccinea)	Tolypanthus_involucratus)	(((Scurrula_ferruginea	(Scurrula_parasitica	Scurrula_pulverulenta))	Taxillus_chinensis)	((((Oncocalyx_schimperi	Baratranthus_axanthus)	(((Amyema_queenslandica	Helicanthes_elastica)	(Benthamina_alyxifolia	(Dactyliophora_novaeguineae	((Amyema_glabra	(Diplatia_furcata	Diplatia_grandibractea))	Amyema_cambagei))))	Sogerianthe_sessiflora))	(((((((((Amylotheca_subumbellata	(Lysiana_filifolia	(Lysiana_exocarpi	Lysiana_maritima)))	((Lepeostegeres_lancifolia	(Decaisnina_triflora	((Decaisnina_congesta	Decaisnina_signata)
((((Oncella_ambigua	Oncocalyx_sulfureus)	Agelanthus_sansibarensis)	(Berhautia_senegalensis	(((Socratina_bemarivensis	Vanwykia_remota)	((((((Oliverella_rubroviridis	(Englerina_woodfordioides	Tapinanthus_quinquangulus))	((Spragueanella_rhamnifolia	Erianthemum_dregei)	Tapinanthus_sp_OM825))	((Emelianthe_panganensis	Helixanthera_kirkii)	(Globimetula_dinklagei	Phragmanthera_regularis)))	((Phragmanthera_crassicaulis	Moquiniella_rubra)	Septulina_glauca))	Plicosepalus_curviflorus)	((Plicosepalus_sagittifolius	((((Dendrophthoe_constricta	(Dendrophthoe_curvata	(Dendrophthoe_longituba	Dendrophthoe_vitellina)))	Helixanthera_coccinea)	Tolypanthus_involucratus)	(((Scurrula_pulverulenta	(Scurrula_ferruginea	Scurrula_parasitica))	(Taxillus_chinensis	Helixanthera_parasitica))	(((((Amyema_queenslandica	Helicanthes_elastica)	(Benthamina_alyxifolia	(Dactyliophora_novaeguineae	(Amyema_glabra	(Amyema_cambagei	(Diplatia_furcata	Diplatia_grandibractea))))))	Sogerianthe_sessiflora)	(Baratranthus_axanthus	(((((((Notanthera_heterophylla	(((Amylotheca_subumbellata	(Lysiana_exocarpi	(Lysiana_maritima	Lysiana_filifolia)))	(((Amylotheca_duthieana	Loxanthera_speciosa)	(Lepeostegeres_lancifolia
(((Berhautia_senegalensis	((Oncella_ambigua	Oncocalyx_sulfureus)	Agelanthus_sansibarensis))	Oncocalyx_schimperi)	(((((Helixanthera_parasitica	Socratina_bemarivensis)	Vanwykia_remota)	((Septulina_glauca	((((Oliverella_rubroviridis	(Englerina_woodfordioides	Tapinanthus_quinquangulus))	Phragmanthera_regularis)	((Spragueanella_rhamnifolia	Erianthemum_dregei)	Tapinanthus_sp_OM825))	((Globimetula_dinklagei	Phragmanthera_crassicaulis)	((Helixanthera_kirkii	Moquiniella_rubra)	Emelianthe_panganensis))))	((Plicosepalus_sagittifolius	((((Dendrophthoe_constricta	(Dendrophthoe_longituba	Dendrophthoe_vitellina))	(Plicosepalus_curviflorus	Helixanthera_coccinea))	(Dendrophthoe_curvata	Tolypanthus_involucratus))	(((Scurrula_ferruginea	(Scurrula_parasitica	Scurrula_pulverulenta))	Taxillus_chinensis)	(((((Dactyliophora_novaeguineae	(Amyema_cambagei	(Amyema_glabra	(Diplatia_furcata	Diplatia_grandibractea))))	((Amyema_queenslandica	Helicanthes_elastica)	Benthamina_alyxifolia))	Sogerianthe_sessiflora)	(Baratranthus_axanthus	((((Notanthera_heterophylla	(((Amylotheca_subumbellata	(Lepeostegeres_lancifolia	(Lysiana_maritima	(Lysiana_filifolia	Lysiana_exocarpi))))	((Amylotheca_duthieana
((Berhautia_senegalensis	((Oncella_ambigua	Oncocalyx_sulfureus)	Agelanthus_sansibarensis))	(((Tapinanthus_constrictiflorus	Englerina_ramulosa)	((((Helixanthera_parasitica	Socratina_bemarivensis)	Vanwykia_remota)	((Plicosepalus_curviflorus	((((Phragmanthera_crassicaulis	(Globimetula_dinklagei	Emelianthe_panganensis))	(Septulina_glauca	(((Oliverella_rubroviridis	Tapinanthus_quinquangulus)	Englerina_woodfordioides)	((Spragueanella_rhamnifolia	Erianthemum_dregei)	Tapinanthus_sp_OM825))))	Phragmanthera_regularis)	(Helixanthera_kirkii	Moquiniella_rubra)))	((Plicosepalus_sagittifolius	((Tolypanthus_involucratus	(((Dendrophthoe_constricta	(Dendrophthoe_longituba	Dendrophthoe_vitellina))	Helixanthera_coccinea)	Dendrophthoe_curvata))	(((Scurrula_pulverulenta	(Scurrula_ferruginea	Scurrula_parasitica))	Taxillus_chinensis)	((((Dactyliophora_novaeguineae	(Amyema_cambagei	(Amyema_glabra	(Diplatia_furcata	Diplatia_grandibractea))))	((Amyema_queenslandica	Helicanthes_elastica)	Benthamina_alyxifolia))	Sogerianthe_sessiflora)	(((((Tupeia_antarctica	((Tristerix_penduliflorus	(Tristerix_aphyllus	Tristerix_corymbosus))	(Tristerix_verticillatus	((Tristerix_pubescens	(Tristerix_longebracteatus
(((Oncocalyx_schimperi	Tapinanthus_constrictiflorus)	Englerina_ramulosa)	((Berhautia_senegalensis	(((Socratina_bemarivensis	Vanwykia_remota)	((Plicosepalus_curviflorus	((((Emelianthe_panganensis	(Globimetula_dinklagei	(((Oliverella_rubroviridis	Tapinanthus_quinquangulus)	Englerina_woodfordioides)	((Spragueanella_rhamnifolia	Erianthemum_dregei)	Tapinanthus_sp_OM825))))	(Helixanthera_kirkii	Moquiniella_rubra))	(Septulina_glauca	Phragmanthera_crassicaulis))	Phragmanthera_regularis))	((Plicosepalus_sagittifolius	((Tolypanthus_involucratus	(((Dendrophthoe_constricta	(Dendrophthoe_longituba	Dendrophthoe_vitellina))	Helixanthera_coccinea)	Dendrophthoe_curvata))	((Helixanthera_parasitica	((Scurrula_ferruginea	(Scurrula_parasitica	Scurrula_pulverulenta))	Taxillus_chinensis))	(Helixanthera_cylindrica	((Baratranthus_axanthus	(((Dactyliophora_novaeguineae	(Amyema_glabra	(Diplatia_furcata	(Diplatia_grandibractea	Amyema_cambagei))))	((Amyema_queenslandica	Helicanthes_elastica)	Benthamina_alyxifolia))	Sogerianthe_sessiflora))	((((Tupeia_antarctica	(Aetanthus_nodosus	(((Tristerix_pubescens	(Tristerix_longebracteatus	Tristerix_grandiflorus))	(Tristerix_peytonii	(Tristerix_peruvianus
(((Oncocalyx_schimperi	(Oncella_ambigua	Oncocalyx_sulfureus))	Agelanthus_sansibarensis)	(((((((Emelianthe_panganensis	(((Oliverella_rubroviridis	Tapinanthus_quinquangulus)	Englerina_woodfordioides)	((Spragueanella_rhamnifolia	Erianthemum_dregei)	Tapinanthus_sp_OM825)))	((Phragmanthera_regularis	Globimetula_dinklagei)	(Septulina_glauca	Phragmanthera_crassicaulis)))	(Helixanthera_kirkii	Moquiniella_rubra))	Plicosepalus_curviflorus)	((((Socratina_bemarivensis	Vanwykia_remota)	Bakerella_sp_Nickrent_4161)	Plicosepalus_sagittifolius)	(((Dendrophthoe_constricta	(Dendrophthoe_curvata	(Dendrophthoe_longituba	Dendrophthoe_vitellina)))	(Tolypanthus_involucratus	Helixanthera_coccinea))	(((Scurrula_pulverulenta	(Scurrula_ferruginea	Scurrula_parasitica))	Taxillus_chinensis)	(((Helixanthera_cylindrica	Baratranthus_axanthus)	(((Benthamina_alyxifolia	(((Amyema_glabra	(Diplatia_furcata	Diplatia_grandibractea))	Amyema_cambagei)	Dactyliophora_novaeguineae))	(Amyema_queenslandica	Helicanthes_elastica))	Sogerianthe_sessiflora))	(Helixanthera_parasitica	((((Nuytsia_floribunda	(Aetanthus_nodosus	(((Tristerix_pubescens	(Tristerix_longebracteatus	Tristerix_grandiflorus))	(Tristerix_peytonii
(((Oncella_ambigua	Oncocalyx_sulfureus)	Agelanthus_sansibarensis)	((Oncocalyx_schimperi	((((((Septulina_glauca	Phragmanthera_crassicaulis)	((Oedina_pendens	(((Spragueanella_rhamnifolia	Erianthemum_dregei)	Tapinanthus_sp_OM825)	((Oliverella_rubroviridis	Tapinanthus_quinquangulus)	Englerina_woodfordioides)))	(Emelianthe_panganensis	Globimetula_dinklagei)))	(Helixanthera_kirkii	Moquiniella_rubra))	Phragmanthera_regularis)	(((((Scurrula_ferruginea	(Scurrula_parasitica	Scurrula_pulverulenta))	Taxillus_chinensis)	(((Plicosepalus_curviflorus	(Baratranthus_axanthus	(((((Amyema_glabra	(Diplatia_furcata	Diplatia_grandibractea))	Amyema_cambagei)	Dactyliophora_novaeguineae)	((Amyema_queenslandica	Helicanthes_elastica)	Benthamina_alyxifolia))	Sogerianthe_sessiflora)))	((((Gaiadendron_punctatum	Notanthera_heterophylla)	((((((Tripodanthus_flagellaris	Tripodanthus_belmirensis)	Tripodanthus_acutifolius)	((Passovia_pyrifolia	(Dendropemon_bicolor	Oryctanthus_occidentalis))	((Cladocolea_gracilis	(((Cladocolea_cupulata	Cladocolea_mcvaughii)	Struthanthus_woodsonii)	(Struthanthus_sp_RE_5128_1	(Struthanthus_oerstedii	(Psittacanthus_schiedeanus	Struthanthus_orbicularis)))))	Psittacanthus_angustifolius)))
(((Oncella_ambigua	Oncocalyx_sulfureus)	Agelanthus_sansibarensis)	((((((Socratina_bemarivensis	Vanwykia_remota)	((((Helixanthera_parasitica	((Scurrula_pulverulenta	(Scurrula_parasitica	Scurrula_ferruginea))	Taxillus_chinensis))	((Baratranthus_axanthus	(Helixanthera_cylindrica	((((Amyema_cambagei	((Diplatia_furcata	Diplatia_grandibractea)	Amyema_glabra))	Dactyliophora_novaeguineae)	(Benthamina_alyxifolia	(Amyema_queenslandica	Helicanthes_elastica)))	Sogerianthe_sessiflora)))	(Plicosepalus_curviflorus	(((((Nuytsia_floribunda	(((Tristerix_penduliflorus	Tristerix_verticillatus)	(Tristerix_corymbosus	Tristerix_aphyllus))	((Tristerix_peytonii	(Tristerix_chodatianus	Tristerix_peruvianus))	((Tristerix_grandiflorus	Tristerix_longebracteatus)	Tristerix_pubescens))))	Tupeia_antarctica)	((Atkinsonia_ligustrina	((((Psittacanthus_calyculatus	(Psittacanthus_schiedeanus	((Passovia_pyrifolia	(Dendropemon_bicolor	Oryctanthus_occidentalis))	((Cladocolea_cupulata	Cladocolea_mcvaughii)	((Struthanthus_woodsonii	(Struthanthus_sp_RE_5128_1	(Struthanthus_orbicularis	Struthanthus_oerstedii)))	(Psittacanthus_angustifolius	Cladocolea_gracilis))))))	((Tripodanthus_belmirensis	Tripodanthus_flagellaris)
(Berhautia_senegalensis	(((Oncella_ambigua	Oncocalyx_sulfureus)	Agelanthus_sansibarensis)	((((((((((Scurrula_pulverulenta	(Scurrula_parasitica	Scurrula_ferruginea))	Taxillus_chinensis)	(((Helixanthera_parasitica	Phragmanthera_regularis)	(((Gaiadendron_punctatum	(Tupeia_antarctica	(((Ligaria_cuneifolia	(Aetanthus_nodosus	Desmaria_mutabilis))	((((Phthirusa_inorna	(Passovia_pyrifolia	(Dendropemon_bicolor	Oryctanthus_occidentalis)))	(Psittacanthus_calyculatus	((Struthanthus_woodsonii	(Struthanthus_sp_RE_5128_1	(Struthanthus_orbicularis	Struthanthus_oerstedii)))	(Psittacanthus_angustifolius	Cladocolea_gracilis))))	(((Psittacanthus_schiedeanus	Tripodanthus_belmirensis)	Tripodanthus_flagellaris)	Tripodanthus_acutifolius))	(Cladocolea_cupulata	Cladocolea_mcvaughii)))	(Atkinsonia_ligustrina	(Notanthera_heterophylla	(((Amylotheca_duthieana	Loxanthera_speciosa)	(((Lepeostegeres_lancifolia	((Lepidaria_oviceps	Lepidaria_sp_Nickrent_4044)	(Macrosolen_melintangensis	Macrosolen_cochinchinensis)))	(((Decaisnina_congesta	Decaisnina_signata)	Decaisnina_brittenii)	Decaisnina_triflora))	(Amylotheca_subumbellata	(Lysiana_maritima	(Lysiana_exocarpi	Lysiana_filifolia)))))	(Peraxilla_tetrapetala
(((Oncella_ambigua	Oncocalyx_sulfureus)	Agelanthus_sansibarensis)	(Berhautia_senegalensis	((Oncocalyx_schimperi	((Socratina_bemarivensis	Vanwykia_remota)	((Moquiniella_rubra	(Phragmanthera_regularis	(Phragmanthera_crassicaulis	((Helixanthera_kirkii	((Englerina_woodfordioides	(Oliverella_rubroviridis	Tapinanthus_quinquangulus))	(Tapinanthus_sp_OM825	(Spragueanella_rhamnifolia	Erianthemum_dregei))))	(Emelianthe_panganensis	Globimetula_dinklagei)))))	((((Helixanthera_cylindrica	((Scurrula_pulverulenta	(Scurrula_parasitica	Scurrula_ferruginea))	Taxillus_chinensis))	(((Tupeia_antarctica	((((((Amylotheca_subumbellata	((Lysiana_exocarpi	Lysiana_filifolia)	Lysiana_maritima))	((Amylotheca_duthieana	Loxanthera_speciosa)	(((Lepidaria_oviceps	Lepidaria_sp_Nickrent_4044)	(Macrosolen_melintangensis	Macrosolen_cochinchinensis))	((((Decaisnina_congesta	Decaisnina_signata)	Decaisnina_brittenii)	Decaisnina_triflora)	Lepeostegeres_lancifolia))))	(Peraxilla_tetrapetala	Alepis_flavida))	Gaiadendron_punctatum)	(((Tristerix_corymbosus	Tristerix_aphyllus)	(((Tristerix_peytonii	(Tristerix_chodatianus	Tristerix_peruvianus))	((Tristerix_grandiflorus	Tristerix_longebracteatus)
(((Oncella_ambigua	Oncocalyx_sulfureus)	Agelanthus_sansibarensis)	(Oncocalyx_schimperi	(((Englerina_ramulosa	Tapinanthus_constrictiflorus)	Berhautia_senegalensis)	((Socratina_bemarivensis	((Plicosepalus_curviflorus	((Septulina_glauca	Phragmanthera_regularis)	(((Helixanthera_kirkii	Moquiniella_rubra)	(((Englerina_woodfordioides	(Oliverella_rubroviridis	Tapinanthus_quinquangulus))	(Tapinanthus_sp_OM825	(Spragueanella_rhamnifolia	Erianthemum_dregei)))	(Emelianthe_panganensis	Globimetula_dinklagei)))	Phragmanthera_crassicaulis)))	((Plicosepalus_sagittifolius	((((Helixanthera_parasitica	((Scurrula_ferruginea	(Scurrula_pulverulenta	Scurrula_parasitica))	Taxillus_chinensis))	(Helixanthera_cylindrica	((((Tupeia_antarctica	(Gaiadendron_punctatum	((((Amylotheca_duthieana	(Lepidaria_oviceps	Loxanthera_speciosa))	(((Lepidaria_sp_Nickrent_4044	(Macrosolen_melintangensis	Macrosolen_cochinchinensis))	(((Decaisnina_congesta	Decaisnina_signata)	Decaisnina_brittenii)	Decaisnina_triflora))	(Amylotheca_subumbellata	(Lepeostegeres_lancifolia	(Lysiana_exocarpi	(Lysiana_filifolia	Lysiana_maritima))))))	(Peraxilla_tetrapetala	Alepis_flavida))	(((Ligaria_cuneifolia	(Aetanthus_nodosus
(((Englerina_ramulosa	Tapinanthus_constrictiflorus)	(Socratina_bemarivensis	((Plicosepalus_curviflorus	(((((Emelianthe_panganensis	Globimetula_dinklagei)	((Spragueanella_rhamnifolia	Erianthemum_dregei)	((Oliverella_rubroviridis	(Tapinanthus_quinquangulus	Englerina_woodfordioides))	Tapinanthus_sp_OM825)))	(Phragmanthera_crassicaulis	Septulina_glauca))	(Helixanthera_kirkii	Moquiniella_rubra))	Phragmanthera_regularis))	((Oedina_pendens	(((((Scurrula_pulverulenta	(Scurrula_parasitica	Scurrula_ferruginea))	Taxillus_chinensis)	(((((Tristerix_penduliflorus	(Tristerix_corymbosus	Tristerix_aphyllus))	(((Tristerix_grandiflorus	Tristerix_longebracteatus)	(Tristerix_pubescens	(Tristerix_peytonii	(Tristerix_chodatianus	Tristerix_peruvianus))))	Tristerix_verticillatus))	(((Gaiadendron_punctatum	(((Ligaria_cuneifolia	(((Amylotheca_duthieana	Loxanthera_speciosa)	((((Lepidaria_oviceps	Lepidaria_sp_Nickrent_4044)	(Macrosolen_melintangensis	Macrosolen_cochinchinensis))	(Lepeostegeres_lancifolia	(((Decaisnina_signata	Decaisnina_congesta)	Decaisnina_brittenii)	Decaisnina_triflora)))	(Amylotheca_subumbellata	(Lysiana_exocarpi	(Lysiana_filifolia	Lysiana_maritima)))))	(Peraxilla_tetrapetala
(((Oncella_ambigua	Oncocalyx_sulfureus)	Agelanthus_sansibarensis)	((Oncocalyx_schimperi	((Englerina_ramulosa	Tapinanthus_constrictiflorus)	((Socratina_bemarivensis	(((((Phragmanthera_crassicaulis	Septulina_glauca)	((Emelianthe_panganensis	Globimetula_dinklagei)	((Spragueanella_rhamnifolia	Erianthemum_dregei)	(((Oliverella_rubroviridis	Tapinanthus_quinquangulus)	Englerina_woodfordioides)	Tapinanthus_sp_OM825))))	(Plicosepalus_curviflorus	(Helixanthera_kirkii	Moquiniella_rubra)))	Phragmanthera_regularis)	((((((Scurrula_pulverulenta	(Scurrula_parasitica	Scurrula_ferruginea))	(Helixanthera_parasitica	Taxillus_chinensis))	(Helixanthera_cylindrica	((Baratranthus_axanthus	((Sogerianthe_sessiflora	(Dactyliophora_novaeguineae	(((Diplatia_furcata	Amyema_cambagei)	Diplatia_grandibractea)	Amyema_glabra)))	((Amyema_queenslandica	Helicanthes_elastica)	Benthamina_alyxifolia)))	(((((Tristerix_grandiflorus	(Tristerix_peytonii	Tristerix_longebracteatus))	(Tristerix_pubescens	(Tristerix_chodatianus	Tristerix_peruvianus)))	(Tristerix_verticillatus	(Tristerix_penduliflorus	(Tristerix_corymbosus	Tristerix_aphyllus))))	((((((Psittacanthus_schiedeanus	(((Tripodanthus_acutifolius	Tripodanthus_flagellaris)
((Oncocalyx_schimperi	((Oncella_ambigua	Oncocalyx_sulfureus)	Agelanthus_sansibarensis))	(((Englerina_ramulosa	Tapinanthus_constrictiflorus)	(((Vanwykia_remota	Socratina_bemarivensis)	((Plicosepalus_curviflorus	(Amyema_cambagei	(((Phragmanthera_crassicaulis	Septulina_glauca)	(Phragmanthera_regularis	((Emelianthe_panganensis	(Globimetula_dinklagei	((Oliverella_rubroviridis	Tapinanthus_quinquangulus)	Englerina_woodfordioides)))	(Tapinanthus_sp_OM825	(Spragueanella_rhamnifolia	Erianthemum_dregei)))))	(Helixanthera_kirkii	Moquiniella_rubra))))	((((((Scurrula_ferruginea	(Scurrula_pulverulenta	Scurrula_parasitica))	Taxillus_chinensis)	((Sogerianthe_sessiflora	((Dactyliophora_novaeguineae	((Diplatia_furcata	Diplatia_grandibractea)	Amyema_glabra))	((Helixanthera_parasitica	(Amyema_queenslandica	Helicanthes_elastica))	Benthamina_alyxifolia)))	((((((((Psittacanthus_schiedeanus	((Psittacanthus_angustifolius	(Passovia_pyrifolia	(Dendropemon_bicolor	Oryctanthus_occidentalis)))	(Psittacanthus_calyculatus	((((Phthirusa_inorna	(Struthanthus_oerstedii	Struthanthus_orbicularis))	Struthanthus_sp_RE_5128_1)	((Cladocolea_cupulata	Cladocolea_mcvaughii)	Struthanthus_woodsonii))	Cladocolea_gracilis))))
((Berhautia_senegalensis	((Oncella_ambigua	Oncocalyx_sulfureus)	Agelanthus_sansibarensis))	(((Englerina_ramulosa	Tapinanthus_constrictiflorus)	(Septulina_glauca	(Bakerella_sp_Nickrent_4161	((Oedina_pendens	(Plicosepalus_curviflorus	(((Phragmanthera_crassicaulis	(((((Oliverella_rubroviridis	Tapinanthus_quinquangulus)	Englerina_woodfordioides)	(Tapinanthus_sp_OM825	(Spragueanella_rhamnifolia	Erianthemum_dregei)))	Helixanthera_kirkii)	(Globimetula_dinklagei	Emelianthe_panganensis)))	Phragmanthera_regularis)	Moquiniella_rubra)))	((((Helixanthera_parasitica	((Scurrula_ferruginea	(Scurrula_pulverulenta	Scurrula_parasitica))	Taxillus_chinensis))	((Baratranthus_axanthus	(Sogerianthe_sessiflora	(Helixanthera_cylindrica	(((Amyema_queenslandica	Helicanthes_elastica)	Benthamina_alyxifolia)	(Dactyliophora_novaeguineae	((Amyema_cambagei	(Diplatia_furcata	Diplatia_grandibractea))	Amyema_glabra))))))	((((Loranthus_odoratus	(Loranthus_delavayi	Loranthus_kaoi))	(Loranthus_europaeus	Loranthus_grewingkii))	Cecarria_obtusifolia)	(((((Psittacanthus_schiedeanus	((Passovia_pyrifolia	(Dendropemon_bicolor	Oryctanthus_occidentalis))	(Psittacanthus_calyculatus	((((Struthanthus_oerstedii
(Berhautia_senegalensis	(((Oncella_ambigua	Oncocalyx_sulfureus)	Agelanthus_sansibarensis)	(Oncocalyx_schimperi	((Englerina_ramulosa	Tapinanthus_constrictiflorus)	((((Socratina_bemarivensis	Plicosepalus_curviflorus)	Vanwykia_remota)	((((((Oliverella_rubroviridis	Tapinanthus_quinquangulus)	Englerina_woodfordioides)	((Globimetula_dinklagei	(Tapinanthus_sp_OM825	(Spragueanella_rhamnifolia	Erianthemum_dregei)))	Emelianthe_panganensis))	Phragmanthera_crassicaulis)	(Helixanthera_kirkii	Moquiniella_rubra))	((Plicosepalus_sagittifolius	(Septulina_glauca	Bakerella_sp_Nickrent_4161))	(((Phragmanthera_regularis	(Helixanthera_parasitica	((Scurrula_ferruginea	(Scurrula_pulverulenta	Scurrula_parasitica))	Taxillus_chinensis)))	((((Sogerianthe_sessiflora	(((Amyema_queenslandica	Helicanthes_elastica)	Benthamina_alyxifolia)	(Dactyliophora_novaeguineae	((Amyema_cambagei	(Diplatia_furcata	Diplatia_grandibractea))	Amyema_glabra))))	Baratranthus_axanthus)	((((Tupeia_antarctica	((((Tristerix_chodatianus	Tristerix_peruvianus)	Tristerix_peytonii)	(Tristerix_pubescens	(Tristerix_grandiflorus	Tristerix_longebracteatus)))	(((Tristerix_corymbosus	Tristerix_aphyllus)	Tristerix_penduliflorus)
((Berhautia_senegalensis	((Englerina_ramulosa	Tapinanthus_constrictiflorus)	(((Socratina_bemarivensis	Vanwykia_remota)	(((Helixanthera_kirkii	Moquiniella_rubra)	((Emelianthe_panganensis	(((Oliverella_rubroviridis	Tapinanthus_quinquangulus)	Englerina_woodfordioides)	(Tapinanthus_sp_OM825	(Spragueanella_rhamnifolia	Erianthemum_dregei))))	(Phragmanthera_crassicaulis	Globimetula_dinklagei)))	((Plicosepalus_sagittifolius	(Septulina_glauca	Bakerella_sp_Nickrent_4161))	((((Scurrula_pulverulenta	(Scurrula_parasitica	Scurrula_ferruginea))	Taxillus_chinensis)	((((Sogerianthe_sessiflora	(((Amyema_queenslandica	Helicanthes_elastica)	Benthamina_alyxifolia)	(Dactyliophora_novaeguineae	((Amyema_cambagei	(Diplatia_furcata	Diplatia_grandibractea))	Amyema_glabra))))	(Plicosepalus_curviflorus	Baratranthus_axanthus))	((Phragmanthera_regularis	Helixanthera_parasitica)	((((((Psittacanthus_angustifolius	(Passovia_pyrifolia	(Dendropemon_bicolor	Oryctanthus_occidentalis)))	(((Psittacanthus_schiedeanus	(Cladocolea_gracilis	Struthanthus_sp_RE_5128_1))	(Struthanthus_woodsonii	((Cladocolea_cupulata	Cladocolea_mcvaughii)	(Struthanthus_oerstedii	Struthanthus_orbicularis))))	Psittacanthus_calyculatus))	(Phthirusa_inorna
((Berhautia_senegalensis	((Oncocalyx_sulfureus	Oncella_ambigua)	Agelanthus_sansibarensis))	(((((Helixanthera_kirkii	Moquiniella_rubra)	(((((Englerina_woodfordioides	(Oliverella_rubroviridis	Tapinanthus_quinquangulus))	(Tapinanthus_sp_OM825	(Spragueanella_rhamnifolia	Erianthemum_dregei)))	(Septulina_glauca	Phragmanthera_crassicaulis))	(Emelianthe_panganensis	Globimetula_dinklagei))	Phragmanthera_regularis))	(((Plicosepalus_sagittifolius	((Tolypanthus_involucratus	(((Dendrophthoe_longituba	Dendrophthoe_vitellina)	Dendrophthoe_curvata)	(Dendrophthoe_constricta	Helixanthera_coccinea)))	(((Baratranthus_axanthus	Helixanthera_cylindrica)	(Plicosepalus_curviflorus	((Sogerianthe_sessiflora	(((Helixanthera_parasitica	(Helicanthes_elastica	Amyema_queenslandica))	Benthamina_alyxifolia)	(Dactyliophora_novaeguineae	(Amyema_cambagei	((Amyema_glabra	Diplatia_grandibractea)	Diplatia_furcata)))))	(((((Ligaria_cuneifolia	(Aetanthus_nodosus	Desmaria_mutabilis))	(Notanthera_heterophylla	Tupeia_antarctica))	((((Phthirusa_inorna	Tripodanthus_acutifolius)	((Tripodanthus_belmirensis	(Passovia_pyrifolia	(Dendropemon_bicolor	Oryctanthus_occidentalis)))	(((Psittacanthus_angustifolius	Cladocolea_gracilis)
((((((Plicosepalus_curviflorus	((Helixanthera_kirkii	Moquiniella_rubra)	(((((Englerina_woodfordioides	(Oliverella_rubroviridis	Tapinanthus_quinquangulus))	(Tapinanthus_sp_OM825	(Spragueanella_rhamnifolia	Erianthemum_dregei)))	(Septulina_glauca	Phragmanthera_crassicaulis))	(Emelianthe_panganensis	Globimetula_dinklagei))	Phragmanthera_regularis)))	(((Plicosepalus_sagittifolius	(((Tolypanthus_involucratus	Dendrophthoe_curvata)	((Dendrophthoe_constricta	(Dendrophthoe_vitellina	Dendrophthoe_longituba))	Helixanthera_coccinea))	((Helixanthera_cylindrica	((Baratranthus_axanthus	((Amyema_cambagei	Sogerianthe_sessiflora)	(((Helicanthes_elastica	Amyema_queenslandica)	Benthamina_alyxifolia)	(Dactyliophora_novaeguineae	(Amyema_glabra	(Diplatia_grandibractea	Diplatia_furcata))))))	(((((Tristerix_chodatianus	Tristerix_pubescens)	((Tristerix_peruvianus	(Tristerix_longebracteatus	Tristerix_grandiflorus))	Tristerix_peytonii))	(Tristerix_verticillatus	((Tristerix_aphyllus	Tristerix_corymbosus)	Tristerix_penduliflorus)))	(((Gaiadendron_punctatum	(((Nuytsia_floribunda	(Ligaria_cuneifolia	(Aetanthus_nodosus	Desmaria_mutabilis)))	(Notanthera_heterophylla	Tupeia_antarctica))	((((((Cladocolea_gracilis
((Oncocalyx_schimperi	((((Vanwykia_remota	Socratina_bemarivensis)	((Phragmanthera_regularis	((Helixanthera_kirkii	Moquiniella_rubra)	(Phragmanthera_crassicaulis	((Emelianthe_panganensis	(Septulina_glauca	Globimetula_dinklagei))	((Englerina_woodfordioides	(Tapinanthus_sp_OM825	(Oliverella_rubroviridis	Tapinanthus_quinquangulus)))	(Spragueanella_rhamnifolia	Erianthemum_dregei))))))	(((Tolypanthus_involucratus	((Dendrophthoe_constricta	(Dendrophthoe_vitellina	(Dendrophthoe_curvata	Dendrophthoe_longituba)))	(Plicosepalus_curviflorus	Helixanthera_coccinea)))	((Helixanthera_cylindrica	((Baratranthus_axanthus	(Sogerianthe_sessiflora	(((Helicanthes_elastica	Amyema_queenslandica)	Benthamina_alyxifolia)	(Dactyliophora_novaeguineae	(Amyema_glabra	(Amyema_cambagei	(Diplatia_grandibractea	Diplatia_furcata)))))))	((Cecarria_obtusifolia	((Loranthus_grewingkii	Loranthus_europaeus)	((Loranthus_delavayi	Loranthus_kaoi)	Loranthus_odoratus)))	(((((((((Tristerix_aphyllus	Tristerix_corymbosus)	Tristerix_penduliflorus)	(((Tristerix_pubescens	(Tristerix_longebracteatus	Tristerix_grandiflorus))	(Tristerix_peytonii	(Tristerix_chodatianus	Tristerix_peruvianus)))	Tristerix_verticillatus))
(((Oncocalyx_sulfureus	Oncella_ambigua)	Agelanthus_sansibarensis)	((Oncocalyx_schimperi	((Englerina_ramulosa	Tapinanthus_constrictiflorus)	Berhautia_senegalensis))	((Vanwykia_remota	Socratina_bemarivensis)	(((((Dendrophthoe_constricta	(Dendrophthoe_vitellina	(Dendrophthoe_curvata	Dendrophthoe_longituba)))	Helixanthera_coccinea)	Tolypanthus_involucratus)	((((Sogerianthe_sessiflora	((Helicanthes_elastica	Amyema_queenslandica)	(Benthamina_alyxifolia	(Dactyliophora_novaeguineae	(Amyema_glabra	(Amyema_cambagei	(Diplatia_grandibractea	Diplatia_furcata)))))))	(Oedina_pendens	Helixanthera_cylindrica))	((((Muellerina_celastroides	Muellerina_eucalyptoides)	Ileostylus_micranthus)	((Cecarria_obtusifolia	((Loranthus_grewingkii	Loranthus_europaeus)	(Loranthus_delavayi	(Loranthus_kaoi	Loranthus_odoratus))))	((((Tristerix_grandiflorus	(Tristerix_peytonii	(Tristerix_pubescens	Tristerix_longebracteatus)))	(Tristerix_chodatianus	Tristerix_peruvianus))	(Tristerix_verticillatus	((Tristerix_aphyllus	Tristerix_corymbosus)	Tristerix_penduliflorus)))	((Nuytsia_floribunda	((((((Amylotheca_duthieana	Loxanthera_speciosa)	Lepeostegeres_lancifolia)	((((Decaisnina_brittenii
(((Oncocalyx_sulfureus	Oncella_ambigua)	Agelanthus_sansibarensis)	(((((Vanwykia_remota	Socratina_bemarivensis)	(((((Septulina_glauca	Phragmanthera_crassicaulis)	(((Emelianthe_panganensis	Globimetula_dinklagei)	((Tapinanthus_sp_OM825	(Spragueanella_rhamnifolia	Erianthemum_dregei))	(Englerina_woodfordioides	(Oliverella_rubroviridis	Tapinanthus_quinquangulus))))	Phragmanthera_regularis))	((Helixanthera_kirkii	Moquiniella_rubra)	Plicosepalus_curviflorus))	((Plicosepalus_sagittifolius	(((((Dendrophthoe_constricta	(Dendrophthoe_vitellina	Dendrophthoe_longituba))	Dendrophthoe_curvata)	Helixanthera_coccinea)	Tolypanthus_involucratus)	((((Baratranthus_axanthus	(Sogerianthe_sessiflora	((Helicanthes_elastica	Amyema_queenslandica)	(Benthamina_alyxifolia	(Dactyliophora_novaeguineae	(Amyema_cambagei	(Amyema_glabra	(Diplatia_furcata	Diplatia_grandibractea))))))))	((Cecarria_obtusifolia	((Loranthus_grewingkii	Loranthus_europaeus)	(Loranthus_delavayi	(Loranthus_kaoi	Loranthus_odoratus))))	((((((Ligaria_cuneifolia	(Notanthera_heterophylla	(Aetanthus_nodosus	Desmaria_mutabilis)))	(((((Tripodanthus_belmirensis	Tripodanthus_flagellaris)	Tripodanthus_acutifolius)	((Phthirusa_inorna
(((Oncocalyx_sulfureus	Oncella_ambigua)	Agelanthus_sansibarensis)	(((((((Septulina_glauca	Phragmanthera_crassicaulis)	((((Emelianthe_panganensis	Globimetula_dinklagei)	((Tapinanthus_sp_OM825	(Spragueanella_rhamnifolia	Erianthemum_dregei))	(Englerina_woodfordioides	(Oliverella_rubroviridis	Tapinanthus_quinquangulus))))	Phragmanthera_regularis)	(Helixanthera_kirkii	Moquiniella_rubra)))	(((((((Dendrophthoe_constricta	(Dendrophthoe_vitellina	Dendrophthoe_longituba))	Dendrophthoe_curvata)	Helixanthera_coccinea)	Tolypanthus_involucratus)	((((Plicosepalus_curviflorus	Baratranthus_axanthus)	(((Dactyliophora_novaeguineae	(Amyema_glabra	(Diplatia_furcata	(Diplatia_grandibractea	Amyema_cambagei))))	((Helicanthes_elastica	Amyema_queenslandica)	Benthamina_alyxifolia))	Sogerianthe_sessiflora))	(((((Gaiadendron_punctatum	(((((Tripodanthus_belmirensis	Tripodanthus_flagellaris)	Tripodanthus_acutifolius)	(((Psittacanthus_calyculatus	((Struthanthus_woodsonii	(Struthanthus_sp_RE_5128_1	(((Cladocolea_cupulata	Cladocolea_mcvaughii)	Struthanthus_orbicularis)	Struthanthus_oerstedii)))	Cladocolea_gracilis))	Psittacanthus_schiedeanus)	((Passovia_pyrifolia	Psittacanthus_angustifolius)	(Dendropemon_bicolor	Oryctanthus_occidentalis))))
(((Oncocalyx_sulfureus	Oncella_ambigua)	Agelanthus_sansibarensis)	(((Oncocalyx_schimperi	Berhautia_senegalensis)	(Englerina_ramulosa	Tapinanthus_constrictiflorus))	((((((((Dendrophthoe_constricta	(Dendrophthoe_vitellina	Dendrophthoe_longituba))	Dendrophthoe_curvata)	Helixanthera_coccinea)	Tolypanthus_involucratus)	(((((Helicanthes_elastica	Amyema_queenslandica)	(Benthamina_alyxifolia	(Dactyliophora_novaeguineae	((Amyema_glabra	(Diplatia_furcata	Diplatia_grandibractea))	Amyema_cambagei))))	Sogerianthe_sessiflora)	((((Gaiadendron_punctatum	(Tupeia_antarctica	(((((Amylotheca_duthieana	Loxanthera_speciosa)	Lepeostegeres_lancifolia)	(((((Decaisnina_signata	Decaisnina_congesta)	Decaisnina_brittenii)	Decaisnina_triflora)	((Lepidaria_oviceps	Lepidaria_sp_Nickrent_4044)	(Macrosolen_melintangensis	Macrosolen_cochinchinensis)))	(Amylotheca_subumbellata	(Lysiana_filifolia	(Lysiana_maritima	Lysiana_exocarpi)))))	(Alepis_flavida	Peraxilla_tetrapetala))	(((((((Tripodanthus_belmirensis	Tripodanthus_flagellaris)	Tripodanthus_acutifolius)	(((((Struthanthus_woodsonii	(Struthanthus_orbicularis	Struthanthus_oerstedii))	((Struthanthus_sp_RE_5128_1	Cladocolea_gracilis)	Psittacanthus_angustifolius))
(((Oncocalyx_sulfureus	Oncella_ambigua)	Agelanthus_sansibarensis)	(((Berhautia_senegalensis	(Englerina_ramulosa	Tapinanthus_constrictiflorus))	(((Socratina_bemarivensis	(Bakerella_sp_Nickrent_4161	(Vanwykia_remota	((Plicosepalus_sagittifolius	(((Dendrophthoe_constricta	(Dendrophthoe_vitellina	Dendrophthoe_longituba))	Dendrophthoe_curvata)	Helixanthera_coccinea))	(Tolypanthus_involucratus	(((Baratranthus_axanthus	(((Dactyliophora_novaeguineae	((Amyema_glabra	(Diplatia_furcata	Diplatia_grandibractea))	Amyema_cambagei))	((Helixanthera_parasitica	(Helicanthes_elastica	Amyema_queenslandica))	Benthamina_alyxifolia))	Sogerianthe_sessiflora))	(((Cecarria_obtusifolia	((Loranthus_grewingkii	Loranthus_europaeus)	(Loranthus_odoratus	(Loranthus_delavayi	Loranthus_kaoi))))	(((Atkinsonia_ligustrina	((((((((Decaisnina_signata	Decaisnina_congesta)	Decaisnina_brittenii)	Decaisnina_triflora)	(Lepeostegeres_lancifolia	((Lepidaria_oviceps	Lepidaria_sp_Nickrent_4044)	(Macrosolen_melintangensis	Macrosolen_cochinchinensis))))	((Amylotheca_subumbellata	(Lysiana_maritima	(Lysiana_exocarpi	Lysiana_filifolia)))	(Amylotheca_duthieana	Loxanthera_speciosa)))	(Alepis_flavida
(((Oncocalyx_sulfureus	Oncella_ambigua)	Agelanthus_sansibarensis)	((((((Bakerella_sp_Nickrent_4161	(((Socratina_bemarivensis	Vanwykia_remota)	(Plicosepalus_sagittifolius	(Tolypanthus_involucratus	(((Dendrophthoe_vitellina	Dendrophthoe_longituba)	Dendrophthoe_curvata)	Helixanthera_coccinea))))	(((Helixanthera_parasitica	(Taxillus_chinensis	(Scurrula_pulverulenta	(Scurrula_parasitica	Scurrula_ferruginea))))	((Dendrophthoe_constricta	((((Dactyliophora_novaeguineae	(Amyema_glabra	(Amyema_cambagei	(Diplatia_grandibractea	Diplatia_furcata))))	((Helicanthes_elastica	Amyema_queenslandica)	Benthamina_alyxifolia))	Sogerianthe_sessiflora)	Baratranthus_axanthus))	((Cecarria_obtusifolia	((Loranthus_grewingkii	Loranthus_europaeus)	(Loranthus_odoratus	(Loranthus_delavayi	Loranthus_kaoi))))	(((((Tristerix_penduliflorus	(Tristerix_aphyllus	Tristerix_corymbosus))	(Tristerix_verticillatus	((Tristerix_peytonii	(Tristerix_chodatianus	Tristerix_peruvianus))	(Tristerix_pubescens	(Tristerix_grandiflorus	Tristerix_longebracteatus)))))	Nuytsia_floribunda)	((Tupeia_antarctica	Gaiadendron_punctatum)	(((((Tripodanthus_acutifolius	((Psittacanthus_schiedeanus	Tripodanthus_belmirensis)
((Agelanthus_sansibarensis	(Berhautia_senegalensis	(Oncocalyx_sulfureus	Oncella_ambigua)))	((((Socratina_bemarivensis	Vanwykia_remota)	(((((Phragmanthera_regularis	((((Oliverella_rubroviridis	Tapinanthus_quinquangulus)	Englerina_woodfordioides)	(((Spragueanella_rhamnifolia	Erianthemum_dregei)	Tapinanthus_sp_OM825)	Helixanthera_kirkii))	Emelianthe_panganensis))	Globimetula_dinklagei)	(Plicosepalus_curviflorus	Moquiniella_rubra))	Phragmanthera_crassicaulis)	((((Dendrophthoe_curvata	((Dendrophthoe_longituba	Dendrophthoe_vitellina)	(Dendrophthoe_constricta	Helixanthera_coccinea)))	Tolypanthus_involucratus)	((Helixanthera_parasitica	(Taxillus_chinensis	(Scurrula_ferruginea	(Scurrula_pulverulenta	Scurrula_parasitica))))	(Helixanthera_cylindrica	(((Helicanthes_elastica	Amyema_queenslandica)	(Sogerianthe_sessiflora	(Benthamina_alyxifolia	(Dactyliophora_novaeguineae	((Amyema_glabra	(Diplatia_grandibractea	Diplatia_furcata))	Amyema_cambagei)))))	(Baratranthus_axanthus	((((Tupeia_antarctica	(((Aetanthus_nodosus	Desmaria_mutabilis)	Nuytsia_floribunda)	(((Phthirusa_inorna	(Tripodanthus_acutifolius	(Tripodanthus_belmirensis	Tripodanthus_flagellaris)))	(((Psittacanthus_angustifolius
((((Vanwykia_remota	(Helixanthera_kirkii	Socratina_bemarivensis))	(((Moquiniella_rubra	(Septulina_glauca	Phragmanthera_crassicaulis))	((((Englerina_woodfordioides	(Tapinanthus_quinquangulus	Oliverella_rubroviridis))	(Tapinanthus_sp_OM825	(Erianthemum_dregei	Spragueanella_rhamnifolia)))	(Phragmanthera_regularis	Globimetula_dinklagei))	Emelianthe_panganensis))	(Bakerella_sp_Nickrent_4161	(Plicosepalus_sagittifolius	((Tolypanthus_involucratus	(Helixanthera_coccinea	(Dendrophthoe_constricta	(Dendrophthoe_curvata	(Dendrophthoe_longituba	Dendrophthoe_vitellina)))))	((((Baratranthus_axanthus	(Sogerianthe_sessiflora	(((Amyema_glabra	(Amyema_cambagei	(Diplatia_grandibractea	Diplatia_furcata)))	Dactyliophora_novaeguineae)	(Benthamina_alyxifolia	(Helicanthes_elastica	Amyema_queenslandica)))))	((Cecarria_obtusifolia	((Loranthus_grewingkii	Loranthus_europaeus)	(Loranthus_odoratus	(Loranthus_delavayi	Loranthus_kaoi))))	((Ileostylus_micranthus	(Muellerina_celastroides	Muellerina_eucalyptoides))	(Tupeia_antarctica	((((Aetanthus_nodosus	Desmaria_mutabilis)	(Atkinsonia_ligustrina	(((((Lepidaria_sp_Nickrent_4044	(Macrosolen_cochinchinensis	Macrosolen_melintangensis))	(Decaisnina_triflora
((Tapinanthus_constrictiflorus	Englerina_ramulosa)	((Oncocalyx_schimperi	((Oncella_ambigua	Oncocalyx_sulfureus)	Agelanthus_sansibarensis))	((((Vanwykia_remota	Socratina_bemarivensis)	(((Septulina_glauca	Phragmanthera_crassicaulis)	((((Phragmanthera_regularis	Globimetula_dinklagei)	Emelianthe_panganensis)	((Englerina_woodfordioides	(Tapinanthus_quinquangulus	Oliverella_rubroviridis))	(Tapinanthus_sp_OM825	(Erianthemum_dregei	Spragueanella_rhamnifolia))))	(Helixanthera_kirkii	Moquiniella_rubra)))	(Bakerella_sp_Nickrent_4161	(Plicosepalus_sagittifolius	((((Dendrophthoe_curvata	Dendrophthoe_longituba)	(Dendrophthoe_constricta	Dendrophthoe_vitellina))	(Tolypanthus_involucratus	Helixanthera_coccinea))	(((Sogerianthe_sessiflora	((Helicanthes_elastica	Amyema_queenslandica)	(((Amyema_glabra	(Diplatia_furcata	(Amyema_cambagei	Diplatia_grandibractea)))	Dactyliophora_novaeguineae)	Benthamina_alyxifolia)))	(((Baratranthus_axanthus	Helixanthera_cylindrica)	(Helixanthera_parasitica	((Cecarria_obtusifolia	((Loranthus_grewingkii	Loranthus_europaeus)	(Loranthus_odoratus	(Loranthus_delavayi	Loranthus_kaoi))))	((Ileostylus_micranthus	(Muellerina_celastroides	Muellerina_eucalyptoides))
(((Oncocalyx_schimperi	(Oncella_ambigua	Oncocalyx_sulfureus))	Agelanthus_sansibarensis)	((((Vanwykia_remota	(Helixanthera_parasitica	Socratina_bemarivensis))	((Plicosepalus_curviflorus	((Helixanthera_kirkii	Moquiniella_rubra)	((Septulina_glauca	Phragmanthera_crassicaulis)	((Globimetula_dinklagei	Emelianthe_panganensis)	((Englerina_woodfordioides	(Tapinanthus_quinquangulus	Oliverella_rubroviridis))	(Phragmanthera_regularis	(Tapinanthus_sp_OM825	(Erianthemum_dregei	Spragueanella_rhamnifolia))))))))	(Bakerella_sp_Nickrent_4161	(Plicosepalus_sagittifolius	(((Tolypanthus_involucratus	Helixanthera_coccinea)	(Dendrophthoe_constricta	((Dendrophthoe_curvata	Dendrophthoe_longituba)	Dendrophthoe_vitellina)))	((((Baratranthus_axanthus	((((((Diplatia_furcata	Diplatia_grandibractea)	Amyema_glabra)	Amyema_cambagei)	Dactyliophora_novaeguineae)	((Helicanthes_elastica	Amyema_queenslandica)	Benthamina_alyxifolia))	Sogerianthe_sessiflora))	((Cecarria_obtusifolia	((Loranthus_grewingkii	Loranthus_europaeus)	((Loranthus_delavayi	Loranthus_kaoi)	Loranthus_odoratus)))	((Ileostylus_micranthus	(Muellerina_celastroides	Muellerina_eucalyptoides))	(((Tristerix_penduliflorus	(Tristerix_corymbosus
(((Oncella_ambigua	Oncocalyx_sulfureus)	Agelanthus_sansibarensis)	(Berhautia_senegalensis	(((((Vanwykia_remota	Socratina_bemarivensis)	((Bakerella_sp_Nickrent_4161	((Phragmanthera_regularis	Septulina_glauca)	(Phragmanthera_crassicaulis	(((Globimetula_dinklagei	Emelianthe_panganensis)	((Englerina_woodfordioides	(Tapinanthus_quinquangulus	Oliverella_rubroviridis))	(Tapinanthus_sp_OM825	(Erianthemum_dregei	Spragueanella_rhamnifolia))))	(Helixanthera_kirkii	Moquiniella_rubra)))))	(Plicosepalus_sagittifolius	(((Tolypanthus_involucratus	Helixanthera_coccinea)	(Dendrophthoe_constricta	((Dendrophthoe_curvata	Dendrophthoe_longituba)	Dendrophthoe_vitellina)))	(((Helixanthera_parasitica	((Baratranthus_axanthus	((((((Diplatia_furcata	Diplatia_grandibractea)	Amyema_glabra)	Amyema_cambagei)	Dactyliophora_novaeguineae)	((Helicanthes_elastica	Amyema_queenslandica)	Benthamina_alyxifolia))	Sogerianthe_sessiflora))	((Ileostylus_micranthus	(Muellerina_celastroides	Muellerina_eucalyptoides))	((((Notanthera_heterophylla	((Ligaria_cuneifolia	(Aetanthus_nodosus	Desmaria_mutabilis))	((Tripodanthus_acutifolius	(Tripodanthus_belmirensis	Tripodanthus_flagellaris))	((Phthirusa_inorna	(Passovia_pyrifolia
(((Oncella_ambigua	Oncocalyx_sulfureus)	Agelanthus_sansibarensis)	((((Vanwykia_remota	Socratina_bemarivensis)	((((Tolypanthus_involucratus	(Plicosepalus_curviflorus	Helixanthera_coccinea))	((Dendrophthoe_constricta	(Dendrophthoe_longituba	Dendrophthoe_vitellina))	Dendrophthoe_curvata))	(((Helixanthera_parasitica	Oedina_pendens)	((Baratranthus_axanthus	(((Helicanthes_elastica	Amyema_queenslandica)	(Benthamina_alyxifolia	((((Diplatia_furcata	Amyema_cambagei)	Diplatia_grandibractea)	Amyema_glabra)	Dactyliophora_novaeguineae)))	Sogerianthe_sessiflora))	(Helixanthera_cylindrica	((((((((Phthirusa_inorna	(Tripodanthus_acutifolius	(Tripodanthus_belmirensis	Tripodanthus_flagellaris)))	(((Passovia_pyrifolia	(Dendropemon_bicolor	Oryctanthus_occidentalis))	((Cladocolea_gracilis	(((Struthanthus_woodsonii	(Cladocolea_mcvaughii	Cladocolea_cupulata))	Struthanthus_sp_RE_5128_1)	((Struthanthus_oerstedii	Struthanthus_orbicularis)	Psittacanthus_angustifolius)))	Psittacanthus_calyculatus))	Psittacanthus_schiedeanus))	(Notanthera_heterophylla	(Aetanthus_nodosus	Desmaria_mutabilis)))	(((Ligaria_cuneifolia	((((((Lepidaria_oviceps	Lepidaria_sp_Nickrent_4044)	(Lepeostegeres_lancifolia	(Macrosolen_cochinchinensis
(((Oncocalyx_schimperi	(Oncella_ambigua	Oncocalyx_sulfureus))	Agelanthus_sansibarensis)	((Tapinanthus_constrictiflorus	Englerina_ramulosa)	(Berhautia_senegalensis	(((((Vanwykia_remota	Socratina_bemarivensis)	(((Helixanthera_coccinea	((Dendrophthoe_constricta	(Dendrophthoe_longituba	Dendrophthoe_vitellina))	Dendrophthoe_curvata))	(((Baratranthus_axanthus	((((((Diplatia_furcata	Amyema_cambagei)	Diplatia_grandibractea)	Amyema_glabra)	Dactyliophora_novaeguineae)	((Helicanthes_elastica	Amyema_queenslandica)	Benthamina_alyxifolia))	Sogerianthe_sessiflora))	(Helixanthera_cylindrica	(Helixanthera_parasitica	((Ileostylus_micranthus	(Muellerina_celastroides	Muellerina_eucalyptoides))	((((Tupeia_antarctica	Gaiadendron_punctatum)	((((((Psittacanthus_schiedeanus	(((Psittacanthus_angustifolius	Cladocolea_gracilis)	((Struthanthus_woodsonii	Struthanthus_sp_RE_5128_1)	((Cladocolea_mcvaughii	Cladocolea_cupulata)	(Struthanthus_oerstedii	Struthanthus_orbicularis))))	Psittacanthus_calyculatus))	(Passovia_pyrifolia	(Dendropemon_bicolor	Oryctanthus_occidentalis)))	(Phthirusa_inorna	(Tripodanthus_flagellaris	(Tripodanthus_acutifolius	Tripodanthus_belmirensis))))	(Ligaria_cuneifolia	(Notanthera_heterophylla
((Tapinanthus_constrictiflorus	Englerina_ramulosa)	((Berhautia_senegalensis	(((Plicosepalus_curviflorus	((((Septulina_glauca	Phragmanthera_crassicaulis)	((Globimetula_dinklagei	Emelianthe_panganensis)	(((Tapinanthus_quinquangulus	Oliverella_rubroviridis)	Englerina_woodfordioides)	((Erianthemum_dregei	Spragueanella_rhamnifolia)	Tapinanthus_sp_OM825))))	(Helixanthera_kirkii	Moquiniella_rubra))	Phragmanthera_regularis))	((Vanwykia_remota	Socratina_bemarivensis)	((((Tolypanthus_involucratus	(Helixanthera_coccinea	((Dendrophthoe_constricta	(Dendrophthoe_longituba	Dendrophthoe_vitellina))	Dendrophthoe_curvata)))	(((Baratranthus_axanthus	(((Helicanthes_elastica	Amyema_queenslandica)	(Benthamina_alyxifolia	(((Diplatia_furcata	(Amyema_cambagei	Diplatia_grandibractea))	Amyema_glabra)	Dactyliophora_novaeguineae)))	Sogerianthe_sessiflora))	(Helixanthera_cylindrica	((((Nuytsia_floribunda	(((Tristerix_pubescens	(Tristerix_grandiflorus	Tristerix_longebracteatus))	((Tristerix_chodatianus	Tristerix_peruvianus)	Tristerix_peytonii))	((Tristerix_corymbosus	Tristerix_aphyllus)	(Tristerix_verticillatus	Tristerix_penduliflorus))))	(Tupeia_antarctica	((((((Psittacanthus_schiedeanus	(((Psittacanthus_angustifolius
(((Oncella_ambigua	Oncocalyx_sulfureus)	Agelanthus_sansibarensis)	(Oncocalyx_schimperi	(((Tapinanthus_constrictiflorus	Englerina_ramulosa)	Berhautia_senegalensis)	((((Septulina_glauca	Phragmanthera_crassicaulis)	((Globimetula_dinklagei	Emelianthe_panganensis)	(((Tapinanthus_sp_OM825	((Tapinanthus_quinquangulus	Oliverella_rubroviridis)	Englerina_woodfordioides))	(Helixanthera_kirkii	(Erianthemum_dregei	Spragueanella_rhamnifolia)))	Oedina_pendens)))	Moquiniella_rubra)	((((Vanwykia_remota	Socratina_bemarivensis)	Plicosepalus_sagittifolius)	((((Dendrophthoe_constricta	(Dendrophthoe_longituba	Dendrophthoe_vitellina))	Dendrophthoe_curvata)	(Tolypanthus_involucratus	Helixanthera_coccinea))	((Plicosepalus_curviflorus	(Taxillus_chinensis	(Scurrula_ferruginea	(Scurrula_parasitica	Scurrula_pulverulenta))))	(((Baratranthus_axanthus	(((((Diplatia_furcata	(Amyema_cambagei	Diplatia_grandibractea))	Amyema_glabra)	Dactyliophora_novaeguineae)	((Helicanthes_elastica	Amyema_queenslandica)	Benthamina_alyxifolia))	Sogerianthe_sessiflora))	((Helixanthera_parasitica	Phragmanthera_regularis)	(((((((((((Struthanthus_sp_RE_5128_1	(Struthanthus_oerstedii	Struthanthus_orbicularis))	((Cladocolea_mcvaughii
((Berhautia_senegalensis	((Oncella_ambigua	Oncocalyx_sulfureus)	Agelanthus_sansibarensis))	(Oncocalyx_schimperi	((Tapinanthus_constrictiflorus	Englerina_ramulosa)	(Oedina_pendens	((Vanwykia_remota	Socratina_bemarivensis)	((((((Dendrophthoe_constricta	(Dendrophthoe_longituba	Dendrophthoe_vitellina))	Dendrophthoe_curvata)	(Tolypanthus_involucratus	Helixanthera_coccinea))	((Taxillus_chinensis	(Scurrula_pulverulenta	(Scurrula_ferruginea	Scurrula_parasitica)))	((Baratranthus_axanthus	(((Helicanthes_elastica	Amyema_queenslandica)	(Benthamina_alyxifolia	(((Diplatia_furcata	(Amyema_cambagei	Diplatia_grandibractea))	Amyema_glabra)	Dactyliophora_novaeguineae)))	Sogerianthe_sessiflora))	((Helixanthera_parasitica	((Cecarria_obtusifolia	((Loranthus_grewingkii	Loranthus_europaeus)	((Loranthus_odoratus	Loranthus_delavayi)	Loranthus_kaoi)))	((Ileostylus_micranthus	(Muellerina_celastroides	Muellerina_eucalyptoides))	((((Atkinsonia_ligustrina	(Gaiadendron_punctatum	((Nuytsia_floribunda	(((Tristerix_chodatianus	Tristerix_peruvianus)	(Tristerix_peytonii	(Tristerix_pubescens	(Tristerix_grandiflorus	Tristerix_longebracteatus))))	((Tristerix_corymbosus
(((Oncella_ambigua	Oncocalyx_sulfureus)	Agelanthus_sansibarensis)	((((Oedina_pendens	((Vanwykia_remota	Socratina_bemarivensis)	(((((Dendrophthoe_constricta	((Dendrophthoe_longituba	Dendrophthoe_vitellina)	Dendrophthoe_curvata))	(Tolypanthus_involucratus	Helixanthera_coccinea))	((Taxillus_chinensis	(Scurrula_pulverulenta	(Scurrula_ferruginea	Scurrula_parasitica)))	((Baratranthus_axanthus	(Helixanthera_cylindrica	(((((Diplatia_furcata	(Amyema_cambagei	Diplatia_grandibractea))	Amyema_glabra)	Dactyliophora_novaeguineae)	((Helicanthes_elastica	Amyema_queenslandica)	Benthamina_alyxifolia))	Sogerianthe_sessiflora)))	(Helixanthera_parasitica	((Cecarria_obtusifolia	((Loranthus_grewingkii	Loranthus_europaeus)	((Loranthus_odoratus	Loranthus_delavayi)	Loranthus_kaoi)))	((Ileostylus_micranthus	(Muellerina_celastroides	Muellerina_eucalyptoides))	((((((Atkinsonia_ligustrina	Gaiadendron_punctatum)	(Notanthera_heterophylla	(((Lepeostegeres_lancifolia	((Lepidaria_oviceps	Loxanthera_speciosa)	Amylotheca_duthieana))	(((Decaisnina_triflora	((Decaisnina_signata	Decaisnina_congesta)	Decaisnina_brittenii))	(Lepidaria_sp_Nickrent_4044	(Macrosolen_cochinchinensis
(Berhautia_senegalensis	(((Oncocalyx_schimperi	(Oncella_ambigua	Oncocalyx_sulfureus))	Agelanthus_sansibarensis)	((Oedina_pendens	((Vanwykia_remota	Socratina_bemarivensis)	(Bakerella_sp_Nickrent_4161	((((Septulina_glauca	Phragmanthera_crassicaulis)	((Helixanthera_kirkii	Moquiniella_rubra)	(((Englerina_woodfordioides	(Tapinanthus_quinquangulus	Oliverella_rubroviridis))	(Tapinanthus_sp_OM825	(Erianthemum_dregei	Spragueanella_rhamnifolia)))	((Globimetula_dinklagei	Phragmanthera_regularis)	Emelianthe_panganensis))))	Plicosepalus_curviflorus)	(Plicosepalus_sagittifolius	(((Taxillus_chinensis	(Scurrula_ferruginea	(Scurrula_pulverulenta	Scurrula_parasitica)))	((((Dactyliophora_novaeguineae	(Amyema_cambagei	((Amyema_glabra	Diplatia_furcata)	Diplatia_grandibractea)))	(Benthamina_alyxifolia	(Amyema_queenslandica	Helicanthes_elastica)))	Sogerianthe_sessiflora)	(Baratranthus_axanthus	((((Ligaria_cuneifolia	(((((Tripodanthus_belmirensis	(Passovia_pyrifolia	(Oryctanthus_occidentalis	Dendropemon_bicolor)))	(((Cladocolea_gracilis	(Struthanthus_woodsonii	(Struthanthus_sp_RE_5128_1	(((Cladocolea_cupulata	Cladocolea_mcvaughii)	Struthanthus_orbicularis)	Struthanthus_oerstedii))))
((Oedina_pendens	((Plicosepalus_curviflorus	(((Helixanthera_kirkii	Moquiniella_rubra)	(((Tapinanthus_quinquangulus	Oliverella_rubroviridis)	(Tapinanthus_sp_OM825	(Erianthemum_dregei	Spragueanella_rhamnifolia)))	((Globimetula_dinklagei	Emelianthe_panganensis)	(Septulina_glauca	Phragmanthera_crassicaulis))))	Phragmanthera_regularis))	((Bakerella_sp_Nickrent_4161	(((Taxillus_chinensis	(Scurrula_ferruginea	(Scurrula_pulverulenta	Scurrula_parasitica)))	((((Helixanthera_parasitica	(Amyema_queenslandica	Helicanthes_elastica))	(Sogerianthe_sessiflora	(Benthamina_alyxifolia	(Dactyliophora_novaeguineae	(Amyema_cambagei	(Diplatia_furcata	(Diplatia_grandibractea	Amyema_glabra)))))))	(Baratranthus_axanthus	(((Cecarria_obtusifolia	((Loranthus_delavayi	(Loranthus_odoratus	Loranthus_kaoi))	(Loranthus_grewingkii	Loranthus_europaeus)))	((Muellerina_eucalyptoides	Muellerina_celastroides)	Ileostylus_micranthus))	(Ligaria_cuneifolia	(((Phthirusa_inorna	(((((Cladocolea_gracilis	(Struthanthus_orbicularis	Struthanthus_oerstedii))	((Cladocolea_cupulata	Cladocolea_mcvaughii)	Struthanthus_woodsonii))	Struthanthus_sp_RE_5128_1)	(Psittacanthus_calyculatus	((Psittacanthus_angustifolius
(((Oncocalyx_schimperi	(Oncella_ambigua	Oncocalyx_sulfureus))	Agelanthus_sansibarensis)	(Berhautia_senegalensis	((Oedina_pendens	((Vanwykia_remota	Socratina_bemarivensis)	(((((Englerina_woodfordioides	(Tapinanthus_quinquangulus	Oliverella_rubroviridis))	(Tapinanthus_sp_OM825	(Erianthemum_dregei	Spragueanella_rhamnifolia)))	(((Phragmanthera_regularis	Globimetula_dinklagei)	(Helixanthera_kirkii	Emelianthe_panganensis))	(Septulina_glauca	Phragmanthera_crassicaulis)))	Moquiniella_rubra)	((Bakerella_sp_Nickrent_4161	(((Taxillus_chinensis	(Scurrula_pulverulenta	(Scurrula_parasitica	Scurrula_ferruginea)))	((((Amyema_queenslandica	Helicanthes_elastica)	(Sogerianthe_sessiflora	(Benthamina_alyxifolia	(Dactyliophora_novaeguineae	(Amyema_cambagei	(Diplatia_furcata	(Diplatia_grandibractea	Amyema_glabra)))))))	((((Cecarria_obtusifolia	((Loranthus_delavayi	(Loranthus_odoratus	Loranthus_kaoi))	(Loranthus_grewingkii	Loranthus_europaeus)))	((Muellerina_eucalyptoides	Muellerina_celastroides)	Ileostylus_micranthus))	(Ligaria_cuneifolia	(((((((((Passovia_pyrifolia	(Oryctanthus_occidentalis	Dendropemon_bicolor))	(Psittacanthus_schiedeanus	((((Struthanthus_woodsonii
(((Oedina_pendens	((Vanwykia_remota	Socratina_bemarivensis)	(((((Septulina_glauca	Phragmanthera_regularis)	Phragmanthera_crassicaulis)	(((Englerina_woodfordioides	(Tapinanthus_quinquangulus	Oliverella_rubroviridis))	(Tapinanthus_sp_OM825	(Erianthemum_dregei	Spragueanella_rhamnifolia)))	(Globimetula_dinklagei	Emelianthe_panganensis)))	((Helixanthera_kirkii	Moquiniella_rubra)	Plicosepalus_curviflorus))	(((((Baratranthus_axanthus	(Sogerianthe_sessiflora	((Dactyliophora_novaeguineae	(((Diplatia_furcata	Diplatia_grandibractea)	Amyema_cambagei)	Amyema_glabra))	(Benthamina_alyxifolia	(Amyema_queenslandica	Helicanthes_elastica)))))	(Helixanthera_parasitica	(((Cecarria_obtusifolia	((Loranthus_delavayi	(Loranthus_odoratus	Loranthus_kaoi))	(Loranthus_grewingkii	Loranthus_europaeus)))	((Muellerina_eucalyptoides	Muellerina_celastroides)	Ileostylus_micranthus))	(((((Notanthera_heterophylla	((((Lepidaria_oviceps	Loxanthera_speciosa)	Amylotheca_duthieana)	(((Lepeostegeres_lancifolia	((Decaisnina_brittenii	(Decaisnina_signata	Decaisnina_congesta))	Decaisnina_triflora))	(Lepidaria_sp_Nickrent_4044	(Macrosolen_melintangensis	Macrosolen_cochinchinensis)))	(Amylotheca_subumbellata
(((Oncella_ambigua	Oncocalyx_sulfureus)	Agelanthus_sansibarensis)	(((Englerina_ramulosa	Tapinanthus_constrictiflorus)	(Oncocalyx_schimperi	(((Phragmanthera_crassicaulis	((Oedina_pendens	((Englerina_woodfordioides	(Tapinanthus_quinquangulus	Oliverella_rubroviridis))	(Tapinanthus_sp_OM825	(Erianthemum_dregei	Spragueanella_rhamnifolia))))	(Globimetula_dinklagei	Emelianthe_panganensis)))	Moquiniella_rubra)	((Septulina_glauca	Bakerella_sp_Nickrent_4161)	(((((Tolypanthus_involucratus	((Dendrophthoe_curvata	((Dendrophthoe_longituba	Dendrophthoe_constricta)	Dendrophthoe_vitellina))	Helixanthera_coccinea))	((Taxillus_chinensis	(Scurrula_ferruginea	(Scurrula_pulverulenta	Scurrula_parasitica)))	(Helixanthera_cylindrica	(((Plicosepalus_curviflorus	Sogerianthe_sessiflora)	((Dactyliophora_novaeguineae	(((Diplatia_furcata	Diplatia_grandibractea)	Amyema_cambagei)	Amyema_glabra))	(Benthamina_alyxifolia	(Helixanthera_parasitica	(Amyema_queenslandica	Helicanthes_elastica)))))	((((Cecarria_obtusifolia	((Loranthus_odoratus	(Loranthus_kaoi	Loranthus_delavayi))	(Loranthus_grewingkii	Loranthus_europaeus)))	((Muellerina_eucalyptoides	Muellerina_celastroides)	Ileostylus_micranthus))
(((Oncella_ambigua	Oncocalyx_sulfureus)	Agelanthus_sansibarensis)	(((Englerina_ramulosa	Tapinanthus_constrictiflorus)	(Oncocalyx_schimperi	((Vanwykia_remota	(Helixanthera_kirkii	Socratina_bemarivensis))	((((Plicosepalus_sagittifolius	((Tolypanthus_involucratus	((Dendrophthoe_curvata	((Dendrophthoe_longituba	Dendrophthoe_vitellina)	Dendrophthoe_constricta))	Helixanthera_coccinea))	((((Baratranthus_axanthus	(Sogerianthe_sessiflora	((Dactyliophora_novaeguineae	(Amyema_cambagei	(Amyema_glabra	(Diplatia_furcata	Diplatia_grandibractea))))	(Benthamina_alyxifolia	(Helixanthera_parasitica	(Amyema_queenslandica	Helicanthes_elastica))))))	(((Cecarria_obtusifolia	((Loranthus_odoratus	(Loranthus_kaoi	Loranthus_delavayi))	(Loranthus_grewingkii	Loranthus_europaeus)))	((Muellerina_eucalyptoides	Muellerina_celastroides)	Ileostylus_micranthus))	(Nuytsia_floribunda	((Tristerix_penduliflorus	(Tristerix_verticillatus	(((Tristerix_peytonii	(Tristerix_peruvianus	Tristerix_chodatianus))	(Tristerix_grandiflorus	(Tristerix_longebracteatus	Tristerix_pubescens)))	(Tristerix_aphyllus	Tristerix_corymbosus))))	((((Notanthera_heterophylla	(((Loxanthera_speciosa	Amylotheca_duthieana)
(((Vanwykia_remota	Socratina_bemarivensis)	(((Bakerella_sp_Nickrent_4161	Plicosepalus_sagittifolius)	((Tolypanthus_involucratus	(((Dendrophthoe_curvata	Dendrophthoe_longituba)	Helixanthera_coccinea)	(Dendrophthoe_constricta	Dendrophthoe_vitellina)))	(((((Cecarria_obtusifolia	((Loranthus_odoratus	(Loranthus_kaoi	Loranthus_delavayi))	(Loranthus_grewingkii	Loranthus_europaeus)))	((Muellerina_eucalyptoides	Muellerina_celastroides)	Ileostylus_micranthus))	((Tristerix_penduliflorus	(Tristerix_verticillatus	(((Tristerix_peytonii	(Tristerix_peruvianus	Tristerix_chodatianus))	(Tristerix_grandiflorus	(Tristerix_longebracteatus	Tristerix_pubescens)))	(Tristerix_aphyllus	Tristerix_corymbosus))))	(Nuytsia_floribunda	(Tupeia_antarctica	((((((Lepidaria_oviceps	Loxanthera_speciosa)	Amylotheca_duthieana)	(((Lepidaria_sp_Nickrent_4044	(Macrosolen_melintangensis	Macrosolen_cochinchinensis))	(Lepeostegeres_lancifolia	(((Decaisnina_signata	Decaisnina_congesta)	Decaisnina_brittenii)	Decaisnina_triflora)))	(Amylotheca_subumbellata	(Lysiana_filifolia	(Lysiana_exocarpi	Lysiana_maritima)))))	(Peraxilla_tetrapetala	Alepis_flavida))	((((Phthirusa_inorna	((Tripodanthus_flagellaris
(((Oncocalyx_schimperi	((Englerina_ramulosa	Tapinanthus_constrictiflorus)	(((Vanwykia_remota	Socratina_bemarivensis)	((((Plicosepalus_sagittifolius	(((Dendrophthoe_curvata	Dendrophthoe_longituba)	(Plicosepalus_curviflorus	(Tolypanthus_involucratus	Helixanthera_coccinea)))	(((Baratranthus_axanthus	(Sogerianthe_sessiflora	((Amyema_queenslandica	Helicanthes_elastica)	((Dactyliophora_novaeguineae	((Amyema_glabra	(Diplatia_furcata	Diplatia_grandibractea))	Amyema_cambagei))	Benthamina_alyxifolia))))	(Helixanthera_cylindrica	(((Cecarria_obtusifolia	((Loranthus_odoratus	(Loranthus_kaoi	Loranthus_delavayi))	(Loranthus_grewingkii	Loranthus_europaeus)))	(((Muellerina_eucalyptoides	Muellerina_celastroides)	Ileostylus_micranthus)	((((Tristerix_peruvianus	(Tristerix_chodatianus	Tristerix_peytonii))	((Tristerix_grandiflorus	Tristerix_longebracteatus)	Tristerix_pubescens))	((Tristerix_penduliflorus	(Tristerix_aphyllus	Tristerix_corymbosus))	Tristerix_verticillatus))	(Nuytsia_floribunda	(Tupeia_antarctica	((((Notanthera_heterophylla	((Lepeostegeres_lancifolia	((Lepidaria_oviceps	Loxanthera_speciosa)	Amylotheca_duthieana))	(((Lepidaria_sp_Nickrent_4044	(Macrosolen_melintangensis
((((Englerina_ramulosa	Tapinanthus_constrictiflorus)	(((Vanwykia_remota	Socratina_bemarivensis)	((((((Englerina_woodfordioides	(Tapinanthus_quinquangulus	Oliverella_rubroviridis))	(Tapinanthus_sp_OM825	(Erianthemum_dregei	Spragueanella_rhamnifolia)))	Phragmanthera_crassicaulis)	((Phragmanthera_regularis	Globimetula_dinklagei)	Emelianthe_panganensis))	(Helixanthera_kirkii	Moquiniella_rubra))	((Plicosepalus_sagittifolius	(Septulina_glauca	Bakerella_sp_Nickrent_4161))	(((Dendrophthoe_curvata	(Dendrophthoe_constricta	(Dendrophthoe_vitellina	Dendrophthoe_longituba)))	(Tolypanthus_involucratus	Helixanthera_coccinea))	((Helixanthera_cylindrica	((((((((Lepeostegeres_lancifolia	(Loxanthera_speciosa	Amylotheca_duthieana))	(Lepidaria_oviceps	(((Lepidaria_sp_Nickrent_4044	(Macrosolen_melintangensis	Macrosolen_cochinchinensis))	(((Decaisnina_signata	Decaisnina_congesta)	Decaisnina_brittenii)	Decaisnina_triflora))	(Amylotheca_subumbellata	(Lysiana_maritima	(Lysiana_filifolia	Lysiana_exocarpi))))))	(Peraxilla_tetrapetala	Alepis_flavida))	(Nuytsia_floribunda	(Gaiadendron_punctatum	Atkinsonia_ligustrina)))	((Ligaria_cuneifolia	(((((Tristerix_grandiflorus	Tristerix_longebracteatus)	Tristerix_pubescens)
(((((((((Phragmanthera_regularis	Globimetula_dinklagei)	Emelianthe_panganensis)	(Helixanthera_kirkii	Moquiniella_rubra))	((Tapinanthus_sp_OM825	(Oliverella_rubroviridis	(Englerina_woodfordioides	Tapinanthus_quinquangulus)))	(Erianthemum_dregei	Spragueanella_rhamnifolia)))	(Septulina_glauca	Phragmanthera_crassicaulis))	(Bakerella_sp_Nickrent_4161	((((Vanwykia_remota	Socratina_bemarivensis)	((Dendrophthoe_curvata	(Dendrophthoe_constricta	(Dendrophthoe_vitellina	Dendrophthoe_longituba)))	(Tolypanthus_involucratus	Helixanthera_coccinea)))	Plicosepalus_sagittifolius)	((((((Gaiadendron_punctatum	(((Notanthera_heterophylla	(((Amylotheca_subumbellata	((Lysiana_exocarpi	Lysiana_filifolia)	Lysiana_maritima))	(((Lepidaria_oviceps	Loxanthera_speciosa)	Amylotheca_duthieana)	((Lepidaria_sp_Nickrent_4044	(Macrosolen_melintangensis	Macrosolen_cochinchinensis))	(Lepeostegeres_lancifolia	(((Decaisnina_signata	Decaisnina_congesta)	Decaisnina_brittenii)	Decaisnina_triflora)))))	(Peraxilla_tetrapetala	Alepis_flavida)))	Atkinsonia_ligustrina)	(((Phthirusa_inorna	(Tripodanthus_flagellaris	(Tripodanthus_belmirensis	Tripodanthus_acutifolius)))	((Oryctanthus_occidentalis	Dendropemon_bicolor)	(((Psittacanthus_schiedeanus
(((Englerina_woodfordioides	Agelanthus_sansibarensis)	(Oncella_ambigua	Oncocalyx_sulfureus))	(((Berhautia_senegalensis	(Tapinanthus_constrictiflorus	Englerina_ramulosa))	(((Socratina_bemarivensis	Vanwykia_remota)	(((Plicosepalus_sagittifolius	((((Helixanthera_coccinea	((Dendrophthoe_longituba	Dendrophthoe_curvata)	Dendrophthoe_vitellina))	Dendrophthoe_constricta)	Tolypanthus_involucratus)	((Plicosepalus_curviflorus	((Scurrula_ferruginea	(Scurrula_pulverulenta	Scurrula_parasitica))	Taxillus_chinensis))	(((Baratranthus_axanthus	(Sogerianthe_sessiflora	(((Amyema_cambagei	((Diplatia_furcata	Diplatia_grandibractea)	Amyema_glabra))	Dactyliophora_novaeguineae)	(Benthamina_alyxifolia	(Helixanthera_parasitica	(Helicanthes_elastica	Amyema_queenslandica))))))	((((Loranthus_delavayi	(Loranthus_odoratus	Loranthus_kaoi))	(Loranthus_grewingkii	Loranthus_europaeus))	Cecarria_obtusifolia)	(((Muellerina_celastroides	Muellerina_eucalyptoides)	Ileostylus_micranthus)	((Atkinsonia_ligustrina	(Nuytsia_floribunda	(((Alepis_flavida	Peraxilla_tetrapetala)	((Amylotheca_duthieana	(Lepidaria_oviceps	Loxanthera_speciosa))	(((Lepidaria_sp_Nickrent_4044	(Macrosolen_cochinchinensis
(Agelanthus_sansibarensis	(((Oncella_ambigua	Oncocalyx_sulfureus)	Berhautia_senegalensis)	((Tapinanthus_constrictiflorus	Englerina_ramulosa)	(Oncocalyx_schimperi	(((Socratina_bemarivensis	Vanwykia_remota)	(((((Dendrophthoe_longituba	Dendrophthoe_curvata)	((Dendrophthoe_constricta	Dendrophthoe_vitellina)	Helixanthera_coccinea))	Tolypanthus_involucratus)	(((Scurrula_ferruginea	(Scurrula_pulverulenta	Scurrula_parasitica))	Taxillus_chinensis)	(((((Helixanthera_parasitica	Phragmanthera_regularis)	((((Loranthus_delavayi	(Loranthus_odoratus	Loranthus_kaoi))	(Loranthus_grewingkii	Loranthus_europaeus))	Cecarria_obtusifolia)	(((Muellerina_celastroides	Muellerina_eucalyptoides)	Ileostylus_micranthus)	((((Tupeia_antarctica	Notanthera_heterophylla)	(Nuytsia_floribunda	Gaiadendron_punctatum))	(((Alepis_flavida	Peraxilla_tetrapetala)	(((((Lepidaria_oviceps	Lepidaria_sp_Nickrent_4044)	(Lepeostegeres_lancifolia	(Macrosolen_cochinchinensis	Macrosolen_melintangensis)))	(((Decaisnina_signata	Decaisnina_congesta)	Decaisnina_brittenii)	Decaisnina_triflora))	(Amylotheca_subumbellata	(Lysiana_maritima	(Lysiana_exocarpi	Lysiana_filifolia))))	(Amylotheca_duthieana
(((Socratina_bemarivensis	Vanwykia_remota)	(((Helixanthera_kirkii	Moquiniella_rubra)	(((Septulina_glauca	Phragmanthera_crassicaulis)	((Emelianthe_panganensis	Globimetula_dinklagei)	(Oedina_pendens	((Tapinanthus_sp_OM825	(Englerina_woodfordioides	(Oliverella_rubroviridis	Tapinanthus_quinquangulus)))	(Spragueanella_rhamnifolia	Erianthemum_dregei)))))	Phragmanthera_regularis))	((Plicosepalus_sagittifolius	Bakerella_sp_Nickrent_4161)	(((((Dendrophthoe_curvata	(Dendrophthoe_longituba	Dendrophthoe_vitellina))	Dendrophthoe_constricta)	Helixanthera_coccinea)	Tolypanthus_involucratus)	((Helixanthera_parasitica	((Scurrula_ferruginea	(Scurrula_pulverulenta	Scurrula_parasitica))	Taxillus_chinensis))	((((((Loranthus_delavayi	(Loranthus_odoratus	Loranthus_kaoi))	(Loranthus_grewingkii	Loranthus_europaeus))	Cecarria_obtusifolia)	(((Muellerina_celastroides	Muellerina_eucalyptoides)	Ileostylus_micranthus)	((Tupeia_antarctica	(((Gaiadendron_punctatum	(Atkinsonia_ligustrina	(Notanthera_heterophylla	((Alepis_flavida	Peraxilla_tetrapetala)	((((Lepidaria_sp_Nickrent_4044	(Macrosolen_cochinchinensis	Macrosolen_melintangensis))	(((Decaisnina_signata	Decaisnina_congesta)	Decaisnina_brittenii)
((Oncocalyx_schimperi	(Berhautia_senegalensis	((Tapinanthus_constrictiflorus	Englerina_ramulosa)	(((Socratina_bemarivensis	Vanwykia_remota)	(((((Dendrophthoe_curvata	(Dendrophthoe_longituba	Dendrophthoe_vitellina))	Dendrophthoe_constricta)	(Helixanthera_coccinea	Tolypanthus_involucratus))	((Plicosepalus_curviflorus	((Helixanthera_kirkii	Moquiniella_rubra)	(((Septulina_glauca	Phragmanthera_crassicaulis)	((Emelianthe_panganensis	Globimetula_dinklagei)	((Englerina_woodfordioides	(Oliverella_rubroviridis	Tapinanthus_quinquangulus))	((Spragueanella_rhamnifolia	Erianthemum_dregei)	Tapinanthus_sp_OM825))))	Phragmanthera_regularis)))	((Helixanthera_parasitica	((Scurrula_ferruginea	(Scurrula_pulverulenta	Scurrula_parasitica))	Taxillus_chinensis))	(((((((Loranthus_delavayi	Loranthus_kaoi)	Loranthus_odoratus)	(Loranthus_grewingkii	Loranthus_europaeus))	Cecarria_obtusifolia)	(((Muellerina_celastroides	Muellerina_eucalyptoides)	Ileostylus_micranthus)	((Nuytsia_floribunda	(Tristerix_penduliflorus	((Tristerix_corymbosus	Tristerix_aphyllus)	(((Tristerix_peytonii	(Tristerix_chodatianus	Tristerix_peruvianus))	((Tristerix_longebracteatus	Tristerix_grandiflorus)	Tristerix_pubescens))
(((((Socratina_bemarivensis	Vanwykia_remota)	(((Helixanthera_kirkii	Moquiniella_rubra)	((Emelianthe_panganensis	(Septulina_glauca	Globimetula_dinklagei))	(((Tapinanthus_sp_OM825	((Oliverella_rubroviridis	Tapinanthus_quinquangulus)	Englerina_woodfordioides))	(Spragueanella_rhamnifolia	Erianthemum_dregei))	Phragmanthera_crassicaulis)))	(((((Scurrula_ferruginea	(Scurrula_pulverulenta	Scurrula_parasitica))	Taxillus_chinensis)	(((Plicosepalus_curviflorus	(Phragmanthera_regularis	(Helixanthera_parasitica	(((Tristerix_penduliflorus	(Tristerix_verticillatus	((Tristerix_corymbosus	Tristerix_aphyllus)	((Tristerix_chodatianus	Tristerix_peruvianus)	((Tristerix_longebracteatus	Tristerix_grandiflorus)	(Tristerix_peytonii	Tristerix_pubescens))))))	((((((Phthirusa_inorna	((Tripodanthus_belmirensis	Tripodanthus_flagellaris)	Tripodanthus_acutifolius))	((((Dendropemon_bicolor	Oryctanthus_occidentalis)	Passovia_pyrifolia)	(((Struthanthus_woodsonii	(Struthanthus_sp_RE_5128_1	(Struthanthus_oerstedii	Struthanthus_orbicularis)))	(Cladocolea_gracilis	(Psittacanthus_schiedeanus	Psittacanthus_angustifolius)))	(Cladocolea_cupulata	Cladocolea_mcvaughii)))	Psittacanthus_calyculatus))	((Ligaria_cuneifolia	(Aetanthus_nodosus
(((Agelanthus_sansibarensis	(Oncella_ambigua	Oncocalyx_sulfureus))	((Tapinanthus_constrictiflorus	Englerina_ramulosa)	(Oncocalyx_schimperi	(((Socratina_bemarivensis	Vanwykia_remota)	(((Moquiniella_rubra	(((Helixanthera_kirkii	Emelianthe_panganensis)	Globimetula_dinklagei)	((Tapinanthus_sp_OM825	((Oliverella_rubroviridis	Tapinanthus_quinquangulus)	Englerina_woodfordioides))	(Spragueanella_rhamnifolia	Erianthemum_dregei))))	(Septulina_glauca	Phragmanthera_crassicaulis))	(((((Scurrula_ferruginea	(Scurrula_pulverulenta	Scurrula_parasitica))	Taxillus_chinensis)	(((Phragmanthera_regularis	(Helixanthera_parasitica	((Nuytsia_floribunda	((((((Notanthera_heterophylla	(((Phthirusa_inorna	((Tripodanthus_belmirensis	Tripodanthus_flagellaris)	Tripodanthus_acutifolius))	(((Dendropemon_bicolor	Oryctanthus_occidentalis)	Passovia_pyrifolia)	(Psittacanthus_calyculatus	(((Struthanthus_woodsonii	(Struthanthus_sp_RE_5128_1	(Struthanthus_oerstedii	Struthanthus_orbicularis)))	(Cladocolea_gracilis	Psittacanthus_angustifolius))	(Cladocolea_cupulata	Cladocolea_mcvaughii)))))	Psittacanthus_schiedeanus))	(Ligaria_cuneifolia	(Aetanthus_nodosus	Desmaria_mutabilis)))	((Alepis_flavida	Peraxilla_tetrapetala)
((Agelanthus_sansibarensis	(Oncella_ambigua	Oncocalyx_sulfureus))	((Berhautia_senegalensis	(Tapinanthus_constrictiflorus	Englerina_ramulosa))	(Oncocalyx_schimperi	(((Bakerella_sp_Nickrent_4161	(((((Scurrula_pulverulenta	(Scurrula_parasitica	Scurrula_ferruginea))	Taxillus_chinensis)	(((Plicosepalus_curviflorus	(((Nuytsia_floribunda	((Tristerix_penduliflorus	(Tristerix_corymbosus	Tristerix_aphyllus))	(((Tristerix_pubescens	(Tristerix_longebracteatus	Tristerix_grandiflorus))	(Tristerix_peytonii	(Tristerix_chodatianus	Tristerix_peruvianus)))	Tristerix_verticillatus)))	(Tupeia_antarctica	(((((((Tripodanthus_belmirensis	Tripodanthus_flagellaris)	Tripodanthus_acutifolius)	((Phthirusa_inorna	((Dendropemon_bicolor	Oryctanthus_occidentalis)	Passovia_pyrifolia))	(Psittacanthus_calyculatus	(((Struthanthus_woodsonii	(Struthanthus_sp_RE_5128_1	(Struthanthus_oerstedii	Struthanthus_orbicularis)))	(Cladocolea_gracilis	Psittacanthus_angustifolius))	(Cladocolea_cupulata	Cladocolea_mcvaughii)))))	Psittacanthus_schiedeanus)	(Ligaria_cuneifolia	(Aetanthus_nodosus	Desmaria_mutabilis)))	((Notanthera_heterophylla	((Alepis_flavida	Peraxilla_tetrapetala)	(((((Decaisnina_signata	Decaisnina_congesta)
((((Oliverella_rubroviridis	Tapinanthus_quinquangulus)	Englerina_woodfordioides)	(Tapinanthus_constrictiflorus	Englerina_ramulosa))	((Oncocalyx_schimperi	((Bakerella_sp_Nickrent_4161	((((Plicosepalus_curviflorus	((Scurrula_pulverulenta	(Scurrula_parasitica	Scurrula_ferruginea))	Taxillus_chinensis))	(((Baratranthus_axanthus	((((Gaiadendron_punctatum	(Nuytsia_floribunda	((Tristerix_verticillatus	((Tristerix_corymbosus	Tristerix_aphyllus)	Tristerix_penduliflorus))	(((Tristerix_longebracteatus	Tristerix_grandiflorus)	(Tristerix_peytonii	Tristerix_pubescens))	(Tristerix_chodatianus	Tristerix_peruvianus)))))	((((Alepis_flavida	Peraxilla_tetrapetala)	((Lepeostegeres_lancifolia	(Amylotheca_duthieana	Loxanthera_speciosa))	((Amylotheca_subumbellata	(Lysiana_exocarpi	(Lysiana_filifolia	Lysiana_maritima)))	(Lepidaria_oviceps	((((Decaisnina_signata	Decaisnina_congesta)	Decaisnina_brittenii)	Decaisnina_triflora)	(Lepidaria_sp_Nickrent_4044	(Macrosolen_cochinchinensis	Macrosolen_melintangensis)))))))	Atkinsonia_ligustrina)	(Notanthera_heterophylla	(((((((Dendropemon_bicolor	Oryctanthus_occidentalis)	Passovia_pyrifolia)	((Struthanthus_woodsonii	(Struthanthus_sp_RE_5128_1	(((Cladocolea_cupulata
((Oedina_pendens	((((Plicosepalus_curviflorus	((((Phragmanthera_regularis	Globimetula_dinklagei)	Phragmanthera_crassicaulis)	(((Helixanthera_kirkii	((Spragueanella_rhamnifolia	Erianthemum_dregei)	Tapinanthus_sp_OM825))	((Oliverella_rubroviridis	Tapinanthus_quinquangulus)	Englerina_woodfordioides))	Emelianthe_panganensis))	(Septulina_glauca	Moquiniella_rubra)))	Bakerella_sp_Nickrent_4161)	(Plicosepalus_sagittifolius	((((Scurrula_pulverulenta	(Scurrula_parasitica	Scurrula_ferruginea))	Taxillus_chinensis)	(((((((Gaiadendron_punctatum	Nuytsia_floribunda)	(Atkinsonia_ligustrina	((((Phthirusa_inorna	(Tripodanthus_flagellaris	(Tripodanthus_belmirensis	Tripodanthus_acutifolius)))	(Psittacanthus_calyculatus	((Psittacanthus_schiedeanus	((Struthanthus_woodsonii	(Struthanthus_sp_RE_5128_1	((Psittacanthus_angustifolius	Cladocolea_gracilis)	(Struthanthus_oerstedii	Struthanthus_orbicularis))))	(Cladocolea_cupulata	Cladocolea_mcvaughii)))	((Dendropemon_bicolor	Oryctanthus_occidentalis)	Passovia_pyrifolia))))	(Notanthera_heterophylla	((Alepis_flavida	Peraxilla_tetrapetala)	((Amylotheca_duthieana	(Lepidaria_oviceps	Loxanthera_speciosa))	((Amylotheca_subumbellata	(Lysiana_maritima	(Lysiana_exocarpi
(Agelanthus_sansibarensis	((Berhautia_senegalensis	(Oncella_ambigua	Oncocalyx_sulfureus))	((Oedina_pendens	((Plicosepalus_curviflorus	((Phragmanthera_regularis	((Helixanthera_kirkii	Phragmanthera_crassicaulis)	((((Spragueanella_rhamnifolia	Erianthemum_dregei)	((Oliverella_rubroviridis	Tapinanthus_quinquangulus)	Englerina_woodfordioides))	(Globimetula_dinklagei	Emelianthe_panganensis))	Tapinanthus_sp_OM825)))	Moquiniella_rubra))	(((Septulina_glauca	Bakerella_sp_Nickrent_4161)	((((((((Ligaria_cuneifolia	((((Cladocolea_gracilis	(((Cladocolea_cupulata	Cladocolea_mcvaughii)	Struthanthus_woodsonii)	(Struthanthus_sp_RE_5128_1	(Struthanthus_oerstedii	Struthanthus_orbicularis))))	Psittacanthus_schiedeanus)	(Psittacanthus_calyculatus	(Psittacanthus_angustifolius	((Dendropemon_bicolor	Oryctanthus_occidentalis)	Passovia_pyrifolia))))	(Phthirusa_inorna	((Tripodanthus_flagellaris	Tripodanthus_belmirensis)	Tripodanthus_acutifolius))))	(((Gaiadendron_punctatum	(Notanthera_heterophylla	((Alepis_flavida	Peraxilla_tetrapetala)	((Amylotheca_duthieana	Loxanthera_speciosa)	((Amylotheca_subumbellata	(Lepeostegeres_lancifolia	(Lysiana_exocarpi	(Lysiana_filifolia	Lysiana_maritima))))	((((Decaisnina_signata
((Englerina_ramulosa	(Oncocalyx_schimperi	Tapinanthus_constrictiflorus))	((((((Helixanthera_kirkii	Moquiniella_rubra)	((Septulina_glauca	Phragmanthera_crassicaulis)	(((Englerina_woodfordioides	(Tapinanthus_quinquangulus	Oliverella_rubroviridis))	(Tapinanthus_sp_OM825	(Spragueanella_rhamnifolia	Erianthemum_dregei)))	(Emelianthe_panganensis	Globimetula_dinklagei))))	((((((Phragmanthera_regularis	((((Loranthus_grewingkii	Loranthus_europaeus)	(Loranthus_delavayi	(Loranthus_odoratus	Loranthus_kaoi)))	Cecarria_obtusifolia)	((Ligaria_cuneifolia	((((Phthirusa_inorna	(Tripodanthus_belmirensis	Tripodanthus_acutifolius))	((Psittacanthus_calyculatus	((((Struthanthus_sp_RE_5128_1	(Struthanthus_oerstedii	Struthanthus_orbicularis))	Struthanthus_woodsonii)	Cladocolea_gracilis)	(Cladocolea_mcvaughii	Cladocolea_cupulata)))	(Psittacanthus_schiedeanus	(Psittacanthus_angustifolius	(Passovia_pyrifolia	(Dendropemon_bicolor	Oryctanthus_occidentalis))))))	Tripodanthus_flagellaris)	(((Aetanthus_nodosus	Desmaria_mutabilis)	(Notanthera_heterophylla	Tupeia_antarctica))	(Atkinsonia_ligustrina	(((Peraxilla_tetrapetala	Alepis_flavida)	(((Lepidaria_oviceps	Loxanthera_speciosa)	Amylotheca_duthieana)
(((Oncocalyx_sulfureus	Oncella_ambigua)	Agelanthus_sansibarensis)	(((((Phragmanthera_crassicaulis	(((Englerina_woodfordioides	(Tapinanthus_quinquangulus	Oliverella_rubroviridis))	(Plicosepalus_curviflorus	(Tapinanthus_sp_OM825	(Spragueanella_rhamnifolia	Erianthemum_dregei))))	((Helixanthera_kirkii	Moquiniella_rubra)	(Emelianthe_panganensis	(Phragmanthera_regularis	Globimetula_dinklagei)))))	((((((((Loranthus_grewingkii	Loranthus_europaeus)	(Loranthus_odoratus	(Loranthus_kaoi	Loranthus_delavayi)))	Cecarria_obtusifolia)	((((Ligaria_cuneifolia	(Aetanthus_nodosus	Desmaria_mutabilis))	Tupeia_antarctica)	((Atkinsonia_ligustrina	((Notanthera_heterophylla	((Peraxilla_tetrapetala	Alepis_flavida)	(((Lepidaria_oviceps	Loxanthera_speciosa)	Amylotheca_duthieana)	((Amylotheca_subumbellata	(Lysiana_maritima	(Lysiana_filifolia	Lysiana_exocarpi)))	((Decaisnina_triflora	((Decaisnina_signata	Decaisnina_congesta)	Decaisnina_brittenii))	(Lepeostegeres_lancifolia	((Macrosolen_cochinchinensis	Macrosolen_melintangensis)	Lepidaria_sp_Nickrent_4044)))))))	(Gaiadendron_punctatum	(Nuytsia_floribunda	((Tristerix_pubescens	((Tristerix_grandiflorus	Tristerix_longebracteatus)
((((Oncocalyx_schimperi	(Oncocalyx_sulfureus	Oncella_ambigua))	Agelanthus_sansibarensis)	Berhautia_senegalensis)	(((((Helixanthera_parasitica	Socratina_bemarivensis)	Vanwykia_remota)	(((Plicosepalus_sagittifolius	(Septulina_glauca	Bakerella_sp_Nickrent_4161))	((((((Tupeia_antarctica	(((Atkinsonia_ligustrina	(Notanthera_heterophylla	((Peraxilla_tetrapetala	Alepis_flavida)	((Loxanthera_speciosa	Amylotheca_duthieana)	((Amylotheca_subumbellata	(Lysiana_maritima	(Lysiana_filifolia	Lysiana_exocarpi)))	(((Macrosolen_cochinchinensis	Macrosolen_melintangensis)	(Lepidaria_oviceps	Lepidaria_sp_Nickrent_4044))	((Decaisnina_triflora	((Decaisnina_signata	Decaisnina_congesta)	Decaisnina_brittenii))	Lepeostegeres_lancifolia)))))))	(((Phthirusa_inorna	((Tripodanthus_flagellaris	Tripodanthus_belmirensis)	Tripodanthus_acutifolius))	((((Passovia_pyrifolia	((Dendropemon_bicolor	Oryctanthus_occidentalis)	Psittacanthus_angustifolius))	(Cladocolea_gracilis	((Struthanthus_sp_RE_5128_1	(Struthanthus_oerstedii	Struthanthus_orbicularis))	Struthanthus_woodsonii)))	(Psittacanthus_calyculatus	(Cladocolea_mcvaughii	Cladocolea_cupulata)))	Psittacanthus_schiedeanus))	(Ligaria_cuneifolia	(Aetanthus_nodosus
(((Oncocalyx_sulfureus	Oncella_ambigua)	Agelanthus_sansibarensis)	((Berhautia_senegalensis	((((Socratina_bemarivensis	Vanwykia_remota)	((Bakerella_sp_Nickrent_4161	((((((((((Aetanthus_nodosus	Desmaria_mutabilis)	((((((Tristerix_peytonii	(Tristerix_chodatianus	Tristerix_peruvianus))	(Tristerix_pubescens	(Tristerix_grandiflorus	Tristerix_longebracteatus)))	(Tristerix_verticillatus	((Tristerix_aphyllus	Tristerix_corymbosus)	Tristerix_penduliflorus)))	Notanthera_heterophylla)	((Phthirusa_inorna	((Tripodanthus_belmirensis	Tripodanthus_acutifolius)	Tripodanthus_flagellaris))	(((Passovia_pyrifolia	(Dendropemon_bicolor	Oryctanthus_occidentalis))	(Psittacanthus_schiedeanus	((Cladocolea_mcvaughii	Cladocolea_cupulata)	((Struthanthus_sp_RE_5128_1	((Psittacanthus_angustifolius	Cladocolea_gracilis)	(Struthanthus_oerstedii	Struthanthus_orbicularis)))	Struthanthus_woodsonii))))	Psittacanthus_calyculatus)))	Ligaria_cuneifolia))	(Atkinsonia_ligustrina	((Peraxilla_tetrapetala	Alepis_flavida)	((Amylotheca_subumbellata	(Lysiana_filifolia	(Lysiana_exocarpi	Lysiana_maritima)))	((((Macrosolen_cochinchinensis	Macrosolen_melintangensis)	Lepidaria_sp_Nickrent_4044)	((Decaisnina_triflora	((Decaisnina_signata
(((Oncocalyx_sulfureus	Oncella_ambigua)	Agelanthus_sansibarensis)	(Berhautia_senegalensis	(((Socratina_bemarivensis	Vanwykia_remota)	(((Bakerella_sp_Nickrent_4161	(((((((Sogerianthe_sessiflora	((Dactyliophora_novaeguineae	(Amyema_glabra	((Amyema_cambagei	Diplatia_grandibractea)	Diplatia_furcata)))	(Benthamina_alyxifolia	(Amyema_queenslandica	Helicanthes_elastica))))	Baratranthus_axanthus)	Helixanthera_parasitica)	(Plicosepalus_curviflorus	((((Loranthus_grewingkii	Loranthus_europaeus)	((Loranthus_kaoi	Loranthus_delavayi)	Loranthus_odoratus))	Cecarria_obtusifolia)	(((((Aetanthus_nodosus	Desmaria_mutabilis)	(Tupeia_antarctica	(Ligaria_cuneifolia	(((Tristerix_peytonii	(Tristerix_chodatianus	Tristerix_peruvianus))	(Tristerix_pubescens	(Tristerix_grandiflorus	Tristerix_longebracteatus)))	(Tristerix_verticillatus	((Tristerix_aphyllus	Tristerix_corymbosus)	Tristerix_penduliflorus))))))	(Atkinsonia_ligustrina	(Nuytsia_floribunda	(Gaiadendron_punctatum	(Notanthera_heterophylla	((Peraxilla_tetrapetala	(Lepidaria_oviceps	Alepis_flavida))	((Loxanthera_speciosa	Amylotheca_duthieana)	((Amylotheca_subumbellata	(Lysiana_filifolia
(((Oncocalyx_sulfureus	Oncella_ambigua)	Agelanthus_sansibarensis)	(Berhautia_senegalensis	(Oncocalyx_schimperi	((Englerina_ramulosa	Tapinanthus_constrictiflorus)	(((Socratina_bemarivensis	Vanwykia_remota)	((Bakerella_sp_Nickrent_4161	(((((Sogerianthe_sessiflora	((Amyema_queenslandica	Helicanthes_elastica)	((Dactyliophora_novaeguineae	((Amyema_glabra	(Diplatia_grandibractea	Diplatia_furcata))	Amyema_cambagei))	Benthamina_alyxifolia)))	(Plicosepalus_curviflorus	(Baratranthus_axanthus	((((Loranthus_grewingkii	Loranthus_europaeus)	((Loranthus_kaoi	Loranthus_delavayi)	Loranthus_odoratus))	Cecarria_obtusifolia)	((((((Phthirusa_inorna	((Tripodanthus_belmirensis	Tripodanthus_acutifolius)	Tripodanthus_flagellaris))	((Psittacanthus_schiedeanus	(((Struthanthus_oerstedii	Struthanthus_orbicularis)	(Struthanthus_woodsonii	((Cladocolea_mcvaughii	Cladocolea_cupulata)	(Struthanthus_sp_RE_5128_1	Cladocolea_gracilis))))	(((Dendropemon_bicolor	Oryctanthus_occidentalis)	Passovia_pyrifolia)	Psittacanthus_angustifolius)))	Psittacanthus_calyculatus))	Ligaria_cuneifolia)	(((Tristerix_aphyllus	Tristerix_corymbosus)	Tristerix_penduliflorus)	(((Tristerix_peytonii	(Tristerix_chodatianus
(((Oncocalyx_sulfureus	Oncella_ambigua)	Agelanthus_sansibarensis)	((Berhautia_senegalensis	(((Oncocalyx_schimperi	Englerina_ramulosa)	Tapinanthus_constrictiflorus)	((((Tolypanthus_involucratus	Bakerella_sp_Nickrent_4161)	(((((Baratranthus_axanthus	(Sogerianthe_sessiflora	((Amyema_queenslandica	Helicanthes_elastica)	((Dactyliophora_novaeguineae	(Amyema_glabra	(Amyema_cambagei	(Diplatia_furcata	Diplatia_grandibractea))))	Benthamina_alyxifolia))))	(Helixanthera_parasitica	((((Loranthus_grewingkii	Loranthus_europaeus)	(Loranthus_delavayi	(Loranthus_odoratus	Loranthus_kaoi)))	Cecarria_obtusifolia)	((((Peraxilla_tetrapetala	Alepis_flavida)	((Loxanthera_speciosa	Amylotheca_duthieana)	((((Macrosolen_cochinchinensis	Macrosolen_melintangensis)	(Lepidaria_oviceps	Lepidaria_sp_Nickrent_4044))	(Lepeostegeres_lancifolia	(Decaisnina_triflora	((Decaisnina_signata	Decaisnina_congesta)	Decaisnina_brittenii))))	(Amylotheca_subumbellata	(Lysiana_maritima	(Lysiana_filifolia	Lysiana_exocarpi))))))	(((((Phthirusa_inorna	(Tripodanthus_acutifolius	(Tripodanthus_flagellaris	Tripodanthus_belmirensis)))	(((((Cladocolea_mcvaughii	Cladocolea_cupulata)	((Cladocolea_gracilis
(Berhautia_senegalensis	(((Oncocalyx_schimperi	(Englerina_ramulosa	Tapinanthus_constrictiflorus))	(((((((Helixanthera_kirkii	Moquiniella_rubra)	(Emelianthe_panganensis	(Phragmanthera_regularis	Globimetula_dinklagei)))	((Englerina_woodfordioides	(Tapinanthus_quinquangulus	(Plicosepalus_curviflorus	Oliverella_rubroviridis)))	(Tapinanthus_sp_OM825	(Spragueanella_rhamnifolia	Erianthemum_dregei))))	(Septulina_glauca	Phragmanthera_crassicaulis))	((Tolypanthus_involucratus	Bakerella_sp_Nickrent_4161)	((((((((((Cladocolea_mcvaughii	Cladocolea_cupulata)	(Tripodanthus_acutifolius	(Psittacanthus_schiedeanus	(Tripodanthus_flagellaris	Tripodanthus_belmirensis))))	((((((Struthanthus_oerstedii	Struthanthus_orbicularis)	Struthanthus_sp_RE_5128_1)	Struthanthus_woodsonii)	Cladocolea_gracilis)	(Phthirusa_inorna	((Dendropemon_bicolor	Oryctanthus_occidentalis)	(Passovia_pyrifolia	Psittacanthus_angustifolius))))	Psittacanthus_calyculatus))	(((Notanthera_heterophylla	((Peraxilla_tetrapetala	Alepis_flavida)	((Loxanthera_speciosa	Amylotheca_duthieana)	(Lepidaria_oviceps	((Amylotheca_subumbellata	(Lysiana_exocarpi	(Lysiana_maritima	Lysiana_filifolia)))	(((Lepeostegeres_lancifolia	(Macrosolen_cochinchinensis	Macrosolen_melintangensis))
(((Oncocalyx_schimperi	((Oncocalyx_sulfureus	Oncella_ambigua)	Agelanthus_sansibarensis))	(Berhautia_senegalensis	(((((Plicosepalus_curviflorus	(Septulina_glauca	Moquiniella_rubra))	((Globimetula_dinklagei	(((Helixanthera_kirkii	(Englerina_woodfordioides	(Tapinanthus_quinquangulus	Oliverella_rubroviridis)))	(Tapinanthus_sp_OM825	(Spragueanella_rhamnifolia	Erianthemum_dregei)))	Emelianthe_panganensis))	Phragmanthera_crassicaulis))	(Bakerella_sp_Nickrent_4161	(Plicosepalus_sagittifolius	((((Phragmanthera_regularis	(Scurrula_ferruginea	(Scurrula_pulverulenta	Scurrula_parasitica)))	(Helixanthera_parasitica	Taxillus_chinensis))	((Baratranthus_axanthus	Helixanthera_cylindrica)	((((((Gaiadendron_punctatum	(Nuytsia_floribunda	Atkinsonia_ligustrina))	((Peraxilla_tetrapetala	Alepis_flavida)	(((Lepidaria_oviceps	Loxanthera_speciosa)	Amylotheca_duthieana)	((Amylotheca_subumbellata	((Lysiana_filifolia	Lysiana_maritima)	Lysiana_exocarpi))	(((Macrosolen_cochinchinensis	Macrosolen_melintangensis)	Lepidaria_sp_Nickrent_4044)	(Lepeostegeres_lancifolia	(Decaisnina_triflora	((Decaisnina_signata	Decaisnina_congesta)	Decaisnina_brittenii))))))))	(((Psittacanthus_calyculatus	((Tripodanthus_acutifolius
(((Oncocalyx_schimperi	((Oncocalyx_sulfureus	Oncella_ambigua)	Agelanthus_sansibarensis))	((Englerina_ramulosa	Tapinanthus_constrictiflorus)	(((((Helixanthera_kirkii	Moquiniella_rubra)	((((Englerina_woodfordioides	(Tapinanthus_quinquangulus	Oliverella_rubroviridis))	(Tapinanthus_sp_OM825	(Spragueanella_rhamnifolia	Erianthemum_dregei)))	(Emelianthe_panganensis	(Phragmanthera_regularis	Globimetula_dinklagei)))	Phragmanthera_crassicaulis))	((Septulina_glauca	Bakerella_sp_Nickrent_4161)	(Plicosepalus_sagittifolius	(((Taxillus_chinensis	(Scurrula_pulverulenta	(Scurrula_parasitica	Scurrula_ferruginea)))	(Helixanthera_cylindrica	(((Tupeia_antarctica	(((Gaiadendron_punctatum	(Nuytsia_floribunda	Atkinsonia_ligustrina))	(Notanthera_heterophylla	((Peraxilla_tetrapetala	Alepis_flavida)	((Loxanthera_speciosa	Amylotheca_duthieana)	((Amylotheca_subumbellata	((Lysiana_filifolia	Lysiana_maritima)	Lysiana_exocarpi))	(((Lepeostegeres_lancifolia	(Macrosolen_cochinchinensis	Macrosolen_melintangensis))	(Lepidaria_oviceps	Lepidaria_sp_Nickrent_4044))	(Decaisnina_triflora	((Decaisnina_signata	Decaisnina_congesta)	Decaisnina_brittenii))))))))	((((Phthirusa_inorna	(Tripodanthus_acutifolius
(((Tapinanthus_constrictiflorus	Englerina_ramulosa)	(Oncocalyx_schimperi	((Vanwykia_remota	Socratina_bemarivensis)	(Oedina_pendens	((Bakerella_sp_Nickrent_4161	((((Taxillus_chinensis	(Scurrula_pulverulenta	(Scurrula_parasitica	Scurrula_ferruginea)))	(((Baratranthus_axanthus	(Sogerianthe_sessiflora	((Benthamina_alyxifolia	(Helicanthes_elastica	Amyema_queenslandica))	(Dactyliophora_novaeguineae	(Amyema_cambagei	(Amyema_glabra	(Diplatia_grandibractea	Diplatia_furcata)))))))	(Helixanthera_parasitica	((((Tupeia_antarctica	Gaiadendron_punctatum)	((Atkinsonia_ligustrina	((Alepis_flavida	Peraxilla_tetrapetala)	((((((Macrosolen_cochinchinensis	Macrosolen_melintangensis)	Lepidaria_sp_Nickrent_4044)	Lepeostegeres_lancifolia)	((Decaisnina_brittenii	(Decaisnina_signata	Decaisnina_congesta))	Decaisnina_triflora))	((Lysiana_exocarpi	(Lysiana_filifolia	Lysiana_maritima))	Amylotheca_subumbellata))	(Amylotheca_duthieana	(Lepidaria_oviceps	Loxanthera_speciosa)))))	(((((((Psittacanthus_angustifolius	Passovia_pyrifolia)	(Dendropemon_bicolor	Oryctanthus_occidentalis))	(Psittacanthus_calyculatus	(Cladocolea_gracilis	((Struthanthus_oerstedii	Struthanthus_orbicularis)
(((Vanwykia_remota	Socratina_bemarivensis)	((Bakerella_sp_Nickrent_4161	((((((Sogerianthe_sessiflora	((Helicanthes_elastica	Amyema_queenslandica)	((Dactyliophora_novaeguineae	(Amyema_glabra	(Amyema_cambagei	(Diplatia_furcata	Diplatia_grandibractea))))	Benthamina_alyxifolia)))	(Baratranthus_axanthus	((Cecarria_obtusifolia	((Loranthus_odoratus	(Loranthus_delavayi	Loranthus_kaoi))	(Loranthus_grewingkii	Loranthus_europaeus)))	((((Tupeia_antarctica	Gaiadendron_punctatum)	(((((Alepis_flavida	Peraxilla_tetrapetala)	(((((Decaisnina_signata	Decaisnina_congesta)	Decaisnina_brittenii)	Decaisnina_triflora)	((Lysiana_maritima	(Lysiana_exocarpi	Lysiana_filifolia))	Amylotheca_subumbellata))	(((Macrosolen_cochinchinensis	Macrosolen_melintangensis)	Lepidaria_sp_Nickrent_4044)	((Lepeostegeres_lancifolia	Amylotheca_duthieana)	(Lepidaria_oviceps	Loxanthera_speciosa)))))	Atkinsonia_ligustrina)	((((((Tripodanthus_belmirensis	Tripodanthus_flagellaris)	(Phthirusa_inorna	Tripodanthus_acutifolius))	(Psittacanthus_calyculatus	(((Passovia_pyrifolia	(Dendropemon_bicolor	Oryctanthus_occidentalis))	Psittacanthus_schiedeanus)	((Struthanthus_woodsonii	((Psittacanthus_angustifolius
((((Vanwykia_remota	Socratina_bemarivensis)	(((((Plicosepalus_curviflorus	(((Baratranthus_axanthus	Helixanthera_cylindrica)	(Sogerianthe_sessiflora	((Dactyliophora_novaeguineae	(Amyema_glabra	(Amyema_cambagei	(Diplatia_furcata	Diplatia_grandibractea))))	(Benthamina_alyxifolia	(Helicanthes_elastica	Amyema_queenslandica)))))	(Helixanthera_parasitica	(((Tupeia_antarctica	(((((Alepis_flavida	Peraxilla_tetrapetala)	((Amylotheca_duthieana	(Lepidaria_oviceps	Loxanthera_speciosa))	(((Lepeostegeres_lancifolia	(((Decaisnina_signata	Decaisnina_congesta)	Decaisnina_brittenii)	Decaisnina_triflora))	((Macrosolen_cochinchinensis	Macrosolen_melintangensis)	Lepidaria_sp_Nickrent_4044))	((Lysiana_filifolia	(Lysiana_maritima	Lysiana_exocarpi))	Amylotheca_subumbellata))))	Atkinsonia_ligustrina)	((((Psittacanthus_schiedeanus	(((Tripodanthus_belmirensis	Tripodanthus_flagellaris)	Tripodanthus_acutifolius)	(((Phthirusa_inorna	Passovia_pyrifolia)	(Dendropemon_bicolor	Oryctanthus_occidentalis))	((((Struthanthus_woodsonii	(Struthanthus_oerstedii	Struthanthus_orbicularis))	(Psittacanthus_angustifolius	(Struthanthus_sp_RE_5128_1	Cladocolea_gracilis)))	(Cladocolea_cupulata	Cladocolea_mcvaughii))
((Tapinanthus_constrictiflorus	Englerina_ramulosa)	((Berhautia_senegalensis	((Agelanthus_sansibarensis	(Oncella_ambigua	Oncocalyx_sulfureus))	Oncocalyx_schimperi))	(((Vanwykia_remota	Socratina_bemarivensis)	((Bakerella_sp_Nickrent_4161	(Plicosepalus_sagittifolius	((((((((((((Notanthera_heterophylla	((Alepis_flavida	Peraxilla_tetrapetala)	((Amylotheca_duthieana	(Lepidaria_oviceps	Loxanthera_speciosa))	(((Lepeostegeres_lancifolia	(((Decaisnina_signata	Decaisnina_congesta)	Decaisnina_brittenii)	Decaisnina_triflora))	((Macrosolen_cochinchinensis	Macrosolen_melintangensis)	Lepidaria_sp_Nickrent_4044))	((Lysiana_exocarpi	(Lysiana_filifolia	Lysiana_maritima))	Amylotheca_subumbellata)))))	Atkinsonia_ligustrina)	(((((((Dendropemon_bicolor	Oryctanthus_occidentalis)	(Psittacanthus_angustifolius	Passovia_pyrifolia))	((((Struthanthus_sp_RE_5128_1	Struthanthus_oerstedii)	Struthanthus_orbicularis)	Cladocolea_gracilis)	(Struthanthus_woodsonii	(Cladocolea_cupulata	Cladocolea_mcvaughii))))	Psittacanthus_calyculatus)	(Psittacanthus_schiedeanus	(Phthirusa_inorna	((Tripodanthus_belmirensis	Tripodanthus_flagellaris)	Tripodanthus_acutifolius))))	Ligaria_cuneifolia)	(Desmaria_mutabilis	Aetanthus_nodosus)))
((Agelanthus_sansibarensis	(Oncella_ambigua	Oncocalyx_sulfureus))	(Oncocalyx_schimperi	((((Vanwykia_remota	Socratina_bemarivensis)	((Bakerella_sp_Nickrent_4161	(Plicosepalus_sagittifolius	(((((Helixanthera_parasitica	(((Nuytsia_floribunda	Gaiadendron_punctatum)	(((Aetanthus_nodosus	(((((Tristerix_longebracteatus	Tristerix_pubescens)	Tristerix_grandiflorus)	(Tristerix_peytonii	(Tristerix_chodatianus	Tristerix_peruvianus)))	Tristerix_verticillatus)	(Tristerix_penduliflorus	(Tristerix_corymbosus	Tristerix_aphyllus))))	Tupeia_antarctica)	(((Notanthera_heterophylla	((Alepis_flavida	Peraxilla_tetrapetala)	((((Lysiana_maritima	Lysiana_filifolia)	Lysiana_exocarpi)	Amylotheca_subumbellata)	((Amylotheca_duthieana	(Lepidaria_oviceps	Loxanthera_speciosa))	((Lepeostegeres_lancifolia	(((Decaisnina_signata	Decaisnina_congesta)	Decaisnina_brittenii)	Decaisnina_triflora))	((Macrosolen_cochinchinensis	Macrosolen_melintangensis)	Lepidaria_sp_Nickrent_4044))))))	Atkinsonia_ligustrina)	(((((((Dendropemon_bicolor	Oryctanthus_occidentalis)	Passovia_pyrifolia)	((((Cladocolea_cupulata	Cladocolea_mcvaughii)	Struthanthus_woodsonii)	Cladocolea_gracilis)	(((Struthanthus_oerstedii
((Agelanthus_sansibarensis	(Oncella_ambigua	Oncocalyx_sulfureus))	(Oncocalyx_schimperi	(((((Helixanthera_kirkii	Moquiniella_rubra)	((Phragmanthera_crassicaulis	((Globimetula_dinklagei	Emelianthe_panganensis)	((Tapinanthus_sp_OM825	(Erianthemum_dregei	Spragueanella_rhamnifolia))	(Englerina_woodfordioides	(Tapinanthus_quinquangulus	Oliverella_rubroviridis)))))	Phragmanthera_regularis))	((Vanwykia_remota	(Helixanthera_parasitica	Socratina_bemarivensis))	((((((Cecarria_obtusifolia	((Loranthus_grewingkii	Loranthus_europaeus)	(Loranthus_delavayi	(Loranthus_odoratus	Loranthus_kaoi))))	(((Nuytsia_floribunda	(((((Tristerix_longebracteatus	Tristerix_pubescens)	Tristerix_grandiflorus)	(Tristerix_peytonii	(Tristerix_chodatianus	Tristerix_peruvianus)))	Tristerix_verticillatus)	(Tristerix_penduliflorus	(Tristerix_corymbosus	Tristerix_aphyllus))))	((Gaiadendron_punctatum	Tupeia_antarctica)	(((Notanthera_heterophylla	((Alepis_flavida	Peraxilla_tetrapetala)	((Amylotheca_duthieana	(Lepidaria_oviceps	Loxanthera_speciosa))	(((Lepeostegeres_lancifolia	(((Decaisnina_signata	Decaisnina_congesta)	Decaisnina_brittenii)	Decaisnina_triflora))	((Macrosolen_cochinchinensis
((Berhautia_senegalensis	((Agelanthus_sansibarensis	(Oncella_ambigua	Oncocalyx_sulfureus))	Oncocalyx_schimperi))	((((Vanwykia_remota	(Helixanthera_parasitica	Socratina_bemarivensis))	(((Plicosepalus_sagittifolius	((Tolypanthus_involucratus	(((Dendrophthoe_longituba	Dendrophthoe_vitellina)	Dendrophthoe_curvata)	Dendrophthoe_constricta))	Helixanthera_coccinea))	((Plicosepalus_curviflorus	((Helixanthera_kirkii	Moquiniella_rubra)	((((Tapinanthus_sp_OM825	(Erianthemum_dregei	Spragueanella_rhamnifolia))	(Englerina_woodfordioides	(Tapinanthus_quinquangulus	Oliverella_rubroviridis)))	((Phragmanthera_regularis	Globimetula_dinklagei)	Emelianthe_panganensis))	(Septulina_glauca	Phragmanthera_crassicaulis))))	(((Baratranthus_axanthus	Helixanthera_cylindrica)	(((Nuytsia_floribunda	((Gaiadendron_punctatum	Tupeia_antarctica)	(Atkinsonia_ligustrina	(((Aetanthus_nodosus	Desmaria_mutabilis)	(((((((Tristerix_longebracteatus	Tristerix_pubescens)	Tristerix_grandiflorus)	(Tristerix_peytonii	(Tristerix_chodatianus	Tristerix_peruvianus)))	((Tristerix_corymbosus	Tristerix_aphyllus)	(Tristerix_verticillatus	Tristerix_penduliflorus)))	Ligaria_cuneifolia)	(Psittacanthus_calyculatus	((((Tripodanthus_flagellaris
((((((((Moquiniella_rubra	(((Phragmanthera_regularis	Globimetula_dinklagei)	(Emelianthe_panganensis	Helixanthera_kirkii))	((Tapinanthus_sp_OM825	(Erianthemum_dregei	Spragueanella_rhamnifolia))	(Englerina_woodfordioides	(Tapinanthus_quinquangulus	Oliverella_rubroviridis)))))	(Septulina_glauca	Phragmanthera_crassicaulis))	((Plicosepalus_sagittifolius	(((((Dendrophthoe_longituba	Dendrophthoe_vitellina)	Dendrophthoe_curvata)	Dendrophthoe_constricta)	(Helixanthera_coccinea	Tolypanthus_involucratus))	((((Helixanthera_parasitica	((Nuytsia_floribunda	((((((Tristerix_longebracteatus	Tristerix_pubescens)	Tristerix_grandiflorus)	(Tristerix_peytonii	(Tristerix_chodatianus	Tristerix_peruvianus)))	(Tristerix_verticillatus	(Tristerix_penduliflorus	(Tristerix_corymbosus	Tristerix_aphyllus))))	Tupeia_antarctica)	(((((Aetanthus_nodosus	Desmaria_mutabilis)	((Notanthera_heterophylla	Ligaria_cuneifolia)	(((Tripodanthus_flagellaris	(Tripodanthus_acutifolius	Tripodanthus_belmirensis))	Phthirusa_inorna)	(((Psittacanthus_calyculatus	((Passovia_pyrifolia	Psittacanthus_angustifolius)	(Dendropemon_bicolor	Oryctanthus_occidentalis)))	(Cladocolea_gracilis	(((Struthanthus_oerstedii	Struthanthus_orbicularis)	Struthanthus_sp_RE_5128_1)
((Tapinanthus_constrictiflorus	Englerina_ramulosa)	((Oncocalyx_schimperi	(Berhautia_senegalensis	(((((((((Dendrophthoe_longituba	Dendrophthoe_vitellina)	Dendrophthoe_curvata)	Dendrophthoe_constricta)	(Helixanthera_coccinea	Tolypanthus_involucratus))	(((Baratranthus_axanthus	(Sogerianthe_sessiflora	((Benthamina_alyxifolia	(Helicanthes_elastica	Amyema_queenslandica))	(Dactyliophora_novaeguineae	(Amyema_glabra	((Amyema_cambagei	Diplatia_furcata)	Diplatia_grandibractea))))))	(((Plicosepalus_curviflorus	Helixanthera_parasitica)	((Cecarria_obtusifolia	((Loranthus_grewingkii	Loranthus_europaeus)	(Loranthus_odoratus	(Loranthus_kaoi	Loranthus_delavayi))))	(((Tupeia_antarctica	((Notanthera_heterophylla	((Alepis_flavida	Peraxilla_tetrapetala)	(((Lysiana_exocarpi	(Lysiana_maritima	Lysiana_filifolia))	Amylotheca_subumbellata)	((Amylotheca_duthieana	(Lepidaria_oviceps	Loxanthera_speciosa))	((Lepeostegeres_lancifolia	(((Decaisnina_congesta	Decaisnina_signata)	Decaisnina_brittenii)	Decaisnina_triflora))	((Macrosolen_cochinchinensis	Macrosolen_melintangensis)	Lepidaria_sp_Nickrent_4044))))))	(Gaiadendron_punctatum	(Nuytsia_floribunda	Atkinsonia_ligustrina))))
((Agelanthus_sansibarensis	(Oncella_ambigua	Oncocalyx_sulfureus))	((((((Socratina_bemarivensis	Vanwykia_remota)	(((((Helixanthera_coccinea	((Dendrophthoe_longituba	Dendrophthoe_vitellina)	Dendrophthoe_curvata))	Dendrophthoe_constricta)	Tolypanthus_involucratus)	((((Plicosepalus_curviflorus	((Sogerianthe_sessiflora	(((Helicanthes_elastica	Amyema_queenslandica)	(Dactyliophora_novaeguineae	Benthamina_alyxifolia))	(((Diplatia_furcata	Diplatia_grandibractea)	Amyema_glabra)	Amyema_cambagei)))	Baratranthus_axanthus))	((((Psittacanthus_calyculatus	((Psittacanthus_schiedeanus	((Tripodanthus_acutifolius	(Tripodanthus_belmirensis	Tripodanthus_flagellaris))	Phthirusa_inorna))	((((Struthanthus_woodsonii	((Psittacanthus_angustifolius	Struthanthus_oerstedii)	Struthanthus_orbicularis))	(Cladocolea_gracilis	Struthanthus_sp_RE_5128_1))	(Cladocolea_cupulata	Cladocolea_mcvaughii))	(Passovia_pyrifolia	(Dendropemon_bicolor	Oryctanthus_occidentalis)))))	((Nuytsia_floribunda	(Notanthera_heterophylla	((((((Tristerix_grandiflorus	Tristerix_longebracteatus)	Tristerix_pubescens)	Tristerix_peytonii)	(Tristerix_chodatianus	Tristerix_peruvianus))	(Tristerix_verticillatus	(Tristerix_penduliflorus	(Tristerix_corymbosus
((Agelanthus_sansibarensis	(Oncella_ambigua	(Oncocalyx_schimperi	Oncocalyx_sulfureus)))	(((Tapinanthus_constrictiflorus	Englerina_ramulosa)	(((Oedina_pendens	(((Vanwykia_remota	Socratina_bemarivensis)	Plicosepalus_sagittifolius)	Bakerella_sp_Nickrent_4161))	(((((((Ligaria_cuneifolia	(((((((Struthanthus_oerstedii	Struthanthus_orbicularis)	Struthanthus_sp_RE_5128_1)	((Cladocolea_cupulata	Cladocolea_mcvaughii)	Struthanthus_woodsonii))	(Cladocolea_gracilis	Psittacanthus_angustifolius))	(Psittacanthus_calyculatus	(Phthirusa_inorna	(Passovia_pyrifolia	(Dendropemon_bicolor	Oryctanthus_occidentalis)))))	Psittacanthus_schiedeanus)	(Tripodanthus_acutifolius	(Tripodanthus_flagellaris	Tripodanthus_belmirensis))))	((((Alepis_flavida	Peraxilla_tetrapetala)	(((Lepidaria_oviceps	Loxanthera_speciosa)	Amylotheca_duthieana)	(((Lepeostegeres_lancifolia	(Decaisnina_triflora	(Decaisnina_brittenii	(Decaisnina_congesta	Decaisnina_signata))))	(Lepidaria_sp_Nickrent_4044	(Macrosolen_melintangensis	Macrosolen_cochinchinensis)))	(((Lysiana_filifolia	Lysiana_maritima)	Lysiana_exocarpi)	Amylotheca_subumbellata))))	((Nuytsia_floribunda	Atkinsonia_ligustrina)	Gaiadendron_punctatum))	((((Tristerix_penduliflorus
(Berhautia_senegalensis	((Agelanthus_sansibarensis	(Oncella_ambigua	Oncocalyx_sulfureus))	(Oncocalyx_schimperi	((Tapinanthus_constrictiflorus	Englerina_ramulosa)	(((((Vanwykia_remota	Socratina_bemarivensis)	Bakerella_sp_Nickrent_4161)	(((((Sogerianthe_sessiflora	((Benthamina_alyxifolia	(Helicanthes_elastica	Amyema_queenslandica))	(Dactyliophora_novaeguineae	((Amyema_cambagei	(Diplatia_furcata	Diplatia_grandibractea))	Amyema_glabra))))	Baratranthus_axanthus)	(Helixanthera_cylindrica	(Helixanthera_parasitica	((Tupeia_antarctica	((((Alepis_flavida	Peraxilla_tetrapetala)	(((Decaisnina_triflora	(Decaisnina_brittenii	(Decaisnina_congesta	Decaisnina_signata)))	(Lepidaria_sp_Nickrent_4044	(Macrosolen_melintangensis	Macrosolen_cochinchinensis)))	((Lepeostegeres_lancifolia	((Lysiana_filifolia	(Lysiana_maritima	Lysiana_exocarpi))	Amylotheca_subumbellata))	((Lepidaria_oviceps	Loxanthera_speciosa)	Amylotheca_duthieana))))	((Nuytsia_floribunda	Atkinsonia_ligustrina)	Gaiadendron_punctatum))	((Aetanthus_nodosus	Desmaria_mutabilis)	((Ligaria_cuneifolia	(Notanthera_heterophylla	(((Tristerix_pubescens	(Tristerix_longebracteatus	Tristerix_grandiflorus))
(Berhautia_senegalensis	(((Tapinanthus_constrictiflorus	Englerina_ramulosa)	(((Vanwykia_remota	Socratina_bemarivensis)	(Bakerella_sp_Nickrent_4161	((((((Sogerianthe_sessiflora	((Benthamina_alyxifolia	(Helicanthes_elastica	Amyema_queenslandica))	(Dactyliophora_novaeguineae	(Amyema_cambagei	((Diplatia_furcata	Diplatia_grandibractea)	Amyema_glabra)))))	Baratranthus_axanthus)	(Helixanthera_parasitica	((Ileostylus_micranthus	(Muellerina_celastroides	Muellerina_eucalyptoides))	((((Loranthus_odoratus	(Loranthus_kaoi	Loranthus_delavayi))	(Loranthus_grewingkii	Loranthus_europaeus))	Cecarria_obtusifolia)	((((Phthirusa_inorna	(Tripodanthus_acutifolius	(Tripodanthus_belmirensis	Tripodanthus_flagellaris)))	((Psittacanthus_schiedeanus	((((Struthanthus_oerstedii	((Cladocolea_cupulata	Cladocolea_mcvaughii)	Struthanthus_orbicularis))	Struthanthus_woodsonii)	((Psittacanthus_angustifolius	Cladocolea_gracilis)	Struthanthus_sp_RE_5128_1))	Psittacanthus_calyculatus))	(Passovia_pyrifolia	(Dendropemon_bicolor	Oryctanthus_occidentalis))))	((Tupeia_antarctica	(((Aetanthus_nodosus	Desmaria_mutabilis)	Notanthera_heterophylla)	(((Tristerix_chodatianus	Tristerix_peruvianus)	((Tristerix_pubescens
((Agelanthus_sansibarensis	(Oncella_ambigua	Oncocalyx_sulfureus))	(Berhautia_senegalensis	(((Tapinanthus_constrictiflorus	Englerina_ramulosa)	Oncocalyx_schimperi)	(((((((Globimetula_dinklagei	Emelianthe_panganensis)	((Englerina_woodfordioides	(Oliverella_rubroviridis	Tapinanthus_quinquangulus))	((Erianthemum_dregei	Spragueanella_rhamnifolia)	Tapinanthus_sp_OM825)))	Phragmanthera_crassicaulis)	Phragmanthera_regularis)	(Plicosepalus_curviflorus	(Helixanthera_kirkii	Moquiniella_rubra)))	((((Vanwykia_remota	(Helixanthera_parasitica	Socratina_bemarivensis))	Plicosepalus_sagittifolius)	(Septulina_glauca	Bakerella_sp_Nickrent_4161))	((((Helixanthera_cylindrica	((Sogerianthe_sessiflora	((Helicanthes_elastica	Amyema_queenslandica)	((Dactyliophora_novaeguineae	(Amyema_cambagei	((Diplatia_furcata	Diplatia_grandibractea)	Amyema_glabra)))	Benthamina_alyxifolia)))	Baratranthus_axanthus))	(((((Phthirusa_inorna	(Tripodanthus_acutifolius	(Tripodanthus_belmirensis	Tripodanthus_flagellaris)))	((((((Struthanthus_woodsonii	(Struthanthus_oerstedii	Struthanthus_orbicularis))	Struthanthus_sp_RE_5128_1)	(Psittacanthus_angustifolius	Cladocolea_gracilis))	Psittacanthus_calyculatus)	(Psittacanthus_schiedeanus	(Cladocolea_cupulata
((((((Helixanthera_kirkii	Emelianthe_panganensis)	(((Erianthemum_dregei	Spragueanella_rhamnifolia)	(Tapinanthus_sp_OM825	(Englerina_woodfordioides	(Oliverella_rubroviridis	Tapinanthus_quinquangulus))))	Globimetula_dinklagei))	(Septulina_glauca	(Phragmanthera_regularis	Phragmanthera_crassicaulis)))	(Plicosepalus_curviflorus	Moquiniella_rubra))	((((Helixanthera_parasitica	Oedina_pendens)	((Vanwykia_remota	Socratina_bemarivensis)	Bakerella_sp_Nickrent_4161))	Plicosepalus_sagittifolius)	((((Sogerianthe_sessiflora	((Helicanthes_elastica	Amyema_queenslandica)	(Dactyliophora_novaeguineae	(((Amyema_cambagei	(Diplatia_furcata	Diplatia_grandibractea))	Amyema_glabra)	Benthamina_alyxifolia))))	(((((Loranthus_kaoi	(Loranthus_delavayi	Loranthus_odoratus))	(Loranthus_grewingkii	Loranthus_europaeus))	Cecarria_obtusifolia)	(((((((Alepis_flavida	Peraxilla_tetrapetala)	((((Lepeostegeres_lancifolia	(Decaisnina_triflora	(Decaisnina_brittenii	(Decaisnina_congesta	Decaisnina_signata))))	(Lepidaria_sp_Nickrent_4044	(Macrosolen_melintangensis	Macrosolen_cochinchinensis)))	(Amylotheca_duthieana	(Lepidaria_oviceps	Loxanthera_speciosa)))	((Lysiana_filifolia	(Lysiana_maritima
((((((Phragmanthera_crassicaulis	((Helixanthera_kirkii	Moquiniella_rubra)	((Emelianthe_panganensis	(Phragmanthera_regularis	Globimetula_dinklagei))	(Plicosepalus_curviflorus	((Englerina_woodfordioides	(Oliverella_rubroviridis	Tapinanthus_quinquangulus))	((Erianthemum_dregei	Spragueanella_rhamnifolia)	Tapinanthus_sp_OM825))))))	((Vanwykia_remota	Socratina_bemarivensis)	(((Septulina_glauca	Bakerella_sp_Nickrent_4161)	Plicosepalus_sagittifolius)	((((Sogerianthe_sessiflora	((Helicanthes_elastica	Amyema_queenslandica)	((Dactyliophora_novaeguineae	((Amyema_cambagei	(Diplatia_furcata	Diplatia_grandibractea))	Amyema_glabra))	Benthamina_alyxifolia)))	((((((Loranthus_delavayi	Loranthus_odoratus)	Loranthus_kaoi)	(Loranthus_grewingkii	Loranthus_europaeus))	Cecarria_obtusifolia)	((((((Notanthera_heterophylla	((Alepis_flavida	Peraxilla_tetrapetala)	(Lepidaria_oviceps	((((Lepeostegeres_lancifolia	Amylotheca_duthieana)	Loxanthera_speciosa)	((Decaisnina_triflora	((Decaisnina_signata	Decaisnina_congesta)	Decaisnina_brittenii))	(Lepidaria_sp_Nickrent_4044	(Macrosolen_melintangensis	Macrosolen_cochinchinensis))))	((Psittacanthus_angustifolius	(Lysiana_exocarpi	(Lysiana_filifolia
((Oncocalyx_schimperi	(((((Vanwykia_remota	Socratina_bemarivensis)	(Bakerella_sp_Nickrent_4161	((((Scurrula_ferruginea	(Scurrula_pulverulenta	Scurrula_parasitica))	Taxillus_chinensis)	(((Baratranthus_axanthus	(Sogerianthe_sessiflora	((Dactyliophora_novaeguineae	((Amyema_cambagei	(Diplatia_furcata	Diplatia_grandibractea))	Amyema_glabra))	(Benthamina_alyxifolia	(Helixanthera_parasitica	(Helicanthes_elastica	Amyema_queenslandica))))))	(((Ileostylus_micranthus	(Muellerina_celastroides	Muellerina_eucalyptoides))	((((Loranthus_odoratus	(Loranthus_kaoi	Loranthus_delavayi))	(Loranthus_grewingkii	Loranthus_europaeus))	Cecarria_obtusifolia)	(((Nuytsia_floribunda	((((Notanthera_heterophylla	((Alepis_flavida	Peraxilla_tetrapetala)	((Lepidaria_oviceps	(((Amylotheca_duthieana	Loxanthera_speciosa)	Lepeostegeres_lancifolia)	((Decaisnina_triflora	((Decaisnina_signata	Decaisnina_congesta)	Decaisnina_brittenii))	(Lepidaria_sp_Nickrent_4044	(Macrosolen_melintangensis	Macrosolen_cochinchinensis)))))	((Lysiana_maritima	(Lysiana_exocarpi	Lysiana_filifolia))	Amylotheca_subumbellata))))	Atkinsonia_ligustrina)	((Ligaria_cuneifolia	(Aetanthus_nodosus
((Agelanthus_sansibarensis	(Oncella_ambigua	Oncocalyx_sulfureus))	(((Tapinanthus_constrictiflorus	Englerina_ramulosa)	Berhautia_senegalensis)	(Oncocalyx_schimperi	((((Vanwykia_remota	Socratina_bemarivensis)	(Bakerella_sp_Nickrent_4161	((((Scurrula_pulverulenta	(Scurrula_parasitica	Scurrula_ferruginea))	Taxillus_chinensis)	((((Helixanthera_parasitica	(Helicanthes_elastica	Amyema_queenslandica))	(((Dactyliophora_novaeguineae	(Amyema_cambagei	(Amyema_glabra	(Diplatia_furcata	Diplatia_grandibractea))))	Benthamina_alyxifolia)	Sogerianthe_sessiflora))	((((((((Alepis_flavida	Peraxilla_tetrapetala)	((Amylotheca_duthieana	(Lepidaria_oviceps	Loxanthera_speciosa))	(((Lepeostegeres_lancifolia	(Decaisnina_triflora	((Decaisnina_signata	Decaisnina_congesta)	Decaisnina_brittenii)))	(Lepidaria_sp_Nickrent_4044	(Macrosolen_melintangensis	Macrosolen_cochinchinensis)))	(((Lysiana_exocarpi	Lysiana_filifolia)	Lysiana_maritima)	Amylotheca_subumbellata))))	Atkinsonia_ligustrina)	(((Notanthera_heterophylla	Ligaria_cuneifolia)	(Aetanthus_nodosus	Desmaria_mutabilis))	((((((Psittacanthus_angustifolius	Cladocolea_gracilis)	(Struthanthus_oerstedii	Struthanthus_orbicularis))
((Agelanthus_sansibarensis	(Oncella_ambigua	Oncocalyx_sulfureus))	((((Tapinanthus_constrictiflorus	Englerina_ramulosa)	Berhautia_senegalensis)	((((Vanwykia_remota	Socratina_bemarivensis)	((Septulina_glauca	Bakerella_sp_Nickrent_4161)	((((Helixanthera_parasitica	((Scurrula_ferruginea	(Scurrula_pulverulenta	Scurrula_parasitica))	Taxillus_chinensis))	((Baratranthus_axanthus	((((Tupeia_antarctica	(((Notanthera_heterophylla	((Alepis_flavida	Peraxilla_tetrapetala)	((Amylotheca_duthieana	Loxanthera_speciosa)	(Lepidaria_oviceps	(((Lepeostegeres_lancifolia	(Decaisnina_triflora	((Decaisnina_signata	Decaisnina_congesta)	Decaisnina_brittenii)))	(Lepidaria_sp_Nickrent_4044	(Macrosolen_melintangensis	Macrosolen_cochinchinensis)))	((Lysiana_filifolia	(Lysiana_maritima	Lysiana_exocarpi))	Amylotheca_subumbellata))))))	(Atkinsonia_ligustrina	Gaiadendron_punctatum))	(Nuytsia_floribunda	(Aetanthus_nodosus	Desmaria_mutabilis))))	((((Psittacanthus_calyculatus	((Struthanthus_woodsonii	(Cladocolea_gracilis	(((Cladocolea_cupulata	Cladocolea_mcvaughii)	Struthanthus_oerstedii)	Struthanthus_orbicularis)))	Struthanthus_sp_RE_5128_1))	(Psittacanthus_angustifolius	(Passovia_pyrifolia
((((Bakerella_sp_Nickrent_4161	((((Helixanthera_parasitica	((Scurrula_pulverulenta	(Scurrula_parasitica	Scurrula_ferruginea))	Taxillus_chinensis))	(Helixanthera_cylindrica	((Plicosepalus_curviflorus	(Baratranthus_axanthus	(Sogerianthe_sessiflora	((Benthamina_alyxifolia	(Helicanthes_elastica	Amyema_queenslandica))	(Dactyliophora_novaeguineae	(Amyema_glabra	(Diplatia_furcata	(Diplatia_grandibractea	Amyema_cambagei))))))))	((((Loranthus_odoratus	(Loranthus_kaoi	Loranthus_delavayi))	(Loranthus_grewingkii	Loranthus_europaeus))	Cecarria_obtusifolia)	((((((Ligaria_cuneifolia	Desmaria_mutabilis)	((((((Psittacanthus_angustifolius	Cladocolea_gracilis)	(((Struthanthus_oerstedii	Struthanthus_orbicularis)	Struthanthus_sp_RE_5128_1)	((Cladocolea_cupulata	Cladocolea_mcvaughii)	Struthanthus_woodsonii)))	(Phthirusa_inorna	(Passovia_pyrifolia	(Dendropemon_bicolor	Oryctanthus_occidentalis))))	Psittacanthus_schiedeanus)	(Tripodanthus_acutifolius	(Tripodanthus_flagellaris	Tripodanthus_belmirensis)))	Psittacanthus_calyculatus))	(Aetanthus_nodosus	(((Tristerix_chodatianus	Tristerix_peruvianus)	(Tristerix_peytonii	((Tristerix_grandiflorus	Tristerix_longebracteatus)	Tristerix_pubescens)))
((Berhautia_senegalensis	(Agelanthus_sansibarensis	(Oncella_ambigua	Oncocalyx_sulfureus)))	((((Moquiniella_rubra	(((Emelianthe_panganensis	Globimetula_dinklagei)	((Englerina_woodfordioides	(Tapinanthus_quinquangulus	Oliverella_rubroviridis))	(((Erianthemum_dregei	Spragueanella_rhamnifolia)	Tapinanthus_sp_OM825)	Helixanthera_kirkii)))	Phragmanthera_crassicaulis))	((Helixanthera_parasitica	Phragmanthera_regularis)	(((Bakerella_sp_Nickrent_4161	Septulina_glauca)	((((Taxillus_chinensis	(Scurrula_pulverulenta	(Scurrula_ferruginea	Scurrula_parasitica)))	((Baratranthus_axanthus	Helixanthera_cylindrica)	((((((Gaiadendron_punctatum	((((((Aetanthus_nodosus	Desmaria_mutabilis)	Ligaria_cuneifolia)	Notanthera_heterophylla)	(((Phthirusa_inorna	(Tripodanthus_belmirensis	Tripodanthus_acutifolius))	(Psittacanthus_calyculatus	(((Struthanthus_woodsonii	Struthanthus_sp_RE_5128_1)	(((Cladocolea_gracilis	(Struthanthus_orbicularis	Struthanthus_oerstedii))	Psittacanthus_schiedeanus)	(Cladocolea_mcvaughii	Cladocolea_cupulata)))	(((Oryctanthus_occidentalis	Dendropemon_bicolor)	Passovia_pyrifolia)	Psittacanthus_angustifolius))))	Tripodanthus_flagellaris))	((Alepis_flavida	Peraxilla_tetrapetala)	((Lepeostegeres_lancifolia
(Berhautia_senegalensis	((Agelanthus_sansibarensis	(Oncella_ambigua	Oncocalyx_sulfureus))	(((Tapinanthus_constrictiflorus	Englerina_ramulosa)	((Helixanthera_kirkii	(Socratina_bemarivensis	Vanwykia_remota))	(((Plicosepalus_curviflorus	(Moquiniella_rubra	((((Emelianthe_panganensis	Globimetula_dinklagei)	((Tapinanthus_quinquangulus	Oliverella_rubroviridis)	((Erianthemum_dregei	Spragueanella_rhamnifolia)	Tapinanthus_sp_OM825)))	Phragmanthera_regularis)	(Septulina_glauca	(Englerina_woodfordioides	Phragmanthera_crassicaulis)))))	(Bakerella_sp_Nickrent_4161	((((Taxillus_chinensis	(Scurrula_ferruginea	(Scurrula_parasitica	Scurrula_pulverulenta)))	((Helixanthera_cylindrica	(((((Gaiadendron_punctatum	(((((Aetanthus_nodosus	Desmaria_mutabilis)	Ligaria_cuneifolia)	(((Psittacanthus_schiedeanus	Tripodanthus_acutifolius)	((Psittacanthus_calyculatus	(Phthirusa_inorna	(Psittacanthus_angustifolius	(((Struthanthus_woodsonii	Struthanthus_sp_RE_5128_1)	(Struthanthus_orbicularis	((Cladocolea_mcvaughii	Cladocolea_cupulata)	Struthanthus_oerstedii)))	Cladocolea_gracilis))))	(Tripodanthus_belmirensis	((Oryctanthus_occidentalis	Dendropemon_bicolor)	Passovia_pyrifolia))))	Tripodanthus_flagellaris))	(Notanthera_heterophylla
((Agelanthus_sansibarensis	(Oncella_ambigua	Oncocalyx_sulfureus))	((((((Socratina_bemarivensis	Vanwykia_remota)	((((Helixanthera_parasitica	(Taxillus_chinensis	(Scurrula_pulverulenta	(Scurrula_ferruginea	Scurrula_parasitica))))	(Helixanthera_cylindrica	(((((((Nuytsia_floribunda	((Tristerix_penduliflorus	(Tristerix_aphyllus	Tristerix_corymbosus))	(Tristerix_verticillatus	(((Tristerix_pubescens	Tristerix_longebracteatus)	Tristerix_grandiflorus)	(Tristerix_peytonii	(Tristerix_peruvianus	Tristerix_chodatianus))))))	Gaiadendron_punctatum)	((Alepis_flavida	Peraxilla_tetrapetala)	((Loxanthera_speciosa	Amylotheca_duthieana)	(((((Decaisnina_signata	Decaisnina_congesta)	Decaisnina_brittenii)	Decaisnina_triflora)	((Lepidaria_oviceps	Lepidaria_sp_Nickrent_4044)	(Macrosolen_melintangensis	Macrosolen_cochinchinensis)))	(Lepeostegeres_lancifolia	((Lysiana_filifolia	(Lysiana_exocarpi	Lysiana_maritima))	Amylotheca_subumbellata))))))	(Atkinsonia_ligustrina	(Ligaria_cuneifolia	(((Aetanthus_nodosus	Desmaria_mutabilis)	Notanthera_heterophylla)	(((Tripodanthus_belmirensis	(Tripodanthus_flagellaris	Tripodanthus_acutifolius))	(((Struthanthus_woodsonii	((Struthanthus_sp_RE_5128_1
((Oncocalyx_schimperi	(Agelanthus_sansibarensis	(Oncella_ambigua	Oncocalyx_sulfureus)))	((((((Amyema_cambagei	Plicosepalus_curviflorus)	((Helixanthera_kirkii	Moquiniella_rubra)	(Phragmanthera_regularis	((Septulina_glauca	Phragmanthera_crassicaulis)	(Emelianthe_panganensis	(Globimetula_dinklagei	((Englerina_woodfordioides	(Tapinanthus_quinquangulus	Oliverella_rubroviridis))	((Erianthemum_dregei	Spragueanella_rhamnifolia)	Tapinanthus_sp_OM825))))))))	((((Tolypanthus_involucratus	(Helixanthera_coccinea	(Dendrophthoe_constricta	(Dendrophthoe_curvata	(Dendrophthoe_vitellina	Dendrophthoe_longituba)))))	((Taxillus_chinensis	(Scurrula_pulverulenta	(Scurrula_ferruginea	Scurrula_parasitica)))	(Helixanthera_cylindrica	(((((Amyema_glabra	(Diplatia_grandibractea	Diplatia_furcata))	Dactyliophora_novaeguineae)	(Benthamina_alyxifolia	(Helicanthes_elastica	Amyema_queenslandica)))	Sogerianthe_sessiflora)	(((((((Alepis_flavida	Peraxilla_tetrapetala)	(Notanthera_heterophylla	((((Lysiana_maritima	(Lysiana_filifolia	Lysiana_exocarpi))	Amylotheca_subumbellata)	Lepidaria_oviceps)	(((Lepeostegeres_lancifolia	(((Decaisnina_signata	Decaisnina_congesta)	Decaisnina_brittenii)
((Tapinanthus_constrictiflorus	Englerina_ramulosa)	(((Agelanthus_sansibarensis	(Oncocalyx_schimperi	(Oncocalyx_sulfureus	Oncella_ambigua)))	Berhautia_senegalensis)	((Socratina_bemarivensis	((Bakerella_sp_Nickrent_4161	(((Tolypanthus_involucratus	(Helixanthera_coccinea	(Dendrophthoe_constricta	(Dendrophthoe_curvata	(Dendrophthoe_vitellina	Dendrophthoe_longituba)))))	(((Helixanthera_parasitica	Taxillus_chinensis)	(Scurrula_pulverulenta	(Scurrula_ferruginea	Scurrula_parasitica)))	((Baratranthus_axanthus	Helixanthera_cylindrica)	(((((Amyema_cambagei	(Amyema_glabra	(Diplatia_grandibractea	Diplatia_furcata)))	Dactyliophora_novaeguineae)	(Benthamina_alyxifolia	(Helicanthes_elastica	Amyema_queenslandica)))	Sogerianthe_sessiflora)	((((((Alepis_flavida	Peraxilla_tetrapetala)	((Loxanthera_speciosa	Amylotheca_duthieana)	(((((Lysiana_exocarpi	Lysiana_filifolia)	Lysiana_maritima)	Amylotheca_subumbellata)	Lepidaria_oviceps)	((Lepeostegeres_lancifolia	(((Decaisnina_signata	Decaisnina_congesta)	Decaisnina_brittenii)	Decaisnina_triflora))	(Lepidaria_sp_Nickrent_4044	(Macrosolen_melintangensis	Macrosolen_cochinchinensis))))))	(Atkinsonia_ligustrina	((((((Cladocolea_gracilis
((Agelanthus_sansibarensis	(Oncocalyx_schimperi	(Oncocalyx_sulfureus	Oncella_ambigua)))	(Berhautia_senegalensis	((((Socratina_bemarivensis	Vanwykia_remota)	((Plicosepalus_curviflorus	((((Septulina_glauca	Phragmanthera_crassicaulis)	(Globimetula_dinklagei	(Emelianthe_panganensis	(((Tapinanthus_sp_OM825	Erianthemum_dregei)	Spragueanella_rhamnifolia)	(Englerina_woodfordioides	(Tapinanthus_quinquangulus	Oliverella_rubroviridis))))))	Phragmanthera_regularis)	(Helixanthera_kirkii	Moquiniella_rubra)))	(((Tolypanthus_involucratus	((Dendrophthoe_curvata	Helixanthera_coccinea)	(Dendrophthoe_constricta	(Dendrophthoe_vitellina	Dendrophthoe_longituba))))	((Taxillus_chinensis	(Scurrula_ferruginea	(Scurrula_parasitica	Scurrula_pulverulenta)))	((Baratranthus_axanthus	((((((Alepis_flavida	Peraxilla_tetrapetala)	(((Lepidaria_oviceps	Loxanthera_speciosa)	(Lepeostegeres_lancifolia	Amylotheca_duthieana))	((((Lysiana_filifolia	Lysiana_exocarpi)	Lysiana_maritima)	Amylotheca_subumbellata)	((((Decaisnina_signata	Decaisnina_congesta)	Decaisnina_brittenii)	Decaisnina_triflora)	(Lepidaria_sp_Nickrent_4044	(Macrosolen_melintangensis	Macrosolen_cochinchinensis))))))	(Atkinsonia_ligustrina
((Agelanthus_sansibarensis	(Oncocalyx_sulfureus	Oncella_ambigua))	((Tapinanthus_quinquangulus	((((Plicosepalus_curviflorus	((((Phragmanthera_crassicaulis	((Tapinanthus_sp_OM825	(Erianthemum_dregei	Spragueanella_rhamnifolia))	((Globimetula_dinklagei	Oliverella_rubroviridis)	Emelianthe_panganensis)))	Septulina_glauca)	Phragmanthera_regularis)	(Helixanthera_kirkii	Moquiniella_rubra)))	(((Tolypanthus_involucratus	(((Dendrophthoe_curvata	(Dendrophthoe_vitellina	Dendrophthoe_longituba))	Dendrophthoe_constricta)	Helixanthera_coccinea))	((((((Tupeia_antarctica	(((Ligaria_cuneifolia	((Psittacanthus_calyculatus	((Psittacanthus_schiedeanus	(Psittacanthus_angustifolius	(((Struthanthus_sp_RE_5128_1	(Struthanthus_orbicularis	Struthanthus_oerstedii))	((Cladocolea_mcvaughii	Cladocolea_cupulata)	Struthanthus_woodsonii))	Cladocolea_gracilis)))	(Passovia_pyrifolia	(Oryctanthus_occidentalis	Dendropemon_bicolor))))	(((Tripodanthus_acutifolius	Tripodanthus_belmirensis)	Tripodanthus_flagellaris)	Phthirusa_inorna)))	(((Tristerix_penduliflorus	(Tristerix_aphyllus	Tristerix_corymbosus))	(Tristerix_verticillatus	(((Tristerix_longebracteatus	Tristerix_grandiflorus)	Tristerix_pubescens)	(Tristerix_peytonii	(Tristerix_peruvianus
((Agelanthus_sansibarensis	(Oncocalyx_sulfureus	Oncella_ambigua))	(((Tapinanthus_constrictiflorus	Englerina_ramulosa)	Berhautia_senegalensis)	(Oncocalyx_schimperi	(((((Plicosepalus_sagittifolius	((Helixanthera_kirkii	Moquiniella_rubra)	(((Septulina_glauca	Phragmanthera_crassicaulis)	((Englerina_woodfordioides	Oliverella_rubroviridis)	(Tapinanthus_sp_OM825	(Erianthemum_dregei	Spragueanella_rhamnifolia))))	((Globimetula_dinklagei	Phragmanthera_regularis)	Emelianthe_panganensis))))	Bakerella_sp_Nickrent_4161)	((Tolypanthus_involucratus	((Dendrophthoe_curvata	(Dendrophthoe_vitellina	Dendrophthoe_longituba))	(Dendrophthoe_constricta	Helixanthera_coccinea)))	(((Helixanthera_parasitica	(((Tupeia_antarctica	(((((((Psittacanthus_schiedeanus	(Psittacanthus_calyculatus	(((Struthanthus_sp_RE_5128_1	(Struthanthus_orbicularis	Struthanthus_oerstedii))	((Cladocolea_mcvaughii	Cladocolea_cupulata)	Struthanthus_woodsonii))	(Cladocolea_gracilis	Psittacanthus_angustifolius))))	(Passovia_pyrifolia	(Oryctanthus_occidentalis	Dendropemon_bicolor)))	((Tripodanthus_acutifolius	(Tripodanthus_belmirensis	Tripodanthus_flagellaris))	Phthirusa_inorna))	(Notanthera_heterophylla	(Aetanthus_nodosus	Desmaria_mutabilis)))	((Ligaria_cuneifolia
((Agelanthus_sansibarensis	(Oncocalyx_schimperi	(Oncocalyx_sulfureus	Oncella_ambigua)))	(((Tapinanthus_constrictiflorus	Englerina_ramulosa)	Berhautia_senegalensis)	((((Septulina_glauca	Phragmanthera_crassicaulis)	(((((Erianthemum_dregei	Spragueanella_rhamnifolia)	(Globimetula_dinklagei	Emelianthe_panganensis))	Phragmanthera_regularis)	(Englerina_woodfordioides	(Tapinanthus_sp_OM825	Oliverella_rubroviridis)))	(Helixanthera_kirkii	Moquiniella_rubra)))	(Bakerella_sp_Nickrent_4161	(((Socratina_bemarivensis	Vanwykia_remota)	Plicosepalus_sagittifolius)	(((Dendrophthoe_curvata	(Dendrophthoe_constricta	(Dendrophthoe_vitellina	Dendrophthoe_longituba)))	(Helixanthera_coccinea	Tolypanthus_involucratus))	(((((((Helicanthes_elastica	Amyema_queenslandica)	(Benthamina_alyxifolia	(((Amyema_glabra	(Diplatia_furcata	Diplatia_grandibractea))	Amyema_cambagei)	Dactyliophora_novaeguineae)))	Sogerianthe_sessiflora)	(Baratranthus_axanthus	Plicosepalus_curviflorus))	((((((Alepis_flavida	Peraxilla_tetrapetala)	((((((Lysiana_exocarpi	(Lysiana_maritima	Lysiana_filifolia))	Amylotheca_subumbellata)	(Amylotheca_duthieana	Loxanthera_speciosa))	((Lepidaria_sp_Nickrent_4044	(Macrosolen_melintangensis
((Englerina_woodfordioides	(Agelanthus_sansibarensis	(Oncocalyx_schimperi	(Oncocalyx_sulfureus	Oncella_ambigua))))	(((Tapinanthus_constrictiflorus	Englerina_ramulosa)	((((Helixanthera_kirkii	Moquiniella_rubra)	(Phragmanthera_crassicaulis	(((Tapinanthus_quinquangulus	Oliverella_rubroviridis)	(Tapinanthus_sp_OM825	(Erianthemum_dregei	Spragueanella_rhamnifolia)))	(Globimetula_dinklagei	Emelianthe_panganensis))))	(((Septulina_glauca	Bakerella_sp_Nickrent_4161)	(((Socratina_bemarivensis	Vanwykia_remota)	Plicosepalus_sagittifolius)	(((((Dendrophthoe_curvata	(Dendrophthoe_vitellina	Dendrophthoe_longituba))	Helixanthera_coccinea)	Dendrophthoe_constricta)	Tolypanthus_involucratus)	((((((((Amyema_glabra	(Diplatia_furcata	Diplatia_grandibractea))	Amyema_cambagei)	Dactyliophora_novaeguineae)	(Plicosepalus_curviflorus	((Helicanthes_elastica	Amyema_queenslandica)	Benthamina_alyxifolia)))	Sogerianthe_sessiflora)	Baratranthus_axanthus)	(Phragmanthera_regularis	(Helixanthera_parasitica	((Cecarria_obtusifolia	((Loranthus_grewingkii	Loranthus_europaeus)	(Loranthus_delavayi	(Loranthus_odoratus	Loranthus_kaoi))))	((((Tristerix_penduliflorus	(Tristerix_aphyllus	Tristerix_corymbosus))
((Agelanthus_sansibarensis	(Oncella_ambigua	Oncocalyx_sulfureus))	(((Oedina_pendens	(((Vanwykia_remota	Socratina_bemarivensis)	((Plicosepalus_sagittifolius	(((Helixanthera_cylindrica	(((Phragmanthera_regularis	Helixanthera_parasitica)	((Cecarria_obtusifolia	((Loranthus_grewingkii	Loranthus_europaeus)	(Loranthus_delavayi	(Loranthus_odoratus	Loranthus_kaoi))))	((Ileostylus_micranthus	(Muellerina_eucalyptoides	Muellerina_celastroides))	((Atkinsonia_ligustrina	((((Tristerix_penduliflorus	(Tristerix_corymbosus	Tristerix_aphyllus))	(Tristerix_verticillatus	(((Tristerix_peruvianus	Tristerix_chodatianus)	Tristerix_peytonii)	(Tristerix_pubescens	(Tristerix_grandiflorus	Tristerix_longebracteatus)))))	Nuytsia_floribunda)	(((Peraxilla_tetrapetala	Alepis_flavida)	(((Lepeostegeres_lancifolia	((Lepidaria_oviceps	Lepidaria_sp_Nickrent_4044)	(Macrosolen_cochinchinensis	Macrosolen_melintangensis)))	(Loxanthera_speciosa	Amylotheca_duthieana))	((Decaisnina_triflora	(Decaisnina_brittenii	(Decaisnina_congesta	Decaisnina_signata)))	(Amylotheca_subumbellata	(Lysiana_exocarpi	(Lysiana_filifolia	Lysiana_maritima))))))	Gaiadendron_punctatum)))	(((Aetanthus_nodosus
((((Oedina_pendens	((((Vanwykia_remota	Socratina_bemarivensis)	((((Plicosepalus_curviflorus	((Phragmanthera_regularis	Helixanthera_parasitica)	((Cecarria_obtusifolia	((Loranthus_grewingkii	Loranthus_europaeus)	(Loranthus_delavayi	(Loranthus_odoratus	Loranthus_kaoi))))	((Ileostylus_micranthus	(Muellerina_eucalyptoides	Muellerina_celastroides))	((Atkinsonia_ligustrina	(((Peraxilla_tetrapetala	Alepis_flavida)	(((Lepeostegeres_lancifolia	((Lepidaria_oviceps	Lepidaria_sp_Nickrent_4044)	(Macrosolen_cochinchinensis	Macrosolen_melintangensis)))	(Loxanthera_speciosa	Amylotheca_duthieana))	((Decaisnina_triflora	(Decaisnina_brittenii	(Decaisnina_congesta	Decaisnina_signata)))	(Amylotheca_subumbellata	(Lysiana_exocarpi	(Lysiana_filifolia	Lysiana_maritima))))))	(Gaiadendron_punctatum	(((Tristerix_verticillatus	(Tristerix_penduliflorus	(Tristerix_aphyllus	Tristerix_corymbosus)))	((Tristerix_peruvianus	Tristerix_chodatianus)	(Tristerix_peytonii	(Tristerix_pubescens	(Tristerix_grandiflorus	Tristerix_longebracteatus)))))	Nuytsia_floribunda))))	(((Aetanthus_nodosus	Desmaria_mutabilis)	((Ligaria_cuneifolia	Notanthera_heterophylla)	((Phthirusa_inorna
((Oncocalyx_schimperi	((Oedina_pendens	(((((Plicosepalus_curviflorus	(((Cecarria_obtusifolia	((Loranthus_grewingkii	Loranthus_europaeus)	(Loranthus_odoratus	(Loranthus_kaoi	Loranthus_delavayi))))	((Ileostylus_micranthus	(Muellerina_eucalyptoides	Muellerina_celastroides))	(Ligaria_cuneifolia	((((Psittacanthus_calyculatus	(Phthirusa_inorna	(Tripodanthus_acutifolius	(Tripodanthus_belmirensis	Tripodanthus_flagellaris))))	(((Passovia_pyrifolia	(Dendropemon_bicolor	Oryctanthus_occidentalis))	Psittacanthus_schiedeanus)	((((Struthanthus_woodsonii	(Struthanthus_orbicularis	Struthanthus_oerstedii))	(Struthanthus_sp_RE_5128_1	Cladocolea_gracilis))	Psittacanthus_angustifolius)	(Cladocolea_cupulata	Cladocolea_mcvaughii))))	(((Tupeia_antarctica	Notanthera_heterophylla)	(Aetanthus_nodosus	Desmaria_mutabilis))	(((Peraxilla_tetrapetala	Alepis_flavida)	(((Lepidaria_oviceps	((Lepidaria_sp_Nickrent_4044	(Macrosolen_cochinchinensis	Macrosolen_melintangensis))	(Decaisnina_triflora	(Decaisnina_brittenii	(Decaisnina_congesta	Decaisnina_signata)))))	(Amylotheca_subumbellata	(Lysiana_maritima	(Lysiana_exocarpi	Lysiana_filifolia))))	(Loxanthera_speciosa	(Lepeostegeres_lancifolia
(((Oncella_ambigua	Oncocalyx_sulfureus)	(Berhautia_senegalensis	(((Vanwykia_remota	Socratina_bemarivensis)	((((((((Diplatia_grandibractea	(Amyema_glabra	Diplatia_furcata))	Amyema_cambagei)	(Benthamina_alyxifolia	((Helixanthera_parasitica	(Amyema_queenslandica	Helicanthes_elastica))	Dactyliophora_novaeguineae)))	Sogerianthe_sessiflora)	((Baratranthus_axanthus	Helixanthera_cylindrica)	((Cecarria_obtusifolia	((Loranthus_grewingkii	Loranthus_europaeus)	(Loranthus_delavayi	(Loranthus_odoratus	Loranthus_kaoi))))	((Ileostylus_micranthus	(Muellerina_eucalyptoides	Muellerina_celastroides))	((((Tristerix_verticillatus	(Tristerix_penduliflorus	(Tristerix_aphyllus	Tristerix_corymbosus)))	(((Tristerix_grandiflorus	Tristerix_longebracteatus)	(Tristerix_pubescens	Tristerix_peytonii))	(Tristerix_chodatianus	Tristerix_peruvianus)))	Nuytsia_floribunda)	((Tupeia_antarctica	((Atkinsonia_ligustrina	((Ligaria_cuneifolia	((Phthirusa_inorna	((Tripodanthus_acutifolius	Tripodanthus_belmirensis)	Tripodanthus_flagellaris))	((Passovia_pyrifolia	(Dendropemon_bicolor	Oryctanthus_occidentalis))	(Psittacanthus_calyculatus	(((Struthanthus_sp_RE_5128_1	Cladocolea_gracilis)
((Englerina_ramulosa	Tapinanthus_constrictiflorus)	(Oncocalyx_schimperi	(((((Helixanthera_kirkii	Moquiniella_rubra)	((Septulina_glauca	Phragmanthera_crassicaulis)	(((Tapinanthus_sp_OM825	((Tapinanthus_quinquangulus	Oliverella_rubroviridis)	Englerina_woodfordioides))	(Spragueanella_rhamnifolia	Erianthemum_dregei))	(Emelianthe_panganensis	(Globimetula_dinklagei	Phragmanthera_regularis)))))	((Bakerella_sp_Nickrent_4161	(Plicosepalus_sagittifolius	((((((Amyema_queenslandica	Helicanthes_elastica)	((Dactyliophora_novaeguineae	((Amyema_glabra	(Diplatia_furcata	Diplatia_grandibractea))	Amyema_cambagei))	Benthamina_alyxifolia))	Sogerianthe_sessiflora)	(Plicosepalus_curviflorus	((Baratranthus_axanthus	Helixanthera_cylindrica)	(Helixanthera_parasitica	((((((Atkinsonia_ligustrina	((Psittacanthus_schiedeanus	(((Tripodanthus_acutifolius	Tripodanthus_flagellaris)	Phthirusa_inorna)	((Tripodanthus_belmirensis	(Passovia_pyrifolia	((Dendropemon_bicolor	Oryctanthus_occidentalis)	Psittacanthus_angustifolius)))	(Psittacanthus_calyculatus	(((Struthanthus_sp_RE_5128_1	Cladocolea_gracilis)	(Struthanthus_woodsonii	(Struthanthus_orbicularis	Struthanthus_oerstedii)))	(Cladocolea_cupulata	Cladocolea_mcvaughii))))))	((Aetanthus_nodosus
((Englerina_ramulosa	Tapinanthus_constrictiflorus)	(Oncocalyx_schimperi	(((((((Phragmanthera_regularis	((Tapinanthus_quinquangulus	Oliverella_rubroviridis)	(Tapinanthus_sp_OM825	(Erianthemum_dregei	Spragueanella_rhamnifolia))))	(Emelianthe_panganensis	Globimetula_dinklagei))	(Helixanthera_kirkii	Moquiniella_rubra))	Phragmanthera_crassicaulis)	(Bakerella_sp_Nickrent_4161	(((((((Dactyliophora_novaeguineae	((Amyema_glabra	(Diplatia_furcata	Diplatia_grandibractea))	Amyema_cambagei))	(Benthamina_alyxifolia	(Helixanthera_parasitica	(Amyema_queenslandica	Helicanthes_elastica))))	Sogerianthe_sessiflora)	(Plicosepalus_curviflorus	(Baratranthus_axanthus	(((((Atkinsonia_ligustrina	((((Tripodanthus_belmirensis	Tripodanthus_flagellaris)	(Phthirusa_inorna	Tripodanthus_acutifolius))	(((Psittacanthus_schiedeanus	Passovia_pyrifolia)	(Dendropemon_bicolor	Oryctanthus_occidentalis))	(Psittacanthus_calyculatus	((Psittacanthus_angustifolius	Cladocolea_gracilis)	(Struthanthus_woodsonii	(Struthanthus_sp_RE_5128_1	(Struthanthus_orbicularis	((Cladocolea_cupulata	Cladocolea_mcvaughii)	Struthanthus_oerstedii))))))))	((Aetanthus_nodosus	Desmaria_mutabilis)	Ligaria_cuneifolia)))	(Notanthera_heterophylla	((Peraxilla_tetrapetala
((((((((Globimetula_dinklagei	Phragmanthera_regularis)	(Septulina_glauca	Emelianthe_panganensis))	Phragmanthera_crassicaulis)	((Englerina_woodfordioides	(Tapinanthus_quinquangulus	Oliverella_rubroviridis))	(Plicosepalus_curviflorus	(Tapinanthus_sp_OM825	(Erianthemum_dregei	Spragueanella_rhamnifolia)))))	(Helixanthera_kirkii	Moquiniella_rubra))	(Bakerella_sp_Nickrent_4161	((Helixanthera_cylindrica	((Helixanthera_parasitica	(Taxillus_chinensis	(Scurrula_pulverulenta	(Scurrula_parasitica	Scurrula_ferruginea))))	((Baratranthus_axanthus	(((Dactyliophora_novaeguineae	(Diplatia_grandibractea	((Amyema_cambagei	Amyema_glabra)	Diplatia_furcata)))	(Benthamina_alyxifolia	(Amyema_queenslandica	Helicanthes_elastica)))	Sogerianthe_sessiflora))	(((((Atkinsonia_ligustrina	(((Phthirusa_inorna	(Tripodanthus_flagellaris	(Tripodanthus_acutifolius	Tripodanthus_belmirensis)))	(((Cladocolea_gracilis	(((Cladocolea_cupulata	Cladocolea_mcvaughii)	Struthanthus_woodsonii)	(Struthanthus_sp_RE_5128_1	(Struthanthus_orbicularis	Struthanthus_oerstedii))))	Psittacanthus_schiedeanus)	(Psittacanthus_calyculatus	((Dendropemon_bicolor	Oryctanthus_occidentalis)	(Psittacanthus_angustifolius	Passovia_pyrifolia)))))	((Aetanthus_nodosus
((Oncocalyx_schimperi	(((Englerina_ramulosa	Tapinanthus_constrictiflorus)	(((((Septulina_glauca	Phragmanthera_crassicaulis)	((Plicosepalus_curviflorus	((Englerina_woodfordioides	(Tapinanthus_quinquangulus	Oliverella_rubroviridis))	((Erianthemum_dregei	Spragueanella_rhamnifolia)	Tapinanthus_sp_OM825)))	((Globimetula_dinklagei	Phragmanthera_regularis)	Emelianthe_panganensis)))	(Helixanthera_kirkii	Moquiniella_rubra))	(Bakerella_sp_Nickrent_4161	(((Vanwykia_remota	(Helixanthera_parasitica	Socratina_bemarivensis))	(((Taxillus_chinensis	(Scurrula_pulverulenta	(Scurrula_parasitica	Scurrula_ferruginea)))	(((((Amyema_queenslandica	Helicanthes_elastica)	((Dactyliophora_novaeguineae	((Diplatia_furcata	(Diplatia_grandibractea	Amyema_cambagei))	Amyema_glabra))	Benthamina_alyxifolia))	Sogerianthe_sessiflora)	((((((Atkinsonia_ligustrina	((((Phthirusa_inorna	(Tripodanthus_acutifolius	(Tripodanthus_belmirensis	Tripodanthus_flagellaris)))	(((((Struthanthus_woodsonii	(Cladocolea_gracilis	(Struthanthus_orbicularis	Struthanthus_oerstedii)))	Struthanthus_sp_RE_5128_1)	(Cladocolea_cupulata	Cladocolea_mcvaughii))	Psittacanthus_schiedeanus)	(((Psittacanthus_angustifolius	Dendropemon_bicolor)	Oryctanthus_occidentalis)
(((Agelanthus_sansibarensis	(Oncella_ambigua	Oncocalyx_sulfureus))	Oncocalyx_schimperi)	(((Englerina_ramulosa	Tapinanthus_constrictiflorus)	(((Vanwykia_remota	Socratina_bemarivensis)	(((Plicosepalus_sagittifolius	Bakerella_sp_Nickrent_4161)	(((Taxillus_chinensis	(Scurrula_pulverulenta	(Scurrula_parasitica	Scurrula_ferruginea)))	(((Helixanthera_parasitica	(((((((Atkinsonia_ligustrina	((Aetanthus_nodosus	Desmaria_mutabilis)	Ligaria_cuneifolia))	(Notanthera_heterophylla	((Peraxilla_tetrapetala	Alepis_flavida)	((Loxanthera_speciosa	Amylotheca_duthieana)	((((Lepidaria_oviceps	Lepidaria_sp_Nickrent_4044)	(Macrosolen_cochinchinensis	Macrosolen_melintangensis))	(Decaisnina_triflora	((Decaisnina_signata	Decaisnina_congesta)	Decaisnina_brittenii)))	(Lepeostegeres_lancifolia	(Amylotheca_subumbellata	(Lysiana_exocarpi	(Lysiana_filifolia	Lysiana_maritima)))))))))	((Phthirusa_inorna	(Tripodanthus_acutifolius	(Tripodanthus_belmirensis	Tripodanthus_flagellaris)))	((Psittacanthus_calyculatus	(((((Cladocolea_gracilis	Struthanthus_sp_RE_5128_1)	(Struthanthus_woodsonii	(Cladocolea_cupulata	Cladocolea_mcvaughii)))	(Struthanthus_orbicularis	Struthanthus_oerstedii))	Psittacanthus_angustifolius)
((Agelanthus_sansibarensis	((Oncella_ambigua	Oncocalyx_sulfureus)	Oncocalyx_schimperi))	(((Englerina_ramulosa	Tapinanthus_constrictiflorus)	((((Phragmanthera_regularis	Septulina_glauca)	((Phragmanthera_crassicaulis	(((Helixanthera_kirkii	Emelianthe_panganensis)	Globimetula_dinklagei)	((Englerina_woodfordioides	(Tapinanthus_quinquangulus	Oliverella_rubroviridis))	((Erianthemum_dregei	Spragueanella_rhamnifolia)	Tapinanthus_sp_OM825))))	Moquiniella_rubra))	(((Vanwykia_remota	Socratina_bemarivensis)	(((Helixanthera_parasitica	(Taxillus_chinensis	(Scurrula_ferruginea	(Scurrula_pulverulenta	Scurrula_parasitica))))	(((((((Atkinsonia_ligustrina	(Notanthera_heterophylla	((Peraxilla_tetrapetala	Alepis_flavida)	((Lepeostegeres_lancifolia	(Loxanthera_speciosa	Amylotheca_duthieana))	((((Lepidaria_oviceps	Lepidaria_sp_Nickrent_4044)	(Macrosolen_cochinchinensis	Macrosolen_melintangensis))	(Decaisnina_triflora	((Decaisnina_signata	Decaisnina_congesta)	Decaisnina_brittenii)))	(Amylotheca_subumbellata	(Lysiana_maritima	(Lysiana_exocarpi	Lysiana_filifolia))))))))	(((Aetanthus_nodosus	Desmaria_mutabilis)	Ligaria_cuneifolia)	(((Phthirusa_inorna	(Tripodanthus_acutifolius
((Englerina_ramulosa	Tapinanthus_constrictiflorus)	((Oncocalyx_schimperi	(((Bakerella_sp_Nickrent_4161	(((((Helixanthera_coccinea	Dendrophthoe_constricta)	(Dendrophthoe_vitellina	(Dendrophthoe_curvata	Dendrophthoe_longituba)))	Tolypanthus_involucratus)	((Taxillus_chinensis	(Scurrula_pulverulenta	(Scurrula_ferruginea	Scurrula_parasitica)))	(Helixanthera_cylindrica	((Helixanthera_parasitica	((Cecarria_obtusifolia	((Loranthus_odoratus	(Loranthus_delavayi	Loranthus_kaoi))	(Loranthus_grewingkii	Loranthus_europaeus)))	((Tupeia_antarctica	(((Nuytsia_floribunda	(((Tristerix_pubescens	(Tristerix_grandiflorus	Tristerix_longebracteatus))	(Tristerix_peytonii	(Tristerix_chodatianus	Tristerix_peruvianus)))	(Tristerix_verticillatus	(Tristerix_penduliflorus	(Tristerix_aphyllus	Tristerix_corymbosus)))))	Gaiadendron_punctatum)	((((Amylotheca_subumbellata	(Lysiana_exocarpi	(Lysiana_filifolia	Lysiana_maritima)))	(((((Lepidaria_oviceps	Lepidaria_sp_Nickrent_4044)	(Macrosolen_cochinchinensis	Macrosolen_melintangensis))	Lepeostegeres_lancifolia)	(Amylotheca_duthieana	Loxanthera_speciosa))	(Decaisnina_triflora	(Decaisnina_brittenii	(Decaisnina_congesta	Decaisnina_signata)))))
((((Tapinanthus_constrictiflorus	(Helixanthera_parasitica	Englerina_ramulosa))	Berhautia_senegalensis)	(((((((((Tolypanthus_involucratus	Helixanthera_coccinea)	Dendrophthoe_constricta)	(Dendrophthoe_vitellina	(Dendrophthoe_curvata	Dendrophthoe_longituba)))	((Taxillus_chinensis	(Scurrula_pulverulenta	(Scurrula_ferruginea	Scurrula_parasitica)))	((((Tupeia_antarctica	((((Amylotheca_duthieana	Loxanthera_speciosa)	(((Amylotheca_subumbellata	((Lysiana_filifolia	Lysiana_exocarpi)	Lysiana_maritima))	((Decaisnina_triflora	(Decaisnina_brittenii	(Decaisnina_congesta	Decaisnina_signata)))	(Lepidaria_sp_Nickrent_4044	(Macrosolen_cochinchinensis	Macrosolen_melintangensis))))	Lepeostegeres_lancifolia))	(Alepis_flavida	Peraxilla_tetrapetala))	(((Lepidaria_oviceps	Gaiadendron_punctatum)	(((Aetanthus_nodosus	Desmaria_mutabilis)	Notanthera_heterophylla)	(((Phthirusa_inorna	((Tripodanthus_belmirensis	Tripodanthus_flagellaris)	Tripodanthus_acutifolius))	((Psittacanthus_calyculatus	((Dendropemon_bicolor	Oryctanthus_occidentalis)	Passovia_pyrifolia))	(((Struthanthus_sp_RE_5128_1	((Psittacanthus_schiedeanus	Struthanthus_orbicularis)	Struthanthus_oerstedii))	((Cladocolea_mcvaughii	Cladocolea_cupulata)
((Berhautia_senegalensis	((Oncocalyx_schimperi	((((Helixanthera_kirkii	Moquiniella_rubra)	((Septulina_glauca	Phragmanthera_crassicaulis)	((Globimetula_dinklagei	Emelianthe_panganensis)	((Spragueanella_rhamnifolia	Erianthemum_dregei)	(Tapinanthus_sp_OM825	(Oliverella_rubroviridis	Tapinanthus_quinquangulus))))))	((Bakerella_sp_Nickrent_4161	((Plicosepalus_sagittifolius	(Vanwykia_remota	(Helixanthera_parasitica	Socratina_bemarivensis)))	((Tolypanthus_involucratus	Helixanthera_coccinea)	(Dendrophthoe_constricta	(Dendrophthoe_curvata	(Dendrophthoe_longituba	Dendrophthoe_vitellina))))))	((Taxillus_chinensis	(Scurrula_pulverulenta	(Scurrula_ferruginea	Scurrula_parasitica)))	(Helixanthera_cylindrica	((Phragmanthera_regularis	(((Tupeia_antarctica	(((Ligaria_cuneifolia	((((Amylotheca_duthieana	(Lepidaria_oviceps	Loxanthera_speciosa))	((Decaisnina_triflora	(Decaisnina_brittenii	(Decaisnina_congesta	Decaisnina_signata)))	(Lepidaria_sp_Nickrent_4044	(Lepeostegeres_lancifolia	(Macrosolen_cochinchinensis	Macrosolen_melintangensis)))))	(Amylotheca_subumbellata	(Lysiana_filifolia	(Lysiana_exocarpi	Lysiana_maritima))))	(Alepis_flavida	Peraxilla_tetrapetala)))	((((Aetanthus_nodosus
((((Tapinanthus_constrictiflorus	Englerina_ramulosa)	Oncocalyx_schimperi)	((((Vanwykia_remota	Socratina_bemarivensis)	(((((((Helixanthera_parasitica	Taxillus_chinensis)	(Scurrula_ferruginea	(Scurrula_parasitica	Scurrula_pulverulenta)))	((((((Atkinsonia_ligustrina	Tupeia_antarctica)	(((Desmaria_mutabilis	(Lepidaria_oviceps	Notanthera_heterophylla))	((((Phthirusa_inorna	Tripodanthus_flagellaris)	(Tripodanthus_belmirensis	Tripodanthus_acutifolius))	(((Psittacanthus_schiedeanus	((Dendropemon_bicolor	Oryctanthus_occidentalis)	Passovia_pyrifolia))	((Struthanthus_orbicularis	Struthanthus_oerstedii)	((Cladocolea_mcvaughii	Cladocolea_cupulata)	(Struthanthus_woodsonii	(Psittacanthus_angustifolius	(Cladocolea_gracilis	Struthanthus_sp_RE_5128_1))))))	Psittacanthus_calyculatus))	Ligaria_cuneifolia))	Aetanthus_nodosus))	(((Nuytsia_floribunda	(((Tristerix_peytonii	(Tristerix_chodatianus	Tristerix_peruvianus))	(Tristerix_grandiflorus	(Tristerix_longebracteatus	Tristerix_pubescens)))	((Tristerix_aphyllus	Tristerix_corymbosus)	(Tristerix_penduliflorus	Tristerix_verticillatus))))	Gaiadendron_punctatum)	(((Amylotheca_duthieana	Loxanthera_speciosa)	(((Lepeostegeres_lancifolia	(Decaisnina_triflora
((((Vanwykia_remota	Socratina_bemarivensis)	((Bakerella_sp_Nickrent_4161	(Plicosepalus_sagittifolius	(((Taxillus_chinensis	(Scurrula_ferruginea	(Scurrula_parasitica	Scurrula_pulverulenta)))	(((Baratranthus_axanthus	Helixanthera_cylindrica)	(((((((Tripodanthus_belmirensis	Tripodanthus_acutifolius)	Tripodanthus_flagellaris)	(((Psittacanthus_angustifolius	((Dendropemon_bicolor	Oryctanthus_occidentalis)	(Phthirusa_inorna	Passovia_pyrifolia)))	((Struthanthus_orbicularis	Struthanthus_oerstedii)	((Cladocolea_mcvaughii	Cladocolea_cupulata)	(Struthanthus_woodsonii	(Cladocolea_gracilis	Struthanthus_sp_RE_5128_1)))))	Psittacanthus_calyculatus))	Psittacanthus_schiedeanus)	((Tupeia_antarctica	(Aetanthus_nodosus	Desmaria_mutabilis))	(Atkinsonia_ligustrina	(((Nuytsia_floribunda	(((Tristerix_peytonii	(Tristerix_chodatianus	Tristerix_peruvianus))	(Tristerix_pubescens	(Tristerix_grandiflorus	Tristerix_longebracteatus)))	(Tristerix_verticillatus	((Tristerix_aphyllus	Tristerix_corymbosus)	Tristerix_penduliflorus))))	Gaiadendron_punctatum)	(Notanthera_heterophylla	(((Amylotheca_duthieana	Loxanthera_speciosa)	(((Lepeostegeres_lancifolia	(Decaisnina_triflora	(Decaisnina_brittenii	(Decaisnina_congesta
((Agelanthus_sansibarensis	(Oncella_ambigua	Oncocalyx_sulfureus))	((((Vanwykia_remota	Socratina_bemarivensis)	((((Taxillus_chinensis	(Scurrula_ferruginea	(Scurrula_parasitica	Scurrula_pulverulenta)))	(Oedina_pendens	((Baratranthus_axanthus	Helixanthera_cylindrica)	((Helixanthera_parasitica	((Ileostylus_micranthus	(Muellerina_celastroides	Muellerina_eucalyptoides))	((Cecarria_obtusifolia	((Loranthus_odoratus	(Loranthus_delavayi	Loranthus_kaoi))	(Loranthus_grewingkii	Loranthus_europaeus)))	((Gaiadendron_punctatum	(Nuytsia_floribunda	(((Tristerix_aphyllus	Tristerix_corymbosus)	Tristerix_penduliflorus)	(((Tristerix_peytonii	(Tristerix_chodatianus	Tristerix_peruvianus))	(Tristerix_pubescens	(Tristerix_grandiflorus	Tristerix_longebracteatus)))	Tristerix_verticillatus))))	(((Notanthera_heterophylla	((((Tripodanthus_belmirensis	Tripodanthus_acutifolius)	(Tripodanthus_flagellaris	Phthirusa_inorna))	((((Cladocolea_mcvaughii	Cladocolea_cupulata)	(Psittacanthus_schiedeanus	((Psittacanthus_angustifolius	(((Struthanthus_orbicularis	Struthanthus_oerstedii)	Struthanthus_sp_RE_5128_1)	Struthanthus_woodsonii))	Cladocolea_gracilis)))	Psittacanthus_calyculatus)	((Dendropemon_bicolor
((((((Taxillus_chinensis	(Scurrula_pulverulenta	(Scurrula_ferruginea	Scurrula_parasitica)))	(Helixanthera_cylindrica	((Plicosepalus_curviflorus	((Phragmanthera_regularis	Helixanthera_parasitica)	((Tupeia_antarctica	((Nuytsia_floribunda	(((Tristerix_grandiflorus	Tristerix_longebracteatus)	((Tristerix_peytonii	(Tristerix_chodatianus	Tristerix_peruvianus))	Tristerix_pubescens))	((Tristerix_penduliflorus	Tristerix_verticillatus)	(Tristerix_aphyllus	Tristerix_corymbosus))))	((Gaiadendron_punctatum	((Notanthera_heterophylla	(((Amylotheca_duthieana	Loxanthera_speciosa)	((Lepidaria_oviceps	((Lepeostegeres_lancifolia	(Decaisnina_triflora	(Decaisnina_brittenii	(Decaisnina_congesta	Decaisnina_signata))))	(Lepidaria_sp_Nickrent_4044	(Macrosolen_cochinchinensis	Macrosolen_melintangensis))))	(Amylotheca_subumbellata	((Lysiana_exocarpi	Lysiana_filifolia)	Lysiana_maritima))))	(Alepis_flavida	Peraxilla_tetrapetala)))	Atkinsonia_ligustrina))	((Ligaria_cuneifolia	(Aetanthus_nodosus	Desmaria_mutabilis))	((Phthirusa_inorna	((Tripodanthus_flagellaris	Tripodanthus_belmirensis)	Tripodanthus_acutifolius))	(((((Cladocolea_mcvaughii	Cladocolea_cupulata)	((Psittacanthus_angustifolius
((((Oncella_ambigua	Oncocalyx_sulfureus)	(Englerina_woodfordioides	Agelanthus_sansibarensis))	(((((((Helixanthera_kirkii	Moquiniella_rubra)	(((Tapinanthus_sp_OM825	(Oliverella_rubroviridis	Tapinanthus_quinquangulus))	((Spragueanella_rhamnifolia	Erianthemum_dregei)	(Emelianthe_panganensis	Globimetula_dinklagei)))	(Septulina_glauca	Phragmanthera_crassicaulis)))	(Plicosepalus_sagittifolius	Bakerella_sp_Nickrent_4161))	((((Taxillus_chinensis	(Scurrula_pulverulenta	(Scurrula_ferruginea	Scurrula_parasitica)))	(Helixanthera_cylindrica	((Plicosepalus_curviflorus	((Phragmanthera_regularis	Helixanthera_parasitica)	((Cecarria_obtusifolia	((Loranthus_odoratus	(Loranthus_delavayi	Loranthus_kaoi))	(Loranthus_grewingkii	Loranthus_europaeus)))	((Nuytsia_floribunda	((Gaiadendron_punctatum	Tupeia_antarctica)	(Atkinsonia_ligustrina	((((Phthirusa_inorna	(Tripodanthus_belmirensis	(Tripodanthus_acutifolius	Tripodanthus_flagellaris)))	((((Cladocolea_mcvaughii	Cladocolea_cupulata)	(((Struthanthus_woodsonii	((Struthanthus_orbicularis	Struthanthus_oerstedii)	Struthanthus_sp_RE_5128_1))	(Psittacanthus_angustifolius	Cladocolea_gracilis))	Psittacanthus_schiedeanus))	Psittacanthus_calyculatus)	((Dendropemon_bicolor
(Agelanthus_sansibarensis	((((((Phragmanthera_crassicaulis	(Helixanthera_kirkii	Moquiniella_rubra))	(((Englerina_woodfordioides	(Oliverella_rubroviridis	Tapinanthus_quinquangulus))	(Tapinanthus_sp_OM825	(Spragueanella_rhamnifolia	Erianthemum_dregei)))	(Emelianthe_panganensis	Globimetula_dinklagei)))	(((Septulina_glauca	Bakerella_sp_Nickrent_4161)	(((Taxillus_chinensis	(Scurrula_ferruginea	(Scurrula_parasitica	Scurrula_pulverulenta)))	(Helixanthera_cylindrica	(((Phragmanthera_regularis	Helixanthera_parasitica)	((Ileostylus_micranthus	(Muellerina_celastroides	Muellerina_eucalyptoides))	((Cecarria_obtusifolia	((Loranthus_odoratus	(Loranthus_delavayi	Loranthus_kaoi))	(Loranthus_grewingkii	Loranthus_europaeus)))	((Tupeia_antarctica	((Tristerix_penduliflorus	(((((Tristerix_chodatianus	Tristerix_peruvianus)	Tristerix_peytonii)	(Tristerix_pubescens	(Tristerix_longebracteatus	Tristerix_grandiflorus)))	Tristerix_verticillatus)	(Tristerix_aphyllus	Tristerix_corymbosus)))	((Ligaria_cuneifolia	Desmaria_mutabilis)	((Phthirusa_inorna	(Tripodanthus_acutifolius	(Tripodanthus_flagellaris	Tripodanthus_belmirensis)))	(((((Cladocolea_mcvaughii	Cladocolea_cupulata)	((Struthanthus_woodsonii
(Berhautia_senegalensis	((Agelanthus_sansibarensis	(Oncocalyx_schimperi	(Oncella_ambigua	Oncocalyx_sulfureus)))	((((Socratina_bemarivensis	Vanwykia_remota)	(((Plicosepalus_sagittifolius	Bakerella_sp_Nickrent_4161)	((Helixanthera_kirkii	Moquiniella_rubra)	(Phragmanthera_regularis	(((Englerina_woodfordioides	(Oliverella_rubroviridis	Tapinanthus_quinquangulus))	(Tapinanthus_sp_OM825	(Spragueanella_rhamnifolia	Erianthemum_dregei)))	((Septulina_glauca	Phragmanthera_crassicaulis)	(Emelianthe_panganensis	Globimetula_dinklagei))))))	(((Taxillus_chinensis	(Scurrula_ferruginea	(Scurrula_parasitica	Scurrula_pulverulenta)))	(((((Dactyliophora_novaeguineae	(Amyema_cambagei	((Amyema_glabra	Diplatia_grandibractea)	Diplatia_furcata)))	Benthamina_alyxifolia)	(Sogerianthe_sessiflora	(Helicanthes_elastica	Amyema_queenslandica)))	Baratranthus_axanthus)	(Helixanthera_cylindrica	(((((Tupeia_antarctica	(((Tristerix_chodatianus	Tristerix_peruvianus)	(Tristerix_peytonii	((Tristerix_pubescens	Tristerix_longebracteatus)	Tristerix_grandiflorus)))	(Tristerix_verticillatus	((Tristerix_aphyllus	Tristerix_corymbosus)	Tristerix_penduliflorus))))	((Atkinsonia_ligustrina	((((Phthirusa_inorna
((Berhautia_senegalensis	(((Helixanthera_kirkii	(Socratina_bemarivensis	Vanwykia_remota))	((((((Dendrophthoe_longituba	Dendrophthoe_vitellina)	((Dendrophthoe_curvata	Helixanthera_coccinea)	Dendrophthoe_constricta))	Tolypanthus_involucratus)	((Taxillus_chinensis	((Scurrula_parasitica	Scurrula_ferruginea)	Scurrula_pulverulenta))	(((Baratranthus_axanthus	((((Amyema_queenslandica	Helicanthes_elastica)	Benthamina_alyxifolia)	(Dactyliophora_novaeguineae	(Amyema_glabra	(Diplatia_furcata	(Diplatia_grandibractea	Amyema_cambagei)))))	Sogerianthe_sessiflora))	(Plicosepalus_curviflorus	((Helixanthera_parasitica	(Cecarria_obtusifolia	((Loranthus_europaeus	Loranthus_grewingkii)	(Loranthus_delavayi	(Loranthus_kaoi	Loranthus_odoratus)))))	(((((Peraxilla_tetrapetala	Alepis_flavida)	((Amylotheca_subumbellata	(Lysiana_maritima	(Lysiana_exocarpi	Lysiana_filifolia)))	(((Lepeostegeres_lancifolia	(Lepidaria_sp_Nickrent_4044	(Macrosolen_cochinchinensis	Macrosolen_melintangensis)))	(Decaisnina_triflora	(Decaisnina_brittenii	(Decaisnina_congesta	Decaisnina_signata))))	((Lepidaria_oviceps	Loxanthera_speciosa)	Amylotheca_duthieana))))	(Atkinsonia_ligustrina
(((Tapinanthus_constrictiflorus	Englerina_ramulosa)	(Oedina_pendens	((Socratina_bemarivensis	Vanwykia_remota)	((Bakerella_sp_Nickrent_4161	(((((Dendrophthoe_constricta	(Dendrophthoe_vitellina	Dendrophthoe_longituba))	(Dendrophthoe_curvata	Helixanthera_coccinea))	Tolypanthus_involucratus)	((Taxillus_chinensis	((Scurrula_parasitica	Scurrula_ferruginea)	Scurrula_pulverulenta))	(((Sogerianthe_sessiflora	((((Gaiadendron_punctatum	(((Peraxilla_tetrapetala	Alepis_flavida)	((Amylotheca_subumbellata	(Lysiana_maritima	(Lysiana_exocarpi	Lysiana_filifolia)))	(((Lepidaria_sp_Nickrent_4044	(Macrosolen_cochinchinensis	Macrosolen_melintangensis))	((Decaisnina_triflora	(Decaisnina_brittenii	(Decaisnina_congesta	Decaisnina_signata)))	Lepeostegeres_lancifolia))	((Lepidaria_oviceps	Loxanthera_speciosa)	Amylotheca_duthieana))))	(Atkinsonia_ligustrina	(((((((Psittacanthus_calyculatus	(Phthirusa_inorna	((((Cladocolea_mcvaughii	Cladocolea_cupulata)	Struthanthus_woodsonii)	(Struthanthus_sp_RE_5128_1	(Struthanthus_oerstedii	Struthanthus_orbicularis)))	(Cladocolea_gracilis	Psittacanthus_angustifolius))))	(Passovia_pyrifolia	(Dendropemon_bicolor	Oryctanthus_occidentalis)))	(Tripodanthus_acutifolius
(Agelanthus_sansibarensis	(((Tapinanthus_constrictiflorus	Englerina_ramulosa)	(Oedina_pendens	((Bakerella_sp_Nickrent_4161	((((((Dendrophthoe_curvata	((Dendrophthoe_vitellina	Dendrophthoe_longituba)	Dendrophthoe_constricta))	Helixanthera_coccinea)	Tolypanthus_involucratus)	((Helixanthera_parasitica	(Taxillus_chinensis	(Scurrula_ferruginea	(Scurrula_pulverulenta	Scurrula_parasitica))))	((((((Sogerianthe_sessiflora	((Amyema_queenslandica	Helicanthes_elastica)	Benthamina_alyxifolia))	(Dactyliophora_novaeguineae	(Amyema_glabra	(Diplatia_furcata	(Amyema_cambagei	Diplatia_grandibractea)))))	Plicosepalus_curviflorus)	Baratranthus_axanthus)	((Ileostylus_micranthus	(Muellerina_celastroides	Muellerina_eucalyptoides))	((Cecarria_obtusifolia	((Loranthus_europaeus	Loranthus_grewingkii)	(Loranthus_odoratus	(Loranthus_delavayi	Loranthus_kaoi))))	(Ligaria_cuneifolia	(((((Phthirusa_inorna	Tripodanthus_acutifolius)	Tripodanthus_belmirensis)	Tripodanthus_flagellaris)	((((((Struthanthus_oerstedii	(Psittacanthus_schiedeanus	Struthanthus_orbicularis))	(Cladocolea_gracilis	Struthanthus_sp_RE_5128_1))	Psittacanthus_angustifolius)	((Cladocolea_mcvaughii	Cladocolea_cupulata)	Struthanthus_woodsonii))
((Agelanthus_sansibarensis	(Oncella_ambigua	Oncocalyx_sulfureus))	(Berhautia_senegalensis	((Tapinanthus_constrictiflorus	Englerina_ramulosa)	(Oncocalyx_schimperi	(Oedina_pendens	((Bakerella_sp_Nickrent_4161	(Septulina_glauca	((((((Dendrophthoe_curvata	(Dendrophthoe_longituba	(Dendrophthoe_constricta	Dendrophthoe_vitellina)))	Helixanthera_coccinea)	Tolypanthus_involucratus)	((Taxillus_chinensis	(Scurrula_ferruginea	(Scurrula_pulverulenta	Scurrula_parasitica)))	((((Baratranthus_axanthus	(Sogerianthe_sessiflora	(((Amyema_queenslandica	Helicanthes_elastica)	(Dactyliophora_novaeguineae	Benthamina_alyxifolia))	(Amyema_glabra	(Diplatia_furcata	(Amyema_cambagei	Diplatia_grandibractea))))))	Plicosepalus_curviflorus)	(((Tupeia_antarctica	((Atkinsonia_ligustrina	((Peraxilla_tetrapetala	Alepis_flavida)	(Notanthera_heterophylla	(((Lepidaria_oviceps	Loxanthera_speciosa)	Amylotheca_duthieana)	((Amylotheca_subumbellata	(Lysiana_exocarpi	(Lysiana_filifolia	Lysiana_maritima)))	((Lepeostegeres_lancifolia	(Lepidaria_sp_Nickrent_4044	(Macrosolen_cochinchinensis	Macrosolen_melintangensis)))	(Decaisnina_triflora	(Decaisnina_brittenii	(Decaisnina_congesta
((Agelanthus_sansibarensis	(Oncella_ambigua	Oncocalyx_sulfureus))	((Berhautia_senegalensis	((Oedina_pendens	(Tapinanthus_constrictiflorus	Englerina_ramulosa))	((Bakerella_sp_Nickrent_4161	(((((Sogerianthe_sessiflora	(((Helixanthera_parasitica	(Amyema_queenslandica	Helicanthes_elastica))	Benthamina_alyxifolia)	(Dactyliophora_novaeguineae	((Diplatia_grandibractea	(Amyema_glabra	Diplatia_furcata))	Amyema_cambagei))))	((Helixanthera_cylindrica	((Cecarria_obtusifolia	((Loranthus_europaeus	Loranthus_grewingkii)	(Loranthus_odoratus	(Loranthus_delavayi	Loranthus_kaoi))))	((Nuytsia_floribunda	(((Atkinsonia_ligustrina	((Peraxilla_tetrapetala	Alepis_flavida)	((((Lepidaria_oviceps	Loxanthera_speciosa)	Amylotheca_duthieana)	((Amylotheca_subumbellata	(Lysiana_maritima	(Lysiana_exocarpi	Lysiana_filifolia)))	(Lepeostegeres_lancifolia	(Lepidaria_sp_Nickrent_4044	(Macrosolen_cochinchinensis	Macrosolen_melintangensis)))))	(Decaisnina_triflora	((Decaisnina_signata	Decaisnina_congesta)	Decaisnina_brittenii)))))	((Aetanthus_nodosus	Desmaria_mutabilis)	((((((Tripodanthus_acutifolius	Tripodanthus_belmirensis)	Tripodanthus_flagellaris)	Phthirusa_inorna)
(((((Bakerella_sp_Nickrent_4161	((((Taxillus_chinensis	(Scurrula_ferruginea	(Scurrula_pulverulenta	Scurrula_parasitica)))	(Helixanthera_cylindrica	((Baratranthus_axanthus	(Sogerianthe_sessiflora	((Amyema_queenslandica	Helicanthes_elastica)	(Benthamina_alyxifolia	(Dactyliophora_novaeguineae	((Amyema_glabra	(Diplatia_furcata	Diplatia_grandibractea))	Amyema_cambagei))))))	((Cecarria_obtusifolia	((Loranthus_europaeus	Loranthus_grewingkii)	(Loranthus_odoratus	(Loranthus_delavayi	Loranthus_kaoi))))	((Nuytsia_floribunda	((((Ligaria_cuneifolia	(Aetanthus_nodosus	Desmaria_mutabilis))	((((Tripodanthus_acutifolius	Tripodanthus_belmirensis)	Tripodanthus_flagellaris)	((((Dendropemon_bicolor	Oryctanthus_occidentalis)	Passovia_pyrifolia)	Psittacanthus_angustifolius)	(Psittacanthus_calyculatus	((((Cladocolea_mcvaughii	Cladocolea_cupulata)	Struthanthus_woodsonii)	((Phthirusa_inorna	(Struthanthus_oerstedii	Struthanthus_orbicularis))	Struthanthus_sp_RE_5128_1))	Cladocolea_gracilis))))	Psittacanthus_schiedeanus))	(Atkinsonia_ligustrina	(Notanthera_heterophylla	((Peraxilla_tetrapetala	Alepis_flavida)	((Loxanthera_speciosa	Amylotheca_duthieana)	((Amylotheca_subumbellata
(((Berhautia_senegalensis	((Oncocalyx_schimperi	Tapinanthus_constrictiflorus)	Englerina_ramulosa))	(((Socratina_bemarivensis	Vanwykia_remota)	(((Plicosepalus_sagittifolius	Bakerella_sp_Nickrent_4161)	((((Phragmanthera_crassicaulis	Septulina_glauca)	((((Phragmanthera_regularis	Globimetula_dinklagei)	Emelianthe_panganensis)	((Oliverella_rubroviridis	Tapinanthus_quinquangulus)	Englerina_woodfordioides))	(Tapinanthus_sp_OM825	(Spragueanella_rhamnifolia	Erianthemum_dregei))))	(Helixanthera_kirkii	Moquiniella_rubra))	(Amyema_cambagei	Plicosepalus_curviflorus)))	((((Helixanthera_parasitica	Taxillus_chinensis)	(Scurrula_ferruginea	(Scurrula_pulverulenta	Scurrula_parasitica)))	(Helixanthera_cylindrica	((Baratranthus_axanthus	(Sogerianthe_sessiflora	((Amyema_queenslandica	Helicanthes_elastica)	(Dactyliophora_novaeguineae	((Amyema_glabra	(Diplatia_furcata	Diplatia_grandibractea))	Benthamina_alyxifolia)))))	((Tupeia_antarctica	(((Atkinsonia_ligustrina	(Nuytsia_floribunda	Gaiadendron_punctatum))	((Peraxilla_tetrapetala	Alepis_flavida)	((Amylotheca_subumbellata	(Lysiana_maritima	(Lysiana_exocarpi	Lysiana_filifolia)))	(((Decaisnina_triflora	((Decaisnina_signata
((((Socratina_bemarivensis	Vanwykia_remota)	(((Phragmanthera_crassicaulis	Septulina_glauca)	((((Globimetula_dinklagei	Emelianthe_panganensis)	((Spragueanella_rhamnifolia	Erianthemum_dregei)	((Helixanthera_kirkii	((Oliverella_rubroviridis	Tapinanthus_quinquangulus)	Englerina_woodfordioides))	Tapinanthus_sp_OM825)))	Phragmanthera_regularis)	Moquiniella_rubra))	(((((Plicosepalus_curviflorus	((Helixanthera_parasitica	Taxillus_chinensis)	(Scurrula_ferruginea	(Scurrula_pulverulenta	Scurrula_parasitica))))	((Sogerianthe_sessiflora	((Benthamina_alyxifolia	(Amyema_queenslandica	Helicanthes_elastica))	(Dactyliophora_novaeguineae	(Amyema_cambagei	(Amyema_glabra	(Diplatia_furcata	Diplatia_grandibractea))))))	((((Tupeia_antarctica	(((Ligaria_cuneifolia	((Phthirusa_inorna	((Tripodanthus_belmirensis	Tripodanthus_acutifolius)	Tripodanthus_flagellaris))	(Psittacanthus_calyculatus	((Psittacanthus_schiedeanus	((Dendropemon_bicolor	Oryctanthus_occidentalis)	Passovia_pyrifolia))	(((Struthanthus_woodsonii	((Struthanthus_sp_RE_5128_1	(Struthanthus_oerstedii	Struthanthus_orbicularis))	(Cladocolea_mcvaughii	Cladocolea_cupulata)))	Cladocolea_gracilis)	Psittacanthus_angustifolius)))))	(Notanthera_heterophylla
(Berhautia_senegalensis	(((Tapinanthus_constrictiflorus	Englerina_ramulosa)	(Oncocalyx_schimperi	(((Socratina_bemarivensis	Vanwykia_remota)	(((Phragmanthera_crassicaulis	Septulina_glauca)	((((Globimetula_dinklagei	Emelianthe_panganensis)	((Tapinanthus_sp_OM825	(Erianthemum_dregei	Spragueanella_rhamnifolia))	((Oliverella_rubroviridis	Tapinanthus_quinquangulus)	Englerina_woodfordioides)))	Phragmanthera_regularis)	(Helixanthera_kirkii	Moquiniella_rubra)))	((((Helixanthera_parasitica	(Taxillus_chinensis	(Scurrula_pulverulenta	(Scurrula_parasitica	Scurrula_ferruginea))))	((Sogerianthe_sessiflora	((Benthamina_alyxifolia	(Amyema_queenslandica	Helicanthes_elastica))	(Dactyliophora_novaeguineae	(Amyema_glabra	(Amyema_cambagei	(Diplatia_furcata	Diplatia_grandibractea))))))	(Plicosepalus_curviflorus	((((Psittacanthus_angustifolius	Ligaria_cuneifolia)	((((((Dendropemon_bicolor	Oryctanthus_occidentalis)	Passovia_pyrifolia)	(((((Struthanthus_sp_RE_5128_1	(Struthanthus_oerstedii	Struthanthus_orbicularis))	Struthanthus_woodsonii)	Cladocolea_gracilis)	(Cladocolea_mcvaughii	Cladocolea_cupulata))	Psittacanthus_calyculatus))	Psittacanthus_schiedeanus)	(Phthirusa_inorna	((Tripodanthus_belmirensis
((Tapinanthus_constrictiflorus	Englerina_ramulosa)	((Oncocalyx_schimperi	(Berhautia_senegalensis	((((Bakerella_sp_Nickrent_4161	((((Helixanthera_parasitica	Taxillus_chinensis)	(Scurrula_ferruginea	(Scurrula_pulverulenta	Scurrula_parasitica)))	((Helixanthera_cylindrica	Baratranthus_axanthus)	((Sogerianthe_sessiflora	((Benthamina_alyxifolia	(Amyema_queenslandica	Helicanthes_elastica))	(Dactyliophora_novaeguineae	(Amyema_glabra	(Amyema_cambagei	(Diplatia_furcata	Diplatia_grandibractea))))))	(((((Tristerix_verticillatus	(Tristerix_penduliflorus	(Tristerix_aphyllus	Tristerix_corymbosus)))	((Tristerix_grandiflorus	(Tristerix_longebracteatus	Tristerix_pubescens))	((Tristerix_peruvianus	Tristerix_chodatianus)	Tristerix_peytonii)))	Nuytsia_floribunda)	((Tupeia_antarctica	((((Aetanthus_nodosus	Desmaria_mutabilis)	(((((Cladocolea_mcvaughii	Cladocolea_cupulata)	((Dendropemon_bicolor	Oryctanthus_occidentalis)	Passovia_pyrifolia))	(((((Psittacanthus_schiedeanus	Struthanthus_oerstedii)	Struthanthus_orbicularis)	Struthanthus_woodsonii)	(Psittacanthus_angustifolius	(Struthanthus_sp_RE_5128_1	Cladocolea_gracilis)))	Psittacanthus_calyculatus))	(Phthirusa_inorna	((Tripodanthus_belmirensis
((Agelanthus_sansibarensis	(Oncella_ambigua	Oncocalyx_sulfureus))	((Oncocalyx_schimperi	((Tapinanthus_constrictiflorus	Englerina_ramulosa)	((((Vanwykia_remota	Socratina_bemarivensis)	(Bakerella_sp_Nickrent_4161	(Plicosepalus_sagittifolius	((((Helixanthera_coccinea	Dendrophthoe_constricta)	(Dendrophthoe_curvata	(Dendrophthoe_longituba	Dendrophthoe_vitellina)))	Tolypanthus_involucratus)	((Taxillus_chinensis	(Scurrula_ferruginea	(Scurrula_parasitica	Scurrula_pulverulenta)))	(((Plicosepalus_curviflorus	((((Muellerina_eucalyptoides	Muellerina_celastroides)	Ileostylus_micranthus)	(((((Gaiadendron_punctatum	(((Alepis_flavida	Peraxilla_tetrapetala)	(((Loxanthera_speciosa	Amylotheca_duthieana)	(((Macrosolen_melintangensis	Macrosolen_cochinchinensis)	(Lepidaria_oviceps	Lepidaria_sp_Nickrent_4044))	Lepeostegeres_lancifolia))	((((Decaisnina_signata	Decaisnina_congesta)	Decaisnina_brittenii)	Decaisnina_triflora)	(Amylotheca_subumbellata	(Lysiana_maritima	(Lysiana_exocarpi	Lysiana_filifolia))))))	Nuytsia_floribunda))	Atkinsonia_ligustrina)	(((Notanthera_heterophylla	(((Tripodanthus_acutifolius	(Tripodanthus_belmirensis	Tripodanthus_flagellaris))	Phthirusa_inorna)	(((Dendropemon_bicolor
((Agelanthus_sansibarensis	(Oncella_ambigua	Oncocalyx_sulfureus))	((((Tapinanthus_constrictiflorus	Englerina_ramulosa)	(((((Septulina_glauca	Phragmanthera_crassicaulis)	(((((Oliverella_rubroviridis	Tapinanthus_quinquangulus)	(Englerina_woodfordioides	Tapinanthus_sp_OM825))	(Erianthemum_dregei	Spragueanella_rhamnifolia))	(Emelianthe_panganensis	Globimetula_dinklagei))	Phragmanthera_regularis))	(Helixanthera_kirkii	Moquiniella_rubra))	((((((Helixanthera_coccinea	Dendrophthoe_constricta)	(Dendrophthoe_curvata	(Dendrophthoe_longituba	Dendrophthoe_vitellina)))	Tolypanthus_involucratus)	(((Helixanthera_parasitica	Taxillus_chinensis)	(Scurrula_pulverulenta	(Scurrula_ferruginea	Scurrula_parasitica)))	(((((Cecarria_obtusifolia	((Loranthus_odoratus	(Loranthus_delavayi	Loranthus_kaoi))	(Loranthus_grewingkii	Loranthus_europaeus)))	(((Muellerina_eucalyptoides	Muellerina_celastroides)	Ileostylus_micranthus)	((Gaiadendron_punctatum	(((((Notanthera_heterophylla	(((Amylotheca_subumbellata	(Lysiana_exocarpi	(Lysiana_filifolia	Lysiana_maritima)))	(((Macrosolen_melintangensis	Macrosolen_cochinchinensis)	Lepidaria_sp_Nickrent_4044)	(Lepeostegeres_lancifolia	(((Decaisnina_signata	Decaisnina_congesta)
((Agelanthus_sansibarensis	(Oncella_ambigua	Oncocalyx_sulfureus))	((Berhautia_senegalensis	((Oncocalyx_schimperi	Tapinanthus_constrictiflorus)	Englerina_ramulosa))	((((((Septulina_glauca	Phragmanthera_crassicaulis)	((((Erianthemum_dregei	Spragueanella_rhamnifolia)	(((Oliverella_rubroviridis	Tapinanthus_quinquangulus)	Englerina_woodfordioides)	Tapinanthus_sp_OM825))	(Emelianthe_panganensis	Globimetula_dinklagei))	Phragmanthera_regularis))	Plicosepalus_curviflorus)	(Helixanthera_kirkii	Moquiniella_rubra))	((Vanwykia_remota	Socratina_bemarivensis)	(((((Dendrophthoe_curvata	Dendrophthoe_constricta)	(Dendrophthoe_longituba	Dendrophthoe_vitellina))	(Helixanthera_coccinea	Tolypanthus_involucratus))	(((Helixanthera_parasitica	Taxillus_chinensis)	(Scurrula_pulverulenta	(Scurrula_ferruginea	Scurrula_parasitica)))	((Baratranthus_axanthus	(((Muellerina_eucalyptoides	Muellerina_celastroides)	Ileostylus_micranthus)	(((Gaiadendron_punctatum	((((((Amylotheca_subumbellata	(Lysiana_maritima	(Lysiana_exocarpi	Lysiana_filifolia)))	(((Macrosolen_melintangensis	Macrosolen_cochinchinensis)	Lepidaria_sp_Nickrent_4044)	(Lepeostegeres_lancifolia	(((Decaisnina_signata	Decaisnina_congesta)	Decaisnina_brittenii)
((Agelanthus_sansibarensis	(Oncella_ambigua	Oncocalyx_sulfureus))	((((((Tolypanthus_involucratus	((Dendrophthoe_curvata	(Dendrophthoe_longituba	Dendrophthoe_vitellina))	Helixanthera_coccinea))	Dendrophthoe_constricta)	((Taxillus_chinensis	(Scurrula_pulverulenta	(Scurrula_ferruginea	Scurrula_parasitica)))	(Helixanthera_cylindrica	((Baratranthus_axanthus	((((Muellerina_eucalyptoides	Muellerina_celastroides)	Ileostylus_micranthus)	((Tupeia_antarctica	((((((Tripodanthus_belmirensis	Tripodanthus_flagellaris)	(Phthirusa_inorna	Tripodanthus_acutifolius))	(Psittacanthus_calyculatus	((((Struthanthus_orbicularis	Struthanthus_oerstedii)	(Psittacanthus_angustifolius	(Struthanthus_sp_RE_5128_1	Cladocolea_gracilis)))	(Struthanthus_woodsonii	(Cladocolea_mcvaughii	Cladocolea_cupulata)))	(Psittacanthus_schiedeanus	(Passovia_pyrifolia	(Dendropemon_bicolor	Oryctanthus_occidentalis))))))	Notanthera_heterophylla)	(Ligaria_cuneifolia	(Aetanthus_nodosus	Desmaria_mutabilis)))	((Gaiadendron_punctatum	(Nuytsia_floribunda	((((Amylotheca_subumbellata	(Lysiana_maritima	(Lysiana_exocarpi	Lysiana_filifolia)))	(Lepidaria_oviceps	(((Macrosolen_melintangensis	Macrosolen_cochinchinensis)	Lepidaria_sp_Nickrent_4044)
((Tapinanthus_constrictiflorus	Englerina_ramulosa)	(((((((((Dendrophthoe_longituba	Dendrophthoe_vitellina)	(Dendrophthoe_curvata	Tolypanthus_involucratus))	(Dendrophthoe_constricta	Helixanthera_coccinea))	((Taxillus_chinensis	(Scurrula_ferruginea	(Scurrula_parasitica	Scurrula_pulverulenta)))	((Helixanthera_cylindrica	(Helixanthera_parasitica	(((((((Phthirusa_inorna	(Tripodanthus_acutifolius	(Tripodanthus_belmirensis	Tripodanthus_flagellaris)))	Psittacanthus_schiedeanus)	((((Struthanthus_sp_RE_5128_1	(Cladocolea_gracilis	(Struthanthus_orbicularis	Struthanthus_oerstedii)))	Struthanthus_woodsonii)	(Cladocolea_mcvaughii	Cladocolea_cupulata))	(Psittacanthus_calyculatus	(Passovia_pyrifolia	(Psittacanthus_angustifolius	(Dendropemon_bicolor	Oryctanthus_occidentalis))))))	((Ligaria_cuneifolia	(Aetanthus_nodosus	Desmaria_mutabilis))	((Notanthera_heterophylla	(((((((Macrosolen_melintangensis	Macrosolen_cochinchinensis)	Lepidaria_sp_Nickrent_4044)	(Lepeostegeres_lancifolia	(((Decaisnina_signata	Decaisnina_congesta)	Decaisnina_brittenii)	Decaisnina_triflora)))	(Loxanthera_speciosa	Amylotheca_duthieana))	Lepidaria_oviceps)	(Amylotheca_subumbellata	((Lysiana_exocarpi	Lysiana_filifolia)	Lysiana_maritima)))
((Tapinanthus_constrictiflorus	Englerina_ramulosa)	(((((((((((Oliverella_rubroviridis	Tapinanthus_quinquangulus)	Englerina_woodfordioides)	(Tapinanthus_sp_OM825	(Erianthemum_dregei	Spragueanella_rhamnifolia)))	((Helixanthera_kirkii	Emelianthe_panganensis)	Globimetula_dinklagei))	Moquiniella_rubra)	Phragmanthera_crassicaulis)	((((Taxillus_chinensis	(Scurrula_pulverulenta	(Scurrula_ferruginea	Scurrula_parasitica)))	(((((Helixanthera_parasitica	Plicosepalus_curviflorus)	(((Nuytsia_floribunda	((((Tristerix_pubescens	(Tristerix_longebracteatus	Tristerix_grandiflorus))	(Tristerix_peytonii	(Tristerix_peruvianus	Tristerix_chodatianus)))	Tristerix_verticillatus)	((Tristerix_aphyllus	Tristerix_corymbosus)	Tristerix_penduliflorus)))	(Gaiadendron_punctatum	(Tupeia_antarctica	((((Tripodanthus_belmirensis	Tripodanthus_flagellaris)	(Phthirusa_inorna	Tripodanthus_acutifolius))	((((((Struthanthus_orbicularis	Struthanthus_oerstedii)	Psittacanthus_schiedeanus)	(Cladocolea_mcvaughii	Cladocolea_cupulata))	Struthanthus_woodsonii)	(Psittacanthus_angustifolius	(Struthanthus_sp_RE_5128_1	Cladocolea_gracilis)))	(Psittacanthus_calyculatus	(Passovia_pyrifolia	(Dendropemon_bicolor	Oryctanthus_occidentalis)))))	((Aetanthus_nodosus
((((Plicosepalus_curviflorus	((Phragmanthera_regularis	(Oedina_pendens	((((Oliverella_rubroviridis	Tapinanthus_quinquangulus)	Englerina_woodfordioides)	(Tapinanthus_sp_OM825	(Erianthemum_dregei	Spragueanella_rhamnifolia)))	((Septulina_glauca	Phragmanthera_crassicaulis)	(Emelianthe_panganensis	Globimetula_dinklagei)))))	(Helixanthera_kirkii	Moquiniella_rubra)))	(((((Helixanthera_parasitica	(Taxillus_chinensis	(Scurrula_pulverulenta	(Scurrula_ferruginea	Scurrula_parasitica))))	(Helixanthera_cylindrica	(((Cecarria_obtusifolia	((Loranthus_delavayi	(Loranthus_kaoi	Loranthus_odoratus))	(Loranthus_grewingkii	Loranthus_europaeus)))	(((Muellerina_eucalyptoides	Muellerina_celastroides)	Ileostylus_micranthus)	((Notanthera_heterophylla	Tupeia_antarctica)	((Atkinsonia_ligustrina	((((Tripodanthus_flagellaris	(Tripodanthus_belmirensis	Tripodanthus_acutifolius))	Phthirusa_inorna)	(Psittacanthus_calyculatus	((Passovia_pyrifolia	(Dendropemon_bicolor	Oryctanthus_occidentalis))	((Cladocolea_mcvaughii	Cladocolea_cupulata)	(((Psittacanthus_angustifolius	Cladocolea_gracilis)	(Struthanthus_orbicularis	Struthanthus_oerstedii))	(Struthanthus_sp_RE_5128_1	(Psittacanthus_schiedeanus	Struthanthus_woodsonii)))))))
((((Vanwykia_remota	(Helixanthera_parasitica	Socratina_bemarivensis))	((((Taxillus_chinensis	(Scurrula_ferruginea	(Scurrula_parasitica	Scurrula_pulverulenta)))	(Helixanthera_cylindrica	((((((Tupeia_antarctica	(((Tristerix_pubescens	(Tristerix_longebracteatus	Tristerix_grandiflorus))	((Tristerix_peruvianus	Tristerix_chodatianus)	Tristerix_peytonii))	(Tristerix_verticillatus	((Tristerix_aphyllus	Tristerix_corymbosus)	Tristerix_penduliflorus))))	(((((Tripodanthus_acutifolius	(Tripodanthus_flagellaris	Tripodanthus_belmirensis))	Phthirusa_inorna)	(Psittacanthus_calyculatus	((Psittacanthus_angustifolius	(Passovia_pyrifolia	(Dendropemon_bicolor	Oryctanthus_occidentalis)))	((((Struthanthus_sp_RE_5128_1	(Struthanthus_orbicularis	((Cladocolea_mcvaughii	Cladocolea_cupulata)	Struthanthus_oerstedii)))	Struthanthus_woodsonii)	Psittacanthus_schiedeanus)	Cladocolea_gracilis))))	(Ligaria_cuneifolia	(Aetanthus_nodosus	Desmaria_mutabilis)))	(Atkinsonia_ligustrina	((Notanthera_heterophylla	(((Loxanthera_speciosa	Amylotheca_duthieana)	(((Lepeostegeres_lancifolia	(Macrosolen_melintangensis	Macrosolen_cochinchinensis))	(Lepidaria_oviceps	Lepidaria_sp_Nickrent_4044))	(((Decaisnina_signata	Decaisnina_congesta)
((Oncocalyx_schimperi	(Agelanthus_sansibarensis	(Oncella_ambigua	Oncocalyx_sulfureus)))	((((((((((Oliverella_rubroviridis	Tapinanthus_quinquangulus)	Englerina_woodfordioides)	(Tapinanthus_sp_OM825	(Erianthemum_dregei	Spragueanella_rhamnifolia)))	(Emelianthe_panganensis	(Phragmanthera_regularis	Globimetula_dinklagei)))	(Helixanthera_kirkii	Moquiniella_rubra))	(Septulina_glauca	Phragmanthera_crassicaulis))	((Vanwykia_remota	Socratina_bemarivensis)	((Bakerella_sp_Nickrent_4161	Plicosepalus_sagittifolius)	(((Taxillus_chinensis	(Scurrula_pulverulenta	(Scurrula_ferruginea	Scurrula_parasitica)))	(Helixanthera_cylindrica	((Helixanthera_parasitica	(((Gaiadendron_punctatum	((((((Tripodanthus_acutifolius	Tripodanthus_belmirensis)	Phthirusa_inorna)	(((Psittacanthus_schiedeanus	((Cladocolea_gracilis	Struthanthus_sp_RE_5128_1)	((Struthanthus_orbicularis	Struthanthus_oerstedii)	((Cladocolea_mcvaughii	Cladocolea_cupulata)	Struthanthus_woodsonii))))	(Passovia_pyrifolia	(Dendropemon_bicolor	Oryctanthus_occidentalis)))	Psittacanthus_calyculatus))	Tripodanthus_flagellaris)	((Tupeia_antarctica	((Aetanthus_nodosus	Desmaria_mutabilis)	(((Tristerix_grandiflorus	(Tristerix_peytonii	(Tristerix_pubescens
((Agelanthus_sansibarensis	(Oncella_ambigua	Oncocalyx_sulfureus))	(((((((((((Oliverella_rubroviridis	Tapinanthus_quinquangulus)	Englerina_woodfordioides)	(Tapinanthus_sp_OM825	(Erianthemum_dregei	Spragueanella_rhamnifolia)))	(Emelianthe_panganensis	Globimetula_dinklagei))	Moquiniella_rubra)	(Septulina_glauca	Phragmanthera_crassicaulis))	Phragmanthera_regularis)	(Bakerella_sp_Nickrent_4161	(((Vanwykia_remota	(Helixanthera_kirkii	Socratina_bemarivensis))	((((Helixanthera_parasitica	(Taxillus_chinensis	(Scurrula_pulverulenta	(Scurrula_ferruginea	Scurrula_parasitica))))	(((((((((Psittacanthus_schiedeanus	(Psittacanthus_angustifolius	Cladocolea_gracilis))	((Struthanthus_sp_RE_5128_1	((Cladocolea_mcvaughii	Cladocolea_cupulata)	(Struthanthus_orbicularis	Struthanthus_oerstedii)))	Struthanthus_woodsonii))	(Passovia_pyrifolia	(Dendropemon_bicolor	Oryctanthus_occidentalis)))	(((Tripodanthus_belmirensis	Tripodanthus_flagellaris)	Tripodanthus_acutifolius)	Phthirusa_inorna))	Psittacanthus_calyculatus)	(((Notanthera_heterophylla	Tupeia_antarctica)	((Aetanthus_nodosus	Desmaria_mutabilis)	(((Tristerix_pubescens	(Tristerix_grandiflorus	Tristerix_longebracteatus))	((Tristerix_peytonii	Tristerix_peruvianus)
(((Oncocalyx_sulfureus	Oncella_ambigua)	Agelanthus_sansibarensis)	((((Tapinanthus_constrictiflorus	Englerina_ramulosa)	(((Socratina_bemarivensis	Vanwykia_remota)	((Plicosepalus_sagittifolius	(((((Helixanthera_cylindrica	(Sogerianthe_sessiflora	((Amyema_queenslandica	Helicanthes_elastica)	(Benthamina_alyxifolia	((Amyema_glabra	(Amyema_cambagei	(Diplatia_grandibractea	Diplatia_furcata)))	Dactyliophora_novaeguineae)))))	(Baratranthus_axanthus	Plicosepalus_curviflorus))	(((((((Phthirusa_inorna	((Tripodanthus_belmirensis	Tripodanthus_flagellaris)	Tripodanthus_acutifolius))	(((Passovia_pyrifolia	(Oryctanthus_occidentalis	Dendropemon_bicolor))	((((Struthanthus_sp_RE_5128_1	((Psittacanthus_angustifolius	Cladocolea_gracilis)	(Struthanthus_orbicularis	Struthanthus_oerstedii)))	Struthanthus_woodsonii)	(Cladocolea_mcvaughii	Cladocolea_cupulata))	Psittacanthus_schiedeanus))	Psittacanthus_calyculatus))	(Ligaria_cuneifolia	(Aetanthus_nodosus	Desmaria_mutabilis)))	((Notanthera_heterophylla	((Alepis_flavida	Peraxilla_tetrapetala)	((Amylotheca_duthieana	Loxanthera_speciosa)	(((Lysiana_filifolia	(Lysiana_exocarpi	Lysiana_maritima))	Amylotheca_subumbellata)	((Lepeostegeres_lancifolia
((((Tapinanthus_constrictiflorus	Englerina_ramulosa)	(((Socratina_bemarivensis	Vanwykia_remota)	((Plicosepalus_curviflorus	(((Helixanthera_kirkii	Moquiniella_rubra)	(((Englerina_woodfordioides	(Tapinanthus_quinquangulus	Oliverella_rubroviridis))	(Tapinanthus_sp_OM825	(Erianthemum_dregei	Spragueanella_rhamnifolia)))	((Phragmanthera_regularis	Globimetula_dinklagei)	Emelianthe_panganensis)))	(Septulina_glauca	Phragmanthera_crassicaulis)))	(((((((Amyema_cambagei	Sogerianthe_sessiflora)	(((Amyema_glabra	(Diplatia_grandibractea	Diplatia_furcata))	Dactyliophora_novaeguineae)	((Amyema_queenslandica	Helicanthes_elastica)	Benthamina_alyxifolia)))	(Baratranthus_axanthus	(((Tupeia_antarctica	(Gaiadendron_punctatum	((((((Tripodanthus_belmirensis	Tripodanthus_flagellaris)	Tripodanthus_acutifolius)	Phthirusa_inorna)	(((Passovia_pyrifolia	(Oryctanthus_occidentalis	Dendropemon_bicolor))	((((Struthanthus_sp_RE_5128_1	((Psittacanthus_angustifolius	Cladocolea_gracilis)	(Struthanthus_orbicularis	Struthanthus_oerstedii)))	Struthanthus_woodsonii)	(Cladocolea_mcvaughii	Cladocolea_cupulata))	Psittacanthus_schiedeanus))	Psittacanthus_calyculatus))	((Ligaria_cuneifolia	Desmaria_mutabilis)	Aetanthus_nodosus))
((Tapinanthus_constrictiflorus	Englerina_ramulosa)	((((((Helixanthera_kirkii	Moquiniella_rubra)	((Phragmanthera_regularis	((Plicosepalus_curviflorus	Septulina_glauca)	Phragmanthera_crassicaulis))	((Emelianthe_panganensis	Globimetula_dinklagei)	((Englerina_woodfordioides	(Tapinanthus_quinquangulus	Oliverella_rubroviridis))	(Tapinanthus_sp_OM825	(Erianthemum_dregei	Spragueanella_rhamnifolia))))))	((((((Baratranthus_axanthus	((Amyema_queenslandica	Helicanthes_elastica)	(Sogerianthe_sessiflora	(((Amyema_glabra	(Amyema_cambagei	(Diplatia_grandibractea	Diplatia_furcata)))	Dactyliophora_novaeguineae)	Benthamina_alyxifolia))))	((Ileostylus_micranthus	(Muellerina_celastroides	Muellerina_eucalyptoides))	((Cecarria_obtusifolia	((Loranthus_grewingkii	Loranthus_europaeus)	(Loranthus_odoratus	(Loranthus_delavayi	Loranthus_kaoi))))	((Tupeia_antarctica	(Gaiadendron_punctatum	(Atkinsonia_ligustrina	(((Alepis_flavida	Peraxilla_tetrapetala)	((Amylotheca_duthieana	(Lepidaria_oviceps	Loxanthera_speciosa))	(((((Lysiana_maritima	Lysiana_filifolia)	Lysiana_exocarpi)	Amylotheca_subumbellata)	((Decaisnina_triflora	((Decaisnina_congesta	Decaisnina_signata)
((((Oncocalyx_sulfureus	Oncella_ambigua)	Agelanthus_sansibarensis)	Oncocalyx_schimperi)	(((Tapinanthus_constrictiflorus	Englerina_ramulosa)	(((Socratina_bemarivensis	Vanwykia_remota)	((Bakerella_sp_Nickrent_4161	(Plicosepalus_sagittifolius	((((((((Tupeia_antarctica	((((Notanthera_heterophylla	(Ligaria_cuneifolia	((Alepis_flavida	Peraxilla_tetrapetala)	(((Amylotheca_duthieana	(Lepidaria_oviceps	Loxanthera_speciosa))	((Lepeostegeres_lancifolia	(Decaisnina_triflora	((Decaisnina_congesta	Decaisnina_signata)	Decaisnina_brittenii)))	(Lepidaria_sp_Nickrent_4044	(Macrosolen_melintangensis	Macrosolen_cochinchinensis))))	((Lysiana_maritima	(Lysiana_filifolia	Lysiana_exocarpi))	Amylotheca_subumbellata)))))	(Aetanthus_nodosus	Desmaria_mutabilis))	(Gaiadendron_punctatum	(Nuytsia_floribunda	Atkinsonia_ligustrina)))	(((Tripodanthus_acutifolius	(Psittacanthus_schiedeanus	Tripodanthus_belmirensis))	((Phthirusa_inorna	((Oryctanthus_occidentalis	Dendropemon_bicolor)	Passovia_pyrifolia))	(((Struthanthus_sp_RE_5128_1	((Tripodanthus_flagellaris	Struthanthus_orbicularis)	((Cladocolea_mcvaughii	Cladocolea_cupulata)	Struthanthus_oerstedii)))	Struthanthus_woodsonii)	(Psittacanthus_angustifolius
((((Socratina_bemarivensis	Vanwykia_remota)	((Bakerella_sp_Nickrent_4161	(Plicosepalus_sagittifolius	((((Plicosepalus_curviflorus	(Helixanthera_parasitica	((((Psittacanthus_angustifolius	Tupeia_antarctica)	(((((Atkinsonia_ligustrina	((Notanthera_heterophylla	((Alepis_flavida	Peraxilla_tetrapetala)	((Amylotheca_duthieana	Loxanthera_speciosa)	(Lepidaria_oviceps	(((Lepeostegeres_lancifolia	(Decaisnina_triflora	((Decaisnina_congesta	Decaisnina_signata)	Decaisnina_brittenii)))	(Lepidaria_sp_Nickrent_4044	(Macrosolen_melintangensis	Macrosolen_cochinchinensis)))	((Lysiana_exocarpi	(Lysiana_maritima	Lysiana_filifolia))	Amylotheca_subumbellata))))))	(Aetanthus_nodosus	Desmaria_mutabilis)))	((Phthirusa_inorna	(Tripodanthus_acutifolius	(Tripodanthus_flagellaris	Tripodanthus_belmirensis)))	(Psittacanthus_calyculatus	((Psittacanthus_schiedeanus	((Struthanthus_sp_RE_5128_1	(Cladocolea_gracilis	(Struthanthus_orbicularis	Struthanthus_oerstedii)))	((Cladocolea_mcvaughii	Cladocolea_cupulata)	Struthanthus_woodsonii)))	((Oryctanthus_occidentalis	Dendropemon_bicolor)	Passovia_pyrifolia)))))	Ligaria_cuneifolia)	Nuytsia_floribunda)	Gaiadendron_punctatum))	(((Tristerix_peytonii	(Tristerix_peruvianus
(((Oncocalyx_sulfureus	Oncella_ambigua)	Agelanthus_sansibarensis)	(((Tapinanthus_constrictiflorus	Englerina_ramulosa)	Oncocalyx_schimperi)	((((Socratina_bemarivensis	Vanwykia_remota)	(((Helixanthera_parasitica	Bakerella_sp_Nickrent_4161)	Plicosepalus_sagittifolius)	(((Tolypanthus_involucratus	Helixanthera_coccinea)	(Dendrophthoe_constricta	(Dendrophthoe_curvata	(Dendrophthoe_longituba	Dendrophthoe_vitellina))))	((((Helixanthera_cylindrica	Baratranthus_axanthus)	((Sogerianthe_sessiflora	((Benthamina_alyxifolia	(Amyema_queenslandica	Helicanthes_elastica))	((Amyema_glabra	(Diplatia_furcata	(Amyema_cambagei	Diplatia_grandibractea)))	Dactyliophora_novaeguineae)))	((((Tupeia_antarctica	((Gaiadendron_punctatum	(Atkinsonia_ligustrina	(((Alepis_flavida	Peraxilla_tetrapetala)	(((((Decaisnina_triflora	((Decaisnina_congesta	Decaisnina_signata)	Decaisnina_brittenii))	(Lepidaria_sp_Nickrent_4044	(Macrosolen_melintangensis	Macrosolen_cochinchinensis)))	(((Lysiana_filifolia	Lysiana_maritima)	Lysiana_exocarpi)	Amylotheca_subumbellata))	(Lepeostegeres_lancifolia	(Amylotheca_duthieana	(Lepidaria_oviceps	Loxanthera_speciosa))))	Notanthera_heterophylla))	(Aetanthus_nodosus
(((Oncocalyx_sulfureus	Oncella_ambigua)	Agelanthus_sansibarensis)	(((Berhautia_senegalensis	(Tapinanthus_constrictiflorus	Englerina_ramulosa))	Oncocalyx_schimperi)	(((Socratina_bemarivensis	Vanwykia_remota)	(Bakerella_sp_Nickrent_4161	((Plicosepalus_sagittifolius	(Tolypanthus_involucratus	(Helixanthera_coccinea	(Dendrophthoe_curvata	((Dendrophthoe_longituba	Dendrophthoe_vitellina)	Dendrophthoe_constricta)))))	(((Helixanthera_cylindrica	((Helixanthera_parasitica	((((Tupeia_antarctica	((Atkinsonia_ligustrina	(((Alepis_flavida	Peraxilla_tetrapetala)	((((Lepeostegeres_lancifolia	(Decaisnina_triflora	((Decaisnina_signata	Decaisnina_congesta)	Decaisnina_brittenii)))	(Lepidaria_sp_Nickrent_4044	(Macrosolen_melintangensis	Macrosolen_cochinchinensis)))	((Lysiana_filifolia	(Lysiana_maritima	Lysiana_exocarpi))	Amylotheca_subumbellata))	(Amylotheca_duthieana	(Lepidaria_oviceps	Loxanthera_speciosa))))	((Notanthera_heterophylla	(((Tripodanthus_flagellaris	Tripodanthus_belmirensis)	(Phthirusa_inorna	Tripodanthus_acutifolius))	(Psittacanthus_calyculatus	((Psittacanthus_schiedeanus	((Cladocolea_gracilis	((Struthanthus_sp_RE_5128_1	(Struthanthus_orbicularis	Struthanthus_oerstedii))	Struthanthus_woodsonii))
(Agelanthus_sansibarensis	(((((Socratina_bemarivensis	Vanwykia_remota)	(((Helixanthera_kirkii	Moquiniella_rubra)	(Plicosepalus_curviflorus	((Septulina_glauca	Phragmanthera_crassicaulis)	((Emelianthe_panganensis	(Globimetula_dinklagei	Phragmanthera_regularis))	(((Erianthemum_dregei	Spragueanella_rhamnifolia)	Tapinanthus_sp_OM825)	(Englerina_woodfordioides	(Tapinanthus_quinquangulus	Oliverella_rubroviridis)))))))	(Bakerella_sp_Nickrent_4161	(Plicosepalus_sagittifolius	(((Dendrophthoe_curvata	(Dendrophthoe_longituba	Dendrophthoe_vitellina))	(Dendrophthoe_constricta	(Helixanthera_coccinea	Tolypanthus_involucratus)))	(((Baratranthus_axanthus	(Sogerianthe_sessiflora	((Helixanthera_parasitica	(Amyema_queenslandica	Helicanthes_elastica))	(((Amyema_glabra	(Diplatia_furcata	(Amyema_cambagei	Diplatia_grandibractea)))	Dactyliophora_novaeguineae)	Benthamina_alyxifolia))))	(Helixanthera_cylindrica	((Cecarria_obtusifolia	((Loranthus_grewingkii	Loranthus_europaeus)	(Loranthus_delavayi	(Loranthus_odoratus	Loranthus_kaoi))))	((Ileostylus_micranthus	(Muellerina_celastroides	Muellerina_eucalyptoides))	(((Gaiadendron_punctatum	((((Notanthera_heterophylla	Ligaria_cuneifolia)	(((Psittacanthus_schiedeanus
(((Oncocalyx_sulfureus	Oncella_ambigua)	Agelanthus_sansibarensis)	(((Tapinanthus_constrictiflorus	(Oncocalyx_schimperi	Englerina_ramulosa))	Berhautia_senegalensis)	(((Phragmanthera_regularis	(Socratina_bemarivensis	Vanwykia_remota))	(((Helixanthera_kirkii	Moquiniella_rubra)	((Septulina_glauca	Phragmanthera_crassicaulis)	((Emelianthe_panganensis	Globimetula_dinklagei)	(((Erianthemum_dregei	Spragueanella_rhamnifolia)	Tapinanthus_sp_OM825)	(Englerina_woodfordioides	(Tapinanthus_quinquangulus	Oliverella_rubroviridis))))))	(Bakerella_sp_Nickrent_4161	(Plicosepalus_sagittifolius	(((Dendrophthoe_curvata	(Helixanthera_coccinea	(Dendrophthoe_constricta	(Dendrophthoe_longituba	Dendrophthoe_vitellina))))	Tolypanthus_involucratus)	(((Helixanthera_cylindrica	(Sogerianthe_sessiflora	((Amyema_queenslandica	Helicanthes_elastica)	((((Amyema_cambagei	Amyema_glabra)	(Diplatia_furcata	Diplatia_grandibractea))	Dactyliophora_novaeguineae)	Benthamina_alyxifolia))))	(Baratranthus_axanthus	((Cecarria_obtusifolia	((Loranthus_grewingkii	Loranthus_europaeus)	(Loranthus_delavayi	(Loranthus_odoratus	Loranthus_kaoi))))	((Ileostylus_micranthus	(Muellerina_celastroides	Muellerina_eucalyptoides))
(((Tapinanthus_constrictiflorus	Englerina_ramulosa)	(((Socratina_bemarivensis	Vanwykia_remota)	((((Plicosepalus_sagittifolius	(Helixanthera_coccinea	(Dendrophthoe_constricta	(Dendrophthoe_curvata	(Dendrophthoe_longituba	Dendrophthoe_vitellina)))))	Tolypanthus_involucratus)	(((((((Tristerix_peytonii	(Tristerix_peruvianus	Tristerix_chodatianus))	((Tristerix_grandiflorus	Tristerix_longebracteatus)	Tristerix_pubescens))	((Tristerix_aphyllus	Tristerix_corymbosus)	(Tristerix_penduliflorus	Tristerix_verticillatus)))	((Gaiadendron_punctatum	((Lepidaria_oviceps	(Nuytsia_floribunda	(Aetanthus_nodosus	Desmaria_mutabilis)))	(((Alepis_flavida	Peraxilla_tetrapetala)	(Notanthera_heterophylla	((((Decaisnina_triflora	((Decaisnina_signata	Decaisnina_congesta)	Decaisnina_brittenii))	((Macrosolen_melintangensis	Macrosolen_cochinchinensis)	Lepidaria_sp_Nickrent_4044))	(((Lysiana_filifolia	Lysiana_maritima)	Lysiana_exocarpi)	Amylotheca_subumbellata))	(Lepeostegeres_lancifolia	(Amylotheca_duthieana	Loxanthera_speciosa)))))	Atkinsonia_ligustrina)))	(Tupeia_antarctica	(Ligaria_cuneifolia	(((((Oryctanthus_occidentalis	Dendropemon_bicolor)	Passovia_pyrifolia)	((((Struthanthus_orbicularis
((Oncocalyx_schimperi	(Agelanthus_sansibarensis	(Oncocalyx_sulfureus	Oncella_ambigua)))	(Berhautia_senegalensis	((Oedina_pendens	((Socratina_bemarivensis	Vanwykia_remota)	((Bakerella_sp_Nickrent_4161	(Plicosepalus_sagittifolius	((Tolypanthus_involucratus	Helixanthera_coccinea)	(((Dendrophthoe_longituba	Dendrophthoe_vitellina)	Dendrophthoe_curvata)	Dendrophthoe_constricta))))	((Phragmanthera_regularis	(Septulina_glauca	((Moquiniella_rubra	Helixanthera_kirkii)	((Emelianthe_panganensis	(((Spragueanella_rhamnifolia	Erianthemum_dregei)	((Englerina_woodfordioides	(Oliverella_rubroviridis	Tapinanthus_quinquangulus))	Tapinanthus_sp_OM825))	Globimetula_dinklagei))	Phragmanthera_crassicaulis))))	(((Helixanthera_parasitica	Taxillus_chinensis)	(Scurrula_ferruginea	(Scurrula_parasitica	Scurrula_pulverulenta)))	((((Baratranthus_axanthus	(Sogerianthe_sessiflora	((Dactyliophora_novaeguineae	(((Diplatia_furcata	Diplatia_grandibractea)	Amyema_cambagei)	Amyema_glabra))	(Benthamina_alyxifolia	(Helicanthes_elastica	Amyema_queenslandica)))))	Plicosepalus_curviflorus)	((Cecarria_obtusifolia	((Loranthus_kaoi	(Loranthus_odoratus	Loranthus_delavayi))	(Loranthus_grewingkii
((Agelanthus_sansibarensis	(Oncocalyx_sulfureus	Oncella_ambigua))	(((Englerina_ramulosa	Tapinanthus_constrictiflorus)	Berhautia_senegalensis)	(Oncocalyx_schimperi	(Dendrophthoe_constricta	(Oedina_pendens	((((Moquiniella_rubra	Helixanthera_kirkii)	((((Tapinanthus_sp_OM825	(Erianthemum_dregei	Spragueanella_rhamnifolia))	(Englerina_woodfordioides	(Oliverella_rubroviridis	Tapinanthus_quinquangulus)))	(Globimetula_dinklagei	Emelianthe_panganensis))	Phragmanthera_regularis))	(Phragmanthera_crassicaulis	Septulina_glauca))	((((((Plicosepalus_curviflorus	(Helixanthera_parasitica	(Taxillus_chinensis	(Scurrula_ferruginea	(Scurrula_parasitica	Scurrula_pulverulenta)))))	((Baratranthus_axanthus	(Sogerianthe_sessiflora	((Dactyliophora_novaeguineae	(((Diplatia_furcata	Diplatia_grandibractea)	Amyema_cambagei)	Amyema_glabra))	(Benthamina_alyxifolia	(Helicanthes_elastica	Amyema_queenslandica)))))	(((Cecarria_obtusifolia	((Loranthus_delavayi	(Loranthus_kaoi	Loranthus_odoratus))	(Loranthus_grewingkii	Loranthus_europaeus)))	(((((Notanthera_heterophylla	((((((Decaisnina_brittenii	(Decaisnina_congesta	Decaisnina_signata))	Decaisnina_triflora)	((Lepeostegeres_lancifolia
((Dendrophthoe_constricta	(Oedina_pendens	(((((Tapinanthus_sp_OM825	(Erianthemum_dregei	Spragueanella_rhamnifolia))	(Oliverella_rubroviridis	Tapinanthus_quinquangulus))	Emelianthe_panganensis)	((Moquiniella_rubra	Globimetula_dinklagei)	(Helixanthera_kirkii	Phragmanthera_crassicaulis)))	(Septulina_glauca	(((((Taxillus_chinensis	(Scurrula_pulverulenta	(Scurrula_ferruginea	Scurrula_parasitica)))	(Helixanthera_cylindrica	((Baratranthus_axanthus	((Benthamina_alyxifolia	(Helicanthes_elastica	Amyema_queenslandica))	(Sogerianthe_sessiflora	(Dactyliophora_novaeguineae	(((Diplatia_furcata	Diplatia_grandibractea)	Amyema_cambagei)	Amyema_glabra)))))	((Helixanthera_parasitica	Phragmanthera_regularis)	((((Notanthera_heterophylla	(((Aetanthus_nodosus	Desmaria_mutabilis)	Ligaria_cuneifolia)	(((Psittacanthus_calyculatus	(Passovia_pyrifolia	(Psittacanthus_angustifolius	(Oryctanthus_occidentalis	Dendropemon_bicolor))))	((Struthanthus_sp_RE_5128_1	(Psittacanthus_schiedeanus	((Cladocolea_gracilis	(Struthanthus_orbicularis	Struthanthus_oerstedii))	Struthanthus_woodsonii)))	(Cladocolea_cupulata	Cladocolea_mcvaughii)))	((Tripodanthus_flagellaris	(Tripodanthus_acutifolius	Tripodanthus_belmirensis))
((Berhautia_senegalensis	(Agelanthus_sansibarensis	(Oncocalyx_sulfureus	Oncella_ambigua)))	((Oedina_pendens	(Englerina_ramulosa	Tapinanthus_constrictiflorus))	(Oncocalyx_schimperi	((Socratina_bemarivensis	Vanwykia_remota)	((((Taxillus_chinensis	(Scurrula_pulverulenta	(Scurrula_ferruginea	Scurrula_parasitica)))	(((((Benthamina_alyxifolia	(Helicanthes_elastica	Amyema_queenslandica))	(Dactyliophora_novaeguineae	(((Diplatia_furcata	Diplatia_grandibractea)	Amyema_cambagei)	Amyema_glabra)))	Sogerianthe_sessiflora)	(Helixanthera_cylindrica	Baratranthus_axanthus))	(Helixanthera_parasitica	((Cecarria_obtusifolia	((Loranthus_delavayi	(Loranthus_kaoi	Loranthus_odoratus))	(Loranthus_grewingkii	Loranthus_europaeus)))	(((Atkinsonia_ligustrina	(Notanthera_heterophylla	(((Aetanthus_nodosus	Desmaria_mutabilis)	Ligaria_cuneifolia)	((((Tripodanthus_acutifolius	Tripodanthus_belmirensis)	(Psittacanthus_calyculatus	((Struthanthus_sp_RE_5128_1	(Phthirusa_inorna	(Passovia_pyrifolia	(Oryctanthus_occidentalis	Dendropemon_bicolor))))	((Cladocolea_gracilis	(Struthanthus_orbicularis	(Psittacanthus_angustifolius	Struthanthus_oerstedii)))	(Struthanthus_woodsonii
((Agelanthus_sansibarensis	(Oncocalyx_sulfureus	Oncella_ambigua))	(Berhautia_senegalensis	(((Oncocalyx_schimperi	Englerina_ramulosa)	Tapinanthus_constrictiflorus)	(Oedina_pendens	((((((Tapinanthus_sp_OM825	(Erianthemum_dregei	Spragueanella_rhamnifolia))	((Oliverella_rubroviridis	Tapinanthus_quinquangulus)	Englerina_woodfordioides))	(Globimetula_dinklagei	Emelianthe_panganensis))	(Phragmanthera_crassicaulis	Septulina_glauca))	Moquiniella_rubra)	(((Helixanthera_kirkii	Socratina_bemarivensis)	Vanwykia_remota)	((Plicosepalus_sagittifolius	Bakerella_sp_Nickrent_4161)	(((Taxillus_chinensis	(Scurrula_pulverulenta	(Scurrula_ferruginea	Scurrula_parasitica)))	(((((Benthamina_alyxifolia	(Helicanthes_elastica	Amyema_queenslandica))	(Dactyliophora_novaeguineae	(Amyema_cambagei	(Amyema_glabra	(Diplatia_furcata	Diplatia_grandibractea)))))	Sogerianthe_sessiflora)	Baratranthus_axanthus)	(Helixanthera_cylindrica	(Plicosepalus_curviflorus	((Helixanthera_parasitica	Phragmanthera_regularis)	(((Cecarria_obtusifolia	((Loranthus_delavayi	(Loranthus_kaoi	Loranthus_odoratus))	(Loranthus_grewingkii	Loranthus_europaeus)))	(((Tupeia_antarctica	Gaiadendron_punctatum)
(Berhautia_senegalensis	((Oncocalyx_schimperi	((Englerina_ramulosa	Tapinanthus_constrictiflorus)	((Oliverella_rubroviridis	Tapinanthus_quinquangulus)	(Moquiniella_rubra	(Phragmanthera_crassicaulis	((Septulina_glauca	Bakerella_sp_Nickrent_4161)	(((Oedina_pendens	(Tapinanthus_sp_OM825	(Erianthemum_dregei	Spragueanella_rhamnifolia)))	(Globimetula_dinklagei	(Helixanthera_kirkii	Emelianthe_panganensis)))	((Plicosepalus_sagittifolius	(Socratina_bemarivensis	Vanwykia_remota))	(((Taxillus_chinensis	(Scurrula_ferruginea	(Scurrula_parasitica	Scurrula_pulverulenta)))	((Baratranthus_axanthus	Helixanthera_cylindrica)	((Plicosepalus_curviflorus	((Helixanthera_parasitica	Phragmanthera_regularis)	((Cecarria_obtusifolia	(((Loranthus_kaoi	Loranthus_odoratus)	Loranthus_delavayi)	(Loranthus_grewingkii	Loranthus_europaeus)))	(((Tupeia_antarctica	(((((((Tristerix_peytonii	(Tristerix_chodatianus	Tristerix_peruvianus))	(Tristerix_pubescens	(Tristerix_grandiflorus	Tristerix_longebracteatus)))	(Tristerix_verticillatus	(Tristerix_penduliflorus	(Tristerix_corymbosus	Tristerix_aphyllus))))	Ligaria_cuneifolia)	(Lepidaria_oviceps	Notanthera_heterophylla))	(((((Passovia_pyrifolia
(((Bakerella_sp_Nickrent_4161	((Socratina_bemarivensis	Vanwykia_remota)	((((Taxillus_chinensis	(Scurrula_ferruginea	(Scurrula_parasitica	Scurrula_pulverulenta)))	((Helixanthera_cylindrica	((Ileostylus_micranthus	(Muellerina_celastroides	Muellerina_eucalyptoides))	((Cecarria_obtusifolia	(((Loranthus_kaoi	Loranthus_odoratus)	Loranthus_delavayi)	(Loranthus_grewingkii	Loranthus_europaeus)))	(((Notanthera_heterophylla	(((Tripodanthus_belmirensis	(Psittacanthus_schiedeanus	((Passovia_pyrifolia	(Oryctanthus_occidentalis	Dendropemon_bicolor))	(((Struthanthus_sp_RE_5128_1	(Struthanthus_orbicularis	Struthanthus_oerstedii))	((Cladocolea_mcvaughii	Cladocolea_cupulata)	Struthanthus_woodsonii))	(Psittacanthus_angustifolius	Cladocolea_gracilis)))))	((Tripodanthus_acutifolius	Tripodanthus_flagellaris)	Phthirusa_inorna))	Psittacanthus_calyculatus))	(Ligaria_cuneifolia	(Aetanthus_nodosus	Desmaria_mutabilis)))	(((((((Lepeostegeres_lancifolia	((Macrosolen_melintangensis	Macrosolen_cochinchinensis)	(Lepidaria_oviceps	Lepidaria_sp_Nickrent_4044)))	(Amylotheca_duthieana	Loxanthera_speciosa))	(((Lysiana_maritima	(Lysiana_filifolia	Lysiana_exocarpi))	Amylotheca_subumbellata)	((Decaisnina_brittenii
((Oncocalyx_schimperi	((Oncocalyx_sulfureus	Oncella_ambigua)	Agelanthus_sansibarensis))	(((Englerina_ramulosa	Tapinanthus_constrictiflorus)	(((Socratina_bemarivensis	Vanwykia_remota)	((Bakerella_sp_Nickrent_4161	(((((Dendrophthoe_constricta	Helixanthera_coccinea)	(Dendrophthoe_vitellina	(Dendrophthoe_longituba	Dendrophthoe_curvata)))	Tolypanthus_involucratus)	((Taxillus_chinensis	(Scurrula_ferruginea	(Scurrula_parasitica	Scurrula_pulverulenta)))	((Helixanthera_cylindrica	(Helixanthera_parasitica	((Cecarria_obtusifolia	((Loranthus_odoratus	(Loranthus_delavayi	Loranthus_kaoi))	(Loranthus_grewingkii	Loranthus_europaeus)))	((Ileostylus_micranthus	(Muellerina_celastroides	Muellerina_eucalyptoides))	((((Tristerix_peytonii	(Tristerix_chodatianus	Tristerix_peruvianus))	(Tristerix_pubescens	(Tristerix_grandiflorus	Tristerix_longebracteatus)))	(Tristerix_verticillatus	(Tristerix_penduliflorus	(Tristerix_corymbosus	Tristerix_aphyllus))))	(Tupeia_antarctica	((((Ligaria_cuneifolia	Notanthera_heterophylla)	(Aetanthus_nodosus	Desmaria_mutabilis))	(((Passovia_pyrifolia	(Oryctanthus_occidentalis	Dendropemon_bicolor))	(Psittacanthus_schiedeanus	(Psittacanthus_calyculatus
(((Oncocalyx_sulfureus	Oncella_ambigua)	Agelanthus_sansibarensis)	(Berhautia_senegalensis	((Englerina_ramulosa	Tapinanthus_constrictiflorus)	(Oncocalyx_schimperi	(((Socratina_bemarivensis	Vanwykia_remota)	((((((Helixanthera_coccinea	((Dendrophthoe_vitellina	Dendrophthoe_longituba)	Dendrophthoe_constricta))	Dendrophthoe_curvata)	Tolypanthus_involucratus)	((Helixanthera_parasitica	(Taxillus_chinensis	(Scurrula_ferruginea	(Scurrula_parasitica	Scurrula_pulverulenta))))	(Helixanthera_cylindrica	(((Ileostylus_micranthus	(Muellerina_celastroides	Muellerina_eucalyptoides))	(((((Nuytsia_floribunda	Gaiadendron_punctatum)	(((Amylotheca_duthieana	(Lepidaria_oviceps	Loxanthera_speciosa))	((((Lysiana_filifolia	(Lysiana_maritima	Lysiana_exocarpi))	Lepeostegeres_lancifolia)	Amylotheca_subumbellata)	(((Decaisnina_brittenii	(Decaisnina_congesta	Decaisnina_signata))	Decaisnina_triflora)	((Macrosolen_melintangensis	Macrosolen_cochinchinensis)	Lepidaria_sp_Nickrent_4044))))	(Alepis_flavida	Peraxilla_tetrapetala)))	Atkinsonia_ligustrina)	(Tupeia_antarctica	((Aetanthus_nodosus	Desmaria_mutabilis)	((((Passovia_pyrifolia	(Oryctanthus_occidentalis	Dendropemon_bicolor))
(Agelanthus_sansibarensis	((Berhautia_senegalensis	(((((Helixanthera_kirkii	Moquiniella_rubra)	(((((Erianthemum_dregei	Spragueanella_rhamnifolia)	((Englerina_woodfordioides	(Oliverella_rubroviridis	Tapinanthus_quinquangulus))	Tapinanthus_sp_OM825))	(Globimetula_dinklagei	Emelianthe_panganensis))	Phragmanthera_regularis)	Phragmanthera_crassicaulis))	((Socratina_bemarivensis	Vanwykia_remota)	(((Helixanthera_cylindrica	(Plicosepalus_curviflorus	((Helixanthera_parasitica	((Ileostylus_micranthus	(Muellerina_celastroides	Muellerina_eucalyptoides))	(((((Atkinsonia_ligustrina	Nuytsia_floribunda)	Gaiadendron_punctatum)	(((Lepeostegeres_lancifolia	(Amylotheca_duthieana	Loxanthera_speciosa))	(((Lysiana_maritima	(Lysiana_exocarpi	Lysiana_filifolia))	Amylotheca_subumbellata)	(Lepidaria_oviceps	((((Decaisnina_signata	Decaisnina_congesta)	Decaisnina_brittenii)	Decaisnina_triflora)	((Macrosolen_melintangensis	Macrosolen_cochinchinensis)	Lepidaria_sp_Nickrent_4044)))))	(Alepis_flavida	Peraxilla_tetrapetala)))	(Tupeia_antarctica	((Aetanthus_nodosus	Desmaria_mutabilis)	((((Passovia_pyrifolia	(Oryctanthus_occidentalis	Dendropemon_bicolor))	(Psittacanthus_calyculatus	((Struthanthus_woodsonii
(((Englerina_ramulosa	Tapinanthus_constrictiflorus)	(Oncocalyx_schimperi	((Helixanthera_parasitica	((((Bakerella_sp_Nickrent_4161	(((((Baratranthus_axanthus	(Sogerianthe_sessiflora	(((Amyema_glabra	(Amyema_cambagei	(Diplatia_grandibractea	Diplatia_furcata)))	Dactyliophora_novaeguineae)	((Amyema_queenslandica	Helicanthes_elastica)	Benthamina_alyxifolia))))	((Ileostylus_micranthus	(Muellerina_celastroides	Muellerina_eucalyptoides))	((Cecarria_obtusifolia	((Loranthus_grewingkii	Loranthus_europaeus)	(Loranthus_odoratus	(Loranthus_kaoi	Loranthus_delavayi))))	(Tupeia_antarctica	((((Aetanthus_nodosus	Desmaria_mutabilis)	Notanthera_heterophylla)	(((((Tripodanthus_belmirensis	(Psittacanthus_angustifolius	((Dendropemon_bicolor	Oryctanthus_occidentalis)	Passovia_pyrifolia)))	((((Cladocolea_mcvaughii	Cladocolea_cupulata)	Psittacanthus_schiedeanus)	((Struthanthus_woodsonii	(Struthanthus_orbicularis	Struthanthus_oerstedii))	(Struthanthus_sp_RE_5128_1	Cladocolea_gracilis)))	Psittacanthus_calyculatus))	(Tripodanthus_acutifolius	Phthirusa_inorna))	Tripodanthus_flagellaris)	(Ligaria_cuneifolia	(((Tristerix_peytonii	((Tristerix_pubescens	Tristerix_longebracteatus)	Tristerix_grandiflorus))
((((Englerina_ramulosa	Tapinanthus_constrictiflorus)	((((Amyema_cambagei	Plicosepalus_curviflorus)	((((Globimetula_dinklagei	Emelianthe_panganensis)	((Erianthemum_dregei	Spragueanella_rhamnifolia)	(Tapinanthus_sp_OM825	(Englerina_woodfordioides	(Oliverella_rubroviridis	Tapinanthus_quinquangulus)))))	(Septulina_glauca	Phragmanthera_crassicaulis))	((Moquiniella_rubra	Helixanthera_kirkii)	Phragmanthera_regularis)))	((Vanwykia_remota	Socratina_bemarivensis)	((Plicosepalus_sagittifolius	Bakerella_sp_Nickrent_4161)	(((((Sogerianthe_sessiflora	((((Diplatia_furcata	Diplatia_grandibractea)	Amyema_glabra)	Dactyliophora_novaeguineae)	((Helixanthera_parasitica	(Amyema_queenslandica	Helicanthes_elastica))	Benthamina_alyxifolia)))	((Cecarria_obtusifolia	((Loranthus_grewingkii	Loranthus_europaeus)	(Loranthus_odoratus	(Loranthus_kaoi	Loranthus_delavayi))))	(((((Atkinsonia_ligustrina	Tupeia_antarctica)	((((((Tripodanthus_belmirensis	((Dendropemon_bicolor	Oryctanthus_occidentalis)	Passovia_pyrifolia))	(((((Struthanthus_sp_RE_5128_1	(Psittacanthus_schiedeanus	(Struthanthus_orbicularis	Struthanthus_oerstedii)))	((Cladocolea_mcvaughii	Cladocolea_cupulata)	Struthanthus_woodsonii))	Psittacanthus_angustifolius)
(((Agelanthus_sansibarensis	(Oncocalyx_sulfureus	Oncella_ambigua))	Berhautia_senegalensis)	((Oncocalyx_schimperi	(Englerina_ramulosa	Tapinanthus_constrictiflorus))	(((Vanwykia_remota	(Helixanthera_parasitica	(Helixanthera_kirkii	Socratina_bemarivensis)))	(((Plicosepalus_sagittifolius	Bakerella_sp_Nickrent_4161)	((((Plicosepalus_curviflorus	((Baratranthus_axanthus	(Sogerianthe_sessiflora	(((Amyema_cambagei	((Diplatia_furcata	Diplatia_grandibractea)	Amyema_glabra))	Dactyliophora_novaeguineae)	((Amyema_queenslandica	Helicanthes_elastica)	Benthamina_alyxifolia))))	(((Gaiadendron_punctatum	((Nuytsia_floribunda	(Aetanthus_nodosus	Desmaria_mutabilis))	(Tupeia_antarctica	(((((Tristerix_pubescens	(Tristerix_longebracteatus	Tristerix_grandiflorus))	((Tristerix_chodatianus	Tristerix_peruvianus)	Tristerix_peytonii))	(Tristerix_verticillatus	((Tristerix_corymbosus	Tristerix_aphyllus)	Tristerix_penduliflorus)))	(Psittacanthus_angustifolius	Ligaria_cuneifolia))	((((((Dendropemon_bicolor	Oryctanthus_occidentalis)	Passovia_pyrifolia)	((Struthanthus_woodsonii	(Struthanthus_sp_RE_5128_1	(((Tripodanthus_flagellaris	Struthanthus_orbicularis)	Struthanthus_oerstedii)	(Cladocolea_mcvaughii
(((Berhautia_senegalensis	((Agelanthus_sansibarensis	(Oncocalyx_sulfureus	Oncella_ambigua))	Englerina_woodfordioides))	Oncocalyx_schimperi)	((Englerina_ramulosa	Tapinanthus_constrictiflorus)	((((Moquiniella_rubra	((((Phragmanthera_regularis	Globimetula_dinklagei)	(Helixanthera_kirkii	Emelianthe_panganensis))	((Oliverella_rubroviridis	Tapinanthus_quinquangulus)	((Erianthemum_dregei	Spragueanella_rhamnifolia)	Tapinanthus_sp_OM825)))	(Septulina_glauca	Phragmanthera_crassicaulis)))	((Vanwykia_remota	Socratina_bemarivensis)	((Plicosepalus_sagittifolius	Bakerella_sp_Nickrent_4161)	(((((Sogerianthe_sessiflora	((Amyema_queenslandica	Helicanthes_elastica)	(Benthamina_alyxifolia	(((Diplatia_furcata	(Diplatia_grandibractea	Amyema_cambagei))	Amyema_glabra)	Dactyliophora_novaeguineae))))	((Nuytsia_floribunda	(Gaiadendron_punctatum	(((((Peraxilla_tetrapetala	Alepis_flavida)	(((Lepeostegeres_lancifolia	Amylotheca_duthieana)	(Lepidaria_oviceps	Loxanthera_speciosa))	(((Lepidaria_sp_Nickrent_4044	(Macrosolen_cochinchinensis	Macrosolen_melintangensis))	((Decaisnina_brittenii	(Decaisnina_congesta	Decaisnina_signata))	Decaisnina_triflora))	(Amylotheca_subumbellata	((Lysiana_filifolia
((((Vanwykia_remota	Socratina_bemarivensis)	((Bakerella_sp_Nickrent_4161	((((Plicosepalus_curviflorus	((Baratranthus_axanthus	(Sogerianthe_sessiflora	(((((Diplatia_furcata	Diplatia_grandibractea)	Amyema_glabra)	Amyema_cambagei)	Dactyliophora_novaeguineae)	((Amyema_queenslandica	Helicanthes_elastica)	Benthamina_alyxifolia))))	((Ileostylus_micranthus	(Muellerina_celastroides	Muellerina_eucalyptoides))	((Cecarria_obtusifolia	((Loranthus_grewingkii	Loranthus_europaeus)	(Loranthus_odoratus	(Loranthus_kaoi	Loranthus_delavayi))))	((Gaiadendron_punctatum	(((((Peraxilla_tetrapetala	Alepis_flavida)	(((Lepeostegeres_lancifolia	Amylotheca_duthieana)	Loxanthera_speciosa)	((((Lepidaria_oviceps	Lepidaria_sp_Nickrent_4044)	(Macrosolen_cochinchinensis	Macrosolen_melintangensis))	((Decaisnina_brittenii	(Decaisnina_congesta	Decaisnina_signata))	Decaisnina_triflora))	(Amylotheca_subumbellata	((Lysiana_filifolia	Lysiana_maritima)	Lysiana_exocarpi)))))	Atkinsonia_ligustrina)	(((Notanthera_heterophylla	Ligaria_cuneifolia)	(((((Dendropemon_bicolor	Oryctanthus_occidentalis)	Passovia_pyrifolia)	((((Psittacanthus_schiedeanus	Struthanthus_woodsonii)	(Struthanthus_orbicularis
(((Agelanthus_sansibarensis	(Oncocalyx_sulfureus	Oncella_ambigua))	(Berhautia_senegalensis	(((Vanwykia_remota	Socratina_bemarivensis)	((Plicosepalus_curviflorus	((Septulina_glauca	Phragmanthera_crassicaulis)	((Helixanthera_kirkii	Moquiniella_rubra)	(((Phragmanthera_regularis	Globimetula_dinklagei)	Emelianthe_panganensis)	(((Tapinanthus_quinquangulus	Oliverella_rubroviridis)	Englerina_woodfordioides)	((Erianthemum_dregei	Spragueanella_rhamnifolia)	Tapinanthus_sp_OM825))))))	(Bakerella_sp_Nickrent_4161	(((Dendrophthoe_constricta	((Dendrophthoe_curvata	(Dendrophthoe_vitellina	Dendrophthoe_longituba))	(Tolypanthus_involucratus	Helixanthera_coccinea)))	Plicosepalus_sagittifolius)	((((Baratranthus_axanthus	(Sogerianthe_sessiflora	((Helixanthera_parasitica	(Amyema_queenslandica	Helicanthes_elastica))	(Benthamina_alyxifolia	((((Diplatia_furcata	Diplatia_grandibractea)	Amyema_glabra)	Amyema_cambagei)	Dactyliophora_novaeguineae)))))	((Ileostylus_micranthus	(Muellerina_celastroides	Muellerina_eucalyptoides))	((Cecarria_obtusifolia	((Loranthus_grewingkii	Loranthus_europaeus)	(Loranthus_odoratus	(Loranthus_kaoi	Loranthus_delavayi))))	((((((Peraxilla_tetrapetala	Alepis_flavida)
((Agelanthus_sansibarensis	(Oncocalyx_sulfureus	Oncella_ambigua))	(Berhautia_senegalensis	((Englerina_ramulosa	(Tapinanthus_constrictiflorus	Oncocalyx_schimperi))	(((((Moquiniella_rubra	Phragmanthera_crassicaulis)	((Globimetula_dinklagei	Emelianthe_panganensis)	(((Tapinanthus_quinquangulus	Oliverella_rubroviridis)	Englerina_woodfordioides)	((Erianthemum_dregei	Spragueanella_rhamnifolia)	Tapinanthus_sp_OM825))))	(Phragmanthera_regularis	Plicosepalus_curviflorus))	(((Plicosepalus_sagittifolius	(Septulina_glauca	Bakerella_sp_Nickrent_4161))	((Tolypanthus_involucratus	((Dendrophthoe_constricta	((Dendrophthoe_vitellina	Dendrophthoe_longituba)	Dendrophthoe_curvata))	Helixanthera_coccinea))	(((Sogerianthe_sessiflora	((Dactyliophora_novaeguineae	(Benthamina_alyxifolia	(Amyema_queenslandica	Helicanthes_elastica)))	(((Diplatia_furcata	Diplatia_grandibractea)	Amyema_glabra)	Amyema_cambagei)))	(((Cecarria_obtusifolia	((Loranthus_grewingkii	Loranthus_europaeus)	(Loranthus_odoratus	(Loranthus_kaoi	Loranthus_delavayi))))	(((Ligaria_cuneifolia	((Psittacanthus_calyculatus	(((Dendropemon_bicolor	Oryctanthus_occidentalis)	(Phthirusa_inorna	Passovia_pyrifolia))	((Struthanthus_woodsonii
(((Agelanthus_sansibarensis	(Oncocalyx_schimperi	(Oncocalyx_sulfureus	Oncella_ambigua)))	Berhautia_senegalensis)	((Englerina_ramulosa	Tapinanthus_constrictiflorus)	(((((Helixanthera_kirkii	Moquiniella_rubra)	((Septulina_glauca	Phragmanthera_crassicaulis)	(((Phragmanthera_regularis	Globimetula_dinklagei)	Emelianthe_panganensis)	(((Tapinanthus_quinquangulus	Oliverella_rubroviridis)	Englerina_woodfordioides)	((Erianthemum_dregei	Spragueanella_rhamnifolia)	Tapinanthus_sp_OM825)))))	((Bakerella_sp_Nickrent_4161	(((Tolypanthus_involucratus	(((Dendrophthoe_vitellina	Dendrophthoe_longituba)	(Helixanthera_coccinea	Dendrophthoe_constricta))	Dendrophthoe_curvata))	(((Plicosepalus_curviflorus	(Baratranthus_axanthus	(Sogerianthe_sessiflora	(((Amyema_cambagei	Dactyliophora_novaeguineae)	(Amyema_queenslandica	Helicanthes_elastica))	(Benthamina_alyxifolia	((Diplatia_furcata	Diplatia_grandibractea)	Amyema_glabra))))))	(((Ligaria_cuneifolia	((((Psittacanthus_calyculatus	((Tripodanthus_belmirensis	(Tripodanthus_flagellaris	(Tripodanthus_acutifolius	Phthirusa_inorna)))	(((Passovia_pyrifolia	Psittacanthus_angustifolius)	(Dendropemon_bicolor	Oryctanthus_occidentalis))	((Struthanthus_orbicularis	Struthanthus_oerstedii)
((((((Septulina_glauca	Phragmanthera_crassicaulis)	((Globimetula_dinklagei	Emelianthe_panganensis)	(((Tapinanthus_quinquangulus	Oliverella_rubroviridis)	Englerina_woodfordioides)	((Erianthemum_dregei	Spragueanella_rhamnifolia)	Tapinanthus_sp_OM825))))	((Helixanthera_kirkii	Moquiniella_rubra)	(Plicosepalus_curviflorus	Phragmanthera_regularis)))	(Bakerella_sp_Nickrent_4161	((((Tolypanthus_involucratus	(Helixanthera_coccinea	((Dendrophthoe_constricta	(Dendrophthoe_vitellina	Dendrophthoe_longituba))	Dendrophthoe_curvata)))	((((Benthamina_alyxifolia	(Amyema_queenslandica	Helicanthes_elastica))	(((Amyema_cambagei	((Diplatia_furcata	Diplatia_grandibractea)	Amyema_glabra))	Dactyliophora_novaeguineae)	Sogerianthe_sessiflora))	(((((((Psittacanthus_calyculatus	(((Tripodanthus_belmirensis	Tripodanthus_flagellaris)	(Tripodanthus_acutifolius	Phthirusa_inorna))	((Passovia_pyrifolia	(Dendropemon_bicolor	Oryctanthus_occidentalis))	((Struthanthus_woodsonii	((Struthanthus_orbicularis	Struthanthus_oerstedii)	(Cladocolea_mcvaughii	Cladocolea_cupulata)))	(Psittacanthus_schiedeanus	(Psittacanthus_angustifolius	(Struthanthus_sp_RE_5128_1	Cladocolea_gracilis)))))))	((Notanthera_heterophylla	(Aetanthus_nodosus	Desmaria_mutabilis))
(Berhautia_senegalensis	((Agelanthus_sansibarensis	(Oncocalyx_sulfureus	Oncella_ambigua))	(Oncocalyx_schimperi	((Englerina_ramulosa	Tapinanthus_constrictiflorus)	((((((Septulina_glauca	Phragmanthera_crassicaulis)	((Globimetula_dinklagei	Emelianthe_panganensis)	((Oliverella_rubroviridis	(Englerina_woodfordioides	Tapinanthus_quinquangulus))	((Erianthemum_dregei	Spragueanella_rhamnifolia)	Tapinanthus_sp_OM825))))	((Helixanthera_kirkii	Moquiniella_rubra)	Phragmanthera_regularis))	Plicosepalus_curviflorus)	(Bakerella_sp_Nickrent_4161	((((Helixanthera_cylindrica	(Sogerianthe_sessiflora	((Benthamina_alyxifolia	(Amyema_queenslandica	Helicanthes_elastica))	((Amyema_cambagei	((Diplatia_furcata	Diplatia_grandibractea)	Amyema_glabra))	Dactyliophora_novaeguineae))))	((((Tupeia_antarctica	((((Phthirusa_inorna	(Tripodanthus_flagellaris	(Tripodanthus_acutifolius	Tripodanthus_belmirensis)))	((((Psittacanthus_angustifolius	Passovia_pyrifolia)	(Dendropemon_bicolor	Oryctanthus_occidentalis))	(Psittacanthus_calyculatus	((Cladocolea_gracilis	(Struthanthus_orbicularis	Struthanthus_oerstedii))	(((Cladocolea_mcvaughii	Cladocolea_cupulata)	Struthanthus_woodsonii)	Struthanthus_sp_RE_5128_1))))	Psittacanthus_schiedeanus))
((Agelanthus_sansibarensis	(Oncocalyx_schimperi	(Oncocalyx_sulfureus	Oncella_ambigua)))	((((((Plicosepalus_curviflorus	((Septulina_glauca	(Moquiniella_rubra	Phragmanthera_crassicaulis))	((((Englerina_woodfordioides	(Tapinanthus_quinquangulus	Oliverella_rubroviridis))	(Tapinanthus_sp_OM825	(Erianthemum_dregei	Spragueanella_rhamnifolia)))	(Globimetula_dinklagei	Emelianthe_panganensis))	Phragmanthera_regularis)))	Helixanthera_kirkii)	(Helixanthera_parasitica	((Oedina_pendens	(Plicosepalus_sagittifolius	Bakerella_sp_Nickrent_4161))	(((Dendrophthoe_curvata	((Dendrophthoe_longituba	Helixanthera_coccinea)	(Dendrophthoe_constricta	Dendrophthoe_vitellina)))	Tolypanthus_involucratus)	((Helixanthera_cylindrica	(((((Tupeia_antarctica	(((((Alepis_flavida	Peraxilla_tetrapetala)	((Amylotheca_subumbellata	(Lysiana_maritima	(Lysiana_exocarpi	Lysiana_filifolia)))	(((Amylotheca_duthieana	Loxanthera_speciosa)	Lepeostegeres_lancifolia)	((((Decaisnina_congesta	Decaisnina_signata)	Decaisnina_brittenii)	Decaisnina_triflora)	((Macrosolen_melintangensis	Macrosolen_cochinchinensis)	Lepidaria_sp_Nickrent_4044)))))	(Ligaria_cuneifolia	(((Lepidaria_oviceps	Notanthera_heterophylla)	(Aetanthus_nodosus
(((((Dendrophthoe_curvata	(((Dendrophthoe_vitellina	Dendrophthoe_constricta)	Dendrophthoe_longituba)	Helixanthera_coccinea))	(((Helixanthera_parasitica	((((Nuytsia_floribunda	((Tristerix_penduliflorus	((((Tristerix_chodatianus	Tristerix_peruvianus)	Tristerix_peytonii)	(Tristerix_pubescens	(Tristerix_grandiflorus	Tristerix_longebracteatus)))	Tristerix_verticillatus))	(Tristerix_aphyllus	Tristerix_corymbosus)))	((((((((Psittacanthus_angustifolius	Cladocolea_gracilis)	((Struthanthus_sp_RE_5128_1	(Struthanthus_orbicularis	Struthanthus_oerstedii))	(Struthanthus_woodsonii	(Cladocolea_mcvaughii	Cladocolea_cupulata))))	(Psittacanthus_calyculatus	((Dendropemon_bicolor	Oryctanthus_occidentalis)	Passovia_pyrifolia)))	Psittacanthus_schiedeanus)	(Phthirusa_inorna	(Tripodanthus_flagellaris	(Tripodanthus_acutifolius	Tripodanthus_belmirensis))))	((Atkinsonia_ligustrina	((Alepis_flavida	Peraxilla_tetrapetala)	(Notanthera_heterophylla	(((Amylotheca_duthieana	(Lepidaria_oviceps	Loxanthera_speciosa))	Lepeostegeres_lancifolia)	(((((Decaisnina_congesta	Decaisnina_signata)	Decaisnina_brittenii)	Decaisnina_triflora)	((Macrosolen_melintangensis	Macrosolen_cochinchinensis)	Lepidaria_sp_Nickrent_4044))	(Amylotheca_subumbellata
((Agelanthus_sansibarensis	(Oncocalyx_sulfureus	Oncella_ambigua))	(((((Socratina_bemarivensis	Vanwykia_remota)	((((Plicosepalus_curviflorus	(((Septulina_glauca	Phragmanthera_crassicaulis)	((Emelianthe_panganensis	Globimetula_dinklagei)	((Englerina_woodfordioides	(Tapinanthus_quinquangulus	Oliverella_rubroviridis))	(Tapinanthus_sp_OM825	(Erianthemum_dregei	Spragueanella_rhamnifolia)))))	(Helixanthera_kirkii	Moquiniella_rubra)))	((Helixanthera_cylindrica	((Sogerianthe_sessiflora	(((Amyema_cambagei	((Diplatia_furcata	Diplatia_grandibractea)	Amyema_glabra))	Dactyliophora_novaeguineae)	(Benthamina_alyxifolia	(Helicanthes_elastica	Amyema_queenslandica))))	((Helixanthera_parasitica	Phragmanthera_regularis)	(Baratranthus_axanthus	((((Ligaria_cuneifolia	(((((Psittacanthus_angustifolius	Cladocolea_gracilis)	((Struthanthus_sp_RE_5128_1	(Struthanthus_orbicularis	((Cladocolea_mcvaughii	Cladocolea_cupulata)	Struthanthus_oerstedii)))	(Psittacanthus_schiedeanus	Struthanthus_woodsonii)))	((Dendropemon_bicolor	Oryctanthus_occidentalis)	Passovia_pyrifolia))	(Psittacanthus_calyculatus	(Phthirusa_inorna	((Tripodanthus_flagellaris	Tripodanthus_belmirensis)	Tripodanthus_acutifolius))))	((Atkinsonia_ligustrina
(Agelanthus_sansibarensis	(((Englerina_ramulosa	Tapinanthus_constrictiflorus)	(Oncocalyx_schimperi	(((Socratina_bemarivensis	Vanwykia_remota)	(((Phragmanthera_crassicaulis	((Emelianthe_panganensis	Globimetula_dinklagei)	((Erianthemum_dregei	Spragueanella_rhamnifolia)	((Englerina_woodfordioides	(Tapinanthus_quinquangulus	Oliverella_rubroviridis))	Tapinanthus_sp_OM825))))	(Septulina_glauca	(Helixanthera_kirkii	Moquiniella_rubra)))	((((((Dendrophthoe_curvata	(Dendrophthoe_vitellina	Dendrophthoe_longituba))	Dendrophthoe_constricta)	(Tolypanthus_involucratus	Helixanthera_coccinea))	Plicosepalus_sagittifolius)	((((Baratranthus_axanthus	(Sogerianthe_sessiflora	((((Diplatia_furcata	(Amyema_cambagei	Diplatia_grandibractea))	Amyema_glabra)	Dactyliophora_novaeguineae)	(Benthamina_alyxifolia	(Helicanthes_elastica	Amyema_queenslandica)))))	(Plicosepalus_curviflorus	((Phragmanthera_regularis	Helixanthera_parasitica)	(((((Atkinsonia_ligustrina	(((Psittacanthus_calyculatus	((((((Psittacanthus_angustifolius	Struthanthus_woodsonii)	(Struthanthus_sp_RE_5128_1	(Struthanthus_orbicularis	Struthanthus_oerstedii)))	Cladocolea_gracilis)	(Cladocolea_mcvaughii	Cladocolea_cupulata))	((Dendropemon_bicolor	Oryctanthus_occidentalis)
((((Oncocalyx_sulfureus	Oncella_ambigua)	Agelanthus_sansibarensis)	((Berhautia_senegalensis	(((Socratina_bemarivensis	Vanwykia_remota)	((((Helixanthera_kirkii	Moquiniella_rubra)	(Phragmanthera_regularis	((Emelianthe_panganensis	Globimetula_dinklagei)	((Englerina_woodfordioides	(Tapinanthus_quinquangulus	Oliverella_rubroviridis))	(Tapinanthus_sp_OM825	(Erianthemum_dregei	Spragueanella_rhamnifolia))))))	(Plicosepalus_curviflorus	(Phragmanthera_crassicaulis	Septulina_glauca)))	(((((Helixanthera_coccinea	(Dendrophthoe_vitellina	(Dendrophthoe_constricta	Dendrophthoe_longituba)))	Dendrophthoe_curvata)	Plicosepalus_sagittifolius)	(((Baratranthus_axanthus	(Sogerianthe_sessiflora	((((Diplatia_furcata	(Amyema_cambagei	Diplatia_grandibractea))	Amyema_glabra)	Dactyliophora_novaeguineae)	(Benthamina_alyxifolia	(Helicanthes_elastica	Amyema_queenslandica)))))	(Helixanthera_cylindrica	(Helixanthera_parasitica	((Ileostylus_micranthus	(Muellerina_celastroides	Muellerina_eucalyptoides))	((Cecarria_obtusifolia	(((Loranthus_kaoi	Loranthus_delavayi)	Loranthus_odoratus)	(Loranthus_europaeus	Loranthus_grewingkii)))	(Ligaria_cuneifolia	(((Tupeia_antarctica	(((Tristerix_chodatianus
(((Berhautia_senegalensis	(Englerina_ramulosa	Tapinanthus_constrictiflorus))	((((Plicosepalus_curviflorus	Moquiniella_rubra)	(Phragmanthera_regularis	((Helixanthera_kirkii	Phragmanthera_crassicaulis)	(((Septulina_glauca	Emelianthe_panganensis)	Globimetula_dinklagei)	((Erianthemum_dregei	Spragueanella_rhamnifolia)	((Englerina_woodfordioides	(Tapinanthus_quinquangulus	Oliverella_rubroviridis))	Tapinanthus_sp_OM825))))))	(((Plicosepalus_sagittifolius	((((Baratranthus_axanthus	Helixanthera_cylindrica)	((Helixanthera_parasitica	((Ileostylus_micranthus	(Muellerina_celastroides	Muellerina_eucalyptoides))	((Cecarria_obtusifolia	(((Loranthus_kaoi	Loranthus_delavayi)	Loranthus_odoratus)	(Loranthus_europaeus	Loranthus_grewingkii)))	((((Desmaria_mutabilis	((Notanthera_heterophylla	((Alepis_flavida	Peraxilla_tetrapetala)	((Amylotheca_duthieana	Loxanthera_speciosa)	(((Lepeostegeres_lancifolia	(((Decaisnina_signata	Decaisnina_congesta)	Decaisnina_brittenii)	Decaisnina_triflora))	((Macrosolen_melintangensis	Macrosolen_cochinchinensis)	(Lepidaria_oviceps	Lepidaria_sp_Nickrent_4044)))	(Amylotheca_subumbellata	(Lysiana_exocarpi	(Lysiana_filifolia	Lysiana_maritima)))))))	((Nuytsia_floribunda
(((((((Phragmanthera_regularis	(Helixanthera_kirkii	Moquiniella_rubra))	((Emelianthe_panganensis	Globimetula_dinklagei)	((Englerina_woodfordioides	(Tapinanthus_quinquangulus	Oliverella_rubroviridis))	(Tapinanthus_sp_OM825	(Erianthemum_dregei	Spragueanella_rhamnifolia)))))	(Phragmanthera_crassicaulis	Septulina_glauca))	(((((Helixanthera_cylindrica	((((Nuytsia_floribunda	((Gaiadendron_punctatum	(((Notanthera_heterophylla	((Alepis_flavida	Peraxilla_tetrapetala)	((Amylotheca_duthieana	Loxanthera_speciosa)	(((((Decaisnina_signata	Decaisnina_congesta)	Decaisnina_brittenii)	Decaisnina_triflora)	((Lepeostegeres_lancifolia	(Macrosolen_melintangensis	Macrosolen_cochinchinensis))	(Lepidaria_oviceps	Lepidaria_sp_Nickrent_4044)))	(Amylotheca_subumbellata	(Lysiana_maritima	(Lysiana_exocarpi	Lysiana_filifolia)))))))	(((Tripodanthus_acutifolius	Tripodanthus_flagellaris)	((Phthirusa_inorna	((Psittacanthus_schiedeanus	(((Psittacanthus_angustifolius	((Struthanthus_orbicularis	Struthanthus_oerstedii)	Struthanthus_woodsonii))	(Cladocolea_gracilis	Struthanthus_sp_RE_5128_1))	(Cladocolea_mcvaughii	Cladocolea_cupulata)))	(Tripodanthus_belmirensis	(Passovia_pyrifolia	(Dendropemon_bicolor	Oryctanthus_occidentalis)))))
(((((((Helixanthera_kirkii	Moquiniella_rubra)	(Emelianthe_panganensis	(Globimetula_dinklagei	((Tapinanthus_quinquangulus	Oliverella_rubroviridis)	(Tapinanthus_sp_OM825	(Erianthemum_dregei	Spragueanella_rhamnifolia))))))	(Phragmanthera_crassicaulis	Septulina_glauca))	Phragmanthera_regularis)	((((Helixanthera_cylindrica	((((((Notanthera_heterophylla	((Alepis_flavida	Peraxilla_tetrapetala)	((Amylotheca_duthieana	(Lepidaria_oviceps	Loxanthera_speciosa))	(((((Decaisnina_signata	Decaisnina_congesta)	Decaisnina_brittenii)	Decaisnina_triflora)	((Lepeostegeres_lancifolia	(Macrosolen_melintangensis	Macrosolen_cochinchinensis))	Lepidaria_sp_Nickrent_4044))	(Amylotheca_subumbellata	(Lysiana_exocarpi	(Lysiana_filifolia	Lysiana_maritima)))))))	(((Psittacanthus_schiedeanus	(Tripodanthus_flagellaris	(Tripodanthus_belmirensis	Tripodanthus_acutifolius)))	((Psittacanthus_calyculatus	(((Phthirusa_inorna	(Struthanthus_orbicularis	Struthanthus_oerstedii))	((Cladocolea_mcvaughii	Cladocolea_cupulata)	Struthanthus_woodsonii))	(Cladocolea_gracilis	Struthanthus_sp_RE_5128_1)))	(Psittacanthus_angustifolius	(Passovia_pyrifolia	(Dendropemon_bicolor	Oryctanthus_occidentalis)))))	(Ligaria_cuneifolia	(Aetanthus_nodosus
(((Oncocalyx_sulfureus	Oncella_ambigua)	Agelanthus_sansibarensis)	((((Tolypanthus_involucratus	(((Socratina_bemarivensis	Vanwykia_remota)	((((Helixanthera_cylindrica	(((((((Notanthera_heterophylla	((Alepis_flavida	Peraxilla_tetrapetala)	((Amylotheca_duthieana	Loxanthera_speciosa)	(((Lepeostegeres_lancifolia	(((Decaisnina_signata	Decaisnina_congesta)	Decaisnina_brittenii)	Decaisnina_triflora))	((Macrosolen_melintangensis	Macrosolen_cochinchinensis)	(Lepidaria_oviceps	Lepidaria_sp_Nickrent_4044)))	(Amylotheca_subumbellata	(Lysiana_exocarpi	(Lysiana_filifolia	Lysiana_maritima)))))))	(((((Phthirusa_inorna	(Psittacanthus_schiedeanus	Tripodanthus_acutifolius))	Tripodanthus_belmirensis)	(((((Struthanthus_orbicularis	Struthanthus_oerstedii)	((Cladocolea_gracilis	Struthanthus_sp_RE_5128_1)	((Cladocolea_mcvaughii	Cladocolea_cupulata)	Struthanthus_woodsonii)))	Psittacanthus_angustifolius)	(Passovia_pyrifolia	(Dendropemon_bicolor	Oryctanthus_occidentalis)))	Psittacanthus_calyculatus))	Tripodanthus_flagellaris)	(Ligaria_cuneifolia	(Aetanthus_nodosus	Desmaria_mutabilis))))	Atkinsonia_ligustrina)	(Tupeia_antarctica	(((Tristerix_penduliflorus	(Tristerix_aphyllus	Tristerix_corymbosus))
((((Oncocalyx_schimperi	(Oncocalyx_sulfureus	Oncella_ambigua))	Agelanthus_sansibarensis)	((((((Helixanthera_kirkii	Socratina_bemarivensis)	Vanwykia_remota)	((((Helixanthera_cylindrica	((((((Atkinsonia_ligustrina	(((Alepis_flavida	Peraxilla_tetrapetala)	((((Amylotheca_duthieana	(Lepidaria_oviceps	Loxanthera_speciosa))	((Lepeostegeres_lancifolia	(((Decaisnina_signata	Decaisnina_congesta)	Decaisnina_brittenii)	Decaisnina_triflora))	((Macrosolen_melintangensis	Macrosolen_cochinchinensis)	Lepidaria_sp_Nickrent_4044)))	(Amylotheca_subumbellata	(Lysiana_filifolia	(Lysiana_maritima	Lysiana_exocarpi))))	Notanthera_heterophylla))	(((((Psittacanthus_schiedeanus	(((Struthanthus_orbicularis	Struthanthus_oerstedii)	((Cladocolea_mcvaughii	Cladocolea_cupulata)	Struthanthus_woodsonii))	((Struthanthus_sp_RE_5128_1	Cladocolea_gracilis)	Psittacanthus_angustifolius)))	(Passovia_pyrifolia	(Dendropemon_bicolor	Oryctanthus_occidentalis)))	Psittacanthus_calyculatus)	((Tripodanthus_belmirensis	Tripodanthus_flagellaris)	(Phthirusa_inorna	Tripodanthus_acutifolius)))	(Ligaria_cuneifolia	(Aetanthus_nodosus	Desmaria_mutabilis)))))	Gaiadendron_punctatum)	(Tupeia_antarctica	Nuytsia_floribunda))
(((((Septulina_glauca	Phragmanthera_crassicaulis)	((Phragmanthera_regularis	(((Englerina_woodfordioides	(Tapinanthus_quinquangulus	Oliverella_rubroviridis))	((Spragueanella_rhamnifolia	Erianthemum_dregei)	Tapinanthus_sp_OM825))	(Globimetula_dinklagei	Emelianthe_panganensis)))	(Helixanthera_kirkii	Moquiniella_rubra)))	((((((Baratranthus_axanthus	(Sogerianthe_sessiflora	((Dactyliophora_novaeguineae	(Amyema_cambagei	(Amyema_glabra	(Diplatia_grandibractea	Diplatia_furcata))))	((Amyema_queenslandica	Helicanthes_elastica)	Benthamina_alyxifolia))))	((Helixanthera_parasitica	(((((Aetanthus_nodosus	Desmaria_mutabilis)	(Atkinsonia_ligustrina	(Nuytsia_floribunda	(Gaiadendron_punctatum	((Peraxilla_tetrapetala	Alepis_flavida)	((Lepeostegeres_lancifolia	(Loxanthera_speciosa	Amylotheca_duthieana))	((Lepidaria_oviceps	((Lysiana_maritima	(Lysiana_filifolia	Lysiana_exocarpi))	Amylotheca_subumbellata))	((Lepidaria_sp_Nickrent_4044	(Macrosolen_melintangensis	Macrosolen_cochinchinensis))	((Decaisnina_brittenii	(Decaisnina_signata	Decaisnina_congesta))	Decaisnina_triflora)))))))))	((Notanthera_heterophylla	(Ligaria_cuneifolia	((((((Oryctanthus_occidentalis	Dendropemon_bicolor)
(Berhautia_senegalensis	(((Oncella_ambigua	Oncocalyx_sulfureus)	Agelanthus_sansibarensis)	(Oncocalyx_schimperi	((Tapinanthus_constrictiflorus	Englerina_ramulosa)	((((Phragmanthera_regularis	((Phragmanthera_crassicaulis	((Globimetula_dinklagei	Septulina_glauca)	Emelianthe_panganensis))	((Englerina_woodfordioides	(Tapinanthus_quinquangulus	Oliverella_rubroviridis))	((Spragueanella_rhamnifolia	Erianthemum_dregei)	Tapinanthus_sp_OM825))))	(Helixanthera_kirkii	Moquiniella_rubra))	((Vanwykia_remota	Socratina_bemarivensis)	(((((((Dactyliophora_novaeguineae	(Amyema_glabra	((Amyema_cambagei	Diplatia_grandibractea)	Diplatia_furcata)))	((Amyema_queenslandica	Helicanthes_elastica)	Benthamina_alyxifolia))	Sogerianthe_sessiflora)	(Plicosepalus_curviflorus	((((((Loranthus_kaoi	Loranthus_delavayi)	Loranthus_odoratus)	(Loranthus_europaeus	Loranthus_grewingkii))	Cecarria_obtusifolia)	((((Tristerix_verticillatus	((Tristerix_aphyllus	Tristerix_corymbosus)	Tristerix_penduliflorus))	(((Tristerix_peruvianus	Tristerix_chodatianus)	Tristerix_peytonii)	((Tristerix_pubescens	Tristerix_longebracteatus)	Tristerix_grandiflorus)))	(Tupeia_antarctica	(Nuytsia_floribunda
(((Oncocalyx_schimperi	(Oncella_ambigua	Oncocalyx_sulfureus))	Agelanthus_sansibarensis)	((Berhautia_senegalensis	(Tapinanthus_constrictiflorus	Englerina_ramulosa))	(((Vanwykia_remota	Socratina_bemarivensis)	(((((((Ileostylus_micranthus	(Muellerina_celastroides	Muellerina_eucalyptoides))	(((((Loranthus_kaoi	Loranthus_delavayi)	Loranthus_odoratus)	(Loranthus_europaeus	Loranthus_grewingkii))	Cecarria_obtusifolia)	(((((Tristerix_aphyllus	Tristerix_corymbosus)	Tristerix_penduliflorus)	((((Tristerix_peruvianus	Tristerix_chodatianus)	Tristerix_peytonii)	((Tristerix_longebracteatus	Tristerix_grandiflorus)	Tristerix_pubescens))	Tristerix_verticillatus))	((((((Notanthera_heterophylla	((Peraxilla_tetrapetala	Alepis_flavida)	((Loxanthera_speciosa	Amylotheca_duthieana)	(((Lysiana_maritima	(Lysiana_filifolia	Lysiana_exocarpi))	Amylotheca_subumbellata)	(Lepidaria_oviceps	((Lepidaria_sp_Nickrent_4044	(Macrosolen_melintangensis	Macrosolen_cochinchinensis))	(Lepeostegeres_lancifolia	((Decaisnina_brittenii	(Decaisnina_signata	Decaisnina_congesta))	Decaisnina_triflora))))))))	Atkinsonia_ligustrina)	((((Psittacanthus_calyculatus	(Struthanthus_sp_RE_5128_1	(((Cladocolea_cupulata
((Tapinanthus_constrictiflorus	Englerina_ramulosa)	((Socratina_bemarivensis	(Oedina_pendens	(((((((Helixanthera_parasitica	(((((Loranthus_kaoi	Loranthus_delavayi)	Loranthus_odoratus)	(Loranthus_europaeus	Loranthus_grewingkii))	Cecarria_obtusifolia)	((Tupeia_antarctica	((Nuytsia_floribunda	(((((((Tristerix_peruvianus	Tristerix_chodatianus)	Tristerix_peytonii)	((Tristerix_longebracteatus	Tristerix_grandiflorus)	Tristerix_pubescens))	(Tristerix_verticillatus	((Tristerix_aphyllus	Tristerix_corymbosus)	Tristerix_penduliflorus)))	Notanthera_heterophylla)	((((((((Cladocolea_cupulata	Cladocolea_mcvaughii)	Struthanthus_woodsonii)	(Cladocolea_gracilis	Psittacanthus_angustifolius))	((Struthanthus_orbicularis	(Psittacanthus_schiedeanus	Struthanthus_oerstedii))	Struthanthus_sp_RE_5128_1))	((Oryctanthus_occidentalis	Dendropemon_bicolor)	(Passovia_pyrifolia	Phthirusa_inorna)))	((Tripodanthus_flagellaris	Tripodanthus_belmirensis)	Tripodanthus_acutifolius))	Psittacanthus_calyculatus)	Ligaria_cuneifolia))	((Aetanthus_nodosus	Desmaria_mutabilis)	(((Peraxilla_tetrapetala	Alepis_flavida)	((Loxanthera_speciosa	Amylotheca_duthieana)	((((Lepidaria_oviceps	Lepidaria_sp_Nickrent_4044)
(((Oncella_ambigua	Oncocalyx_sulfureus)	Agelanthus_sansibarensis)	(Oncocalyx_schimperi	(((Tapinanthus_constrictiflorus	Englerina_ramulosa)	((((Helixanthera_kirkii	Moquiniella_rubra)	(Phragmanthera_crassicaulis	((((Spragueanella_rhamnifolia	Erianthemum_dregei)	(Tapinanthus_sp_OM825	((Tapinanthus_quinquangulus	Oliverella_rubroviridis)	Englerina_woodfordioides)))	Globimetula_dinklagei)	Emelianthe_panganensis)))	(((((((((((Gaiadendron_punctatum	Atkinsonia_ligustrina)	Nuytsia_floribunda)	(((Peraxilla_tetrapetala	Alepis_flavida)	(((Lepidaria_oviceps	Loxanthera_speciosa)	Amylotheca_duthieana)	(((Lepidaria_sp_Nickrent_4044	(Macrosolen_melintangensis	Macrosolen_cochinchinensis))	((Decaisnina_brittenii	(Decaisnina_signata	Decaisnina_congesta))	Decaisnina_triflora))	(Lepeostegeres_lancifolia	((Lysiana_maritima	(Lysiana_filifolia	Lysiana_exocarpi))	Amylotheca_subumbellata)))))	(Tupeia_antarctica	(((((((Tristerix_peruvianus	Tristerix_chodatianus)	Tristerix_peytonii)	((Tristerix_longebracteatus	Tristerix_grandiflorus)	Tristerix_pubescens))	(Tristerix_verticillatus	((Tristerix_aphyllus	Tristerix_corymbosus)	Tristerix_penduliflorus)))	(Notanthera_heterophylla	Ligaria_cuneifolia))
(((Oncella_ambigua	Oncocalyx_sulfureus)	Agelanthus_sansibarensis)	((Oncocalyx_schimperi	((Vanwykia_remota	Socratina_bemarivensis)	(((Helixanthera_kirkii	Moquiniella_rubra)	((((Oedina_pendens	((((Tapinanthus_quinquangulus	Oliverella_rubroviridis)	Englerina_woodfordioides)	Tapinanthus_sp_OM825)	(Spragueanella_rhamnifolia	Erianthemum_dregei)))	(Globimetula_dinklagei	Emelianthe_panganensis))	Phragmanthera_regularis)	Phragmanthera_crassicaulis))	((((((Helixanthera_cylindrica	Baratranthus_axanthus)	((Ileostylus_micranthus	(Muellerina_celastroides	Muellerina_eucalyptoides))	(((((Loranthus_kaoi	Loranthus_delavayi)	Loranthus_odoratus)	(Loranthus_europaeus	Loranthus_grewingkii))	Cecarria_obtusifolia)	(((Tupeia_antarctica	(((Notanthera_heterophylla	((Peraxilla_tetrapetala	Alepis_flavida)	((((Lysiana_exocarpi	Lysiana_filifolia)	Lysiana_maritima)	Amylotheca_subumbellata)	(((Lepidaria_oviceps	Loxanthera_speciosa)	Amylotheca_duthieana)	((Lepidaria_sp_Nickrent_4044	(Macrosolen_melintangensis	Macrosolen_cochinchinensis))	(Lepeostegeres_lancifolia	((Decaisnina_brittenii	(Decaisnina_signata	Decaisnina_congesta))	Decaisnina_triflora)))))))	((Gaiadendron_punctatum
(((Oncocalyx_schimperi	(Oncella_ambigua	Oncocalyx_sulfureus))	Agelanthus_sansibarensis)	(Berhautia_senegalensis	((Tapinanthus_constrictiflorus	Englerina_ramulosa)	((Vanwykia_remota	Socratina_bemarivensis)	(((Moquiniella_rubra	((Phragmanthera_regularis	Globimetula_dinklagei)	(Emelianthe_panganensis	(Oedina_pendens	(((((Tapinanthus_quinquangulus	Oliverella_rubroviridis)	Englerina_woodfordioides)	Tapinanthus_sp_OM825)	(Spragueanella_rhamnifolia	Erianthemum_dregei))	Helixanthera_kirkii)))))	(Septulina_glauca	Phragmanthera_crassicaulis))	((((Helixanthera_cylindrica	((((((((Atkinsonia_ligustrina	(Notanthera_heterophylla	((Peraxilla_tetrapetala	Alepis_flavida)	(((Lysiana_filifolia	(Lysiana_maritima	Lysiana_exocarpi))	Amylotheca_subumbellata)	(((Loxanthera_speciosa	Amylotheca_duthieana)	((Lepidaria_sp_Nickrent_4044	(Macrosolen_melintangensis	Macrosolen_cochinchinensis))	(Lepeostegeres_lancifolia	(((Decaisnina_signata	Decaisnina_congesta)	Decaisnina_brittenii)	Decaisnina_triflora))))	Lepidaria_oviceps)))))	(Gaiadendron_punctatum	((Aetanthus_nodosus	Desmaria_mutabilis)	Nuytsia_floribunda)))	(((Phthirusa_inorna	((Tripodanthus_flagellaris	Tripodanthus_belmirensis)
(((Oncella_ambigua	Oncocalyx_sulfureus)	Agelanthus_sansibarensis)	(((Vanwykia_remota	Socratina_bemarivensis)	((((Helixanthera_kirkii	Moquiniella_rubra)	(Phragmanthera_regularis	(((Emelianthe_panganensis	Globimetula_dinklagei)	(((Tapinanthus_quinquangulus	Oliverella_rubroviridis)	Englerina_woodfordioides)	(Tapinanthus_sp_OM825	(Spragueanella_rhamnifolia	Erianthemum_dregei))))	(Septulina_glauca	Phragmanthera_crassicaulis))))	((Bakerella_sp_Nickrent_4161	Plicosepalus_sagittifolius)	(((Helixanthera_cylindrica	((Plicosepalus_curviflorus	((((((((((Tristerix_peruvianus	Tristerix_chodatianus)	Tristerix_peytonii)	(Tristerix_grandiflorus	(Tristerix_pubescens	Tristerix_longebracteatus)))	(Tristerix_aphyllus	Tristerix_corymbosus))	Tristerix_penduliflorus)	Tristerix_verticillatus)	Tupeia_antarctica)	((((Aetanthus_nodosus	Desmaria_mutabilis)	(Atkinsonia_ligustrina	(Notanthera_heterophylla	((Peraxilla_tetrapetala	Alepis_flavida)	(((Lysiana_exocarpi	(Lysiana_filifolia	Lysiana_maritima))	Amylotheca_subumbellata)	(((Lepidaria_oviceps	Loxanthera_speciosa)	Amylotheca_duthieana)	((Lepidaria_sp_Nickrent_4044	(Macrosolen_melintangensis	Macrosolen_cochinchinensis))	(Lepeostegeres_lancifolia
(((Oncella_ambigua	Oncocalyx_sulfureus)	Agelanthus_sansibarensis)	((Oedina_pendens	((Vanwykia_remota	Socratina_bemarivensis)	((Plicosepalus_sagittifolius	(((Phragmanthera_regularis	((Emelianthe_panganensis	Globimetula_dinklagei)	((Tapinanthus_sp_OM825	((Tapinanthus_quinquangulus	Oliverella_rubroviridis)	Englerina_woodfordioides))	(Spragueanella_rhamnifolia	Erianthemum_dregei))))	(Septulina_glauca	(Phragmanthera_crassicaulis	(Helixanthera_kirkii	Moquiniella_rubra))))	(((Helixanthera_cylindrica	((Helixanthera_parasitica	((((Gaiadendron_punctatum	((Atkinsonia_ligustrina	(Notanthera_heterophylla	((Peraxilla_tetrapetala	Alepis_flavida)	(((Lysiana_maritima	(Lysiana_exocarpi	Lysiana_filifolia))	Amylotheca_subumbellata)	(((Lepidaria_oviceps	Loxanthera_speciosa)	(Lepeostegeres_lancifolia	Amylotheca_duthieana))	((Lepidaria_sp_Nickrent_4044	(Macrosolen_melintangensis	Macrosolen_cochinchinensis))	(((Decaisnina_signata	Decaisnina_congesta)	Decaisnina_brittenii)	Decaisnina_triflora)))))))	((((((Psittacanthus_angustifolius	Passovia_pyrifolia)	(Oryctanthus_occidentalis	Dendropemon_bicolor))	(((Struthanthus_woodsonii	((Struthanthus_orbicularis	Struthanthus_oerstedii)	Struthanthus_sp_RE_5128_1))
(((Oncella_ambigua	Oncocalyx_sulfureus)	Agelanthus_sansibarensis)	((((Oedina_pendens	((Vanwykia_remota	Socratina_bemarivensis)	((Bakerella_sp_Nickrent_4161	Plicosepalus_sagittifolius)	(((Tolypanthus_involucratus	Helixanthera_coccinea)	(((Dendrophthoe_longituba	Dendrophthoe_vitellina)	Dendrophthoe_curvata)	Dendrophthoe_constricta))	((((((Emelianthe_panganensis	Globimetula_dinklagei)	(((Tapinanthus_quinquangulus	Oliverella_rubroviridis)	Englerina_woodfordioides)	((Spragueanella_rhamnifolia	Erianthemum_dregei)	Tapinanthus_sp_OM825)))	Phragmanthera_regularis)	(Helixanthera_kirkii	Moquiniella_rubra))	(Septulina_glauca	Phragmanthera_crassicaulis))	((Helixanthera_cylindrica	(((((Loranthus_odoratus	(Loranthus_kaoi	Loranthus_delavayi))	(Loranthus_europaeus	Loranthus_grewingkii))	Cecarria_obtusifolia)	(((Tupeia_antarctica	((((((Psittacanthus_calyculatus	(Passovia_pyrifolia	(Oryctanthus_occidentalis	Dendropemon_bicolor)))	Psittacanthus_schiedeanus)	((((Struthanthus_woodsonii	((Struthanthus_orbicularis	Struthanthus_oerstedii)	Struthanthus_sp_RE_5128_1))	Cladocolea_gracilis)	Psittacanthus_angustifolius)	(Cladocolea_cupulata	Cladocolea_mcvaughii)))	(Phthirusa_inorna	(Tripodanthus_acutifolius
((Englerina_ramulosa	Tapinanthus_constrictiflorus)	((Oncocalyx_schimperi	(Berhautia_senegalensis	((Oncella_ambigua	Oncocalyx_sulfureus)	Agelanthus_sansibarensis)))	((((((Septulina_glauca	(Helixanthera_kirkii	Phragmanthera_crassicaulis))	((Emelianthe_panganensis	Globimetula_dinklagei)	((Englerina_woodfordioides	(Tapinanthus_quinquangulus	Oliverella_rubroviridis))	(Tapinanthus_sp_OM825	(Spragueanella_rhamnifolia	Erianthemum_dregei)))))	(Moquiniella_rubra	Phragmanthera_regularis))	(((((Helixanthera_cylindrica	(Plicosepalus_curviflorus	((Baratranthus_axanthus	(((Dactyliophora_novaeguineae	(Amyema_cambagei	(Amyema_glabra	(Diplatia_grandibractea	Diplatia_furcata))))	(Benthamina_alyxifolia	(Helixanthera_parasitica	(Helicanthes_elastica	Amyema_queenslandica))))	Sogerianthe_sessiflora))	(((Muellerina_eucalyptoides	Muellerina_celastroides)	Ileostylus_micranthus)	((Cecarria_obtusifolia	((Loranthus_grewingkii	Loranthus_europaeus)	(Loranthus_kaoi	(Loranthus_delavayi	Loranthus_odoratus))))	((((((((Struthanthus_woodsonii	(Phthirusa_inorna	(Struthanthus_orbicularis	Struthanthus_oerstedii)))	(Psittacanthus_angustifolius	(Cladocolea_gracilis	Struthanthus_sp_RE_5128_1)))	(Cladocolea_cupulata
((((Oncella_ambigua	Oncocalyx_sulfureus)	Agelanthus_sansibarensis)	(((Englerina_ramulosa	Tapinanthus_constrictiflorus)	(((((((Helixanthera_kirkii	Moquiniella_rubra)	((Emelianthe_panganensis	Globimetula_dinklagei)	((Englerina_woodfordioides	(Tapinanthus_quinquangulus	Oliverella_rubroviridis))	(Tapinanthus_sp_OM825	(Spragueanella_rhamnifolia	Erianthemum_dregei)))))	(Phragmanthera_regularis	(Phragmanthera_crassicaulis	Septulina_glauca)))	(((Tolypanthus_involucratus	(((Dendrophthoe_curvata	(Dendrophthoe_vitellina	Dendrophthoe_longituba))	(Plicosepalus_curviflorus	Helixanthera_coccinea))	Dendrophthoe_constricta))	(Plicosepalus_sagittifolius	((Helixanthera_cylindrica	((Baratranthus_axanthus	(((Helicanthes_elastica	Amyema_queenslandica)	((Dactyliophora_novaeguineae	(Amyema_cambagei	(Amyema_glabra	(Diplatia_grandibractea	Diplatia_furcata))))	Benthamina_alyxifolia))	Sogerianthe_sessiflora))	((((((((((Struthanthus_woodsonii	(Struthanthus_oerstedii	Struthanthus_orbicularis))	(Psittacanthus_angustifolius	(Cladocolea_gracilis	Struthanthus_sp_RE_5128_1)))	(Cladocolea_cupulata	Cladocolea_mcvaughii))	Psittacanthus_schiedeanus)	((Dendropemon_bicolor	Oryctanthus_occidentalis)	Passovia_pyrifolia))	Psittacanthus_calyculatus)
((((Englerina_ramulosa	Tapinanthus_constrictiflorus)	((((Phragmanthera_crassicaulis	(Phragmanthera_regularis	((Emelianthe_panganensis	Globimetula_dinklagei)	((Englerina_woodfordioides	(Tapinanthus_quinquangulus	Oliverella_rubroviridis))	(Helixanthera_kirkii	(Tapinanthus_sp_OM825	(Spragueanella_rhamnifolia	Erianthemum_dregei)))))))	Moquiniella_rubra)	(((Plicosepalus_sagittifolius	((((((Dactyliophora_novaeguineae	(Amyema_glabra	(Diplatia_furcata	(Diplatia_grandibractea	Amyema_cambagei))))	(Benthamina_alyxifolia	(Helicanthes_elastica	Amyema_queenslandica)))	Sogerianthe_sessiflora)	(((Baratranthus_axanthus	(((Tupeia_antarctica	((((Alepis_flavida	Peraxilla_tetrapetala)	((Lepeostegeres_lancifolia	(Loxanthera_speciosa	Amylotheca_duthieana))	(((((Decaisnina_signata	Decaisnina_congesta)	Decaisnina_brittenii)	Decaisnina_triflora)	((Macrosolen_cochinchinensis	Macrosolen_melintangensis)	(Lepidaria_oviceps	Lepidaria_sp_Nickrent_4044)))	(Amylotheca_subumbellata	(Lysiana_maritima	(Lysiana_filifolia	Lysiana_exocarpi))))))	(Nuytsia_floribunda	Gaiadendron_punctatum))	Atkinsonia_ligustrina))	((Notanthera_heterophylla	((((Tristerix_pubescens	((Tristerix_longebracteatus	Tristerix_grandiflorus)
(((((Vanwykia_remota	Socratina_bemarivensis)	(((Septulina_glauca	Phragmanthera_crassicaulis)	(Moquiniella_rubra	(Phragmanthera_regularis	(((Helixanthera_kirkii	Emelianthe_panganensis)	Globimetula_dinklagei)	((Englerina_woodfordioides	(Tapinanthus_quinquangulus	Oliverella_rubroviridis))	(Tapinanthus_sp_OM825	(Spragueanella_rhamnifolia	Erianthemum_dregei)))))))	((Plicosepalus_sagittifolius	((((((Dactyliophora_novaeguineae	((Amyema_glabra	(Diplatia_furcata	Diplatia_grandibractea))	Amyema_cambagei))	(Benthamina_alyxifolia	(Helicanthes_elastica	Amyema_queenslandica)))	Sogerianthe_sessiflora)	((Helixanthera_cylindrica	Baratranthus_axanthus)	((Helixanthera_parasitica	(((Tupeia_antarctica	(((((Alepis_flavida	Peraxilla_tetrapetala)	(((Amylotheca_subumbellata	((Lysiana_maritima	Lysiana_filifolia)	Lysiana_exocarpi))	Lepidaria_oviceps)	((Loxanthera_speciosa	Amylotheca_duthieana)	((Lepeostegeres_lancifolia	(((Decaisnina_signata	Decaisnina_congesta)	Decaisnina_brittenii)	Decaisnina_triflora))	((Macrosolen_cochinchinensis	Macrosolen_melintangensis)	Lepidaria_sp_Nickrent_4044)))))	Atkinsonia_ligustrina)	(((Notanthera_heterophylla	Ligaria_cuneifolia)	(((Psittacanthus_calyculatus
(((((((Vanwykia_remota	Socratina_bemarivensis)	(((Septulina_glauca	Phragmanthera_crassicaulis)	((Emelianthe_panganensis	((Englerina_woodfordioides	(Tapinanthus_quinquangulus	Oliverella_rubroviridis))	(Tapinanthus_sp_OM825	(Spragueanella_rhamnifolia	Erianthemum_dregei))))	((Helixanthera_kirkii	Moquiniella_rubra)	(Plicosepalus_curviflorus	(Globimetula_dinklagei	Phragmanthera_regularis)))))	((Plicosepalus_sagittifolius	((((Baratranthus_axanthus	(((Dactyliophora_novaeguineae	(Amyema_glabra	((Diplatia_furcata	Amyema_cambagei)	Diplatia_grandibractea)))	(Benthamina_alyxifolia	(Helicanthes_elastica	Amyema_queenslandica)))	Sogerianthe_sessiflora))	((Cecarria_obtusifolia	((Loranthus_grewingkii	Loranthus_europaeus)	(Loranthus_odoratus	(Loranthus_kaoi	Loranthus_delavayi))))	((((((((Alepis_flavida	Peraxilla_tetrapetala)	(((Lepidaria_oviceps	Loxanthera_speciosa)	Amylotheca_duthieana)	(((((Decaisnina_signata	Decaisnina_congesta)	Decaisnina_brittenii)	Decaisnina_triflora)	((Macrosolen_cochinchinensis	Macrosolen_melintangensis)	Lepidaria_sp_Nickrent_4044))	(Lepeostegeres_lancifolia	(Amylotheca_subumbellata	((Lysiana_maritima	Lysiana_filifolia)	Lysiana_exocarpi))))))
((((Oncocalyx_schimperi	(Tapinanthus_constrictiflorus	Englerina_ramulosa))	((Vanwykia_remota	Socratina_bemarivensis)	((((Septulina_glauca	Phragmanthera_crassicaulis)	(((Englerina_woodfordioides	(Tapinanthus_quinquangulus	Oliverella_rubroviridis))	(Plicosepalus_curviflorus	(Phragmanthera_regularis	(Tapinanthus_sp_OM825	(Spragueanella_rhamnifolia	Erianthemum_dregei)))))	((Helixanthera_kirkii	Moquiniella_rubra)	(Emelianthe_panganensis	Globimetula_dinklagei))))	((Plicosepalus_sagittifolius	(((Helixanthera_cylindrica	((Baratranthus_axanthus	(((Dactyliophora_novaeguineae	(Amyema_glabra	((Diplatia_furcata	Amyema_cambagei)	Diplatia_grandibractea)))	(Benthamina_alyxifolia	(Helicanthes_elastica	Amyema_queenslandica)))	Sogerianthe_sessiflora))	((Cecarria_obtusifolia	((Loranthus_grewingkii	Loranthus_europaeus)	(Loranthus_odoratus	(Loranthus_kaoi	Loranthus_delavayi))))	((((((Gaiadendron_punctatum	((Alepis_flavida	Peraxilla_tetrapetala)	(((Lepidaria_oviceps	Loxanthera_speciosa)	Amylotheca_duthieana)	(((((Decaisnina_signata	Decaisnina_congesta)	Decaisnina_brittenii)	Decaisnina_triflora)	(Lepeostegeres_lancifolia	((Macrosolen_cochinchinensis	Macrosolen_melintangensis)
((((Oncella_ambigua	Oncocalyx_sulfureus)	Agelanthus_sansibarensis)	Oncocalyx_schimperi)	(((Vanwykia_remota	Socratina_bemarivensis)	((((Helixanthera_cylindrica	((Plicosepalus_curviflorus	(Baratranthus_axanthus	(((Helicanthes_elastica	Amyema_queenslandica)	((Dactyliophora_novaeguineae	((Amyema_glabra	(Diplatia_furcata	Diplatia_grandibractea))	Amyema_cambagei))	Benthamina_alyxifolia))	Sogerianthe_sessiflora)))	(Helixanthera_parasitica	((Cecarria_obtusifolia	((Loranthus_grewingkii	Loranthus_europaeus)	(Loranthus_odoratus	(Loranthus_kaoi	Loranthus_delavayi))))	((Nuytsia_floribunda	((Gaiadendron_punctatum	(Tupeia_antarctica	(((Tristerix_peruvianus	Tristerix_chodatianus)	Tristerix_peytonii)	(((Tristerix_penduliflorus	(Tristerix_aphyllus	Tristerix_corymbosus))	Tristerix_verticillatus)	(Tristerix_pubescens	(Tristerix_longebracteatus	Tristerix_grandiflorus))))))	(((Notanthera_heterophylla	((Alepis_flavida	Peraxilla_tetrapetala)	((Loxanthera_speciosa	Amylotheca_duthieana)	((Lepidaria_oviceps	((Lepeostegeres_lancifolia	(((Decaisnina_signata	Decaisnina_congesta)	Decaisnina_brittenii)	Decaisnina_triflora))	((Macrosolen_cochinchinensis
((Oncocalyx_schimperi	((Oncella_ambigua	Oncocalyx_sulfureus)	Agelanthus_sansibarensis))	((Oedina_pendens	(((Plicosepalus_sagittifolius	(((Helixanthera_cylindrica	((Plicosepalus_curviflorus	(Baratranthus_axanthus	(((Dactyliophora_novaeguineae	(Amyema_glabra	(Amyema_cambagei	(Diplatia_grandibractea	Diplatia_furcata))))	(Benthamina_alyxifolia	(Helixanthera_parasitica	(Helicanthes_elastica	Amyema_queenslandica))))	Sogerianthe_sessiflora)))	((Nuytsia_floribunda	((Gaiadendron_punctatum	(Tupeia_antarctica	((Tristerix_penduliflorus	(Tristerix_aphyllus	Tristerix_corymbosus))	(Tristerix_verticillatus	((Tristerix_pubescens	(Tristerix_peytonii	(Tristerix_longebracteatus	Tristerix_grandiflorus)))	(Tristerix_peruvianus	Tristerix_chodatianus))))))	(((Alepis_flavida	Peraxilla_tetrapetala)	((Lepeostegeres_lancifolia	(Lepidaria_oviceps	(Loxanthera_speciosa	Amylotheca_duthieana)))	(((((Decaisnina_signata	Decaisnina_congesta)	Decaisnina_brittenii)	Decaisnina_triflora)	((Macrosolen_cochinchinensis	Macrosolen_melintangensis)	Lepidaria_sp_Nickrent_4044))	(Amylotheca_subumbellata	((Lysiana_maritima	Lysiana_filifolia)	Lysiana_exocarpi)))))	((Aetanthus_nodosus
((Agelanthus_sansibarensis	(Oncocalyx_schimperi	(Oncella_ambigua	Oncocalyx_sulfureus)))	((Oedina_pendens	((((((Emelianthe_panganensis	Globimetula_dinklagei)	((Oliverella_rubroviridis	(Englerina_woodfordioides	Tapinanthus_quinquangulus))	(Tapinanthus_sp_OM825	(Spragueanella_rhamnifolia	Erianthemum_dregei))))	(Helixanthera_kirkii	Moquiniella_rubra))	Phragmanthera_crassicaulis)	((Plicosepalus_sagittifolius	(Vanwykia_remota	(((((Plicosepalus_curviflorus	(Baratranthus_axanthus	(((Dactyliophora_novaeguineae	(Amyema_glabra	(Amyema_cambagei	(Diplatia_grandibractea	Diplatia_furcata))))	(Benthamina_alyxifolia	(Helicanthes_elastica	Amyema_queenslandica)))	Sogerianthe_sessiflora)))	((Nuytsia_floribunda	((Tupeia_antarctica	(((Tristerix_peruvianus	Tristerix_chodatianus)	(Tristerix_peytonii	(Tristerix_pubescens	(Tristerix_longebracteatus	Tristerix_grandiflorus))))	((Tristerix_penduliflorus	(Tristerix_aphyllus	Tristerix_corymbosus))	Tristerix_verticillatus)))	((((Alepis_flavida	Peraxilla_tetrapetala)	((Lepidaria_oviceps	(Loxanthera_speciosa	Amylotheca_duthieana))	(((Lepeostegeres_lancifolia	(((Decaisnina_signata	Decaisnina_congesta)	Decaisnina_brittenii)
((Agelanthus_sansibarensis	(Oncella_ambigua	Oncocalyx_sulfureus))	((Oncocalyx_schimperi	(((((Plicosepalus_curviflorus	((Emelianthe_panganensis	(Phragmanthera_regularis	(Globimetula_dinklagei	((Englerina_woodfordioides	(Tapinanthus_quinquangulus	Oliverella_rubroviridis))	(Helixanthera_kirkii	(Tapinanthus_sp_OM825	(Spragueanella_rhamnifolia	Erianthemum_dregei)))))))	(Septulina_glauca	Phragmanthera_crassicaulis)))	Moquiniella_rubra)	((((((Tupeia_antarctica	((((((((Passovia_pyrifolia	(Psittacanthus_angustifolius	(Dendropemon_bicolor	Oryctanthus_occidentalis)))	((Cladocolea_cupulata	Cladocolea_mcvaughii)	(Psittacanthus_schiedeanus	((Struthanthus_sp_RE_5128_1	Struthanthus_woodsonii)	(Cladocolea_gracilis	(Struthanthus_oerstedii	Struthanthus_orbicularis))))))	Psittacanthus_calyculatus)	(Phthirusa_inorna	(Tripodanthus_acutifolius	(Tripodanthus_flagellaris	Tripodanthus_belmirensis))))	((Aetanthus_nodosus	Desmaria_mutabilis)	Ligaria_cuneifolia))	((Notanthera_heterophylla	((Alepis_flavida	Peraxilla_tetrapetala)	((Amylotheca_subumbellata	(Lysiana_maritima	(Lysiana_exocarpi	Lysiana_filifolia)))	((Lepeostegeres_lancifolia	(Loxanthera_speciosa	Amylotheca_duthieana))	(Lepidaria_oviceps
(((Oncella_ambigua	Oncocalyx_sulfureus)	Agelanthus_sansibarensis)	(Oncocalyx_schimperi	(((Oedina_pendens	(((((Emelianthe_panganensis	(Septulina_glauca	Globimetula_dinklagei))	((Englerina_woodfordioides	(Oliverella_rubroviridis	Tapinanthus_quinquangulus))	(Tapinanthus_sp_OM825	(Spragueanella_rhamnifolia	Erianthemum_dregei))))	(Helixanthera_kirkii	Moquiniella_rubra))	Phragmanthera_crassicaulis)	(Bakerella_sp_Nickrent_4161	(((Socratina_bemarivensis	Vanwykia_remota)	Plicosepalus_sagittifolius)	(((Phragmanthera_regularis	(Helixanthera_parasitica	(((Scurrula_ferruginea	Scurrula_parasitica)	Scurrula_pulverulenta)	Taxillus_chinensis)))	(((Plicosepalus_curviflorus	(((((Loranthus_grewingkii	Loranthus_europaeus)	((Loranthus_kaoi	Loranthus_delavayi)	Loranthus_odoratus))	Cecarria_obtusifolia)	((((Notanthera_heterophylla	((Peraxilla_tetrapetala	Alepis_flavida)	((Lepidaria_oviceps	(((((Decaisnina_signata	Decaisnina_congesta)	Decaisnina_brittenii)	Decaisnina_triflora)	(Lepeostegeres_lancifolia	((Macrosolen_melintangensis	Macrosolen_cochinchinensis)	Lepidaria_sp_Nickrent_4044)))	((Lysiana_exocarpi	(Lysiana_maritima	Lysiana_filifolia))	Amylotheca_subumbellata)))
(((Oncella_ambigua	Oncocalyx_sulfureus)	Agelanthus_sansibarensis)	(Oncocalyx_schimperi	(((Oedina_pendens	((((Helixanthera_kirkii	Moquiniella_rubra)	(Phragmanthera_regularis	((Phragmanthera_crassicaulis	(((Englerina_woodfordioides	(Oliverella_rubroviridis	Tapinanthus_quinquangulus))	Tapinanthus_sp_OM825)	(Spragueanella_rhamnifolia	Erianthemum_dregei)))	(Emelianthe_panganensis	(Septulina_glauca	Globimetula_dinklagei)))))	(((Vanwykia_remota	Plicosepalus_sagittifolius)	Bakerella_sp_Nickrent_4161)	(((((Scurrula_ferruginea	Scurrula_parasitica)	Scurrula_pulverulenta)	Taxillus_chinensis)	(((Plicosepalus_curviflorus	(Baratranthus_axanthus	((((Peraxilla_tetrapetala	Alepis_flavida)	(((((Macrosolen_melintangensis	Macrosolen_cochinchinensis)	(Lepidaria_oviceps	Lepidaria_sp_Nickrent_4044))	((((Decaisnina_signata	Decaisnina_congesta)	Decaisnina_brittenii)	Decaisnina_triflora)	Lepeostegeres_lancifolia))	((Lysiana_maritima	(Lysiana_filifolia	Lysiana_exocarpi))	Amylotheca_subumbellata))	(Loxanthera_speciosa	Amylotheca_duthieana)))	(((((((Phthirusa_inorna	(Tripodanthus_acutifolius	(Tripodanthus_belmirensis	Tripodanthus_flagellaris)))	((((Passovia_pyrifolia	(Dendropemon_bicolor
(((Oncocalyx_schimperi	(Oedina_pendens	((Socratina_bemarivensis	Vanwykia_remota)	(((Septulina_glauca	Bakerella_sp_Nickrent_4161)	(Plicosepalus_sagittifolius	(((Helixanthera_parasitica	((Scurrula_ferruginea	(Scurrula_parasitica	Scurrula_pulverulenta))	Taxillus_chinensis))	((((((Loranthus_grewingkii	Loranthus_europaeus)	((Loranthus_delavayi	Loranthus_kaoi)	Loranthus_odoratus))	Cecarria_obtusifolia)	(((((Gaiadendron_punctatum	((((Peraxilla_tetrapetala	Alepis_flavida)	(((((Macrosolen_melintangensis	Macrosolen_cochinchinensis)	(Lepidaria_oviceps	Lepidaria_sp_Nickrent_4044))	((((Decaisnina_signata	Decaisnina_congesta)	Decaisnina_brittenii)	Decaisnina_triflora)	Lepeostegeres_lancifolia))	((Lysiana_filifolia	(Lysiana_exocarpi	Lysiana_maritima))	Amylotheca_subumbellata))	(Loxanthera_speciosa	Amylotheca_duthieana)))	Atkinsonia_ligustrina)	(Nuytsia_floribunda	(Notanthera_heterophylla	(Aetanthus_nodosus	Desmaria_mutabilis)))))	(Tupeia_antarctica	((Phthirusa_inorna	(Tripodanthus_acutifolius	(Tripodanthus_belmirensis	Tripodanthus_flagellaris)))	((((Passovia_pyrifolia	(Dendropemon_bicolor	Oryctanthus_occidentalis))	(((Struthanthus_woodsonii
(((Oncella_ambigua	Oncocalyx_sulfureus)	Agelanthus_sansibarensis)	((Oedina_pendens	((((Moquiniella_rubra	Helixanthera_kirkii)	(((Englerina_woodfordioides	(Oliverella_rubroviridis	Tapinanthus_quinquangulus))	(Phragmanthera_regularis	((Erianthemum_dregei	Spragueanella_rhamnifolia)	Tapinanthus_sp_OM825)))	(Emelianthe_panganensis	Globimetula_dinklagei)))	(Septulina_glauca	Phragmanthera_crassicaulis))	(Bakerella_sp_Nickrent_4161	((Socratina_bemarivensis	Vanwykia_remota)	(Plicosepalus_sagittifolius	(((((Scurrula_pulverulenta	(Scurrula_ferruginea	Scurrula_parasitica))	Taxillus_chinensis)	((((Ileostylus_micranthus	(Muellerina_celastroides	Muellerina_eucalyptoides))	((((Loranthus_grewingkii	Loranthus_europaeus)	((Loranthus_kaoi	Loranthus_delavayi)	Loranthus_odoratus))	Cecarria_obtusifolia)	(((((Tripodanthus_belmirensis	Tripodanthus_flagellaris)	(Phthirusa_inorna	Tripodanthus_acutifolius))	(((Passovia_pyrifolia	((Psittacanthus_angustifolius	Dendropemon_bicolor)	Oryctanthus_occidentalis))	((Struthanthus_woodsonii	(Cladocolea_gracilis	Struthanthus_sp_RE_5128_1))	(((Psittacanthus_schiedeanus	Struthanthus_oerstedii)	Struthanthus_orbicularis)	(Cladocolea_mcvaughii	Cladocolea_cupulata))))
(((Oncella_ambigua	Oncocalyx_sulfureus)	Agelanthus_sansibarensis)	(((((((Helixanthera_parasitica	Socratina_bemarivensis)	Vanwykia_remota)	((Bakerella_sp_Nickrent_4161	Plicosepalus_sagittifolius)	(((((Scurrula_pulverulenta	(Scurrula_ferruginea	Scurrula_parasitica))	Taxillus_chinensis)	(((((((Peraxilla_tetrapetala	Alepis_flavida)	(((((Macrosolen_melintangensis	Macrosolen_cochinchinensis)	Lepidaria_sp_Nickrent_4044)	((Decaisnina_signata	(Decaisnina_congesta	Decaisnina_brittenii))	Decaisnina_triflora))	(Lepeostegeres_lancifolia	((Lysiana_maritima	(Lysiana_filifolia	Lysiana_exocarpi))	Amylotheca_subumbellata)))	((Lepidaria_oviceps	Loxanthera_speciosa)	Amylotheca_duthieana)))	(((((Tristerix_corymbosus	Tristerix_aphyllus)	(Tristerix_verticillatus	Tristerix_penduliflorus))	((Tristerix_peytonii	(Tristerix_peruvianus	Tristerix_chodatianus))	((Tristerix_grandiflorus	Tristerix_longebracteatus)	Tristerix_pubescens)))	Nuytsia_floribunda)	Gaiadendron_punctatum))	((((Desmaria_mutabilis	Aetanthus_nodosus)	((((Passovia_pyrifolia	(Dendropemon_bicolor	Oryctanthus_occidentalis))	(((Phthirusa_inorna	((((((Psittacanthus_schiedeanus	Struthanthus_oerstedii)	Struthanthus_orbicularis)
(((Oncella_ambigua	Oncocalyx_sulfureus)	Agelanthus_sansibarensis)	((((((Socratina_bemarivensis	Vanwykia_remota)	((Bakerella_sp_Nickrent_4161	(Plicosepalus_sagittifolius	(((Helixanthera_parasitica	((Scurrula_pulverulenta	(Scurrula_ferruginea	Scurrula_parasitica))	Taxillus_chinensis))	((Baratranthus_axanthus	(Sogerianthe_sessiflora	((Amyema_queenslandica	Helicanthes_elastica)	((Dactyliophora_novaeguineae	(Amyema_glabra	((Diplatia_grandibractea	Amyema_cambagei)	Diplatia_furcata)))	Benthamina_alyxifolia))))	(Helixanthera_cylindrica	((Ileostylus_micranthus	(Muellerina_celastroides	Muellerina_eucalyptoides))	((((Loranthus_grewingkii	Loranthus_europaeus)	((Loranthus_delavayi	Loranthus_kaoi)	Loranthus_odoratus))	Cecarria_obtusifolia)	((Tupeia_antarctica	(Nuytsia_floribunda	(Gaiadendron_punctatum	((((Peraxilla_tetrapetala	Alepis_flavida)	((((Lepeostegeres_lancifolia	((Macrosolen_melintangensis	Macrosolen_cochinchinensis)	Lepidaria_sp_Nickrent_4044))	(Decaisnina_triflora	((Decaisnina_signata	Decaisnina_congesta)	Decaisnina_brittenii)))	((Lysiana_exocarpi	(Lysiana_maritima	Lysiana_filifolia))	Amylotheca_subumbellata))	((Lepidaria_oviceps
(Berhautia_senegalensis	(((Oncocalyx_schimperi	(Oncella_ambigua	Oncocalyx_sulfureus))	Agelanthus_sansibarensis)	((((Socratina_bemarivensis	Vanwykia_remota)	(((Septulina_glauca	Bakerella_sp_Nickrent_4161)	(Plicosepalus_sagittifolius	(((Helixanthera_parasitica	((Scurrula_pulverulenta	(Scurrula_ferruginea	Scurrula_parasitica))	Taxillus_chinensis))	(((Ligaria_cuneifolia	((((Tristerix_peruvianus	(Tristerix_chodatianus	Tristerix_peytonii))	(Tristerix_pubescens	(Tristerix_longebracteatus	Tristerix_grandiflorus)))	(((Tristerix_corymbosus	Tristerix_aphyllus)	Tristerix_penduliflorus)	Tristerix_verticillatus))	(Tupeia_antarctica	((((((Cladocolea_gracilis	(((Struthanthus_oerstedii	Struthanthus_orbicularis)	Struthanthus_sp_RE_5128_1)	Struthanthus_woodsonii))	(Cladocolea_mcvaughii	Cladocolea_cupulata))	(Psittacanthus_calyculatus	(Phthirusa_inorna	(Passovia_pyrifolia	(Psittacanthus_angustifolius	(Dendropemon_bicolor	Oryctanthus_occidentalis))))))	(Psittacanthus_schiedeanus	((Tripodanthus_flagellaris	Tripodanthus_belmirensis)	Tripodanthus_acutifolius)))	Aetanthus_nodosus)	(((Nuytsia_floribunda	Atkinsonia_ligustrina)	Gaiadendron_punctatum)	(Desmaria_mutabilis	(Notanthera_heterophylla
((((Oncella_ambigua	Oncocalyx_sulfureus)	Agelanthus_sansibarensis)	(Oncocalyx_schimperi	(Berhautia_senegalensis	(((Socratina_bemarivensis	Vanwykia_remota)	(((Tolypanthus_involucratus	Bakerella_sp_Nickrent_4161)	(((((Baratranthus_axanthus	((((Loranthus_grewingkii	Loranthus_europaeus)	((Loranthus_delavayi	Loranthus_kaoi)	Loranthus_odoratus))	Cecarria_obtusifolia)	((Ligaria_cuneifolia	((((((Tristerix_corymbosus	Tristerix_aphyllus)	Tristerix_penduliflorus)	(Tristerix_verticillatus	((Tristerix_pubescens	(Tristerix_longebracteatus	Tristerix_grandiflorus))	((Tristerix_peruvianus	Tristerix_chodatianus)	Tristerix_peytonii))))	Nuytsia_floribunda)	(Tupeia_antarctica	(Atkinsonia_ligustrina	(((Aetanthus_nodosus	Desmaria_mutabilis)	(Notanthera_heterophylla	((Peraxilla_tetrapetala	Alepis_flavida)	(((Amylotheca_duthieana	Loxanthera_speciosa)	(Lepeostegeres_lancifolia	((Lepidaria_sp_Nickrent_4044	Lepidaria_oviceps)	(Macrosolen_melintangensis	Macrosolen_cochinchinensis))))	((Decaisnina_triflora	((Decaisnina_signata	Decaisnina_congesta)	Decaisnina_brittenii))	(((Lysiana_filifolia	Lysiana_exocarpi)	Lysiana_maritima)	Amylotheca_subumbellata))))))
(((Oncella_ambigua	Oncocalyx_sulfureus)	Agelanthus_sansibarensis)	((Oncocalyx_schimperi	((Englerina_ramulosa	Tapinanthus_constrictiflorus)	(((Plicosepalus_curviflorus	((Helixanthera_kirkii	Moquiniella_rubra)	((((Emelianthe_panganensis	Globimetula_dinklagei)	((Tapinanthus_sp_OM825	(Erianthemum_dregei	Spragueanella_rhamnifolia))	(Englerina_woodfordioides	(Oliverella_rubroviridis	Tapinanthus_quinquangulus))))	(Septulina_glauca	Phragmanthera_crassicaulis))	Phragmanthera_regularis)))	(((((((Sogerianthe_sessiflora	((Amyema_queenslandica	Helicanthes_elastica)	((Dactyliophora_novaeguineae	(Amyema_cambagei	(Amyema_glabra	(Diplatia_furcata	Diplatia_grandibractea))))	Benthamina_alyxifolia)))	Baratranthus_axanthus)	((((Loranthus_grewingkii	Loranthus_europaeus)	((Loranthus_delavayi	Loranthus_kaoi)	Loranthus_odoratus))	Cecarria_obtusifolia)	((Nuytsia_floribunda	((((Notanthera_heterophylla	((Psittacanthus_calyculatus	((((Struthanthus_woodsonii	(Struthanthus_oerstedii	Struthanthus_orbicularis))	(Cladocolea_gracilis	Struthanthus_sp_RE_5128_1))	(Cladocolea_mcvaughii	Cladocolea_cupulata))	(Psittacanthus_schiedeanus	(Passovia_pyrifolia	((Dendropemon_bicolor	Oryctanthus_occidentalis)
((Berhautia_senegalensis	((Oncella_ambigua	Oncocalyx_sulfureus)	Agelanthus_sansibarensis))	(Oncocalyx_schimperi	((Englerina_ramulosa	Tapinanthus_constrictiflorus)	(((((Septulina_glauca	Phragmanthera_crassicaulis)	((Helixanthera_kirkii	Moquiniella_rubra)	((Emelianthe_panganensis	(Phragmanthera_regularis	Globimetula_dinklagei))	((Tapinanthus_sp_OM825	(Erianthemum_dregei	Spragueanella_rhamnifolia))	(Englerina_woodfordioides	(Oliverella_rubroviridis	Tapinanthus_quinquangulus))))))	Plicosepalus_curviflorus)	((((((Sogerianthe_sessiflora	((Amyema_queenslandica	Helicanthes_elastica)	((Dactyliophora_novaeguineae	(Amyema_cambagei	(Amyema_glabra	(Diplatia_furcata	Diplatia_grandibractea))))	Benthamina_alyxifolia)))	Baratranthus_axanthus)	(Helixanthera_parasitica	((Ileostylus_micranthus	(Muellerina_celastroides	Muellerina_eucalyptoides))	((((Loranthus_grewingkii	Loranthus_europaeus)	((Loranthus_delavayi	Loranthus_kaoi)	Loranthus_odoratus))	Cecarria_obtusifolia)	((Tupeia_antarctica	(((((((Psittacanthus_schiedeanus	(Passovia_pyrifolia	(Dendropemon_bicolor	Oryctanthus_occidentalis)))	(Psittacanthus_calyculatus	((Psittacanthus_angustifolius	Cladocolea_gracilis)	(((Cladocolea_mcvaughii
((((Vanwykia_remota	Socratina_bemarivensis)	(((Bakerella_sp_Nickrent_4161	(Moquiniella_rubra	(Phragmanthera_regularis	((Helixanthera_kirkii	Phragmanthera_crassicaulis)	(((Tapinanthus_quinquangulus	Oliverella_rubroviridis)	(Tapinanthus_sp_OM825	(Spragueanella_rhamnifolia	Erianthemum_dregei)))	(Emelianthe_panganensis	(Septulina_glauca	Globimetula_dinklagei)))))))	Plicosepalus_sagittifolius)	((Tolypanthus_involucratus	((Dendrophthoe_curvata	((Dendrophthoe_longituba	Dendrophthoe_vitellina)	Dendrophthoe_constricta))	Helixanthera_coccinea))	((Taxillus_chinensis	(Scurrula_pulverulenta	(Scurrula_ferruginea	Scurrula_parasitica)))	((Baratranthus_axanthus	(Helixanthera_cylindrica	((((Amyema_cambagei	(Amyema_glabra	(Diplatia_grandibractea	Diplatia_furcata)))	Dactyliophora_novaeguineae)	((Helixanthera_parasitica	(Amyema_queenslandica	Helicanthes_elastica))	Benthamina_alyxifolia))	Sogerianthe_sessiflora)))	(((((Loranthus_grewingkii	Loranthus_europaeus)	(Loranthus_delavayi	(Loranthus_kaoi	Loranthus_odoratus)))	Cecarria_obtusifolia)	((((((((Psittacanthus_angustifolius	(Passovia_pyrifolia	(Dendropemon_bicolor	Oryctanthus_occidentalis)))	((Cladocolea_cupulata	Cladocolea_mcvaughii)
(((((((((((Helixanthera_parasitica	Taxillus_chinensis)	(Scurrula_ferruginea	(Scurrula_parasitica	Scurrula_pulverulenta)))	(((Ileostylus_micranthus	(Muellerina_celastroides	Muellerina_eucalyptoides))	((((Loranthus_grewingkii	Loranthus_europaeus)	(Loranthus_delavayi	(Loranthus_kaoi	Loranthus_odoratus)))	Cecarria_obtusifolia)	((((((Passovia_pyrifolia	(Dendropemon_bicolor	Oryctanthus_occidentalis))	(Psittacanthus_calyculatus	((Cladocolea_cupulata	Cladocolea_mcvaughii)	((Struthanthus_sp_RE_5128_1	Struthanthus_woodsonii)	(Cladocolea_gracilis	(Psittacanthus_angustifolius	(Struthanthus_orbicularis	(Phthirusa_inorna	Struthanthus_oerstedii))))))))	((Tripodanthus_belmirensis	Tripodanthus_acutifolius)	Tripodanthus_flagellaris))	Psittacanthus_schiedeanus)	(((((Tristerix_corymbosus	Tristerix_aphyllus)	Tristerix_penduliflorus)	(((Tristerix_grandiflorus	(Tristerix_pubescens	Tristerix_longebracteatus))	(Tristerix_peytonii	(Tristerix_chodatianus	Tristerix_peruvianus)))	Tristerix_verticillatus))	(Notanthera_heterophylla	(Aetanthus_nodosus	Desmaria_mutabilis)))	(Tupeia_antarctica	((Nuytsia_floribunda	Gaiadendron_punctatum)	(Atkinsonia_ligustrina	((Alepis_flavida	Peraxilla_tetrapetala)
((Agelanthus_sansibarensis	(Oncocalyx_sulfureus	Oncella_ambigua))	((((((((((Helixanthera_parasitica	(Taxillus_chinensis	(Scurrula_pulverulenta	(Scurrula_ferruginea	Scurrula_parasitica))))	((Baratranthus_axanthus	((((Amyema_glabra	(Diplatia_grandibractea	Diplatia_furcata))	Dactyliophora_novaeguineae)	((Amyema_queenslandica	Helicanthes_elastica)	Benthamina_alyxifolia))	Sogerianthe_sessiflora))	(((((Loranthus_grewingkii	Loranthus_europaeus)	(Loranthus_delavayi	(Loranthus_kaoi	Loranthus_odoratus)))	Cecarria_obtusifolia)	(((((Tristerix_corymbosus	Tristerix_aphyllus)	Tristerix_penduliflorus)	((((Tristerix_peytonii	Tristerix_pubescens)	(Tristerix_longebracteatus	Tristerix_grandiflorus))	(Tristerix_chodatianus	Tristerix_peruvianus))	Tristerix_verticillatus))	(((((Nuytsia_floribunda	Atkinsonia_ligustrina)	Gaiadendron_punctatum)	((Alepis_flavida	Peraxilla_tetrapetala)	((((((Decaisnina_brittenii	(Decaisnina_congesta	Decaisnina_signata))	Decaisnina_triflora)	((Macrosolen_melintangensis	Macrosolen_cochinchinensis)	Lepidaria_sp_Nickrent_4044))	(Loxanthera_speciosa	(Lepeostegeres_lancifolia	Amylotheca_duthieana)))	(((Lysiana_maritima	Lysiana_filifolia)
((Tapinanthus_constrictiflorus	Englerina_ramulosa)	(((Berhautia_senegalensis	(Agelanthus_sansibarensis	(Oncocalyx_sulfureus	Oncella_ambigua)))	(((((Helixanthera_parasitica	(Taxillus_chinensis	(Scurrula_pulverulenta	(Scurrula_ferruginea	Scurrula_parasitica))))	(Helixanthera_cylindrica	((Baratranthus_axanthus	((((Amyema_cambagei	(Amyema_glabra	(Diplatia_grandibractea	Diplatia_furcata)))	Dactyliophora_novaeguineae)	((Amyema_queenslandica	Helicanthes_elastica)	Benthamina_alyxifolia))	Sogerianthe_sessiflora))	((((Loranthus_grewingkii	Loranthus_europaeus)	(Loranthus_odoratus	(Loranthus_delavayi	Loranthus_kaoi)))	Cecarria_obtusifolia)	(((((((Phthirusa_inorna	(Cladocolea_cupulata	Cladocolea_mcvaughii))	(Tripodanthus_acutifolius	(Psittacanthus_calyculatus	(((Struthanthus_sp_RE_5128_1	Struthanthus_woodsonii)	(((Psittacanthus_schiedeanus	(Tripodanthus_flagellaris	Struthanthus_orbicularis))	Struthanthus_oerstedii)	(Cladocolea_gracilis	Psittacanthus_angustifolius)))	(Tripodanthus_belmirensis	(Passovia_pyrifolia	(Dendropemon_bicolor	Oryctanthus_occidentalis)))))))	Ligaria_cuneifolia)	((((((Tristerix_longebracteatus	Tristerix_grandiflorus)	Tristerix_pubescens)	Tristerix_peytonii)
((Agelanthus_sansibarensis	(Oncocalyx_schimperi	(Oncocalyx_sulfureus	Oncella_ambigua)))	((Berhautia_senegalensis	(Oedina_pendens	(((Helixanthera_kirkii	Moquiniella_rubra)	((Septulina_glauca	Phragmanthera_crassicaulis)	(((Spragueanella_rhamnifolia	Erianthemum_dregei)	((Englerina_woodfordioides	(Tapinanthus_quinquangulus	Oliverella_rubroviridis))	Tapinanthus_sp_OM825))	((Globimetula_dinklagei	Phragmanthera_regularis)	Emelianthe_panganensis))))	((((Taxillus_chinensis	(Scurrula_pulverulenta	(Scurrula_ferruginea	Scurrula_parasitica)))	(Helixanthera_cylindrica	((Baratranthus_axanthus	(Plicosepalus_curviflorus	((((Amyema_glabra	(Amyema_cambagei	(Diplatia_furcata	Diplatia_grandibractea)))	Dactyliophora_novaeguineae)	((Amyema_queenslandica	Helicanthes_elastica)	Benthamina_alyxifolia))	Sogerianthe_sessiflora)))	((((Loranthus_grewingkii	Loranthus_europaeus)	(Loranthus_odoratus	(Loranthus_delavayi	Loranthus_kaoi)))	Cecarria_obtusifolia)	((((Tupeia_antarctica	(((Tristerix_chodatianus	Tristerix_pubescens)	((Tristerix_peruvianus	(Tristerix_longebracteatus	Tristerix_grandiflorus))	Tristerix_peytonii))	((Tristerix_corymbosus	Tristerix_aphyllus)
((Agelanthus_sansibarensis	(Oncocalyx_sulfureus	Oncella_ambigua))	((((Vanwykia_remota	Socratina_bemarivensis)	((((Helixanthera_coccinea	(((Dendrophthoe_constricta	Dendrophthoe_vitellina)	Dendrophthoe_longituba)	Dendrophthoe_curvata))	Tolypanthus_involucratus)	((Helixanthera_parasitica	(Taxillus_chinensis	(Scurrula_pulverulenta	(Scurrula_ferruginea	Scurrula_parasitica))))	(Helixanthera_cylindrica	((Baratranthus_axanthus	((((Amyema_glabra	(Amyema_cambagei	(Diplatia_furcata	Diplatia_grandibractea)))	Dactyliophora_novaeguineae)	((Amyema_queenslandica	Helicanthes_elastica)	(Plicosepalus_curviflorus	Benthamina_alyxifolia)))	Sogerianthe_sessiflora))	((((Loranthus_grewingkii	Loranthus_europaeus)	(Loranthus_odoratus	(Loranthus_delavayi	Loranthus_kaoi)))	Cecarria_obtusifolia)	((((Tristerix_verticillatus	((Tristerix_chodatianus	Tristerix_peruvianus)	((Tristerix_peytonii	Tristerix_pubescens)	(Tristerix_longebracteatus	Tristerix_grandiflorus))))	((Tristerix_corymbosus	Tristerix_aphyllus)	Tristerix_penduliflorus))	((((((Notanthera_heterophylla	((Alepis_flavida	Peraxilla_tetrapetala)	(((((Lysiana_exocarpi	Lysiana_filifolia)	Lysiana_maritima)
((Tapinanthus_constrictiflorus	Englerina_ramulosa)	((Berhautia_senegalensis	(Englerina_woodfordioides	(Agelanthus_sansibarensis	(Oncocalyx_schimperi	(Oncocalyx_sulfureus	Oncella_ambigua)))))	(Oedina_pendens	((((Helixanthera_kirkii	Moquiniella_rubra)	((Septulina_glauca	Phragmanthera_crassicaulis)	(((((Tapinanthus_quinquangulus	Oliverella_rubroviridis)	Tapinanthus_sp_OM825)	(Spragueanella_rhamnifolia	Erianthemum_dregei))	Phragmanthera_regularis)	(Globimetula_dinklagei	Emelianthe_panganensis))))	(((Plicosepalus_sagittifolius	(Helixanthera_coccinea	((Dendrophthoe_constricta	(Dendrophthoe_vitellina	Dendrophthoe_longituba))	Dendrophthoe_curvata)))	((Plicosepalus_curviflorus	(Taxillus_chinensis	(Scurrula_pulverulenta	(Scurrula_ferruginea	Scurrula_parasitica))))	((Baratranthus_axanthus	((((Amyema_glabra	(Amyema_cambagei	(Diplatia_furcata	Diplatia_grandibractea)))	Dactyliophora_novaeguineae)	((Amyema_queenslandica	Helicanthes_elastica)	Benthamina_alyxifolia))	Sogerianthe_sessiflora))	((((((Phthirusa_inorna	(Tripodanthus_acutifolius	(Tripodanthus_flagellaris	Tripodanthus_belmirensis)))	((((Psittacanthus_schiedeanus	(Struthanthus_woodsonii	(Struthanthus_sp_RE_5128_1	(Struthanthus_orbicularis
((Tapinanthus_constrictiflorus	Englerina_ramulosa)	(((Berhautia_senegalensis	(Agelanthus_sansibarensis	((Oncocalyx_sulfureus	Oncella_ambigua)	Englerina_woodfordioides)))	Oncocalyx_schimperi)	(Oedina_pendens	(((((Phragmanthera_regularis	(Helixanthera_kirkii	Moquiniella_rubra))	((((Tapinanthus_quinquangulus	Oliverella_rubroviridis)	Tapinanthus_sp_OM825)	(Spragueanella_rhamnifolia	Erianthemum_dregei))	(Globimetula_dinklagei	Emelianthe_panganensis)))	(Septulina_glauca	Phragmanthera_crassicaulis))	((Plicosepalus_sagittifolius	((Tolypanthus_involucratus	(Dendrophthoe_curvata	(Helixanthera_coccinea	(Dendrophthoe_constricta	(Dendrophthoe_vitellina	Dendrophthoe_longituba)))))	(((Helixanthera_parasitica	Taxillus_chinensis)	(Scurrula_pulverulenta	(Scurrula_ferruginea	Scurrula_parasitica)))	(((Plicosepalus_curviflorus	((((Aetanthus_nodosus	Tupeia_antarctica)	(Ligaria_cuneifolia	((((Tristerix_chodatianus	Tristerix_peruvianus)	(Tristerix_peytonii	(Tristerix_pubescens	(Tristerix_longebracteatus	Tristerix_grandiflorus))))	Tristerix_verticillatus)	((Tristerix_corymbosus	Tristerix_aphyllus)	Tristerix_penduliflorus))))	((Gaiadendron_punctatum	(Atkinsonia_ligustrina	Nuytsia_floribunda))
((Berhautia_senegalensis	(Agelanthus_sansibarensis	(Oncocalyx_sulfureus	Oncella_ambigua)))	((Oncocalyx_schimperi	(Oedina_pendens	(((((Phragmanthera_regularis	(Helixanthera_kirkii	Moquiniella_rubra))	(((Englerina_woodfordioides	(Tapinanthus_quinquangulus	Oliverella_rubroviridis))	(Tapinanthus_sp_OM825	(Spragueanella_rhamnifolia	Erianthemum_dregei)))	(Globimetula_dinklagei	Emelianthe_panganensis)))	Phragmanthera_crassicaulis)	((Plicosepalus_sagittifolius	((Tolypanthus_involucratus	(Helixanthera_coccinea	((Dendrophthoe_curvata	Dendrophthoe_longituba)	(Dendrophthoe_constricta	Dendrophthoe_vitellina))))	((Taxillus_chinensis	(Scurrula_ferruginea	(Scurrula_parasitica	Scurrula_pulverulenta)))	((Plicosepalus_curviflorus	((Baratranthus_axanthus	Helixanthera_cylindrica)	((((Loranthus_grewingkii	Loranthus_europaeus)	((Loranthus_kaoi	Loranthus_delavayi)	Loranthus_odoratus))	Cecarria_obtusifolia)	(((Gaiadendron_punctatum	(Tupeia_antarctica	((((Nuytsia_floribunda	(Notanthera_heterophylla	(Aetanthus_nodosus	Desmaria_mutabilis)))	((Phthirusa_inorna	(Tripodanthus_acutifolius	(Tripodanthus_flagellaris	Tripodanthus_belmirensis)))	(Psittacanthus_calyculatus	((Psittacanthus_angustifolius
((Tapinanthus_constrictiflorus	Englerina_ramulosa)	((Berhautia_senegalensis	(Agelanthus_sansibarensis	(Oncocalyx_sulfureus	Oncella_ambigua)))	(Oncocalyx_schimperi	(Oedina_pendens	(((Bakerella_sp_Nickrent_4161	((Phragmanthera_crassicaulis	(Helixanthera_kirkii	Moquiniella_rubra))	((((Englerina_woodfordioides	(Tapinanthus_quinquangulus	Oliverella_rubroviridis))	((Erianthemum_dregei	Spragueanella_rhamnifolia)	Tapinanthus_sp_OM825))	(Globimetula_dinklagei	(Septulina_glauca	Emelianthe_panganensis)))	Phragmanthera_regularis)))	((Tolypanthus_involucratus	((Helixanthera_coccinea	((Dendrophthoe_longituba	Dendrophthoe_vitellina)	Dendrophthoe_constricta))	Dendrophthoe_curvata))	(((Taxillus_chinensis	(Scurrula_pulverulenta	(Scurrula_ferruginea	Scurrula_parasitica)))	(((((Tupeia_antarctica	((((((Tristerix_peytonii	Tristerix_pubescens)	(Tristerix_longebracteatus	Tristerix_grandiflorus))	(Tristerix_chodatianus	Tristerix_peruvianus))	((Tristerix_corymbosus	Tristerix_aphyllus)	(Tristerix_verticillatus	Tristerix_penduliflorus)))	Nuytsia_floribunda)	((((((Phthirusa_inorna	(Tripodanthus_acutifolius	(Tripodanthus_flagellaris	Tripodanthus_belmirensis)))	(((Dendropemon_bicolor	Oryctanthus_occidentalis)
((((Tapinanthus_constrictiflorus	(Oncocalyx_schimperi	Englerina_ramulosa))	(((((((Phragmanthera_crassicaulis	Septulina_glauca)	(Globimetula_dinklagei	Emelianthe_panganensis))	((Tapinanthus_sp_OM825	((Tapinanthus_quinquangulus	Oliverella_rubroviridis)	Englerina_woodfordioides))	(Spragueanella_rhamnifolia	Erianthemum_dregei)))	Phragmanthera_regularis)	Moquiniella_rubra)	(Bakerella_sp_Nickrent_4161	(((Tolypanthus_involucratus	(Helixanthera_coccinea	(((Dendrophthoe_longituba	Dendrophthoe_vitellina)	Dendrophthoe_constricta)	Dendrophthoe_curvata)))	(((((((((((Psittacanthus_calyculatus	(Cladocolea_gracilis	(((Cladocolea_cupulata	Cladocolea_mcvaughii)	Struthanthus_woodsonii)	(Struthanthus_sp_RE_5128_1	(Struthanthus_oerstedii	Struthanthus_orbicularis)))))	((Psittacanthus_angustifolius	Passovia_pyrifolia)	(Oryctanthus_occidentalis	Dendropemon_bicolor)))	(((Tripodanthus_flagellaris	Tripodanthus_belmirensis)	(Phthirusa_inorna	Tripodanthus_acutifolius))	Psittacanthus_schiedeanus))	(Notanthera_heterophylla	((Ligaria_cuneifolia	(Aetanthus_nodosus	Desmaria_mutabilis))	(((Tristerix_peytonii	(Tristerix_chodatianus	Tristerix_peruvianus))	((Tristerix_grandiflorus	Tristerix_longebracteatus)	Tristerix_pubescens))	(Tristerix_verticillatus
(((Oncocalyx_schimperi	((((Plicosepalus_curviflorus	(((Phragmanthera_crassicaulis	Septulina_glauca)	((((Tapinanthus_sp_OM825	((Tapinanthus_quinquangulus	Oliverella_rubroviridis)	Englerina_woodfordioides))	(Spragueanella_rhamnifolia	Erianthemum_dregei))	(Globimetula_dinklagei	Emelianthe_panganensis))	Phragmanthera_regularis))	(Helixanthera_kirkii	Moquiniella_rubra)))	(Bakerella_sp_Nickrent_4161	((((Dendrophthoe_curvata	Tolypanthus_involucratus)	((Dendrophthoe_longituba	Dendrophthoe_vitellina)	(Dendrophthoe_constricta	Helixanthera_coccinea)))	(((((Nuytsia_floribunda	((((((Ligaria_cuneifolia	(((Psittacanthus_calyculatus	((Psittacanthus_angustifolius	Cladocolea_gracilis)	(((Cladocolea_cupulata	Cladocolea_mcvaughii)	Struthanthus_woodsonii)	(Struthanthus_sp_RE_5128_1	(Struthanthus_oerstedii	Struthanthus_orbicularis)))))	(Passovia_pyrifolia	(Oryctanthus_occidentalis	Dendropemon_bicolor)))	(Phthirusa_inorna	(Tripodanthus_acutifolius	(Tripodanthus_flagellaris	(Psittacanthus_schiedeanus	Tripodanthus_belmirensis))))))	(Notanthera_heterophylla	((Aetanthus_nodosus	Desmaria_mutabilis)	(((Tristerix_peytonii	(Tristerix_chodatianus	Tristerix_peruvianus))	((Tristerix_grandiflorus	Tristerix_longebracteatus)	Tristerix_pubescens))
((Agelanthus_sansibarensis	(Oncocalyx_sulfureus	Oncella_ambigua))	((((((Septulina_glauca	Phragmanthera_crassicaulis)	((Phragmanthera_regularis	((((Tapinanthus_quinquangulus	Oliverella_rubroviridis)	Englerina_woodfordioides)	(Tapinanthus_sp_OM825	(Erianthemum_dregei	Spragueanella_rhamnifolia)))	(Globimetula_dinklagei	Emelianthe_panganensis)))	(Helixanthera_kirkii	Moquiniella_rubra)))	((Bakerella_sp_Nickrent_4161	((((Dendrophthoe_constricta	((Dendrophthoe_longituba	Dendrophthoe_vitellina)	Dendrophthoe_curvata))	(Helixanthera_coccinea	Tolypanthus_involucratus))	(((Baratranthus_axanthus	(((Dactyliophora_novaeguineae	(Amyema_glabra	(Diplatia_furcata	(Amyema_cambagei	Diplatia_grandibractea))))	(Benthamina_alyxifolia	(Amyema_queenslandica	Helicanthes_elastica)))	Sogerianthe_sessiflora))	(Helixanthera_cylindrica	((Ligaria_cuneifolia	((((((Notanthera_heterophylla	((Peraxilla_tetrapetala	Alepis_flavida)	((((Lysiana_exocarpi	(Lysiana_filifolia	Lysiana_maritima))	Amylotheca_subumbellata)	((Loxanthera_speciosa	Amylotheca_duthieana)	((Lepidaria_sp_Nickrent_4044	(Macrosolen_cochinchinensis	Macrosolen_melintangensis))	((Decaisnina_triflora	((Decaisnina_signata	Decaisnina_congesta)
(((((((Tapinanthus_sp_OM825	(Erianthemum_dregei	Spragueanella_rhamnifolia))	(Helixanthera_kirkii	((Tapinanthus_quinquangulus	Oliverella_rubroviridis)	Englerina_woodfordioides)))	((Phragmanthera_regularis	Globimetula_dinklagei)	Emelianthe_panganensis))	((Phragmanthera_crassicaulis	(Plicosepalus_curviflorus	Moquiniella_rubra))	Septulina_glauca))	(((((Dendrophthoe_constricta	((Dendrophthoe_longituba	Dendrophthoe_vitellina)	Dendrophthoe_curvata))	(Helixanthera_coccinea	Tolypanthus_involucratus))	((Helixanthera_cylindrica	((((((Tristerix_peytonii	(Tristerix_chodatianus	Tristerix_peruvianus))	((Tristerix_grandiflorus	Tristerix_longebracteatus)	Tristerix_pubescens))	(Tristerix_verticillatus	(Tristerix_penduliflorus	(Tristerix_aphyllus	Tristerix_corymbosus))))	(Tupeia_antarctica	((((Peraxilla_tetrapetala	Alepis_flavida)	((((Lysiana_filifolia	Lysiana_maritima)	Lysiana_exocarpi)	Amylotheca_subumbellata)	(((Lepidaria_oviceps	Loxanthera_speciosa)	Amylotheca_duthieana)	((Lepidaria_sp_Nickrent_4044	(Macrosolen_cochinchinensis	Macrosolen_melintangensis))	((Decaisnina_triflora	((Decaisnina_signata	Decaisnina_congesta)	Decaisnina_brittenii))	Lepeostegeres_lancifolia)))))	(Gaiadendron_punctatum
((((Socratina_bemarivensis	Vanwykia_remota)	(((Plicosepalus_sagittifolius	((Dendrophthoe_curvata	(Dendrophthoe_constricta	(Dendrophthoe_longituba	Dendrophthoe_vitellina)))	(Helixanthera_coccinea	Tolypanthus_involucratus)))	(((Baratranthus_axanthus	Helixanthera_cylindrica)	(((Cecarria_obtusifolia	((Loranthus_grewingkii	Loranthus_europaeus)	(Loranthus_delavayi	(Loranthus_kaoi	Loranthus_odoratus))))	((Helixanthera_parasitica	(Ileostylus_micranthus	(Muellerina_eucalyptoides	Muellerina_celastroides)))	(((((Notanthera_heterophylla	((Peraxilla_tetrapetala	Alepis_flavida)	((((Lysiana_filifolia	Lysiana_maritima)	Lysiana_exocarpi)	Amylotheca_subumbellata)	((Loxanthera_speciosa	Amylotheca_duthieana)	(((Lepidaria_oviceps	Lepidaria_sp_Nickrent_4044)	(Macrosolen_cochinchinensis	Macrosolen_melintangensis))	((Decaisnina_triflora	((Decaisnina_signata	Decaisnina_congesta)	Decaisnina_brittenii))	Lepeostegeres_lancifolia))))))	Atkinsonia_ligustrina)	((Ligaria_cuneifolia	((Psittacanthus_calyculatus	(((Struthanthus_oerstedii	Struthanthus_orbicularis)	((Struthanthus_woodsonii	(Cladocolea_cupulata	Cladocolea_mcvaughii))	(Struthanthus_sp_RE_5128_1	Cladocolea_gracilis)))	((Oryctanthus_occidentalis
(Agelanthus_sansibarensis	((Oncocalyx_sulfureus	Oncella_ambigua)	(Berhautia_senegalensis	(Oncocalyx_schimperi	((((Socratina_bemarivensis	Vanwykia_remota)	(((((Phragmanthera_regularis	Globimetula_dinklagei)	(((Septulina_glauca	Phragmanthera_crassicaulis)	(Englerina_woodfordioides	(Helixanthera_kirkii	Moquiniella_rubra)))	(Emelianthe_panganensis	(Tapinanthus_sp_OM825	(Erianthemum_dregei	Spragueanella_rhamnifolia)))))	(Tapinanthus_quinquangulus	Oliverella_rubroviridis))	Plicosepalus_curviflorus)	((Plicosepalus_sagittifolius	(((Dendrophthoe_curvata	(Dendrophthoe_constricta	(Dendrophthoe_longituba	Dendrophthoe_vitellina)))	(Helixanthera_coccinea	Tolypanthus_involucratus))	(((Helixanthera_cylindrica	(((Benthamina_alyxifolia	(Dactyliophora_novaeguineae	((Amyema_glabra	Amyema_cambagei)	(Diplatia_furcata	Diplatia_grandibractea))))	(Amyema_queenslandica	Helicanthes_elastica))	Sogerianthe_sessiflora))	(((Ileostylus_micranthus	(Muellerina_eucalyptoides	Muellerina_celastroides))	((((((Nuytsia_floribunda	Atkinsonia_ligustrina)	Gaiadendron_punctatum)	(Notanthera_heterophylla	((Peraxilla_tetrapetala	Alepis_flavida)	((((Lepidaria_oviceps	Lepidaria_sp_Nickrent_4044)	(Macrosolen_cochinchinensis
((Berhautia_senegalensis	((Socratina_bemarivensis	(((Phragmanthera_crassicaulis	((Oliverella_rubroviridis	(Tapinanthus_sp_OM825	(Erianthemum_dregei	Spragueanella_rhamnifolia)))	((Helixanthera_kirkii	Moquiniella_rubra)	(Emelianthe_panganensis	(Phragmanthera_regularis	Globimetula_dinklagei)))))	((Englerina_woodfordioides	Tapinanthus_quinquangulus)	((Plicosepalus_sagittifolius	((((((Helixanthera_coccinea	(Dendrophthoe_longituba	Dendrophthoe_vitellina))	Dendrophthoe_constricta)	Dendrophthoe_curvata)	Tolypanthus_involucratus)	((Helixanthera_cylindrica	((Plicosepalus_curviflorus	((((((Gaiadendron_punctatum	((((Tristerix_aphyllus	Tristerix_corymbosus)	Tristerix_penduliflorus)	(((Tristerix_peytonii	(Tristerix_chodatianus	Tristerix_peruvianus))	((Tristerix_grandiflorus	Tristerix_longebracteatus)	Tristerix_pubescens))	Tristerix_verticillatus))	Nuytsia_floribunda))	((Peraxilla_tetrapetala	Alepis_flavida)	((((Lepidaria_sp_Nickrent_4044	(Macrosolen_cochinchinensis	Macrosolen_melintangensis))	(Lepeostegeres_lancifolia	(Decaisnina_triflora	((Decaisnina_signata	Decaisnina_congesta)	Decaisnina_brittenii))))	((Lepidaria_oviceps	Loxanthera_speciosa)	Amylotheca_duthieana))	(((Lysiana_exocarpi	Lysiana_filifolia)
((Berhautia_senegalensis	((Oncocalyx_schimperi	(Oncocalyx_sulfureus	Oncella_ambigua))	Agelanthus_sansibarensis))	((Oedina_pendens	((Vanwykia_remota	Socratina_bemarivensis)	((((Septulina_glauca	(((((Englerina_woodfordioides	(Tapinanthus_quinquangulus	Oliverella_rubroviridis))	(Tapinanthus_sp_OM825	(Erianthemum_dregei	Spragueanella_rhamnifolia)))	(Phragmanthera_crassicaulis	(Emelianthe_panganensis	Globimetula_dinklagei)))	(Helixanthera_kirkii	Moquiniella_rubra))	Phragmanthera_regularis))	((Helixanthera_cylindrica	(((((Dactyliophora_novaeguineae	(Amyema_glabra	(Diplatia_furcata	(Amyema_cambagei	Diplatia_grandibractea))))	((Amyema_queenslandica	Helicanthes_elastica)	Benthamina_alyxifolia))	Sogerianthe_sessiflora)	(Plicosepalus_curviflorus	((((((Gaiadendron_punctatum	((((Tristerix_chodatianus	Tristerix_peruvianus)	((Tristerix_grandiflorus	Tristerix_longebracteatus)	(Tristerix_peytonii	Tristerix_pubescens)))	((Tristerix_aphyllus	Tristerix_corymbosus)	(Tristerix_penduliflorus	Tristerix_verticillatus)))	Nuytsia_floribunda))	((Peraxilla_tetrapetala	Alepis_flavida)	(((Loxanthera_speciosa	Amylotheca_duthieana)	((((Lysiana_exocarpi	Lysiana_filifolia)
((Berhautia_senegalensis	((Oncocalyx_schimperi	(Oncocalyx_sulfureus	Oncella_ambigua))	Agelanthus_sansibarensis))	((Oedina_pendens	((((Phragmanthera_crassicaulis	Septulina_glauca)	((((Tapinanthus_sp_OM825	(Erianthemum_dregei	Spragueanella_rhamnifolia))	(Helixanthera_kirkii	(Englerina_woodfordioides	(Tapinanthus_quinquangulus	Oliverella_rubroviridis))))	Emelianthe_panganensis)	(Globimetula_dinklagei	Phragmanthera_regularis)))	Moquiniella_rubra)	(((((Helixanthera_cylindrica	(((((((((Psittacanthus_calyculatus	Phthirusa_inorna)	(Psittacanthus_angustifolius	((Oryctanthus_occidentalis	Dendropemon_bicolor)	Passovia_pyrifolia)))	(((((Struthanthus_orbicularis	Struthanthus_oerstedii)	Struthanthus_sp_RE_5128_1)	Struthanthus_woodsonii)	Cladocolea_gracilis)	(Cladocolea_cupulata	Cladocolea_mcvaughii)))	(Tripodanthus_acutifolius	(Tripodanthus_belmirensis	Tripodanthus_flagellaris)))	Psittacanthus_schiedeanus)	(((Gaiadendron_punctatum	((((Tristerix_peytonii	(Tristerix_chodatianus	Tristerix_peruvianus))	((Tristerix_grandiflorus	Tristerix_longebracteatus)	Tristerix_pubescens))	(Tristerix_verticillatus	((Tristerix_aphyllus	Tristerix_corymbosus)	Tristerix_penduliflorus)))	Nuytsia_floribunda))	((Peraxilla_tetrapetala
(((Oncocalyx_schimperi	(Oncocalyx_sulfureus	Oncella_ambigua))	Agelanthus_sansibarensis)	((((Vanwykia_remota	Socratina_bemarivensis)	((((((Tapinanthus_sp_OM825	(Erianthemum_dregei	Spragueanella_rhamnifolia))	(Englerina_woodfordioides	(Tapinanthus_quinquangulus	Oliverella_rubroviridis)))	(((Globimetula_dinklagei	Phragmanthera_regularis)	Emelianthe_panganensis)	(Phragmanthera_crassicaulis	Septulina_glauca)))	(Helixanthera_kirkii	Moquiniella_rubra))	((((Helixanthera_cylindrica	((((Gaiadendron_punctatum	((((Tristerix_aphyllus	Tristerix_corymbosus)	Tristerix_penduliflorus)	(((Tristerix_peytonii	(Tristerix_chodatianus	Tristerix_peruvianus))	((Tristerix_grandiflorus	Tristerix_longebracteatus)	Tristerix_pubescens))	Tristerix_verticillatus))	Nuytsia_floribunda))	((((Notanthera_heterophylla	((Peraxilla_tetrapetala	Alepis_flavida)	((Loxanthera_speciosa	Amylotheca_duthieana)	(Lepidaria_oviceps	((((Lysiana_filifolia	Lysiana_maritima)	Lysiana_exocarpi)	Amylotheca_subumbellata)	((((((Macrosolen_cochinchinensis	Macrosolen_melintangensis)	Lepidaria_sp_Nickrent_4044)	Decaisnina_brittenii)	(Decaisnina_congesta	Decaisnina_signata))	Lepeostegeres_lancifolia)	Decaisnina_triflora))))))
(((Oedina_pendens	(((Plicosepalus_curviflorus	((Phragmanthera_regularis	(Septulina_glauca	Phragmanthera_crassicaulis))	((((Tapinanthus_sp_OM825	(Erianthemum_dregei	Spragueanella_rhamnifolia))	((Helixanthera_kirkii	Emelianthe_panganensis)	Globimetula_dinklagei))	(Englerina_woodfordioides	(Tapinanthus_quinquangulus	Oliverella_rubroviridis)))	Moquiniella_rubra)))	(Bakerella_sp_Nickrent_4161	((((Helixanthera_cylindrica	(((((Gaiadendron_punctatum	(Ligaria_cuneifolia	(((Amylotheca_subumbellata	(Lysiana_maritima	(Lysiana_exocarpi	Lysiana_filifolia)))	(((Lepidaria_sp_Nickrent_4044	(Macrosolen_melintangensis	Macrosolen_cochinchinensis))	(Lepeostegeres_lancifolia	(Decaisnina_triflora	(Decaisnina_brittenii	(Decaisnina_signata	Decaisnina_congesta)))))	((Lepidaria_oviceps	Loxanthera_speciosa)	Amylotheca_duthieana)))	(Alepis_flavida	Peraxilla_tetrapetala))))	(((Nuytsia_floribunda	(Desmaria_mutabilis	Aetanthus_nodosus))	((((Tristerix_pubescens	(Tristerix_longebracteatus	Tristerix_grandiflorus))	((Tristerix_chodatianus	Tristerix_peruvianus)	Tristerix_peytonii))	((Tristerix_penduliflorus	(Tristerix_aphyllus	Tristerix_corymbosus))	Tristerix_verticillatus))	(((((((Struthanthus_orbicularis
((((Oedina_pendens	((((((Septulina_glauca	Phragmanthera_crassicaulis)	((Emelianthe_panganensis	Globimetula_dinklagei)	((Englerina_woodfordioides	(Tapinanthus_quinquangulus	Oliverella_rubroviridis))	(Tapinanthus_sp_OM825	(Erianthemum_dregei	Spragueanella_rhamnifolia)))))	(Plicosepalus_curviflorus	(Moquiniella_rubra	Helixanthera_kirkii)))	Phragmanthera_regularis)	(Bakerella_sp_Nickrent_4161	((((Helixanthera_cylindrica	(((Tupeia_antarctica	((((Nuytsia_floribunda	Atkinsonia_ligustrina)	Gaiadendron_punctatum)	(((Amylotheca_subumbellata	((Lysiana_filifolia	Lysiana_exocarpi)	Lysiana_maritima))	((((Lepidaria_oviceps	Lepidaria_sp_Nickrent_4044)	(Macrosolen_melintangensis	Macrosolen_cochinchinensis))	(Decaisnina_triflora	(Decaisnina_brittenii	(Decaisnina_signata	Decaisnina_congesta))))	(Lepeostegeres_lancifolia	(Loxanthera_speciosa	Amylotheca_duthieana))))	(Alepis_flavida	Peraxilla_tetrapetala)))	((Desmaria_mutabilis	Aetanthus_nodosus)	((Ligaria_cuneifolia	((((((Struthanthus_orbicularis	((Cladocolea_mcvaughii	Cladocolea_cupulata)	Struthanthus_oerstedii))	Struthanthus_woodsonii)	(Psittacanthus_angustifolius	(Struthanthus_sp_RE_5128_1	Cladocolea_gracilis)))	Psittacanthus_schiedeanus)
(((Oncocalyx_schimperi	(Oncella_ambigua	Oncocalyx_sulfureus))	Agelanthus_sansibarensis)	(Berhautia_senegalensis	(((((Plicosepalus_curviflorus	(((((Septulina_glauca	Emelianthe_panganensis)	Globimetula_dinklagei)	(Oedina_pendens	(Tapinanthus_sp_OM825	(Erianthemum_dregei	Spragueanella_rhamnifolia))))	Phragmanthera_regularis)	(Phragmanthera_crassicaulis	(Moquiniella_rubra	Helixanthera_kirkii))))	(((((((((((((Lepeostegeres_lancifolia	(Loxanthera_speciosa	Amylotheca_duthieana))	((Amylotheca_subumbellata	(Lysiana_exocarpi	(Lysiana_maritima	Lysiana_filifolia)))	(((Lepidaria_oviceps	Lepidaria_sp_Nickrent_4044)	(Macrosolen_melintangensis	Macrosolen_cochinchinensis))	(Decaisnina_triflora	(Decaisnina_brittenii	(Decaisnina_signata	Decaisnina_congesta))))))	(Alepis_flavida	Peraxilla_tetrapetala))	((Nuytsia_floribunda	Atkinsonia_ligustrina)	Gaiadendron_punctatum))	(Tristerix_penduliflorus	((((Tristerix_peytonii	((Tristerix_pubescens	Tristerix_longebracteatus)	Tristerix_grandiflorus))	(Tristerix_chodatianus	Tristerix_peruvianus))	(Tristerix_aphyllus	Tristerix_corymbosus))	Tristerix_verticillatus)))	(Tupeia_antarctica	(((((Tripodanthus_flagellaris	Tripodanthus_acutifolius)
(Agelanthus_sansibarensis	(((Berhautia_senegalensis	((Oncella_ambigua	Oncocalyx_sulfureus)	Oncocalyx_schimperi))	(Englerina_ramulosa	Tapinanthus_constrictiflorus))	(Oedina_pendens	((Vanwykia_remota	Socratina_bemarivensis)	((((((Helixanthera_cylindrica	((((Ileostylus_micranthus	(Muellerina_eucalyptoides	Muellerina_celastroides))	(((Tupeia_antarctica	(Ligaria_cuneifolia	((((Tripodanthus_flagellaris	(Tripodanthus_acutifolius	Tripodanthus_belmirensis))	Phthirusa_inorna)	((Psittacanthus_calyculatus	(((Struthanthus_oerstedii	((Cladocolea_mcvaughii	Cladocolea_cupulata)	Struthanthus_orbicularis))	(Struthanthus_sp_RE_5128_1	Struthanthus_woodsonii))	(Psittacanthus_angustifolius	Cladocolea_gracilis)))	(Psittacanthus_schiedeanus	((Oryctanthus_occidentalis	Dendropemon_bicolor)	Passovia_pyrifolia))))	(Notanthera_heterophylla	(Desmaria_mutabilis	Aetanthus_nodosus)))))	((((((Lepidaria_oviceps	Loxanthera_speciosa)	Amylotheca_duthieana)	((Amylotheca_subumbellata	(Lysiana_maritima	(Lysiana_filifolia	Lysiana_exocarpi)))	((Lepeostegeres_lancifolia	(Lepidaria_sp_Nickrent_4044	(Macrosolen_melintangensis	Macrosolen_cochinchinensis)))	(Decaisnina_triflora	(Decaisnina_brittenii	(Decaisnina_signata
((Agelanthus_sansibarensis	(Oncella_ambigua	Oncocalyx_sulfureus))	((Oedina_pendens	(((Plicosepalus_curviflorus	Moquiniella_rubra)	((((Helixanthera_kirkii	(Englerina_woodfordioides	(Tapinanthus_quinquangulus	Oliverella_rubroviridis)))	(Tapinanthus_sp_OM825	(Erianthemum_dregei	Spragueanella_rhamnifolia)))	(Emelianthe_panganensis	Globimetula_dinklagei))	(Septulina_glauca	Phragmanthera_crassicaulis)))	((((((Helixanthera_cylindrica	((Helixanthera_parasitica	Phragmanthera_regularis)	((Cecarria_obtusifolia	((Loranthus_delavayi	(Loranthus_odoratus	Loranthus_kaoi))	(Loranthus_grewingkii	Loranthus_europaeus)))	((Ileostylus_micranthus	(Muellerina_eucalyptoides	Muellerina_celastroides))	((Tupeia_antarctica	((((((Tripodanthus_acutifolius	Tripodanthus_belmirensis)	(Psittacanthus_calyculatus	(((((Struthanthus_sp_RE_5128_1	Struthanthus_woodsonii)	(Cladocolea_gracilis	((Tripodanthus_flagellaris	Struthanthus_orbicularis)	Struthanthus_oerstedii)))	(Cladocolea_mcvaughii	Cladocolea_cupulata))	((Psittacanthus_angustifolius	Passovia_pyrifolia)	(Oryctanthus_occidentalis	Dendropemon_bicolor)))	Psittacanthus_schiedeanus)))	Phthirusa_inorna)	(Notanthera_heterophylla	(Ligaria_cuneifolia	(Desmaria_mutabilis
((Agelanthus_sansibarensis	(Oncella_ambigua	Oncocalyx_sulfureus))	((((Oedina_pendens	(((Plicosepalus_curviflorus	(Helixanthera_kirkii	Moquiniella_rubra))	(((Tapinanthus_sp_OM825	(Erianthemum_dregei	Spragueanella_rhamnifolia))	((Emelianthe_panganensis	(Phragmanthera_regularis	Globimetula_dinklagei))	(Englerina_woodfordioides	(Tapinanthus_quinquangulus	Oliverella_rubroviridis))))	(Septulina_glauca	Phragmanthera_crassicaulis)))	(((((Baratranthus_axanthus	((((((((Tripodanthus_flagellaris	Tripodanthus_belmirensis)	Tripodanthus_acutifolius)	Phthirusa_inorna)	((Passovia_pyrifolia	(Oryctanthus_occidentalis	Dendropemon_bicolor))	(Psittacanthus_calyculatus	((((Psittacanthus_angustifolius	Cladocolea_gracilis)	Struthanthus_sp_RE_5128_1)	(Struthanthus_woodsonii	(Struthanthus_orbicularis	Struthanthus_oerstedii)))	(Cladocolea_mcvaughii	Cladocolea_cupulata)))))	Psittacanthus_schiedeanus)	Ligaria_cuneifolia)	(((Desmaria_mutabilis	Aetanthus_nodosus)	((((Nuytsia_floribunda	(Tristerix_penduliflorus	((Tristerix_aphyllus	Tristerix_corymbosus)	(((Tristerix_pubescens	(Tristerix_longebracteatus	Tristerix_grandiflorus))	((Tristerix_chodatianus	Tristerix_peruvianus)	Tristerix_peytonii))	Tristerix_verticillatus))))
((Agelanthus_sansibarensis	(Oncella_ambigua	Oncocalyx_sulfureus))	((((Oedina_pendens	(((Septulina_glauca	Phragmanthera_crassicaulis)	((Helixanthera_kirkii	Moquiniella_rubra)	((Emelianthe_panganensis	(Phragmanthera_regularis	Globimetula_dinklagei))	((Englerina_woodfordioides	(Tapinanthus_quinquangulus	Oliverella_rubroviridis))	(Tapinanthus_sp_OM825	(Erianthemum_dregei	Spragueanella_rhamnifolia))))))	(((((Plicosepalus_curviflorus	(Helixanthera_parasitica	(((((((Tripodanthus_flagellaris	Tripodanthus_belmirensis)	Tripodanthus_acutifolius)	(((Phthirusa_inorna	(Passovia_pyrifolia	((Oryctanthus_occidentalis	Dendropemon_bicolor)	Psittacanthus_angustifolius)))	(((Struthanthus_sp_RE_5128_1	(Struthanthus_orbicularis	Struthanthus_oerstedii))	(Struthanthus_woodsonii	(Cladocolea_mcvaughii	Cladocolea_cupulata)))	Cladocolea_gracilis))	Psittacanthus_calyculatus))	Psittacanthus_schiedeanus)	((Desmaria_mutabilis	Aetanthus_nodosus)	Ligaria_cuneifolia))	(((((Nuytsia_floribunda	(Tristerix_penduliflorus	((Tristerix_aphyllus	Tristerix_corymbosus)	((((Tristerix_pubescens	Tristerix_peytonii)	(Tristerix_longebracteatus	Tristerix_grandiflorus))	(Tristerix_chodatianus	Tristerix_peruvianus))	Tristerix_verticillatus))))
((Berhautia_senegalensis	(Agelanthus_sansibarensis	(Oncella_ambigua	Oncocalyx_sulfureus)))	((((Vanwykia_remota	Socratina_bemarivensis)	(((Septulina_glauca	Bakerella_sp_Nickrent_4161)	(((Helixanthera_cylindrica	(((Baratranthus_axanthus	((((Amyema_glabra	((Diplatia_furcata	Diplatia_grandibractea)	Amyema_cambagei))	Dactyliophora_novaeguineae)	((Helicanthes_elastica	Amyema_queenslandica)	Benthamina_alyxifolia))	Sogerianthe_sessiflora))	Plicosepalus_curviflorus)	(Helixanthera_parasitica	((Ileostylus_micranthus	(Muellerina_eucalyptoides	Muellerina_celastroides))	((Ligaria_cuneifolia	((((((Tristerix_pubescens	(Tristerix_longebracteatus	Tristerix_grandiflorus))	(Tristerix_peytonii	(Tristerix_chodatianus	Tristerix_peruvianus)))	(Tristerix_verticillatus	(Tristerix_penduliflorus	(Tristerix_aphyllus	Tristerix_corymbosus))))	Tupeia_antarctica)	(((Notanthera_heterophylla	Desmaria_mutabilis)	(Atkinsonia_ligustrina	(Nuytsia_floribunda	Gaiadendron_punctatum)))	(((Amylotheca_subumbellata	(Lysiana_filifolia	(Lysiana_exocarpi	Lysiana_maritima)))	((Amylotheca_duthieana	((Lepidaria_sp_Nickrent_4044	(Macrosolen_melintangensis	Macrosolen_cochinchinensis))	(Lepeostegeres_lancifolia
((Englerina_ramulosa	Tapinanthus_constrictiflorus)	((Berhautia_senegalensis	(Agelanthus_sansibarensis	(Oncocalyx_schimperi	(Oncella_ambigua	Oncocalyx_sulfureus))))	(((((Septulina_glauca	Phragmanthera_crassicaulis)	(Emelianthe_panganensis	((Plicosepalus_curviflorus	((Tapinanthus_sp_OM825	(Erianthemum_dregei	Spragueanella_rhamnifolia))	(Englerina_woodfordioides	(Tapinanthus_quinquangulus	Oliverella_rubroviridis))))	(Phragmanthera_regularis	Globimetula_dinklagei))))	(Helixanthera_kirkii	Moquiniella_rubra))	((Vanwykia_remota	Socratina_bemarivensis)	(Bakerella_sp_Nickrent_4161	(((((Baratranthus_axanthus	Helixanthera_cylindrica)	(((((Amyema_glabra	((Diplatia_furcata	Diplatia_grandibractea)	Amyema_cambagei))	Dactyliophora_novaeguineae)	((Helixanthera_parasitica	(Helicanthes_elastica	Amyema_queenslandica))	Benthamina_alyxifolia))	((Cecarria_obtusifolia	((Loranthus_delavayi	(Loranthus_odoratus	Loranthus_kaoi))	(Loranthus_grewingkii	Loranthus_europaeus)))	((Ileostylus_micranthus	(Muellerina_eucalyptoides	Muellerina_celastroides))	((((Nuytsia_floribunda	(((Amylotheca_duthieana	(Lepidaria_oviceps	Loxanthera_speciosa))	((Amylotheca_subumbellata	(Lysiana_maritima
((Berhautia_senegalensis	(Agelanthus_sansibarensis	(Oncella_ambigua	Oncocalyx_sulfureus)))	(Oncocalyx_schimperi	(((Vanwykia_remota	Socratina_bemarivensis)	((((Helixanthera_parasitica	Oedina_pendens)	(Plicosepalus_sagittifolius	Bakerella_sp_Nickrent_4161))	(((Helixanthera_cylindrica	((Sogerianthe_sessiflora	((Helicanthes_elastica	Amyema_queenslandica)	(Benthamina_alyxifolia	((Amyema_glabra	((Diplatia_furcata	Diplatia_grandibractea)	Amyema_cambagei))	Dactyliophora_novaeguineae))))	(((Ileostylus_micranthus	(Muellerina_eucalyptoides	Muellerina_celastroides))	(((((Aetanthus_nodosus	Desmaria_mutabilis)	((((Phthirusa_inorna	((Tripodanthus_flagellaris	Tripodanthus_belmirensis)	Tripodanthus_acutifolius))	(Psittacanthus_schiedeanus	((Passovia_pyrifolia	(Oryctanthus_occidentalis	Dendropemon_bicolor))	(Psittacanthus_calyculatus	(((Struthanthus_orbicularis	Struthanthus_oerstedii)	(Psittacanthus_angustifolius	Cladocolea_gracilis))	(((Cladocolea_mcvaughii	Cladocolea_cupulata)	Struthanthus_woodsonii)	Struthanthus_sp_RE_5128_1))))))	((((Tristerix_pubescens	(Tristerix_peytonii	(Tristerix_longebracteatus	Tristerix_grandiflorus)))	(Tristerix_chodatianus	Tristerix_peruvianus))	((Tristerix_aphyllus
((((((((Taxillus_chinensis	(Scurrula_ferruginea	(Scurrula_parasitica	Scurrula_pulverulenta)))	((((Ileostylus_micranthus	(Muellerina_celastroides	Muellerina_eucalyptoides))	((Cecarria_obtusifolia	((Loranthus_grewingkii	Loranthus_europaeus)	(Loranthus_odoratus	(Loranthus_kaoi	Loranthus_delavayi))))	((Nuytsia_floribunda	(((Tristerix_chodatianus	Tristerix_peruvianus)	((Tristerix_longebracteatus	Tristerix_grandiflorus)	(Tristerix_peytonii	Tristerix_pubescens)))	(Tristerix_verticillatus	(Tristerix_penduliflorus	(Tristerix_corymbosus	Tristerix_aphyllus)))))	(Gaiadendron_punctatum	(((Notanthera_heterophylla	((Lepeostegeres_lancifolia	(Loxanthera_speciosa	Amylotheca_duthieana))	(((Decaisnina_triflora	((Decaisnina_congesta	Decaisnina_signata)	Decaisnina_brittenii))	((Macrosolen_cochinchinensis	Macrosolen_melintangensis)	(Lepidaria_oviceps	Lepidaria_sp_Nickrent_4044)))	(((Lysiana_filifolia	Lysiana_exocarpi)	Lysiana_maritima)	Amylotheca_subumbellata))))	(Alepis_flavida	Peraxilla_tetrapetala))	((((Tripodanthus_flagellaris	Tripodanthus_acutifolius)	(((Psittacanthus_schiedeanus	Tripodanthus_belmirensis)	(Psittacanthus_angustifolius	(Passovia_pyrifolia	(Oryctanthus_occidentalis
((Agelanthus_sansibarensis	(Oncocalyx_sulfureus	Oncella_ambigua))	(Oncocalyx_schimperi	(((((Moquiniella_rubra	Helixanthera_kirkii)	((((Tapinanthus_sp_OM825	(Erianthemum_dregei	Spragueanella_rhamnifolia))	(Englerina_woodfordioides	(Tapinanthus_quinquangulus	Oliverella_rubroviridis)))	((Phragmanthera_regularis	Globimetula_dinklagei)	Emelianthe_panganensis))	(Septulina_glauca	Phragmanthera_crassicaulis)))	((Vanwykia_remota	(Plicosepalus_curviflorus	Socratina_bemarivensis))	((((Taxillus_chinensis	(Scurrula_pulverulenta	(Scurrula_ferruginea	Scurrula_parasitica)))	(((Helixanthera_parasitica	((Psittacanthus_angustifolius	((Gaiadendron_punctatum	(((((Lepeostegeres_lancifolia	(Decaisnina_triflora	((Decaisnina_congesta	Decaisnina_signata)	Decaisnina_brittenii)))	((Macrosolen_cochinchinensis	Macrosolen_melintangensis)	Lepidaria_sp_Nickrent_4044))	(((Lysiana_exocarpi	(Lysiana_maritima	Lysiana_filifolia))	Amylotheca_subumbellata)	((Lepidaria_oviceps	Loxanthera_speciosa)	Amylotheca_duthieana)))	(Alepis_flavida	Peraxilla_tetrapetala))	(((((((Psittacanthus_schiedeanus	Tripodanthus_belmirensis)	Tripodanthus_flagellaris)	Tripodanthus_acutifolius)	((Cladocolea_gracilis	(Struthanthus_woodsonii
((Agelanthus_sansibarensis	(Oncocalyx_sulfureus	Oncella_ambigua))	((Oncocalyx_schimperi	((((Vanwykia_remota	Socratina_bemarivensis)	(((((Taxillus_chinensis	(Scurrula_ferruginea	(Scurrula_parasitica	Scurrula_pulverulenta)))	(((Plicosepalus_curviflorus	(Phragmanthera_regularis	((Helixanthera_parasitica	(Ileostylus_micranthus	(Muellerina_celastroides	Muellerina_eucalyptoides)))	((Cecarria_obtusifolia	((Loranthus_grewingkii	Loranthus_europaeus)	(Loranthus_odoratus	(Loranthus_kaoi	Loranthus_delavayi))))	(Tupeia_antarctica	((Gaiadendron_punctatum	(((Notanthera_heterophylla	((((Lepidaria_oviceps	Loxanthera_speciosa)	Amylotheca_duthieana)	(((Lepeostegeres_lancifolia	(Decaisnina_triflora	((Decaisnina_congesta	Decaisnina_signata)	Decaisnina_brittenii)))	((Macrosolen_cochinchinensis	Macrosolen_melintangensis)	Lepidaria_sp_Nickrent_4044))	(((Lysiana_filifolia	Lysiana_maritima)	Lysiana_exocarpi)	Amylotheca_subumbellata)))	(Alepis_flavida	Peraxilla_tetrapetala)))	(((((Psittacanthus_schiedeanus	(Passovia_pyrifolia	(Oryctanthus_occidentalis	Dendropemon_bicolor)))	(((Struthanthus_woodsonii	((Cladocolea_gracilis	(Struthanthus_orbicularis	Struthanthus_oerstedii))
((Tapinanthus_constrictiflorus	Englerina_ramulosa)	((Oncocalyx_schimperi	(Berhautia_senegalensis	(Agelanthus_sansibarensis	(Oncocalyx_sulfureus	Oncella_ambigua))))	(((Vanwykia_remota	Socratina_bemarivensis)	(((Plicosepalus_sagittifolius	Bakerella_sp_Nickrent_4161)	(Plicosepalus_curviflorus	(((Moquiniella_rubra	Helixanthera_kirkii)	((Emelianthe_panganensis	((Tapinanthus_sp_OM825	(Erianthemum_dregei	Spragueanella_rhamnifolia))	(Englerina_woodfordioides	(Tapinanthus_quinquangulus	Oliverella_rubroviridis))))	(Globimetula_dinklagei	Phragmanthera_crassicaulis)))	Septulina_glauca)))	(((Taxillus_chinensis	(Scurrula_pulverulenta	(Scurrula_ferruginea	Scurrula_parasitica)))	((Helixanthera_cylindrica	(Baratranthus_axanthus	(Sogerianthe_sessiflora	((Benthamina_alyxifolia	(Helicanthes_elastica	Amyema_queenslandica))	(((Diplatia_furcata	(Amyema_cambagei	Diplatia_grandibractea))	Amyema_glabra)	Dactyliophora_novaeguineae)))))	((Helixanthera_parasitica	Phragmanthera_regularis)	((Ileostylus_micranthus	(Muellerina_celastroides	Muellerina_eucalyptoides))	((Cecarria_obtusifolia	((Loranthus_grewingkii	Loranthus_europaeus)	(Loranthus_odoratus	(Loranthus_kaoi	Loranthus_delavayi))))
((Agelanthus_sansibarensis	(Oncocalyx_sulfureus	Oncella_ambigua))	(Oncocalyx_schimperi	(((((Plicosepalus_curviflorus	((Moquiniella_rubra	Helixanthera_kirkii)	(((Tapinanthus_sp_OM825	(Erianthemum_dregei	Spragueanella_rhamnifolia))	(Englerina_woodfordioides	(Tapinanthus_quinquangulus	Oliverella_rubroviridis)))	((Emelianthe_panganensis	Globimetula_dinklagei)	Phragmanthera_crassicaulis))))	((Septulina_glauca	Bakerella_sp_Nickrent_4161)	(Plicosepalus_sagittifolius	(((Helixanthera_cylindrica	(Taxillus_chinensis	(Scurrula_pulverulenta	(Scurrula_ferruginea	Scurrula_parasitica))))	((Baratranthus_axanthus	(Sogerianthe_sessiflora	((Helicanthes_elastica	Amyema_queenslandica)	((((Diplatia_furcata	(Amyema_cambagei	Diplatia_grandibractea))	Amyema_glabra)	Dactyliophora_novaeguineae)	Benthamina_alyxifolia))))	((Helixanthera_parasitica	Phragmanthera_regularis)	((Cecarria_obtusifolia	((Loranthus_grewingkii	Loranthus_europaeus)	(Loranthus_odoratus	(Loranthus_kaoi	Loranthus_delavayi))))	((Ligaria_cuneifolia	(((Tupeia_antarctica	((Atkinsonia_ligustrina	(Nuytsia_floribunda	Gaiadendron_punctatum))	((Alepis_flavida	Peraxilla_tetrapetala)	(Notanthera_heterophylla
((((Oncocalyx_schimperi	(Oncocalyx_sulfureus	Oncella_ambigua))	(Plicosepalus_curviflorus	Agelanthus_sansibarensis))	((((((((Tapinanthus_sp_OM825	(Erianthemum_dregei	Spragueanella_rhamnifolia))	((Englerina_woodfordioides	(Tapinanthus_quinquangulus	Oliverella_rubroviridis))	(Emelianthe_panganensis	Globimetula_dinklagei)))	(Phragmanthera_crassicaulis	Septulina_glauca))	Phragmanthera_regularis)	(Moquiniella_rubra	Helixanthera_kirkii))	((Vanwykia_remota	Socratina_bemarivensis)	(Bakerella_sp_Nickrent_4161	(Plicosepalus_sagittifolius	(((Taxillus_chinensis	(Scurrula_ferruginea	(Scurrula_parasitica	Scurrula_pulverulenta)))	(((Helixanthera_cylindrica	Baratranthus_axanthus)	(((((((Diplatia_furcata	Diplatia_grandibractea)	Amyema_glabra)	Amyema_cambagei)	Dactyliophora_novaeguineae)	Benthamina_alyxifolia)	(Helixanthera_parasitica	(Helicanthes_elastica	Amyema_queenslandica)))	Sogerianthe_sessiflora))	((Ligaria_cuneifolia	(((Atkinsonia_ligustrina	(Nuytsia_floribunda	Gaiadendron_punctatum))	(((Desmaria_mutabilis	Aetanthus_nodosus)	(Notanthera_heterophylla	(((Lepeostegeres_lancifolia	((Lepidaria_oviceps	Loxanthera_speciosa)	Amylotheca_duthieana))	(((Lysiana_filifolia
(((((Vanwykia_remota	(Plicosepalus_curviflorus	(Phragmanthera_regularis	Socratina_bemarivensis)))	(((Septulina_glauca	Bakerella_sp_Nickrent_4161)	(Plicosepalus_sagittifolius	(((Taxillus_chinensis	(Scurrula_pulverulenta	(Scurrula_ferruginea	Scurrula_parasitica)))	(((((((((Atkinsonia_ligustrina	Gaiadendron_punctatum)	(Notanthera_heterophylla	(((Lepeostegeres_lancifolia	((Lepidaria_oviceps	Loxanthera_speciosa)	Amylotheca_duthieana))	(((Lysiana_exocarpi	(Lysiana_filifolia	Lysiana_maritima))	Amylotheca_subumbellata)	((Decaisnina_triflora	((Decaisnina_signata	Decaisnina_congesta)	Decaisnina_brittenii))	(Lepidaria_sp_Nickrent_4044	(Macrosolen_cochinchinensis	Macrosolen_melintangensis)))))	(Alepis_flavida	Peraxilla_tetrapetala))))	(Desmaria_mutabilis	Aetanthus_nodosus))	((Ligaria_cuneifolia	(((Tristerix_peruvianus	Tristerix_chodatianus)	((Tristerix_pubescens	(Tristerix_longebracteatus	Tristerix_grandiflorus))	Tristerix_peytonii))	((Tristerix_corymbosus	Tristerix_aphyllus)	(Tristerix_penduliflorus	Tristerix_verticillatus))))	((((Oryctanthus_occidentalis	Dendropemon_bicolor)	((Passovia_pyrifolia	((Cladocolea_gracilis	Psittacanthus_angustifolius)	(Struthanthus_woodsonii
((Oncocalyx_schimperi	(((Oncocalyx_sulfureus	Oncella_ambigua)	Agelanthus_sansibarensis)	Berhautia_senegalensis))	(((((Vanwykia_remota	Socratina_bemarivensis)	(Plicosepalus_sagittifolius	(((Taxillus_chinensis	(Scurrula_pulverulenta	(Scurrula_ferruginea	Scurrula_parasitica)))	(((((Tupeia_antarctica	((Desmaria_mutabilis	Aetanthus_nodosus)	((((Tristerix_peruvianus	Tristerix_chodatianus)	((Tristerix_pubescens	(Tristerix_longebracteatus	Tristerix_grandiflorus))	Tristerix_peytonii))	((Tristerix_corymbosus	Tristerix_aphyllus)	(Tristerix_penduliflorus	Tristerix_verticillatus)))	(((((((Oryctanthus_occidentalis	Dendropemon_bicolor)	(Psittacanthus_angustifolius	Passovia_pyrifolia))	(Psittacanthus_calyculatus	((Struthanthus_sp_RE_5128_1	Cladocolea_gracilis)	(Struthanthus_woodsonii	((Cladocolea_mcvaughii	Cladocolea_cupulata)	(Struthanthus_orbicularis	Struthanthus_oerstedii))))))	(Phthirusa_inorna	(Tripodanthus_acutifolius	(Tripodanthus_flagellaris	Tripodanthus_belmirensis))))	Psittacanthus_schiedeanus)	Ligaria_cuneifolia)	Notanthera_heterophylla))))	(((Nuytsia_floribunda	Atkinsonia_ligustrina)	Gaiadendron_punctatum)	(((Loxanthera_speciosa	Amylotheca_duthieana)	((((Lysiana_exocarpi
((((Oncocalyx_sulfureus	Oncella_ambigua)	Agelanthus_sansibarensis)	Berhautia_senegalensis)	((((Vanwykia_remota	Socratina_bemarivensis)	((Moquiniella_rubra	(Phragmanthera_crassicaulis	(((((Englerina_woodfordioides	(Tapinanthus_quinquangulus	Oliverella_rubroviridis))	Tapinanthus_sp_OM825)	Helixanthera_kirkii)	(Erianthemum_dregei	Spragueanella_rhamnifolia))	(Emelianthe_panganensis	(Phragmanthera_regularis	Globimetula_dinklagei)))))	((Septulina_glauca	Bakerella_sp_Nickrent_4161)	((((Dendrophthoe_constricta	(Helixanthera_coccinea	(Dendrophthoe_vitellina	Dendrophthoe_longituba)))	(Tolypanthus_involucratus	Dendrophthoe_curvata))	((Helixanthera_parasitica	(Taxillus_chinensis	(Scurrula_pulverulenta	(Scurrula_ferruginea	Scurrula_parasitica))))	(((Plicosepalus_curviflorus	Baratranthus_axanthus)	(((Helicanthes_elastica	Amyema_queenslandica)	(((((Diplatia_furcata	Diplatia_grandibractea)	Amyema_glabra)	Amyema_cambagei)	Dactyliophora_novaeguineae)	Benthamina_alyxifolia))	Sogerianthe_sessiflora))	(Helixanthera_cylindrica	((((Tupeia_antarctica	((Desmaria_mutabilis	Aetanthus_nodosus)	Notanthera_heterophylla))	(((Gaiadendron_punctatum	(((Tristerix_verticillatus	((Tristerix_corymbosus
((((Vanwykia_remota	Socratina_bemarivensis)	(((Helixanthera_parasitica	(Taxillus_chinensis	(Scurrula_pulverulenta	(Scurrula_ferruginea	Scurrula_parasitica))))	(((Ligaria_cuneifolia	(((((Tristerix_penduliflorus	Tristerix_verticillatus)	(((Tristerix_pubescens	(Tristerix_longebracteatus	Tristerix_grandiflorus))	(Tristerix_peytonii	(Tristerix_peruvianus	Tristerix_chodatianus)))	(Tristerix_corymbosus	Tristerix_aphyllus)))	Tupeia_antarctica)	((((Psittacanthus_schiedeanus	((Cladocolea_gracilis	Struthanthus_sp_RE_5128_1)	((Struthanthus_woodsonii	(Struthanthus_orbicularis	Struthanthus_oerstedii))	Psittacanthus_angustifolius)))	(Cladocolea_mcvaughii	Cladocolea_cupulata))	((Oryctanthus_occidentalis	Dendropemon_bicolor)	Passovia_pyrifolia))	((Psittacanthus_calyculatus	(Tripodanthus_flagellaris	(Tripodanthus_belmirensis	Tripodanthus_acutifolius)))	Phthirusa_inorna)))	(((Desmaria_mutabilis	Aetanthus_nodosus)	Notanthera_heterophylla)	(((Gaiadendron_punctatum	Nuytsia_floribunda)	(((((Lepeostegeres_lancifolia	(Decaisnina_triflora	((Decaisnina_signata	Decaisnina_congesta)	Decaisnina_brittenii)))	(Lepidaria_sp_Nickrent_4044	(Macrosolen_cochinchinensis	Macrosolen_melintangensis)))	(Loxanthera_speciosa
(((Oncocalyx_schimperi	(Oncocalyx_sulfureus	Oncella_ambigua))	Agelanthus_sansibarensis)	((((Plicosepalus_curviflorus	((Phragmanthera_regularis	(((Septulina_glauca	Globimetula_dinklagei)	Emelianthe_panganensis)	(Oedina_pendens	((Englerina_woodfordioides	(Tapinanthus_quinquangulus	Oliverella_rubroviridis))	((Erianthemum_dregei	Spragueanella_rhamnifolia)	Tapinanthus_sp_OM825)))))	(Phragmanthera_crassicaulis	(Helixanthera_kirkii	Moquiniella_rubra))))	((Plicosepalus_sagittifolius	(((Taxillus_chinensis	((Scurrula_parasitica	Scurrula_ferruginea)	Scurrula_pulverulenta))	(((((Ileostylus_micranthus	(Muellerina_celastroides	Muellerina_eucalyptoides))	((Nuytsia_floribunda	(Gaiadendron_punctatum	(((((Ligaria_cuneifolia	(Aetanthus_nodosus	Desmaria_mutabilis))	((Tripodanthus_belmirensis	((Phthirusa_inorna	(Tripodanthus_flagellaris	Tripodanthus_acutifolius))	((((Oryctanthus_occidentalis	Dendropemon_bicolor)	Passovia_pyrifolia)	((((Cladocolea_cupulata	Cladocolea_mcvaughii)	Struthanthus_woodsonii)	((Struthanthus_oerstedii	Struthanthus_orbicularis)	Struthanthus_sp_RE_5128_1))	(Cladocolea_gracilis	Psittacanthus_angustifolius)))	Psittacanthus_schiedeanus)))	Psittacanthus_calyculatus))	Atkinsonia_ligustrina)
(((Oncocalyx_sulfureus	Oncella_ambigua)	Agelanthus_sansibarensis)	((Oncocalyx_schimperi	(((((((((Phragmanthera_regularis	Globimetula_dinklagei)	(Helixanthera_kirkii	Emelianthe_panganensis))	(Oliverella_rubroviridis	((Erianthemum_dregei	Spragueanella_rhamnifolia)	Tapinanthus_sp_OM825)))	(Septulina_glauca	(Englerina_woodfordioides	Phragmanthera_crassicaulis)))	(Plicosepalus_curviflorus	Moquiniella_rubra))	(((Plicosepalus_sagittifolius	(((Taxillus_chinensis	(Scurrula_ferruginea	(Scurrula_pulverulenta	Scurrula_parasitica)))	((((Ileostylus_micranthus	(Muellerina_celastroides	Muellerina_eucalyptoides))	(((Gaiadendron_punctatum	(((((Ligaria_cuneifolia	(Aetanthus_nodosus	Desmaria_mutabilis))	((Tripodanthus_belmirensis	((Phthirusa_inorna	Tripodanthus_acutifolius)	(Psittacanthus_calyculatus	(((Psittacanthus_schiedeanus	((Struthanthus_woodsonii	((Struthanthus_oerstedii	Struthanthus_orbicularis)	Struthanthus_sp_RE_5128_1))	Cladocolea_gracilis))	(Cladocolea_cupulata	Cladocolea_mcvaughii))	(Psittacanthus_angustifolius	((Oryctanthus_occidentalis	Dendropemon_bicolor)	Passovia_pyrifolia))))))	Tripodanthus_flagellaris))	Atkinsonia_ligustrina)	(Notanthera_heterophylla	(((Loxanthera_speciosa	Amylotheca_duthieana)
(Agelanthus_sansibarensis	(((((Vanwykia_remota	Socratina_bemarivensis)	((((((Englerina_woodfordioides	(Tapinanthus_quinquangulus	Oliverella_rubroviridis))	((Erianthemum_dregei	Spragueanella_rhamnifolia)	Tapinanthus_sp_OM825))	((Septulina_glauca	Phragmanthera_crassicaulis)	(Globimetula_dinklagei	Emelianthe_panganensis)))	(Helixanthera_parasitica	Phragmanthera_regularis))	(Helixanthera_kirkii	Moquiniella_rubra))	(((((((((Ileostylus_micranthus	(Muellerina_celastroides	Muellerina_eucalyptoides))	((Nuytsia_floribunda	(((Aetanthus_nodosus	Desmaria_mutabilis)	(((Tripodanthus_belmirensis	((Phthirusa_inorna	Tripodanthus_acutifolius)	(Psittacanthus_calyculatus	((((Cladocolea_gracilis	(Psittacanthus_angustifolius	(Struthanthus_woodsonii	((Struthanthus_orbicularis	Struthanthus_oerstedii)	Struthanthus_sp_RE_5128_1))))	(Cladocolea_cupulata	Cladocolea_mcvaughii))	Psittacanthus_schiedeanus)	((Oryctanthus_occidentalis	Dendropemon_bicolor)	Passovia_pyrifolia)))))	Tripodanthus_flagellaris)	(Ligaria_cuneifolia	((((Tristerix_aphyllus	Tristerix_corymbosus)	(Tristerix_verticillatus	Tristerix_penduliflorus))	(((Tristerix_peruvianus	Tristerix_chodatianus)	Tristerix_peytonii)	(Tristerix_pubescens	(Tristerix_grandiflorus
((Berhautia_senegalensis	((((((Septulina_glauca	Phragmanthera_crassicaulis)	((Globimetula_dinklagei	Emelianthe_panganensis)	((Englerina_woodfordioides	(Tapinanthus_quinquangulus	Oliverella_rubroviridis))	((Erianthemum_dregei	Spragueanella_rhamnifolia)	Tapinanthus_sp_OM825))))	(Helixanthera_kirkii	Moquiniella_rubra))	(((((Tolypanthus_involucratus	(Helixanthera_coccinea	(Dendrophthoe_curvata	(Dendrophthoe_constricta	(Dendrophthoe_vitellina	Dendrophthoe_longituba)))))	((Taxillus_chinensis	(Scurrula_ferruginea	(Scurrula_pulverulenta	Scurrula_parasitica)))	((Plicosepalus_curviflorus	(Helixanthera_cylindrica	Baratranthus_axanthus))	(((Phragmanthera_regularis	Helixanthera_parasitica)	((Tupeia_antarctica	((((((Lepidaria_oviceps	Loxanthera_speciosa)	Amylotheca_duthieana)	((((Lysiana_exocarpi	Lysiana_filifolia)	Lysiana_maritima)	Amylotheca_subumbellata)	(((Macrosolen_melintangensis	Macrosolen_cochinchinensis)	Lepidaria_sp_Nickrent_4044)	(((Decaisnina_brittenii	(Decaisnina_congesta	Decaisnina_signata))	Decaisnina_triflora)	Lepeostegeres_lancifolia))))	(Alepis_flavida	Peraxilla_tetrapetala))	((Aetanthus_nodosus	Desmaria_mutabilis)	(Gaiadendron_punctatum	(Nuytsia_floribunda
((((Oncocalyx_sulfureus	Oncella_ambigua)	Agelanthus_sansibarensis)	Berhautia_senegalensis)	(((Tapinanthus_constrictiflorus	Englerina_ramulosa)	(((((((Septulina_glauca	Globimetula_dinklagei)	Emelianthe_panganensis)	((Tapinanthus_sp_OM825	((Tapinanthus_quinquangulus	Oliverella_rubroviridis)	Englerina_woodfordioides))	(Erianthemum_dregei	Spragueanella_rhamnifolia)))	Phragmanthera_crassicaulis)	(Helixanthera_kirkii	Moquiniella_rubra))	((((((Tolypanthus_involucratus	Dendrophthoe_curvata)	(Helixanthera_coccinea	(Dendrophthoe_constricta	(Dendrophthoe_vitellina	Dendrophthoe_longituba))))	(((Taxillus_chinensis	(Scurrula_pulverulenta	(Scurrula_parasitica	Scurrula_ferruginea)))	((Helixanthera_cylindrica	((Phragmanthera_regularis	Helixanthera_parasitica)	((Cecarria_obtusifolia	((Loranthus_odoratus	(Loranthus_kaoi	Loranthus_delavayi))	(Loranthus_grewingkii	Loranthus_europaeus)))	((Ileostylus_micranthus	(Muellerina_celastroides	Muellerina_eucalyptoides))	((((((((Lysiana_filifolia	Lysiana_exocarpi)	Lysiana_maritima)	Amylotheca_subumbellata)	((((Lepidaria_oviceps	Loxanthera_speciosa)	Amylotheca_duthieana)	Lepeostegeres_lancifolia)	(((Macrosolen_melintangensis	Macrosolen_cochinchinensis)
(((Oncocalyx_schimperi	(Oncocalyx_sulfureus	Oncella_ambigua))	Agelanthus_sansibarensis)	(Berhautia_senegalensis	((Tapinanthus_constrictiflorus	Englerina_ramulosa)	(((Vanwykia_remota	Socratina_bemarivensis)	((Plicosepalus_curviflorus	(((((Phragmanthera_regularis	Globimetula_dinklagei)	Emelianthe_panganensis)	(((Tapinanthus_quinquangulus	Oliverella_rubroviridis)	Englerina_woodfordioides)	((Erianthemum_dregei	Spragueanella_rhamnifolia)	Tapinanthus_sp_OM825)))	(Septulina_glauca	Phragmanthera_crassicaulis))	(Helixanthera_kirkii	Moquiniella_rubra)))	(((((Tolypanthus_involucratus	Dendrophthoe_curvata)	(Helixanthera_coccinea	(Dendrophthoe_constricta	(Dendrophthoe_vitellina	Dendrophthoe_longituba))))	((Taxillus_chinensis	(Scurrula_ferruginea	(Scurrula_pulverulenta	Scurrula_parasitica)))	((Helixanthera_cylindrica	((((((((((Struthanthus_sp_RE_5128_1	((Psittacanthus_angustifolius	Cladocolea_gracilis)	((Tripodanthus_flagellaris	Struthanthus_orbicularis)	Struthanthus_oerstedii)))	Struthanthus_woodsonii)	(Cladocolea_cupulata	Cladocolea_mcvaughii))	Psittacanthus_schiedeanus)	(Passovia_pyrifolia	(Oryctanthus_occidentalis	Dendropemon_bicolor)))	(Phthirusa_inorna	(Tripodanthus_acutifolius	Tripodanthus_belmirensis)))
((Oncocalyx_schimperi	(Oncocalyx_sulfureus	Oncella_ambigua))	(Agelanthus_sansibarensis	((Tapinanthus_constrictiflorus	Englerina_ramulosa)	((((Vanwykia_remota	(Helixanthera_parasitica	Socratina_bemarivensis))	((((Septulina_glauca	Phragmanthera_crassicaulis)	Phragmanthera_regularis)	((Helixanthera_kirkii	Moquiniella_rubra)	((Globimetula_dinklagei	Emelianthe_panganensis)	((Tapinanthus_sp_OM825	((Tapinanthus_quinquangulus	Oliverella_rubroviridis)	Englerina_woodfordioides))	(Erianthemum_dregei	Spragueanella_rhamnifolia)))))	(((((Helixanthera_coccinea	((Dendrophthoe_constricta	Dendrophthoe_curvata)	(Dendrophthoe_vitellina	Dendrophthoe_longituba)))	Tolypanthus_involucratus)	((Taxillus_chinensis	(Scurrula_ferruginea	(Scurrula_pulverulenta	Scurrula_parasitica)))	(((((Sogerianthe_sessiflora	((Benthamina_alyxifolia	((Amyema_cambagei	(Amyema_glabra	(Diplatia_furcata	Diplatia_grandibractea)))	Dactyliophora_novaeguineae))	(Helicanthes_elastica	Amyema_queenslandica)))	Baratranthus_axanthus)	Plicosepalus_curviflorus)	(((((Phthirusa_inorna	((Cladocolea_cupulata	Cladocolea_mcvaughii)	(Tripodanthus_acutifolius	(Tripodanthus_flagellaris	(Psittacanthus_schiedeanus	Tripodanthus_belmirensis)))))
(((Oncocalyx_sulfureus	Oncella_ambigua)	Agelanthus_sansibarensis)	(((Tapinanthus_constrictiflorus	Englerina_ramulosa)	((((Vanwykia_remota	Socratina_bemarivensis)	((((Dendrophthoe_curvata	(Dendrophthoe_vitellina	Dendrophthoe_longituba))	(Dendrophthoe_constricta	(Helixanthera_coccinea	Tolypanthus_involucratus)))	((Helixanthera_parasitica	(Taxillus_chinensis	(Scurrula_ferruginea	(Scurrula_pulverulenta	Scurrula_parasitica))))	((Sogerianthe_sessiflora	(((Amyema_glabra	(Diplatia_furcata	(Diplatia_grandibractea	Amyema_cambagei)))	Dactyliophora_novaeguineae)	((Helicanthes_elastica	Amyema_queenslandica)	Benthamina_alyxifolia)))	((Plicosepalus_curviflorus	((Cecarria_obtusifolia	((Loranthus_delavayi	(Loranthus_odoratus	Loranthus_kaoi))	(Loranthus_grewingkii	Loranthus_europaeus)))	((Ileostylus_micranthus	(Muellerina_celastroides	Muellerina_eucalyptoides))	(((((Tristerix_peruvianus	Tristerix_chodatianus)	Tristerix_peytonii)	((Tristerix_grandiflorus	Tristerix_longebracteatus)	Tristerix_pubescens))	(((Tristerix_aphyllus	Tristerix_corymbosus)	Tristerix_penduliflorus)	Tristerix_verticillatus))	((Gaiadendron_punctatum	((Notanthera_heterophylla	(((Lepeostegeres_lancifolia
(Berhautia_senegalensis	(((Oncocalyx_schimperi	(Oncocalyx_sulfureus	Oncella_ambigua))	Agelanthus_sansibarensis)	(((Helixanthera_kirkii	Moquiniella_rubra)	((Septulina_glauca	Phragmanthera_crassicaulis)	(((Globimetula_dinklagei	Emelianthe_panganensis)	(Oedina_pendens	(((Tapinanthus_quinquangulus	Oliverella_rubroviridis)	Englerina_woodfordioides)	(Tapinanthus_sp_OM825	(Spragueanella_rhamnifolia	Erianthemum_dregei)))))	Phragmanthera_regularis)))	(Bakerella_sp_Nickrent_4161	((Tapinanthus_constrictiflorus	Englerina_ramulosa)	(((Vanwykia_remota	(Helixanthera_parasitica	Socratina_bemarivensis))	((((Helixanthera_coccinea	(Dendrophthoe_constricta	(Dendrophthoe_vitellina	Dendrophthoe_longituba)))	Dendrophthoe_curvata)	Tolypanthus_involucratus)	((Plicosepalus_curviflorus	(Taxillus_chinensis	(Scurrula_pulverulenta	(Scurrula_parasitica	Scurrula_ferruginea))))	(Helixanthera_cylindrica	((Sogerianthe_sessiflora	(((Amyema_glabra	(Amyema_cambagei	(Diplatia_furcata	Diplatia_grandibractea)))	Dactyliophora_novaeguineae)	((Helicanthes_elastica	Amyema_queenslandica)	Benthamina_alyxifolia)))	(Baratranthus_axanthus	(((Ligaria_cuneifolia	((Psittacanthus_schiedeanus	(((Phthirusa_inorna
((Tapinanthus_constrictiflorus	Englerina_ramulosa)	(((((Englerina_woodfordioides	(Oncocalyx_sulfureus	Oncella_ambigua))	Agelanthus_sansibarensis)	Berhautia_senegalensis)	((Plicosepalus_curviflorus	((Septulina_glauca	Phragmanthera_crassicaulis)	((((Phragmanthera_regularis	Globimetula_dinklagei)	(Helixanthera_kirkii	Emelianthe_panganensis))	(Oedina_pendens	((Tapinanthus_sp_OM825	(Oliverella_rubroviridis	Tapinanthus_quinquangulus))	(Spragueanella_rhamnifolia	Erianthemum_dregei))))	Moquiniella_rubra)))	(Bakerella_sp_Nickrent_4161	(((Taxillus_chinensis	(Scurrula_ferruginea	(Scurrula_pulverulenta	Scurrula_parasitica)))	((Helixanthera_parasitica	((((Tupeia_antarctica	((((Aetanthus_nodosus	Desmaria_mutabilis)	((Phthirusa_inorna	((Tripodanthus_belmirensis	Tripodanthus_acutifolius)	Tripodanthus_flagellaris))	((((Psittacanthus_angustifolius	Cladocolea_gracilis)	(((Struthanthus_orbicularis	Struthanthus_oerstedii)	Struthanthus_sp_RE_5128_1)	((Cladocolea_cupulata	Cladocolea_mcvaughii)	Struthanthus_woodsonii)))	(Psittacanthus_schiedeanus	(Passovia_pyrifolia	(Oryctanthus_occidentalis	Dendropemon_bicolor))))	Psittacanthus_calyculatus)))	Atkinsonia_ligustrina)	(Notanthera_heterophylla	(Ligaria_cuneifolia
((((Tapinanthus_constrictiflorus	Englerina_ramulosa)	(((Socratina_bemarivensis	Vanwykia_remota)	((((Septulina_glauca	Bakerella_sp_Nickrent_4161)	Plicosepalus_sagittifolius)	((((Globimetula_dinklagei	(Helixanthera_kirkii	Emelianthe_panganensis))	((Oliverella_rubroviridis	Tapinanthus_quinquangulus)	((Erianthemum_dregei	Spragueanella_rhamnifolia)	Tapinanthus_sp_OM825)))	Phragmanthera_crassicaulis)	Moquiniella_rubra))	((((Dendrophthoe_curvata	Dendrophthoe_constricta)	(Dendrophthoe_vitellina	Dendrophthoe_longituba))	(Tolypanthus_involucratus	Helixanthera_coccinea))	((Taxillus_chinensis	(Scurrula_ferruginea	(Scurrula_parasitica	Scurrula_pulverulenta)))	((Baratranthus_axanthus	Helixanthera_cylindrica)	(Plicosepalus_curviflorus	(((((Helicanthes_elastica	Amyema_queenslandica)	Benthamina_alyxifolia)	(Dactyliophora_novaeguineae	(Amyema_cambagei	(Amyema_glabra	(Diplatia_grandibractea	Diplatia_furcata)))))	Sogerianthe_sessiflora)	((((((Loranthus_odoratus	Loranthus_delavayi)	Loranthus_kaoi)	(Loranthus_grewingkii	Loranthus_europaeus))	Cecarria_obtusifolia)	((Ileostylus_micranthus	(Muellerina_celastroides	Muellerina_eucalyptoides))	(((((Psittacanthus_calyculatus	(Psittacanthus_angustifolius
(((Tapinanthus_constrictiflorus	Englerina_ramulosa)	(((Agelanthus_sansibarensis	(Oncocalyx_sulfureus	Oncella_ambigua))	Berhautia_senegalensis)	Oncocalyx_schimperi))	(((Socratina_bemarivensis	Vanwykia_remota)	((Septulina_glauca	(Bakerella_sp_Nickrent_4161	(Oedina_pendens	((((Globimetula_dinklagei	Emelianthe_panganensis)	((Erianthemum_dregei	Spragueanella_rhamnifolia)	Tapinanthus_sp_OM825))	Phragmanthera_crassicaulis)	(Helixanthera_kirkii	Moquiniella_rubra)))))	(Plicosepalus_sagittifolius	(((Dendrophthoe_curvata	(Helixanthera_coccinea	(Dendrophthoe_constricta	(Dendrophthoe_vitellina	Dendrophthoe_longituba))))	Tolypanthus_involucratus)	(((Taxillus_chinensis	(Scurrula_pulverulenta	(Scurrula_ferruginea	Scurrula_parasitica)))	(Helixanthera_cylindrica	((Baratranthus_axanthus	((((Helicanthes_elastica	Amyema_queenslandica)	Benthamina_alyxifolia)	(Dactyliophora_novaeguineae	(Amyema_cambagei	(Amyema_glabra	(Diplatia_grandibractea	Diplatia_furcata)))))	Sogerianthe_sessiflora))	(((((Loranthus_odoratus	(Loranthus_delavayi	Loranthus_kaoi))	(Loranthus_grewingkii	Loranthus_europaeus))	Cecarria_obtusifolia)	((Ileostylus_micranthus	(Muellerina_celastroides
(((Agelanthus_sansibarensis	(Oncocalyx_sulfureus	Oncella_ambigua))	Berhautia_senegalensis)	(Oncocalyx_schimperi	((Tapinanthus_constrictiflorus	Englerina_ramulosa)	(((Socratina_bemarivensis	Bakerella_sp_Nickrent_4161)	((((Globimetula_dinklagei	Emelianthe_panganensis)	(Oedina_pendens	((Englerina_woodfordioides	(Oliverella_rubroviridis	Tapinanthus_quinquangulus))	((Erianthemum_dregei	Spragueanella_rhamnifolia)	Tapinanthus_sp_OM825))))	Phragmanthera_crassicaulis)	(Helixanthera_kirkii	Moquiniella_rubra)))	(((((Taxillus_chinensis	(Scurrula_ferruginea	(Scurrula_parasitica	Scurrula_pulverulenta)))	((Baratranthus_axanthus	(((Plicosepalus_curviflorus	((Helicanthes_elastica	Amyema_queenslandica)	Benthamina_alyxifolia))	(Dactyliophora_novaeguineae	((Diplatia_grandibractea	(Amyema_cambagei	Amyema_glabra))	Diplatia_furcata)))	Sogerianthe_sessiflora))	((Helixanthera_parasitica	((((Tupeia_antarctica	((Atkinsonia_ligustrina	((Ligaria_cuneifolia	(Aetanthus_nodosus	Desmaria_mutabilis))	((Psittacanthus_calyculatus	((((Struthanthus_orbicularis	((Cladocolea_cupulata	Cladocolea_mcvaughii)	Struthanthus_oerstedii))	(Psittacanthus_schiedeanus	Struthanthus_woodsonii))	(Psittacanthus_angustifolius
(((Tapinanthus_constrictiflorus	Englerina_ramulosa)	(((((Taxillus_chinensis	(Scurrula_pulverulenta	(Scurrula_ferruginea	Scurrula_parasitica)))	(Helixanthera_cylindrica	((Baratranthus_axanthus	((((Helicanthes_elastica	Amyema_queenslandica)	Benthamina_alyxifolia)	(Dactyliophora_novaeguineae	(Amyema_glabra	((Amyema_cambagei	Diplatia_grandibractea)	Diplatia_furcata))))	Sogerianthe_sessiflora))	(Phragmanthera_regularis	((Helixanthera_parasitica	(Ileostylus_micranthus	(Muellerina_celastroides	Muellerina_eucalyptoides)))	((((Loranthus_odoratus	(Loranthus_delavayi	Loranthus_kaoi))	(Loranthus_grewingkii	Loranthus_europaeus))	Cecarria_obtusifolia)	((((((Tristerix_longebracteatus	Tristerix_pubescens)	(Tristerix_peytonii	Tristerix_grandiflorus))	(Tristerix_peruvianus	Tristerix_chodatianus))	(Tristerix_verticillatus	((Tristerix_corymbosus	Tristerix_aphyllus)	Tristerix_penduliflorus)))	((((Nuytsia_floribunda	Atkinsonia_ligustrina)	Gaiadendron_punctatum)	(Tupeia_antarctica	(Notanthera_heterophylla	((Peraxilla_tetrapetala	Alepis_flavida)	((Amylotheca_subumbellata	((Lysiana_maritima	Lysiana_filifolia)	Lysiana_exocarpi))	(((Lepidaria_oviceps
(((Oedina_pendens	((Socratina_bemarivensis	Vanwykia_remota)	((Phragmanthera_regularis	((((Globimetula_dinklagei	Emelianthe_panganensis)	((Englerina_woodfordioides	(Oliverella_rubroviridis	Tapinanthus_quinquangulus))	((Erianthemum_dregei	Spragueanella_rhamnifolia)	Tapinanthus_sp_OM825)))	(Septulina_glauca	Phragmanthera_crassicaulis))	(Helixanthera_kirkii	Moquiniella_rubra)))	(((((Helixanthera_coccinea	(Dendrophthoe_constricta	(Dendrophthoe_curvata	(Dendrophthoe_vitellina	Dendrophthoe_longituba))))	Tolypanthus_involucratus)	Plicosepalus_sagittifolius)	((Helixanthera_parasitica	(Taxillus_chinensis	(Scurrula_pulverulenta	(Scurrula_ferruginea	Scurrula_parasitica))))	((((Ileostylus_micranthus	(Muellerina_celastroides	Muellerina_eucalyptoides))	((((Loranthus_kaoi	(Loranthus_odoratus	Loranthus_delavayi))	(Loranthus_grewingkii	Loranthus_europaeus))	Cecarria_obtusifolia)	((((Psittacanthus_schiedeanus	((((Passovia_pyrifolia	(Oryctanthus_occidentalis	Dendropemon_bicolor))	(((Psittacanthus_angustifolius	(((Struthanthus_orbicularis	Struthanthus_oerstedii)	Struthanthus_sp_RE_5128_1)	Struthanthus_woodsonii))	Cladocolea_gracilis)	(Cladocolea_cupulata	Cladocolea_mcvaughii)))	(Phthirusa_inorna
((((Oedina_pendens	((Socratina_bemarivensis	Vanwykia_remota)	((((Phragmanthera_regularis	((Globimetula_dinklagei	Emelianthe_panganensis)	((Englerina_woodfordioides	(Oliverella_rubroviridis	Tapinanthus_quinquangulus))	((Erianthemum_dregei	Spragueanella_rhamnifolia)	Tapinanthus_sp_OM825))))	(Septulina_glauca	Phragmanthera_crassicaulis))	(Plicosepalus_curviflorus	(Helixanthera_kirkii	Moquiniella_rubra)))	(Bakerella_sp_Nickrent_4161	((((Helixanthera_coccinea	(Dendrophthoe_curvata	(Dendrophthoe_vitellina	(Dendrophthoe_constricta	Dendrophthoe_longituba))))	Tolypanthus_involucratus)	((Taxillus_chinensis	(Scurrula_pulverulenta	(Scurrula_ferruginea	Scurrula_parasitica)))	(Helixanthera_cylindrica	((Baratranthus_axanthus	(((Helixanthera_parasitica	(Helicanthes_elastica	Amyema_queenslandica))	(Benthamina_alyxifolia	(Dactyliophora_novaeguineae	(Amyema_glabra	((Amyema_cambagei	Diplatia_grandibractea)	Diplatia_furcata)))))	Sogerianthe_sessiflora))	(((((Tristerix_verticillatus	((Tristerix_corymbosus	Tristerix_aphyllus)	Tristerix_penduliflorus))	((Tristerix_peruvianus	Tristerix_chodatianus)	(Tristerix_peytonii	(Tristerix_grandiflorus	(Tristerix_longebracteatus	Tristerix_pubescens)))))
(Agelanthus_sansibarensis	(((Oedina_pendens	(((((Globimetula_dinklagei	Emelianthe_panganensis)	((Englerina_woodfordioides	(Oliverella_rubroviridis	Tapinanthus_quinquangulus))	((Erianthemum_dregei	Spragueanella_rhamnifolia)	Tapinanthus_sp_OM825)))	((Phragmanthera_regularis	Septulina_glauca)	Phragmanthera_crassicaulis))	(Helixanthera_kirkii	Moquiniella_rubra))	((Bakerella_sp_Nickrent_4161	(((((Helixanthera_coccinea	((Dendrophthoe_vitellina	Dendrophthoe_longituba)	Dendrophthoe_constricta))	Dendrophthoe_curvata)	Tolypanthus_involucratus)	(((Helixanthera_parasitica	(Taxillus_chinensis	(Scurrula_ferruginea	(Scurrula_parasitica	Scurrula_pulverulenta))))	(((((Benthamina_alyxifolia	(Helicanthes_elastica	Amyema_queenslandica))	(Dactyliophora_novaeguineae	((Amyema_glabra	(Diplatia_grandibractea	Diplatia_furcata))	Amyema_cambagei)))	Sogerianthe_sessiflora)	(((Tupeia_antarctica	(((((((((Oryctanthus_occidentalis	Dendropemon_bicolor)	(Psittacanthus_angustifolius	Passovia_pyrifolia))	(((Cladocolea_gracilis	(Struthanthus_orbicularis	Struthanthus_oerstedii))	(Struthanthus_sp_RE_5128_1	((Cladocolea_cupulata	Cladocolea_mcvaughii)	Struthanthus_woodsonii)))	Psittacanthus_schiedeanus))	Psittacanthus_calyculatus)
(((Oncocalyx_schimperi	((Oncocalyx_sulfureus	Oncella_ambigua)	Agelanthus_sansibarensis))	((Tapinanthus_constrictiflorus	Englerina_ramulosa)	Berhautia_senegalensis))	(Oedina_pendens	((((Emelianthe_panganensis	(((Englerina_woodfordioides	(Tapinanthus_sp_OM825	(Oliverella_rubroviridis	Tapinanthus_quinquangulus)))	(Erianthemum_dregei	Spragueanella_rhamnifolia))	(Phragmanthera_regularis	Globimetula_dinklagei)))	(Phragmanthera_crassicaulis	Septulina_glauca))	(Helixanthera_kirkii	Moquiniella_rubra))	(((Plicosepalus_sagittifolius	((((Dendrophthoe_curvata	((Dendrophthoe_vitellina	Dendrophthoe_longituba)	Dendrophthoe_constricta))	Helixanthera_coccinea)	Tolypanthus_involucratus)	((Helixanthera_cylindrica	(Taxillus_chinensis	(Scurrula_pulverulenta	(Scurrula_ferruginea	Scurrula_parasitica))))	((((Benthamina_alyxifolia	(Helicanthes_elastica	Amyema_queenslandica))	((Dactyliophora_novaeguineae	((Amyema_glabra	(Diplatia_grandibractea	Diplatia_furcata))	Amyema_cambagei))	Sogerianthe_sessiflora))	(Plicosepalus_curviflorus	Baratranthus_axanthus))	(Helixanthera_parasitica	(((((Tupeia_antarctica	(((Aetanthus_nodosus	Desmaria_mutabilis)	((Ligaria_cuneifolia	((Peraxilla_tetrapetala
(((Oncocalyx_sulfureus	Oncella_ambigua)	Agelanthus_sansibarensis)	(((Oncocalyx_schimperi	(Oedina_pendens	((((((Englerina_woodfordioides	(Oliverella_rubroviridis	Tapinanthus_quinquangulus))	(Tapinanthus_sp_OM825	(Erianthemum_dregei	Spragueanella_rhamnifolia)))	((Phragmanthera_regularis	Globimetula_dinklagei)	Emelianthe_panganensis))	((Helixanthera_kirkii	Phragmanthera_crassicaulis)	Septulina_glauca))	Moquiniella_rubra)	((((((Sogerianthe_sessiflora	((Benthamina_alyxifolia	(Helixanthera_parasitica	(Helicanthes_elastica	Amyema_queenslandica)))	(Dactyliophora_novaeguineae	(Amyema_glabra	(Diplatia_furcata	(Diplatia_grandibractea	Amyema_cambagei))))))	(Helixanthera_cylindrica	Baratranthus_axanthus))	(((Tupeia_antarctica	((((Psittacanthus_calyculatus	(((Psittacanthus_schiedeanus	(Cladocolea_cupulata	Cladocolea_mcvaughii))	(Struthanthus_woodsonii	((Struthanthus_sp_RE_5128_1	Cladocolea_gracilis)	(Struthanthus_orbicularis	Struthanthus_oerstedii))))	((Oryctanthus_occidentalis	Dendropemon_bicolor)	(Psittacanthus_angustifolius	Passovia_pyrifolia))))	(Phthirusa_inorna	(Tripodanthus_belmirensis	(Tripodanthus_flagellaris	Tripodanthus_acutifolius))))	(Ligaria_cuneifolia	(((Tristerix_corymbosus
((Tapinanthus_constrictiflorus	Englerina_ramulosa)	(((Oncocalyx_schimperi	Berhautia_senegalensis)	((Oncocalyx_sulfureus	Oncella_ambigua)	Agelanthus_sansibarensis))	(Oedina_pendens	((((Phragmanthera_crassicaulis	Septulina_glauca)	((Helixanthera_kirkii	Moquiniella_rubra)	(((Englerina_woodfordioides	(Oliverella_rubroviridis	Tapinanthus_quinquangulus))	(Tapinanthus_sp_OM825	(Erianthemum_dregei	Spragueanella_rhamnifolia)))	(Emelianthe_panganensis	Globimetula_dinklagei))))	(Plicosepalus_curviflorus	Phragmanthera_regularis))	(((Helixanthera_cylindrica	(Taxillus_chinensis	(Scurrula_pulverulenta	(Scurrula_ferruginea	Scurrula_parasitica))))	((Baratranthus_axanthus	(((Benthamina_alyxifolia	(Helicanthes_elastica	Amyema_queenslandica))	(Dactyliophora_novaeguineae	(Amyema_glabra	(Diplatia_furcata	(Diplatia_grandibractea	Amyema_cambagei)))))	Sogerianthe_sessiflora))	(Helixanthera_parasitica	(((((Loranthus_kaoi	Loranthus_delavayi)	Loranthus_odoratus)	(Loranthus_grewingkii	Loranthus_europaeus))	Cecarria_obtusifolia)	((((Atkinsonia_ligustrina	(((((((Decaisnina_signata	Decaisnina_congesta)	Decaisnina_brittenii)	Decaisnina_triflora)	((Lepeostegeres_lancifolia
((((Helixanthera_parasitica	(Tapinanthus_constrictiflorus	Englerina_ramulosa))	Berhautia_senegalensis)	((((Bakerella_sp_Nickrent_4161	(Plicosepalus_curviflorus	(Phragmanthera_regularis	((Helixanthera_kirkii	Moquiniella_rubra)	((Globimetula_dinklagei	Emelianthe_panganensis)	((Septulina_glauca	Phragmanthera_crassicaulis)	((Tapinanthus_sp_OM825	((Tapinanthus_quinquangulus	Oliverella_rubroviridis)	Englerina_woodfordioides))	(Spragueanella_rhamnifolia	Erianthemum_dregei))))))))	(((Vanwykia_remota	Socratina_bemarivensis)	(((Dendrophthoe_constricta	(Dendrophthoe_curvata	(Dendrophthoe_vitellina	Dendrophthoe_longituba)))	(Tolypanthus_involucratus	Helixanthera_coccinea))	Plicosepalus_sagittifolius))	((Taxillus_chinensis	(Scurrula_ferruginea	(Scurrula_pulverulenta	Scurrula_parasitica)))	(Helixanthera_cylindrica	((Baratranthus_axanthus	(Sogerianthe_sessiflora	(((Helicanthes_elastica	Amyema_queenslandica)	Benthamina_alyxifolia)	((Amyema_cambagei	(Amyema_glabra	(Diplatia_furcata	Diplatia_grandibractea)))	Dactyliophora_novaeguineae))))	((((((Tupeia_antarctica	((Notanthera_heterophylla	(Nuytsia_floribunda	(Aetanthus_nodosus	Desmaria_mutabilis)))	((((((Cladocolea_cupulata	Cladocolea_mcvaughii)
(((Tapinanthus_constrictiflorus	Englerina_ramulosa)	((((((Phragmanthera_regularis	Globimetula_dinklagei)	(Plicosepalus_curviflorus	Emelianthe_panganensis))	((Septulina_glauca	Phragmanthera_crassicaulis)	(((Tapinanthus_quinquangulus	Oliverella_rubroviridis)	Englerina_woodfordioides)	((Spragueanella_rhamnifolia	Erianthemum_dregei)	Tapinanthus_sp_OM825))))	(Helixanthera_kirkii	Moquiniella_rubra))	((Vanwykia_remota	Socratina_bemarivensis)	((Plicosepalus_sagittifolius	Bakerella_sp_Nickrent_4161)	(((((Dendrophthoe_constricta	(Dendrophthoe_vitellina	Dendrophthoe_longituba))	Helixanthera_coccinea)	Dendrophthoe_curvata)	Tolypanthus_involucratus)	(((Helixanthera_parasitica	Taxillus_chinensis)	(Scurrula_pulverulenta	(Scurrula_parasitica	Scurrula_ferruginea)))	(Helixanthera_cylindrica	((Baratranthus_axanthus	(Sogerianthe_sessiflora	(((Helicanthes_elastica	Amyema_queenslandica)	Benthamina_alyxifolia)	((Amyema_glabra	(Amyema_cambagei	(Diplatia_furcata	Diplatia_grandibractea)))	Dactyliophora_novaeguineae))))	((((((Peraxilla_tetrapetala	Alepis_flavida)	(((Amylotheca_duthieana	Loxanthera_speciosa)	((Amylotheca_subumbellata	(Lysiana_exocarpi	(Lysiana_filifolia	Lysiana_maritima)))
(((((((Globimetula_dinklagei	Emelianthe_panganensis)	((Phragmanthera_regularis	Phragmanthera_crassicaulis)	(((Tapinanthus_quinquangulus	Oliverella_rubroviridis)	Englerina_woodfordioides)	((Spragueanella_rhamnifolia	Erianthemum_dregei)	Tapinanthus_sp_OM825))))	(Helixanthera_kirkii	Moquiniella_rubra))	Plicosepalus_curviflorus)	((((Dendrophthoe_constricta	(Dendrophthoe_curvata	(Dendrophthoe_vitellina	Dendrophthoe_longituba)))	(Helixanthera_coccinea	Tolypanthus_involucratus))	((Taxillus_chinensis	(Scurrula_pulverulenta	(Scurrula_parasitica	Scurrula_ferruginea)))	((Baratranthus_axanthus	(Sogerianthe_sessiflora	(((Helicanthes_elastica	Amyema_queenslandica)	Benthamina_alyxifolia)	((Amyema_glabra	(Amyema_cambagei	(Diplatia_furcata	Diplatia_grandibractea)))	Dactyliophora_novaeguineae))))	((Helixanthera_parasitica	((Cecarria_obtusifolia	((Loranthus_odoratus	(Loranthus_delavayi	Loranthus_kaoi))	(Loranthus_europaeus	Loranthus_grewingkii)))	((((((Tristerix_penduliflorus	(Tristerix_aphyllus	Tristerix_corymbosus))	(Tristerix_verticillatus	(((Tristerix_longebracteatus	Tristerix_grandiflorus)	(Tristerix_peytonii	Tristerix_pubescens))	(Tristerix_peruvianus	Tristerix_chodatianus))))
(((Oncella_ambigua	Oncocalyx_sulfureus)	Agelanthus_sansibarensis)	(Berhautia_senegalensis	((Tapinanthus_constrictiflorus	Englerina_ramulosa)	(Oncocalyx_schimperi	((((Phragmanthera_regularis	((((Globimetula_dinklagei	Emelianthe_panganensis)	(((Tapinanthus_sp_OM825	(Tapinanthus_quinquangulus	Oliverella_rubroviridis))	Englerina_woodfordioides)	(Spragueanella_rhamnifolia	Erianthemum_dregei)))	Phragmanthera_crassicaulis)	(Helixanthera_kirkii	Moquiniella_rubra)))	Plicosepalus_curviflorus)	((((Vanwykia_remota	Plicosepalus_sagittifolius)	(((Helixanthera_coccinea	((Dendrophthoe_curvata	(Dendrophthoe_vitellina	Dendrophthoe_longituba))	Dendrophthoe_constricta))	Tolypanthus_involucratus)	((Taxillus_chinensis	(Scurrula_pulverulenta	(Scurrula_parasitica	Scurrula_ferruginea)))	((Baratranthus_axanthus	(((Dactyliophora_novaeguineae	(Benthamina_alyxifolia	(Helicanthes_elastica	Amyema_queenslandica)))	((Amyema_glabra	(Diplatia_furcata	Diplatia_grandibractea))	Amyema_cambagei))	Sogerianthe_sessiflora))	((((Tupeia_antarctica	(((Peraxilla_tetrapetala	Alepis_flavida)	((Amylotheca_duthieana	(Lepidaria_oviceps	Loxanthera_speciosa))	((Amylotheca_subumbellata	(Lysiana_maritima
((((((Socratina_bemarivensis	Vanwykia_remota)	(((((Helixanthera_coccinea	(Dendrophthoe_curvata	((Dendrophthoe_constricta	Dendrophthoe_longituba)	Dendrophthoe_vitellina)))	Tolypanthus_involucratus)	((Helixanthera_parasitica	(Taxillus_chinensis	(Scurrula_pulverulenta	(Scurrula_parasitica	Scurrula_ferruginea))))	((Baratranthus_axanthus	Helixanthera_cylindrica)	((((Benthamina_alyxifolia	(Dactyliophora_novaeguineae	(Amyema_glabra	(Amyema_cambagei	(Diplatia_grandibractea	Diplatia_furcata)))))	(Helicanthes_elastica	Amyema_queenslandica))	Sogerianthe_sessiflora)	((Ileostylus_micranthus	(Muellerina_celastroides	Muellerina_eucalyptoides))	((Cecarria_obtusifolia	((Loranthus_delavayi	(Loranthus_kaoi	Loranthus_odoratus))	(Loranthus_europaeus	Loranthus_grewingkii)))	(((Tupeia_antarctica	(((Tristerix_longebracteatus	Tristerix_grandiflorus)	(Tristerix_pubescens	(Tristerix_peytonii	(Tristerix_peruvianus	Tristerix_chodatianus))))	((Tristerix_penduliflorus	(Tristerix_aphyllus	Tristerix_corymbosus))	Tristerix_verticillatus)))	((((Notanthera_heterophylla	((Peraxilla_tetrapetala	Alepis_flavida)	((Lepeostegeres_lancifolia	(Amylotheca_duthieana	(Lepidaria_oviceps
((((((Socratina_bemarivensis	Vanwykia_remota)	(((((Dendrophthoe_curvata	(Dendrophthoe_constricta	((Dendrophthoe_longituba	Dendrophthoe_vitellina)	Helixanthera_coccinea)))	Tolypanthus_involucratus)	((Helixanthera_parasitica	(Taxillus_chinensis	(Scurrula_pulverulenta	(Scurrula_parasitica	Scurrula_ferruginea))))	((Baratranthus_axanthus	((((Benthamina_alyxifolia	Dactyliophora_novaeguineae)	(Helicanthes_elastica	Amyema_queenslandica))	(Amyema_cambagei	(Amyema_glabra	(Diplatia_grandibractea	Diplatia_furcata))))	Sogerianthe_sessiflora))	((((((Tristerix_peruvianus	Tristerix_chodatianus)	((Tristerix_longebracteatus	Tristerix_grandiflorus)	(Tristerix_peytonii	Tristerix_pubescens)))	((Tristerix_penduliflorus	(Tristerix_aphyllus	Tristerix_corymbosus))	Tristerix_verticillatus))	(((((Peraxilla_tetrapetala	Alepis_flavida)	((Lepeostegeres_lancifolia	(Amylotheca_duthieana	(Lepidaria_oviceps	Loxanthera_speciosa)))	((Amylotheca_subumbellata	(Lysiana_maritima	(Lysiana_exocarpi	Lysiana_filifolia)))	((((Decaisnina_brittenii	Decaisnina_triflora)	Decaisnina_congesta)	Decaisnina_signata)	(Lepidaria_sp_Nickrent_4044	(Macrosolen_melintangensis	Macrosolen_cochinchinensis))))))
(((((Tapinanthus_constrictiflorus	Englerina_ramulosa)	((((Helixanthera_kirkii	Moquiniella_rubra)	(Phragmanthera_crassicaulis	((Globimetula_dinklagei	Emelianthe_panganensis)	((Spragueanella_rhamnifolia	Erianthemum_dregei)	((Englerina_woodfordioides	(Tapinanthus_quinquangulus	Oliverella_rubroviridis))	Tapinanthus_sp_OM825)))))	(((((((Dendrophthoe_curvata	Dendrophthoe_vitellina)	Dendrophthoe_longituba)	Dendrophthoe_constricta)	Helixanthera_coccinea)	Tolypanthus_involucratus)	((Helixanthera_parasitica	(Taxillus_chinensis	(Scurrula_pulverulenta	(Scurrula_parasitica	Scurrula_ferruginea))))	(Helixanthera_cylindrica	(Plicosepalus_curviflorus	((Baratranthus_axanthus	((((Helicanthes_elastica	Amyema_queenslandica)	Benthamina_alyxifolia)	(Dactyliophora_novaeguineae	(Amyema_cambagei	((Diplatia_furcata	Diplatia_grandibractea)	Amyema_glabra))))	Sogerianthe_sessiflora))	((((((Tristerix_peytonii	(Tristerix_peruvianus	Tristerix_chodatianus))	((Tristerix_longebracteatus	Tristerix_grandiflorus)	Tristerix_pubescens))	(Tristerix_aphyllus	Tristerix_corymbosus))	(Tristerix_verticillatus	Tristerix_penduliflorus))	((((Notanthera_heterophylla	((Peraxilla_tetrapetala	Alepis_flavida)	(((Amylotheca_duthieana
((((Tapinanthus_constrictiflorus	Englerina_ramulosa)	((((Moquiniella_rubra	(Septulina_glauca	Phragmanthera_crassicaulis))	(((Phragmanthera_regularis	Globimetula_dinklagei)	(Helixanthera_kirkii	Emelianthe_panganensis))	((Englerina_woodfordioides	(Tapinanthus_quinquangulus	Oliverella_rubroviridis))	(Tapinanthus_sp_OM825	(Spragueanella_rhamnifolia	Erianthemum_dregei)))))	(((Helixanthera_parasitica	Socratina_bemarivensis)	Vanwykia_remota)	(Bakerella_sp_Nickrent_4161	(Plicosepalus_sagittifolius	((((Helixanthera_coccinea	((Dendrophthoe_vitellina	Dendrophthoe_longituba)	Dendrophthoe_curvata))	Dendrophthoe_constricta)	Tolypanthus_involucratus)	((Taxillus_chinensis	(Scurrula_pulverulenta	(Scurrula_parasitica	Scurrula_ferruginea)))	(Helixanthera_cylindrica	(((Plicosepalus_curviflorus	Baratranthus_axanthus)	((((Helicanthes_elastica	Amyema_queenslandica)	Benthamina_alyxifolia)	(Dactyliophora_novaeguineae	(Amyema_cambagei	((Diplatia_furcata	Diplatia_grandibractea)	Amyema_glabra))))	Sogerianthe_sessiflora))	((Ileostylus_micranthus	(Muellerina_celastroides	Muellerina_eucalyptoides))	((Cecarria_obtusifolia	((Loranthus_delavayi	(Loranthus_kaoi	Loranthus_odoratus))	(Loranthus_europaeus
((((Tapinanthus_constrictiflorus	Englerina_ramulosa)	(Oncocalyx_schimperi	((Socratina_bemarivensis	Vanwykia_remota)	((Bakerella_sp_Nickrent_4161	(((Taxillus_chinensis	(Scurrula_pulverulenta	(Scurrula_parasitica	Scurrula_ferruginea)))	((Baratranthus_axanthus	(((Helixanthera_parasitica	(Helicanthes_elastica	Amyema_queenslandica))	Benthamina_alyxifolia)	((Dactyliophora_novaeguineae	((Diplatia_furcata	(Diplatia_grandibractea	Amyema_cambagei))	Amyema_glabra))	Sogerianthe_sessiflora)))	(((Gaiadendron_punctatum	(((((Aetanthus_nodosus	Desmaria_mutabilis)	((((Tristerix_peytonii	(Tristerix_peruvianus	Tristerix_chodatianus))	((Tristerix_longebracteatus	Tristerix_grandiflorus)	Tristerix_pubescens))	((Tristerix_penduliflorus	(Tristerix_aphyllus	Tristerix_corymbosus))	Tristerix_verticillatus))	(Ligaria_cuneifolia	((((Tripodanthus_flagellaris	Tripodanthus_belmirensis)	(Tripodanthus_acutifolius	Phthirusa_inorna))	((Passovia_pyrifolia	(Dendropemon_bicolor	Oryctanthus_occidentalis))	(Psittacanthus_calyculatus	(Psittacanthus_angustifolius	((Cladocolea_gracilis	Struthanthus_sp_RE_5128_1)	(((Cladocolea_cupulata	Cladocolea_mcvaughii)	Struthanthus_woodsonii)	(Struthanthus_oerstedii
(((Agelanthus_sansibarensis	(Oncella_ambigua	Oncocalyx_sulfureus))	Oncocalyx_schimperi)	((Socratina_bemarivensis	((Bakerella_sp_Nickrent_4161	((Vanwykia_remota	(Plicosepalus_sagittifolius	(Tolypanthus_involucratus	((Dendrophthoe_curvata	(Dendrophthoe_constricta	(Dendrophthoe_longituba	Dendrophthoe_vitellina)))	Helixanthera_coccinea))))	((Taxillus_chinensis	(Scurrula_pulverulenta	(Scurrula_parasitica	Scurrula_ferruginea)))	((((Helixanthera_parasitica	(((Gaiadendron_punctatum	((((((Tripodanthus_flagellaris	Tripodanthus_acutifolius)	(Psittacanthus_calyculatus	((Phthirusa_inorna	((Psittacanthus_angustifolius	Cladocolea_gracilis)	(Struthanthus_woodsonii	(Struthanthus_sp_RE_5128_1	(Struthanthus_oerstedii	((Cladocolea_cupulata	Cladocolea_mcvaughii)	Struthanthus_orbicularis))))))	(Tripodanthus_belmirensis	(Passovia_pyrifolia	(Dendropemon_bicolor	Oryctanthus_occidentalis))))))	Psittacanthus_schiedeanus)	((((Aetanthus_nodosus	Desmaria_mutabilis)	(((Tristerix_peruvianus	Tristerix_chodatianus)	((Tristerix_peytonii	(Tristerix_longebracteatus	Tristerix_grandiflorus))	Tristerix_pubescens))	((Tristerix_aphyllus	Tristerix_corymbosus)	(Tristerix_verticillatus	Tristerix_penduliflorus))))	Ligaria_cuneifolia)
((Agelanthus_sansibarensis	(Oncocalyx_schimperi	(Oncocalyx_sulfureus	Oncella_ambigua)))	(Berhautia_senegalensis	((Tapinanthus_constrictiflorus	Englerina_ramulosa)	(((Vanwykia_remota	Socratina_bemarivensis)	(((((((Erianthemum_dregei	Spragueanella_rhamnifolia)	Tapinanthus_sp_OM825)	(Englerina_woodfordioides	(Oliverella_rubroviridis	Tapinanthus_quinquangulus)))	(Emelianthe_panganensis	(Globimetula_dinklagei	Phragmanthera_regularis)))	(Septulina_glauca	Phragmanthera_crassicaulis))	(Helixanthera_kirkii	Moquiniella_rubra))	(Bakerella_sp_Nickrent_4161	(((Tolypanthus_involucratus	(Helixanthera_coccinea	(((Dendrophthoe_longituba	Dendrophthoe_curvata)	Dendrophthoe_vitellina)	Dendrophthoe_constricta)))	((Helixanthera_parasitica	((Scurrula_pulverulenta	(Scurrula_ferruginea	Scurrula_parasitica))	Taxillus_chinensis))	(Plicosepalus_curviflorus	(((Sogerianthe_sessiflora	(((Amyema_cambagei	(Diplatia_furcata	(Amyema_glabra	Diplatia_grandibractea)))	Dactyliophora_novaeguineae)	(Benthamina_alyxifolia	(Amyema_queenslandica	Helicanthes_elastica))))	Baratranthus_axanthus)	(Helixanthera_cylindrica	(((Ileostylus_micranthus	(Muellerina_celastroides	Muellerina_eucalyptoides))	(((((((Amylotheca_subumbellata
((Tapinanthus_constrictiflorus	Englerina_ramulosa)	((Berhautia_senegalensis	(((Vanwykia_remota	Socratina_bemarivensis)	(((((((Erianthemum_dregei	Spragueanella_rhamnifolia)	Tapinanthus_sp_OM825)	(Englerina_woodfordioides	(Oliverella_rubroviridis	Tapinanthus_quinquangulus)))	(Emelianthe_panganensis	(Globimetula_dinklagei	Phragmanthera_regularis)))	(Septulina_glauca	Phragmanthera_crassicaulis))	(Helixanthera_kirkii	Moquiniella_rubra))	((Tolypanthus_involucratus	Bakerella_sp_Nickrent_4161)	(((Helixanthera_coccinea	(Dendrophthoe_constricta	(Dendrophthoe_curvata	(Dendrophthoe_longituba	Dendrophthoe_vitellina))))	(((Scurrula_pulverulenta	(Scurrula_ferruginea	Scurrula_parasitica))	Taxillus_chinensis)	((((Sogerianthe_sessiflora	(((((Diplatia_furcata	Diplatia_grandibractea)	Amyema_cambagei)	Amyema_glabra)	Dactyliophora_novaeguineae)	(Plicosepalus_curviflorus	(Benthamina_alyxifolia	(Helixanthera_parasitica	(Amyema_queenslandica	Helicanthes_elastica))))))	Baratranthus_axanthus)	((Nuytsia_floribunda	((Gaiadendron_punctatum	((((((Amylotheca_subumbellata	((Lysiana_maritima	Lysiana_filifolia)	Lysiana_exocarpi))	(Lepidaria_oviceps	(((Decaisnina_brittenii	(Decaisnina_congesta
((Agelanthus_sansibarensis	(Oncocalyx_sulfureus	Oncella_ambigua))	(((((Vanwykia_remota	Socratina_bemarivensis)	(((((Phragmanthera_crassicaulis	Globimetula_dinklagei)	((((Erianthemum_dregei	Spragueanella_rhamnifolia)	Tapinanthus_sp_OM825)	(Englerina_woodfordioides	(Oliverella_rubroviridis	Tapinanthus_quinquangulus)))	Emelianthe_panganensis))	Phragmanthera_regularis)	(Helixanthera_kirkii	Moquiniella_rubra))	(((((Scurrula_ferruginea	(Scurrula_parasitica	Scurrula_pulverulenta))	Taxillus_chinensis)	(((Plicosepalus_curviflorus	(Sogerianthe_sessiflora	((Benthamina_alyxifolia	((Amyema_cambagei	(Amyema_glabra	(Diplatia_furcata	Diplatia_grandibractea)))	Dactyliophora_novaeguineae))	(Amyema_queenslandica	Helicanthes_elastica))))	Baratranthus_axanthus)	((Helixanthera_parasitica	(((((Loranthus_kaoi	Loranthus_delavayi)	Loranthus_odoratus)	(Loranthus_europaeus	Loranthus_grewingkii))	Cecarria_obtusifolia)	((Ileostylus_micranthus	(Muellerina_celastroides	Muellerina_eucalyptoides))	((((Lepidaria_oviceps	((Atkinsonia_ligustrina	Nuytsia_floribunda)	Gaiadendron_punctatum))	(((Amylotheca_subumbellata	(Lysiana_maritima	(Lysiana_filifolia	Lysiana_exocarpi)))
(((Agelanthus_sansibarensis	(Oncocalyx_schimperi	(Oncocalyx_sulfureus	Oncella_ambigua)))	((((Vanwykia_remota	Socratina_bemarivensis)	((Plicosepalus_curviflorus	(Septulina_glauca	((Phragmanthera_crassicaulis	(Helixanthera_kirkii	Moquiniella_rubra))	(Phragmanthera_regularis	((Emelianthe_panganensis	Globimetula_dinklagei)	(((Erianthemum_dregei	Spragueanella_rhamnifolia)	Tapinanthus_sp_OM825)	(Englerina_woodfordioides	(Oliverella_rubroviridis	Tapinanthus_quinquangulus))))))))	((((Helixanthera_parasitica	((Scurrula_pulverulenta	(Scurrula_ferruginea	Scurrula_parasitica))	Taxillus_chinensis))	(((Sogerianthe_sessiflora	(((Amyema_glabra	(Diplatia_furcata	(Diplatia_grandibractea	Amyema_cambagei)))	Dactyliophora_novaeguineae)	((Amyema_queenslandica	Helicanthes_elastica)	Benthamina_alyxifolia)))	Baratranthus_axanthus)	((((((Loranthus_kaoi	Loranthus_delavayi)	Loranthus_odoratus)	(Loranthus_europaeus	Loranthus_grewingkii))	Cecarria_obtusifolia)	((Ileostylus_micranthus	(Muellerina_celastroides	Muellerina_eucalyptoides))	((((Atkinsonia_ligustrina	(Nuytsia_floribunda	Gaiadendron_punctatum))	(((Loxanthera_speciosa	Amylotheca_duthieana)	((Amylotheca_subumbellata
(((Oncocalyx_schimperi	((Englerina_woodfordioides	Agelanthus_sansibarensis)	(Oncocalyx_sulfureus	Oncella_ambigua)))	((((((Phragmanthera_regularis	(((Helixanthera_kirkii	Emelianthe_panganensis)	Globimetula_dinklagei)	(Oedina_pendens	((Erianthemum_dregei	Spragueanella_rhamnifolia)	Tapinanthus_sp_OM825))))	(Moquiniella_rubra	((Oliverella_rubroviridis	Tapinanthus_quinquangulus)	(Septulina_glauca	Phragmanthera_crassicaulis))))	Plicosepalus_curviflorus)	((((Helixanthera_parasitica	((Scurrula_pulverulenta	(Scurrula_ferruginea	Scurrula_parasitica))	Taxillus_chinensis))	(Helixanthera_cylindrica	((Sogerianthe_sessiflora	((Amyema_queenslandica	Helicanthes_elastica)	(Benthamina_alyxifolia	((Amyema_glabra	(Diplatia_furcata	(Diplatia_grandibractea	Amyema_cambagei)))	Dactyliophora_novaeguineae))))	(Baratranthus_axanthus	((((Atkinsonia_ligustrina	Tupeia_antarctica)	(Gaiadendron_punctatum	((Nuytsia_floribunda	((((Tristerix_peytonii	(Tristerix_grandiflorus	Tristerix_longebracteatus))	Tristerix_pubescens)	(Tristerix_chodatianus	Tristerix_peruvianus))	((Tristerix_penduliflorus	Tristerix_verticillatus)	(Tristerix_corymbosus	Tristerix_aphyllus))))	((Notanthera_heterophylla
((Tapinanthus_constrictiflorus	Englerina_ramulosa)	((Oncocalyx_schimperi	(Agelanthus_sansibarensis	(Oncocalyx_sulfureus	Oncella_ambigua)))	(Berhautia_senegalensis	((((Phragmanthera_regularis	(Emelianthe_panganensis	(Globimetula_dinklagei	((Englerina_woodfordioides	(Tapinanthus_quinquangulus	Oliverella_rubroviridis))	((Erianthemum_dregei	Spragueanella_rhamnifolia)	Tapinanthus_sp_OM825)))))	((Moquiniella_rubra	(Phragmanthera_crassicaulis	Helixanthera_kirkii))	Septulina_glauca))	((((((Scurrula_pulverulenta	(Scurrula_ferruginea	Scurrula_parasitica))	Taxillus_chinensis)	(Plicosepalus_curviflorus	((Sogerianthe_sessiflora	((((Amyema_glabra	(Diplatia_furcata	Diplatia_grandibractea))	Amyema_cambagei)	Dactyliophora_novaeguineae)	((Amyema_queenslandica	Helicanthes_elastica)	Benthamina_alyxifolia)))	(((Ligaria_cuneifolia	((((Gaiadendron_punctatum	((Tristerix_peytonii	((Tristerix_chodatianus	Tristerix_peruvianus)	((Tristerix_verticillatus	((Tristerix_corymbosus	Tristerix_aphyllus)	Tristerix_penduliflorus))	((Tristerix_grandiflorus	Tristerix_longebracteatus)	Tristerix_pubescens))))	(((Lepeostegeres_lancifolia	((Lepidaria_oviceps	Loxanthera_speciosa)	Amylotheca_duthieana))
((Agelanthus_sansibarensis	(Oncocalyx_sulfureus	Oncella_ambigua))	(((((Vanwykia_remota	Socratina_bemarivensis)	((((Emelianthe_panganensis	(Phragmanthera_regularis	Globimetula_dinklagei))	((((Erianthemum_dregei	Spragueanella_rhamnifolia)	Tapinanthus_sp_OM825)	(Englerina_woodfordioides	(Tapinanthus_quinquangulus	Oliverella_rubroviridis)))	(Helixanthera_kirkii	Moquiniella_rubra)))	(Phragmanthera_crassicaulis	Septulina_glauca))	((((Helixanthera_parasitica	((Scurrula_pulverulenta	(Scurrula_ferruginea	Scurrula_parasitica))	Taxillus_chinensis))	((Baratranthus_axanthus	(Sogerianthe_sessiflora	(((Amyema_glabra	(Amyema_cambagei	(Diplatia_grandibractea	Diplatia_furcata)))	Dactyliophora_novaeguineae)	(Plicosepalus_curviflorus	((Amyema_queenslandica	Helicanthes_elastica)	Benthamina_alyxifolia)))))	(((Ileostylus_micranthus	(Muellerina_celastroides	Muellerina_eucalyptoides))	((Ligaria_cuneifolia	(((Notanthera_heterophylla	Tupeia_antarctica)	((((Tristerix_corymbosus	Tristerix_aphyllus)	(Tristerix_penduliflorus	Tristerix_verticillatus))	(((Tristerix_grandiflorus	Tristerix_longebracteatus)	Tristerix_pubescens)	(Tristerix_peytonii	(Tristerix_chodatianus	Tristerix_peruvianus))))
(((((Helixanthera_parasitica	(Englerina_ramulosa	Tapinanthus_constrictiflorus))	Berhautia_senegalensis)	(((Vanwykia_remota	Socratina_bemarivensis)	((((Emelianthe_panganensis	(Phragmanthera_regularis	Globimetula_dinklagei))	((((Erianthemum_dregei	Spragueanella_rhamnifolia)	Tapinanthus_sp_OM825)	(Englerina_woodfordioides	(Tapinanthus_quinquangulus	Oliverella_rubroviridis)))	(Helixanthera_kirkii	Moquiniella_rubra)))	(Phragmanthera_crassicaulis	Septulina_glauca))	(((((Scurrula_pulverulenta	(Scurrula_ferruginea	Scurrula_parasitica))	Taxillus_chinensis)	((Baratranthus_axanthus	Helixanthera_cylindrica)	((Sogerianthe_sessiflora	((Benthamina_alyxifolia	((Amyema_glabra	(Amyema_cambagei	(Diplatia_grandibractea	Diplatia_furcata)))	Dactyliophora_novaeguineae))	(Amyema_queenslandica	Helicanthes_elastica)))	(Plicosepalus_curviflorus	((Ligaria_cuneifolia	((((Notanthera_heterophylla	(((Tristerix_verticillatus	((Tristerix_corymbosus	Tristerix_aphyllus)	Tristerix_penduliflorus))	(((Tristerix_peytonii	(Tristerix_chodatianus	Tristerix_peruvianus))	Tristerix_pubescens)	(Tristerix_grandiflorus	Tristerix_longebracteatus)))	(Nuytsia_floribunda	(Aetanthus_nodosus	Desmaria_mutabilis))))
((Agelanthus_sansibarensis	(Oncocalyx_sulfureus	Oncella_ambigua))	((((Oncocalyx_schimperi	Englerina_ramulosa)	Tapinanthus_constrictiflorus)	(((Vanwykia_remota	Socratina_bemarivensis)	(((((Helixanthera_kirkii	Emelianthe_panganensis)	(Phragmanthera_regularis	Globimetula_dinklagei))	(((Erianthemum_dregei	Spragueanella_rhamnifolia)	Tapinanthus_sp_OM825)	(Englerina_woodfordioides	(Tapinanthus_quinquangulus	Oliverella_rubroviridis))))	(Moquiniella_rubra	Phragmanthera_crassicaulis))	((Septulina_glauca	Bakerella_sp_Nickrent_4161)	(Plicosepalus_sagittifolius	((((Scurrula_pulverulenta	(Scurrula_ferruginea	Scurrula_parasitica))	Taxillus_chinensis)	((Baratranthus_axanthus	Helixanthera_cylindrica)	((((Sogerianthe_sessiflora	(Amyema_cambagei	(Amyema_glabra	(Diplatia_furcata	Diplatia_grandibractea))))	Dactyliophora_novaeguineae)	((Amyema_queenslandica	Helicanthes_elastica)	Benthamina_alyxifolia))	(Helixanthera_parasitica	(Plicosepalus_curviflorus	((Tupeia_antarctica	((((((Loxanthera_speciosa	Amylotheca_duthieana)	(((Lepeostegeres_lancifolia	(((Decaisnina_signata	Decaisnina_congesta)	Decaisnina_brittenii)	Decaisnina_triflora))	((Lepidaria_oviceps	Lepidaria_sp_Nickrent_4044)
(Berhautia_senegalensis	((Agelanthus_sansibarensis	(Oncocalyx_schimperi	(Oncocalyx_sulfureus	Oncella_ambigua)))	((Englerina_ramulosa	Tapinanthus_constrictiflorus)	((((Phragmanthera_regularis	((Septulina_glauca	Phragmanthera_crassicaulis)	((((Erianthemum_dregei	Spragueanella_rhamnifolia)	Tapinanthus_sp_OM825)	(Globimetula_dinklagei	Emelianthe_panganensis))	(Englerina_woodfordioides	(Tapinanthus_quinquangulus	Oliverella_rubroviridis)))))	(Helixanthera_kirkii	Moquiniella_rubra))	(Bakerella_sp_Nickrent_4161	(((((Scurrula_ferruginea	(Scurrula_parasitica	Scurrula_pulverulenta))	Taxillus_chinensis)	((Helixanthera_cylindrica	((Baratranthus_axanthus	((((Amyema_cambagei	(Amyema_glabra	(Diplatia_furcata	Diplatia_grandibractea)))	Dactyliophora_novaeguineae)	((Helixanthera_parasitica	(Amyema_queenslandica	Helicanthes_elastica))	Benthamina_alyxifolia))	Sogerianthe_sessiflora))	(((((Loranthus_kaoi	Loranthus_odoratus)	Loranthus_delavayi)	(Loranthus_europaeus	Loranthus_grewingkii))	Cecarria_obtusifolia)	((Ileostylus_micranthus	(Muellerina_celastroides	Muellerina_eucalyptoides))	((((Tupeia_antarctica	(Aetanthus_nodosus	((Tristerix_corymbosus	Tristerix_aphyllus)
((Agelanthus_sansibarensis	(Oncella_ambigua	Oncocalyx_sulfureus))	(((Oedina_pendens	((Socratina_bemarivensis	Vanwykia_remota)	((Bakerella_sp_Nickrent_4161	(Plicosepalus_sagittifolius	((((Baratranthus_axanthus	(Sogerianthe_sessiflora	(((Amyema_cambagei	(Amyema_glabra	(Diplatia_furcata	Diplatia_grandibractea)))	Dactyliophora_novaeguineae)	(Benthamina_alyxifolia	(Helicanthes_elastica	Amyema_queenslandica)))))	(Plicosepalus_curviflorus	(Helixanthera_cylindrica	(((((Notanthera_heterophylla	(Ligaria_cuneifolia	(Aetanthus_nodosus	Desmaria_mutabilis)))	((((Psittacanthus_angustifolius	(((Struthanthus_sp_RE_5128_1	((Psittacanthus_schiedeanus	Struthanthus_orbicularis)	Struthanthus_oerstedii))	(Cladocolea_cupulata	Struthanthus_woodsonii))	(Cladocolea_mcvaughii	Cladocolea_gracilis)))	Phthirusa_inorna)	Psittacanthus_calyculatus)	(((Tripodanthus_belmirensis	Tripodanthus_flagellaris)	Tripodanthus_acutifolius)	(Passovia_pyrifolia	(Dendropemon_bicolor	Oryctanthus_occidentalis)))))	((((Alepis_flavida	Peraxilla_tetrapetala)	((Lepidaria_oviceps	((Amylotheca_duthieana	Loxanthera_speciosa)	(((Decaisnina_triflora	((Decaisnina_congesta	Decaisnina_signata)	Decaisnina_brittenii))
((Agelanthus_sansibarensis	(Oncella_ambigua	Oncocalyx_sulfureus))	(((Oncocalyx_schimperi	(Oedina_pendens	((Socratina_bemarivensis	Vanwykia_remota)	(((Septulina_glauca	Bakerella_sp_Nickrent_4161)	(Plicosepalus_sagittifolius	((((Baratranthus_axanthus	(Sogerianthe_sessiflora	(((Amyema_glabra	(Diplatia_furcata	(Amyema_cambagei	Diplatia_grandibractea)))	Dactyliophora_novaeguineae)	(Benthamina_alyxifolia	(Helixanthera_parasitica	(Helicanthes_elastica	Amyema_queenslandica))))))	(((((((((Alepis_flavida	Peraxilla_tetrapetala)	((Amylotheca_duthieana	Loxanthera_speciosa)	((((Decaisnina_triflora	((Decaisnina_congesta	Decaisnina_signata)	Decaisnina_brittenii))	Lepeostegeres_lancifolia)	((Macrosolen_cochinchinensis	Macrosolen_melintangensis)	(Lepidaria_oviceps	Lepidaria_sp_Nickrent_4044)))	(Amylotheca_subumbellata	(Lysiana_exocarpi	(Lysiana_filifolia	Lysiana_maritima))))))	(((((Tristerix_longebracteatus	Tristerix_grandiflorus)	Tristerix_pubescens)	((Tristerix_chodatianus	Tristerix_peruvianus)	Tristerix_peytonii))	(Tristerix_verticillatus	((Tristerix_aphyllus	Tristerix_corymbosus)	Tristerix_penduliflorus)))	((Nuytsia_floribunda	Atkinsonia_ligustrina)
((Oncocalyx_schimperi	(Agelanthus_sansibarensis	(Oncella_ambigua	Oncocalyx_sulfureus)))	(((Oedina_pendens	((((Septulina_glauca	Phragmanthera_crassicaulis)	(Phragmanthera_regularis	(((Englerina_woodfordioides	(Tapinanthus_quinquangulus	Oliverella_rubroviridis))	(Tapinanthus_sp_OM825	(Spragueanella_rhamnifolia	Erianthemum_dregei)))	(Emelianthe_panganensis	Globimetula_dinklagei))))	((Helixanthera_kirkii	Moquiniella_rubra)	Plicosepalus_curviflorus))	((Socratina_bemarivensis	Vanwykia_remota)	((((((Sogerianthe_sessiflora	(((Amyema_glabra	(Diplatia_furcata	(Amyema_cambagei	Diplatia_grandibractea)))	Dactyliophora_novaeguineae)	(Benthamina_alyxifolia	(Helicanthes_elastica	Amyema_queenslandica))))	(Baratranthus_axanthus	(((((((Tristerix_longebracteatus	Tristerix_grandiflorus)	Tristerix_pubescens)	((Tristerix_chodatianus	Tristerix_peruvianus)	Tristerix_peytonii))	(Tristerix_verticillatus	((Tristerix_aphyllus	Tristerix_corymbosus)	Tristerix_penduliflorus)))	(((Gaiadendron_punctatum	(((Notanthera_heterophylla	Tupeia_antarctica)	(Ligaria_cuneifolia	(Aetanthus_nodosus	Desmaria_mutabilis)))	(Nuytsia_floribunda	((Phthirusa_inorna	((Tripodanthus_belmirensis
(Berhautia_senegalensis	(((Agelanthus_sansibarensis	(Oncella_ambigua	Oncocalyx_sulfureus))	Oncocalyx_schimperi)	((Oedina_pendens	((((Emelianthe_panganensis	((Englerina_woodfordioides	(Tapinanthus_quinquangulus	Oliverella_rubroviridis))	(Tapinanthus_sp_OM825	(Spragueanella_rhamnifolia	Erianthemum_dregei))))	((Phragmanthera_regularis	Globimetula_dinklagei)	(Septulina_glauca	Phragmanthera_crassicaulis)))	Moquiniella_rubra)	(((Helixanthera_kirkii	Socratina_bemarivensis)	Vanwykia_remota)	((((((Helixanthera_parasitica	((((Gaiadendron_punctatum	((Nuytsia_floribunda	(Aetanthus_nodosus	Desmaria_mutabilis))	(Tupeia_antarctica	(((((Tristerix_longebracteatus	Tristerix_grandiflorus)	Tristerix_pubescens)	((Tristerix_chodatianus	Tristerix_peruvianus)	Tristerix_peytonii))	((Tristerix_aphyllus	Tristerix_corymbosus)	(Tristerix_penduliflorus	Tristerix_verticillatus)))	(Ligaria_cuneifolia	((Psittacanthus_calyculatus	(Phthirusa_inorna	(Tripodanthus_flagellaris	(Tripodanthus_acutifolius	Tripodanthus_belmirensis))))	(((Psittacanthus_angustifolius	Psittacanthus_schiedeanus)	((((Struthanthus_orbicularis	Struthanthus_oerstedii)	Struthanthus_sp_RE_5128_1)	(Struthanthus_woodsonii	(Cladocolea_cupulata
(Agelanthus_sansibarensis	(((Oedina_pendens	((Socratina_bemarivensis	Vanwykia_remota)	(((((Plicosepalus_curviflorus	(Taxillus_chinensis	(Scurrula_ferruginea	(Scurrula_parasitica	Scurrula_pulverulenta))))	((((Helicanthes_elastica	Amyema_queenslandica)	((((Amyema_glabra	Amyema_cambagei)	(Diplatia_grandibractea	Diplatia_furcata))	Dactyliophora_novaeguineae)	Benthamina_alyxifolia))	Sogerianthe_sessiflora)	((Baratranthus_axanthus	Helixanthera_cylindrica)	((((((((Phthirusa_inorna	(Tripodanthus_flagellaris	(Tripodanthus_acutifolius	Tripodanthus_belmirensis)))	(Psittacanthus_calyculatus	((((Cladocolea_gracilis	(((Struthanthus_orbicularis	Struthanthus_oerstedii)	Struthanthus_sp_RE_5128_1)	(Struthanthus_woodsonii	(Cladocolea_cupulata	Cladocolea_mcvaughii))))	Psittacanthus_angustifolius)	Psittacanthus_schiedeanus)	(Passovia_pyrifolia	(Dendropemon_bicolor	Oryctanthus_occidentalis)))))	(((((Tristerix_peytonii	((Tristerix_pubescens	Tristerix_longebracteatus)	Tristerix_grandiflorus))	(Tristerix_chodatianus	Tristerix_peruvianus))	(((Tristerix_aphyllus	Tristerix_corymbosus)	Tristerix_penduliflorus)	Tristerix_verticillatus))	Ligaria_cuneifolia)	Notanthera_heterophylla))	(Aetanthus_nodosus
(((Oncella_ambigua	Oncocalyx_sulfureus)	Agelanthus_sansibarensis)	((Berhautia_senegalensis	Oncocalyx_schimperi)	((Oedina_pendens	((Socratina_bemarivensis	Vanwykia_remota)	(((((Taxillus_chinensis	(Scurrula_ferruginea	(Scurrula_parasitica	Scurrula_pulverulenta)))	((Baratranthus_axanthus	(Helixanthera_cylindrica	((((Amyema_glabra	((Amyema_cambagei	Diplatia_furcata)	Diplatia_grandibractea))	Dactyliophora_novaeguineae)	(Benthamina_alyxifolia	(Helicanthes_elastica	Amyema_queenslandica)))	Sogerianthe_sessiflora)))	(((Helixanthera_parasitica	(Ileostylus_micranthus	(Muellerina_celastroides	Muellerina_eucalyptoides)))	((Cecarria_obtusifolia	((Loranthus_delavayi	(Loranthus_kaoi	Loranthus_odoratus))	(Loranthus_grewingkii	Loranthus_europaeus)))	((((Phthirusa_inorna	(Tripodanthus_acutifolius	(Tripodanthus_belmirensis	Tripodanthus_flagellaris)))	(Psittacanthus_calyculatus	(((Cladocolea_cupulata	Cladocolea_mcvaughii)	(Psittacanthus_schiedeanus	((Cladocolea_gracilis	((Struthanthus_orbicularis	Struthanthus_oerstedii)	(Struthanthus_woodsonii	Struthanthus_sp_RE_5128_1)))	Psittacanthus_angustifolius)))	(Passovia_pyrifolia	(Dendropemon_bicolor	Oryctanthus_occidentalis)))))
(((Oncella_ambigua	Oncocalyx_sulfureus)	Agelanthus_sansibarensis)	(Berhautia_senegalensis	((Oedina_pendens	((Socratina_bemarivensis	Vanwykia_remota)	(((((Taxillus_chinensis	(Scurrula_pulverulenta	(Scurrula_ferruginea	Scurrula_parasitica)))	(Helixanthera_cylindrica	((((Helicanthes_elastica	Amyema_queenslandica)	(((Amyema_glabra	((Amyema_cambagei	Diplatia_furcata)	Diplatia_grandibractea))	Dactyliophora_novaeguineae)	Benthamina_alyxifolia))	Sogerianthe_sessiflora)	((Baratranthus_axanthus	((((Tupeia_antarctica	(Aetanthus_nodosus	Desmaria_mutabilis))	((((((Tristerix_pubescens	Tristerix_longebracteatus)	Tristerix_grandiflorus)	Tristerix_peytonii)	(Tristerix_chodatianus	Tristerix_peruvianus))	(((Tristerix_aphyllus	Tristerix_corymbosus)	Tristerix_penduliflorus)	Tristerix_verticillatus))	(Notanthera_heterophylla	Ligaria_cuneifolia)))	((((Phthirusa_inorna	((Tripodanthus_acutifolius	Tripodanthus_belmirensis)	Tripodanthus_flagellaris))	(((Struthanthus_sp_RE_5128_1	((Cladocolea_gracilis	(((Cladocolea_cupulata	Cladocolea_mcvaughii)	Struthanthus_orbicularis)	Struthanthus_oerstedii))	Struthanthus_woodsonii))	Psittacanthus_angustifolius)	(Passovia_pyrifolia
((((Oncella_ambigua	Oncocalyx_sulfureus)	Agelanthus_sansibarensis)	Berhautia_senegalensis)	((Oedina_pendens	((Socratina_bemarivensis	Vanwykia_remota)	((((Septulina_glauca	Phragmanthera_crassicaulis)	((Globimetula_dinklagei	Emelianthe_panganensis)	((Tapinanthus_sp_OM825	((Tapinanthus_quinquangulus	Oliverella_rubroviridis)	Englerina_woodfordioides))	(Spragueanella_rhamnifolia	Erianthemum_dregei))))	(Helixanthera_kirkii	Moquiniella_rubra))	(((((Taxillus_chinensis	(Scurrula_pulverulenta	(Scurrula_ferruginea	Scurrula_parasitica)))	(Helixanthera_cylindrica	(((Helixanthera_parasitica	Phragmanthera_regularis)	((((((((Ligaria_cuneifolia	((Psittacanthus_calyculatus	(Phthirusa_inorna	((Tripodanthus_acutifolius	Tripodanthus_belmirensis)	Tripodanthus_flagellaris)))	((((Cladocolea_gracilis	Psittacanthus_angustifolius)	(Struthanthus_woodsonii	(Struthanthus_sp_RE_5128_1	(Struthanthus_orbicularis	Struthanthus_oerstedii))))	(Psittacanthus_schiedeanus	(Cladocolea_cupulata	Cladocolea_mcvaughii)))	(Passovia_pyrifolia	(Dendropemon_bicolor	Oryctanthus_occidentalis)))))	((Atkinsonia_ligustrina	((Alepis_flavida	Peraxilla_tetrapetala)	(Notanthera_heterophylla	((Amylotheca_duthieana	(Lepidaria_oviceps
(((Oncella_ambigua	Oncocalyx_sulfureus)	Agelanthus_sansibarensis)	(Oncocalyx_schimperi	(((Phragmanthera_regularis	((((Globimetula_dinklagei	(Septulina_glauca	Emelianthe_panganensis))	(((Tapinanthus_quinquangulus	Oliverella_rubroviridis)	Englerina_woodfordioides)	((Spragueanella_rhamnifolia	Erianthemum_dregei)	Tapinanthus_sp_OM825)))	Phragmanthera_crassicaulis)	(Helixanthera_kirkii	Moquiniella_rubra)))	(((((Taxillus_chinensis	(Scurrula_pulverulenta	(Scurrula_ferruginea	Scurrula_parasitica)))	(Plicosepalus_curviflorus	(Helixanthera_cylindrica	(((((Amyema_glabra	(Diplatia_furcata	(Diplatia_grandibractea	Amyema_cambagei)))	Dactyliophora_novaeguineae)	(Benthamina_alyxifolia	(Helicanthes_elastica	Amyema_queenslandica)))	Sogerianthe_sessiflora)	(((Nuytsia_floribunda	(Gaiadendron_punctatum	(Atkinsonia_ligustrina	(((Alepis_flavida	Peraxilla_tetrapetala)	((Amylotheca_duthieana	(Lepidaria_oviceps	Loxanthera_speciosa))	(((Decaisnina_triflora	((Decaisnina_signata	Decaisnina_congesta)	Decaisnina_brittenii))	((Macrosolen_cochinchinensis	Macrosolen_melintangensis)	Lepidaria_sp_Nickrent_4044))	(Lepeostegeres_lancifolia	(Amylotheca_subumbellata	(Lysiana_exocarpi
((Berhautia_senegalensis	((Oncocalyx_schimperi	(Oncella_ambigua	Oncocalyx_sulfureus))	Agelanthus_sansibarensis))	((((Socratina_bemarivensis	Vanwykia_remota)	((Bakerella_sp_Nickrent_4161	((((Taxillus_chinensis	(Scurrula_ferruginea	(Scurrula_parasitica	Scurrula_pulverulenta)))	((((Helixanthera_parasitica	Phragmanthera_regularis)	((((((Phthirusa_inorna	((Tripodanthus_acutifolius	(Tripodanthus_belmirensis	Tripodanthus_flagellaris))	((((((Struthanthus_sp_RE_5128_1	(((Cladocolea_cupulata	Cladocolea_mcvaughii)	Struthanthus_orbicularis)	Struthanthus_oerstedii))	Struthanthus_woodsonii)	Cladocolea_gracilis)	(((Dendropemon_bicolor	Oryctanthus_occidentalis)	Passovia_pyrifolia)	Psittacanthus_angustifolius))	Psittacanthus_schiedeanus)	Psittacanthus_calyculatus)))	Tupeia_antarctica)	(((Aetanthus_nodosus	Desmaria_mutabilis)	Nuytsia_floribunda)	((Gaiadendron_punctatum	((Alepis_flavida	Peraxilla_tetrapetala)	(Notanthera_heterophylla	((((Lepeostegeres_lancifolia	(Decaisnina_triflora	((Decaisnina_signata	Decaisnina_congesta)	Decaisnina_brittenii)))	((Macrosolen_cochinchinensis	Macrosolen_melintangensis)	Lepidaria_sp_Nickrent_4044))	(Amylotheca_duthieana	Loxanthera_speciosa))	(Lepidaria_oviceps
((((Oncella_ambigua	Oncocalyx_sulfureus)	Agelanthus_sansibarensis)	Berhautia_senegalensis)	(Oncocalyx_schimperi	((Englerina_ramulosa	Tapinanthus_constrictiflorus)	(Oedina_pendens	(((Phragmanthera_regularis	(Phragmanthera_crassicaulis	((Globimetula_dinklagei	Emelianthe_panganensis)	((Englerina_woodfordioides	(Tapinanthus_quinquangulus	Oliverella_rubroviridis))	(Tapinanthus_sp_OM825	(Spragueanella_rhamnifolia	Erianthemum_dregei))))))	(Plicosepalus_curviflorus	(Helixanthera_kirkii	Moquiniella_rubra)))	((Vanwykia_remota	Socratina_bemarivensis)	((Septulina_glauca	Bakerella_sp_Nickrent_4161)	(((Helixanthera_parasitica	(Taxillus_chinensis	(Scurrula_ferruginea	(Scurrula_pulverulenta	Scurrula_parasitica))))	(((Cecarria_obtusifolia	((Loranthus_delavayi	(Loranthus_kaoi	Loranthus_odoratus))	(Loranthus_grewingkii	Loranthus_europaeus)))	(((Gaiadendron_punctatum	((((((Phthirusa_inorna	((Tripodanthus_belmirensis	Tripodanthus_flagellaris)	Tripodanthus_acutifolius))	(((Oryctanthus_occidentalis	Dendropemon_bicolor)	(Psittacanthus_angustifolius	(Psittacanthus_schiedeanus	Passovia_pyrifolia)))	(Psittacanthus_calyculatus	(Cladocolea_gracilis	(Struthanthus_woodsonii	(Struthanthus_sp_RE_5128_1
(((Oncella_ambigua	Oncocalyx_sulfureus)	Agelanthus_sansibarensis)	(Berhautia_senegalensis	((Englerina_ramulosa	Tapinanthus_constrictiflorus)	(Oncocalyx_schimperi	(Oedina_pendens	((Vanwykia_remota	Socratina_bemarivensis)	((((((((Globimetula_dinklagei	Emelianthe_panganensis)	(Tapinanthus_sp_OM825	(Spragueanella_rhamnifolia	Erianthemum_dregei)))	(Englerina_woodfordioides	(Tapinanthus_quinquangulus	Oliverella_rubroviridis)))	Phragmanthera_regularis)	(Septulina_glauca	Phragmanthera_crassicaulis))	(Helixanthera_kirkii	Moquiniella_rubra))	((Plicosepalus_curviflorus	(Taxillus_chinensis	(Scurrula_pulverulenta	(Scurrula_parasitica	Scurrula_ferruginea))))	(Helixanthera_cylindrica	((Baratranthus_axanthus	((Helixanthera_parasitica	(Ileostylus_micranthus	(Muellerina_celastroides	Muellerina_eucalyptoides)))	((Cecarria_obtusifolia	(((Loranthus_kaoi	Loranthus_delavayi)	Loranthus_odoratus)	(Loranthus_grewingkii	Loranthus_europaeus)))	(((Atkinsonia_ligustrina	((((((Phthirusa_inorna	(Tripodanthus_flagellaris	(Tripodanthus_acutifolius	Tripodanthus_belmirensis)))	(((Psittacanthus_angustifolius	Passovia_pyrifolia)	(Oryctanthus_occidentalis	Dendropemon_bicolor))	(Psittacanthus_schiedeanus
(((Oncella_ambigua	Oncocalyx_sulfureus)	Agelanthus_sansibarensis)	(Berhautia_senegalensis	(((Oncocalyx_schimperi	Englerina_ramulosa)	Tapinanthus_constrictiflorus)	(Oedina_pendens	((Vanwykia_remota	Socratina_bemarivensis)	((((Septulina_glauca	Phragmanthera_crassicaulis)	((((Tapinanthus_sp_OM825	(Spragueanella_rhamnifolia	Erianthemum_dregei))	(Englerina_woodfordioides	(Tapinanthus_quinquangulus	Oliverella_rubroviridis)))	((Globimetula_dinklagei	Phragmanthera_regularis)	Emelianthe_panganensis))	(Plicosepalus_curviflorus	(Helixanthera_kirkii	Moquiniella_rubra))))	((Taxillus_chinensis	(Scurrula_ferruginea	(Scurrula_pulverulenta	Scurrula_parasitica)))	((Baratranthus_axanthus	Helixanthera_cylindrica)	((Sogerianthe_sessiflora	((Benthamina_alyxifolia	(Helicanthes_elastica	Amyema_queenslandica))	((Amyema_glabra	(Diplatia_furcata	(Amyema_cambagei	Diplatia_grandibractea)))	Dactyliophora_novaeguineae)))	(Helixanthera_parasitica	(((((((Tristerix_corymbosus	Tristerix_aphyllus)	Tristerix_penduliflorus)	((((Tristerix_pubescens	Tristerix_longebracteatus)	Tristerix_grandiflorus)	(Tristerix_peytonii	(Tristerix_chodatianus	Tristerix_peruvianus)))	Tristerix_verticillatus))
(((Oncocalyx_schimperi	(Oncella_ambigua	Oncocalyx_sulfureus))	Agelanthus_sansibarensis)	((Berhautia_senegalensis	(Englerina_ramulosa	Tapinanthus_constrictiflorus))	(Oedina_pendens	((((Septulina_glauca	Phragmanthera_crassicaulis)	(((Tapinanthus_sp_OM825	(Spragueanella_rhamnifolia	Erianthemum_dregei))	(Englerina_woodfordioides	(Tapinanthus_quinquangulus	Oliverella_rubroviridis)))	((Globimetula_dinklagei	Phragmanthera_regularis)	Emelianthe_panganensis)))	(Plicosepalus_curviflorus	(Helixanthera_kirkii	Moquiniella_rubra)))	((Bakerella_sp_Nickrent_4161	(((((Helixanthera_parasitica	Taxillus_chinensis)	(Scurrula_pulverulenta	(Scurrula_parasitica	Scurrula_ferruginea)))	(Helixanthera_cylindrica	((Baratranthus_axanthus	(Sogerianthe_sessiflora	((Benthamina_alyxifolia	(Helicanthes_elastica	Amyema_queenslandica))	(((Amyema_glabra	(Diplatia_furcata	Diplatia_grandibractea))	Amyema_cambagei)	Dactyliophora_novaeguineae))))	((Nuytsia_floribunda	(Tupeia_antarctica	(Gaiadendron_punctatum	(((((Phthirusa_inorna	(Tripodanthus_flagellaris	(Tripodanthus_acutifolius	Tripodanthus_belmirensis)))	((Passovia_pyrifolia	(Oryctanthus_occidentalis	Dendropemon_bicolor))	(Psittacanthus_calyculatus
(((Oncocalyx_schimperi	(Oncella_ambigua	Oncocalyx_sulfureus))	Agelanthus_sansibarensis)	((Berhautia_senegalensis	(Englerina_ramulosa	Tapinanthus_constrictiflorus))	(Oedina_pendens	((Vanwykia_remota	Socratina_bemarivensis)	((((Phragmanthera_crassicaulis	(((Spragueanella_rhamnifolia	Erianthemum_dregei)	(Tapinanthus_sp_OM825	(Englerina_woodfordioides	(Tapinanthus_quinquangulus	Oliverella_rubroviridis))))	((Globimetula_dinklagei	Phragmanthera_regularis)	(Helixanthera_kirkii	Emelianthe_panganensis))))	Moquiniella_rubra)	(Septulina_glauca	Bakerella_sp_Nickrent_4161))	((((Taxillus_chinensis	(Scurrula_ferruginea	(Scurrula_pulverulenta	Scurrula_parasitica)))	((Baratranthus_axanthus	((Benthamina_alyxifolia	(Helixanthera_parasitica	(Helicanthes_elastica	Amyema_queenslandica)))	(((Amyema_glabra	((Diplatia_furcata	Amyema_cambagei)	Diplatia_grandibractea))	Dactyliophora_novaeguineae)	Sogerianthe_sessiflora)))	((Plicosepalus_curviflorus	((Nuytsia_floribunda	(((Atkinsonia_ligustrina	(Gaiadendron_punctatum	((Alepis_flavida	Peraxilla_tetrapetala)	((Amylotheca_duthieana	(Lepidaria_oviceps	Loxanthera_speciosa))	(((((Decaisnina_signata	Decaisnina_congesta)
((Berhautia_senegalensis	((Oncella_ambigua	Oncocalyx_sulfureus)	Agelanthus_sansibarensis))	((Englerina_ramulosa	Tapinanthus_constrictiflorus)	((Oedina_pendens	((Vanwykia_remota	Socratina_bemarivensis)	(((((Septulina_glauca	Phragmanthera_crassicaulis)	(((Spragueanella_rhamnifolia	Erianthemum_dregei)	(Tapinanthus_sp_OM825	(Englerina_woodfordioides	(Tapinanthus_quinquangulus	Oliverella_rubroviridis))))	((Globimetula_dinklagei	Phragmanthera_regularis)	Emelianthe_panganensis)))	(Helixanthera_kirkii	Moquiniella_rubra))	Bakerella_sp_Nickrent_4161)	((((Taxillus_chinensis	(Scurrula_pulverulenta	(Scurrula_parasitica	Scurrula_ferruginea)))	(((Sogerianthe_sessiflora	((Amyema_cambagei	(Helicanthes_elastica	Amyema_queenslandica))	(Benthamina_alyxifolia	((Amyema_glabra	(Diplatia_furcata	Diplatia_grandibractea))	Dactyliophora_novaeguineae))))	((Helixanthera_parasitica	((Nuytsia_floribunda	((Tupeia_antarctica	(((Tristerix_chodatianus	Tristerix_peruvianus)	(Tristerix_peytonii	((Tristerix_longebracteatus	Tristerix_grandiflorus)	Tristerix_pubescens)))	(Tristerix_verticillatus	((Tristerix_corymbosus	Tristerix_aphyllus)	Tristerix_penduliflorus))))	(((((((Tripodanthus_belmirensis
((Berhautia_senegalensis	((Oncella_ambigua	Oncocalyx_sulfureus)	Agelanthus_sansibarensis))	((Englerina_ramulosa	Tapinanthus_constrictiflorus)	((Oedina_pendens	((Vanwykia_remota	Socratina_bemarivensis)	((((Septulina_glauca	Phragmanthera_crassicaulis)	(((Tapinanthus_sp_OM825	(Spragueanella_rhamnifolia	Erianthemum_dregei))	(Englerina_woodfordioides	(Tapinanthus_quinquangulus	Oliverella_rubroviridis)))	(Globimetula_dinklagei	Emelianthe_panganensis)))	(Helixanthera_kirkii	Moquiniella_rubra))	(((((Helixanthera_parasitica	Taxillus_chinensis)	(Scurrula_pulverulenta	(Scurrula_parasitica	Scurrula_ferruginea)))	((Baratranthus_axanthus	(Plicosepalus_curviflorus	(Sogerianthe_sessiflora	((Helicanthes_elastica	Amyema_queenslandica)	(Benthamina_alyxifolia	((Amyema_glabra	(Amyema_cambagei	(Diplatia_furcata	Diplatia_grandibractea)))	Dactyliophora_novaeguineae))))))	((Phragmanthera_regularis	((Ileostylus_micranthus	(Muellerina_celastroides	Muellerina_eucalyptoides))	(((((Tristerix_corymbosus	Tristerix_aphyllus)	(Tristerix_penduliflorus	((((Tristerix_longebracteatus	Tristerix_grandiflorus)	Tristerix_pubescens)	((Tristerix_chodatianus	Tristerix_peruvianus)	Tristerix_peytonii))
(((Oncocalyx_schimperi	(Oncella_ambigua	Oncocalyx_sulfureus))	Agelanthus_sansibarensis)	(Berhautia_senegalensis	((Oedina_pendens	((Vanwykia_remota	Socratina_bemarivensis)	((((Helixanthera_parasitica	(Taxillus_chinensis	(Scurrula_pulverulenta	(Scurrula_parasitica	Scurrula_ferruginea))))	(Helixanthera_cylindrica	((((Sogerianthe_sessiflora	(((Amyema_cambagei	(Amyema_glabra	(Diplatia_grandibractea	Diplatia_furcata)))	Dactyliophora_novaeguineae)	((Helicanthes_elastica	Amyema_queenslandica)	Benthamina_alyxifolia)))	Plicosepalus_curviflorus)	Baratranthus_axanthus)	((Cecarria_obtusifolia	((Loranthus_delavayi	(Loranthus_kaoi	Loranthus_odoratus))	(Loranthus_grewingkii	Loranthus_europaeus)))	((Ileostylus_micranthus	(Muellerina_celastroides	Muellerina_eucalyptoides))	(Nuytsia_floribunda	((Tupeia_antarctica	((((Aetanthus_nodosus	Desmaria_mutabilis)	(Ligaria_cuneifolia	((((Psittacanthus_calyculatus	(Passovia_pyrifolia	(Oryctanthus_occidentalis	Dendropemon_bicolor)))	(((((Struthanthus_sp_RE_5128_1	(Struthanthus_oerstedii	Struthanthus_orbicularis))	((Cladocolea_cupulata	Cladocolea_mcvaughii)	Struthanthus_woodsonii))	Psittacanthus_angustifolius)
(((Oncocalyx_schimperi	(Oncella_ambigua	Oncocalyx_sulfureus))	(Agelanthus_sansibarensis	Englerina_woodfordioides))	(Berhautia_senegalensis	((Oedina_pendens	((((Septulina_glauca	Phragmanthera_crassicaulis)	((((Tapinanthus_sp_OM825	(Spragueanella_rhamnifolia	Erianthemum_dregei))	Oliverella_rubroviridis)	((Phragmanthera_regularis	Globimetula_dinklagei)	Emelianthe_panganensis))	(Helixanthera_kirkii	Moquiniella_rubra)))	Bakerella_sp_Nickrent_4161)	(((((Dendrophthoe_constricta	(Dendrophthoe_curvata	(Dendrophthoe_longituba	Dendrophthoe_vitellina)))	(Helixanthera_coccinea	Tolypanthus_involucratus))	(Vanwykia_remota	Socratina_bemarivensis))	Plicosepalus_sagittifolius)	((Plicosepalus_curviflorus	((Tapinanthus_quinquangulus	Taxillus_chinensis)	(Scurrula_pulverulenta	(Scurrula_parasitica	Scurrula_ferruginea))))	(Helixanthera_cylindrica	(((Sogerianthe_sessiflora	(((Amyema_glabra	((Amyema_cambagei	Diplatia_grandibractea)	Diplatia_furcata))	Dactyliophora_novaeguineae)	((Helixanthera_parasitica	(Helicanthes_elastica	Amyema_queenslandica))	Benthamina_alyxifolia)))	Baratranthus_axanthus)	(((((((Alepis_flavida	Peraxilla_tetrapetala)	(((((Lepidaria_oviceps	Lepidaria_sp_Nickrent_4044)
(((((((Oncella_ambigua	Oncocalyx_sulfureus)	Berhautia_senegalensis)	Oncocalyx_schimperi)	(Englerina_ramulosa	Tapinanthus_constrictiflorus))	(Oedina_pendens	((Vanwykia_remota	(Helixanthera_parasitica	Socratina_bemarivensis))	((((Taxillus_chinensis	(Scurrula_pulverulenta	(Scurrula_parasitica	Scurrula_ferruginea)))	(Helixanthera_cylindrica	((Plicosepalus_curviflorus	((Sogerianthe_sessiflora	((((Amyema_glabra	(Diplatia_grandibractea	Diplatia_furcata))	Amyema_cambagei)	Dactyliophora_novaeguineae)	((Helicanthes_elastica	Amyema_queenslandica)	Benthamina_alyxifolia)))	Baratranthus_axanthus))	((Cecarria_obtusifolia	((Loranthus_odoratus	(Loranthus_delavayi	Loranthus_kaoi))	(Loranthus_grewingkii	Loranthus_europaeus)))	((Ileostylus_micranthus	(Muellerina_celastroides	Muellerina_eucalyptoides))	(((((Tristerix_peytonii	(Tristerix_chodatianus	Tristerix_peruvianus))	((Tristerix_grandiflorus	Tristerix_longebracteatus)	Tristerix_pubescens))	((Tristerix_corymbosus	Tristerix_aphyllus)	(Tristerix_verticillatus	Tristerix_penduliflorus)))	((Gaiadendron_punctatum	((((Lepidaria_oviceps	Desmaria_mutabilis)	Atkinsonia_ligustrina)	((Alepis_flavida
((Agelanthus_sansibarensis	(Oncella_ambigua	Oncocalyx_sulfureus))	((((Englerina_ramulosa	Tapinanthus_constrictiflorus)	((((((Tolypanthus_involucratus	(Taxillus_chinensis	(Scurrula_ferruginea	(Scurrula_parasitica	Scurrula_pulverulenta))))	(Helixanthera_cylindrica	(((Helixanthera_parasitica	Plicosepalus_curviflorus)	(((Cecarria_obtusifolia	((Loranthus_grewingkii	Loranthus_europaeus)	(Loranthus_odoratus	(Loranthus_kaoi	Loranthus_delavayi))))	((((((Tristerix_peytonii	(Tristerix_chodatianus	Tristerix_pubescens))	(Tristerix_peruvianus	(Tristerix_grandiflorus	Tristerix_longebracteatus)))	(Tristerix_verticillatus	((Tristerix_corymbosus	Tristerix_aphyllus)	Tristerix_penduliflorus)))	Tupeia_antarctica)	((((Peraxilla_tetrapetala	Alepis_flavida)	(((Lepidaria_oviceps	Loxanthera_speciosa)	Amylotheca_duthieana)	(((((Decaisnina_brittenii	(Decaisnina_congesta	Decaisnina_signata))	Decaisnina_triflora)	(Lepidaria_sp_Nickrent_4044	(Macrosolen_melintangensis	Macrosolen_cochinchinensis)))	(Amylotheca_subumbellata	(Lysiana_maritima	(Lysiana_exocarpi	Lysiana_filifolia))))	Lepeostegeres_lancifolia)))	(((Aetanthus_nodosus	Desmaria_mutabilis)	((Notanthera_heterophylla
((Agelanthus_sansibarensis	(Oncocalyx_schimperi	(Oncella_ambigua	Oncocalyx_sulfureus)))	((Berhautia_senegalensis	(Englerina_ramulosa	Tapinanthus_constrictiflorus))	((((Plicosepalus_sagittifolius	(((((Dendrophthoe_longituba	Dendrophthoe_vitellina)	Dendrophthoe_constricta)	Dendrophthoe_curvata)	(Tolypanthus_involucratus	Helixanthera_coccinea))	((Taxillus_chinensis	(Scurrula_pulverulenta	(Scurrula_ferruginea	Scurrula_parasitica)))	(Helixanthera_cylindrica	((Helixanthera_parasitica	Plicosepalus_curviflorus)	((((Cecarria_obtusifolia	((Loranthus_grewingkii	Loranthus_europaeus)	(Loranthus_delavayi	(Loranthus_odoratus	Loranthus_kaoi))))	((((((Tristerix_peytonii	(Tristerix_chodatianus	Tristerix_peruvianus))	(Tristerix_grandiflorus	(Tristerix_pubescens	Tristerix_longebracteatus)))	(Tristerix_verticillatus	((Tristerix_corymbosus	Tristerix_aphyllus)	Tristerix_penduliflorus)))	Tupeia_antarctica)	(((Notanthera_heterophylla	((Peraxilla_tetrapetala	Alepis_flavida)	((Loxanthera_speciosa	(Lepeostegeres_lancifolia	Amylotheca_duthieana))	((((Decaisnina_brittenii	(Decaisnina_congesta	Decaisnina_signata))	Decaisnina_triflora)	(Lepidaria_sp_Nickrent_4044	(Macrosolen_melintangensis
(((Agelanthus_sansibarensis	(Oncella_ambigua	Oncocalyx_sulfureus))	((Oncocalyx_schimperi	(Englerina_ramulosa	Tapinanthus_constrictiflorus))	Berhautia_senegalensis))	(((((Bakerella_sp_Nickrent_4161	Plicosepalus_sagittifolius)	((((Helixanthera_coccinea	Dendrophthoe_constricta)	(Dendrophthoe_curvata	(Dendrophthoe_longituba	Dendrophthoe_vitellina)))	Tolypanthus_involucratus)	((Taxillus_chinensis	(Scurrula_ferruginea	(Scurrula_parasitica	Scurrula_pulverulenta)))	((Baratranthus_axanthus	Helixanthera_cylindrica)	(Plicosepalus_curviflorus	((Helixanthera_parasitica	(((Cecarria_obtusifolia	((Loranthus_grewingkii	Loranthus_europaeus)	(Loranthus_delavayi	(Loranthus_odoratus	Loranthus_kaoi))))	((Nuytsia_floribunda	(((Tristerix_peytonii	(Tristerix_chodatianus	Tristerix_peruvianus))	((Tristerix_grandiflorus	Tristerix_longebracteatus)	Tristerix_pubescens))	(Tristerix_verticillatus	((Tristerix_corymbosus	Tristerix_aphyllus)	Tristerix_penduliflorus))))	(Tupeia_antarctica	((((Peraxilla_tetrapetala	Alepis_flavida)	((Loxanthera_speciosa	(Lepeostegeres_lancifolia	Amylotheca_duthieana))	((((Decaisnina_brittenii	(Decaisnina_congesta	Decaisnina_signata))	Decaisnina_triflora)
((Englerina_ramulosa	Tapinanthus_constrictiflorus)	((((Bakerella_sp_Nickrent_4161	(Plicosepalus_curviflorus	(((((Englerina_woodfordioides	(Tapinanthus_quinquangulus	Oliverella_rubroviridis))	(Tapinanthus_sp_OM825	(Spragueanella_rhamnifolia	Erianthemum_dregei)))	(Septulina_glauca	(Emelianthe_panganensis	Globimetula_dinklagei)))	Phragmanthera_crassicaulis)	(Phragmanthera_regularis	(Helixanthera_kirkii	Moquiniella_rubra)))))	((Vanwykia_remota	Socratina_bemarivensis)	(Plicosepalus_sagittifolius	(((Helixanthera_coccinea	(Dendrophthoe_curvata	(Dendrophthoe_constricta	(Dendrophthoe_longituba	Dendrophthoe_vitellina))))	Tolypanthus_involucratus)	((Taxillus_chinensis	(Scurrula_ferruginea	(Scurrula_parasitica	Scurrula_pulverulenta)))	(Helixanthera_cylindrica	(((Cecarria_obtusifolia	((Loranthus_grewingkii	Loranthus_europaeus)	(Loranthus_odoratus	(Loranthus_kaoi	Loranthus_delavayi))))	((((Muellerina_eucalyptoides	Muellerina_celastroides)	Ileostylus_micranthus)	Helixanthera_parasitica)	((Nuytsia_floribunda	(((Tristerix_corymbosus	Tristerix_aphyllus)	Tristerix_penduliflorus)	(((Tristerix_peytonii	(Tristerix_chodatianus	Tristerix_peruvianus))	((Tristerix_grandiflorus	Tristerix_longebracteatus)
[truncated: 516 more rows]
[truncated: 60 more columns]
