# Supplementary material for: Eocene Loranthaceae pollen pushes back divergence ages for major splits in the family
Source: PeerJ. 2017 Jun 7;5:e3373. doi: 10.7717/peerj.3373 (PMC5466002; doi:10.7717/peerj.3373)
Supplement: Supplemental Information 8 — This archive includes all data and analysis files referred to in the main text and supplementary files that are needed to reproduce the shown results. See GuideToFiles.txt for naming schemes and contents of each subfolder included in this archive, and File S1 for analysis set-ups and further background information. [file peerj-05-3373-s008.zip › Step3_speciestrees/ML/RAxML_info.cp.noq]

IMPORTANT WARNING: Alignment column 1855 contains only undetermined values which will be treated as missing data
IMPORTANT WARNING: Alignment column 1856 contains only undetermined values which will be treated as missing data
IMPORTANT WARNING: Alignment column 1857 contains only undetermined values which will be treated as missing data
IMPORTANT WARNING: Alignment column 2474 contains only undetermined values which will be treated as missing data
IMPORTANT WARNING: Alignment column 2475 contains only undetermined values which will be treated as missing data
IMPORTANT WARNING: Alignment column 2476 contains only undetermined values which will be treated as missing data
IMPORTANT WARNING: Alignment column 2477 contains only undetermined values which will be treated as missing data
IMPORTANT WARNING: Alignment column 2478 contains only undetermined values which will be treated as missing data
IMPORTANT WARNING: Alignment column 2479 contains only undetermined values which will be treated as missing data
IMPORTANT WARNING: Alignment column 2480 contains only undetermined values which will be treated as missing data
IMPORTANT WARNING: Alignment column 2481 contains only undetermined values which will be treated as missing data

IMPORTANT WARNING
Found 11 columns that contain only undetermined values which will be treated as missing data.
Normally these columns should be excluded from the analysis.

Just in case you might need it, an alignment file with 
undetermined columns removed is printed to file 00b_cp.all.c.m1.epf.reduced


Using BFGS method to optimize GTR rate parameters, to disable this specify "--no-bfgs" 


Alignment has 11 completely undetermined sites that will be automatically removed from the input data


This is RAxML version 8.2.4 released by Alexandros Stamatakis on October 02 2015.

With greatly appreciated code contributions by:
Andre Aberer      (HITS)
Simon Berger      (HITS)
Alexey Kozlov     (HITS)
Kassian Kobert    (HITS)
David Dao         (KIT and HITS)
Nick Pattengale   (Sandia)
Wayne Pfeiffer    (SDSC)
Akifumi S. Tanabe (NRIFS)

Alignment has 1741 distinct alignment patterns

Proportion of gaps and completely undetermined characters in this alignment: 53.39%

RAxML rapid bootstrapping and subsequent ML search

Using 1 distinct models/data partitions with joint branch length optimization


Executing 1000 rapid bootstrap inferences and thereafter a thorough ML search 

All free model parameters will be estimated by RAxML
ML estimate of 25 per site rate categories

Likelihood of final tree will be evaluated and optimized under GAMMA

GAMMA Model parameters will be estimated up to an accuracy of 0.1000000000 Log Likelihood units

Partition: 0
Alignment Patterns: 1741
Name: No Name Provided
DataType: DNA
Substitution Matrix: GTR


RAxML was called as follows:

/home/kaplipa/SOFTWARE/standard-RAxML/raxmlHPC-PTHREADS-SSE3 -T 24 -s 00b_cp.all.c.m1.epf -m GTRCAT -n cp.noq -f a -x 64566 -# autoMRE -p 1234 


Time for BS model parameter optimization 0.781330
Bootstrap[0]: Time 4.317290 seconds, bootstrap likelihood -19693.768785, best rearrangement setting 5
Bootstrap[1]: Time 3.383413 seconds, bootstrap likelihood -20377.502925, best rearrangement setting 9
Bootstrap[2]: Time 3.355667 seconds, bootstrap likelihood -19347.711479, best rearrangement setting 14
Bootstrap[3]: Time 3.135847 seconds, bootstrap likelihood -19633.025311, best rearrangement setting 15
Bootstrap[4]: Time 3.131716 seconds, bootstrap likelihood -19855.820122, best rearrangement setting 5
Bootstrap[5]: Time 3.460539 seconds, bootstrap likelihood -18953.103758, best rearrangement setting 12
Bootstrap[6]: Time 3.264152 seconds, bootstrap likelihood -19016.236065, best rearrangement setting 8
Bootstrap[7]: Time 3.358088 seconds, bootstrap likelihood -19715.935900, best rearrangement setting 8
Bootstrap[8]: Time 3.316736 seconds, bootstrap likelihood -19081.403792, best rearrangement setting 12
Bootstrap[9]: Time 3.409686 seconds, bootstrap likelihood -19556.572813, best rearrangement setting 7
Bootstrap[10]: Time 3.293082 seconds, bootstrap likelihood -19875.436039, best rearrangement setting 7
Bootstrap[11]: Time 3.587739 seconds, bootstrap likelihood -19201.328745, best rearrangement setting 11
Bootstrap[12]: Time 3.167065 seconds, bootstrap likelihood -19509.242594, best rearrangement setting 5
Bootstrap[13]: Time 3.139601 seconds, bootstrap likelihood -19389.868959, best rearrangement setting 5
Bootstrap[14]: Time 2.634815 seconds, bootstrap likelihood -19892.171376, best rearrangement setting 6
Bootstrap[15]: Time 3.631173 seconds, bootstrap likelihood -20060.753157, best rearrangement setting 14
Bootstrap[16]: Time 3.162916 seconds, bootstrap likelihood -19988.847984, best rearrangement setting 11
Bootstrap[17]: Time 2.957373 seconds, bootstrap likelihood -19804.529410, best rearrangement setting 9
Bootstrap[18]: Time 3.466425 seconds, bootstrap likelihood -19671.747455, best rearrangement setting 9
Bootstrap[19]: Time 3.316139 seconds, bootstrap likelihood -20113.418827, best rearrangement setting 14
Bootstrap[20]: Time 3.244075 seconds, bootstrap likelihood -20188.880132, best rearrangement setting 12
Bootstrap[21]: Time 3.588829 seconds, bootstrap likelihood -20463.761987, best rearrangement setting 11
Bootstrap[22]: Time 3.382503 seconds, bootstrap likelihood -20116.283215, best rearrangement setting 7
Bootstrap[23]: Time 3.421890 seconds, bootstrap likelihood -19863.464870, best rearrangement setting 15
Bootstrap[24]: Time 3.261725 seconds, bootstrap likelihood -19050.094533, best rearrangement setting 14
Bootstrap[25]: Time 3.749168 seconds, bootstrap likelihood -19767.783705, best rearrangement setting 15
Bootstrap[26]: Time 3.061689 seconds, bootstrap likelihood -19612.675726, best rearrangement setting 6
Bootstrap[27]: Time 3.095222 seconds, bootstrap likelihood -20298.720876, best rearrangement setting 15
Bootstrap[28]: Time 3.546230 seconds, bootstrap likelihood -19574.669365, best rearrangement setting 15
Bootstrap[29]: Time 3.229617 seconds, bootstrap likelihood -18923.070657, best rearrangement setting 9
Bootstrap[30]: Time 3.754196 seconds, bootstrap likelihood -19366.850473, best rearrangement setting 7
Bootstrap[31]: Time 3.047954 seconds, bootstrap likelihood -19350.343059, best rearrangement setting 11
Bootstrap[32]: Time 3.065786 seconds, bootstrap likelihood -18825.207287, best rearrangement setting 7
Bootstrap[33]: Time 3.080205 seconds, bootstrap likelihood -19987.814531, best rearrangement setting 8
Bootstrap[34]: Time 3.195953 seconds, bootstrap likelihood -20260.136469, best rearrangement setting 14
Bootstrap[35]: Time 3.378223 seconds, bootstrap likelihood -19948.849517, best rearrangement setting 7
Bootstrap[36]: Time 3.482922 seconds, bootstrap likelihood -19512.667995, best rearrangement setting 11
Bootstrap[37]: Time 3.384207 seconds, bootstrap likelihood -20135.461462, best rearrangement setting 8
Bootstrap[38]: Time 3.108607 seconds, bootstrap likelihood -18803.978690, best rearrangement setting 6
Bootstrap[39]: Time 2.940005 seconds, bootstrap likelihood -20077.133727, best rearrangement setting 5
Bootstrap[40]: Time 3.258908 seconds, bootstrap likelihood -19993.991938, best rearrangement setting 12
Bootstrap[41]: Time 3.344647 seconds, bootstrap likelihood -19627.963150, best rearrangement setting 13
Bootstrap[42]: Time 2.897400 seconds, bootstrap likelihood -19797.463744, best rearrangement setting 6
Bootstrap[43]: Time 3.059313 seconds, bootstrap likelihood -19982.688390, best rearrangement setting 9
Bootstrap[44]: Time 3.168837 seconds, bootstrap likelihood -19241.387653, best rearrangement setting 10
Bootstrap[45]: Time 3.259795 seconds, bootstrap likelihood -19734.568905, best rearrangement setting 9
Bootstrap[46]: Time 2.844056 seconds, bootstrap likelihood -19611.659559, best rearrangement setting 5
Bootstrap[47]: Time 3.850077 seconds, bootstrap likelihood -18796.410110, best rearrangement setting 11
Bootstrap[48]: Time 3.106001 seconds, bootstrap likelihood -19932.457240, best rearrangement setting 5
Bootstrap[49]: Time 3.164512 seconds, bootstrap likelihood -20232.089669, best rearrangement setting 5
Bootstrap[50]: Time 3.891942 seconds, bootstrap likelihood -18920.610985, best rearrangement setting 8
Bootstrap[51]: Time 3.139125 seconds, bootstrap likelihood -18885.036325, best rearrangement setting 10
Bootstrap[52]: Time 3.244240 seconds, bootstrap likelihood -19301.417214, best rearrangement setting 12
Bootstrap[53]: Time 3.122603 seconds, bootstrap likelihood -20239.803922, best rearrangement setting 7
Bootstrap[54]: Time 3.007396 seconds, bootstrap likelihood -19738.752346, best rearrangement setting 7
Bootstrap[55]: Time 3.278747 seconds, bootstrap likelihood -20145.709877, best rearrangement setting 5
Bootstrap[56]: Time 3.312363 seconds, bootstrap likelihood -19679.742191, best rearrangement setting 7
Bootstrap[57]: Time 3.359976 seconds, bootstrap likelihood -19100.618942, best rearrangement setting 13
Bootstrap[58]: Time 3.319050 seconds, bootstrap likelihood -20351.389910, best rearrangement setting 8
Bootstrap[59]: Time 3.229589 seconds, bootstrap likelihood -19558.882085, best rearrangement setting 13
Bootstrap[60]: Time 3.164396 seconds, bootstrap likelihood -19098.929856, best rearrangement setting 8
Bootstrap[61]: Time 3.593393 seconds, bootstrap likelihood -19687.598667, best rearrangement setting 11
Bootstrap[62]: Time 3.225755 seconds, bootstrap likelihood -19379.751984, best rearrangement setting 13
Bootstrap[63]: Time 3.702774 seconds, bootstrap likelihood -19301.478174, best rearrangement setting 13
Bootstrap[64]: Time 2.993967 seconds, bootstrap likelihood -20145.942168, best rearrangement setting 7
Bootstrap[65]: Time 3.505502 seconds, bootstrap likelihood -19558.447521, best rearrangement setting 10
Bootstrap[66]: Time 3.334362 seconds, bootstrap likelihood -19368.976078, best rearrangement setting 15
Bootstrap[67]: Time 3.609826 seconds, bootstrap likelihood -20152.849237, best rearrangement setting 10
Bootstrap[68]: Time 2.790365 seconds, bootstrap likelihood -19512.858156, best rearrangement setting 8
Bootstrap[69]: Time 2.888399 seconds, bootstrap likelihood -19548.558618, best rearrangement setting 15
Bootstrap[70]: Time 3.533549 seconds, bootstrap likelihood -19274.509716, best rearrangement setting 11
Bootstrap[71]: Time 3.375604 seconds, bootstrap likelihood -20494.587982, best rearrangement setting 15
Bootstrap[72]: Time 3.772800 seconds, bootstrap likelihood -19552.877625, best rearrangement setting 13
Bootstrap[73]: Time 3.118907 seconds, bootstrap likelihood -20357.482405, best rearrangement setting 8
Bootstrap[74]: Time 3.491934 seconds, bootstrap likelihood -18674.436049, best rearrangement setting 11
Bootstrap[75]: Time 3.038997 seconds, bootstrap likelihood -19549.329456, best rearrangement setting 14
Bootstrap[76]: Time 2.879236 seconds, bootstrap likelihood -19298.303935, best rearrangement setting 15
Bootstrap[77]: Time 3.096016 seconds, bootstrap likelihood -19131.425382, best rearrangement setting 11
Bootstrap[78]: Time 3.165894 seconds, bootstrap likelihood -19777.726217, best rearrangement setting 6
Bootstrap[79]: Time 3.832184 seconds, bootstrap likelihood -19274.836285, best rearrangement setting 11
Bootstrap[80]: Time 3.265014 seconds, bootstrap likelihood -18651.019300, best rearrangement setting 14
Bootstrap[81]: Time 3.273995 seconds, bootstrap likelihood -20211.949466, best rearrangement setting 9
Bootstrap[82]: Time 3.152587 seconds, bootstrap likelihood -19257.048726, best rearrangement setting 15
Bootstrap[83]: Time 3.259862 seconds, bootstrap likelihood -19208.986757, best rearrangement setting 7
Bootstrap[84]: Time 3.221186 seconds, bootstrap likelihood -19477.636442, best rearrangement setting 8
Bootstrap[85]: Time 3.051621 seconds, bootstrap likelihood -19435.875922, best rearrangement setting 10
Bootstrap[86]: Time 2.975374 seconds, bootstrap likelihood -19197.361678, best rearrangement setting 10
Bootstrap[87]: Time 3.477504 seconds, bootstrap likelihood -19008.378649, best rearrangement setting 13
Bootstrap[88]: Time 3.163306 seconds, bootstrap likelihood -19834.591231, best rearrangement setting 14
Bootstrap[89]: Time 3.544237 seconds, bootstrap likelihood -19253.604820, best rearrangement setting 14
Bootstrap[90]: Time 3.864096 seconds, bootstrap likelihood -18725.241769, best rearrangement setting 13
Bootstrap[91]: Time 3.134993 seconds, bootstrap likelihood -20131.237783, best rearrangement setting 12
Bootstrap[92]: Time 3.697018 seconds, bootstrap likelihood -19963.382831, best rearrangement setting 10
Bootstrap[93]: Time 3.616753 seconds, bootstrap likelihood -18921.515248, best rearrangement setting 11
Bootstrap[94]: Time 3.308843 seconds, bootstrap likelihood -20500.261986, best rearrangement setting 5
Bootstrap[95]: Time 3.354243 seconds, bootstrap likelihood -19373.916371, best rearrangement setting 15
Bootstrap[96]: Time 3.444864 seconds, bootstrap likelihood -19365.059599, best rearrangement setting 6
Bootstrap[97]: Time 3.563669 seconds, bootstrap likelihood -19089.676754, best rearrangement setting 11
Bootstrap[98]: Time 3.926162 seconds, bootstrap likelihood -18567.642083, best rearrangement setting 15
Bootstrap[99]: Time 3.254529 seconds, bootstrap likelihood -19347.074135, best rearrangement setting 6
Bootstrap[100]: Time 3.405822 seconds, bootstrap likelihood -19437.516760, best rearrangement setting 11
Bootstrap[101]: Time 3.162330 seconds, bootstrap likelihood -19059.407929, best rearrangement setting 6
Bootstrap[102]: Time 3.008157 seconds, bootstrap likelihood -19721.288398, best rearrangement setting 8
Bootstrap[103]: Time 3.474664 seconds, bootstrap likelihood -19262.981215, best rearrangement setting 15
Bootstrap[104]: Time 3.108165 seconds, bootstrap likelihood -19387.604404, best rearrangement setting 8
Bootstrap[105]: Time 3.618044 seconds, bootstrap likelihood -19929.973527, best rearrangement setting 14
Bootstrap[106]: Time 3.282969 seconds, bootstrap likelihood -19385.740844, best rearrangement setting 12
Bootstrap[107]: Time 3.051180 seconds, bootstrap likelihood -19402.547591, best rearrangement setting 6
Bootstrap[108]: Time 3.449839 seconds, bootstrap likelihood -19137.136091, best rearrangement setting 13
Bootstrap[109]: Time 3.077519 seconds, bootstrap likelihood -18471.315285, best rearrangement setting 10
Bootstrap[110]: Time 3.420421 seconds, bootstrap likelihood -18557.689708, best rearrangement setting 14
Bootstrap[111]: Time 3.506369 seconds, bootstrap likelihood -19523.036641, best rearrangement setting 7
Bootstrap[112]: Time 3.449703 seconds, bootstrap likelihood -19888.915438, best rearrangement setting 15
Bootstrap[113]: Time 3.461315 seconds, bootstrap likelihood -20474.567728, best rearrangement setting 12
Bootstrap[114]: Time 3.295236 seconds, bootstrap likelihood -19227.510019, best rearrangement setting 12
Bootstrap[115]: Time 2.835239 seconds, bootstrap likelihood -19426.392574, best rearrangement setting 5
Bootstrap[116]: Time 3.107308 seconds, bootstrap likelihood -18694.131721, best rearrangement setting 14
Bootstrap[117]: Time 3.331585 seconds, bootstrap likelihood -19644.058225, best rearrangement setting 7
Bootstrap[118]: Time 3.206711 seconds, bootstrap likelihood -19831.373673, best rearrangement setting 8
Bootstrap[119]: Time 3.401999 seconds, bootstrap likelihood -19445.991802, best rearrangement setting 15
Bootstrap[120]: Time 3.333371 seconds, bootstrap likelihood -19589.314104, best rearrangement setting 7
Bootstrap[121]: Time 3.688760 seconds, bootstrap likelihood -19062.545716, best rearrangement setting 8
Bootstrap[122]: Time 3.558134 seconds, bootstrap likelihood -19680.711961, best rearrangement setting 6
Bootstrap[123]: Time 3.250299 seconds, bootstrap likelihood -19556.983572, best rearrangement setting 10
Bootstrap[124]: Time 3.446966 seconds, bootstrap likelihood -19899.464809, best rearrangement setting 15
Bootstrap[125]: Time 3.353090 seconds, bootstrap likelihood -19278.516911, best rearrangement setting 12
Bootstrap[126]: Time 3.227122 seconds, bootstrap likelihood -20212.559775, best rearrangement setting 15
Bootstrap[127]: Time 3.274235 seconds, bootstrap likelihood -20429.677870, best rearrangement setting 7
Bootstrap[128]: Time 3.357440 seconds, bootstrap likelihood -19711.242550, best rearrangement setting 11
Bootstrap[129]: Time 3.043325 seconds, bootstrap likelihood -19680.950376, best rearrangement setting 6
Bootstrap[130]: Time 3.726646 seconds, bootstrap likelihood -19685.965050, best rearrangement setting 14
Bootstrap[131]: Time 3.519657 seconds, bootstrap likelihood -19321.183135, best rearrangement setting 15
Bootstrap[132]: Time 3.264709 seconds, bootstrap likelihood -19381.810423, best rearrangement setting 12
Bootstrap[133]: Time 3.087998 seconds, bootstrap likelihood -19787.206942, best rearrangement setting 12
Bootstrap[134]: Time 3.643806 seconds, bootstrap likelihood -19182.328814, best rearrangement setting 14
Bootstrap[135]: Time 3.101730 seconds, bootstrap likelihood -19657.886010, best rearrangement setting 9
Bootstrap[136]: Time 3.285977 seconds, bootstrap likelihood -19916.435049, best rearrangement setting 12
Bootstrap[137]: Time 3.626260 seconds, bootstrap likelihood -19748.930681, best rearrangement setting 13
Bootstrap[138]: Time 3.082463 seconds, bootstrap likelihood -20032.998245, best rearrangement setting 10
Bootstrap[139]: Time 3.215600 seconds, bootstrap likelihood -18979.855887, best rearrangement setting 14
Bootstrap[140]: Time 3.396486 seconds, bootstrap likelihood -19578.116431, best rearrangement setting 5
Bootstrap[141]: Time 3.725439 seconds, bootstrap likelihood -19540.597104, best rearrangement setting 13
Bootstrap[142]: Time 3.730996 seconds, bootstrap likelihood -18954.561507, best rearrangement setting 9
Bootstrap[143]: Time 3.331431 seconds, bootstrap likelihood -18996.333943, best rearrangement setting 6
Bootstrap[144]: Time 3.386783 seconds, bootstrap likelihood -19499.037755, best rearrangement setting 15
Bootstrap[145]: Time 3.124763 seconds, bootstrap likelihood -19611.970949, best rearrangement setting 7
Bootstrap[146]: Time 3.504502 seconds, bootstrap likelihood -19907.918691, best rearrangement setting 12
Bootstrap[147]: Time 3.443495 seconds, bootstrap likelihood -19489.300587, best rearrangement setting 9
Bootstrap[148]: Time 3.460460 seconds, bootstrap likelihood -19128.756132, best rearrangement setting 10
Bootstrap[149]: Time 3.336740 seconds, bootstrap likelihood -19094.467424, best rearrangement setting 10
Bootstrap[150]: Time 3.361525 seconds, bootstrap likelihood -19563.329138, best rearrangement setting 10
Bootstrap[151]: Time 2.973785 seconds, bootstrap likelihood -19341.504013, best rearrangement setting 9
Bootstrap[152]: Time 3.230819 seconds, bootstrap likelihood -19740.022244, best rearrangement setting 9
Bootstrap[153]: Time 3.670251 seconds, bootstrap likelihood -19676.379825, best rearrangement setting 11
Bootstrap[154]: Time 3.683955 seconds, bootstrap likelihood -19570.385189, best rearrangement setting 12
Bootstrap[155]: Time 3.209645 seconds, bootstrap likelihood -19372.688220, best rearrangement setting 11
Bootstrap[156]: Time 3.498248 seconds, bootstrap likelihood -20313.747336, best rearrangement setting 11
Bootstrap[157]: Time 3.330946 seconds, bootstrap likelihood -19431.215547, best rearrangement setting 10
Bootstrap[158]: Time 3.002218 seconds, bootstrap likelihood -19290.786888, best rearrangement setting 7
Bootstrap[159]: Time 2.862735 seconds, bootstrap likelihood -18757.690628, best rearrangement setting 13
Bootstrap[160]: Time 3.429252 seconds, bootstrap likelihood -20215.559978, best rearrangement setting 8
Bootstrap[161]: Time 3.168504 seconds, bootstrap likelihood -19214.428568, best rearrangement setting 10
Bootstrap[162]: Time 3.403903 seconds, bootstrap likelihood -19739.893270, best rearrangement setting 6
Bootstrap[163]: Time 3.307427 seconds, bootstrap likelihood -19369.660956, best rearrangement setting 15
Bootstrap[164]: Time 3.105936 seconds, bootstrap likelihood -19755.034299, best rearrangement setting 11
Bootstrap[165]: Time 3.094824 seconds, bootstrap likelihood -20746.148852, best rearrangement setting 5
Bootstrap[166]: Time 3.256237 seconds, bootstrap likelihood -19078.244831, best rearrangement setting 12
Bootstrap[167]: Time 3.535992 seconds, bootstrap likelihood -19702.315606, best rearrangement setting 15
Bootstrap[168]: Time 3.507057 seconds, bootstrap likelihood -19406.372868, best rearrangement setting 5
Bootstrap[169]: Time 3.177713 seconds, bootstrap likelihood -19411.190816, best rearrangement setting 13
Bootstrap[170]: Time 3.295216 seconds, bootstrap likelihood -20165.200996, best rearrangement setting 14
Bootstrap[171]: Time 3.139686 seconds, bootstrap likelihood -19997.168942, best rearrangement setting 5
Bootstrap[172]: Time 3.415192 seconds, bootstrap likelihood -19718.797943, best rearrangement setting 14
Bootstrap[173]: Time 3.222107 seconds, bootstrap likelihood -20103.791960, best rearrangement setting 9
Bootstrap[174]: Time 3.123545 seconds, bootstrap likelihood -19525.195944, best rearrangement setting 15
Bootstrap[175]: Time 2.955427 seconds, bootstrap likelihood -19362.589691, best rearrangement setting 8
Bootstrap[176]: Time 3.585079 seconds, bootstrap likelihood -19971.867895, best rearrangement setting 11
Bootstrap[177]: Time 2.956185 seconds, bootstrap likelihood -19661.245043, best rearrangement setting 15
Bootstrap[178]: Time 3.693400 seconds, bootstrap likelihood -19148.375192, best rearrangement setting 15
Bootstrap[179]: Time 2.882135 seconds, bootstrap likelihood -19884.506784, best rearrangement setting 5
Bootstrap[180]: Time 3.411754 seconds, bootstrap likelihood -18813.514457, best rearrangement setting 6
Bootstrap[181]: Time 3.142159 seconds, bootstrap likelihood -18773.686759, best rearrangement setting 14
Bootstrap[182]: Time 3.082330 seconds, bootstrap likelihood -19958.432358, best rearrangement setting 15
Bootstrap[183]: Time 2.809577 seconds, bootstrap likelihood -20428.829322, best rearrangement setting 10
Bootstrap[184]: Time 3.018049 seconds, bootstrap likelihood -19228.519163, best rearrangement setting 12
Bootstrap[185]: Time 3.333520 seconds, bootstrap likelihood -19571.779443, best rearrangement setting 14
Bootstrap[186]: Time 3.331810 seconds, bootstrap likelihood -19095.356812, best rearrangement setting 13
Bootstrap[187]: Time 2.990904 seconds, bootstrap likelihood -19844.582567, best rearrangement setting 11
Bootstrap[188]: Time 3.100985 seconds, bootstrap likelihood -19295.581674, best rearrangement setting 10
Bootstrap[189]: Time 3.444824 seconds, bootstrap likelihood -19245.040594, best rearrangement setting 6
Bootstrap[190]: Time 3.466887 seconds, bootstrap likelihood -19042.186833, best rearrangement setting 8
Bootstrap[191]: Time 3.334712 seconds, bootstrap likelihood -19444.979553, best rearrangement setting 9
Bootstrap[192]: Time 3.040353 seconds, bootstrap likelihood -20192.347715, best rearrangement setting 15
Bootstrap[193]: Time 3.102773 seconds, bootstrap likelihood -20132.149692, best rearrangement setting 13
Bootstrap[194]: Time 3.068405 seconds, bootstrap likelihood -19775.180027, best rearrangement setting 10
Bootstrap[195]: Time 3.604514 seconds, bootstrap likelihood -19171.234091, best rearrangement setting 14
Bootstrap[196]: Time 3.143592 seconds, bootstrap likelihood -19198.048295, best rearrangement setting 7
Bootstrap[197]: Time 3.238336 seconds, bootstrap likelihood -19339.259986, best rearrangement setting 14
Bootstrap[198]: Time 3.090394 seconds, bootstrap likelihood -18623.900955, best rearrangement setting 15
Bootstrap[199]: Time 3.712262 seconds, bootstrap likelihood -20067.555170, best rearrangement setting 12
Bootstrap[200]: Time 3.218120 seconds, bootstrap likelihood -19113.279665, best rearrangement setting 9
Bootstrap[201]: Time 3.093531 seconds, bootstrap likelihood -19277.237892, best rearrangement setting 5
Bootstrap[202]: Time 3.128758 seconds, bootstrap likelihood -18878.344985, best rearrangement setting 11
Bootstrap[203]: Time 3.131507 seconds, bootstrap likelihood -19497.436723, best rearrangement setting 14
Bootstrap[204]: Time 3.149378 seconds, bootstrap likelihood -19347.197520, best rearrangement setting 5
Bootstrap[205]: Time 3.471566 seconds, bootstrap likelihood -19343.677429, best rearrangement setting 10
Bootstrap[206]: Time 3.382185 seconds, bootstrap likelihood -19760.765519, best rearrangement setting 9
Bootstrap[207]: Time 3.054654 seconds, bootstrap likelihood -19842.315814, best rearrangement setting 6
Bootstrap[208]: Time 3.127442 seconds, bootstrap likelihood -20441.314807, best rearrangement setting 9
Bootstrap[209]: Time 3.227762 seconds, bootstrap likelihood -19387.063906, best rearrangement setting 15
Bootstrap[210]: Time 3.361657 seconds, bootstrap likelihood -19815.808592, best rearrangement setting 11
Bootstrap[211]: Time 3.006178 seconds, bootstrap likelihood -19419.717172, best rearrangement setting 7
Bootstrap[212]: Time 3.503750 seconds, bootstrap likelihood -20237.508694, best rearrangement setting 13
Bootstrap[213]: Time 2.956210 seconds, bootstrap likelihood -20144.662793, best rearrangement setting 5
Bootstrap[214]: Time 3.278229 seconds, bootstrap likelihood -20177.466215, best rearrangement setting 9
Bootstrap[215]: Time 3.043336 seconds, bootstrap likelihood -20343.374019, best rearrangement setting 5
Bootstrap[216]: Time 3.384608 seconds, bootstrap likelihood -19598.419664, best rearrangement setting 15
Bootstrap[217]: Time 3.201320 seconds, bootstrap likelihood -20428.021968, best rearrangement setting 6
Bootstrap[218]: Time 3.388563 seconds, bootstrap likelihood -20304.568567, best rearrangement setting 13
Bootstrap[219]: Time 3.182275 seconds, bootstrap likelihood -19520.817982, best rearrangement setting 10
Bootstrap[220]: Time 3.374697 seconds, bootstrap likelihood -18967.604981, best rearrangement setting 9
Bootstrap[221]: Time 3.063090 seconds, bootstrap likelihood -19250.642512, best rearrangement setting 5
Bootstrap[222]: Time 3.056921 seconds, bootstrap likelihood -20356.807507, best rearrangement setting 11
Bootstrap[223]: Time 3.263603 seconds, bootstrap likelihood -19169.536484, best rearrangement setting 7
Bootstrap[224]: Time 3.563860 seconds, bootstrap likelihood -19842.658014, best rearrangement setting 15
Bootstrap[225]: Time 3.274111 seconds, bootstrap likelihood -20439.628668, best rearrangement setting 9
Bootstrap[226]: Time 3.155311 seconds, bootstrap likelihood -19906.885909, best rearrangement setting 7
Bootstrap[227]: Time 3.749209 seconds, bootstrap likelihood -19550.027631, best rearrangement setting 8
Bootstrap[228]: Time 3.472101 seconds, bootstrap likelihood -20569.863944, best rearrangement setting 10
Bootstrap[229]: Time 2.914580 seconds, bootstrap likelihood -19306.872497, best rearrangement setting 5
Bootstrap[230]: Time 3.588060 seconds, bootstrap likelihood -20052.094632, best rearrangement setting 14
Bootstrap[231]: Time 3.565665 seconds, bootstrap likelihood -18825.579564, best rearrangement setting 14
Bootstrap[232]: Time 3.006321 seconds, bootstrap likelihood -20516.677613, best rearrangement setting 13
Bootstrap[233]: Time 3.499214 seconds, bootstrap likelihood -19665.035496, best rearrangement setting 14
Bootstrap[234]: Time 2.977409 seconds, bootstrap likelihood -19863.350294, best rearrangement setting 8
Bootstrap[235]: Time 3.025029 seconds, bootstrap likelihood -19660.392984, best rearrangement setting 6
Bootstrap[236]: Time 3.459090 seconds, bootstrap likelihood -19462.968397, best rearrangement setting 9
Bootstrap[237]: Time 3.118280 seconds, bootstrap likelihood -19240.108046, best rearrangement setting 13
Bootstrap[238]: Time 3.260910 seconds, bootstrap likelihood -18724.537679, best rearrangement setting 12
Bootstrap[239]: Time 3.263700 seconds, bootstrap likelihood -18928.174262, best rearrangement setting 10
Bootstrap[240]: Time 3.322180 seconds, bootstrap likelihood -19859.254326, best rearrangement setting 12
Bootstrap[241]: Time 3.345905 seconds, bootstrap likelihood -19588.229333, best rearrangement setting 14
Bootstrap[242]: Time 3.200693 seconds, bootstrap likelihood -20268.423265, best rearrangement setting 10
Bootstrap[243]: Time 4.063209 seconds, bootstrap likelihood -19532.408136, best rearrangement setting 11
Bootstrap[244]: Time 2.875802 seconds, bootstrap likelihood -19391.748305, best rearrangement setting 5
Bootstrap[245]: Time 3.500366 seconds, bootstrap likelihood -19137.251674, best rearrangement setting 9
Bootstrap[246]: Time 3.165330 seconds, bootstrap likelihood -19839.461680, best rearrangement setting 9
Bootstrap[247]: Time 3.379499 seconds, bootstrap likelihood -19628.734076, best rearrangement setting 6
Bootstrap[248]: Time 2.807276 seconds, bootstrap likelihood -20325.797000, best rearrangement setting 5
Bootstrap[249]: Time 3.208706 seconds, bootstrap likelihood -20240.830570, best rearrangement setting 7
Bootstrap[250]: Time 3.534339 seconds, bootstrap likelihood -19691.043428, best rearrangement setting 10
Bootstrap[251]: Time 3.191737 seconds, bootstrap likelihood -19241.152866, best rearrangement setting 12
Bootstrap[252]: Time 3.005684 seconds, bootstrap likelihood -19676.982624, best rearrangement setting 6
Bootstrap[253]: Time 3.050832 seconds, bootstrap likelihood -19493.919144, best rearrangement setting 6
Bootstrap[254]: Time 3.375837 seconds, bootstrap likelihood -19696.483318, best rearrangement setting 11
Bootstrap[255]: Time 3.333674 seconds, bootstrap likelihood -19721.921962, best rearrangement setting 10
Bootstrap[256]: Time 3.160111 seconds, bootstrap likelihood -19024.428032, best rearrangement setting 12
Bootstrap[257]: Time 3.089421 seconds, bootstrap likelihood -19259.458100, best rearrangement setting 6
Bootstrap[258]: Time 3.506483 seconds, bootstrap likelihood -19779.352570, best rearrangement setting 12
Bootstrap[259]: Time 3.508532 seconds, bootstrap likelihood -20288.468521, best rearrangement setting 12
Bootstrap[260]: Time 3.517923 seconds, bootstrap likelihood -19791.795936, best rearrangement setting 15
Bootstrap[261]: Time 3.033630 seconds, bootstrap likelihood -20024.882201, best rearrangement setting 7
Bootstrap[262]: Time 3.282998 seconds, bootstrap likelihood -20005.465585, best rearrangement setting 10
Bootstrap[263]: Time 2.863407 seconds, bootstrap likelihood -19547.472566, best rearrangement setting 9
Bootstrap[264]: Time 3.226441 seconds, bootstrap likelihood -19394.442325, best rearrangement setting 13
Bootstrap[265]: Time 3.335301 seconds, bootstrap likelihood -19454.086590, best rearrangement setting 6
Bootstrap[266]: Time 3.517773 seconds, bootstrap likelihood -19551.890136, best rearrangement setting 9
Bootstrap[267]: Time 3.298156 seconds, bootstrap likelihood -19494.083417, best rearrangement setting 15
Bootstrap[268]: Time 3.196116 seconds, bootstrap likelihood -19978.253133, best rearrangement setting 11
Bootstrap[269]: Time 3.119013 seconds, bootstrap likelihood -20264.621608, best rearrangement setting 7
Bootstrap[270]: Time 3.786119 seconds, bootstrap likelihood -19267.219212, best rearrangement setting 11
Bootstrap[271]: Time 3.361329 seconds, bootstrap likelihood -19281.359833, best rearrangement setting 8
Bootstrap[272]: Time 3.325513 seconds, bootstrap likelihood -19343.349050, best rearrangement setting 13
Bootstrap[273]: Time 3.065138 seconds, bootstrap likelihood -19075.566425, best rearrangement setting 12
Bootstrap[274]: Time 3.745171 seconds, bootstrap likelihood -19981.296709, best rearrangement setting 7
Bootstrap[275]: Time 3.452415 seconds, bootstrap likelihood -18751.837136, best rearrangement setting 14
Bootstrap[276]: Time 3.206372 seconds, bootstrap likelihood -19960.548638, best rearrangement setting 11
Bootstrap[277]: Time 3.275869 seconds, bootstrap likelihood -20470.031368, best rearrangement setting 10
Bootstrap[278]: Time 3.322088 seconds, bootstrap likelihood -19511.835126, best rearrangement setting 8
Bootstrap[279]: Time 3.077848 seconds, bootstrap likelihood -19253.925659, best rearrangement setting 7
Bootstrap[280]: Time 4.102613 seconds, bootstrap likelihood -19466.513759, best rearrangement setting 12
Bootstrap[281]: Time 3.006730 seconds, bootstrap likelihood -19734.281348, best rearrangement setting 6
Bootstrap[282]: Time 3.109450 seconds, bootstrap likelihood -19728.956897, best rearrangement setting 6
Bootstrap[283]: Time 3.411793 seconds, bootstrap likelihood -19707.687386, best rearrangement setting 15
Bootstrap[284]: Time 3.182473 seconds, bootstrap likelihood -19953.993329, best rearrangement setting 7
Bootstrap[285]: Time 3.281637 seconds, bootstrap likelihood -19347.139705, best rearrangement setting 11
Bootstrap[286]: Time 3.134366 seconds, bootstrap likelihood -19876.767871, best rearrangement setting 7
Bootstrap[287]: Time 3.311333 seconds, bootstrap likelihood -19464.605177, best rearrangement setting 8
Bootstrap[288]: Time 3.043658 seconds, bootstrap likelihood -19903.487836, best rearrangement setting 7
Bootstrap[289]: Time 2.993936 seconds, bootstrap likelihood -19831.447652, best rearrangement setting 5
Bootstrap[290]: Time 3.568086 seconds, bootstrap likelihood -19396.258687, best rearrangement setting 15
Bootstrap[291]: Time 3.755858 seconds, bootstrap likelihood -19466.993584, best rearrangement setting 10
Bootstrap[292]: Time 3.156288 seconds, bootstrap likelihood -19501.528285, best rearrangement setting 7
Bootstrap[293]: Time 3.204460 seconds, bootstrap likelihood -19545.595447, best rearrangement setting 5
Bootstrap[294]: Time 3.349289 seconds, bootstrap likelihood -19068.575655, best rearrangement setting 12
Bootstrap[295]: Time 3.494333 seconds, bootstrap likelihood -19708.765484, best rearrangement setting 9
Bootstrap[296]: Time 2.985568 seconds, bootstrap likelihood -19594.442677, best rearrangement setting 7
Bootstrap[297]: Time 3.305994 seconds, bootstrap likelihood -19396.715146, best rearrangement setting 7
Bootstrap[298]: Time 3.020199 seconds, bootstrap likelihood -19652.885676, best rearrangement setting 9
Bootstrap[299]: Time 3.203071 seconds, bootstrap likelihood -20110.369828, best rearrangement setting 13
Bootstrap[300]: Time 3.237796 seconds, bootstrap likelihood -19895.228614, best rearrangement setting 7
Bootstrap[301]: Time 2.964139 seconds, bootstrap likelihood -19859.633118, best rearrangement setting 7
Bootstrap[302]: Time 3.201871 seconds, bootstrap likelihood -19945.527302, best rearrangement setting 11
Bootstrap[303]: Time 3.253331 seconds, bootstrap likelihood -18860.675907, best rearrangement setting 7
Bootstrap[304]: Time 3.606402 seconds, bootstrap likelihood -20083.211254, best rearrangement setting 13
Bootstrap[305]: Time 3.135301 seconds, bootstrap likelihood -19341.722274, best rearrangement setting 10
Bootstrap[306]: Time 3.480636 seconds, bootstrap likelihood -19176.456995, best rearrangement setting 11
Bootstrap[307]: Time 3.415895 seconds, bootstrap likelihood -20204.463256, best rearrangement setting 10
Bootstrap[308]: Time 3.422355 seconds, bootstrap likelihood -19589.299428, best rearrangement setting 15
Bootstrap[309]: Time 2.811462 seconds, bootstrap likelihood -19109.014884, best rearrangement setting 9
Bootstrap[310]: Time 3.755311 seconds, bootstrap likelihood -19776.773093, best rearrangement setting 12
Bootstrap[311]: Time 3.213648 seconds, bootstrap likelihood -19650.856304, best rearrangement setting 6
Bootstrap[312]: Time 3.327448 seconds, bootstrap likelihood -19676.167420, best rearrangement setting 11
Bootstrap[313]: Time 3.183464 seconds, bootstrap likelihood -19780.743865, best rearrangement setting 7
Bootstrap[314]: Time 3.286882 seconds, bootstrap likelihood -19727.468680, best rearrangement setting 8
Bootstrap[315]: Time 3.145655 seconds, bootstrap likelihood -19889.442289, best rearrangement setting 10
Bootstrap[316]: Time 3.207336 seconds, bootstrap likelihood -19948.104478, best rearrangement setting 6
Bootstrap[317]: Time 3.300714 seconds, bootstrap likelihood -19652.994209, best rearrangement setting 15
Bootstrap[318]: Time 3.184882 seconds, bootstrap likelihood -19627.107497, best rearrangement setting 13
Bootstrap[319]: Time 3.373597 seconds, bootstrap likelihood -19568.186199, best rearrangement setting 11
Bootstrap[320]: Time 3.223833 seconds, bootstrap likelihood -19594.781923, best rearrangement setting 12
Bootstrap[321]: Time 3.817555 seconds, bootstrap likelihood -19925.634030, best rearrangement setting 11
Bootstrap[322]: Time 3.283343 seconds, bootstrap likelihood -19355.997389, best rearrangement setting 6
Bootstrap[323]: Time 3.199192 seconds, bootstrap likelihood -20035.956659, best rearrangement setting 14
Bootstrap[324]: Time 3.102520 seconds, bootstrap likelihood -19235.797002, best rearrangement setting 13
Bootstrap[325]: Time 3.400300 seconds, bootstrap likelihood -18844.318286, best rearrangement setting 13
Bootstrap[326]: Time 3.043603 seconds, bootstrap likelihood -18960.626651, best rearrangement setting 7
Bootstrap[327]: Time 3.248856 seconds, bootstrap likelihood -19941.779543, best rearrangement setting 10
Bootstrap[328]: Time 2.901971 seconds, bootstrap likelihood -19489.638298, best rearrangement setting 12
Bootstrap[329]: Time 3.895852 seconds, bootstrap likelihood -19291.725694, best rearrangement setting 11
Bootstrap[330]: Time 3.417758 seconds, bootstrap likelihood -19469.640154, best rearrangement setting 10
Bootstrap[331]: Time 3.364132 seconds, bootstrap likelihood -19700.170979, best rearrangement setting 9
Bootstrap[332]: Time 3.549875 seconds, bootstrap likelihood -19429.529485, best rearrangement setting 11
Bootstrap[333]: Time 3.653839 seconds, bootstrap likelihood -19637.537827, best rearrangement setting 11
Bootstrap[334]: Time 3.101082 seconds, bootstrap likelihood -19503.508066, best rearrangement setting 8
Bootstrap[335]: Time 2.993559 seconds, bootstrap likelihood -20514.185216, best rearrangement setting 5
Bootstrap[336]: Time 3.281360 seconds, bootstrap likelihood -19035.202962, best rearrangement setting 13
Bootstrap[337]: Time 3.022852 seconds, bootstrap likelihood -20043.594044, best rearrangement setting 7
Bootstrap[338]: Time 3.700801 seconds, bootstrap likelihood -20389.903876, best rearrangement setting 14
Bootstrap[339]: Time 3.205468 seconds, bootstrap likelihood -19585.003074, best rearrangement setting 6
Bootstrap[340]: Time 3.241711 seconds, bootstrap likelihood -19631.350695, best rearrangement setting 10
Bootstrap[341]: Time 3.032527 seconds, bootstrap likelihood -19704.845218, best rearrangement setting 9
Bootstrap[342]: Time 3.161547 seconds, bootstrap likelihood -19311.308544, best rearrangement setting 11
Bootstrap[343]: Time 3.074542 seconds, bootstrap likelihood -19836.300782, best rearrangement setting 6
Bootstrap[344]: Time 3.538030 seconds, bootstrap likelihood -19676.713956, best rearrangement setting 6
Bootstrap[345]: Time 3.231836 seconds, bootstrap likelihood -19649.460154, best rearrangement setting 8
Bootstrap[346]: Time 3.655496 seconds, bootstrap likelihood -19877.962825, best rearrangement setting 14
Bootstrap[347]: Time 3.324137 seconds, bootstrap likelihood -19834.737616, best rearrangement setting 13
Bootstrap[348]: Time 3.142965 seconds, bootstrap likelihood -19516.516919, best rearrangement setting 7
Bootstrap[349]: Time 3.467726 seconds, bootstrap likelihood -19709.484985, best rearrangement setting 6
Bootstrap[350]: Time 3.339060 seconds, bootstrap likelihood -19909.347084, best rearrangement setting 5
Bootstrap[351]: Time 3.517324 seconds, bootstrap likelihood -20182.113058, best rearrangement setting 5
Bootstrap[352]: Time 3.135332 seconds, bootstrap likelihood -20018.789976, best rearrangement setting 6
Bootstrap[353]: Time 3.090044 seconds, bootstrap likelihood -20396.219126, best rearrangement setting 13
Bootstrap[354]: Time 2.911223 seconds, bootstrap likelihood -19888.649946, best rearrangement setting 5
Bootstrap[355]: Time 3.244964 seconds, bootstrap likelihood -19606.891229, best rearrangement setting 5
Bootstrap[356]: Time 3.330671 seconds, bootstrap likelihood -19927.513765, best rearrangement setting 14
Bootstrap[357]: Time 3.365826 seconds, bootstrap likelihood -18966.278543, best rearrangement setting 15
Bootstrap[358]: Time 3.301121 seconds, bootstrap likelihood -19493.383470, best rearrangement setting 12
Bootstrap[359]: Time 2.852206 seconds, bootstrap likelihood -19524.692295, best rearrangement setting 11
Bootstrap[360]: Time 3.819419 seconds, bootstrap likelihood -19210.319642, best rearrangement setting 9
Bootstrap[361]: Time 3.200690 seconds, bootstrap likelihood -19682.609294, best rearrangement setting 7
Bootstrap[362]: Time 3.262176 seconds, bootstrap likelihood -20090.765476, best rearrangement setting 14
Bootstrap[363]: Time 2.852091 seconds, bootstrap likelihood -18763.427361, best rearrangement setting 5
Bootstrap[364]: Time 3.361804 seconds, bootstrap likelihood -19573.742030, best rearrangement setting 15
Bootstrap[365]: Time 3.303293 seconds, bootstrap likelihood -20233.197603, best rearrangement setting 10
Bootstrap[366]: Time 3.130603 seconds, bootstrap likelihood -19479.027255, best rearrangement setting 5
Bootstrap[367]: Time 3.250535 seconds, bootstrap likelihood -19805.607983, best rearrangement setting 6
Bootstrap[368]: Time 3.157289 seconds, bootstrap likelihood -20279.633971, best rearrangement setting 11
Bootstrap[369]: Time 2.911229 seconds, bootstrap likelihood -19687.061402, best rearrangement setting 14
Bootstrap[370]: Time 3.588683 seconds, bootstrap likelihood -20080.425785, best rearrangement setting 10
Bootstrap[371]: Time 2.987028 seconds, bootstrap likelihood -19719.029081, best rearrangement setting 14
Bootstrap[372]: Time 3.320886 seconds, bootstrap likelihood -20299.432100, best rearrangement setting 9
Bootstrap[373]: Time 3.261419 seconds, bootstrap likelihood -19660.554629, best rearrangement setting 6
Bootstrap[374]: Time 3.200559 seconds, bootstrap likelihood -19703.062776, best rearrangement setting 5
Bootstrap[375]: Time 3.070224 seconds, bootstrap likelihood -18984.782497, best rearrangement setting 13
Bootstrap[376]: Time 3.409625 seconds, bootstrap likelihood -19123.154671, best rearrangement setting 12
Bootstrap[377]: Time 3.455275 seconds, bootstrap likelihood -19912.054736, best rearrangement setting 11
Bootstrap[378]: Time 3.179754 seconds, bootstrap likelihood -19599.632629, best rearrangement setting 7
Bootstrap[379]: Time 3.783294 seconds, bootstrap likelihood -19681.363546, best rearrangement setting 13
Bootstrap[380]: Time 3.087702 seconds, bootstrap likelihood -19001.806613, best rearrangement setting 13
Bootstrap[381]: Time 3.248280 seconds, bootstrap likelihood -19641.919270, best rearrangement setting 11
Bootstrap[382]: Time 3.659145 seconds, bootstrap likelihood -19657.622181, best rearrangement setting 13
Bootstrap[383]: Time 3.136044 seconds, bootstrap likelihood -19785.460531, best rearrangement setting 12
Bootstrap[384]: Time 3.638103 seconds, bootstrap likelihood -20092.399315, best rearrangement setting 8
Bootstrap[385]: Time 3.414671 seconds, bootstrap likelihood -19669.767379, best rearrangement setting 12
Bootstrap[386]: Time 3.171350 seconds, bootstrap likelihood -19876.642017, best rearrangement setting 12
Bootstrap[387]: Time 3.152920 seconds, bootstrap likelihood -19014.003783, best rearrangement setting 14
Bootstrap[388]: Time 3.491972 seconds, bootstrap likelihood -20370.393172, best rearrangement setting 13
Bootstrap[389]: Time 3.662626 seconds, bootstrap likelihood -19761.699177, best rearrangement setting 9
Bootstrap[390]: Time 3.280571 seconds, bootstrap likelihood -19612.725178, best rearrangement setting 12
Bootstrap[391]: Time 3.131643 seconds, bootstrap likelihood -19588.815636, best rearrangement setting 14
Bootstrap[392]: Time 3.680612 seconds, bootstrap likelihood -19824.434948, best rearrangement setting 14
Bootstrap[393]: Time 3.052973 seconds, bootstrap likelihood -19353.112422, best rearrangement setting 10
Bootstrap[394]: Time 3.094293 seconds, bootstrap likelihood -19739.042199, best rearrangement setting 9
Bootstrap[395]: Time 3.512665 seconds, bootstrap likelihood -19662.655847, best rearrangement setting 9
Bootstrap[396]: Time 3.355943 seconds, bootstrap likelihood -19577.847275, best rearrangement setting 11
Bootstrap[397]: Time 3.652423 seconds, bootstrap likelihood -20206.445646, best rearrangement setting 9
Bootstrap[398]: Time 3.067384 seconds, bootstrap likelihood -18824.472644, best rearrangement setting 5
Bootstrap[399]: Time 2.894941 seconds, bootstrap likelihood -19262.790437, best rearrangement setting 6
Bootstrap[400]: Time 3.021161 seconds, bootstrap likelihood -19395.025104, best rearrangement setting 5
Bootstrap[401]: Time 3.089803 seconds, bootstrap likelihood -18628.176869, best rearrangement setting 14
Bootstrap[402]: Time 3.006539 seconds, bootstrap likelihood -20288.182167, best rearrangement setting 12
Bootstrap[403]: Time 3.115240 seconds, bootstrap likelihood -19676.039223, best rearrangement setting 5
Bootstrap[404]: Time 3.309567 seconds, bootstrap likelihood -19847.390873, best rearrangement setting 15
Bootstrap[405]: Time 3.628076 seconds, bootstrap likelihood -19725.284496, best rearrangement setting 15
Bootstrap[406]: Time 3.536976 seconds, bootstrap likelihood -20713.387802, best rearrangement setting 6
Bootstrap[407]: Time 2.864460 seconds, bootstrap likelihood -19688.455145, best rearrangement setting 6
Bootstrap[408]: Time 3.383055 seconds, bootstrap likelihood -19776.521564, best rearrangement setting 11
Bootstrap[409]: Time 3.192272 seconds, bootstrap likelihood -20020.928587, best rearrangement setting 10
Bootstrap[410]: Time 3.205958 seconds, bootstrap likelihood -19500.608919, best rearrangement setting 15
Bootstrap[411]: Time 3.113155 seconds, bootstrap likelihood -19428.299437, best rearrangement setting 12
Bootstrap[412]: Time 3.669631 seconds, bootstrap likelihood -19463.324267, best rearrangement setting 13
Bootstrap[413]: Time 3.225451 seconds, bootstrap likelihood -20199.832932, best rearrangement setting 15
Bootstrap[414]: Time 3.360119 seconds, bootstrap likelihood -19573.036068, best rearrangement setting 14
Bootstrap[415]: Time 3.691390 seconds, bootstrap likelihood -19171.791512, best rearrangement setting 12
Bootstrap[416]: Time 3.401589 seconds, bootstrap likelihood -20092.706120, best rearrangement setting 14
Bootstrap[417]: Time 3.025287 seconds, bootstrap likelihood -19271.072397, best rearrangement setting 6
Bootstrap[418]: Time 3.330195 seconds, bootstrap likelihood -18969.225205, best rearrangement setting 10
Bootstrap[419]: Time 3.322938 seconds, bootstrap likelihood -19912.781867, best rearrangement setting 9
Bootstrap[420]: Time 3.442731 seconds, bootstrap likelihood -19843.917688, best rearrangement setting 9
Bootstrap[421]: Time 3.370677 seconds, bootstrap likelihood -20171.031569, best rearrangement setting 11
Bootstrap[422]: Time 3.598026 seconds, bootstrap likelihood -19152.389251, best rearrangement setting 12
Bootstrap[423]: Time 2.933114 seconds, bootstrap likelihood -19457.442699, best rearrangement setting 6
Bootstrap[424]: Time 3.173162 seconds, bootstrap likelihood -19973.352517, best rearrangement setting 6
Bootstrap[425]: Time 3.574890 seconds, bootstrap likelihood -19530.136740, best rearrangement setting 6
Bootstrap[426]: Time 3.486979 seconds, bootstrap likelihood -18952.699904, best rearrangement setting 6
Bootstrap[427]: Time 3.270254 seconds, bootstrap likelihood -19326.811231, best rearrangement setting 8
Bootstrap[428]: Time 3.720696 seconds, bootstrap likelihood -19850.976677, best rearrangement setting 10
Bootstrap[429]: Time 2.848106 seconds, bootstrap likelihood -19258.448239, best rearrangement setting 7
Bootstrap[430]: Time 3.360181 seconds, bootstrap likelihood -19474.211498, best rearrangement setting 10
Bootstrap[431]: Time 3.637904 seconds, bootstrap likelihood -19399.762694, best rearrangement setting 15
Bootstrap[432]: Time 3.265596 seconds, bootstrap likelihood -19691.814309, best rearrangement setting 12
Bootstrap[433]: Time 3.341461 seconds, bootstrap likelihood -19752.544100, best rearrangement setting 15
Bootstrap[434]: Time 3.485514 seconds, bootstrap likelihood -19856.018267, best rearrangement setting 11
Bootstrap[435]: Time 3.433166 seconds, bootstrap likelihood -19916.103586, best rearrangement setting 11
Bootstrap[436]: Time 2.777868 seconds, bootstrap likelihood -20178.698008, best rearrangement setting 5
Bootstrap[437]: Time 3.015661 seconds, bootstrap likelihood -18962.612698, best rearrangement setting 6
Bootstrap[438]: Time 3.116014 seconds, bootstrap likelihood -19877.885842, best rearrangement setting 12
Bootstrap[439]: Time 3.363001 seconds, bootstrap likelihood -18933.219110, best rearrangement setting 10
Bootstrap[440]: Time 3.539448 seconds, bootstrap likelihood -19155.502198, best rearrangement setting 13
Bootstrap[441]: Time 3.138190 seconds, bootstrap likelihood -19697.948733, best rearrangement setting 6
Bootstrap[442]: Time 3.245171 seconds, bootstrap likelihood -19217.542561, best rearrangement setting 8
Bootstrap[443]: Time 3.211536 seconds, bootstrap likelihood -19948.060966, best rearrangement setting 7
Bootstrap[444]: Time 3.561031 seconds, bootstrap likelihood -19605.736097, best rearrangement setting 7
Bootstrap[445]: Time 3.067340 seconds, bootstrap likelihood -19741.790663, best rearrangement setting 7
Bootstrap[446]: Time 3.000009 seconds, bootstrap likelihood -19483.386025, best rearrangement setting 11
Bootstrap[447]: Time 2.997718 seconds, bootstrap likelihood -18913.049827, best rearrangement setting 14
Bootstrap[448]: Time 3.191084 seconds, bootstrap likelihood -19107.387492, best rearrangement setting 9
Bootstrap[449]: Time 3.488447 seconds, bootstrap likelihood -20117.385807, best rearrangement setting 15
Bootstrap[450]: Time 3.333388 seconds, bootstrap likelihood -19215.086849, best rearrangement setting 6
Bootstrap[451]: Time 3.232144 seconds, bootstrap likelihood -19397.589123, best rearrangement setting 7
Bootstrap[452]: Time 3.860925 seconds, bootstrap likelihood -18621.418914, best rearrangement setting 13
Bootstrap[453]: Time 2.945698 seconds, bootstrap likelihood -19766.543342, best rearrangement setting 5
Bootstrap[454]: Time 3.341623 seconds, bootstrap likelihood -19670.852176, best rearrangement setting 13
Bootstrap[455]: Time 3.534200 seconds, bootstrap likelihood -19523.099470, best rearrangement setting 8
Bootstrap[456]: Time 3.578980 seconds, bootstrap likelihood -20099.366115, best rearrangement setting 8
Bootstrap[457]: Time 3.131809 seconds, bootstrap likelihood -19992.759106, best rearrangement setting 7
Bootstrap[458]: Time 3.417507 seconds, bootstrap likelihood -19409.651396, best rearrangement setting 12
Bootstrap[459]: Time 3.064620 seconds, bootstrap likelihood -19142.947047, best rearrangement setting 6
Bootstrap[460]: Time 3.191910 seconds, bootstrap likelihood -19634.952514, best rearrangement setting 10
Bootstrap[461]: Time 3.164644 seconds, bootstrap likelihood -19236.600673, best rearrangement setting 7
Bootstrap[462]: Time 3.188345 seconds, bootstrap likelihood -19198.070266, best rearrangement setting 8
Bootstrap[463]: Time 3.060476 seconds, bootstrap likelihood -19861.176525, best rearrangement setting 15
Bootstrap[464]: Time 3.180651 seconds, bootstrap likelihood -19113.897516, best rearrangement setting 5
Bootstrap[465]: Time 3.637522 seconds, bootstrap likelihood -19711.237771, best rearrangement setting 9
Bootstrap[466]: Time 2.983203 seconds, bootstrap likelihood -19874.598735, best rearrangement setting 5
Bootstrap[467]: Time 3.581545 seconds, bootstrap likelihood -19475.152327, best rearrangement setting 11
Bootstrap[468]: Time 3.359473 seconds, bootstrap likelihood -18468.967172, best rearrangement setting 10
Bootstrap[469]: Time 3.590152 seconds, bootstrap likelihood -19169.292280, best rearrangement setting 11
Bootstrap[470]: Time 3.115557 seconds, bootstrap likelihood -20179.635490, best rearrangement setting 9
Bootstrap[471]: Time 3.049505 seconds, bootstrap likelihood -20422.780762, best rearrangement setting 11
Bootstrap[472]: Time 3.211890 seconds, bootstrap likelihood -19831.663667, best rearrangement setting 9
Bootstrap[473]: Time 3.261502 seconds, bootstrap likelihood -19955.133830, best rearrangement setting 11
Bootstrap[474]: Time 3.113588 seconds, bootstrap likelihood -19192.294279, best rearrangement setting 11
Bootstrap[475]: Time 2.950863 seconds, bootstrap likelihood -19915.260526, best rearrangement setting 8
Bootstrap[476]: Time 3.338981 seconds, bootstrap likelihood -19984.989014, best rearrangement setting 5
Bootstrap[477]: Time 3.048296 seconds, bootstrap likelihood -20312.594164, best rearrangement setting 5
Bootstrap[478]: Time 3.592812 seconds, bootstrap likelihood -18880.383016, best rearrangement setting 11
Bootstrap[479]: Time 3.120688 seconds, bootstrap likelihood -19410.689930, best rearrangement setting 7
Bootstrap[480]: Time 3.392006 seconds, bootstrap likelihood -19580.333623, best rearrangement setting 10
Bootstrap[481]: Time 3.259913 seconds, bootstrap likelihood -19288.551349, best rearrangement setting 12
Bootstrap[482]: Time 3.226181 seconds, bootstrap likelihood -19552.033196, best rearrangement setting 5
Bootstrap[483]: Time 3.099993 seconds, bootstrap likelihood -18719.569832, best rearrangement setting 6
Bootstrap[484]: Time 3.727525 seconds, bootstrap likelihood -19133.934659, best rearrangement setting 13
Bootstrap[485]: Time 3.517427 seconds, bootstrap likelihood -20044.661215, best rearrangement setting 14
Bootstrap[486]: Time 2.957900 seconds, bootstrap likelihood -20228.333087, best rearrangement setting 6
Bootstrap[487]: Time 3.258801 seconds, bootstrap likelihood -19446.768612, best rearrangement setting 14
Bootstrap[488]: Time 3.258658 seconds, bootstrap likelihood -19777.599794, best rearrangement setting 8
Bootstrap[489]: Time 3.403408 seconds, bootstrap likelihood -19510.603030, best rearrangement setting 7
Bootstrap[490]: Time 3.834375 seconds, bootstrap likelihood -20460.096508, best rearrangement setting 14
Bootstrap[491]: Time 3.131877 seconds, bootstrap likelihood -19537.458207, best rearrangement setting 12
Bootstrap[492]: Time 3.288666 seconds, bootstrap likelihood -19449.134892, best rearrangement setting 10
Bootstrap[493]: Time 2.876578 seconds, bootstrap likelihood -19536.737917, best rearrangement setting 5
Bootstrap[494]: Time 3.315229 seconds, bootstrap likelihood -18983.677159, best rearrangement setting 8
Bootstrap[495]: Time 3.349559 seconds, bootstrap likelihood -19667.871915, best rearrangement setting 5
Bootstrap[496]: Time 3.628668 seconds, bootstrap likelihood -20953.873254, best rearrangement setting 11
Bootstrap[497]: Time 2.901702 seconds, bootstrap likelihood -19904.455758, best rearrangement setting 13
Bootstrap[498]: Time 2.814345 seconds, bootstrap likelihood -19085.469366, best rearrangement setting 6
Bootstrap[499]: Time 3.054339 seconds, bootstrap likelihood -19258.436516, best rearrangement setting 12
Bootstrap[500]: Time 3.230553 seconds, bootstrap likelihood -19432.190189, best rearrangement setting 6
Bootstrap[501]: Time 3.474922 seconds, bootstrap likelihood -19491.327354, best rearrangement setting 12
Bootstrap[502]: Time 3.171585 seconds, bootstrap likelihood -18508.690292, best rearrangement setting 13
Bootstrap[503]: Time 3.868890 seconds, bootstrap likelihood -19764.498922, best rearrangement setting 11
Bootstrap[504]: Time 3.024652 seconds, bootstrap likelihood -19747.887356, best rearrangement setting 7
Bootstrap[505]: Time 3.201929 seconds, bootstrap likelihood -18927.883952, best rearrangement setting 11
Bootstrap[506]: Time 3.226148 seconds, bootstrap likelihood -19531.606843, best rearrangement setting 12
Bootstrap[507]: Time 3.024548 seconds, bootstrap likelihood -19817.360584, best rearrangement setting 10
Bootstrap[508]: Time 3.252263 seconds, bootstrap likelihood -19492.346203, best rearrangement setting 14
Bootstrap[509]: Time 3.249618 seconds, bootstrap likelihood -19494.619107, best rearrangement setting 6
Bootstrap[510]: Time 3.202702 seconds, bootstrap likelihood -20129.376497, best rearrangement setting 6
Bootstrap[511]: Time 3.300491 seconds, bootstrap likelihood -18978.218139, best rearrangement setting 8
Bootstrap[512]: Time 3.557864 seconds, bootstrap likelihood -19395.108063, best rearrangement setting 8
Bootstrap[513]: Time 3.315561 seconds, bootstrap likelihood -19761.196094, best rearrangement setting 15
Bootstrap[514]: Time 3.028979 seconds, bootstrap likelihood -20219.126263, best rearrangement setting 9
Bootstrap[515]: Time 3.104398 seconds, bootstrap likelihood -19922.407282, best rearrangement setting 8
Bootstrap[516]: Time 2.893815 seconds, bootstrap likelihood -19781.813908, best rearrangement setting 15
Bootstrap[517]: Time 3.180959 seconds, bootstrap likelihood -20063.065946, best rearrangement setting 10
Bootstrap[518]: Time 3.569344 seconds, bootstrap likelihood -19641.897784, best rearrangement setting 15
Bootstrap[519]: Time 3.631636 seconds, bootstrap likelihood -19136.335708, best rearrangement setting 11
Bootstrap[520]: Time 3.311440 seconds, bootstrap likelihood -19749.512188, best rearrangement setting 15
Bootstrap[521]: Time 3.366825 seconds, bootstrap likelihood -18774.568626, best rearrangement setting 15
Bootstrap[522]: Time 3.304874 seconds, bootstrap likelihood -19626.433802, best rearrangement setting 15
Bootstrap[523]: Time 3.596855 seconds, bootstrap likelihood -19394.152696, best rearrangement setting 15
Bootstrap[524]: Time 3.053140 seconds, bootstrap likelihood -19711.057839, best rearrangement setting 5
Bootstrap[525]: Time 3.349662 seconds, bootstrap likelihood -20590.322750, best rearrangement setting 12
Bootstrap[526]: Time 2.928018 seconds, bootstrap likelihood -19297.876595, best rearrangement setting 8
Bootstrap[527]: Time 3.045950 seconds, bootstrap likelihood -19385.361729, best rearrangement setting 7
Bootstrap[528]: Time 3.100739 seconds, bootstrap likelihood -19490.950314, best rearrangement setting 10
Bootstrap[529]: Time 2.998937 seconds, bootstrap likelihood -19448.629602, best rearrangement setting 5
Bootstrap[530]: Time 3.532562 seconds, bootstrap likelihood -19204.811431, best rearrangement setting 8
Bootstrap[531]: Time 3.279550 seconds, bootstrap likelihood -20159.664364, best rearrangement setting 12
Bootstrap[532]: Time 3.754132 seconds, bootstrap likelihood -19904.872880, best rearrangement setting 10
Bootstrap[533]: Time 3.606333 seconds, bootstrap likelihood -19309.971971, best rearrangement setting 14
Bootstrap[534]: Time 3.377664 seconds, bootstrap likelihood -19442.534149, best rearrangement setting 9
Bootstrap[535]: Time 3.446638 seconds, bootstrap likelihood -19365.732530, best rearrangement setting 14
Bootstrap[536]: Time 3.150140 seconds, bootstrap likelihood -19584.557087, best rearrangement setting 15
Bootstrap[537]: Time 3.105571 seconds, bootstrap likelihood -19332.228684, best rearrangement setting 6
Bootstrap[538]: Time 3.277597 seconds, bootstrap likelihood -19969.377795, best rearrangement setting 12
Bootstrap[539]: Time 3.380375 seconds, bootstrap likelihood -19298.444240, best rearrangement setting 10
Bootstrap[540]: Time 3.258763 seconds, bootstrap likelihood -19457.352981, best rearrangement setting 8
Bootstrap[541]: Time 2.981629 seconds, bootstrap likelihood -19060.124681, best rearrangement setting 12
Bootstrap[542]: Time 3.300291 seconds, bootstrap likelihood -19788.728339, best rearrangement setting 8
Bootstrap[543]: Time 3.757384 seconds, bootstrap likelihood -19549.000309, best rearrangement setting 14
Bootstrap[544]: Time 3.089510 seconds, bootstrap likelihood -19687.376614, best rearrangement setting 7
Bootstrap[545]: Time 3.293338 seconds, bootstrap likelihood -19203.638345, best rearrangement setting 15
Bootstrap[546]: Time 3.198357 seconds, bootstrap likelihood -19758.478210, best rearrangement setting 9
Bootstrap[547]: Time 3.347524 seconds, bootstrap likelihood -20089.387853, best rearrangement setting 10
Bootstrap[548]: Time 2.992550 seconds, bootstrap likelihood -19684.729374, best rearrangement setting 5
Bootstrap[549]: Time 3.139982 seconds, bootstrap likelihood -19853.459827, best rearrangement setting 12
Bootstrap[550]: Time 3.750677 seconds, bootstrap likelihood -20155.203922, best rearrangement setting 15
Bootstrap[551]: Time 3.110955 seconds, bootstrap likelihood -19773.738308, best rearrangement setting 12
Bootstrap[552]: Time 3.309143 seconds, bootstrap likelihood -19422.816204, best rearrangement setting 13
Bootstrap[553]: Time 3.342982 seconds, bootstrap likelihood -18839.472308, best rearrangement setting 13
Bootstrap[554]: Time 3.009599 seconds, bootstrap likelihood -19726.885526, best rearrangement setting 10
Bootstrap[555]: Time 3.161945 seconds, bootstrap likelihood -19311.106627, best rearrangement setting 9
Bootstrap[556]: Time 3.197149 seconds, bootstrap likelihood -19906.394193, best rearrangement setting 12
Bootstrap[557]: Time 3.647955 seconds, bootstrap likelihood -19942.387323, best rearrangement setting 10
Bootstrap[558]: Time 3.347860 seconds, bootstrap likelihood -19515.935480, best rearrangement setting 15
Bootstrap[559]: Time 3.215933 seconds, bootstrap likelihood -19893.824581, best rearrangement setting 6
Bootstrap[560]: Time 3.116787 seconds, bootstrap likelihood -19340.409692, best rearrangement setting 5
Bootstrap[561]: Time 3.464181 seconds, bootstrap likelihood -19895.041650, best rearrangement setting 9
Bootstrap[562]: Time 3.423805 seconds, bootstrap likelihood -19569.931208, best rearrangement setting 9
Bootstrap[563]: Time 3.372752 seconds, bootstrap likelihood -19944.318757, best rearrangement setting 15
Bootstrap[564]: Time 3.770101 seconds, bootstrap likelihood -19806.581147, best rearrangement setting 7
Bootstrap[565]: Time 2.929313 seconds, bootstrap likelihood -19501.412762, best rearrangement setting 6
Bootstrap[566]: Time 3.509188 seconds, bootstrap likelihood -19407.374727, best rearrangement setting 10
Bootstrap[567]: Time 3.353871 seconds, bootstrap likelihood -19123.521906, best rearrangement setting 8
Bootstrap[568]: Time 3.220468 seconds, bootstrap likelihood -19402.082105, best rearrangement setting 8
Bootstrap[569]: Time 3.681856 seconds, bootstrap likelihood -19370.836753, best rearrangement setting 13
Bootstrap[570]: Time 3.327856 seconds, bootstrap likelihood -19320.417043, best rearrangement setting 8
Bootstrap[571]: Time 3.051985 seconds, bootstrap likelihood -19343.966648, best rearrangement setting 9
Bootstrap[572]: Time 3.296783 seconds, bootstrap likelihood -19402.015517, best rearrangement setting 13
Bootstrap[573]: Time 3.374126 seconds, bootstrap likelihood -18997.756525, best rearrangement setting 8
Bootstrap[574]: Time 3.450539 seconds, bootstrap likelihood -19440.126537, best rearrangement setting 8
Bootstrap[575]: Time 3.356203 seconds, bootstrap likelihood -19634.152922, best rearrangement setting 5
Bootstrap[576]: Time 3.135723 seconds, bootstrap likelihood -20314.601935, best rearrangement setting 6
Bootstrap[577]: Time 3.448640 seconds, bootstrap likelihood -19785.120847, best rearrangement setting 6
Bootstrap[578]: Time 3.589482 seconds, bootstrap likelihood -19491.738197, best rearrangement setting 6
Bootstrap[579]: Time 3.596979 seconds, bootstrap likelihood -18777.392775, best rearrangement setting 11
Bootstrap[580]: Time 3.310275 seconds, bootstrap likelihood -19724.135025, best rearrangement setting 7
Bootstrap[581]: Time 3.170667 seconds, bootstrap likelihood -19476.671313, best rearrangement setting 12
Bootstrap[582]: Time 3.289555 seconds, bootstrap likelihood -20028.278710, best rearrangement setting 15
Bootstrap[583]: Time 3.252526 seconds, bootstrap likelihood -18813.297000, best rearrangement setting 12
Bootstrap[584]: Time 3.146285 seconds, bootstrap likelihood -19837.578021, best rearrangement setting 10
Bootstrap[585]: Time 2.975484 seconds, bootstrap likelihood -19488.649972, best rearrangement setting 5
Bootstrap[586]: Time 3.387813 seconds, bootstrap likelihood -19596.399400, best rearrangement setting 12
Bootstrap[587]: Time 3.241130 seconds, bootstrap likelihood -19991.969672, best rearrangement setting 14
Bootstrap[588]: Time 3.232796 seconds, bootstrap likelihood -19538.252724, best rearrangement setting 14
Bootstrap[589]: Time 3.514047 seconds, bootstrap likelihood -19731.128027, best rearrangement setting 9
Bootstrap[590]: Time 3.683147 seconds, bootstrap likelihood -18209.218069, best rearrangement setting 13
Bootstrap[591]: Time 3.436277 seconds, bootstrap likelihood -19807.344185, best rearrangement setting 10
Bootstrap[592]: Time 2.873874 seconds, bootstrap likelihood -19056.160412, best rearrangement setting 6
Bootstrap[593]: Time 2.898250 seconds, bootstrap likelihood -19045.023207, best rearrangement setting 12
Bootstrap[594]: Time 3.076890 seconds, bootstrap likelihood -19191.928557, best rearrangement setting 13
Bootstrap[595]: Time 3.031219 seconds, bootstrap likelihood -19600.702014, best rearrangement setting 8
Bootstrap[596]: Time 3.245096 seconds, bootstrap likelihood -19060.853542, best rearrangement setting 11
Bootstrap[597]: Time 3.217553 seconds, bootstrap likelihood -19353.742379, best rearrangement setting 15
Bootstrap[598]: Time 3.181198 seconds, bootstrap likelihood -19235.386595, best rearrangement setting 9
Bootstrap[599]: Time 3.284224 seconds, bootstrap likelihood -20178.190532, best rearrangement setting 7


Stopped Rapid BS search after 600 replicates with MRE-based Bootstopping criterion
WRF Average of 100 random splits: 2.222347
Overall Time for 600 Rapid Bootstraps 1975.826680 seconds
Average Time per Rapid Bootstrap 3.293044 seconds

Starting ML Search ...

Fast ML optimization finished

Fast ML search Time: 1279.251630 seconds

Slow ML Search 0 Likelihood: -21389.971400
Slow ML Search 1 Likelihood: -21389.971400
Slow ML Search 2 Likelihood: -21389.971480
Slow ML Search 3 Likelihood: -21389.971420
Slow ML Search 4 Likelihood: -21389.971420
Slow ML Search 5 Likelihood: -21389.971420
Slow ML Search 6 Likelihood: -21389.971421
Slow ML Search 7 Likelihood: -21389.971555
Slow ML Search 8 Likelihood: -21389.971161
Slow ML Search 9 Likelihood: -21389.971182
Slow ML optimization finished

Slow ML search Time: 106.154468 seconds
Thorough ML search Time: 8.895227 seconds

Final ML Optimization Likelihood: -21386.366687

Model Information:

Model Parameters of Partition 0, Name: No Name Provided, Type of Data: DNA
alpha: 0.731633
Tree-Length: 2.498675
rate A <-> C: 1.242874
rate A <-> G: 1.337021
rate A <-> T: 0.422859
rate C <-> G: 0.291371
rate C <-> T: 1.490512
rate G <-> T: 1.000000

freq pi(A): 0.329150
freq pi(C): 0.163266
freq pi(G): 0.157429
freq pi(T): 0.350155


ML search took 1394.302481 secs or 0.387306 hours

Combined Bootstrap and ML search took 3370.129223 secs or 0.936147 hours

Drawing Bootstrap Support Values on best-scoring ML tree ...


Found 1 tree in File /home/kaplipa/Guido/loranths/step3/RAxML_bestTree.cp.noq


Found 1 tree in File /home/kaplipa/Guido/loranths/step3/RAxML_bestTree.cp.noq

Program execution info written to /home/kaplipa/Guido/loranths/step3/RAxML_info.cp.noq
All 600 bootstrapped trees written to: /home/kaplipa/Guido/loranths/step3/RAxML_bootstrap.cp.noq

Best-scoring ML tree written to: /home/kaplipa/Guido/loranths/step3/RAxML_bestTree.cp.noq

Best-scoring ML tree with support values written to: /home/kaplipa/Guido/loranths/step3/RAxML_bipartitions.cp.noq

Best-scoring ML tree with support values as branch labels written to: /home/kaplipa/Guido/loranths/step3/RAxML_bipartitionsBranchLabels.cp.noq

Overall execution time for full ML analysis: 3370.246404 secs or 0.936180 hours or 0.039007 days
