# Supplementary material for: Eocene Loranthaceae pollen pushes back divergence ages for major splits in the family
Source: PeerJ. 2017 Jun 7;5:e3373. doi: 10.7717/peerj.3373 (PMC5466002; doi:10.7717/peerj.3373)
Supplement: Supplemental Information 8 — This archive includes all data and analysis files referred to in the main text and supplementary files that are needed to reproduce the shown results. See GuideToFiles.txt for naming schemes and contents of each subfolder included in this archive, and File S1 for analysis set-ups and further background information. [file peerj-05-3373-s008.zip › Step3_speciestrees/ML/RAxML_info.cp.q]

IMPORTANT WARNING: Alignment column 1855 contains only undetermined values which will be treated as missing data
IMPORTANT WARNING: Alignment column 1856 contains only undetermined values which will be treated as missing data
IMPORTANT WARNING: Alignment column 1857 contains only undetermined values which will be treated as missing data
IMPORTANT WARNING: Alignment column 2474 contains only undetermined values which will be treated as missing data
IMPORTANT WARNING: Alignment column 2475 contains only undetermined values which will be treated as missing data
IMPORTANT WARNING: Alignment column 2476 contains only undetermined values which will be treated as missing data
IMPORTANT WARNING: Alignment column 2477 contains only undetermined values which will be treated as missing data
IMPORTANT WARNING: Alignment column 2478 contains only undetermined values which will be treated as missing data
IMPORTANT WARNING: Alignment column 2479 contains only undetermined values which will be treated as missing data
IMPORTANT WARNING: Alignment column 2480 contains only undetermined values which will be treated as missing data
IMPORTANT WARNING: Alignment column 2481 contains only undetermined values which will be treated as missing data

IMPORTANT WARNING
Found 11 columns that contain only undetermined values which will be treated as missing data.
Normally these columns should be excluded from the analysis.


Just in case you might need it, a mixed model file with 
model assignments for undetermined columns removed is printed to file part_cp.reduced
An alignment file with undetermined columns removed has already
been printed to file 00b_cp.all.c.m1.epf.reduced

Alignment has 11 completely undetermined sites that will be automatically removed from the input data


This is RAxML version 8.2.4 released by Alexandros Stamatakis on October 02 2015.

With greatly appreciated code contributions by:
Andre Aberer      (HITS)
Simon Berger      (HITS)
Alexey Kozlov     (HITS)
Kassian Kobert    (HITS)
David Dao         (KIT and HITS)
Nick Pattengale   (Sandia)
Wayne Pfeiffer    (SDSC)
Akifumi S. Tanabe (NRIFS)

Alignment has 1918 distinct alignment patterns

Proportion of gaps and completely undetermined characters in this alignment: 53.39%

RAxML rapid bootstrapping and subsequent ML search

Using 6 distinct models/data partitions with joint branch length optimization


Executing 1000 rapid bootstrap inferences and thereafter a thorough ML search 

All free model parameters will be estimated by RAxML
ML estimate of 25 per site rate categories

Likelihood of final tree will be evaluated and optimized under GAMMA

GAMMA Model parameters will be estimated up to an accuracy of 0.1000000000 Log Likelihood units

Partition: 0
Alignment Patterns: 391
Name: matK1st
DataType: DNA
Substitution Matrix: GTR


Partition: 1
Alignment Patterns: 363
Name: matK2nd
DataType: DNA
Substitution Matrix: GTR


Partition: 2
Alignment Patterns: 399
Name: matK3rd
DataType: DNA
Substitution Matrix: GTR


Partition: 3
Alignment Patterns: 254
Name: trnLi
DataType: DNA
Substitution Matrix: GTR


Partition: 4
Alignment Patterns: 65
Name: tRNA
DataType: DNA
Substitution Matrix: GTR


Partition: 5
Alignment Patterns: 446
Name: trnLF
DataType: DNA
Substitution Matrix: GTR


RAxML was called as follows:

/home/kaplipa/SOFTWARE/standard-RAxML/raxmlHPC-PTHREADS-SSE3 -T 24 -s 00b_cp.all.c.m1.epf -m GTRCAT -n cp.q -f a -x 64566 -# autoMRE -q part_cp -p 1234 


Time for BS model parameter optimization 1.492883
Bootstrap[0]: Time 10.624699 seconds, bootstrap likelihood -19555.441547, best rearrangement setting 5
Bootstrap[1]: Time 8.580332 seconds, bootstrap likelihood -19583.883689, best rearrangement setting 9
Bootstrap[2]: Time 8.087404 seconds, bootstrap likelihood -19273.547685, best rearrangement setting 14
Bootstrap[3]: Time 7.810528 seconds, bootstrap likelihood -20375.985121, best rearrangement setting 15
Bootstrap[4]: Time 7.571258 seconds, bootstrap likelihood -19732.758080, best rearrangement setting 5
Bootstrap[5]: Time 8.108994 seconds, bootstrap likelihood -19353.448836, best rearrangement setting 12
Bootstrap[6]: Time 8.257843 seconds, bootstrap likelihood -18563.099062, best rearrangement setting 8
Bootstrap[7]: Time 8.344498 seconds, bootstrap likelihood -19484.023277, best rearrangement setting 8
Bootstrap[8]: Time 8.727974 seconds, bootstrap likelihood -18956.500568, best rearrangement setting 12
Bootstrap[9]: Time 7.960171 seconds, bootstrap likelihood -18978.559566, best rearrangement setting 7
Bootstrap[10]: Time 8.527558 seconds, bootstrap likelihood -18869.102436, best rearrangement setting 7
Bootstrap[11]: Time 8.029030 seconds, bootstrap likelihood -19814.952609, best rearrangement setting 11
Bootstrap[12]: Time 8.120151 seconds, bootstrap likelihood -19993.100324, best rearrangement setting 5
Bootstrap[13]: Time 8.040443 seconds, bootstrap likelihood -20313.731471, best rearrangement setting 5
Bootstrap[14]: Time 8.254856 seconds, bootstrap likelihood -19494.870011, best rearrangement setting 6
Bootstrap[15]: Time 7.885430 seconds, bootstrap likelihood -19781.708088, best rearrangement setting 14
Bootstrap[16]: Time 8.498588 seconds, bootstrap likelihood -19221.629446, best rearrangement setting 11
Bootstrap[17]: Time 9.233230 seconds, bootstrap likelihood -20218.856375, best rearrangement setting 9
Bootstrap[18]: Time 7.957651 seconds, bootstrap likelihood -20413.214056, best rearrangement setting 9
Bootstrap[19]: Time 9.361011 seconds, bootstrap likelihood -19100.611628, best rearrangement setting 14
Bootstrap[20]: Time 8.409721 seconds, bootstrap likelihood -19151.118166, best rearrangement setting 12
Bootstrap[21]: Time 8.641438 seconds, bootstrap likelihood -19650.617405, best rearrangement setting 11
Bootstrap[22]: Time 8.631544 seconds, bootstrap likelihood -20027.896474, best rearrangement setting 7
Bootstrap[23]: Time 8.826378 seconds, bootstrap likelihood -19970.792635, best rearrangement setting 15
Bootstrap[24]: Time 8.853225 seconds, bootstrap likelihood -19219.684306, best rearrangement setting 14
Bootstrap[25]: Time 7.698292 seconds, bootstrap likelihood -19429.735505, best rearrangement setting 15
Bootstrap[26]: Time 7.558241 seconds, bootstrap likelihood -19572.170994, best rearrangement setting 6
Bootstrap[27]: Time 8.619326 seconds, bootstrap likelihood -19102.466451, best rearrangement setting 15
Bootstrap[28]: Time 8.912965 seconds, bootstrap likelihood -20099.897244, best rearrangement setting 15
Bootstrap[29]: Time 8.195662 seconds, bootstrap likelihood -19041.511890, best rearrangement setting 9
Bootstrap[30]: Time 8.044124 seconds, bootstrap likelihood -19105.854715, best rearrangement setting 7
Bootstrap[31]: Time 8.362425 seconds, bootstrap likelihood -19893.993474, best rearrangement setting 11
Bootstrap[32]: Time 8.199887 seconds, bootstrap likelihood -19583.744798, best rearrangement setting 7
Bootstrap[33]: Time 7.617791 seconds, bootstrap likelihood -20186.807656, best rearrangement setting 8
Bootstrap[34]: Time 9.571829 seconds, bootstrap likelihood -19180.916101, best rearrangement setting 14
Bootstrap[35]: Time 7.493261 seconds, bootstrap likelihood -19472.929592, best rearrangement setting 7
Bootstrap[36]: Time 9.124905 seconds, bootstrap likelihood -19363.795294, best rearrangement setting 11
Bootstrap[37]: Time 7.808970 seconds, bootstrap likelihood -19733.156940, best rearrangement setting 8
Bootstrap[38]: Time 7.630903 seconds, bootstrap likelihood -19152.877074, best rearrangement setting 6
Bootstrap[39]: Time 7.302577 seconds, bootstrap likelihood -19866.347040, best rearrangement setting 5
Bootstrap[40]: Time 9.381619 seconds, bootstrap likelihood -19548.542643, best rearrangement setting 12
Bootstrap[41]: Time 8.258761 seconds, bootstrap likelihood -20001.308656, best rearrangement setting 13
Bootstrap[42]: Time 8.089060 seconds, bootstrap likelihood -19168.534616, best rearrangement setting 6
Bootstrap[43]: Time 8.522289 seconds, bootstrap likelihood -19211.966255, best rearrangement setting 9
Bootstrap[44]: Time 8.776217 seconds, bootstrap likelihood -19411.675076, best rearrangement setting 10
Bootstrap[45]: Time 8.666712 seconds, bootstrap likelihood -18947.405120, best rearrangement setting 9
Bootstrap[46]: Time 8.478559 seconds, bootstrap likelihood -18897.711754, best rearrangement setting 5
Bootstrap[47]: Time 8.651065 seconds, bootstrap likelihood -19653.308998, best rearrangement setting 11
Bootstrap[48]: Time 8.491217 seconds, bootstrap likelihood -19542.030967, best rearrangement setting 5
Bootstrap[49]: Time 7.879055 seconds, bootstrap likelihood -18689.882371, best rearrangement setting 5
Bootstrap[50]: Time 8.377304 seconds, bootstrap likelihood -19197.714522, best rearrangement setting 8
Bootstrap[51]: Time 9.251037 seconds, bootstrap likelihood -18639.781890, best rearrangement setting 10
Bootstrap[52]: Time 8.341722 seconds, bootstrap likelihood -19002.310907, best rearrangement setting 12
Bootstrap[53]: Time 8.718303 seconds, bootstrap likelihood -19435.264149, best rearrangement setting 7
Bootstrap[54]: Time 8.187702 seconds, bootstrap likelihood -19556.214629, best rearrangement setting 7
Bootstrap[55]: Time 7.965629 seconds, bootstrap likelihood -19640.968920, best rearrangement setting 5
Bootstrap[56]: Time 8.751736 seconds, bootstrap likelihood -18823.905090, best rearrangement setting 7
Bootstrap[57]: Time 9.085148 seconds, bootstrap likelihood -19749.115953, best rearrangement setting 13
Bootstrap[58]: Time 7.768092 seconds, bootstrap likelihood -20158.918207, best rearrangement setting 8
Bootstrap[59]: Time 8.976567 seconds, bootstrap likelihood -19865.733232, best rearrangement setting 13
Bootstrap[60]: Time 9.475929 seconds, bootstrap likelihood -19060.262389, best rearrangement setting 8
Bootstrap[61]: Time 8.428245 seconds, bootstrap likelihood -19769.519946, best rearrangement setting 11
Bootstrap[62]: Time 7.981178 seconds, bootstrap likelihood -19199.559982, best rearrangement setting 13
Bootstrap[63]: Time 8.719007 seconds, bootstrap likelihood -19069.637010, best rearrangement setting 13
Bootstrap[64]: Time 9.233653 seconds, bootstrap likelihood -20050.664489, best rearrangement setting 7
Bootstrap[65]: Time 8.438878 seconds, bootstrap likelihood -19650.935625, best rearrangement setting 10
Bootstrap[66]: Time 7.854714 seconds, bootstrap likelihood -19333.753663, best rearrangement setting 15
Bootstrap[67]: Time 8.428132 seconds, bootstrap likelihood -19493.701538, best rearrangement setting 10
Bootstrap[68]: Time 8.135987 seconds, bootstrap likelihood -20077.871923, best rearrangement setting 8
Bootstrap[69]: Time 8.445815 seconds, bootstrap likelihood -18925.675060, best rearrangement setting 15
Bootstrap[70]: Time 9.583202 seconds, bootstrap likelihood -20163.204025, best rearrangement setting 11
Bootstrap[71]: Time 8.146755 seconds, bootstrap likelihood -20037.594990, best rearrangement setting 15
Bootstrap[72]: Time 9.144097 seconds, bootstrap likelihood -19743.585014, best rearrangement setting 13
Bootstrap[73]: Time 8.601822 seconds, bootstrap likelihood -18853.813930, best rearrangement setting 8
Bootstrap[74]: Time 7.850376 seconds, bootstrap likelihood -19233.562777, best rearrangement setting 11
Bootstrap[75]: Time 9.562547 seconds, bootstrap likelihood -19561.308744, best rearrangement setting 14
Bootstrap[76]: Time 7.875082 seconds, bootstrap likelihood -19393.680267, best rearrangement setting 15
Bootstrap[77]: Time 8.537818 seconds, bootstrap likelihood -19106.729189, best rearrangement setting 11
Bootstrap[78]: Time 8.327311 seconds, bootstrap likelihood -19233.770036, best rearrangement setting 6
Bootstrap[79]: Time 8.614306 seconds, bootstrap likelihood -18971.229414, best rearrangement setting 11
Bootstrap[80]: Time 8.283149 seconds, bootstrap likelihood -19714.360001, best rearrangement setting 14
Bootstrap[81]: Time 9.002400 seconds, bootstrap likelihood -19643.964347, best rearrangement setting 9
Bootstrap[82]: Time 7.847757 seconds, bootstrap likelihood -19289.407671, best rearrangement setting 15
Bootstrap[83]: Time 8.875403 seconds, bootstrap likelihood -19201.022211, best rearrangement setting 7
Bootstrap[84]: Time 8.263471 seconds, bootstrap likelihood -19963.017067, best rearrangement setting 8
Bootstrap[85]: Time 8.170814 seconds, bootstrap likelihood -19184.984240, best rearrangement setting 10
Bootstrap[86]: Time 9.211313 seconds, bootstrap likelihood -19440.900832, best rearrangement setting 10
Bootstrap[87]: Time 9.553235 seconds, bootstrap likelihood -19475.053065, best rearrangement setting 13
Bootstrap[88]: Time 8.820500 seconds, bootstrap likelihood -19443.199595, best rearrangement setting 14
Bootstrap[89]: Time 9.113535 seconds, bootstrap likelihood -19257.348515, best rearrangement setting 14
Bootstrap[90]: Time 9.997453 seconds, bootstrap likelihood -19334.032698, best rearrangement setting 13
Bootstrap[91]: Time 8.910885 seconds, bootstrap likelihood -19648.579311, best rearrangement setting 12
Bootstrap[92]: Time 8.735364 seconds, bootstrap likelihood -19886.123019, best rearrangement setting 10
Bootstrap[93]: Time 9.055488 seconds, bootstrap likelihood -19201.882569, best rearrangement setting 11
Bootstrap[94]: Time 7.783133 seconds, bootstrap likelihood -19894.777661, best rearrangement setting 5
Bootstrap[95]: Time 7.485715 seconds, bootstrap likelihood -19752.894421, best rearrangement setting 15
Bootstrap[96]: Time 7.655666 seconds, bootstrap likelihood -19480.444916, best rearrangement setting 6
Bootstrap[97]: Time 9.146245 seconds, bootstrap likelihood -19334.763024, best rearrangement setting 11
Bootstrap[98]: Time 8.040837 seconds, bootstrap likelihood -19695.778724, best rearrangement setting 15
Bootstrap[99]: Time 7.655599 seconds, bootstrap likelihood -19079.179720, best rearrangement setting 6
Bootstrap[100]: Time 8.932228 seconds, bootstrap likelihood -18724.926486, best rearrangement setting 11
Bootstrap[101]: Time 8.234508 seconds, bootstrap likelihood -20314.259685, best rearrangement setting 6
Bootstrap[102]: Time 7.659524 seconds, bootstrap likelihood -19461.163410, best rearrangement setting 8
Bootstrap[103]: Time 7.347806 seconds, bootstrap likelihood -19090.397556, best rearrangement setting 15
Bootstrap[104]: Time 8.672380 seconds, bootstrap likelihood -19140.152072, best rearrangement setting 8
Bootstrap[105]: Time 8.214335 seconds, bootstrap likelihood -19468.519302, best rearrangement setting 14
Bootstrap[106]: Time 8.150278 seconds, bootstrap likelihood -19185.081282, best rearrangement setting 12
Bootstrap[107]: Time 8.417075 seconds, bootstrap likelihood -18777.142250, best rearrangement setting 6
Bootstrap[108]: Time 8.349799 seconds, bootstrap likelihood -19408.326240, best rearrangement setting 13
Bootstrap[109]: Time 9.241228 seconds, bootstrap likelihood -18907.105682, best rearrangement setting 10
Bootstrap[110]: Time 8.638130 seconds, bootstrap likelihood -19501.189644, best rearrangement setting 14
Bootstrap[111]: Time 8.917110 seconds, bootstrap likelihood -19609.838893, best rearrangement setting 7
Bootstrap[112]: Time 8.333619 seconds, bootstrap likelihood -19762.707104, best rearrangement setting 15
Bootstrap[113]: Time 8.879894 seconds, bootstrap likelihood -19936.765005, best rearrangement setting 12
Bootstrap[114]: Time 9.161009 seconds, bootstrap likelihood -19229.945592, best rearrangement setting 12
Bootstrap[115]: Time 8.051601 seconds, bootstrap likelihood -19382.732376, best rearrangement setting 5
Bootstrap[116]: Time 9.767767 seconds, bootstrap likelihood -19128.541131, best rearrangement setting 14
Bootstrap[117]: Time 8.449660 seconds, bootstrap likelihood -19495.709588, best rearrangement setting 7
Bootstrap[118]: Time 8.774460 seconds, bootstrap likelihood -19305.463211, best rearrangement setting 8
Bootstrap[119]: Time 9.148975 seconds, bootstrap likelihood -20076.600308, best rearrangement setting 15
Bootstrap[120]: Time 8.489030 seconds, bootstrap likelihood -19276.834138, best rearrangement setting 7
Bootstrap[121]: Time 9.113926 seconds, bootstrap likelihood -19802.951893, best rearrangement setting 8
Bootstrap[122]: Time 8.287176 seconds, bootstrap likelihood -19717.485735, best rearrangement setting 6
Bootstrap[123]: Time 9.287104 seconds, bootstrap likelihood -19234.929904, best rearrangement setting 10
Bootstrap[124]: Time 8.977885 seconds, bootstrap likelihood -19098.957074, best rearrangement setting 15
Bootstrap[125]: Time 10.001046 seconds, bootstrap likelihood -19498.524377, best rearrangement setting 12
Bootstrap[126]: Time 7.733761 seconds, bootstrap likelihood -19665.556682, best rearrangement setting 15
Bootstrap[127]: Time 7.989974 seconds, bootstrap likelihood -19600.229864, best rearrangement setting 7
Bootstrap[128]: Time 8.139825 seconds, bootstrap likelihood -19111.771261, best rearrangement setting 11
Bootstrap[129]: Time 8.001386 seconds, bootstrap likelihood -18746.756396, best rearrangement setting 6
Bootstrap[130]: Time 8.586529 seconds, bootstrap likelihood -19061.170574, best rearrangement setting 14
Bootstrap[131]: Time 8.652435 seconds, bootstrap likelihood -19881.199676, best rearrangement setting 15
Bootstrap[132]: Time 8.672670 seconds, bootstrap likelihood -19125.893137, best rearrangement setting 12
Bootstrap[133]: Time 8.823143 seconds, bootstrap likelihood -19692.635754, best rearrangement setting 12
Bootstrap[134]: Time 8.546795 seconds, bootstrap likelihood -19339.575648, best rearrangement setting 14
Bootstrap[135]: Time 8.099602 seconds, bootstrap likelihood -19394.320169, best rearrangement setting 9
Bootstrap[136]: Time 8.340703 seconds, bootstrap likelihood -19518.148928, best rearrangement setting 12
Bootstrap[137]: Time 8.658775 seconds, bootstrap likelihood -19179.795318, best rearrangement setting 13
Bootstrap[138]: Time 8.554707 seconds, bootstrap likelihood -19030.556634, best rearrangement setting 10
Bootstrap[139]: Time 7.505191 seconds, bootstrap likelihood -18609.465988, best rearrangement setting 14
Bootstrap[140]: Time 8.265569 seconds, bootstrap likelihood -19075.995870, best rearrangement setting 5
Bootstrap[141]: Time 9.158527 seconds, bootstrap likelihood -19278.260411, best rearrangement setting 13
Bootstrap[142]: Time 8.183541 seconds, bootstrap likelihood -19768.175317, best rearrangement setting 9
Bootstrap[143]: Time 9.201127 seconds, bootstrap likelihood -19226.653279, best rearrangement setting 6
Bootstrap[144]: Time 8.841095 seconds, bootstrap likelihood -19662.440432, best rearrangement setting 15
Bootstrap[145]: Time 8.054896 seconds, bootstrap likelihood -18959.211130, best rearrangement setting 7
Bootstrap[146]: Time 8.330441 seconds, bootstrap likelihood -20547.343570, best rearrangement setting 12
Bootstrap[147]: Time 8.425726 seconds, bootstrap likelihood -18766.835531, best rearrangement setting 9
Bootstrap[148]: Time 7.721606 seconds, bootstrap likelihood -18689.639389, best rearrangement setting 10
Bootstrap[149]: Time 9.512648 seconds, bootstrap likelihood -20058.605680, best rearrangement setting 10
Bootstrap[150]: Time 8.761968 seconds, bootstrap likelihood -19700.044709, best rearrangement setting 10
Bootstrap[151]: Time 9.429581 seconds, bootstrap likelihood -20539.320572, best rearrangement setting 9
Bootstrap[152]: Time 9.214990 seconds, bootstrap likelihood -19300.837942, best rearrangement setting 9
Bootstrap[153]: Time 8.021369 seconds, bootstrap likelihood -20027.735684, best rearrangement setting 11
Bootstrap[154]: Time 8.111317 seconds, bootstrap likelihood -19694.002483, best rearrangement setting 12
Bootstrap[155]: Time 7.556859 seconds, bootstrap likelihood -19690.073701, best rearrangement setting 11
Bootstrap[156]: Time 8.616384 seconds, bootstrap likelihood -19289.172880, best rearrangement setting 11
Bootstrap[157]: Time 7.559914 seconds, bootstrap likelihood -19153.660196, best rearrangement setting 10
Bootstrap[158]: Time 8.726436 seconds, bootstrap likelihood -19170.078905, best rearrangement setting 7
Bootstrap[159]: Time 8.364954 seconds, bootstrap likelihood -19980.724133, best rearrangement setting 13
Bootstrap[160]: Time 8.742583 seconds, bootstrap likelihood -19779.939663, best rearrangement setting 8
Bootstrap[161]: Time 9.287076 seconds, bootstrap likelihood -19662.412574, best rearrangement setting 10
Bootstrap[162]: Time 8.954577 seconds, bootstrap likelihood -19356.618092, best rearrangement setting 6
Bootstrap[163]: Time 8.867368 seconds, bootstrap likelihood -19334.329415, best rearrangement setting 15
Bootstrap[164]: Time 9.155412 seconds, bootstrap likelihood -19830.280474, best rearrangement setting 11
Bootstrap[165]: Time 7.207530 seconds, bootstrap likelihood -19401.389607, best rearrangement setting 5
Bootstrap[166]: Time 8.987847 seconds, bootstrap likelihood -19549.051654, best rearrangement setting 12
Bootstrap[167]: Time 9.862120 seconds, bootstrap likelihood -18960.645481, best rearrangement setting 15
Bootstrap[168]: Time 7.993770 seconds, bootstrap likelihood -18477.008297, best rearrangement setting 5
Bootstrap[169]: Time 8.438578 seconds, bootstrap likelihood -19399.129110, best rearrangement setting 13
Bootstrap[170]: Time 9.010614 seconds, bootstrap likelihood -19541.796434, best rearrangement setting 14
Bootstrap[171]: Time 8.927101 seconds, bootstrap likelihood -19067.404208, best rearrangement setting 5
Bootstrap[172]: Time 9.999235 seconds, bootstrap likelihood -19523.796289, best rearrangement setting 14
Bootstrap[173]: Time 8.465427 seconds, bootstrap likelihood -19425.340410, best rearrangement setting 9
Bootstrap[174]: Time 8.395666 seconds, bootstrap likelihood -19446.226380, best rearrangement setting 15
Bootstrap[175]: Time 8.836459 seconds, bootstrap likelihood -19766.162970, best rearrangement setting 8
Bootstrap[176]: Time 8.620070 seconds, bootstrap likelihood -20049.844591, best rearrangement setting 11
Bootstrap[177]: Time 9.043820 seconds, bootstrap likelihood -19140.809647, best rearrangement setting 15
Bootstrap[178]: Time 8.952646 seconds, bootstrap likelihood -19278.015561, best rearrangement setting 15
Bootstrap[179]: Time 8.941399 seconds, bootstrap likelihood -19667.455966, best rearrangement setting 5
Bootstrap[180]: Time 8.280166 seconds, bootstrap likelihood -19376.667156, best rearrangement setting 6
Bootstrap[181]: Time 9.405048 seconds, bootstrap likelihood -19376.043583, best rearrangement setting 14
Bootstrap[182]: Time 9.535918 seconds, bootstrap likelihood -19703.086110, best rearrangement setting 15
Bootstrap[183]: Time 9.300251 seconds, bootstrap likelihood -19001.028759, best rearrangement setting 10
Bootstrap[184]: Time 9.233882 seconds, bootstrap likelihood -19447.801052, best rearrangement setting 12
Bootstrap[185]: Time 8.626448 seconds, bootstrap likelihood -19890.444042, best rearrangement setting 14
Bootstrap[186]: Time 9.063442 seconds, bootstrap likelihood -19624.654028, best rearrangement setting 13
Bootstrap[187]: Time 8.010975 seconds, bootstrap likelihood -19437.867856, best rearrangement setting 11
Bootstrap[188]: Time 8.650366 seconds, bootstrap likelihood -19463.312978, best rearrangement setting 10
Bootstrap[189]: Time 7.830228 seconds, bootstrap likelihood -19552.784060, best rearrangement setting 6
Bootstrap[190]: Time 9.476066 seconds, bootstrap likelihood -19293.246408, best rearrangement setting 8
Bootstrap[191]: Time 7.576360 seconds, bootstrap likelihood -19468.525795, best rearrangement setting 9
Bootstrap[192]: Time 8.864086 seconds, bootstrap likelihood -19117.877006, best rearrangement setting 15
Bootstrap[193]: Time 9.076878 seconds, bootstrap likelihood -19698.695659, best rearrangement setting 13
Bootstrap[194]: Time 9.193835 seconds, bootstrap likelihood -19642.816438, best rearrangement setting 10
Bootstrap[195]: Time 9.331080 seconds, bootstrap likelihood -19407.007477, best rearrangement setting 14
Bootstrap[196]: Time 7.995988 seconds, bootstrap likelihood -19581.511071, best rearrangement setting 7
Bootstrap[197]: Time 8.434299 seconds, bootstrap likelihood -18943.172061, best rearrangement setting 14
Bootstrap[198]: Time 8.882438 seconds, bootstrap likelihood -19084.162683, best rearrangement setting 15
Bootstrap[199]: Time 9.082034 seconds, bootstrap likelihood -19906.846477, best rearrangement setting 12
Bootstrap[200]: Time 9.662047 seconds, bootstrap likelihood -19009.261023, best rearrangement setting 9
Bootstrap[201]: Time 8.061123 seconds, bootstrap likelihood -19374.216388, best rearrangement setting 5
Bootstrap[202]: Time 10.200776 seconds, bootstrap likelihood -19425.981330, best rearrangement setting 11
Bootstrap[203]: Time 9.453461 seconds, bootstrap likelihood -20017.786251, best rearrangement setting 14
Bootstrap[204]: Time 7.527629 seconds, bootstrap likelihood -20023.276943, best rearrangement setting 5
Bootstrap[205]: Time 8.821217 seconds, bootstrap likelihood -20068.426420, best rearrangement setting 10
Bootstrap[206]: Time 7.946244 seconds, bootstrap likelihood -19646.778623, best rearrangement setting 9
Bootstrap[207]: Time 7.899469 seconds, bootstrap likelihood -19688.065335, best rearrangement setting 6
Bootstrap[208]: Time 9.599660 seconds, bootstrap likelihood -18916.173777, best rearrangement setting 9
Bootstrap[209]: Time 8.429614 seconds, bootstrap likelihood -20112.277432, best rearrangement setting 15
Bootstrap[210]: Time 9.376197 seconds, bootstrap likelihood -19014.197429, best rearrangement setting 11
Bootstrap[211]: Time 8.951437 seconds, bootstrap likelihood -19199.398582, best rearrangement setting 7
Bootstrap[212]: Time 8.996455 seconds, bootstrap likelihood -19775.650356, best rearrangement setting 13
Bootstrap[213]: Time 8.747711 seconds, bootstrap likelihood -19255.538964, best rearrangement setting 5
Bootstrap[214]: Time 8.744576 seconds, bootstrap likelihood -19598.923290, best rearrangement setting 9
Bootstrap[215]: Time 7.799584 seconds, bootstrap likelihood -19468.000100, best rearrangement setting 5
Bootstrap[216]: Time 9.692998 seconds, bootstrap likelihood -18966.655774, best rearrangement setting 15
Bootstrap[217]: Time 8.142744 seconds, bootstrap likelihood -19190.577569, best rearrangement setting 6
Bootstrap[218]: Time 9.156516 seconds, bootstrap likelihood -20076.003018, best rearrangement setting 13
Bootstrap[219]: Time 9.820438 seconds, bootstrap likelihood -19878.713213, best rearrangement setting 10
Bootstrap[220]: Time 8.701806 seconds, bootstrap likelihood -19378.000375, best rearrangement setting 9
Bootstrap[221]: Time 7.843646 seconds, bootstrap likelihood -19463.502465, best rearrangement setting 5
Bootstrap[222]: Time 8.785191 seconds, bootstrap likelihood -19796.748110, best rearrangement setting 11
Bootstrap[223]: Time 8.184368 seconds, bootstrap likelihood -19889.375623, best rearrangement setting 7
Bootstrap[224]: Time 8.993671 seconds, bootstrap likelihood -19559.226172, best rearrangement setting 15
Bootstrap[225]: Time 9.315096 seconds, bootstrap likelihood -19458.715441, best rearrangement setting 9
Bootstrap[226]: Time 8.739936 seconds, bootstrap likelihood -19595.783506, best rearrangement setting 7
Bootstrap[227]: Time 8.077244 seconds, bootstrap likelihood -18697.836429, best rearrangement setting 8
Bootstrap[228]: Time 8.624995 seconds, bootstrap likelihood -20082.771160, best rearrangement setting 10
Bootstrap[229]: Time 8.459880 seconds, bootstrap likelihood -19508.394182, best rearrangement setting 5
Bootstrap[230]: Time 9.159416 seconds, bootstrap likelihood -18746.448756, best rearrangement setting 14
Bootstrap[231]: Time 7.947769 seconds, bootstrap likelihood -19234.658720, best rearrangement setting 14
Bootstrap[232]: Time 8.629322 seconds, bootstrap likelihood -19267.303512, best rearrangement setting 13
Bootstrap[233]: Time 8.369380 seconds, bootstrap likelihood -20073.763252, best rearrangement setting 14
Bootstrap[234]: Time 8.869243 seconds, bootstrap likelihood -19808.572972, best rearrangement setting 8
Bootstrap[235]: Time 8.350107 seconds, bootstrap likelihood -19673.507068, best rearrangement setting 6
Bootstrap[236]: Time 9.612510 seconds, bootstrap likelihood -19870.002772, best rearrangement setting 9
Bootstrap[237]: Time 9.882555 seconds, bootstrap likelihood -19335.461761, best rearrangement setting 13
Bootstrap[238]: Time 8.136706 seconds, bootstrap likelihood -20151.877975, best rearrangement setting 12
Bootstrap[239]: Time 8.152073 seconds, bootstrap likelihood -18887.439025, best rearrangement setting 10
Bootstrap[240]: Time 9.587006 seconds, bootstrap likelihood -19498.922012, best rearrangement setting 12
Bootstrap[241]: Time 10.630692 seconds, bootstrap likelihood -19104.086688, best rearrangement setting 14
Bootstrap[242]: Time 8.993202 seconds, bootstrap likelihood -19704.512123, best rearrangement setting 10
Bootstrap[243]: Time 8.714397 seconds, bootstrap likelihood -19765.113454, best rearrangement setting 11
Bootstrap[244]: Time 8.055045 seconds, bootstrap likelihood -19078.336345, best rearrangement setting 5
Bootstrap[245]: Time 9.403264 seconds, bootstrap likelihood -19626.452387, best rearrangement setting 9
Bootstrap[246]: Time 8.411639 seconds, bootstrap likelihood -19568.217195, best rearrangement setting 9
Bootstrap[247]: Time 9.519015 seconds, bootstrap likelihood -19734.979097, best rearrangement setting 6
Bootstrap[248]: Time 8.311115 seconds, bootstrap likelihood -19294.958665, best rearrangement setting 5
Bootstrap[249]: Time 9.239488 seconds, bootstrap likelihood -20037.191994, best rearrangement setting 7
Bootstrap[250]: Time 8.708935 seconds, bootstrap likelihood -19429.188120, best rearrangement setting 10
Bootstrap[251]: Time 8.889094 seconds, bootstrap likelihood -20180.566790, best rearrangement setting 12
Bootstrap[252]: Time 8.292688 seconds, bootstrap likelihood -20380.654208, best rearrangement setting 6
Bootstrap[253]: Time 8.020977 seconds, bootstrap likelihood -19071.397533, best rearrangement setting 6
Bootstrap[254]: Time 7.727185 seconds, bootstrap likelihood -18978.483154, best rearrangement setting 11
Bootstrap[255]: Time 7.954276 seconds, bootstrap likelihood -19384.514941, best rearrangement setting 10
Bootstrap[256]: Time 9.222533 seconds, bootstrap likelihood -19872.545214, best rearrangement setting 12
Bootstrap[257]: Time 7.691471 seconds, bootstrap likelihood -19072.404702, best rearrangement setting 6
Bootstrap[258]: Time 8.593272 seconds, bootstrap likelihood -19414.161243, best rearrangement setting 12
Bootstrap[259]: Time 8.163112 seconds, bootstrap likelihood -19706.993128, best rearrangement setting 12
Bootstrap[260]: Time 8.434529 seconds, bootstrap likelihood -19142.240130, best rearrangement setting 15
Bootstrap[261]: Time 8.109071 seconds, bootstrap likelihood -19698.828160, best rearrangement setting 7
Bootstrap[262]: Time 7.969993 seconds, bootstrap likelihood -19893.395085, best rearrangement setting 10
Bootstrap[263]: Time 7.921418 seconds, bootstrap likelihood -19023.388629, best rearrangement setting 9
Bootstrap[264]: Time 8.828514 seconds, bootstrap likelihood -19431.752076, best rearrangement setting 13
Bootstrap[265]: Time 8.308493 seconds, bootstrap likelihood -19575.878563, best rearrangement setting 6
Bootstrap[266]: Time 8.959550 seconds, bootstrap likelihood -19422.051207, best rearrangement setting 9
Bootstrap[267]: Time 8.639346 seconds, bootstrap likelihood -19541.385972, best rearrangement setting 15
Bootstrap[268]: Time 9.536703 seconds, bootstrap likelihood -20064.069895, best rearrangement setting 11
Bootstrap[269]: Time 8.766762 seconds, bootstrap likelihood -19034.646542, best rearrangement setting 7
Bootstrap[270]: Time 9.777390 seconds, bootstrap likelihood -19081.606864, best rearrangement setting 11
Bootstrap[271]: Time 8.308704 seconds, bootstrap likelihood -19384.760713, best rearrangement setting 8
Bootstrap[272]: Time 9.275755 seconds, bootstrap likelihood -19306.459095, best rearrangement setting 13
Bootstrap[273]: Time 8.276279 seconds, bootstrap likelihood -19917.820586, best rearrangement setting 12
Bootstrap[274]: Time 8.952170 seconds, bootstrap likelihood -18863.558127, best rearrangement setting 7
Bootstrap[275]: Time 9.292372 seconds, bootstrap likelihood -19452.444977, best rearrangement setting 14
Bootstrap[276]: Time 9.143240 seconds, bootstrap likelihood -19113.528006, best rearrangement setting 11
Bootstrap[277]: Time 9.780572 seconds, bootstrap likelihood -18697.436301, best rearrangement setting 10
Bootstrap[278]: Time 9.713035 seconds, bootstrap likelihood -20533.229815, best rearrangement setting 8
Bootstrap[279]: Time 8.288193 seconds, bootstrap likelihood -19821.268684, best rearrangement setting 7
Bootstrap[280]: Time 9.130051 seconds, bootstrap likelihood -19642.324481, best rearrangement setting 12
Bootstrap[281]: Time 8.068728 seconds, bootstrap likelihood -18723.005440, best rearrangement setting 6
Bootstrap[282]: Time 7.806073 seconds, bootstrap likelihood -18983.299717, best rearrangement setting 6
Bootstrap[283]: Time 9.053750 seconds, bootstrap likelihood -19975.269112, best rearrangement setting 15
Bootstrap[284]: Time 9.215126 seconds, bootstrap likelihood -18616.195175, best rearrangement setting 7
Bootstrap[285]: Time 8.689934 seconds, bootstrap likelihood -19071.100873, best rearrangement setting 11
Bootstrap[286]: Time 8.903775 seconds, bootstrap likelihood -18955.296319, best rearrangement setting 7
Bootstrap[287]: Time 8.643870 seconds, bootstrap likelihood -19937.156732, best rearrangement setting 8
Bootstrap[288]: Time 8.914640 seconds, bootstrap likelihood -20093.454609, best rearrangement setting 7
Bootstrap[289]: Time 8.051196 seconds, bootstrap likelihood -19589.728416, best rearrangement setting 5
Bootstrap[290]: Time 8.954079 seconds, bootstrap likelihood -19416.591527, best rearrangement setting 15
Bootstrap[291]: Time 8.518848 seconds, bootstrap likelihood -19702.547380, best rearrangement setting 10
Bootstrap[292]: Time 9.671296 seconds, bootstrap likelihood -19217.890397, best rearrangement setting 7
Bootstrap[293]: Time 8.482171 seconds, bootstrap likelihood -18800.520373, best rearrangement setting 5
Bootstrap[294]: Time 8.899635 seconds, bootstrap likelihood -19356.293086, best rearrangement setting 12
Bootstrap[295]: Time 8.818749 seconds, bootstrap likelihood -19432.964973, best rearrangement setting 9
Bootstrap[296]: Time 9.116997 seconds, bootstrap likelihood -19974.350824, best rearrangement setting 7
Bootstrap[297]: Time 8.358550 seconds, bootstrap likelihood -19852.032054, best rearrangement setting 7
Bootstrap[298]: Time 9.732943 seconds, bootstrap likelihood -19254.121233, best rearrangement setting 9
Bootstrap[299]: Time 8.478890 seconds, bootstrap likelihood -19673.881414, best rearrangement setting 13
Bootstrap[300]: Time 8.358580 seconds, bootstrap likelihood -18928.361224, best rearrangement setting 7
Bootstrap[301]: Time 8.851021 seconds, bootstrap likelihood -18697.099715, best rearrangement setting 7
Bootstrap[302]: Time 8.935022 seconds, bootstrap likelihood -19467.869373, best rearrangement setting 11
Bootstrap[303]: Time 8.880730 seconds, bootstrap likelihood -19129.818832, best rearrangement setting 7
Bootstrap[304]: Time 8.439644 seconds, bootstrap likelihood -19013.824266, best rearrangement setting 13
Bootstrap[305]: Time 8.481325 seconds, bootstrap likelihood -19768.521141, best rearrangement setting 10
Bootstrap[306]: Time 9.422892 seconds, bootstrap likelihood -19351.375789, best rearrangement setting 11
Bootstrap[307]: Time 9.481986 seconds, bootstrap likelihood -19289.074672, best rearrangement setting 10
Bootstrap[308]: Time 8.301675 seconds, bootstrap likelihood -19914.837086, best rearrangement setting 15
Bootstrap[309]: Time 8.830587 seconds, bootstrap likelihood -19108.036630, best rearrangement setting 9
Bootstrap[310]: Time 8.285471 seconds, bootstrap likelihood -19364.900969, best rearrangement setting 12
Bootstrap[311]: Time 8.525399 seconds, bootstrap likelihood -19407.441570, best rearrangement setting 6
Bootstrap[312]: Time 9.722577 seconds, bootstrap likelihood -19420.807810, best rearrangement setting 11
Bootstrap[313]: Time 8.317568 seconds, bootstrap likelihood -19879.106188, best rearrangement setting 7
Bootstrap[314]: Time 9.526871 seconds, bootstrap likelihood -19895.135434, best rearrangement setting 8
Bootstrap[315]: Time 9.095298 seconds, bootstrap likelihood -19634.131476, best rearrangement setting 10
Bootstrap[316]: Time 9.104341 seconds, bootstrap likelihood -19539.333295, best rearrangement setting 6
Bootstrap[317]: Time 8.063750 seconds, bootstrap likelihood -19338.953187, best rearrangement setting 15
Bootstrap[318]: Time 9.687936 seconds, bootstrap likelihood -18501.535042, best rearrangement setting 13
Bootstrap[319]: Time 8.966192 seconds, bootstrap likelihood -19634.001882, best rearrangement setting 11
Bootstrap[320]: Time 10.442700 seconds, bootstrap likelihood -18592.156211, best rearrangement setting 12
Bootstrap[321]: Time 9.078929 seconds, bootstrap likelihood -19711.606784, best rearrangement setting 11
Bootstrap[322]: Time 7.876341 seconds, bootstrap likelihood -19244.462890, best rearrangement setting 6
Bootstrap[323]: Time 9.673703 seconds, bootstrap likelihood -19740.240004, best rearrangement setting 14
Bootstrap[324]: Time 8.879919 seconds, bootstrap likelihood -19180.523904, best rearrangement setting 13
Bootstrap[325]: Time 9.084005 seconds, bootstrap likelihood -19299.527199, best rearrangement setting 13
Bootstrap[326]: Time 8.267573 seconds, bootstrap likelihood -18685.780091, best rearrangement setting 7
Bootstrap[327]: Time 9.346939 seconds, bootstrap likelihood -20093.465007, best rearrangement setting 10
Bootstrap[328]: Time 9.000825 seconds, bootstrap likelihood -19491.923703, best rearrangement setting 12
Bootstrap[329]: Time 9.746492 seconds, bootstrap likelihood -19343.037341, best rearrangement setting 11
Bootstrap[330]: Time 9.013552 seconds, bootstrap likelihood -19030.534050, best rearrangement setting 10
Bootstrap[331]: Time 7.437922 seconds, bootstrap likelihood -18986.755055, best rearrangement setting 9
Bootstrap[332]: Time 8.138084 seconds, bootstrap likelihood -20122.705258, best rearrangement setting 11
Bootstrap[333]: Time 8.996449 seconds, bootstrap likelihood -19430.014405, best rearrangement setting 11
Bootstrap[334]: Time 8.937876 seconds, bootstrap likelihood -19605.068747, best rearrangement setting 8
Bootstrap[335]: Time 7.958626 seconds, bootstrap likelihood -19720.473899, best rearrangement setting 5
Bootstrap[336]: Time 8.791804 seconds, bootstrap likelihood -19048.296911, best rearrangement setting 13
Bootstrap[337]: Time 7.531925 seconds, bootstrap likelihood -19539.021416, best rearrangement setting 7
Bootstrap[338]: Time 8.604404 seconds, bootstrap likelihood -19503.923176, best rearrangement setting 14
Bootstrap[339]: Time 8.874609 seconds, bootstrap likelihood -19245.441963, best rearrangement setting 6
Bootstrap[340]: Time 8.835643 seconds, bootstrap likelihood -20066.899938, best rearrangement setting 10
Bootstrap[341]: Time 7.486457 seconds, bootstrap likelihood -19381.993968, best rearrangement setting 9
Bootstrap[342]: Time 9.430843 seconds, bootstrap likelihood -18687.006698, best rearrangement setting 11
Bootstrap[343]: Time 9.775079 seconds, bootstrap likelihood -19509.187839, best rearrangement setting 6
Bootstrap[344]: Time 8.127131 seconds, bootstrap likelihood -19036.647576, best rearrangement setting 6
Bootstrap[345]: Time 9.490181 seconds, bootstrap likelihood -19754.646763, best rearrangement setting 8
Bootstrap[346]: Time 9.567423 seconds, bootstrap likelihood -20043.925827, best rearrangement setting 14
Bootstrap[347]: Time 8.179803 seconds, bootstrap likelihood -18567.465268, best rearrangement setting 13
Bootstrap[348]: Time 8.260789 seconds, bootstrap likelihood -19399.482329, best rearrangement setting 7
Bootstrap[349]: Time 8.201721 seconds, bootstrap likelihood -19961.010982, best rearrangement setting 6
Bootstrap[350]: Time 8.201731 seconds, bootstrap likelihood -19368.672663, best rearrangement setting 5
Bootstrap[351]: Time 8.024591 seconds, bootstrap likelihood -19248.500208, best rearrangement setting 5
Bootstrap[352]: Time 8.237660 seconds, bootstrap likelihood -19386.023446, best rearrangement setting 6
Bootstrap[353]: Time 9.567528 seconds, bootstrap likelihood -19149.420319, best rearrangement setting 13
Bootstrap[354]: Time 8.920626 seconds, bootstrap likelihood -19446.812405, best rearrangement setting 5
Bootstrap[355]: Time 8.189633 seconds, bootstrap likelihood -20108.932080, best rearrangement setting 5
Bootstrap[356]: Time 8.324861 seconds, bootstrap likelihood -19183.564660, best rearrangement setting 14
Bootstrap[357]: Time 9.145171 seconds, bootstrap likelihood -19686.146931, best rearrangement setting 15
Bootstrap[358]: Time 8.930928 seconds, bootstrap likelihood -19511.683326, best rearrangement setting 12
Bootstrap[359]: Time 9.243783 seconds, bootstrap likelihood -19490.351365, best rearrangement setting 11
Bootstrap[360]: Time 8.768676 seconds, bootstrap likelihood -19460.489688, best rearrangement setting 9
Bootstrap[361]: Time 8.633042 seconds, bootstrap likelihood -18337.413108, best rearrangement setting 7
Bootstrap[362]: Time 8.660599 seconds, bootstrap likelihood -19325.572574, best rearrangement setting 14
Bootstrap[363]: Time 7.468928 seconds, bootstrap likelihood -19430.494969, best rearrangement setting 5
Bootstrap[364]: Time 9.044785 seconds, bootstrap likelihood -19124.790330, best rearrangement setting 15
Bootstrap[365]: Time 8.435108 seconds, bootstrap likelihood -19290.208768, best rearrangement setting 10
Bootstrap[366]: Time 8.324355 seconds, bootstrap likelihood -19618.029298, best rearrangement setting 5
Bootstrap[367]: Time 7.913771 seconds, bootstrap likelihood -19015.162599, best rearrangement setting 6
Bootstrap[368]: Time 9.457681 seconds, bootstrap likelihood -19140.284058, best rearrangement setting 11
Bootstrap[369]: Time 9.596495 seconds, bootstrap likelihood -19105.551509, best rearrangement setting 14
Bootstrap[370]: Time 9.193506 seconds, bootstrap likelihood -19958.874806, best rearrangement setting 10
Bootstrap[371]: Time 8.266296 seconds, bootstrap likelihood -20265.721966, best rearrangement setting 14
Bootstrap[372]: Time 8.257520 seconds, bootstrap likelihood -19889.431048, best rearrangement setting 9
Bootstrap[373]: Time 7.745584 seconds, bootstrap likelihood -19524.059552, best rearrangement setting 6
Bootstrap[374]: Time 8.538742 seconds, bootstrap likelihood -19928.005348, best rearrangement setting 5
Bootstrap[375]: Time 9.772979 seconds, bootstrap likelihood -19065.421521, best rearrangement setting 13
Bootstrap[376]: Time 9.022099 seconds, bootstrap likelihood -19479.080298, best rearrangement setting 12
Bootstrap[377]: Time 10.093357 seconds, bootstrap likelihood -19329.107459, best rearrangement setting 11
Bootstrap[378]: Time 8.910466 seconds, bootstrap likelihood -19883.627378, best rearrangement setting 7
Bootstrap[379]: Time 8.292595 seconds, bootstrap likelihood -19362.649888, best rearrangement setting 13
Bootstrap[380]: Time 9.173481 seconds, bootstrap likelihood -19434.898977, best rearrangement setting 13
Bootstrap[381]: Time 8.893479 seconds, bootstrap likelihood -19503.493301, best rearrangement setting 11
Bootstrap[382]: Time 9.306765 seconds, bootstrap likelihood -18933.871741, best rearrangement setting 13
Bootstrap[383]: Time 9.118568 seconds, bootstrap likelihood -20064.301979, best rearrangement setting 12
Bootstrap[384]: Time 9.687917 seconds, bootstrap likelihood -19499.275305, best rearrangement setting 8
Bootstrap[385]: Time 8.703170 seconds, bootstrap likelihood -19201.303359, best rearrangement setting 12
Bootstrap[386]: Time 8.080548 seconds, bootstrap likelihood -19457.797379, best rearrangement setting 12
Bootstrap[387]: Time 8.370008 seconds, bootstrap likelihood -19405.891023, best rearrangement setting 14
Bootstrap[388]: Time 8.403416 seconds, bootstrap likelihood -19929.694022, best rearrangement setting 13
Bootstrap[389]: Time 8.771793 seconds, bootstrap likelihood -19392.255845, best rearrangement setting 9
Bootstrap[390]: Time 8.396544 seconds, bootstrap likelihood -19496.048721, best rearrangement setting 12
Bootstrap[391]: Time 9.457348 seconds, bootstrap likelihood -20248.732528, best rearrangement setting 14
Bootstrap[392]: Time 8.530347 seconds, bootstrap likelihood -19794.155773, best rearrangement setting 14
Bootstrap[393]: Time 7.392260 seconds, bootstrap likelihood -18887.820613, best rearrangement setting 10
Bootstrap[394]: Time 8.425509 seconds, bootstrap likelihood -19937.775278, best rearrangement setting 9
Bootstrap[395]: Time 10.177216 seconds, bootstrap likelihood -19961.010384, best rearrangement setting 9
Bootstrap[396]: Time 9.096876 seconds, bootstrap likelihood -19194.042372, best rearrangement setting 11
Bootstrap[397]: Time 8.750148 seconds, bootstrap likelihood -19210.379737, best rearrangement setting 9
Bootstrap[398]: Time 8.693274 seconds, bootstrap likelihood -19991.624389, best rearrangement setting 5
Bootstrap[399]: Time 9.407750 seconds, bootstrap likelihood -19240.945779, best rearrangement setting 6
Bootstrap[400]: Time 8.425657 seconds, bootstrap likelihood -19826.304876, best rearrangement setting 5
Bootstrap[401]: Time 8.256814 seconds, bootstrap likelihood -19980.198960, best rearrangement setting 14
Bootstrap[402]: Time 8.622507 seconds, bootstrap likelihood -19181.780938, best rearrangement setting 12
Bootstrap[403]: Time 8.306288 seconds, bootstrap likelihood -19265.559625, best rearrangement setting 5
Bootstrap[404]: Time 9.218693 seconds, bootstrap likelihood -18932.395079, best rearrangement setting 15
Bootstrap[405]: Time 10.226375 seconds, bootstrap likelihood -19427.224081, best rearrangement setting 15
Bootstrap[406]: Time 9.030309 seconds, bootstrap likelihood -20018.098562, best rearrangement setting 6
Bootstrap[407]: Time 8.084155 seconds, bootstrap likelihood -19780.750958, best rearrangement setting 6
Bootstrap[408]: Time 9.190924 seconds, bootstrap likelihood -19404.689129, best rearrangement setting 11
Bootstrap[409]: Time 9.087907 seconds, bootstrap likelihood -19828.140337, best rearrangement setting 10
Bootstrap[410]: Time 9.106156 seconds, bootstrap likelihood -19815.188365, best rearrangement setting 15
Bootstrap[411]: Time 8.739543 seconds, bootstrap likelihood -19656.672436, best rearrangement setting 12
Bootstrap[412]: Time 9.118002 seconds, bootstrap likelihood -19641.436655, best rearrangement setting 13
Bootstrap[413]: Time 9.275411 seconds, bootstrap likelihood -18753.600506, best rearrangement setting 15
Bootstrap[414]: Time 8.896086 seconds, bootstrap likelihood -19619.696993, best rearrangement setting 14
Bootstrap[415]: Time 9.174968 seconds, bootstrap likelihood -18507.505137, best rearrangement setting 12
Bootstrap[416]: Time 8.312800 seconds, bootstrap likelihood -20013.853565, best rearrangement setting 14
Bootstrap[417]: Time 8.447651 seconds, bootstrap likelihood -18770.910342, best rearrangement setting 6
Bootstrap[418]: Time 8.868742 seconds, bootstrap likelihood -19332.547387, best rearrangement setting 10
Bootstrap[419]: Time 7.622497 seconds, bootstrap likelihood -19160.869861, best rearrangement setting 9
Bootstrap[420]: Time 8.873537 seconds, bootstrap likelihood -19300.024768, best rearrangement setting 9
Bootstrap[421]: Time 9.169080 seconds, bootstrap likelihood -19772.282557, best rearrangement setting 11
Bootstrap[422]: Time 8.589636 seconds, bootstrap likelihood -20129.476831, best rearrangement setting 12
Bootstrap[423]: Time 8.268299 seconds, bootstrap likelihood -19036.729162, best rearrangement setting 6
Bootstrap[424]: Time 8.315464 seconds, bootstrap likelihood -19494.874797, best rearrangement setting 6
Bootstrap[425]: Time 7.590902 seconds, bootstrap likelihood -19812.838769, best rearrangement setting 6
Bootstrap[426]: Time 8.006074 seconds, bootstrap likelihood -19174.269138, best rearrangement setting 6
Bootstrap[427]: Time 8.793366 seconds, bootstrap likelihood -19427.472363, best rearrangement setting 8
Bootstrap[428]: Time 8.166794 seconds, bootstrap likelihood -19723.776841, best rearrangement setting 10
Bootstrap[429]: Time 8.464837 seconds, bootstrap likelihood -19357.819210, best rearrangement setting 7
Bootstrap[430]: Time 8.273377 seconds, bootstrap likelihood -19431.303655, best rearrangement setting 10
Bootstrap[431]: Time 8.401128 seconds, bootstrap likelihood -19049.951308, best rearrangement setting 15
Bootstrap[432]: Time 8.974038 seconds, bootstrap likelihood -19285.149033, best rearrangement setting 12
Bootstrap[433]: Time 8.461397 seconds, bootstrap likelihood -19293.635203, best rearrangement setting 15
Bootstrap[434]: Time 8.519475 seconds, bootstrap likelihood -19316.516090, best rearrangement setting 11
Bootstrap[435]: Time 8.873055 seconds, bootstrap likelihood -19479.151687, best rearrangement setting 11
Bootstrap[436]: Time 8.378850 seconds, bootstrap likelihood -19260.055439, best rearrangement setting 5
Bootstrap[437]: Time 8.633830 seconds, bootstrap likelihood -19629.320991, best rearrangement setting 6
Bootstrap[438]: Time 10.092325 seconds, bootstrap likelihood -19394.589605, best rearrangement setting 12
Bootstrap[439]: Time 9.095927 seconds, bootstrap likelihood -19857.931882, best rearrangement setting 10
Bootstrap[440]: Time 9.393381 seconds, bootstrap likelihood -20267.734975, best rearrangement setting 13
Bootstrap[441]: Time 7.754664 seconds, bootstrap likelihood -18707.207953, best rearrangement setting 6
Bootstrap[442]: Time 9.141420 seconds, bootstrap likelihood -19307.139333, best rearrangement setting 8
Bootstrap[443]: Time 8.872225 seconds, bootstrap likelihood -19192.359033, best rearrangement setting 7
Bootstrap[444]: Time 8.326645 seconds, bootstrap likelihood -18996.910680, best rearrangement setting 7
Bootstrap[445]: Time 9.246340 seconds, bootstrap likelihood -19049.947783, best rearrangement setting 7
Bootstrap[446]: Time 8.781688 seconds, bootstrap likelihood -19175.206663, best rearrangement setting 11
Bootstrap[447]: Time 8.953374 seconds, bootstrap likelihood -19107.649165, best rearrangement setting 14
Bootstrap[448]: Time 10.591550 seconds, bootstrap likelihood -19410.326330, best rearrangement setting 9
Bootstrap[449]: Time 9.042786 seconds, bootstrap likelihood -18785.359755, best rearrangement setting 15
Bootstrap[450]: Time 8.533193 seconds, bootstrap likelihood -19114.823850, best rearrangement setting 6
Bootstrap[451]: Time 9.084241 seconds, bootstrap likelihood -18851.632233, best rearrangement setting 7
Bootstrap[452]: Time 9.881961 seconds, bootstrap likelihood -19909.630420, best rearrangement setting 13
Bootstrap[453]: Time 9.421680 seconds, bootstrap likelihood -19134.391952, best rearrangement setting 5
Bootstrap[454]: Time 9.618514 seconds, bootstrap likelihood -19545.415409, best rearrangement setting 13
Bootstrap[455]: Time 8.497852 seconds, bootstrap likelihood -19820.230839, best rearrangement setting 8
Bootstrap[456]: Time 10.184308 seconds, bootstrap likelihood -19720.628880, best rearrangement setting 8
Bootstrap[457]: Time 8.804199 seconds, bootstrap likelihood -19997.262142, best rearrangement setting 7
Bootstrap[458]: Time 9.127760 seconds, bootstrap likelihood -19699.688587, best rearrangement setting 12
Bootstrap[459]: Time 8.528726 seconds, bootstrap likelihood -19550.791590, best rearrangement setting 6
Bootstrap[460]: Time 9.555092 seconds, bootstrap likelihood -19889.236869, best rearrangement setting 10
Bootstrap[461]: Time 9.333092 seconds, bootstrap likelihood -19206.584797, best rearrangement setting 7
Bootstrap[462]: Time 9.096888 seconds, bootstrap likelihood -19459.356304, best rearrangement setting 8
Bootstrap[463]: Time 8.163218 seconds, bootstrap likelihood -19630.730934, best rearrangement setting 15
Bootstrap[464]: Time 8.542363 seconds, bootstrap likelihood -19536.331836, best rearrangement setting 5
Bootstrap[465]: Time 8.642613 seconds, bootstrap likelihood -19355.152599, best rearrangement setting 9
Bootstrap[466]: Time 9.075086 seconds, bootstrap likelihood -19646.280628, best rearrangement setting 5
Bootstrap[467]: Time 9.886156 seconds, bootstrap likelihood -18789.601294, best rearrangement setting 11
Bootstrap[468]: Time 7.960864 seconds, bootstrap likelihood -19526.375686, best rearrangement setting 10
Bootstrap[469]: Time 8.488570 seconds, bootstrap likelihood -18912.503457, best rearrangement setting 11
Bootstrap[470]: Time 9.361604 seconds, bootstrap likelihood -19756.014277, best rearrangement setting 9
Bootstrap[471]: Time 8.915253 seconds, bootstrap likelihood -19237.675556, best rearrangement setting 11
Bootstrap[472]: Time 8.945695 seconds, bootstrap likelihood -19025.707472, best rearrangement setting 9
Bootstrap[473]: Time 8.758916 seconds, bootstrap likelihood -20311.402887, best rearrangement setting 11
Bootstrap[474]: Time 8.313391 seconds, bootstrap likelihood -19429.134685, best rearrangement setting 11
Bootstrap[475]: Time 8.945852 seconds, bootstrap likelihood -19983.352837, best rearrangement setting 8
Bootstrap[476]: Time 7.584397 seconds, bootstrap likelihood -19713.113108, best rearrangement setting 5
Bootstrap[477]: Time 8.457256 seconds, bootstrap likelihood -19998.833030, best rearrangement setting 5
Bootstrap[478]: Time 9.379392 seconds, bootstrap likelihood -19736.302715, best rearrangement setting 11
Bootstrap[479]: Time 8.881754 seconds, bootstrap likelihood -19336.989813, best rearrangement setting 7
Bootstrap[480]: Time 9.682523 seconds, bootstrap likelihood -19050.089371, best rearrangement setting 10
Bootstrap[481]: Time 8.229524 seconds, bootstrap likelihood -19421.787988, best rearrangement setting 12
Bootstrap[482]: Time 7.385000 seconds, bootstrap likelihood -18605.813256, best rearrangement setting 5
Bootstrap[483]: Time 9.067685 seconds, bootstrap likelihood -20130.714959, best rearrangement setting 6
Bootstrap[484]: Time 9.014010 seconds, bootstrap likelihood -19427.089767, best rearrangement setting 13
Bootstrap[485]: Time 9.618481 seconds, bootstrap likelihood -19757.776995, best rearrangement setting 14
Bootstrap[486]: Time 8.827948 seconds, bootstrap likelihood -19595.702645, best rearrangement setting 6
Bootstrap[487]: Time 8.111564 seconds, bootstrap likelihood -18992.751430, best rearrangement setting 14
Bootstrap[488]: Time 8.596205 seconds, bootstrap likelihood -19644.241900, best rearrangement setting 8
Bootstrap[489]: Time 8.449667 seconds, bootstrap likelihood -19201.367256, best rearrangement setting 7
Bootstrap[490]: Time 8.619098 seconds, bootstrap likelihood -19395.196351, best rearrangement setting 14
Bootstrap[491]: Time 9.057595 seconds, bootstrap likelihood -19735.825384, best rearrangement setting 12
Bootstrap[492]: Time 8.591298 seconds, bootstrap likelihood -19849.025127, best rearrangement setting 10
Bootstrap[493]: Time 9.096777 seconds, bootstrap likelihood -19497.569691, best rearrangement setting 5
Bootstrap[494]: Time 9.024154 seconds, bootstrap likelihood -19210.917892, best rearrangement setting 8
Bootstrap[495]: Time 7.409779 seconds, bootstrap likelihood -18983.502869, best rearrangement setting 5
Bootstrap[496]: Time 8.310971 seconds, bootstrap likelihood -20391.407071, best rearrangement setting 11
Bootstrap[497]: Time 8.206683 seconds, bootstrap likelihood -20252.916346, best rearrangement setting 13
Bootstrap[498]: Time 8.405181 seconds, bootstrap likelihood -19309.841763, best rearrangement setting 6
Bootstrap[499]: Time 9.699949 seconds, bootstrap likelihood -19376.308138, best rearrangement setting 12
Bootstrap[500]: Time 8.437615 seconds, bootstrap likelihood -19139.481560, best rearrangement setting 6
Bootstrap[501]: Time 9.244958 seconds, bootstrap likelihood -18920.224174, best rearrangement setting 12
Bootstrap[502]: Time 8.776209 seconds, bootstrap likelihood -19972.394033, best rearrangement setting 13
Bootstrap[503]: Time 9.602870 seconds, bootstrap likelihood -19491.430325, best rearrangement setting 11
Bootstrap[504]: Time 7.702082 seconds, bootstrap likelihood -19121.268276, best rearrangement setting 7
Bootstrap[505]: Time 9.104076 seconds, bootstrap likelihood -19679.986059, best rearrangement setting 11
Bootstrap[506]: Time 8.695176 seconds, bootstrap likelihood -19085.954613, best rearrangement setting 12
Bootstrap[507]: Time 8.646569 seconds, bootstrap likelihood -19250.539922, best rearrangement setting 10
Bootstrap[508]: Time 8.734458 seconds, bootstrap likelihood -19080.294194, best rearrangement setting 14
Bootstrap[509]: Time 9.154352 seconds, bootstrap likelihood -19273.176831, best rearrangement setting 6
Bootstrap[510]: Time 7.671470 seconds, bootstrap likelihood -18900.414209, best rearrangement setting 6
Bootstrap[511]: Time 9.394137 seconds, bootstrap likelihood -18940.845006, best rearrangement setting 8
Bootstrap[512]: Time 8.181937 seconds, bootstrap likelihood -19202.859312, best rearrangement setting 8
Bootstrap[513]: Time 8.397113 seconds, bootstrap likelihood -18946.277874, best rearrangement setting 15
Bootstrap[514]: Time 9.210274 seconds, bootstrap likelihood -19526.538739, best rearrangement setting 9
Bootstrap[515]: Time 8.961592 seconds, bootstrap likelihood -19461.681640, best rearrangement setting 8
Bootstrap[516]: Time 8.947856 seconds, bootstrap likelihood -20695.954242, best rearrangement setting 15
Bootstrap[517]: Time 8.930064 seconds, bootstrap likelihood -19690.015433, best rearrangement setting 10
Bootstrap[518]: Time 8.836982 seconds, bootstrap likelihood -19554.092579, best rearrangement setting 15
Bootstrap[519]: Time 8.982805 seconds, bootstrap likelihood -19179.793566, best rearrangement setting 11
Bootstrap[520]: Time 8.398638 seconds, bootstrap likelihood -18865.561699, best rearrangement setting 15
Bootstrap[521]: Time 8.406052 seconds, bootstrap likelihood -19340.967843, best rearrangement setting 15
Bootstrap[522]: Time 8.589189 seconds, bootstrap likelihood -19001.582895, best rearrangement setting 15
Bootstrap[523]: Time 8.858693 seconds, bootstrap likelihood -19394.804813, best rearrangement setting 15
Bootstrap[524]: Time 8.868340 seconds, bootstrap likelihood -19976.296652, best rearrangement setting 5
Bootstrap[525]: Time 8.520766 seconds, bootstrap likelihood -19841.861039, best rearrangement setting 12
Bootstrap[526]: Time 9.930705 seconds, bootstrap likelihood -19222.465786, best rearrangement setting 8
Bootstrap[527]: Time 8.633335 seconds, bootstrap likelihood -19430.126821, best rearrangement setting 7
Bootstrap[528]: Time 9.559861 seconds, bootstrap likelihood -19826.351660, best rearrangement setting 10
Bootstrap[529]: Time 8.890777 seconds, bootstrap likelihood -20294.504448, best rearrangement setting 5
Bootstrap[530]: Time 8.874772 seconds, bootstrap likelihood -19706.477251, best rearrangement setting 8
Bootstrap[531]: Time 8.433534 seconds, bootstrap likelihood -19009.095898, best rearrangement setting 12
Bootstrap[532]: Time 8.571433 seconds, bootstrap likelihood -19952.315378, best rearrangement setting 10
Bootstrap[533]: Time 8.621652 seconds, bootstrap likelihood -18980.171849, best rearrangement setting 14
Bootstrap[534]: Time 8.504040 seconds, bootstrap likelihood -20226.101048, best rearrangement setting 9
Bootstrap[535]: Time 8.478236 seconds, bootstrap likelihood -19674.147323, best rearrangement setting 14
Bootstrap[536]: Time 8.172108 seconds, bootstrap likelihood -19020.504921, best rearrangement setting 15
Bootstrap[537]: Time 8.774398 seconds, bootstrap likelihood -19333.590602, best rearrangement setting 6
Bootstrap[538]: Time 9.229085 seconds, bootstrap likelihood -19855.174211, best rearrangement setting 12
Bootstrap[539]: Time 8.555224 seconds, bootstrap likelihood -19386.879880, best rearrangement setting 10
Bootstrap[540]: Time 9.256156 seconds, bootstrap likelihood -19392.065616, best rearrangement setting 8
Bootstrap[541]: Time 8.156508 seconds, bootstrap likelihood -19452.698191, best rearrangement setting 12
Bootstrap[542]: Time 9.310913 seconds, bootstrap likelihood -18643.997747, best rearrangement setting 8
Bootstrap[543]: Time 8.337206 seconds, bootstrap likelihood -19330.997456, best rearrangement setting 14
Bootstrap[544]: Time 8.772871 seconds, bootstrap likelihood -18571.380462, best rearrangement setting 7
Bootstrap[545]: Time 10.452247 seconds, bootstrap likelihood -18973.698664, best rearrangement setting 15
Bootstrap[546]: Time 8.709017 seconds, bootstrap likelihood -19133.412718, best rearrangement setting 9
Bootstrap[547]: Time 8.870921 seconds, bootstrap likelihood -20118.258577, best rearrangement setting 10
Bootstrap[548]: Time 8.064243 seconds, bootstrap likelihood -20061.103224, best rearrangement setting 5
Bootstrap[549]: Time 8.935378 seconds, bootstrap likelihood -20169.410376, best rearrangement setting 12


Stopped Rapid BS search after 550 replicates with MRE-based Bootstopping criterion
WRF Average of 100 random splits: 2.172523
Overall Time for 550 Rapid Bootstraps 4786.665294 seconds
Average Time per Rapid Bootstrap 8.703028 seconds

Starting ML Search ...

Fast ML optimization finished

Fast ML search Time: 3373.417247 seconds

Slow ML Search 0 Likelihood: -21144.121256
Slow ML Search 1 Likelihood: -21143.807686
Slow ML Search 2 Likelihood: -21144.122422
Slow ML Search 3 Likelihood: -21143.785634
Slow ML Search 4 Likelihood: -21143.813592
Slow ML Search 5 Likelihood: -21144.122600
Slow ML Search 6 Likelihood: -21144.122956
Slow ML Search 7 Likelihood: -21143.808185
Slow ML Search 8 Likelihood: -21144.123016
Slow ML Search 9 Likelihood: -21143.835167
Slow ML optimization finished

Slow ML search Time: 362.305725 seconds
Thorough ML search Time: 16.558299 seconds

Final ML Optimization Likelihood: -21139.168000

Model Information:

Model Parameters of Partition 0, Name: matK1st, Type of Data: DNA
alpha: 1.084286
Tree-Length: 2.761971
rate A <-> C: 2.050109
rate A <-> G: 1.830265
rate A <-> T: 0.230956
rate C <-> G: 0.332767
rate C <-> T: 1.534814
rate G <-> T: 1.000000

freq pi(A): 0.303801
freq pi(C): 0.176533
freq pi(G): 0.178761
freq pi(T): 0.340906

Model Parameters of Partition 1, Name: matK2nd, Type of Data: DNA
alpha: 0.845314
Tree-Length: 2.761971
rate A <-> C: 1.215205
rate A <-> G: 1.754853
rate A <-> T: 0.212437
rate C <-> G: 0.399574
rate C <-> T: 1.259954
rate G <-> T: 1.000000

freq pi(A): 0.333996
freq pi(C): 0.161671
freq pi(G): 0.138468
freq pi(T): 0.365865

Model Parameters of Partition 2, Name: matK3rd, Type of Data: DNA
alpha: 1.657408
Tree-Length: 2.761971
rate A <-> C: 1.189698
rate A <-> G: 1.573412
rate A <-> T: 0.163236
rate C <-> G: 0.366747
rate C <-> T: 1.442140
rate G <-> T: 1.000000

freq pi(A): 0.302789
freq pi(C): 0.123643
freq pi(G): 0.135987
freq pi(T): 0.437582

Model Parameters of Partition 3, Name: trnLi, Type of Data: DNA
alpha: 0.303271
Tree-Length: 2.761971
rate A <-> C: 0.888427
rate A <-> G: 0.935505
rate A <-> T: 0.486994
rate C <-> G: 0.231677
rate C <-> T: 3.850154
rate G <-> T: 1.000000

freq pi(A): 0.393532
freq pi(C): 0.170867
freq pi(G): 0.209924
freq pi(T): 0.225677

Model Parameters of Partition 4, Name: tRNA, Type of Data: DNA
alpha: 0.135130
Tree-Length: 2.761971
rate A <-> C: 7.018524
rate A <-> G: 3.659202
rate A <-> T: 10.362878
rate C <-> G: 0.347679
rate C <-> T: 4.868468
rate G <-> T: 1.000000

freq pi(A): 0.274095
freq pi(C): 0.238176
freq pi(G): 0.220983
freq pi(T): 0.266746

Model Parameters of Partition 5, Name: trnLF, Type of Data: DNA
alpha: 0.862864
Tree-Length: 2.761971
rate A <-> C: 0.847722
rate A <-> G: 0.725876
rate A <-> T: 0.582116
rate C <-> G: 0.265612
rate C <-> T: 0.931101
rate G <-> T: 1.000000

freq pi(A): 0.331603
freq pi(C): 0.169437
freq pi(G): 0.102691
freq pi(T): 0.396268


ML search took 3752.284731 secs or 1.042301 hours

Combined Bootstrap and ML search took 8538.950105 secs or 2.371931 hours

Drawing Bootstrap Support Values on best-scoring ML tree ...


Found 1 tree in File /home/kaplipa/Guido/loranths/step3/RAxML_bestTree.cp.q


Found 1 tree in File /home/kaplipa/Guido/loranths/step3/RAxML_bestTree.cp.q

Program execution info written to /home/kaplipa/Guido/loranths/step3/RAxML_info.cp.q
All 550 bootstrapped trees written to: /home/kaplipa/Guido/loranths/step3/RAxML_bootstrap.cp.q

Best-scoring ML tree written to: /home/kaplipa/Guido/loranths/step3/RAxML_bestTree.cp.q

Best-scoring ML tree with support values written to: /home/kaplipa/Guido/loranths/step3/RAxML_bipartitions.cp.q

Best-scoring ML tree with support values as branch labels written to: /home/kaplipa/Guido/loranths/step3/RAxML_bipartitionsBranchLabels.cp.q

Overall execution time for full ML analysis: 8539.058549 secs or 2.371961 hours or 0.098832 days
