# Supplementary material for: Eocene Loranthaceae pollen pushes back divergence ages for major splits in the family
Source: PeerJ. 2017 Jun 7;5:e3373. doi: 10.7717/peerj.3373 (PMC5466002; doi:10.7717/peerj.3373)
Supplement: Supplemental Information 8 — This archive includes all data and analysis files referred to in the main text and supplementary files that are needed to reproduce the shown results. See GuideToFiles.txt for naming schemes and contents of each subfolder included in this archive, and File S1 for analysis set-ups and further background information. [file peerj-05-3373-s008.zip › Step3_speciestrees/ML/RAxML_info.cp_exLF.noq]

IMPORTANT WARNING: Alignment column 1855 contains only undetermined values which will be treated as missing data
IMPORTANT WARNING: Alignment column 1856 contains only undetermined values which will be treated as missing data
IMPORTANT WARNING: Alignment column 1857 contains only undetermined values which will be treated as missing data

IMPORTANT WARNING
Found 3 columns that contain only undetermined values which will be treated as missing data.
Normally these columns should be excluded from the analysis.

Just in case you might need it, an alignment file with 
undetermined columns removed is printed to file 00b_cp.all.c.m1.epf.exLF.reduced


Using BFGS method to optimize GTR rate parameters, to disable this specify "--no-bfgs" 


Alignment has 3 completely undetermined sites that will be automatically removed from the input data


This is RAxML version 8.2.4 released by Alexandros Stamatakis on October 02 2015.

With greatly appreciated code contributions by:
Andre Aberer      (HITS)
Simon Berger      (HITS)
Alexey Kozlov     (HITS)
Kassian Kobert    (HITS)
David Dao         (KIT and HITS)
Nick Pattengale   (Sandia)
Wayne Pfeiffer    (SDSC)
Akifumi S. Tanabe (NRIFS)

Alignment has 1245 distinct alignment patterns

Proportion of gaps and completely undetermined characters in this alignment: 50.07%

RAxML rapid bootstrapping and subsequent ML search

Using 1 distinct models/data partitions with joint branch length optimization


Executing 1000 rapid bootstrap inferences and thereafter a thorough ML search 

All free model parameters will be estimated by RAxML
ML estimate of 25 per site rate categories

Likelihood of final tree will be evaluated and optimized under GAMMA

GAMMA Model parameters will be estimated up to an accuracy of 0.1000000000 Log Likelihood units

Partition: 0
Alignment Patterns: 1245
Name: No Name Provided
DataType: DNA
Substitution Matrix: GTR


RAxML was called as follows:

/home/kaplipa/SOFTWARE/standard-RAxML/raxmlHPC-PTHREADS-SSE3 -T 24 -s 00b_cp.all.c.m1.epf.exLF -m GTRCAT -n cp_exLF.noq -f a -x 64566 -# autoMRE -p 1234 


Time for BS model parameter optimization 0.646174
Bootstrap[0]: Time 3.955121 seconds, bootstrap likelihood -14385.251374, best rearrangement setting 5
Bootstrap[1]: Time 3.899164 seconds, bootstrap likelihood -13973.496836, best rearrangement setting 9
Bootstrap[2]: Time 4.386953 seconds, bootstrap likelihood -13649.989302, best rearrangement setting 14
Bootstrap[3]: Time 3.704340 seconds, bootstrap likelihood -14357.585869, best rearrangement setting 15
Bootstrap[4]: Time 3.293135 seconds, bootstrap likelihood -14692.002586, best rearrangement setting 5
Bootstrap[5]: Time 4.148597 seconds, bootstrap likelihood -14150.646413, best rearrangement setting 12
Bootstrap[6]: Time 3.835645 seconds, bootstrap likelihood -14279.164013, best rearrangement setting 8
Bootstrap[7]: Time 3.947722 seconds, bootstrap likelihood -13875.448832, best rearrangement setting 8
Bootstrap[8]: Time 4.440909 seconds, bootstrap likelihood -14244.070066, best rearrangement setting 12
Bootstrap[9]: Time 3.728426 seconds, bootstrap likelihood -14018.980378, best rearrangement setting 7
Bootstrap[10]: Time 4.191706 seconds, bootstrap likelihood -13603.733656, best rearrangement setting 7
Bootstrap[11]: Time 3.852488 seconds, bootstrap likelihood -13838.707636, best rearrangement setting 11
Bootstrap[12]: Time 3.581295 seconds, bootstrap likelihood -13808.681186, best rearrangement setting 5
Bootstrap[13]: Time 3.326447 seconds, bootstrap likelihood -14430.596342, best rearrangement setting 5
Bootstrap[14]: Time 3.373104 seconds, bootstrap likelihood -14060.117098, best rearrangement setting 6
Bootstrap[15]: Time 3.879343 seconds, bootstrap likelihood -14167.073251, best rearrangement setting 14
Bootstrap[16]: Time 4.140827 seconds, bootstrap likelihood -14530.898150, best rearrangement setting 11
Bootstrap[17]: Time 4.113505 seconds, bootstrap likelihood -14231.123753, best rearrangement setting 9
Bootstrap[18]: Time 4.035077 seconds, bootstrap likelihood -13624.535791, best rearrangement setting 9
Bootstrap[19]: Time 4.326844 seconds, bootstrap likelihood -13742.956746, best rearrangement setting 14
Bootstrap[20]: Time 4.044071 seconds, bootstrap likelihood -13687.869902, best rearrangement setting 12
Bootstrap[21]: Time 3.794656 seconds, bootstrap likelihood -14225.886251, best rearrangement setting 11
Bootstrap[22]: Time 3.679160 seconds, bootstrap likelihood -13916.108358, best rearrangement setting 7
Bootstrap[23]: Time 4.108049 seconds, bootstrap likelihood -14511.398173, best rearrangement setting 15
Bootstrap[24]: Time 4.446809 seconds, bootstrap likelihood -14759.734924, best rearrangement setting 14
Bootstrap[25]: Time 4.116784 seconds, bootstrap likelihood -14408.222900, best rearrangement setting 15
Bootstrap[26]: Time 3.638734 seconds, bootstrap likelihood -13940.252079, best rearrangement setting 6
Bootstrap[27]: Time 3.896443 seconds, bootstrap likelihood -14112.128707, best rearrangement setting 15
Bootstrap[28]: Time 4.016338 seconds, bootstrap likelihood -14252.198063, best rearrangement setting 15
Bootstrap[29]: Time 4.154245 seconds, bootstrap likelihood -14262.155904, best rearrangement setting 9
Bootstrap[30]: Time 3.606953 seconds, bootstrap likelihood -13414.422904, best rearrangement setting 7
Bootstrap[31]: Time 3.755515 seconds, bootstrap likelihood -14213.694657, best rearrangement setting 11
Bootstrap[32]: Time 3.231652 seconds, bootstrap likelihood -13989.788188, best rearrangement setting 7
Bootstrap[33]: Time 3.422227 seconds, bootstrap likelihood -14375.502541, best rearrangement setting 8
Bootstrap[34]: Time 3.806525 seconds, bootstrap likelihood -14844.294663, best rearrangement setting 14
Bootstrap[35]: Time 3.671295 seconds, bootstrap likelihood -14205.243219, best rearrangement setting 7
Bootstrap[36]: Time 4.085117 seconds, bootstrap likelihood -14585.759035, best rearrangement setting 11
Bootstrap[37]: Time 3.776836 seconds, bootstrap likelihood -14236.354759, best rearrangement setting 8
Bootstrap[38]: Time 3.552560 seconds, bootstrap likelihood -14156.361377, best rearrangement setting 6
Bootstrap[39]: Time 3.523980 seconds, bootstrap likelihood -13789.314702, best rearrangement setting 5
Bootstrap[40]: Time 4.238630 seconds, bootstrap likelihood -13925.292245, best rearrangement setting 12
Bootstrap[41]: Time 4.009697 seconds, bootstrap likelihood -14172.389661, best rearrangement setting 13
Bootstrap[42]: Time 3.352714 seconds, bootstrap likelihood -13631.959613, best rearrangement setting 6
Bootstrap[43]: Time 4.275616 seconds, bootstrap likelihood -13923.980478, best rearrangement setting 9
Bootstrap[44]: Time 3.996368 seconds, bootstrap likelihood -14388.829122, best rearrangement setting 10
Bootstrap[45]: Time 4.262247 seconds, bootstrap likelihood -14520.521823, best rearrangement setting 9
Bootstrap[46]: Time 3.407100 seconds, bootstrap likelihood -14321.561908, best rearrangement setting 5
Bootstrap[47]: Time 3.982640 seconds, bootstrap likelihood -14624.594710, best rearrangement setting 11
Bootstrap[48]: Time 3.263133 seconds, bootstrap likelihood -14025.434264, best rearrangement setting 5
Bootstrap[49]: Time 3.334992 seconds, bootstrap likelihood -14109.394485, best rearrangement setting 5
Bootstrap[50]: Time 3.681026 seconds, bootstrap likelihood -14574.730856, best rearrangement setting 8
Bootstrap[51]: Time 3.802235 seconds, bootstrap likelihood -13989.140275, best rearrangement setting 10
Bootstrap[52]: Time 4.155587 seconds, bootstrap likelihood -13937.788977, best rearrangement setting 12
Bootstrap[53]: Time 3.392739 seconds, bootstrap likelihood -14190.479372, best rearrangement setting 7
Bootstrap[54]: Time 3.652891 seconds, bootstrap likelihood -14260.565646, best rearrangement setting 7
Bootstrap[55]: Time 3.060048 seconds, bootstrap likelihood -13978.999309, best rearrangement setting 5
Bootstrap[56]: Time 3.943719 seconds, bootstrap likelihood -13523.787451, best rearrangement setting 7
Bootstrap[57]: Time 4.057113 seconds, bootstrap likelihood -13518.511323, best rearrangement setting 13
Bootstrap[58]: Time 3.726613 seconds, bootstrap likelihood -14662.322892, best rearrangement setting 8
Bootstrap[59]: Time 3.885925 seconds, bootstrap likelihood -14100.359860, best rearrangement setting 13
Bootstrap[60]: Time 3.920333 seconds, bootstrap likelihood -14482.833190, best rearrangement setting 8
Bootstrap[61]: Time 3.999255 seconds, bootstrap likelihood -14238.651215, best rearrangement setting 11
Bootstrap[62]: Time 3.936042 seconds, bootstrap likelihood -13816.299707, best rearrangement setting 13
Bootstrap[63]: Time 4.387993 seconds, bootstrap likelihood -14151.952998, best rearrangement setting 13
Bootstrap[64]: Time 3.863439 seconds, bootstrap likelihood -14446.771146, best rearrangement setting 7
Bootstrap[65]: Time 4.111773 seconds, bootstrap likelihood -13126.055592, best rearrangement setting 10
Bootstrap[66]: Time 3.750441 seconds, bootstrap likelihood -14418.825945, best rearrangement setting 15
Bootstrap[67]: Time 3.198447 seconds, bootstrap likelihood -13796.487936, best rearrangement setting 10
Bootstrap[68]: Time 3.468296 seconds, bootstrap likelihood -14387.415017, best rearrangement setting 8
Bootstrap[69]: Time 3.813713 seconds, bootstrap likelihood -13934.893549, best rearrangement setting 15
Bootstrap[70]: Time 4.108967 seconds, bootstrap likelihood -13318.365722, best rearrangement setting 11
Bootstrap[71]: Time 4.133707 seconds, bootstrap likelihood -13981.553872, best rearrangement setting 15
Bootstrap[72]: Time 3.951797 seconds, bootstrap likelihood -13837.836476, best rearrangement setting 13
Bootstrap[73]: Time 4.078051 seconds, bootstrap likelihood -14633.410802, best rearrangement setting 8
Bootstrap[74]: Time 4.479062 seconds, bootstrap likelihood -14159.077942, best rearrangement setting 11
Bootstrap[75]: Time 3.982968 seconds, bootstrap likelihood -13970.320533, best rearrangement setting 14
Bootstrap[76]: Time 4.010138 seconds, bootstrap likelihood -14291.623082, best rearrangement setting 15
Bootstrap[77]: Time 4.780830 seconds, bootstrap likelihood -14154.010663, best rearrangement setting 11
Bootstrap[78]: Time 3.315436 seconds, bootstrap likelihood -13867.476280, best rearrangement setting 6
Bootstrap[79]: Time 4.105160 seconds, bootstrap likelihood -14580.376828, best rearrangement setting 11
Bootstrap[80]: Time 4.062882 seconds, bootstrap likelihood -14134.826802, best rearrangement setting 14
Bootstrap[81]: Time 3.927276 seconds, bootstrap likelihood -14040.766156, best rearrangement setting 9
Bootstrap[82]: Time 3.835103 seconds, bootstrap likelihood -14077.670635, best rearrangement setting 15
Bootstrap[83]: Time 3.675147 seconds, bootstrap likelihood -14707.878070, best rearrangement setting 7
Bootstrap[84]: Time 4.054846 seconds, bootstrap likelihood -13861.718595, best rearrangement setting 8
Bootstrap[85]: Time 3.966856 seconds, bootstrap likelihood -13961.609221, best rearrangement setting 10
Bootstrap[86]: Time 4.290124 seconds, bootstrap likelihood -14815.352965, best rearrangement setting 10
Bootstrap[87]: Time 3.836554 seconds, bootstrap likelihood -14197.124458, best rearrangement setting 13
Bootstrap[88]: Time 4.623582 seconds, bootstrap likelihood -13999.435165, best rearrangement setting 14
Bootstrap[89]: Time 3.884901 seconds, bootstrap likelihood -14195.779280, best rearrangement setting 14
Bootstrap[90]: Time 5.039790 seconds, bootstrap likelihood -14035.914432, best rearrangement setting 13
Bootstrap[91]: Time 4.194086 seconds, bootstrap likelihood -14805.642715, best rearrangement setting 12
Bootstrap[92]: Time 4.493965 seconds, bootstrap likelihood -13899.201869, best rearrangement setting 10
Bootstrap[93]: Time 4.426332 seconds, bootstrap likelihood -13944.260541, best rearrangement setting 11
Bootstrap[94]: Time 3.273466 seconds, bootstrap likelihood -14311.595868, best rearrangement setting 5
Bootstrap[95]: Time 4.482684 seconds, bootstrap likelihood -14746.208571, best rearrangement setting 15
Bootstrap[96]: Time 3.350286 seconds, bootstrap likelihood -13813.899673, best rearrangement setting 6
Bootstrap[97]: Time 3.952628 seconds, bootstrap likelihood -14373.364679, best rearrangement setting 11
Bootstrap[98]: Time 3.886692 seconds, bootstrap likelihood -14271.759456, best rearrangement setting 15
Bootstrap[99]: Time 3.449231 seconds, bootstrap likelihood -14241.509744, best rearrangement setting 6
Bootstrap[100]: Time 3.897483 seconds, bootstrap likelihood -14269.514917, best rearrangement setting 11
Bootstrap[101]: Time 3.312426 seconds, bootstrap likelihood -14657.717044, best rearrangement setting 6
Bootstrap[102]: Time 4.178232 seconds, bootstrap likelihood -14333.690399, best rearrangement setting 8
Bootstrap[103]: Time 4.927454 seconds, bootstrap likelihood -14674.759282, best rearrangement setting 15
Bootstrap[104]: Time 3.703942 seconds, bootstrap likelihood -15124.188048, best rearrangement setting 8
Bootstrap[105]: Time 3.909969 seconds, bootstrap likelihood -14343.656710, best rearrangement setting 14
Bootstrap[106]: Time 3.903542 seconds, bootstrap likelihood -13698.572232, best rearrangement setting 12
Bootstrap[107]: Time 3.464762 seconds, bootstrap likelihood -14367.512531, best rearrangement setting 6
Bootstrap[108]: Time 3.946545 seconds, bootstrap likelihood -14672.669417, best rearrangement setting 13
Bootstrap[109]: Time 3.886157 seconds, bootstrap likelihood -13923.655784, best rearrangement setting 10
Bootstrap[110]: Time 4.188572 seconds, bootstrap likelihood -14146.680154, best rearrangement setting 14
Bootstrap[111]: Time 3.410192 seconds, bootstrap likelihood -14107.424329, best rearrangement setting 7
Bootstrap[112]: Time 4.119534 seconds, bootstrap likelihood -14597.486264, best rearrangement setting 15
Bootstrap[113]: Time 5.199866 seconds, bootstrap likelihood -13897.995988, best rearrangement setting 12
Bootstrap[114]: Time 4.182859 seconds, bootstrap likelihood -13760.742764, best rearrangement setting 12
Bootstrap[115]: Time 2.931934 seconds, bootstrap likelihood -14318.048392, best rearrangement setting 5
Bootstrap[116]: Time 4.049253 seconds, bootstrap likelihood -14390.928056, best rearrangement setting 14
Bootstrap[117]: Time 3.227844 seconds, bootstrap likelihood -13898.861957, best rearrangement setting 7
Bootstrap[118]: Time 3.647801 seconds, bootstrap likelihood -13978.775701, best rearrangement setting 8
Bootstrap[119]: Time 4.106303 seconds, bootstrap likelihood -14415.374886, best rearrangement setting 15
Bootstrap[120]: Time 4.078954 seconds, bootstrap likelihood -14650.891680, best rearrangement setting 7
Bootstrap[121]: Time 3.836788 seconds, bootstrap likelihood -14540.761926, best rearrangement setting 8
Bootstrap[122]: Time 3.230750 seconds, bootstrap likelihood -13955.744324, best rearrangement setting 6
Bootstrap[123]: Time 3.677212 seconds, bootstrap likelihood -14417.594446, best rearrangement setting 10
Bootstrap[124]: Time 3.840199 seconds, bootstrap likelihood -14192.496558, best rearrangement setting 15
Bootstrap[125]: Time 4.562918 seconds, bootstrap likelihood -14003.705776, best rearrangement setting 12
Bootstrap[126]: Time 4.443510 seconds, bootstrap likelihood -13846.891908, best rearrangement setting 15
Bootstrap[127]: Time 3.767064 seconds, bootstrap likelihood -14071.939298, best rearrangement setting 7
Bootstrap[128]: Time 4.568715 seconds, bootstrap likelihood -14281.588324, best rearrangement setting 11
Bootstrap[129]: Time 3.505526 seconds, bootstrap likelihood -14564.171007, best rearrangement setting 6
Bootstrap[130]: Time 4.791491 seconds, bootstrap likelihood -14421.475373, best rearrangement setting 14
Bootstrap[131]: Time 3.853649 seconds, bootstrap likelihood -14322.025852, best rearrangement setting 15
Bootstrap[132]: Time 3.919928 seconds, bootstrap likelihood -14483.378799, best rearrangement setting 12
Bootstrap[133]: Time 4.161580 seconds, bootstrap likelihood -14136.858312, best rearrangement setting 12
Bootstrap[134]: Time 4.335836 seconds, bootstrap likelihood -13677.843330, best rearrangement setting 14
Bootstrap[135]: Time 3.775675 seconds, bootstrap likelihood -13814.750083, best rearrangement setting 9
Bootstrap[136]: Time 3.780184 seconds, bootstrap likelihood -14835.975865, best rearrangement setting 12
Bootstrap[137]: Time 4.151405 seconds, bootstrap likelihood -14028.592054, best rearrangement setting 13
Bootstrap[138]: Time 4.113079 seconds, bootstrap likelihood -14065.627727, best rearrangement setting 10
Bootstrap[139]: Time 4.021159 seconds, bootstrap likelihood -13846.587112, best rearrangement setting 14
Bootstrap[140]: Time 3.583868 seconds, bootstrap likelihood -14555.073364, best rearrangement setting 5
Bootstrap[141]: Time 3.542601 seconds, bootstrap likelihood -14191.801838, best rearrangement setting 13
Bootstrap[142]: Time 4.072200 seconds, bootstrap likelihood -14327.915826, best rearrangement setting 9
Bootstrap[143]: Time 3.616627 seconds, bootstrap likelihood -14116.660912, best rearrangement setting 6
Bootstrap[144]: Time 4.361672 seconds, bootstrap likelihood -14057.313997, best rearrangement setting 15
Bootstrap[145]: Time 3.706332 seconds, bootstrap likelihood -13640.749701, best rearrangement setting 7
Bootstrap[146]: Time 4.074392 seconds, bootstrap likelihood -13698.409610, best rearrangement setting 12
Bootstrap[147]: Time 3.561994 seconds, bootstrap likelihood -13896.229028, best rearrangement setting 9
Bootstrap[148]: Time 3.728536 seconds, bootstrap likelihood -14204.307609, best rearrangement setting 10
Bootstrap[149]: Time 3.812697 seconds, bootstrap likelihood -14639.551910, best rearrangement setting 10
Bootstrap[150]: Time 4.266967 seconds, bootstrap likelihood -14031.405607, best rearrangement setting 10
Bootstrap[151]: Time 3.671096 seconds, bootstrap likelihood -14396.473814, best rearrangement setting 9
Bootstrap[152]: Time 4.311471 seconds, bootstrap likelihood -14582.943650, best rearrangement setting 9
Bootstrap[153]: Time 3.665118 seconds, bootstrap likelihood -14029.143145, best rearrangement setting 11
Bootstrap[154]: Time 4.304356 seconds, bootstrap likelihood -14220.323293, best rearrangement setting 12
Bootstrap[155]: Time 4.159228 seconds, bootstrap likelihood -13889.327013, best rearrangement setting 11
Bootstrap[156]: Time 4.239120 seconds, bootstrap likelihood -14412.612326, best rearrangement setting 11
Bootstrap[157]: Time 3.750948 seconds, bootstrap likelihood -13877.367385, best rearrangement setting 10
Bootstrap[158]: Time 3.474128 seconds, bootstrap likelihood -13845.331428, best rearrangement setting 7
Bootstrap[159]: Time 4.226648 seconds, bootstrap likelihood -14241.959486, best rearrangement setting 13
Bootstrap[160]: Time 3.964815 seconds, bootstrap likelihood -14190.130160, best rearrangement setting 8
Bootstrap[161]: Time 3.845318 seconds, bootstrap likelihood -14464.832574, best rearrangement setting 10
Bootstrap[162]: Time 3.469188 seconds, bootstrap likelihood -14064.592112, best rearrangement setting 6
Bootstrap[163]: Time 4.211920 seconds, bootstrap likelihood -14282.428476, best rearrangement setting 15
Bootstrap[164]: Time 4.083559 seconds, bootstrap likelihood -13681.033666, best rearrangement setting 11
Bootstrap[165]: Time 3.270430 seconds, bootstrap likelihood -14045.250484, best rearrangement setting 5
Bootstrap[166]: Time 3.598835 seconds, bootstrap likelihood -14161.647462, best rearrangement setting 12
Bootstrap[167]: Time 3.791131 seconds, bootstrap likelihood -14523.057650, best rearrangement setting 15
Bootstrap[168]: Time 2.910260 seconds, bootstrap likelihood -14314.001370, best rearrangement setting 5
Bootstrap[169]: Time 4.048864 seconds, bootstrap likelihood -14637.690080, best rearrangement setting 13
Bootstrap[170]: Time 4.320093 seconds, bootstrap likelihood -13737.585284, best rearrangement setting 14
Bootstrap[171]: Time 3.317125 seconds, bootstrap likelihood -14319.561060, best rearrangement setting 5
Bootstrap[172]: Time 4.035936 seconds, bootstrap likelihood -14189.746931, best rearrangement setting 14
Bootstrap[173]: Time 3.531335 seconds, bootstrap likelihood -14265.402132, best rearrangement setting 9
Bootstrap[174]: Time 3.980851 seconds, bootstrap likelihood -14617.951772, best rearrangement setting 15
Bootstrap[175]: Time 3.754971 seconds, bootstrap likelihood -14387.607240, best rearrangement setting 8
Bootstrap[176]: Time 3.800266 seconds, bootstrap likelihood -13885.056316, best rearrangement setting 11
Bootstrap[177]: Time 3.695875 seconds, bootstrap likelihood -14431.607321, best rearrangement setting 15
Bootstrap[178]: Time 4.084051 seconds, bootstrap likelihood -14376.182345, best rearrangement setting 15
Bootstrap[179]: Time 3.340173 seconds, bootstrap likelihood -13333.671555, best rearrangement setting 5
Bootstrap[180]: Time 3.087785 seconds, bootstrap likelihood -13636.092882, best rearrangement setting 6
Bootstrap[181]: Time 4.421230 seconds, bootstrap likelihood -14254.763168, best rearrangement setting 14
Bootstrap[182]: Time 4.288622 seconds, bootstrap likelihood -14016.623899, best rearrangement setting 15
Bootstrap[183]: Time 3.546899 seconds, bootstrap likelihood -14122.110380, best rearrangement setting 10
Bootstrap[184]: Time 4.143116 seconds, bootstrap likelihood -14737.112076, best rearrangement setting 12
Bootstrap[185]: Time 3.642747 seconds, bootstrap likelihood -13701.595148, best rearrangement setting 14
Bootstrap[186]: Time 3.538933 seconds, bootstrap likelihood -14629.662820, best rearrangement setting 13
Bootstrap[187]: Time 3.518718 seconds, bootstrap likelihood -14314.506326, best rearrangement setting 11
Bootstrap[188]: Time 3.882426 seconds, bootstrap likelihood -13869.632969, best rearrangement setting 10
Bootstrap[189]: Time 3.784440 seconds, bootstrap likelihood -13764.039449, best rearrangement setting 6
Bootstrap[190]: Time 3.625548 seconds, bootstrap likelihood -14216.467300, best rearrangement setting 8
Bootstrap[191]: Time 3.869619 seconds, bootstrap likelihood -13959.415633, best rearrangement setting 9
Bootstrap[192]: Time 3.757497 seconds, bootstrap likelihood -13777.567988, best rearrangement setting 15
Bootstrap[193]: Time 3.781928 seconds, bootstrap likelihood -14165.407867, best rearrangement setting 13
Bootstrap[194]: Time 4.158078 seconds, bootstrap likelihood -13880.067382, best rearrangement setting 10
Bootstrap[195]: Time 4.176062 seconds, bootstrap likelihood -13628.776278, best rearrangement setting 14
Bootstrap[196]: Time 3.731300 seconds, bootstrap likelihood -14276.258045, best rearrangement setting 7
Bootstrap[197]: Time 4.080185 seconds, bootstrap likelihood -13921.438705, best rearrangement setting 14
Bootstrap[198]: Time 4.172830 seconds, bootstrap likelihood -14337.774883, best rearrangement setting 15
Bootstrap[199]: Time 3.729742 seconds, bootstrap likelihood -14235.520724, best rearrangement setting 12
Bootstrap[200]: Time 4.373764 seconds, bootstrap likelihood -14286.952770, best rearrangement setting 9
Bootstrap[201]: Time 3.291220 seconds, bootstrap likelihood -14465.812378, best rearrangement setting 5
Bootstrap[202]: Time 3.808484 seconds, bootstrap likelihood -14022.227356, best rearrangement setting 11
Bootstrap[203]: Time 4.241989 seconds, bootstrap likelihood -14219.580937, best rearrangement setting 14
Bootstrap[204]: Time 3.419141 seconds, bootstrap likelihood -13974.684528, best rearrangement setting 5
Bootstrap[205]: Time 3.603662 seconds, bootstrap likelihood -13865.819281, best rearrangement setting 10
Bootstrap[206]: Time 3.867787 seconds, bootstrap likelihood -14555.598804, best rearrangement setting 9
Bootstrap[207]: Time 3.496720 seconds, bootstrap likelihood -14187.391663, best rearrangement setting 6
Bootstrap[208]: Time 4.108610 seconds, bootstrap likelihood -14340.995555, best rearrangement setting 9
Bootstrap[209]: Time 4.464939 seconds, bootstrap likelihood -14633.240952, best rearrangement setting 15
Bootstrap[210]: Time 3.694310 seconds, bootstrap likelihood -14016.884603, best rearrangement setting 11
Bootstrap[211]: Time 3.523763 seconds, bootstrap likelihood -14236.692502, best rearrangement setting 7
Bootstrap[212]: Time 3.720825 seconds, bootstrap likelihood -13571.096815, best rearrangement setting 13
Bootstrap[213]: Time 3.567495 seconds, bootstrap likelihood -14656.986014, best rearrangement setting 5
Bootstrap[214]: Time 4.048037 seconds, bootstrap likelihood -14549.961232, best rearrangement setting 9
Bootstrap[215]: Time 3.205963 seconds, bootstrap likelihood -14473.535559, best rearrangement setting 5
Bootstrap[216]: Time 4.129692 seconds, bootstrap likelihood -13714.387437, best rearrangement setting 15
Bootstrap[217]: Time 3.528533 seconds, bootstrap likelihood -14261.071653, best rearrangement setting 6
Bootstrap[218]: Time 4.391806 seconds, bootstrap likelihood -14382.520783, best rearrangement setting 13
Bootstrap[219]: Time 3.683457 seconds, bootstrap likelihood -14318.839852, best rearrangement setting 10
Bootstrap[220]: Time 3.690093 seconds, bootstrap likelihood -13670.221150, best rearrangement setting 9
Bootstrap[221]: Time 3.334320 seconds, bootstrap likelihood -13477.869807, best rearrangement setting 5
Bootstrap[222]: Time 4.225443 seconds, bootstrap likelihood -13747.092572, best rearrangement setting 11
Bootstrap[223]: Time 3.430837 seconds, bootstrap likelihood -14463.283084, best rearrangement setting 7
Bootstrap[224]: Time 5.731659 seconds, bootstrap likelihood -13994.784830, best rearrangement setting 15
Bootstrap[225]: Time 4.242185 seconds, bootstrap likelihood -13963.195664, best rearrangement setting 9
Bootstrap[226]: Time 3.610979 seconds, bootstrap likelihood -14300.241938, best rearrangement setting 7
Bootstrap[227]: Time 3.604417 seconds, bootstrap likelihood -13984.451395, best rearrangement setting 8
Bootstrap[228]: Time 4.256074 seconds, bootstrap likelihood -14483.209081, best rearrangement setting 10
Bootstrap[229]: Time 2.982872 seconds, bootstrap likelihood -14498.325687, best rearrangement setting 5
Bootstrap[230]: Time 5.512813 seconds, bootstrap likelihood -14056.134952, best rearrangement setting 14
Bootstrap[231]: Time 3.981426 seconds, bootstrap likelihood -14537.320158, best rearrangement setting 14
Bootstrap[232]: Time 3.747807 seconds, bootstrap likelihood -14677.763747, best rearrangement setting 13
Bootstrap[233]: Time 4.036373 seconds, bootstrap likelihood -14869.573996, best rearrangement setting 14
Bootstrap[234]: Time 3.576777 seconds, bootstrap likelihood -14334.528541, best rearrangement setting 8
Bootstrap[235]: Time 3.642702 seconds, bootstrap likelihood -13905.649410, best rearrangement setting 6
Bootstrap[236]: Time 3.553679 seconds, bootstrap likelihood -14302.900299, best rearrangement setting 9
Bootstrap[237]: Time 4.180942 seconds, bootstrap likelihood -13670.018323, best rearrangement setting 13
Bootstrap[238]: Time 3.954038 seconds, bootstrap likelihood -13707.256127, best rearrangement setting 12
Bootstrap[239]: Time 4.669581 seconds, bootstrap likelihood -14074.270185, best rearrangement setting 10
Bootstrap[240]: Time 4.434752 seconds, bootstrap likelihood -13665.106510, best rearrangement setting 12
Bootstrap[241]: Time 4.264136 seconds, bootstrap likelihood -13707.392841, best rearrangement setting 14
Bootstrap[242]: Time 4.112678 seconds, bootstrap likelihood -14082.053446, best rearrangement setting 10
Bootstrap[243]: Time 3.616985 seconds, bootstrap likelihood -14166.828240, best rearrangement setting 11
Bootstrap[244]: Time 3.317182 seconds, bootstrap likelihood -14242.923511, best rearrangement setting 5
Bootstrap[245]: Time 3.958940 seconds, bootstrap likelihood -13743.675430, best rearrangement setting 9
Bootstrap[246]: Time 4.154770 seconds, bootstrap likelihood -14079.490589, best rearrangement setting 9
Bootstrap[247]: Time 3.624788 seconds, bootstrap likelihood -14086.103558, best rearrangement setting 6
Bootstrap[248]: Time 2.924562 seconds, bootstrap likelihood -14096.611013, best rearrangement setting 5
Bootstrap[249]: Time 4.178013 seconds, bootstrap likelihood -13391.647685, best rearrangement setting 7
Bootstrap[250]: Time 4.062161 seconds, bootstrap likelihood -14103.203685, best rearrangement setting 10
Bootstrap[251]: Time 3.695909 seconds, bootstrap likelihood -13789.206375, best rearrangement setting 12
Bootstrap[252]: Time 3.760838 seconds, bootstrap likelihood -13995.710665, best rearrangement setting 6
Bootstrap[253]: Time 3.420901 seconds, bootstrap likelihood -14364.797077, best rearrangement setting 6
Bootstrap[254]: Time 4.161402 seconds, bootstrap likelihood -14642.208855, best rearrangement setting 11
Bootstrap[255]: Time 3.214339 seconds, bootstrap likelihood -14207.676471, best rearrangement setting 10
Bootstrap[256]: Time 4.367072 seconds, bootstrap likelihood -14392.591566, best rearrangement setting 12
Bootstrap[257]: Time 3.481684 seconds, bootstrap likelihood -14174.663473, best rearrangement setting 6
Bootstrap[258]: Time 4.061915 seconds, bootstrap likelihood -13911.567694, best rearrangement setting 12
Bootstrap[259]: Time 4.613200 seconds, bootstrap likelihood -14260.450970, best rearrangement setting 12
Bootstrap[260]: Time 4.205039 seconds, bootstrap likelihood -14288.169986, best rearrangement setting 15
Bootstrap[261]: Time 3.851517 seconds, bootstrap likelihood -13916.119161, best rearrangement setting 7
Bootstrap[262]: Time 4.167809 seconds, bootstrap likelihood -13863.372097, best rearrangement setting 10
Bootstrap[263]: Time 3.727580 seconds, bootstrap likelihood -14471.263503, best rearrangement setting 9
Bootstrap[264]: Time 4.433721 seconds, bootstrap likelihood -14093.072413, best rearrangement setting 13
Bootstrap[265]: Time 3.281267 seconds, bootstrap likelihood -13994.006277, best rearrangement setting 6
Bootstrap[266]: Time 4.038440 seconds, bootstrap likelihood -14907.497496, best rearrangement setting 9
Bootstrap[267]: Time 4.341590 seconds, bootstrap likelihood -14048.077353, best rearrangement setting 15
Bootstrap[268]: Time 4.020773 seconds, bootstrap likelihood -14028.451643, best rearrangement setting 11
Bootstrap[269]: Time 4.212298 seconds, bootstrap likelihood -14256.826826, best rearrangement setting 7
Bootstrap[270]: Time 3.714793 seconds, bootstrap likelihood -13899.283387, best rearrangement setting 11
Bootstrap[271]: Time 3.749767 seconds, bootstrap likelihood -14910.605512, best rearrangement setting 8
Bootstrap[272]: Time 3.494040 seconds, bootstrap likelihood -13890.586212, best rearrangement setting 13
Bootstrap[273]: Time 4.418041 seconds, bootstrap likelihood -14651.185856, best rearrangement setting 12
Bootstrap[274]: Time 3.305264 seconds, bootstrap likelihood -14031.339309, best rearrangement setting 7
Bootstrap[275]: Time 3.470243 seconds, bootstrap likelihood -14275.229092, best rearrangement setting 14
Bootstrap[276]: Time 4.747865 seconds, bootstrap likelihood -14565.509368, best rearrangement setting 11
Bootstrap[277]: Time 4.137733 seconds, bootstrap likelihood -14772.005778, best rearrangement setting 10
Bootstrap[278]: Time 3.861425 seconds, bootstrap likelihood -13933.271660, best rearrangement setting 8
Bootstrap[279]: Time 3.588784 seconds, bootstrap likelihood -14576.648040, best rearrangement setting 7
Bootstrap[280]: Time 3.651999 seconds, bootstrap likelihood -14362.517021, best rearrangement setting 12
Bootstrap[281]: Time 3.815483 seconds, bootstrap likelihood -14175.860577, best rearrangement setting 6
Bootstrap[282]: Time 3.626457 seconds, bootstrap likelihood -14502.279051, best rearrangement setting 6
Bootstrap[283]: Time 4.261826 seconds, bootstrap likelihood -14219.897193, best rearrangement setting 15
Bootstrap[284]: Time 3.440299 seconds, bootstrap likelihood -14440.648151, best rearrangement setting 7
Bootstrap[285]: Time 4.096992 seconds, bootstrap likelihood -13609.407669, best rearrangement setting 11
Bootstrap[286]: Time 3.848487 seconds, bootstrap likelihood -14559.202691, best rearrangement setting 7
Bootstrap[287]: Time 4.537140 seconds, bootstrap likelihood -13946.433530, best rearrangement setting 8
Bootstrap[288]: Time 3.446518 seconds, bootstrap likelihood -14500.355466, best rearrangement setting 7
Bootstrap[289]: Time 3.297381 seconds, bootstrap likelihood -13885.592624, best rearrangement setting 5
Bootstrap[290]: Time 4.448384 seconds, bootstrap likelihood -14312.473008, best rearrangement setting 15
Bootstrap[291]: Time 4.001006 seconds, bootstrap likelihood -14268.936483, best rearrangement setting 10
Bootstrap[292]: Time 3.727096 seconds, bootstrap likelihood -14008.993461, best rearrangement setting 7
Bootstrap[293]: Time 3.402406 seconds, bootstrap likelihood -14302.113928, best rearrangement setting 5
Bootstrap[294]: Time 3.675431 seconds, bootstrap likelihood -13985.649898, best rearrangement setting 12
Bootstrap[295]: Time 3.873551 seconds, bootstrap likelihood -13898.485151, best rearrangement setting 9
Bootstrap[296]: Time 3.677352 seconds, bootstrap likelihood -14489.680652, best rearrangement setting 7
Bootstrap[297]: Time 3.356661 seconds, bootstrap likelihood -14654.206660, best rearrangement setting 7
Bootstrap[298]: Time 3.710368 seconds, bootstrap likelihood -14216.893471, best rearrangement setting 9
Bootstrap[299]: Time 3.882825 seconds, bootstrap likelihood -14317.675068, best rearrangement setting 13
Bootstrap[300]: Time 3.514257 seconds, bootstrap likelihood -15362.113682, best rearrangement setting 7
Bootstrap[301]: Time 3.494160 seconds, bootstrap likelihood -14118.453043, best rearrangement setting 7
Bootstrap[302]: Time 4.012350 seconds, bootstrap likelihood -14750.262378, best rearrangement setting 11
Bootstrap[303]: Time 3.791171 seconds, bootstrap likelihood -13883.776029, best rearrangement setting 7
Bootstrap[304]: Time 4.360092 seconds, bootstrap likelihood -14011.609581, best rearrangement setting 13
Bootstrap[305]: Time 3.719585 seconds, bootstrap likelihood -14217.624597, best rearrangement setting 10
Bootstrap[306]: Time 4.284451 seconds, bootstrap likelihood -14470.974953, best rearrangement setting 11
Bootstrap[307]: Time 3.671824 seconds, bootstrap likelihood -14266.448336, best rearrangement setting 10
Bootstrap[308]: Time 3.934006 seconds, bootstrap likelihood -14456.760363, best rearrangement setting 15
Bootstrap[309]: Time 4.071622 seconds, bootstrap likelihood -14201.950214, best rearrangement setting 9
Bootstrap[310]: Time 3.700021 seconds, bootstrap likelihood -14898.666103, best rearrangement setting 12
Bootstrap[311]: Time 3.380736 seconds, bootstrap likelihood -14039.169518, best rearrangement setting 6
Bootstrap[312]: Time 3.903779 seconds, bootstrap likelihood -14621.622336, best rearrangement setting 11
Bootstrap[313]: Time 3.875507 seconds, bootstrap likelihood -13512.266180, best rearrangement setting 7
Bootstrap[314]: Time 4.070987 seconds, bootstrap likelihood -13826.256668, best rearrangement setting 8
Bootstrap[315]: Time 4.154393 seconds, bootstrap likelihood -14961.024834, best rearrangement setting 10
Bootstrap[316]: Time 3.692264 seconds, bootstrap likelihood -14722.670431, best rearrangement setting 6
Bootstrap[317]: Time 4.455214 seconds, bootstrap likelihood -14222.757941, best rearrangement setting 15
Bootstrap[318]: Time 3.584852 seconds, bootstrap likelihood -13827.388672, best rearrangement setting 13
Bootstrap[319]: Time 4.440901 seconds, bootstrap likelihood -14135.216739, best rearrangement setting 11
Bootstrap[320]: Time 4.181345 seconds, bootstrap likelihood -14317.403906, best rearrangement setting 12
Bootstrap[321]: Time 3.963244 seconds, bootstrap likelihood -14433.487234, best rearrangement setting 11
Bootstrap[322]: Time 3.406904 seconds, bootstrap likelihood -14046.051129, best rearrangement setting 6
Bootstrap[323]: Time 4.413692 seconds, bootstrap likelihood -13949.652749, best rearrangement setting 14
Bootstrap[324]: Time 3.984400 seconds, bootstrap likelihood -14114.413140, best rearrangement setting 13
Bootstrap[325]: Time 3.850224 seconds, bootstrap likelihood -13729.403397, best rearrangement setting 13
Bootstrap[326]: Time 3.641668 seconds, bootstrap likelihood -14429.544441, best rearrangement setting 7
Bootstrap[327]: Time 4.074256 seconds, bootstrap likelihood -14199.269818, best rearrangement setting 10
Bootstrap[328]: Time 4.166275 seconds, bootstrap likelihood -14203.685656, best rearrangement setting 12
Bootstrap[329]: Time 4.720501 seconds, bootstrap likelihood -14624.749768, best rearrangement setting 11
Bootstrap[330]: Time 3.618869 seconds, bootstrap likelihood -14418.966645, best rearrangement setting 10
Bootstrap[331]: Time 3.865339 seconds, bootstrap likelihood -13710.630120, best rearrangement setting 9
Bootstrap[332]: Time 4.109411 seconds, bootstrap likelihood -14275.706460, best rearrangement setting 11
Bootstrap[333]: Time 4.170860 seconds, bootstrap likelihood -15112.211155, best rearrangement setting 11
Bootstrap[334]: Time 3.537462 seconds, bootstrap likelihood -14499.253043, best rearrangement setting 8
Bootstrap[335]: Time 3.294011 seconds, bootstrap likelihood -13660.701622, best rearrangement setting 5
Bootstrap[336]: Time 4.676815 seconds, bootstrap likelihood -14415.251010, best rearrangement setting 13
Bootstrap[337]: Time 3.696470 seconds, bootstrap likelihood -14407.006279, best rearrangement setting 7
Bootstrap[338]: Time 4.586624 seconds, bootstrap likelihood -14613.541968, best rearrangement setting 14
Bootstrap[339]: Time 3.280640 seconds, bootstrap likelihood -13722.363640, best rearrangement setting 6
Bootstrap[340]: Time 4.083474 seconds, bootstrap likelihood -14189.888780, best rearrangement setting 10
Bootstrap[341]: Time 3.754117 seconds, bootstrap likelihood -13621.643925, best rearrangement setting 9
Bootstrap[342]: Time 3.482760 seconds, bootstrap likelihood -13574.292661, best rearrangement setting 11
Bootstrap[343]: Time 3.331996 seconds, bootstrap likelihood -13729.197646, best rearrangement setting 6
Bootstrap[344]: Time 3.594249 seconds, bootstrap likelihood -14344.870158, best rearrangement setting 6
Bootstrap[345]: Time 3.587534 seconds, bootstrap likelihood -14638.480029, best rearrangement setting 8
Bootstrap[346]: Time 4.414806 seconds, bootstrap likelihood -14005.574689, best rearrangement setting 14
Bootstrap[347]: Time 3.763991 seconds, bootstrap likelihood -13823.776149, best rearrangement setting 13
Bootstrap[348]: Time 3.681002 seconds, bootstrap likelihood -13816.675116, best rearrangement setting 7
Bootstrap[349]: Time 3.489278 seconds, bootstrap likelihood -14353.601737, best rearrangement setting 6
Bootstrap[350]: Time 3.534341 seconds, bootstrap likelihood -13982.954120, best rearrangement setting 5
Bootstrap[351]: Time 3.486359 seconds, bootstrap likelihood -14082.769417, best rearrangement setting 5
Bootstrap[352]: Time 3.740648 seconds, bootstrap likelihood -13694.818200, best rearrangement setting 6
Bootstrap[353]: Time 4.732239 seconds, bootstrap likelihood -13985.950937, best rearrangement setting 13
Bootstrap[354]: Time 3.573008 seconds, bootstrap likelihood -13900.108013, best rearrangement setting 5
Bootstrap[355]: Time 3.459973 seconds, bootstrap likelihood -14317.817277, best rearrangement setting 5
Bootstrap[356]: Time 3.777237 seconds, bootstrap likelihood -14688.948571, best rearrangement setting 14
Bootstrap[357]: Time 3.860731 seconds, bootstrap likelihood -14356.709260, best rearrangement setting 15
Bootstrap[358]: Time 3.546499 seconds, bootstrap likelihood -14694.735497, best rearrangement setting 12
Bootstrap[359]: Time 3.446574 seconds, bootstrap likelihood -14441.622791, best rearrangement setting 11
Bootstrap[360]: Time 3.816858 seconds, bootstrap likelihood -14407.688072, best rearrangement setting 9
Bootstrap[361]: Time 3.492398 seconds, bootstrap likelihood -13802.389106, best rearrangement setting 7
Bootstrap[362]: Time 4.210987 seconds, bootstrap likelihood -13699.071573, best rearrangement setting 14
Bootstrap[363]: Time 3.647250 seconds, bootstrap likelihood -13900.199596, best rearrangement setting 5
Bootstrap[364]: Time 3.980368 seconds, bootstrap likelihood -13670.999687, best rearrangement setting 15
Bootstrap[365]: Time 3.966723 seconds, bootstrap likelihood -14464.814144, best rearrangement setting 10
Bootstrap[366]: Time 3.446133 seconds, bootstrap likelihood -13905.402440, best rearrangement setting 5
Bootstrap[367]: Time 3.487849 seconds, bootstrap likelihood -14055.806898, best rearrangement setting 6
Bootstrap[368]: Time 4.041544 seconds, bootstrap likelihood -14143.872677, best rearrangement setting 11
Bootstrap[369]: Time 3.420431 seconds, bootstrap likelihood -13991.975051, best rearrangement setting 14
Bootstrap[370]: Time 3.637454 seconds, bootstrap likelihood -13671.539000, best rearrangement setting 10
Bootstrap[371]: Time 5.195402 seconds, bootstrap likelihood -13968.860137, best rearrangement setting 14
Bootstrap[372]: Time 4.022060 seconds, bootstrap likelihood -13622.795938, best rearrangement setting 9
Bootstrap[373]: Time 3.314851 seconds, bootstrap likelihood -14506.269655, best rearrangement setting 6
Bootstrap[374]: Time 3.189586 seconds, bootstrap likelihood -14228.996091, best rearrangement setting 5
Bootstrap[375]: Time 3.530455 seconds, bootstrap likelihood -14222.514081, best rearrangement setting 13
Bootstrap[376]: Time 3.787389 seconds, bootstrap likelihood -13645.020772, best rearrangement setting 12
Bootstrap[377]: Time 3.797460 seconds, bootstrap likelihood -14210.483139, best rearrangement setting 11
Bootstrap[378]: Time 3.809115 seconds, bootstrap likelihood -14197.223843, best rearrangement setting 7
Bootstrap[379]: Time 3.923437 seconds, bootstrap likelihood -14377.389218, best rearrangement setting 13
Bootstrap[380]: Time 5.305148 seconds, bootstrap likelihood -13719.648140, best rearrangement setting 13
Bootstrap[381]: Time 4.138516 seconds, bootstrap likelihood -13725.033042, best rearrangement setting 11
Bootstrap[382]: Time 4.047718 seconds, bootstrap likelihood -14017.757883, best rearrangement setting 13
Bootstrap[383]: Time 4.414032 seconds, bootstrap likelihood -13806.021223, best rearrangement setting 12
Bootstrap[384]: Time 3.852981 seconds, bootstrap likelihood -14479.545187, best rearrangement setting 8
Bootstrap[385]: Time 4.264738 seconds, bootstrap likelihood -14479.966452, best rearrangement setting 12
Bootstrap[386]: Time 3.632452 seconds, bootstrap likelihood -14350.036462, best rearrangement setting 12
Bootstrap[387]: Time 3.478263 seconds, bootstrap likelihood -14515.915584, best rearrangement setting 14
Bootstrap[388]: Time 3.882014 seconds, bootstrap likelihood -13810.530548, best rearrangement setting 13
Bootstrap[389]: Time 3.394876 seconds, bootstrap likelihood -13938.657876, best rearrangement setting 9
Bootstrap[390]: Time 3.757331 seconds, bootstrap likelihood -14230.288303, best rearrangement setting 12
Bootstrap[391]: Time 4.146338 seconds, bootstrap likelihood -13296.812933, best rearrangement setting 14
Bootstrap[392]: Time 3.874350 seconds, bootstrap likelihood -13868.656754, best rearrangement setting 14
Bootstrap[393]: Time 3.662856 seconds, bootstrap likelihood -14095.320883, best rearrangement setting 10
Bootstrap[394]: Time 4.027799 seconds, bootstrap likelihood -14223.086316, best rearrangement setting 9
Bootstrap[395]: Time 3.698160 seconds, bootstrap likelihood -14771.635928, best rearrangement setting 9
Bootstrap[396]: Time 3.507300 seconds, bootstrap likelihood -14491.458623, best rearrangement setting 11
Bootstrap[397]: Time 4.574570 seconds, bootstrap likelihood -14499.983511, best rearrangement setting 9
Bootstrap[398]: Time 3.251576 seconds, bootstrap likelihood -14375.627335, best rearrangement setting 5
Bootstrap[399]: Time 3.526773 seconds, bootstrap likelihood -14243.262752, best rearrangement setting 6
Bootstrap[400]: Time 3.611348 seconds, bootstrap likelihood -14071.939999, best rearrangement setting 5
Bootstrap[401]: Time 3.999626 seconds, bootstrap likelihood -14577.645961, best rearrangement setting 14
Bootstrap[402]: Time 4.121536 seconds, bootstrap likelihood -14438.612601, best rearrangement setting 12
Bootstrap[403]: Time 3.383660 seconds, bootstrap likelihood -13280.615865, best rearrangement setting 5
Bootstrap[404]: Time 4.512456 seconds, bootstrap likelihood -13789.181691, best rearrangement setting 15
Bootstrap[405]: Time 3.644237 seconds, bootstrap likelihood -14343.265195, best rearrangement setting 15
Bootstrap[406]: Time 3.490892 seconds, bootstrap likelihood -14241.169271, best rearrangement setting 6
Bootstrap[407]: Time 3.459419 seconds, bootstrap likelihood -14014.192733, best rearrangement setting 6
Bootstrap[408]: Time 3.803035 seconds, bootstrap likelihood -14342.300664, best rearrangement setting 11
Bootstrap[409]: Time 4.011182 seconds, bootstrap likelihood -14207.258095, best rearrangement setting 10
Bootstrap[410]: Time 3.502545 seconds, bootstrap likelihood -14197.182966, best rearrangement setting 15
Bootstrap[411]: Time 4.210715 seconds, bootstrap likelihood -14283.733255, best rearrangement setting 12
Bootstrap[412]: Time 4.410137 seconds, bootstrap likelihood -14659.702832, best rearrangement setting 13
Bootstrap[413]: Time 4.862694 seconds, bootstrap likelihood -14103.583650, best rearrangement setting 15
Bootstrap[414]: Time 4.695167 seconds, bootstrap likelihood -14246.023970, best rearrangement setting 14
Bootstrap[415]: Time 3.874265 seconds, bootstrap likelihood -14027.943516, best rearrangement setting 12
Bootstrap[416]: Time 4.172899 seconds, bootstrap likelihood -14082.887866, best rearrangement setting 14
Bootstrap[417]: Time 3.935164 seconds, bootstrap likelihood -15025.457646, best rearrangement setting 6
Bootstrap[418]: Time 4.353728 seconds, bootstrap likelihood -14154.054918, best rearrangement setting 10
Bootstrap[419]: Time 3.955007 seconds, bootstrap likelihood -14122.477569, best rearrangement setting 9
Bootstrap[420]: Time 3.833024 seconds, bootstrap likelihood -14183.077675, best rearrangement setting 9
Bootstrap[421]: Time 3.954384 seconds, bootstrap likelihood -14785.648612, best rearrangement setting 11
Bootstrap[422]: Time 4.539191 seconds, bootstrap likelihood -14859.385737, best rearrangement setting 12
Bootstrap[423]: Time 3.513578 seconds, bootstrap likelihood -13668.375906, best rearrangement setting 6
Bootstrap[424]: Time 3.052889 seconds, bootstrap likelihood -14487.925867, best rearrangement setting 6
Bootstrap[425]: Time 3.518364 seconds, bootstrap likelihood -13583.773517, best rearrangement setting 6
Bootstrap[426]: Time 3.681066 seconds, bootstrap likelihood -14140.768958, best rearrangement setting 6
Bootstrap[427]: Time 3.603119 seconds, bootstrap likelihood -14429.832382, best rearrangement setting 8
Bootstrap[428]: Time 4.076482 seconds, bootstrap likelihood -14744.754468, best rearrangement setting 10
Bootstrap[429]: Time 3.382487 seconds, bootstrap likelihood -14188.722901, best rearrangement setting 7
Bootstrap[430]: Time 3.862392 seconds, bootstrap likelihood -13778.671779, best rearrangement setting 10
Bootstrap[431]: Time 4.357438 seconds, bootstrap likelihood -14413.100386, best rearrangement setting 15
Bootstrap[432]: Time 4.317313 seconds, bootstrap likelihood -13752.924481, best rearrangement setting 12
Bootstrap[433]: Time 4.159060 seconds, bootstrap likelihood -13730.560673, best rearrangement setting 15
Bootstrap[434]: Time 3.874043 seconds, bootstrap likelihood -13890.092681, best rearrangement setting 11
Bootstrap[435]: Time 4.190145 seconds, bootstrap likelihood -13621.592921, best rearrangement setting 11
Bootstrap[436]: Time 3.549112 seconds, bootstrap likelihood -14794.785609, best rearrangement setting 5
Bootstrap[437]: Time 3.610403 seconds, bootstrap likelihood -14578.615228, best rearrangement setting 6
Bootstrap[438]: Time 4.024217 seconds, bootstrap likelihood -14337.590637, best rearrangement setting 12
Bootstrap[439]: Time 3.807281 seconds, bootstrap likelihood -13479.950438, best rearrangement setting 10
Bootstrap[440]: Time 4.221013 seconds, bootstrap likelihood -13721.139012, best rearrangement setting 13
Bootstrap[441]: Time 3.651358 seconds, bootstrap likelihood -14113.988955, best rearrangement setting 6
Bootstrap[442]: Time 4.287669 seconds, bootstrap likelihood -14859.640082, best rearrangement setting 8
Bootstrap[443]: Time 3.858936 seconds, bootstrap likelihood -13993.472240, best rearrangement setting 7
Bootstrap[444]: Time 3.691040 seconds, bootstrap likelihood -13653.167374, best rearrangement setting 7
Bootstrap[445]: Time 3.446464 seconds, bootstrap likelihood -14169.590248, best rearrangement setting 7
Bootstrap[446]: Time 4.139752 seconds, bootstrap likelihood -14531.492172, best rearrangement setting 11
Bootstrap[447]: Time 4.183311 seconds, bootstrap likelihood -14265.415378, best rearrangement setting 14
Bootstrap[448]: Time 3.380949 seconds, bootstrap likelihood -14326.472752, best rearrangement setting 9
Bootstrap[449]: Time 3.874466 seconds, bootstrap likelihood -14410.952550, best rearrangement setting 15
Bootstrap[450]: Time 4.070066 seconds, bootstrap likelihood -14008.902180, best rearrangement setting 6
Bootstrap[451]: Time 3.780731 seconds, bootstrap likelihood -14452.845843, best rearrangement setting 7
Bootstrap[452]: Time 3.808088 seconds, bootstrap likelihood -13865.176958, best rearrangement setting 13
Bootstrap[453]: Time 3.586826 seconds, bootstrap likelihood -13702.128777, best rearrangement setting 5
Bootstrap[454]: Time 4.515649 seconds, bootstrap likelihood -14091.181613, best rearrangement setting 13
Bootstrap[455]: Time 3.533917 seconds, bootstrap likelihood -13789.049306, best rearrangement setting 8
Bootstrap[456]: Time 3.729365 seconds, bootstrap likelihood -14112.579585, best rearrangement setting 8
Bootstrap[457]: Time 3.449574 seconds, bootstrap likelihood -14388.687514, best rearrangement setting 7
Bootstrap[458]: Time 4.292463 seconds, bootstrap likelihood -13985.841813, best rearrangement setting 12
Bootstrap[459]: Time 3.803720 seconds, bootstrap likelihood -14387.501248, best rearrangement setting 6
Bootstrap[460]: Time 3.935276 seconds, bootstrap likelihood -14102.721737, best rearrangement setting 10
Bootstrap[461]: Time 3.274458 seconds, bootstrap likelihood -14185.673754, best rearrangement setting 7
Bootstrap[462]: Time 3.845547 seconds, bootstrap likelihood -14707.824827, best rearrangement setting 8
Bootstrap[463]: Time 3.922291 seconds, bootstrap likelihood -13866.609621, best rearrangement setting 15
Bootstrap[464]: Time 3.036234 seconds, bootstrap likelihood -14471.731334, best rearrangement setting 5
Bootstrap[465]: Time 4.070118 seconds, bootstrap likelihood -13984.248815, best rearrangement setting 9
Bootstrap[466]: Time 3.449756 seconds, bootstrap likelihood -14345.467609, best rearrangement setting 5
Bootstrap[467]: Time 4.324445 seconds, bootstrap likelihood -13893.664095, best rearrangement setting 11
Bootstrap[468]: Time 3.901368 seconds, bootstrap likelihood -13712.194645, best rearrangement setting 10
Bootstrap[469]: Time 4.144478 seconds, bootstrap likelihood -14114.369783, best rearrangement setting 11
Bootstrap[470]: Time 3.893057 seconds, bootstrap likelihood -13755.674860, best rearrangement setting 9
Bootstrap[471]: Time 3.647702 seconds, bootstrap likelihood -14036.352054, best rearrangement setting 11
Bootstrap[472]: Time 3.610133 seconds, bootstrap likelihood -14386.023005, best rearrangement setting 9
Bootstrap[473]: Time 3.531264 seconds, bootstrap likelihood -14360.007918, best rearrangement setting 11
Bootstrap[474]: Time 3.982812 seconds, bootstrap likelihood -14024.360723, best rearrangement setting 11
Bootstrap[475]: Time 3.438049 seconds, bootstrap likelihood -14808.510635, best rearrangement setting 8
Bootstrap[476]: Time 3.129231 seconds, bootstrap likelihood -14718.325346, best rearrangement setting 5
Bootstrap[477]: Time 3.432411 seconds, bootstrap likelihood -14027.004323, best rearrangement setting 5
Bootstrap[478]: Time 3.751831 seconds, bootstrap likelihood -13798.884250, best rearrangement setting 11
Bootstrap[479]: Time 3.561345 seconds, bootstrap likelihood -13695.075865, best rearrangement setting 7
Bootstrap[480]: Time 4.160717 seconds, bootstrap likelihood -14012.192104, best rearrangement setting 10
Bootstrap[481]: Time 4.083278 seconds, bootstrap likelihood -14077.822501, best rearrangement setting 12
Bootstrap[482]: Time 3.234113 seconds, bootstrap likelihood -13855.163771, best rearrangement setting 5
Bootstrap[483]: Time 3.436742 seconds, bootstrap likelihood -13920.300738, best rearrangement setting 6
Bootstrap[484]: Time 4.542410 seconds, bootstrap likelihood -14240.890420, best rearrangement setting 13
Bootstrap[485]: Time 4.174239 seconds, bootstrap likelihood -13917.293292, best rearrangement setting 14
Bootstrap[486]: Time 3.445604 seconds, bootstrap likelihood -14495.202125, best rearrangement setting 6
Bootstrap[487]: Time 4.311070 seconds, bootstrap likelihood -14546.848367, best rearrangement setting 14
Bootstrap[488]: Time 4.004801 seconds, bootstrap likelihood -14053.560857, best rearrangement setting 8
Bootstrap[489]: Time 3.678744 seconds, bootstrap likelihood -14217.559838, best rearrangement setting 7
Bootstrap[490]: Time 4.027465 seconds, bootstrap likelihood -14624.892023, best rearrangement setting 14
Bootstrap[491]: Time 4.068010 seconds, bootstrap likelihood -14595.158873, best rearrangement setting 12
Bootstrap[492]: Time 3.852237 seconds, bootstrap likelihood -14383.436720, best rearrangement setting 10
Bootstrap[493]: Time 3.120152 seconds, bootstrap likelihood -14195.715295, best rearrangement setting 5
Bootstrap[494]: Time 3.477802 seconds, bootstrap likelihood -14349.250587, best rearrangement setting 8
Bootstrap[495]: Time 3.410262 seconds, bootstrap likelihood -13890.394410, best rearrangement setting 5
Bootstrap[496]: Time 4.365729 seconds, bootstrap likelihood -13699.156340, best rearrangement setting 11
Bootstrap[497]: Time 4.577778 seconds, bootstrap likelihood -14052.821416, best rearrangement setting 13
Bootstrap[498]: Time 3.432088 seconds, bootstrap likelihood -14169.632281, best rearrangement setting 6
Bootstrap[499]: Time 4.273446 seconds, bootstrap likelihood -13878.647804, best rearrangement setting 12
Bootstrap[500]: Time 3.604439 seconds, bootstrap likelihood -14373.383495, best rearrangement setting 6
Bootstrap[501]: Time 4.151235 seconds, bootstrap likelihood -13928.849571, best rearrangement setting 12
Bootstrap[502]: Time 4.046011 seconds, bootstrap likelihood -13891.299026, best rearrangement setting 13
Bootstrap[503]: Time 3.823373 seconds, bootstrap likelihood -14265.839283, best rearrangement setting 11
Bootstrap[504]: Time 3.703563 seconds, bootstrap likelihood -14307.736941, best rearrangement setting 7
Bootstrap[505]: Time 3.903898 seconds, bootstrap likelihood -14106.386792, best rearrangement setting 11
Bootstrap[506]: Time 4.219752 seconds, bootstrap likelihood -14435.517573, best rearrangement setting 12
Bootstrap[507]: Time 3.635720 seconds, bootstrap likelihood -14142.874196, best rearrangement setting 10
Bootstrap[508]: Time 4.504218 seconds, bootstrap likelihood -14648.041961, best rearrangement setting 14
Bootstrap[509]: Time 3.346520 seconds, bootstrap likelihood -14904.134448, best rearrangement setting 6
Bootstrap[510]: Time 3.723807 seconds, bootstrap likelihood -14694.602423, best rearrangement setting 6
Bootstrap[511]: Time 3.488913 seconds, bootstrap likelihood -13846.773251, best rearrangement setting 8
Bootstrap[512]: Time 4.101069 seconds, bootstrap likelihood -13991.321225, best rearrangement setting 8
Bootstrap[513]: Time 4.104307 seconds, bootstrap likelihood -14166.752761, best rearrangement setting 15
Bootstrap[514]: Time 4.048207 seconds, bootstrap likelihood -14304.936989, best rearrangement setting 9
Bootstrap[515]: Time 3.876383 seconds, bootstrap likelihood -14312.853905, best rearrangement setting 8
Bootstrap[516]: Time 4.020681 seconds, bootstrap likelihood -13912.726017, best rearrangement setting 15
Bootstrap[517]: Time 4.282678 seconds, bootstrap likelihood -14255.390191, best rearrangement setting 10
Bootstrap[518]: Time 4.045674 seconds, bootstrap likelihood -13893.704838, best rearrangement setting 15
Bootstrap[519]: Time 4.308225 seconds, bootstrap likelihood -14221.561113, best rearrangement setting 11
Bootstrap[520]: Time 4.740580 seconds, bootstrap likelihood -13995.934981, best rearrangement setting 15
Bootstrap[521]: Time 4.070581 seconds, bootstrap likelihood -13484.301729, best rearrangement setting 15
Bootstrap[522]: Time 4.317133 seconds, bootstrap likelihood -13970.800014, best rearrangement setting 15
Bootstrap[523]: Time 4.291930 seconds, bootstrap likelihood -14773.053104, best rearrangement setting 15
Bootstrap[524]: Time 3.466539 seconds, bootstrap likelihood -14451.148194, best rearrangement setting 5
Bootstrap[525]: Time 3.945765 seconds, bootstrap likelihood -13776.823337, best rearrangement setting 12
Bootstrap[526]: Time 3.997380 seconds, bootstrap likelihood -14080.494434, best rearrangement setting 8
Bootstrap[527]: Time 3.650151 seconds, bootstrap likelihood -14016.524188, best rearrangement setting 7
Bootstrap[528]: Time 4.482710 seconds, bootstrap likelihood -14283.590191, best rearrangement setting 10
Bootstrap[529]: Time 3.300876 seconds, bootstrap likelihood -14534.814390, best rearrangement setting 5
Bootstrap[530]: Time 3.785390 seconds, bootstrap likelihood -13918.247132, best rearrangement setting 8
Bootstrap[531]: Time 4.071367 seconds, bootstrap likelihood -14205.061579, best rearrangement setting 12
Bootstrap[532]: Time 3.670398 seconds, bootstrap likelihood -14494.710067, best rearrangement setting 10
Bootstrap[533]: Time 3.697074 seconds, bootstrap likelihood -13999.226275, best rearrangement setting 14
Bootstrap[534]: Time 3.880986 seconds, bootstrap likelihood -14236.314394, best rearrangement setting 9
Bootstrap[535]: Time 4.170873 seconds, bootstrap likelihood -14494.881413, best rearrangement setting 14
Bootstrap[536]: Time 3.822214 seconds, bootstrap likelihood -14094.589560, best rearrangement setting 15
Bootstrap[537]: Time 3.249563 seconds, bootstrap likelihood -14052.596079, best rearrangement setting 6
Bootstrap[538]: Time 4.645825 seconds, bootstrap likelihood -13951.397615, best rearrangement setting 12
Bootstrap[539]: Time 4.592812 seconds, bootstrap likelihood -14039.070275, best rearrangement setting 10
Bootstrap[540]: Time 3.873459 seconds, bootstrap likelihood -13605.394451, best rearrangement setting 8
Bootstrap[541]: Time 3.862413 seconds, bootstrap likelihood -14414.571305, best rearrangement setting 12
Bootstrap[542]: Time 3.613657 seconds, bootstrap likelihood -14706.806406, best rearrangement setting 8
Bootstrap[543]: Time 4.619528 seconds, bootstrap likelihood -14961.607743, best rearrangement setting 14
Bootstrap[544]: Time 3.420066 seconds, bootstrap likelihood -13968.392607, best rearrangement setting 7
Bootstrap[545]: Time 4.434065 seconds, bootstrap likelihood -14416.078314, best rearrangement setting 15
Bootstrap[546]: Time 3.534744 seconds, bootstrap likelihood -14896.786778, best rearrangement setting 9
Bootstrap[547]: Time 3.895188 seconds, bootstrap likelihood -14510.061373, best rearrangement setting 10
Bootstrap[548]: Time 3.185805 seconds, bootstrap likelihood -13643.002007, best rearrangement setting 5
Bootstrap[549]: Time 3.913204 seconds, bootstrap likelihood -14855.377322, best rearrangement setting 12
Bootstrap[550]: Time 4.175318 seconds, bootstrap likelihood -13985.803496, best rearrangement setting 15
Bootstrap[551]: Time 3.671577 seconds, bootstrap likelihood -14802.545376, best rearrangement setting 12
Bootstrap[552]: Time 5.069795 seconds, bootstrap likelihood -14304.209848, best rearrangement setting 13
Bootstrap[553]: Time 4.164414 seconds, bootstrap likelihood -14201.384379, best rearrangement setting 13
Bootstrap[554]: Time 4.181290 seconds, bootstrap likelihood -13775.106035, best rearrangement setting 10
Bootstrap[555]: Time 3.853728 seconds, bootstrap likelihood -13805.484737, best rearrangement setting 9
Bootstrap[556]: Time 4.120536 seconds, bootstrap likelihood -13669.186075, best rearrangement setting 12
Bootstrap[557]: Time 4.064599 seconds, bootstrap likelihood -13465.295738, best rearrangement setting 10
Bootstrap[558]: Time 3.808175 seconds, bootstrap likelihood -14558.522239, best rearrangement setting 15
Bootstrap[559]: Time 3.650839 seconds, bootstrap likelihood -14548.040220, best rearrangement setting 6
Bootstrap[560]: Time 3.441470 seconds, bootstrap likelihood -14559.817642, best rearrangement setting 5
Bootstrap[561]: Time 3.681962 seconds, bootstrap likelihood -14472.932930, best rearrangement setting 9
Bootstrap[562]: Time 3.817764 seconds, bootstrap likelihood -14600.936488, best rearrangement setting 9
Bootstrap[563]: Time 4.250544 seconds, bootstrap likelihood -14423.898208, best rearrangement setting 15
Bootstrap[564]: Time 3.705635 seconds, bootstrap likelihood -13909.276253, best rearrangement setting 7
Bootstrap[565]: Time 3.794251 seconds, bootstrap likelihood -14033.229193, best rearrangement setting 6
Bootstrap[566]: Time 3.711014 seconds, bootstrap likelihood -14561.087217, best rearrangement setting 10
Bootstrap[567]: Time 3.780331 seconds, bootstrap likelihood -14462.220640, best rearrangement setting 8
Bootstrap[568]: Time 3.375502 seconds, bootstrap likelihood -14424.772821, best rearrangement setting 8
Bootstrap[569]: Time 4.078580 seconds, bootstrap likelihood -13877.088503, best rearrangement setting 13
Bootstrap[570]: Time 3.950699 seconds, bootstrap likelihood -14133.917581, best rearrangement setting 8
Bootstrap[571]: Time 3.682319 seconds, bootstrap likelihood -13734.746700, best rearrangement setting 9
Bootstrap[572]: Time 3.937080 seconds, bootstrap likelihood -14440.179821, best rearrangement setting 13
Bootstrap[573]: Time 3.929245 seconds, bootstrap likelihood -13551.010914, best rearrangement setting 8
Bootstrap[574]: Time 3.873169 seconds, bootstrap likelihood -14315.002417, best rearrangement setting 8
Bootstrap[575]: Time 3.135299 seconds, bootstrap likelihood -14224.926206, best rearrangement setting 5
Bootstrap[576]: Time 3.372939 seconds, bootstrap likelihood -14570.372169, best rearrangement setting 6
Bootstrap[577]: Time 3.600497 seconds, bootstrap likelihood -14712.684358, best rearrangement setting 6
Bootstrap[578]: Time 3.565977 seconds, bootstrap likelihood -13922.615580, best rearrangement setting 6
Bootstrap[579]: Time 3.583416 seconds, bootstrap likelihood -14434.407306, best rearrangement setting 11
Bootstrap[580]: Time 3.467218 seconds, bootstrap likelihood -13932.594821, best rearrangement setting 7
Bootstrap[581]: Time 4.242628 seconds, bootstrap likelihood -13795.267790, best rearrangement setting 12
Bootstrap[582]: Time 4.422095 seconds, bootstrap likelihood -13778.132138, best rearrangement setting 15
Bootstrap[583]: Time 4.635307 seconds, bootstrap likelihood -14400.974600, best rearrangement setting 12
Bootstrap[584]: Time 3.823074 seconds, bootstrap likelihood -14101.368296, best rearrangement setting 10
Bootstrap[585]: Time 3.367428 seconds, bootstrap likelihood -14252.832205, best rearrangement setting 5
Bootstrap[586]: Time 3.867203 seconds, bootstrap likelihood -14001.476309, best rearrangement setting 12
Bootstrap[587]: Time 3.968178 seconds, bootstrap likelihood -14365.133638, best rearrangement setting 14
Bootstrap[588]: Time 4.012891 seconds, bootstrap likelihood -14325.385660, best rearrangement setting 14
Bootstrap[589]: Time 3.948458 seconds, bootstrap likelihood -14123.893633, best rearrangement setting 9
Bootstrap[590]: Time 4.235371 seconds, bootstrap likelihood -14225.760210, best rearrangement setting 13
Bootstrap[591]: Time 3.373998 seconds, bootstrap likelihood -14433.342895, best rearrangement setting 10
Bootstrap[592]: Time 3.413844 seconds, bootstrap likelihood -14280.423849, best rearrangement setting 6
Bootstrap[593]: Time 4.077285 seconds, bootstrap likelihood -14070.600765, best rearrangement setting 12
Bootstrap[594]: Time 4.291811 seconds, bootstrap likelihood -14055.335777, best rearrangement setting 13
Bootstrap[595]: Time 3.299926 seconds, bootstrap likelihood -13521.980000, best rearrangement setting 8
Bootstrap[596]: Time 4.445847 seconds, bootstrap likelihood -13802.719140, best rearrangement setting 11
Bootstrap[597]: Time 3.876816 seconds, bootstrap likelihood -13486.091206, best rearrangement setting 15
Bootstrap[598]: Time 3.941267 seconds, bootstrap likelihood -14198.837158, best rearrangement setting 9
Bootstrap[599]: Time 3.730130 seconds, bootstrap likelihood -14299.943010, best rearrangement setting 7
Bootstrap[600]: Time 4.590805 seconds, bootstrap likelihood -13758.530288, best rearrangement setting 12
Bootstrap[601]: Time 3.438479 seconds, bootstrap likelihood -14350.744568, best rearrangement setting 5
Bootstrap[602]: Time 3.623686 seconds, bootstrap likelihood -14158.444738, best rearrangement setting 8
Bootstrap[603]: Time 4.641393 seconds, bootstrap likelihood -13829.982838, best rearrangement setting 13
Bootstrap[604]: Time 4.141504 seconds, bootstrap likelihood -13938.159829, best rearrangement setting 12
Bootstrap[605]: Time 3.583909 seconds, bootstrap likelihood -14184.237994, best rearrangement setting 15
Bootstrap[606]: Time 4.903778 seconds, bootstrap likelihood -14377.124631, best rearrangement setting 14
Bootstrap[607]: Time 3.826720 seconds, bootstrap likelihood -14027.342220, best rearrangement setting 10
Bootstrap[608]: Time 3.395905 seconds, bootstrap likelihood -14191.801555, best rearrangement setting 5
Bootstrap[609]: Time 4.038092 seconds, bootstrap likelihood -14570.621578, best rearrangement setting 10
Bootstrap[610]: Time 5.063077 seconds, bootstrap likelihood -13872.239790, best rearrangement setting 10
Bootstrap[611]: Time 3.421205 seconds, bootstrap likelihood -13904.926388, best rearrangement setting 5
Bootstrap[612]: Time 3.353647 seconds, bootstrap likelihood -14338.493949, best rearrangement setting 5
Bootstrap[613]: Time 3.306945 seconds, bootstrap likelihood -14979.272825, best rearrangement setting 5
Bootstrap[614]: Time 3.873838 seconds, bootstrap likelihood -15102.385540, best rearrangement setting 12
Bootstrap[615]: Time 3.740664 seconds, bootstrap likelihood -14316.241633, best rearrangement setting 9
Bootstrap[616]: Time 3.818745 seconds, bootstrap likelihood -14373.235917, best rearrangement setting 9
Bootstrap[617]: Time 3.676963 seconds, bootstrap likelihood -14036.017162, best rearrangement setting 15
Bootstrap[618]: Time 3.999543 seconds, bootstrap likelihood -13792.149808, best rearrangement setting 12
Bootstrap[619]: Time 3.777914 seconds, bootstrap likelihood -13876.127387, best rearrangement setting 12
Bootstrap[620]: Time 4.837412 seconds, bootstrap likelihood -14018.315190, best rearrangement setting 14
Bootstrap[621]: Time 4.000695 seconds, bootstrap likelihood -14045.506216, best rearrangement setting 9
Bootstrap[622]: Time 4.832660 seconds, bootstrap likelihood -14531.789102, best rearrangement setting 15
Bootstrap[623]: Time 4.177733 seconds, bootstrap likelihood -14257.218137, best rearrangement setting 13
Bootstrap[624]: Time 3.821391 seconds, bootstrap likelihood -14373.055348, best rearrangement setting 11
Bootstrap[625]: Time 3.807702 seconds, bootstrap likelihood -14961.760959, best rearrangement setting 13
Bootstrap[626]: Time 4.491191 seconds, bootstrap likelihood -14573.017447, best rearrangement setting 13
Bootstrap[627]: Time 4.266829 seconds, bootstrap likelihood -14124.335534, best rearrangement setting 11
Bootstrap[628]: Time 4.158572 seconds, bootstrap likelihood -14673.434028, best rearrangement setting 15
Bootstrap[629]: Time 3.068259 seconds, bootstrap likelihood -14188.733494, best rearrangement setting 5
Bootstrap[630]: Time 3.326773 seconds, bootstrap likelihood -13830.422482, best rearrangement setting 5
Bootstrap[631]: Time 3.496393 seconds, bootstrap likelihood -13642.165437, best rearrangement setting 7
Bootstrap[632]: Time 4.063378 seconds, bootstrap likelihood -14076.263346, best rearrangement setting 10
Bootstrap[633]: Time 3.932136 seconds, bootstrap likelihood -13576.039204, best rearrangement setting 9
Bootstrap[634]: Time 3.709508 seconds, bootstrap likelihood -14670.156567, best rearrangement setting 7
Bootstrap[635]: Time 4.504008 seconds, bootstrap likelihood -14191.197499, best rearrangement setting 11
Bootstrap[636]: Time 3.829421 seconds, bootstrap likelihood -14044.216254, best rearrangement setting 8
Bootstrap[637]: Time 3.967314 seconds, bootstrap likelihood -13636.831121, best rearrangement setting 15
Bootstrap[638]: Time 3.764656 seconds, bootstrap likelihood -13778.820790, best rearrangement setting 15
Bootstrap[639]: Time 3.520383 seconds, bootstrap likelihood -13960.300564, best rearrangement setting 6
Bootstrap[640]: Time 4.271294 seconds, bootstrap likelihood -13911.015753, best rearrangement setting 13
Bootstrap[641]: Time 3.197360 seconds, bootstrap likelihood -14522.826486, best rearrangement setting 6
Bootstrap[642]: Time 3.441410 seconds, bootstrap likelihood -14162.081635, best rearrangement setting 7
Bootstrap[643]: Time 4.142290 seconds, bootstrap likelihood -14497.116734, best rearrangement setting 11
Bootstrap[644]: Time 4.197600 seconds, bootstrap likelihood -14288.264288, best rearrangement setting 11
Bootstrap[645]: Time 4.147977 seconds, bootstrap likelihood -13482.811161, best rearrangement setting 11
Bootstrap[646]: Time 3.883540 seconds, bootstrap likelihood -14085.768453, best rearrangement setting 11
Bootstrap[647]: Time 3.799973 seconds, bootstrap likelihood -14199.271386, best rearrangement setting 7
Bootstrap[648]: Time 3.870035 seconds, bootstrap likelihood -13711.715853, best rearrangement setting 14
Bootstrap[649]: Time 4.011128 seconds, bootstrap likelihood -14531.596188, best rearrangement setting 13
Bootstrap[650]: Time 4.285541 seconds, bootstrap likelihood -13901.947266, best rearrangement setting 9
Bootstrap[651]: Time 4.211367 seconds, bootstrap likelihood -14503.680978, best rearrangement setting 8
Bootstrap[652]: Time 4.303073 seconds, bootstrap likelihood -14611.842218, best rearrangement setting 13
Bootstrap[653]: Time 3.090386 seconds, bootstrap likelihood -14036.071595, best rearrangement setting 5
Bootstrap[654]: Time 4.180423 seconds, bootstrap likelihood -14286.494472, best rearrangement setting 14
Bootstrap[655]: Time 4.098723 seconds, bootstrap likelihood -13875.778439, best rearrangement setting 9
Bootstrap[656]: Time 3.730456 seconds, bootstrap likelihood -13631.563311, best rearrangement setting 8
Bootstrap[657]: Time 3.932367 seconds, bootstrap likelihood -14720.085472, best rearrangement setting 8
Bootstrap[658]: Time 3.675018 seconds, bootstrap likelihood -14271.272764, best rearrangement setting 12
Bootstrap[659]: Time 3.749770 seconds, bootstrap likelihood -14076.695645, best rearrangement setting 9
Bootstrap[660]: Time 3.236743 seconds, bootstrap likelihood -14105.674128, best rearrangement setting 7
Bootstrap[661]: Time 4.222828 seconds, bootstrap likelihood -13319.348627, best rearrangement setting 10
Bootstrap[662]: Time 3.926215 seconds, bootstrap likelihood -13764.043601, best rearrangement setting 10
Bootstrap[663]: Time 3.397626 seconds, bootstrap likelihood -14324.552352, best rearrangement setting 6
Bootstrap[664]: Time 4.003179 seconds, bootstrap likelihood -13909.493184, best rearrangement setting 15
Bootstrap[665]: Time 3.377419 seconds, bootstrap likelihood -14050.435673, best rearrangement setting 6
Bootstrap[666]: Time 4.136209 seconds, bootstrap likelihood -13809.093111, best rearrangement setting 11
Bootstrap[667]: Time 4.190399 seconds, bootstrap likelihood -14249.751376, best rearrangement setting 15
Bootstrap[668]: Time 3.812954 seconds, bootstrap likelihood -14109.710550, best rearrangement setting 11
Bootstrap[669]: Time 3.288094 seconds, bootstrap likelihood -14238.355747, best rearrangement setting 5
Bootstrap[670]: Time 3.807521 seconds, bootstrap likelihood -13993.638177, best rearrangement setting 7
Bootstrap[671]: Time 3.735366 seconds, bootstrap likelihood -13657.124587, best rearrangement setting 8
Bootstrap[672]: Time 3.525651 seconds, bootstrap likelihood -13840.782208, best rearrangement setting 6
Bootstrap[673]: Time 3.383456 seconds, bootstrap likelihood -14366.043903, best rearrangement setting 12
Bootstrap[674]: Time 3.304903 seconds, bootstrap likelihood -14159.373976, best rearrangement setting 5
Bootstrap[675]: Time 3.957604 seconds, bootstrap likelihood -13283.881530, best rearrangement setting 8
Bootstrap[676]: Time 3.899598 seconds, bootstrap likelihood -14015.362900, best rearrangement setting 15
Bootstrap[677]: Time 3.735655 seconds, bootstrap likelihood -14682.025487, best rearrangement setting 13
Bootstrap[678]: Time 3.146519 seconds, bootstrap likelihood -14147.016452, best rearrangement setting 5
Bootstrap[679]: Time 4.592144 seconds, bootstrap likelihood -14700.803620, best rearrangement setting 14
Bootstrap[680]: Time 3.725392 seconds, bootstrap likelihood -13627.720463, best rearrangement setting 5
Bootstrap[681]: Time 3.756649 seconds, bootstrap likelihood -14524.669435, best rearrangement setting 7
Bootstrap[682]: Time 4.146572 seconds, bootstrap likelihood -13742.958978, best rearrangement setting 14
Bootstrap[683]: Time 3.708305 seconds, bootstrap likelihood -14305.316943, best rearrangement setting 12
Bootstrap[684]: Time 3.885132 seconds, bootstrap likelihood -13778.536532, best rearrangement setting 12
Bootstrap[685]: Time 4.172384 seconds, bootstrap likelihood -13724.692215, best rearrangement setting 8
Bootstrap[686]: Time 3.739286 seconds, bootstrap likelihood -13597.986748, best rearrangement setting 11
Bootstrap[687]: Time 4.021959 seconds, bootstrap likelihood -13842.553044, best rearrangement setting 10
Bootstrap[688]: Time 3.810417 seconds, bootstrap likelihood -13774.975250, best rearrangement setting 15
Bootstrap[689]: Time 3.453663 seconds, bootstrap likelihood -14280.371103, best rearrangement setting 5
Bootstrap[690]: Time 4.058141 seconds, bootstrap likelihood -14390.037246, best rearrangement setting 10
Bootstrap[691]: Time 4.086553 seconds, bootstrap likelihood -14354.745852, best rearrangement setting 9
Bootstrap[692]: Time 4.146893 seconds, bootstrap likelihood -14317.942742, best rearrangement setting 11
Bootstrap[693]: Time 3.652123 seconds, bootstrap likelihood -13691.950349, best rearrangement setting 12
Bootstrap[694]: Time 3.900172 seconds, bootstrap likelihood -14505.043986, best rearrangement setting 11
Bootstrap[695]: Time 4.018167 seconds, bootstrap likelihood -14506.252826, best rearrangement setting 9
Bootstrap[696]: Time 3.218673 seconds, bootstrap likelihood -13483.131605, best rearrangement setting 5
Bootstrap[697]: Time 3.576538 seconds, bootstrap likelihood -14129.402461, best rearrangement setting 7
Bootstrap[698]: Time 3.667238 seconds, bootstrap likelihood -14449.968632, best rearrangement setting 11
Bootstrap[699]: Time 4.247014 seconds, bootstrap likelihood -13885.746935, best rearrangement setting 13


Stopped Rapid BS search after 700 replicates with MRE-based Bootstopping criterion
WRF Average of 100 random splits: 2.152843
Overall Time for 700 Rapid Bootstraps 2723.436007 seconds
Average Time per Rapid Bootstrap 3.890623 seconds

Starting ML Search ...

Fast ML optimization finished

Fast ML search Time: 1481.771105 seconds

Slow ML Search 0 Likelihood: -15429.163544
Slow ML Search 1 Likelihood: -15430.315397
Slow ML Search 2 Likelihood: -15429.723512
Slow ML Search 3 Likelihood: -15429.588926
Slow ML Search 4 Likelihood: -15429.544814
Slow ML Search 5 Likelihood: -15428.744033
Slow ML Search 6 Likelihood: -15431.364030
Slow ML Search 7 Likelihood: -15429.984742
Slow ML Search 8 Likelihood: -15428.744659
Slow ML Search 9 Likelihood: -15430.379516
Slow ML optimization finished

Slow ML search Time: 134.352613 seconds
Thorough ML search Time: 8.799619 seconds

Final ML Optimization Likelihood: -15428.448650

Model Information:

Model Parameters of Partition 0, Name: No Name Provided, Type of Data: DNA
alpha: 0.888624
Tree-Length: 1.874515
rate A <-> C: 1.260739
rate A <-> G: 1.496883
rate A <-> T: 0.229990
rate C <-> G: 0.321164
rate C <-> T: 1.530184
rate G <-> T: 1.000000

freq pi(A): 0.331804
freq pi(C): 0.157725
freq pi(G): 0.164405
freq pi(T): 0.346066


ML search took 1624.924456 secs or 0.451368 hours

Combined Bootstrap and ML search took 4348.360528 secs or 1.207878 hours

Drawing Bootstrap Support Values on best-scoring ML tree ...


Found 1 tree in File /home/kaplipa/Guido/loranths/step3/RAxML_bestTree.cp_exLF.noq


Found 1 tree in File /home/kaplipa/Guido/loranths/step3/RAxML_bestTree.cp_exLF.noq

Program execution info written to /home/kaplipa/Guido/loranths/step3/RAxML_info.cp_exLF.noq
All 700 bootstrapped trees written to: /home/kaplipa/Guido/loranths/step3/RAxML_bootstrap.cp_exLF.noq

Best-scoring ML tree written to: /home/kaplipa/Guido/loranths/step3/RAxML_bestTree.cp_exLF.noq

Best-scoring ML tree with support values written to: /home/kaplipa/Guido/loranths/step3/RAxML_bipartitions.cp_exLF.noq

Best-scoring ML tree with support values as branch labels written to: /home/kaplipa/Guido/loranths/step3/RAxML_bipartitionsBranchLabels.cp_exLF.noq

Overall execution time for full ML analysis: 4348.501290 secs or 1.207917 hours or 0.050330 days
