# Supplementary material for: Eocene Loranthaceae pollen pushes back divergence ages for major splits in the family
Source: PeerJ. 2017 Jun 7;5:e3373. doi: 10.7717/peerj.3373 (PMC5466002; doi:10.7717/peerj.3373)
Supplement: Supplemental Information 8 — This archive includes all data and analysis files referred to in the main text and supplementary files that are needed to reproduce the shown results. See GuideToFiles.txt for naming schemes and contents of each subfolder included in this archive, and File S1 for analysis set-ups and further background information. [file peerj-05-3373-s008.zip › Step3_speciestrees/ML/RAxML_info.cp_exLF.q]

IMPORTANT WARNING: Alignment column 1855 contains only undetermined values which will be treated as missing data
IMPORTANT WARNING: Alignment column 1856 contains only undetermined values which will be treated as missing data
IMPORTANT WARNING: Alignment column 1857 contains only undetermined values which will be treated as missing data

IMPORTANT WARNING
Found 3 columns that contain only undetermined values which will be treated as missing data.
Normally these columns should be excluded from the analysis.


Just in case you might need it, a mixed model file with 
model assignments for undetermined columns removed is printed to file part_cp.exLF.reduced
An alignment file with undetermined columns removed has already
been printed to file 00b_cp.all.c.m1.epf.exLF.reduced

Alignment has 3 completely undetermined sites that will be automatically removed from the input data


This is RAxML version 8.2.4 released by Alexandros Stamatakis on October 02 2015.

With greatly appreciated code contributions by:
Andre Aberer      (HITS)
Simon Berger      (HITS)
Alexey Kozlov     (HITS)
Kassian Kobert    (HITS)
David Dao         (KIT and HITS)
Nick Pattengale   (Sandia)
Wayne Pfeiffer    (SDSC)
Akifumi S. Tanabe (NRIFS)

Alignment has 1407 distinct alignment patterns

Proportion of gaps and completely undetermined characters in this alignment: 50.07%

RAxML rapid bootstrapping and subsequent ML search

Using 4 distinct models/data partitions with joint branch length optimization


Executing 1000 rapid bootstrap inferences and thereafter a thorough ML search 

All free model parameters will be estimated by RAxML
ML estimate of 25 per site rate categories

Likelihood of final tree will be evaluated and optimized under GAMMA

GAMMA Model parameters will be estimated up to an accuracy of 0.1000000000 Log Likelihood units

Partition: 0
Alignment Patterns: 391
Name: matK1st
DataType: DNA
Substitution Matrix: GTR


Partition: 1
Alignment Patterns: 363
Name: matK2nd
DataType: DNA
Substitution Matrix: GTR


Partition: 2
Alignment Patterns: 399
Name: matK3rd
DataType: DNA
Substitution Matrix: GTR


Partition: 3
Alignment Patterns: 254
Name: trnLi
DataType: DNA
Substitution Matrix: GTR


RAxML was called as follows:

/home/kaplipa/SOFTWARE/standard-RAxML/raxmlHPC-PTHREADS-SSE3 -T 24 -s 00b_cp.all.c.m1.epf.exLF -m GTRCAT -n cp_exLF.q -f a -x 64566 -# autoMRE -q part_cp.exLF -p 1234 


Time for BS model parameter optimization 1.453272
Bootstrap[0]: Time 10.256983 seconds, bootstrap likelihood -13929.352489, best rearrangement setting 5
Bootstrap[1]: Time 8.563241 seconds, bootstrap likelihood -13326.883180, best rearrangement setting 9
Bootstrap[2]: Time 8.907836 seconds, bootstrap likelihood -13990.452485, best rearrangement setting 14
Bootstrap[3]: Time 10.653360 seconds, bootstrap likelihood -14174.845859, best rearrangement setting 15
Bootstrap[4]: Time 7.782735 seconds, bootstrap likelihood -14487.462291, best rearrangement setting 5
Bootstrap[5]: Time 10.349240 seconds, bootstrap likelihood -13492.912232, best rearrangement setting 12
Bootstrap[6]: Time 8.107799 seconds, bootstrap likelihood -14090.787510, best rearrangement setting 8
Bootstrap[7]: Time 9.249406 seconds, bootstrap likelihood -13787.095383, best rearrangement setting 8
Bootstrap[8]: Time 10.818231 seconds, bootstrap likelihood -13156.469417, best rearrangement setting 12
Bootstrap[9]: Time 9.123148 seconds, bootstrap likelihood -13918.221935, best rearrangement setting 7
Bootstrap[10]: Time 9.055868 seconds, bootstrap likelihood -13941.928370, best rearrangement setting 7
Bootstrap[11]: Time 11.833374 seconds, bootstrap likelihood -13409.209360, best rearrangement setting 11
Bootstrap[12]: Time 7.875669 seconds, bootstrap likelihood -13581.348631, best rearrangement setting 5
Bootstrap[13]: Time 7.509163 seconds, bootstrap likelihood -13080.831835, best rearrangement setting 5
Bootstrap[14]: Time 8.714427 seconds, bootstrap likelihood -14032.833317, best rearrangement setting 6
Bootstrap[15]: Time 9.534054 seconds, bootstrap likelihood -14126.184243, best rearrangement setting 14
Bootstrap[16]: Time 10.117105 seconds, bootstrap likelihood -14215.727711, best rearrangement setting 11
Bootstrap[17]: Time 9.432092 seconds, bootstrap likelihood -14472.389891, best rearrangement setting 9
Bootstrap[18]: Time 8.222943 seconds, bootstrap likelihood -13484.487557, best rearrangement setting 9
Bootstrap[19]: Time 8.624130 seconds, bootstrap likelihood -13695.010472, best rearrangement setting 14
Bootstrap[20]: Time 8.820586 seconds, bootstrap likelihood -13523.925050, best rearrangement setting 12
Bootstrap[21]: Time 10.222788 seconds, bootstrap likelihood -13071.863918, best rearrangement setting 11
Bootstrap[22]: Time 9.202989 seconds, bootstrap likelihood -13885.805902, best rearrangement setting 7
Bootstrap[23]: Time 9.683724 seconds, bootstrap likelihood -14228.683806, best rearrangement setting 15
Bootstrap[24]: Time 9.861127 seconds, bootstrap likelihood -14033.705467, best rearrangement setting 14
Bootstrap[25]: Time 11.012124 seconds, bootstrap likelihood -13454.574572, best rearrangement setting 15
Bootstrap[26]: Time 7.428297 seconds, bootstrap likelihood -14307.425254, best rearrangement setting 6
Bootstrap[27]: Time 8.378470 seconds, bootstrap likelihood -13918.117240, best rearrangement setting 15
Bootstrap[28]: Time 10.136971 seconds, bootstrap likelihood -14194.737967, best rearrangement setting 15
Bootstrap[29]: Time 10.166982 seconds, bootstrap likelihood -13678.418084, best rearrangement setting 9
Bootstrap[30]: Time 7.978808 seconds, bootstrap likelihood -13878.928798, best rearrangement setting 7
Bootstrap[31]: Time 9.179772 seconds, bootstrap likelihood -14190.338598, best rearrangement setting 11
Bootstrap[32]: Time 8.388418 seconds, bootstrap likelihood -13653.446351, best rearrangement setting 7
Bootstrap[33]: Time 8.805719 seconds, bootstrap likelihood -13475.711928, best rearrangement setting 8
Bootstrap[34]: Time 10.080931 seconds, bootstrap likelihood -14289.857846, best rearrangement setting 14
Bootstrap[35]: Time 8.943380 seconds, bootstrap likelihood -13611.201442, best rearrangement setting 7
Bootstrap[36]: Time 9.150195 seconds, bootstrap likelihood -13195.926115, best rearrangement setting 11
Bootstrap[37]: Time 8.881899 seconds, bootstrap likelihood -13765.102720, best rearrangement setting 8
Bootstrap[38]: Time 7.737147 seconds, bootstrap likelihood -13641.007527, best rearrangement setting 6
Bootstrap[39]: Time 6.982211 seconds, bootstrap likelihood -13426.456460, best rearrangement setting 5
Bootstrap[40]: Time 9.876070 seconds, bootstrap likelihood -13755.719208, best rearrangement setting 12
Bootstrap[41]: Time 10.017013 seconds, bootstrap likelihood -14024.256723, best rearrangement setting 13
Bootstrap[42]: Time 8.629070 seconds, bootstrap likelihood -13494.303961, best rearrangement setting 6
Bootstrap[43]: Time 9.689537 seconds, bootstrap likelihood -13624.637794, best rearrangement setting 9
Bootstrap[44]: Time 9.599304 seconds, bootstrap likelihood -14262.636024, best rearrangement setting 10
Bootstrap[45]: Time 9.504191 seconds, bootstrap likelihood -14024.374536, best rearrangement setting 9
Bootstrap[46]: Time 7.976392 seconds, bootstrap likelihood -14439.675104, best rearrangement setting 5
Bootstrap[47]: Time 9.731522 seconds, bootstrap likelihood -13952.716383, best rearrangement setting 11
Bootstrap[48]: Time 8.306238 seconds, bootstrap likelihood -13400.526497, best rearrangement setting 5
Bootstrap[49]: Time 8.597116 seconds, bootstrap likelihood -13759.277499, best rearrangement setting 5
Bootstrap[50]: Time 9.408180 seconds, bootstrap likelihood -13908.735084, best rearrangement setting 8
Bootstrap[51]: Time 9.948589 seconds, bootstrap likelihood -13572.357416, best rearrangement setting 10
Bootstrap[52]: Time 9.671288 seconds, bootstrap likelihood -13925.228662, best rearrangement setting 12
Bootstrap[53]: Time 9.151521 seconds, bootstrap likelihood -14219.665254, best rearrangement setting 7
Bootstrap[54]: Time 8.943593 seconds, bootstrap likelihood -14138.131878, best rearrangement setting 7
Bootstrap[55]: Time 8.535020 seconds, bootstrap likelihood -14091.311206, best rearrangement setting 5
Bootstrap[56]: Time 9.488557 seconds, bootstrap likelihood -13706.724554, best rearrangement setting 7
Bootstrap[57]: Time 8.789740 seconds, bootstrap likelihood -13553.906089, best rearrangement setting 13
Bootstrap[58]: Time 8.346840 seconds, bootstrap likelihood -14269.740093, best rearrangement setting 8
Bootstrap[59]: Time 10.822151 seconds, bootstrap likelihood -13837.725200, best rearrangement setting 13
Bootstrap[60]: Time 7.812652 seconds, bootstrap likelihood -14088.461456, best rearrangement setting 8
Bootstrap[61]: Time 9.866272 seconds, bootstrap likelihood -13708.712571, best rearrangement setting 11
Bootstrap[62]: Time 10.334407 seconds, bootstrap likelihood -13022.667759, best rearrangement setting 13
Bootstrap[63]: Time 9.515655 seconds, bootstrap likelihood -13639.726520, best rearrangement setting 13
Bootstrap[64]: Time 9.686994 seconds, bootstrap likelihood -14400.523307, best rearrangement setting 7
Bootstrap[65]: Time 9.062120 seconds, bootstrap likelihood -13738.286549, best rearrangement setting 10
Bootstrap[66]: Time 8.786834 seconds, bootstrap likelihood -13465.043559, best rearrangement setting 15
Bootstrap[67]: Time 9.468343 seconds, bootstrap likelihood -13991.640568, best rearrangement setting 10
Bootstrap[68]: Time 9.234342 seconds, bootstrap likelihood -13936.671586, best rearrangement setting 8
Bootstrap[69]: Time 10.860288 seconds, bootstrap likelihood -12937.340880, best rearrangement setting 15
Bootstrap[70]: Time 10.015403 seconds, bootstrap likelihood -13950.662914, best rearrangement setting 11
Bootstrap[71]: Time 10.253723 seconds, bootstrap likelihood -13276.921024, best rearrangement setting 15
Bootstrap[72]: Time 10.511342 seconds, bootstrap likelihood -13428.106165, best rearrangement setting 13
Bootstrap[73]: Time 9.713836 seconds, bootstrap likelihood -14250.482710, best rearrangement setting 8
Bootstrap[74]: Time 9.571532 seconds, bootstrap likelihood -13734.261579, best rearrangement setting 11
Bootstrap[75]: Time 9.842225 seconds, bootstrap likelihood -14483.160429, best rearrangement setting 14
Bootstrap[76]: Time 10.189469 seconds, bootstrap likelihood -13936.426374, best rearrangement setting 15
Bootstrap[77]: Time 11.153895 seconds, bootstrap likelihood -14111.615756, best rearrangement setting 11
Bootstrap[78]: Time 9.150398 seconds, bootstrap likelihood -13726.140560, best rearrangement setting 6
Bootstrap[79]: Time 8.852469 seconds, bootstrap likelihood -14138.167593, best rearrangement setting 11
Bootstrap[80]: Time 8.597452 seconds, bootstrap likelihood -13809.161809, best rearrangement setting 14
Bootstrap[81]: Time 9.018895 seconds, bootstrap likelihood -13645.991964, best rearrangement setting 9
Bootstrap[82]: Time 11.506613 seconds, bootstrap likelihood -13437.710667, best rearrangement setting 15
Bootstrap[83]: Time 9.329446 seconds, bootstrap likelihood -13244.784596, best rearrangement setting 7
Bootstrap[84]: Time 9.038419 seconds, bootstrap likelihood -13694.228356, best rearrangement setting 8
Bootstrap[85]: Time 10.089597 seconds, bootstrap likelihood -13650.234628, best rearrangement setting 10
Bootstrap[86]: Time 8.670034 seconds, bootstrap likelihood -14551.213298, best rearrangement setting 10
Bootstrap[87]: Time 9.413196 seconds, bootstrap likelihood -14070.033135, best rearrangement setting 13
Bootstrap[88]: Time 10.552787 seconds, bootstrap likelihood -13701.244901, best rearrangement setting 14
Bootstrap[89]: Time 9.629417 seconds, bootstrap likelihood -13647.934676, best rearrangement setting 14
Bootstrap[90]: Time 10.293782 seconds, bootstrap likelihood -14040.354672, best rearrangement setting 13
Bootstrap[91]: Time 10.014872 seconds, bootstrap likelihood -14033.814029, best rearrangement setting 12
Bootstrap[92]: Time 9.475672 seconds, bootstrap likelihood -14154.546751, best rearrangement setting 10
Bootstrap[93]: Time 9.463236 seconds, bootstrap likelihood -13634.624929, best rearrangement setting 11
Bootstrap[94]: Time 8.472311 seconds, bootstrap likelihood -14225.455752, best rearrangement setting 5
Bootstrap[95]: Time 10.410410 seconds, bootstrap likelihood -13942.952275, best rearrangement setting 15
Bootstrap[96]: Time 7.149575 seconds, bootstrap likelihood -14292.064531, best rearrangement setting 6
Bootstrap[97]: Time 9.222759 seconds, bootstrap likelihood -13659.139083, best rearrangement setting 11
Bootstrap[98]: Time 10.942778 seconds, bootstrap likelihood -13559.964642, best rearrangement setting 15
Bootstrap[99]: Time 8.674406 seconds, bootstrap likelihood -13723.187930, best rearrangement setting 6
Bootstrap[100]: Time 9.533506 seconds, bootstrap likelihood -14056.647149, best rearrangement setting 11
Bootstrap[101]: Time 8.427812 seconds, bootstrap likelihood -13914.119583, best rearrangement setting 6
Bootstrap[102]: Time 10.171932 seconds, bootstrap likelihood -13521.003598, best rearrangement setting 8
Bootstrap[103]: Time 9.567953 seconds, bootstrap likelihood -14555.055149, best rearrangement setting 15
Bootstrap[104]: Time 9.131819 seconds, bootstrap likelihood -14147.717882, best rearrangement setting 8
Bootstrap[105]: Time 9.262077 seconds, bootstrap likelihood -13942.065540, best rearrangement setting 14
Bootstrap[106]: Time 9.437003 seconds, bootstrap likelihood -13263.626518, best rearrangement setting 12
Bootstrap[107]: Time 8.848895 seconds, bootstrap likelihood -13415.802440, best rearrangement setting 6
Bootstrap[108]: Time 11.509755 seconds, bootstrap likelihood -13935.131474, best rearrangement setting 13
Bootstrap[109]: Time 10.019656 seconds, bootstrap likelihood -13799.940864, best rearrangement setting 10
Bootstrap[110]: Time 11.171890 seconds, bootstrap likelihood -13584.247944, best rearrangement setting 14
Bootstrap[111]: Time 9.238963 seconds, bootstrap likelihood -13302.044535, best rearrangement setting 7
Bootstrap[112]: Time 9.985520 seconds, bootstrap likelihood -13872.642070, best rearrangement setting 15
Bootstrap[113]: Time 8.832287 seconds, bootstrap likelihood -14961.736454, best rearrangement setting 12
Bootstrap[114]: Time 13.759938 seconds, bootstrap likelihood -13624.441381, best rearrangement setting 12
Bootstrap[115]: Time 8.679705 seconds, bootstrap likelihood -14060.449400, best rearrangement setting 5
Bootstrap[116]: Time 9.912758 seconds, bootstrap likelihood -13435.681138, best rearrangement setting 14
Bootstrap[117]: Time 8.582992 seconds, bootstrap likelihood -13617.710827, best rearrangement setting 7
Bootstrap[118]: Time 9.681140 seconds, bootstrap likelihood -14275.279988, best rearrangement setting 8
Bootstrap[119]: Time 8.904227 seconds, bootstrap likelihood -13609.272548, best rearrangement setting 15
Bootstrap[120]: Time 9.014505 seconds, bootstrap likelihood -13577.742999, best rearrangement setting 7
Bootstrap[121]: Time 7.704366 seconds, bootstrap likelihood -13784.731874, best rearrangement setting 8
Bootstrap[122]: Time 7.615617 seconds, bootstrap likelihood -13733.236640, best rearrangement setting 6
Bootstrap[123]: Time 10.323349 seconds, bootstrap likelihood -13668.170512, best rearrangement setting 10
Bootstrap[124]: Time 8.741964 seconds, bootstrap likelihood -13722.690807, best rearrangement setting 15
Bootstrap[125]: Time 9.913041 seconds, bootstrap likelihood -13935.673598, best rearrangement setting 12
Bootstrap[126]: Time 9.741160 seconds, bootstrap likelihood -13868.024685, best rearrangement setting 15
Bootstrap[127]: Time 9.076931 seconds, bootstrap likelihood -13723.059289, best rearrangement setting 7
Bootstrap[128]: Time 9.014237 seconds, bootstrap likelihood -13814.316385, best rearrangement setting 11
Bootstrap[129]: Time 8.034687 seconds, bootstrap likelihood -13889.733743, best rearrangement setting 6
Bootstrap[130]: Time 10.124067 seconds, bootstrap likelihood -13874.760149, best rearrangement setting 14
Bootstrap[131]: Time 9.468021 seconds, bootstrap likelihood -13982.470324, best rearrangement setting 15
Bootstrap[132]: Time 9.737444 seconds, bootstrap likelihood -13780.759255, best rearrangement setting 12
Bootstrap[133]: Time 10.130004 seconds, bootstrap likelihood -13531.829326, best rearrangement setting 12
Bootstrap[134]: Time 11.270787 seconds, bootstrap likelihood -13679.009800, best rearrangement setting 14
Bootstrap[135]: Time 9.301234 seconds, bootstrap likelihood -13671.460721, best rearrangement setting 9
Bootstrap[136]: Time 8.521761 seconds, bootstrap likelihood -13746.196905, best rearrangement setting 12
Bootstrap[137]: Time 11.340605 seconds, bootstrap likelihood -13369.003460, best rearrangement setting 13
Bootstrap[138]: Time 10.356219 seconds, bootstrap likelihood -13719.903137, best rearrangement setting 10
Bootstrap[139]: Time 11.649411 seconds, bootstrap likelihood -13561.672968, best rearrangement setting 14
Bootstrap[140]: Time 7.798269 seconds, bootstrap likelihood -13919.981130, best rearrangement setting 5
Bootstrap[141]: Time 9.675838 seconds, bootstrap likelihood -13192.224198, best rearrangement setting 13
Bootstrap[142]: Time 9.475580 seconds, bootstrap likelihood -13814.049671, best rearrangement setting 9
Bootstrap[143]: Time 7.682179 seconds, bootstrap likelihood -13627.101235, best rearrangement setting 6
Bootstrap[144]: Time 9.734426 seconds, bootstrap likelihood -14396.035132, best rearrangement setting 15
Bootstrap[145]: Time 8.857355 seconds, bootstrap likelihood -13925.716175, best rearrangement setting 7
Bootstrap[146]: Time 10.100700 seconds, bootstrap likelihood -13304.095218, best rearrangement setting 12
Bootstrap[147]: Time 9.690481 seconds, bootstrap likelihood -13731.635869, best rearrangement setting 9
Bootstrap[148]: Time 9.810097 seconds, bootstrap likelihood -13762.190913, best rearrangement setting 10
Bootstrap[149]: Time 9.376882 seconds, bootstrap likelihood -14347.600380, best rearrangement setting 10
Bootstrap[150]: Time 9.726318 seconds, bootstrap likelihood -13919.699081, best rearrangement setting 10
Bootstrap[151]: Time 9.286908 seconds, bootstrap likelihood -14051.936027, best rearrangement setting 9
Bootstrap[152]: Time 9.420755 seconds, bootstrap likelihood -14145.741045, best rearrangement setting 9
Bootstrap[153]: Time 9.221767 seconds, bootstrap likelihood -13409.570072, best rearrangement setting 11
Bootstrap[154]: Time 9.826446 seconds, bootstrap likelihood -13633.203157, best rearrangement setting 12
Bootstrap[155]: Time 10.854845 seconds, bootstrap likelihood -13636.483122, best rearrangement setting 11
Bootstrap[156]: Time 10.703780 seconds, bootstrap likelihood -13538.226288, best rearrangement setting 11
Bootstrap[157]: Time 10.592579 seconds, bootstrap likelihood -13804.398592, best rearrangement setting 10
Bootstrap[158]: Time 9.067806 seconds, bootstrap likelihood -13711.369834, best rearrangement setting 7
Bootstrap[159]: Time 11.709893 seconds, bootstrap likelihood -14130.209609, best rearrangement setting 13
Bootstrap[160]: Time 8.970726 seconds, bootstrap likelihood -14447.236988, best rearrangement setting 8
Bootstrap[161]: Time 10.003778 seconds, bootstrap likelihood -13234.074801, best rearrangement setting 10
Bootstrap[162]: Time 8.811640 seconds, bootstrap likelihood -13550.951950, best rearrangement setting 6
Bootstrap[163]: Time 9.735526 seconds, bootstrap likelihood -13455.034574, best rearrangement setting 15
Bootstrap[164]: Time 10.328983 seconds, bootstrap likelihood -13928.489716, best rearrangement setting 11
Bootstrap[165]: Time 7.395053 seconds, bootstrap likelihood -13201.235575, best rearrangement setting 5
Bootstrap[166]: Time 11.341314 seconds, bootstrap likelihood -13499.161197, best rearrangement setting 12
Bootstrap[167]: Time 9.899028 seconds, bootstrap likelihood -14039.258246, best rearrangement setting 15
Bootstrap[168]: Time 8.185891 seconds, bootstrap likelihood -14131.344003, best rearrangement setting 5
Bootstrap[169]: Time 11.433298 seconds, bootstrap likelihood -13414.227208, best rearrangement setting 13
Bootstrap[170]: Time 10.623392 seconds, bootstrap likelihood -13434.751642, best rearrangement setting 14
Bootstrap[171]: Time 7.636821 seconds, bootstrap likelihood -13585.654934, best rearrangement setting 5
Bootstrap[172]: Time 8.895236 seconds, bootstrap likelihood -13441.940871, best rearrangement setting 14
Bootstrap[173]: Time 9.753882 seconds, bootstrap likelihood -13798.243739, best rearrangement setting 9
Bootstrap[174]: Time 10.596588 seconds, bootstrap likelihood -14026.192247, best rearrangement setting 15
Bootstrap[175]: Time 8.967169 seconds, bootstrap likelihood -13956.406791, best rearrangement setting 8
Bootstrap[176]: Time 9.507630 seconds, bootstrap likelihood -13452.173641, best rearrangement setting 11
Bootstrap[177]: Time 10.849903 seconds, bootstrap likelihood -14172.203977, best rearrangement setting 15
Bootstrap[178]: Time 10.456619 seconds, bootstrap likelihood -13840.580785, best rearrangement setting 15
Bootstrap[179]: Time 8.747609 seconds, bootstrap likelihood -13664.861510, best rearrangement setting 5
Bootstrap[180]: Time 8.093873 seconds, bootstrap likelihood -13852.176951, best rearrangement setting 6
Bootstrap[181]: Time 8.735648 seconds, bootstrap likelihood -14066.650690, best rearrangement setting 14
Bootstrap[182]: Time 9.856913 seconds, bootstrap likelihood -13693.848210, best rearrangement setting 15
Bootstrap[183]: Time 8.960225 seconds, bootstrap likelihood -13762.021402, best rearrangement setting 10
Bootstrap[184]: Time 11.645501 seconds, bootstrap likelihood -13178.096862, best rearrangement setting 12
Bootstrap[185]: Time 9.553254 seconds, bootstrap likelihood -13303.307329, best rearrangement setting 14
Bootstrap[186]: Time 11.157649 seconds, bootstrap likelihood -13627.664021, best rearrangement setting 13
Bootstrap[187]: Time 9.550300 seconds, bootstrap likelihood -13829.969819, best rearrangement setting 11
Bootstrap[188]: Time 9.818714 seconds, bootstrap likelihood -13781.144552, best rearrangement setting 10
Bootstrap[189]: Time 8.351463 seconds, bootstrap likelihood -13647.924123, best rearrangement setting 6
Bootstrap[190]: Time 9.950289 seconds, bootstrap likelihood -13642.989481, best rearrangement setting 8
Bootstrap[191]: Time 10.408278 seconds, bootstrap likelihood -13689.567446, best rearrangement setting 9
Bootstrap[192]: Time 9.157048 seconds, bootstrap likelihood -13719.225749, best rearrangement setting 15
Bootstrap[193]: Time 10.654855 seconds, bootstrap likelihood -13997.068454, best rearrangement setting 13
Bootstrap[194]: Time 10.081436 seconds, bootstrap likelihood -14050.376847, best rearrangement setting 10
Bootstrap[195]: Time 10.235447 seconds, bootstrap likelihood -14406.955125, best rearrangement setting 14
Bootstrap[196]: Time 9.261873 seconds, bootstrap likelihood -13411.065136, best rearrangement setting 7
Bootstrap[197]: Time 10.379325 seconds, bootstrap likelihood -14338.378637, best rearrangement setting 14
Bootstrap[198]: Time 9.497318 seconds, bootstrap likelihood -14272.913176, best rearrangement setting 15
Bootstrap[199]: Time 10.611380 seconds, bootstrap likelihood -13731.997691, best rearrangement setting 12
Bootstrap[200]: Time 9.353728 seconds, bootstrap likelihood -14232.788548, best rearrangement setting 9
Bootstrap[201]: Time 8.783667 seconds, bootstrap likelihood -13694.361765, best rearrangement setting 5
Bootstrap[202]: Time 9.964893 seconds, bootstrap likelihood -13872.278037, best rearrangement setting 11
Bootstrap[203]: Time 10.446604 seconds, bootstrap likelihood -13629.840845, best rearrangement setting 14
Bootstrap[204]: Time 7.823096 seconds, bootstrap likelihood -13997.270247, best rearrangement setting 5
Bootstrap[205]: Time 11.188888 seconds, bootstrap likelihood -13870.823916, best rearrangement setting 10
Bootstrap[206]: Time 9.750119 seconds, bootstrap likelihood -13627.698245, best rearrangement setting 9
Bootstrap[207]: Time 8.349760 seconds, bootstrap likelihood -13962.157950, best rearrangement setting 6
Bootstrap[208]: Time 9.889570 seconds, bootstrap likelihood -14011.575756, best rearrangement setting 9
Bootstrap[209]: Time 9.262162 seconds, bootstrap likelihood -13865.567559, best rearrangement setting 15
Bootstrap[210]: Time 10.289570 seconds, bootstrap likelihood -13882.159912, best rearrangement setting 11
Bootstrap[211]: Time 8.434506 seconds, bootstrap likelihood -13652.602877, best rearrangement setting 7
Bootstrap[212]: Time 9.900302 seconds, bootstrap likelihood -13624.710540, best rearrangement setting 13
Bootstrap[213]: Time 8.162493 seconds, bootstrap likelihood -13402.717377, best rearrangement setting 5
Bootstrap[214]: Time 9.702240 seconds, bootstrap likelihood -13934.539056, best rearrangement setting 9
Bootstrap[215]: Time 7.688211 seconds, bootstrap likelihood -13875.756004, best rearrangement setting 5
Bootstrap[216]: Time 11.317063 seconds, bootstrap likelihood -13582.866983, best rearrangement setting 15
Bootstrap[217]: Time 7.765922 seconds, bootstrap likelihood -13914.445941, best rearrangement setting 6
Bootstrap[218]: Time 8.592430 seconds, bootstrap likelihood -13922.263091, best rearrangement setting 13
Bootstrap[219]: Time 8.512597 seconds, bootstrap likelihood -14312.901741, best rearrangement setting 10
Bootstrap[220]: Time 10.495932 seconds, bootstrap likelihood -13541.196302, best rearrangement setting 9
Bootstrap[221]: Time 8.339086 seconds, bootstrap likelihood -13790.580152, best rearrangement setting 5
Bootstrap[222]: Time 9.699652 seconds, bootstrap likelihood -13918.516255, best rearrangement setting 11
Bootstrap[223]: Time 8.241661 seconds, bootstrap likelihood -13366.716931, best rearrangement setting 7
Bootstrap[224]: Time 9.555906 seconds, bootstrap likelihood -13676.151322, best rearrangement setting 15
Bootstrap[225]: Time 9.845560 seconds, bootstrap likelihood -14329.394760, best rearrangement setting 9
Bootstrap[226]: Time 8.519899 seconds, bootstrap likelihood -14574.613319, best rearrangement setting 7
Bootstrap[227]: Time 8.984360 seconds, bootstrap likelihood -13819.583623, best rearrangement setting 8
Bootstrap[228]: Time 9.888004 seconds, bootstrap likelihood -14087.522163, best rearrangement setting 10
Bootstrap[229]: Time 8.315729 seconds, bootstrap likelihood -13663.943172, best rearrangement setting 5
Bootstrap[230]: Time 10.399727 seconds, bootstrap likelihood -13880.530523, best rearrangement setting 14
Bootstrap[231]: Time 10.777429 seconds, bootstrap likelihood -13602.410784, best rearrangement setting 14
Bootstrap[232]: Time 9.508660 seconds, bootstrap likelihood -13942.160536, best rearrangement setting 13
Bootstrap[233]: Time 9.125619 seconds, bootstrap likelihood -13692.219486, best rearrangement setting 14
Bootstrap[234]: Time 8.420064 seconds, bootstrap likelihood -14349.121367, best rearrangement setting 8
Bootstrap[235]: Time 9.031950 seconds, bootstrap likelihood -14383.591916, best rearrangement setting 6
Bootstrap[236]: Time 10.557934 seconds, bootstrap likelihood -13510.548869, best rearrangement setting 9
Bootstrap[237]: Time 12.082000 seconds, bootstrap likelihood -13825.225858, best rearrangement setting 13
Bootstrap[238]: Time 10.291420 seconds, bootstrap likelihood -13667.844510, best rearrangement setting 12
Bootstrap[239]: Time 9.529379 seconds, bootstrap likelihood -14095.712766, best rearrangement setting 10
Bootstrap[240]: Time 10.583031 seconds, bootstrap likelihood -13525.706449, best rearrangement setting 12
Bootstrap[241]: Time 9.153869 seconds, bootstrap likelihood -14069.517934, best rearrangement setting 14
Bootstrap[242]: Time 10.211609 seconds, bootstrap likelihood -13511.338406, best rearrangement setting 10
Bootstrap[243]: Time 8.850119 seconds, bootstrap likelihood -13846.235650, best rearrangement setting 11
Bootstrap[244]: Time 7.336241 seconds, bootstrap likelihood -14217.522260, best rearrangement setting 5
Bootstrap[245]: Time 9.533871 seconds, bootstrap likelihood -13547.207514, best rearrangement setting 9
Bootstrap[246]: Time 9.721120 seconds, bootstrap likelihood -13674.874623, best rearrangement setting 9
Bootstrap[247]: Time 9.248940 seconds, bootstrap likelihood -14572.057006, best rearrangement setting 6
Bootstrap[248]: Time 8.571341 seconds, bootstrap likelihood -13953.425635, best rearrangement setting 5
Bootstrap[249]: Time 8.857029 seconds, bootstrap likelihood -13771.316218, best rearrangement setting 7
Bootstrap[250]: Time 9.481967 seconds, bootstrap likelihood -13892.436182, best rearrangement setting 10
Bootstrap[251]: Time 8.687341 seconds, bootstrap likelihood -13616.054568, best rearrangement setting 12
Bootstrap[252]: Time 9.308011 seconds, bootstrap likelihood -13750.546400, best rearrangement setting 6
Bootstrap[253]: Time 8.071887 seconds, bootstrap likelihood -14071.399554, best rearrangement setting 6
Bootstrap[254]: Time 10.100618 seconds, bootstrap likelihood -13618.491235, best rearrangement setting 11
Bootstrap[255]: Time 9.354640 seconds, bootstrap likelihood -13560.722299, best rearrangement setting 10
Bootstrap[256]: Time 9.424431 seconds, bootstrap likelihood -14259.437184, best rearrangement setting 12
Bootstrap[257]: Time 8.808201 seconds, bootstrap likelihood -13672.215425, best rearrangement setting 6
Bootstrap[258]: Time 11.041939 seconds, bootstrap likelihood -13750.845769, best rearrangement setting 12
Bootstrap[259]: Time 8.711716 seconds, bootstrap likelihood -13829.255268, best rearrangement setting 12
Bootstrap[260]: Time 11.005784 seconds, bootstrap likelihood -13741.694736, best rearrangement setting 15
Bootstrap[261]: Time 9.225614 seconds, bootstrap likelihood -13816.590541, best rearrangement setting 7
Bootstrap[262]: Time 9.482353 seconds, bootstrap likelihood -13307.502039, best rearrangement setting 10
Bootstrap[263]: Time 9.089523 seconds, bootstrap likelihood -13219.703838, best rearrangement setting 9
Bootstrap[264]: Time 10.268215 seconds, bootstrap likelihood -13832.509790, best rearrangement setting 13
Bootstrap[265]: Time 8.512799 seconds, bootstrap likelihood -13976.434117, best rearrangement setting 6
Bootstrap[266]: Time 8.691182 seconds, bootstrap likelihood -14285.324192, best rearrangement setting 9
Bootstrap[267]: Time 8.807851 seconds, bootstrap likelihood -13654.915786, best rearrangement setting 15
Bootstrap[268]: Time 10.146964 seconds, bootstrap likelihood -13591.595939, best rearrangement setting 11
Bootstrap[269]: Time 8.530656 seconds, bootstrap likelihood -13686.339817, best rearrangement setting 7
Bootstrap[270]: Time 12.094636 seconds, bootstrap likelihood -14046.613770, best rearrangement setting 11
Bootstrap[271]: Time 8.702306 seconds, bootstrap likelihood -14130.617884, best rearrangement setting 8
Bootstrap[272]: Time 11.175419 seconds, bootstrap likelihood -13703.656700, best rearrangement setting 13
Bootstrap[273]: Time 9.652756 seconds, bootstrap likelihood -14107.221188, best rearrangement setting 12
Bootstrap[274]: Time 8.865140 seconds, bootstrap likelihood -14103.507726, best rearrangement setting 7
Bootstrap[275]: Time 8.654153 seconds, bootstrap likelihood -14137.492056, best rearrangement setting 14
Bootstrap[276]: Time 9.764694 seconds, bootstrap likelihood -14061.354139, best rearrangement setting 11
Bootstrap[277]: Time 9.624012 seconds, bootstrap likelihood -13811.159265, best rearrangement setting 10
Bootstrap[278]: Time 9.080299 seconds, bootstrap likelihood -13450.208540, best rearrangement setting 8
Bootstrap[279]: Time 8.612982 seconds, bootstrap likelihood -14595.963862, best rearrangement setting 7
Bootstrap[280]: Time 9.060302 seconds, bootstrap likelihood -14131.942019, best rearrangement setting 12
Bootstrap[281]: Time 8.828469 seconds, bootstrap likelihood -13962.918841, best rearrangement setting 6
Bootstrap[282]: Time 7.832065 seconds, bootstrap likelihood -13523.303572, best rearrangement setting 6
Bootstrap[283]: Time 9.455533 seconds, bootstrap likelihood -13780.321973, best rearrangement setting 15
Bootstrap[284]: Time 8.422185 seconds, bootstrap likelihood -13596.759751, best rearrangement setting 7
Bootstrap[285]: Time 10.503623 seconds, bootstrap likelihood -13792.778110, best rearrangement setting 11
Bootstrap[286]: Time 9.704545 seconds, bootstrap likelihood -13977.396810, best rearrangement setting 7
Bootstrap[287]: Time 10.073547 seconds, bootstrap likelihood -13813.704224, best rearrangement setting 8
Bootstrap[288]: Time 9.817711 seconds, bootstrap likelihood -13685.254044, best rearrangement setting 7
Bootstrap[289]: Time 8.410094 seconds, bootstrap likelihood -13871.446339, best rearrangement setting 5
Bootstrap[290]: Time 11.050091 seconds, bootstrap likelihood -13930.529074, best rearrangement setting 15
Bootstrap[291]: Time 11.020096 seconds, bootstrap likelihood -14047.671058, best rearrangement setting 10
Bootstrap[292]: Time 9.124583 seconds, bootstrap likelihood -13532.633846, best rearrangement setting 7
Bootstrap[293]: Time 7.360690 seconds, bootstrap likelihood -13910.719874, best rearrangement setting 5
Bootstrap[294]: Time 9.460978 seconds, bootstrap likelihood -14146.245739, best rearrangement setting 12
Bootstrap[295]: Time 9.664740 seconds, bootstrap likelihood -13877.767562, best rearrangement setting 9
Bootstrap[296]: Time 8.980752 seconds, bootstrap likelihood -13091.670335, best rearrangement setting 7
Bootstrap[297]: Time 9.219212 seconds, bootstrap likelihood -13577.478098, best rearrangement setting 7
Bootstrap[298]: Time 10.005156 seconds, bootstrap likelihood -14062.814964, best rearrangement setting 9
Bootstrap[299]: Time 8.991603 seconds, bootstrap likelihood -13589.893955, best rearrangement setting 13
Bootstrap[300]: Time 9.234203 seconds, bootstrap likelihood -14127.203038, best rearrangement setting 7
Bootstrap[301]: Time 8.688732 seconds, bootstrap likelihood -13989.262919, best rearrangement setting 7
Bootstrap[302]: Time 8.729848 seconds, bootstrap likelihood -14286.474365, best rearrangement setting 11
Bootstrap[303]: Time 8.793479 seconds, bootstrap likelihood -13298.256332, best rearrangement setting 7
Bootstrap[304]: Time 10.292067 seconds, bootstrap likelihood -13358.788639, best rearrangement setting 13
Bootstrap[305]: Time 11.107866 seconds, bootstrap likelihood -14797.950079, best rearrangement setting 10
Bootstrap[306]: Time 10.177739 seconds, bootstrap likelihood -14199.203459, best rearrangement setting 11
Bootstrap[307]: Time 10.925849 seconds, bootstrap likelihood -13201.761092, best rearrangement setting 10
Bootstrap[308]: Time 9.845835 seconds, bootstrap likelihood -14559.029598, best rearrangement setting 15
Bootstrap[309]: Time 9.119888 seconds, bootstrap likelihood -13942.863930, best rearrangement setting 9
Bootstrap[310]: Time 10.405591 seconds, bootstrap likelihood -14255.781754, best rearrangement setting 12
Bootstrap[311]: Time 8.503950 seconds, bootstrap likelihood -13949.088982, best rearrangement setting 6
Bootstrap[312]: Time 11.010773 seconds, bootstrap likelihood -14475.636817, best rearrangement setting 11
Bootstrap[313]: Time 8.667885 seconds, bootstrap likelihood -14219.324793, best rearrangement setting 7
Bootstrap[314]: Time 8.911185 seconds, bootstrap likelihood -13624.892521, best rearrangement setting 8
Bootstrap[315]: Time 9.790615 seconds, bootstrap likelihood -13928.748589, best rearrangement setting 10
Bootstrap[316]: Time 8.532550 seconds, bootstrap likelihood -14359.482848, best rearrangement setting 6
Bootstrap[317]: Time 9.188439 seconds, bootstrap likelihood -13476.540824, best rearrangement setting 15
Bootstrap[318]: Time 10.505425 seconds, bootstrap likelihood -13852.516457, best rearrangement setting 13
Bootstrap[319]: Time 8.633275 seconds, bootstrap likelihood -14004.552882, best rearrangement setting 11
Bootstrap[320]: Time 9.631878 seconds, bootstrap likelihood -13930.205777, best rearrangement setting 12
Bootstrap[321]: Time 9.226297 seconds, bootstrap likelihood -13763.368532, best rearrangement setting 11
Bootstrap[322]: Time 8.376105 seconds, bootstrap likelihood -14063.520719, best rearrangement setting 6
Bootstrap[323]: Time 12.693426 seconds, bootstrap likelihood -13884.739778, best rearrangement setting 14
Bootstrap[324]: Time 9.066795 seconds, bootstrap likelihood -14301.643890, best rearrangement setting 13
Bootstrap[325]: Time 10.337499 seconds, bootstrap likelihood -13656.139565, best rearrangement setting 13
Bootstrap[326]: Time 8.055398 seconds, bootstrap likelihood -13647.360529, best rearrangement setting 7
Bootstrap[327]: Time 10.068174 seconds, bootstrap likelihood -14328.335398, best rearrangement setting 10
Bootstrap[328]: Time 9.132639 seconds, bootstrap likelihood -14000.861284, best rearrangement setting 12
Bootstrap[329]: Time 10.659904 seconds, bootstrap likelihood -14249.493024, best rearrangement setting 11
Bootstrap[330]: Time 9.830459 seconds, bootstrap likelihood -14036.353059, best rearrangement setting 10
Bootstrap[331]: Time 9.728372 seconds, bootstrap likelihood -13780.600325, best rearrangement setting 9
Bootstrap[332]: Time 11.034125 seconds, bootstrap likelihood -13972.286840, best rearrangement setting 11
Bootstrap[333]: Time 10.115714 seconds, bootstrap likelihood -14079.590951, best rearrangement setting 11
Bootstrap[334]: Time 8.167569 seconds, bootstrap likelihood -13477.635567, best rearrangement setting 8
Bootstrap[335]: Time 8.113667 seconds, bootstrap likelihood -14408.342046, best rearrangement setting 5
Bootstrap[336]: Time 10.037431 seconds, bootstrap likelihood -14311.284892, best rearrangement setting 13
Bootstrap[337]: Time 8.279437 seconds, bootstrap likelihood -14081.024031, best rearrangement setting 7
Bootstrap[338]: Time 9.966593 seconds, bootstrap likelihood -13313.451613, best rearrangement setting 14
Bootstrap[339]: Time 8.521169 seconds, bootstrap likelihood -13604.596248, best rearrangement setting 6
Bootstrap[340]: Time 9.907910 seconds, bootstrap likelihood -13956.546374, best rearrangement setting 10
Bootstrap[341]: Time 9.132402 seconds, bootstrap likelihood -13925.335711, best rearrangement setting 9
Bootstrap[342]: Time 9.687557 seconds, bootstrap likelihood -13703.742211, best rearrangement setting 11
Bootstrap[343]: Time 8.061813 seconds, bootstrap likelihood -13530.457313, best rearrangement setting 6
Bootstrap[344]: Time 8.814654 seconds, bootstrap likelihood -13419.164328, best rearrangement setting 6
Bootstrap[345]: Time 9.925299 seconds, bootstrap likelihood -13780.056990, best rearrangement setting 8
Bootstrap[346]: Time 10.084135 seconds, bootstrap likelihood -13912.657155, best rearrangement setting 14
Bootstrap[347]: Time 11.492786 seconds, bootstrap likelihood -13459.490272, best rearrangement setting 13
Bootstrap[348]: Time 8.837238 seconds, bootstrap likelihood -13681.812008, best rearrangement setting 7
Bootstrap[349]: Time 8.371700 seconds, bootstrap likelihood -13352.516001, best rearrangement setting 6
Bootstrap[350]: Time 6.771901 seconds, bootstrap likelihood -13714.175816, best rearrangement setting 5
Bootstrap[351]: Time 6.784814 seconds, bootstrap likelihood -13064.990735, best rearrangement setting 5
Bootstrap[352]: Time 8.061476 seconds, bootstrap likelihood -12920.953197, best rearrangement setting 6
Bootstrap[353]: Time 9.131812 seconds, bootstrap likelihood -14482.314804, best rearrangement setting 13
Bootstrap[354]: Time 8.129314 seconds, bootstrap likelihood -13515.530176, best rearrangement setting 5
Bootstrap[355]: Time 8.247697 seconds, bootstrap likelihood -13652.182471, best rearrangement setting 5
Bootstrap[356]: Time 10.666960 seconds, bootstrap likelihood -12707.896646, best rearrangement setting 14
Bootstrap[357]: Time 9.987422 seconds, bootstrap likelihood -13947.304856, best rearrangement setting 15
Bootstrap[358]: Time 10.415709 seconds, bootstrap likelihood -14380.973323, best rearrangement setting 12
Bootstrap[359]: Time 9.981672 seconds, bootstrap likelihood -12966.918914, best rearrangement setting 11
Bootstrap[360]: Time 9.194365 seconds, bootstrap likelihood -13931.600665, best rearrangement setting 9
Bootstrap[361]: Time 8.372482 seconds, bootstrap likelihood -13652.843764, best rearrangement setting 7
Bootstrap[362]: Time 9.983505 seconds, bootstrap likelihood -13251.253178, best rearrangement setting 14
Bootstrap[363]: Time 8.202399 seconds, bootstrap likelihood -14085.651781, best rearrangement setting 5
Bootstrap[364]: Time 10.091680 seconds, bootstrap likelihood -13145.872023, best rearrangement setting 15
Bootstrap[365]: Time 9.346378 seconds, bootstrap likelihood -14444.969351, best rearrangement setting 10
Bootstrap[366]: Time 9.063836 seconds, bootstrap likelihood -13711.921776, best rearrangement setting 5
Bootstrap[367]: Time 7.798351 seconds, bootstrap likelihood -13827.185033, best rearrangement setting 6
Bootstrap[368]: Time 9.920941 seconds, bootstrap likelihood -13634.895593, best rearrangement setting 11
Bootstrap[369]: Time 11.255889 seconds, bootstrap likelihood -13791.086095, best rearrangement setting 14
Bootstrap[370]: Time 9.794863 seconds, bootstrap likelihood -13854.037569, best rearrangement setting 10
Bootstrap[371]: Time 10.404501 seconds, bootstrap likelihood -14036.105736, best rearrangement setting 14
Bootstrap[372]: Time 9.833282 seconds, bootstrap likelihood -13786.237065, best rearrangement setting 9
Bootstrap[373]: Time 8.293205 seconds, bootstrap likelihood -13694.431252, best rearrangement setting 6
Bootstrap[374]: Time 8.350134 seconds, bootstrap likelihood -13658.029424, best rearrangement setting 5
Bootstrap[375]: Time 10.991021 seconds, bootstrap likelihood -13615.519636, best rearrangement setting 13
Bootstrap[376]: Time 10.129838 seconds, bootstrap likelihood -13994.023710, best rearrangement setting 12
Bootstrap[377]: Time 9.928922 seconds, bootstrap likelihood -13886.928392, best rearrangement setting 11
Bootstrap[378]: Time 8.303560 seconds, bootstrap likelihood -13909.988136, best rearrangement setting 7
Bootstrap[379]: Time 8.867720 seconds, bootstrap likelihood -13742.370078, best rearrangement setting 13
Bootstrap[380]: Time 10.717329 seconds, bootstrap likelihood -14088.755060, best rearrangement setting 13
Bootstrap[381]: Time 8.923794 seconds, bootstrap likelihood -13633.860020, best rearrangement setting 11
Bootstrap[382]: Time 11.213314 seconds, bootstrap likelihood -13838.596040, best rearrangement setting 13
Bootstrap[383]: Time 9.266309 seconds, bootstrap likelihood -13978.558417, best rearrangement setting 12
Bootstrap[384]: Time 8.049533 seconds, bootstrap likelihood -14726.927747, best rearrangement setting 8
Bootstrap[385]: Time 9.239690 seconds, bootstrap likelihood -14393.553657, best rearrangement setting 12
Bootstrap[386]: Time 11.453532 seconds, bootstrap likelihood -13701.550470, best rearrangement setting 12
Bootstrap[387]: Time 11.272948 seconds, bootstrap likelihood -14044.822884, best rearrangement setting 14
Bootstrap[388]: Time 10.334167 seconds, bootstrap likelihood -13700.959541, best rearrangement setting 13
Bootstrap[389]: Time 9.003330 seconds, bootstrap likelihood -13798.790043, best rearrangement setting 9
Bootstrap[390]: Time 7.942181 seconds, bootstrap likelihood -14204.319593, best rearrangement setting 12
Bootstrap[391]: Time 10.409577 seconds, bootstrap likelihood -13571.967573, best rearrangement setting 14
Bootstrap[392]: Time 10.109493 seconds, bootstrap likelihood -13220.882064, best rearrangement setting 14
Bootstrap[393]: Time 9.641261 seconds, bootstrap likelihood -13372.380960, best rearrangement setting 10
Bootstrap[394]: Time 9.639067 seconds, bootstrap likelihood -13911.470883, best rearrangement setting 9
Bootstrap[395]: Time 9.160462 seconds, bootstrap likelihood -13919.854554, best rearrangement setting 9
Bootstrap[396]: Time 10.449795 seconds, bootstrap likelihood -13687.281884, best rearrangement setting 11
Bootstrap[397]: Time 10.248791 seconds, bootstrap likelihood -14448.278205, best rearrangement setting 9
Bootstrap[398]: Time 7.535439 seconds, bootstrap likelihood -13595.125270, best rearrangement setting 5
Bootstrap[399]: Time 6.677734 seconds, bootstrap likelihood -14113.153091, best rearrangement setting 6
Bootstrap[400]: Time 7.929779 seconds, bootstrap likelihood -13901.741235, best rearrangement setting 5
Bootstrap[401]: Time 12.275297 seconds, bootstrap likelihood -13788.739744, best rearrangement setting 14
Bootstrap[402]: Time 8.352962 seconds, bootstrap likelihood -13543.029034, best rearrangement setting 12
Bootstrap[403]: Time 7.239188 seconds, bootstrap likelihood -13559.891001, best rearrangement setting 5
Bootstrap[404]: Time 10.332338 seconds, bootstrap likelihood -14335.648215, best rearrangement setting 15
Bootstrap[405]: Time 10.352822 seconds, bootstrap likelihood -14415.779199, best rearrangement setting 15
Bootstrap[406]: Time 8.208430 seconds, bootstrap likelihood -13283.602903, best rearrangement setting 6
Bootstrap[407]: Time 8.299186 seconds, bootstrap likelihood -13669.222636, best rearrangement setting 6
Bootstrap[408]: Time 9.058248 seconds, bootstrap likelihood -14029.454593, best rearrangement setting 11
Bootstrap[409]: Time 10.356575 seconds, bootstrap likelihood -14288.086957, best rearrangement setting 10
Bootstrap[410]: Time 12.777947 seconds, bootstrap likelihood -13913.272444, best rearrangement setting 15
Bootstrap[411]: Time 9.331224 seconds, bootstrap likelihood -14702.971538, best rearrangement setting 12
Bootstrap[412]: Time 8.697598 seconds, bootstrap likelihood -13888.848618, best rearrangement setting 13
Bootstrap[413]: Time 10.405829 seconds, bootstrap likelihood -13179.385102, best rearrangement setting 15
Bootstrap[414]: Time 10.776082 seconds, bootstrap likelihood -14419.787196, best rearrangement setting 14
Bootstrap[415]: Time 9.626071 seconds, bootstrap likelihood -13527.045562, best rearrangement setting 12
Bootstrap[416]: Time 9.158560 seconds, bootstrap likelihood -14061.331649, best rearrangement setting 14
Bootstrap[417]: Time 8.344901 seconds, bootstrap likelihood -13650.627555, best rearrangement setting 6
Bootstrap[418]: Time 9.937981 seconds, bootstrap likelihood -13873.907824, best rearrangement setting 10
Bootstrap[419]: Time 8.707172 seconds, bootstrap likelihood -13802.361386, best rearrangement setting 9
Bootstrap[420]: Time 9.201818 seconds, bootstrap likelihood -13598.450339, best rearrangement setting 9
Bootstrap[421]: Time 9.451383 seconds, bootstrap likelihood -13981.995876, best rearrangement setting 11
Bootstrap[422]: Time 9.799747 seconds, bootstrap likelihood -14035.141393, best rearrangement setting 12
Bootstrap[423]: Time 7.886951 seconds, bootstrap likelihood -14056.998864, best rearrangement setting 6
Bootstrap[424]: Time 7.609311 seconds, bootstrap likelihood -14189.248903, best rearrangement setting 6
Bootstrap[425]: Time 8.528837 seconds, bootstrap likelihood -13617.701665, best rearrangement setting 6
Bootstrap[426]: Time 8.678706 seconds, bootstrap likelihood -13952.721485, best rearrangement setting 6
Bootstrap[427]: Time 9.321179 seconds, bootstrap likelihood -14094.939254, best rearrangement setting 8
Bootstrap[428]: Time 8.991489 seconds, bootstrap likelihood -13838.117142, best rearrangement setting 10
Bootstrap[429]: Time 8.313310 seconds, bootstrap likelihood -14036.616444, best rearrangement setting 7
Bootstrap[430]: Time 8.708952 seconds, bootstrap likelihood -14043.612149, best rearrangement setting 10
Bootstrap[431]: Time 10.728118 seconds, bootstrap likelihood -13123.795838, best rearrangement setting 15
Bootstrap[432]: Time 10.337052 seconds, bootstrap likelihood -13563.692929, best rearrangement setting 12
Bootstrap[433]: Time 9.277949 seconds, bootstrap likelihood -13938.188192, best rearrangement setting 15
Bootstrap[434]: Time 10.055717 seconds, bootstrap likelihood -13560.323262, best rearrangement setting 11
Bootstrap[435]: Time 10.217004 seconds, bootstrap likelihood -13107.593861, best rearrangement setting 11
Bootstrap[436]: Time 8.434754 seconds, bootstrap likelihood -13742.246025, best rearrangement setting 5
Bootstrap[437]: Time 9.052734 seconds, bootstrap likelihood -13842.949526, best rearrangement setting 6
Bootstrap[438]: Time 10.196805 seconds, bootstrap likelihood -13831.570303, best rearrangement setting 12
Bootstrap[439]: Time 9.074911 seconds, bootstrap likelihood -13152.530486, best rearrangement setting 10
Bootstrap[440]: Time 11.217901 seconds, bootstrap likelihood -13587.828698, best rearrangement setting 13
Bootstrap[441]: Time 8.858732 seconds, bootstrap likelihood -13909.841483, best rearrangement setting 6
Bootstrap[442]: Time 8.789236 seconds, bootstrap likelihood -13148.898805, best rearrangement setting 8
Bootstrap[443]: Time 8.693176 seconds, bootstrap likelihood -13972.998360, best rearrangement setting 7
Bootstrap[444]: Time 7.452459 seconds, bootstrap likelihood -13491.280289, best rearrangement setting 7
Bootstrap[445]: Time 8.798518 seconds, bootstrap likelihood -13166.491036, best rearrangement setting 7
Bootstrap[446]: Time 9.976264 seconds, bootstrap likelihood -13987.914285, best rearrangement setting 11
Bootstrap[447]: Time 10.049301 seconds, bootstrap likelihood -14142.731524, best rearrangement setting 14
Bootstrap[448]: Time 9.563994 seconds, bootstrap likelihood -13562.956558, best rearrangement setting 9
Bootstrap[449]: Time 9.114238 seconds, bootstrap likelihood -13756.735094, best rearrangement setting 15
Bootstrap[450]: Time 7.769550 seconds, bootstrap likelihood -14453.984521, best rearrangement setting 6
Bootstrap[451]: Time 9.778070 seconds, bootstrap likelihood -14036.534674, best rearrangement setting 7
Bootstrap[452]: Time 9.935753 seconds, bootstrap likelihood -13588.506767, best rearrangement setting 13
Bootstrap[453]: Time 7.263190 seconds, bootstrap likelihood -13768.384375, best rearrangement setting 5
Bootstrap[454]: Time 8.707114 seconds, bootstrap likelihood -13698.631702, best rearrangement setting 13
Bootstrap[455]: Time 9.233860 seconds, bootstrap likelihood -13524.890015, best rearrangement setting 8
Bootstrap[456]: Time 8.982159 seconds, bootstrap likelihood -13614.790164, best rearrangement setting 8
Bootstrap[457]: Time 9.768552 seconds, bootstrap likelihood -13784.790562, best rearrangement setting 7
Bootstrap[458]: Time 10.479965 seconds, bootstrap likelihood -13507.755042, best rearrangement setting 12
Bootstrap[459]: Time 9.437339 seconds, bootstrap likelihood -13620.862261, best rearrangement setting 6
Bootstrap[460]: Time 8.162572 seconds, bootstrap likelihood -13983.055618, best rearrangement setting 10
Bootstrap[461]: Time 8.215806 seconds, bootstrap likelihood -13670.483611, best rearrangement setting 7
Bootstrap[462]: Time 10.086005 seconds, bootstrap likelihood -14445.893771, best rearrangement setting 8
Bootstrap[463]: Time 11.585585 seconds, bootstrap likelihood -12967.518227, best rearrangement setting 15
Bootstrap[464]: Time 8.451491 seconds, bootstrap likelihood -14002.946483, best rearrangement setting 5
Bootstrap[465]: Time 8.516932 seconds, bootstrap likelihood -13909.744916, best rearrangement setting 9
Bootstrap[466]: Time 8.176746 seconds, bootstrap likelihood -14268.873586, best rearrangement setting 5
Bootstrap[467]: Time 10.398572 seconds, bootstrap likelihood -13897.820989, best rearrangement setting 11
Bootstrap[468]: Time 10.511057 seconds, bootstrap likelihood -13631.962465, best rearrangement setting 10
Bootstrap[469]: Time 11.051977 seconds, bootstrap likelihood -13530.625422, best rearrangement setting 11
Bootstrap[470]: Time 10.060329 seconds, bootstrap likelihood -13558.274684, best rearrangement setting 9
Bootstrap[471]: Time 8.627411 seconds, bootstrap likelihood -14301.365735, best rearrangement setting 11
Bootstrap[472]: Time 9.389312 seconds, bootstrap likelihood -13603.711225, best rearrangement setting 9
Bootstrap[473]: Time 9.053975 seconds, bootstrap likelihood -13732.570089, best rearrangement setting 11
Bootstrap[474]: Time 9.080215 seconds, bootstrap likelihood -14352.688455, best rearrangement setting 11
Bootstrap[475]: Time 10.092526 seconds, bootstrap likelihood -14017.136818, best rearrangement setting 8
Bootstrap[476]: Time 7.866208 seconds, bootstrap likelihood -14061.953057, best rearrangement setting 5
Bootstrap[477]: Time 8.268505 seconds, bootstrap likelihood -13521.470618, best rearrangement setting 5
Bootstrap[478]: Time 8.682496 seconds, bootstrap likelihood -14212.098457, best rearrangement setting 11
Bootstrap[479]: Time 9.022649 seconds, bootstrap likelihood -14447.380290, best rearrangement setting 7
Bootstrap[480]: Time 8.583360 seconds, bootstrap likelihood -13201.905956, best rearrangement setting 10
Bootstrap[481]: Time 9.409640 seconds, bootstrap likelihood -13302.827019, best rearrangement setting 12
Bootstrap[482]: Time 7.980966 seconds, bootstrap likelihood -13375.514353, best rearrangement setting 5
Bootstrap[483]: Time 7.921672 seconds, bootstrap likelihood -13584.478672, best rearrangement setting 6
Bootstrap[484]: Time 10.185399 seconds, bootstrap likelihood -14083.276751, best rearrangement setting 13
Bootstrap[485]: Time 9.761513 seconds, bootstrap likelihood -13919.716443, best rearrangement setting 14
Bootstrap[486]: Time 8.458123 seconds, bootstrap likelihood -13547.051530, best rearrangement setting 6
Bootstrap[487]: Time 10.167334 seconds, bootstrap likelihood -13995.791585, best rearrangement setting 14
Bootstrap[488]: Time 9.034403 seconds, bootstrap likelihood -14032.325844, best rearrangement setting 8
Bootstrap[489]: Time 8.463649 seconds, bootstrap likelihood -13300.335028, best rearrangement setting 7
Bootstrap[490]: Time 9.952415 seconds, bootstrap likelihood -14581.082422, best rearrangement setting 14
Bootstrap[491]: Time 9.786232 seconds, bootstrap likelihood -14024.840131, best rearrangement setting 12
Bootstrap[492]: Time 10.176490 seconds, bootstrap likelihood -13838.288426, best rearrangement setting 10
Bootstrap[493]: Time 7.713827 seconds, bootstrap likelihood -13914.169792, best rearrangement setting 5
Bootstrap[494]: Time 10.080274 seconds, bootstrap likelihood -14008.908824, best rearrangement setting 8
Bootstrap[495]: Time 8.234585 seconds, bootstrap likelihood -14248.855693, best rearrangement setting 5
Bootstrap[496]: Time 10.353868 seconds, bootstrap likelihood -13544.066908, best rearrangement setting 11
Bootstrap[497]: Time 10.344940 seconds, bootstrap likelihood -14373.876453, best rearrangement setting 13
Bootstrap[498]: Time 8.583790 seconds, bootstrap likelihood -13818.657701, best rearrangement setting 6
Bootstrap[499]: Time 9.122363 seconds, bootstrap likelihood -14446.569436, best rearrangement setting 12
Bootstrap[500]: Time 8.269434 seconds, bootstrap likelihood -13939.243598, best rearrangement setting 6
Bootstrap[501]: Time 9.896849 seconds, bootstrap likelihood -13464.799275, best rearrangement setting 12
Bootstrap[502]: Time 10.385153 seconds, bootstrap likelihood -14004.795207, best rearrangement setting 13
Bootstrap[503]: Time 9.152393 seconds, bootstrap likelihood -14235.178762, best rearrangement setting 11
Bootstrap[504]: Time 9.849867 seconds, bootstrap likelihood -14110.072585, best rearrangement setting 7
Bootstrap[505]: Time 8.793587 seconds, bootstrap likelihood -13290.537832, best rearrangement setting 11
Bootstrap[506]: Time 8.946919 seconds, bootstrap likelihood -13993.287619, best rearrangement setting 12
Bootstrap[507]: Time 9.472614 seconds, bootstrap likelihood -13721.555144, best rearrangement setting 10
Bootstrap[508]: Time 10.269544 seconds, bootstrap likelihood -14419.901391, best rearrangement setting 14
Bootstrap[509]: Time 8.498050 seconds, bootstrap likelihood -13806.066186, best rearrangement setting 6
Bootstrap[510]: Time 9.296276 seconds, bootstrap likelihood -13462.105472, best rearrangement setting 6
Bootstrap[511]: Time 9.307194 seconds, bootstrap likelihood -13459.800816, best rearrangement setting 8
Bootstrap[512]: Time 8.231744 seconds, bootstrap likelihood -13751.675400, best rearrangement setting 8
Bootstrap[513]: Time 11.089053 seconds, bootstrap likelihood -13995.401421, best rearrangement setting 15
Bootstrap[514]: Time 10.105380 seconds, bootstrap likelihood -14034.109466, best rearrangement setting 9
Bootstrap[515]: Time 9.249794 seconds, bootstrap likelihood -13969.516750, best rearrangement setting 8
Bootstrap[516]: Time 10.775643 seconds, bootstrap likelihood -13571.391143, best rearrangement setting 15
Bootstrap[517]: Time 10.036137 seconds, bootstrap likelihood -13450.304516, best rearrangement setting 10
Bootstrap[518]: Time 9.565403 seconds, bootstrap likelihood -14137.195844, best rearrangement setting 15
Bootstrap[519]: Time 9.057719 seconds, bootstrap likelihood -13707.041489, best rearrangement setting 11
Bootstrap[520]: Time 12.859726 seconds, bootstrap likelihood -13830.382915, best rearrangement setting 15
Bootstrap[521]: Time 10.656006 seconds, bootstrap likelihood -13582.461401, best rearrangement setting 15
Bootstrap[522]: Time 10.124290 seconds, bootstrap likelihood -13768.286190, best rearrangement setting 15
Bootstrap[523]: Time 9.085804 seconds, bootstrap likelihood -14253.677632, best rearrangement setting 15
Bootstrap[524]: Time 8.813749 seconds, bootstrap likelihood -14140.840636, best rearrangement setting 5
Bootstrap[525]: Time 9.023422 seconds, bootstrap likelihood -14021.397076, best rearrangement setting 12
Bootstrap[526]: Time 8.521034 seconds, bootstrap likelihood -14386.805187, best rearrangement setting 8
Bootstrap[527]: Time 9.020637 seconds, bootstrap likelihood -13903.018554, best rearrangement setting 7
Bootstrap[528]: Time 10.901629 seconds, bootstrap likelihood -13658.677436, best rearrangement setting 10
Bootstrap[529]: Time 8.142829 seconds, bootstrap likelihood -13775.131066, best rearrangement setting 5
Bootstrap[530]: Time 9.751056 seconds, bootstrap likelihood -14170.395279, best rearrangement setting 8
Bootstrap[531]: Time 9.360367 seconds, bootstrap likelihood -13389.301688, best rearrangement setting 12
Bootstrap[532]: Time 9.364090 seconds, bootstrap likelihood -14260.479008, best rearrangement setting 10
Bootstrap[533]: Time 9.474863 seconds, bootstrap likelihood -13790.081890, best rearrangement setting 14
Bootstrap[534]: Time 10.132540 seconds, bootstrap likelihood -14190.929422, best rearrangement setting 9
Bootstrap[535]: Time 9.442751 seconds, bootstrap likelihood -13570.799349, best rearrangement setting 14
Bootstrap[536]: Time 9.648155 seconds, bootstrap likelihood -13564.542461, best rearrangement setting 15
Bootstrap[537]: Time 8.898121 seconds, bootstrap likelihood -13854.520903, best rearrangement setting 6
Bootstrap[538]: Time 10.176383 seconds, bootstrap likelihood -13748.769919, best rearrangement setting 12
Bootstrap[539]: Time 10.401242 seconds, bootstrap likelihood -13580.644891, best rearrangement setting 10
Bootstrap[540]: Time 8.955701 seconds, bootstrap likelihood -13968.902919, best rearrangement setting 8
Bootstrap[541]: Time 10.214034 seconds, bootstrap likelihood -14643.893883, best rearrangement setting 12
Bootstrap[542]: Time 8.949145 seconds, bootstrap likelihood -13806.432987, best rearrangement setting 8
Bootstrap[543]: Time 9.744859 seconds, bootstrap likelihood -14107.229131, best rearrangement setting 14
Bootstrap[544]: Time 8.920951 seconds, bootstrap likelihood -13374.228019, best rearrangement setting 7
Bootstrap[545]: Time 11.681939 seconds, bootstrap likelihood -13424.999923, best rearrangement setting 15
Bootstrap[546]: Time 9.599510 seconds, bootstrap likelihood -13953.355573, best rearrangement setting 9
Bootstrap[547]: Time 9.313224 seconds, bootstrap likelihood -13872.605223, best rearrangement setting 10
Bootstrap[548]: Time 7.395838 seconds, bootstrap likelihood -13958.885568, best rearrangement setting 5
Bootstrap[549]: Time 9.749606 seconds, bootstrap likelihood -13750.941599, best rearrangement setting 12
Bootstrap[550]: Time 10.745603 seconds, bootstrap likelihood -13801.880198, best rearrangement setting 15
Bootstrap[551]: Time 9.616584 seconds, bootstrap likelihood -14071.950821, best rearrangement setting 12
Bootstrap[552]: Time 10.033645 seconds, bootstrap likelihood -14016.109310, best rearrangement setting 13
Bootstrap[553]: Time 10.128278 seconds, bootstrap likelihood -14317.788325, best rearrangement setting 13
Bootstrap[554]: Time 10.355330 seconds, bootstrap likelihood -13210.971159, best rearrangement setting 10
Bootstrap[555]: Time 9.493344 seconds, bootstrap likelihood -13761.548252, best rearrangement setting 9
Bootstrap[556]: Time 9.840373 seconds, bootstrap likelihood -14078.643040, best rearrangement setting 12
Bootstrap[557]: Time 10.940096 seconds, bootstrap likelihood -12949.294704, best rearrangement setting 10
Bootstrap[558]: Time 9.127710 seconds, bootstrap likelihood -13660.901498, best rearrangement setting 15
Bootstrap[559]: Time 8.308600 seconds, bootstrap likelihood -13851.724646, best rearrangement setting 6
Bootstrap[560]: Time 8.094404 seconds, bootstrap likelihood -14187.167704, best rearrangement setting 5
Bootstrap[561]: Time 9.270617 seconds, bootstrap likelihood -13427.822365, best rearrangement setting 9
Bootstrap[562]: Time 9.189253 seconds, bootstrap likelihood -13817.454247, best rearrangement setting 9
Bootstrap[563]: Time 9.522861 seconds, bootstrap likelihood -14127.664829, best rearrangement setting 15
Bootstrap[564]: Time 8.472330 seconds, bootstrap likelihood -13605.305659, best rearrangement setting 7
Bootstrap[565]: Time 9.196401 seconds, bootstrap likelihood -13241.493881, best rearrangement setting 6
Bootstrap[566]: Time 9.167804 seconds, bootstrap likelihood -13669.937353, best rearrangement setting 10
Bootstrap[567]: Time 8.917436 seconds, bootstrap likelihood -14507.664418, best rearrangement setting 8
Bootstrap[568]: Time 8.018531 seconds, bootstrap likelihood -13709.353735, best rearrangement setting 8
Bootstrap[569]: Time 10.144906 seconds, bootstrap likelihood -13818.034642, best rearrangement setting 13
Bootstrap[570]: Time 8.528793 seconds, bootstrap likelihood -13840.266025, best rearrangement setting 8
Bootstrap[571]: Time 8.950825 seconds, bootstrap likelihood -13269.271654, best rearrangement setting 9
Bootstrap[572]: Time 10.505925 seconds, bootstrap likelihood -13171.597211, best rearrangement setting 13
Bootstrap[573]: Time 8.327248 seconds, bootstrap likelihood -14296.934836, best rearrangement setting 8
Bootstrap[574]: Time 9.196563 seconds, bootstrap likelihood -13716.167232, best rearrangement setting 8
Bootstrap[575]: Time 8.747348 seconds, bootstrap likelihood -14010.267850, best rearrangement setting 5
Bootstrap[576]: Time 8.380809 seconds, bootstrap likelihood -13696.078181, best rearrangement setting 6
Bootstrap[577]: Time 9.037489 seconds, bootstrap likelihood -13428.078804, best rearrangement setting 6
Bootstrap[578]: Time 7.874276 seconds, bootstrap likelihood -13565.846452, best rearrangement setting 6
Bootstrap[579]: Time 10.208026 seconds, bootstrap likelihood -13361.153426, best rearrangement setting 11
Bootstrap[580]: Time 9.285198 seconds, bootstrap likelihood -13607.167722, best rearrangement setting 7
Bootstrap[581]: Time 8.967327 seconds, bootstrap likelihood -13723.721591, best rearrangement setting 12
Bootstrap[582]: Time 10.138989 seconds, bootstrap likelihood -13886.220259, best rearrangement setting 15
Bootstrap[583]: Time 10.103711 seconds, bootstrap likelihood -14611.902301, best rearrangement setting 12
Bootstrap[584]: Time 8.544691 seconds, bootstrap likelihood -14295.596874, best rearrangement setting 10
Bootstrap[585]: Time 8.292555 seconds, bootstrap likelihood -13615.540618, best rearrangement setting 5
Bootstrap[586]: Time 9.093712 seconds, bootstrap likelihood -13937.819201, best rearrangement setting 12
Bootstrap[587]: Time 10.256931 seconds, bootstrap likelihood -14255.595989, best rearrangement setting 14
Bootstrap[588]: Time 9.594333 seconds, bootstrap likelihood -13731.429316, best rearrangement setting 14
Bootstrap[589]: Time 10.018116 seconds, bootstrap likelihood -13308.570592, best rearrangement setting 9
Bootstrap[590]: Time 13.077818 seconds, bootstrap likelihood -13916.539452, best rearrangement setting 13
Bootstrap[591]: Time 8.778479 seconds, bootstrap likelihood -14292.767616, best rearrangement setting 10
Bootstrap[592]: Time 7.839111 seconds, bootstrap likelihood -13413.160794, best rearrangement setting 6
Bootstrap[593]: Time 11.119717 seconds, bootstrap likelihood -12976.162966, best rearrangement setting 12
Bootstrap[594]: Time 11.366602 seconds, bootstrap likelihood -13315.993654, best rearrangement setting 13
Bootstrap[595]: Time 9.550909 seconds, bootstrap likelihood -13876.925729, best rearrangement setting 8
Bootstrap[596]: Time 9.792241 seconds, bootstrap likelihood -14057.226468, best rearrangement setting 11
Bootstrap[597]: Time 9.330172 seconds, bootstrap likelihood -13898.816040, best rearrangement setting 15
Bootstrap[598]: Time 10.061854 seconds, bootstrap likelihood -14138.868520, best rearrangement setting 9
Bootstrap[599]: Time 9.088179 seconds, bootstrap likelihood -13396.465228, best rearrangement setting 7
Bootstrap[600]: Time 7.876618 seconds, bootstrap likelihood -13645.854663, best rearrangement setting 12
Bootstrap[601]: Time 8.182537 seconds, bootstrap likelihood -14095.328921, best rearrangement setting 5
Bootstrap[602]: Time 9.788293 seconds, bootstrap likelihood -13704.406788, best rearrangement setting 8
Bootstrap[603]: Time 9.917393 seconds, bootstrap likelihood -13736.345138, best rearrangement setting 13
Bootstrap[604]: Time 11.318146 seconds, bootstrap likelihood -14052.052591, best rearrangement setting 12
Bootstrap[605]: Time 10.624534 seconds, bootstrap likelihood -13599.644529, best rearrangement setting 15
Bootstrap[606]: Time 10.057254 seconds, bootstrap likelihood -14176.459905, best rearrangement setting 14
Bootstrap[607]: Time 9.892162 seconds, bootstrap likelihood -13827.571531, best rearrangement setting 10
Bootstrap[608]: Time 8.251707 seconds, bootstrap likelihood -13873.098244, best rearrangement setting 5
Bootstrap[609]: Time 8.556538 seconds, bootstrap likelihood -13897.660932, best rearrangement setting 10
Bootstrap[610]: Time 9.637085 seconds, bootstrap likelihood -13932.539267, best rearrangement setting 10
Bootstrap[611]: Time 6.968215 seconds, bootstrap likelihood -13212.422116, best rearrangement setting 5
Bootstrap[612]: Time 8.062576 seconds, bootstrap likelihood -13190.966707, best rearrangement setting 5
Bootstrap[613]: Time 8.597112 seconds, bootstrap likelihood -13709.676964, best rearrangement setting 5
Bootstrap[614]: Time 9.595671 seconds, bootstrap likelihood -13993.580297, best rearrangement setting 12
Bootstrap[615]: Time 10.153512 seconds, bootstrap likelihood -14059.397456, best rearrangement setting 9
Bootstrap[616]: Time 9.394654 seconds, bootstrap likelihood -14251.830891, best rearrangement setting 9
Bootstrap[617]: Time 11.301071 seconds, bootstrap likelihood -13805.165370, best rearrangement setting 15
Bootstrap[618]: Time 9.233110 seconds, bootstrap likelihood -13870.688113, best rearrangement setting 12
Bootstrap[619]: Time 10.438000 seconds, bootstrap likelihood -14034.733938, best rearrangement setting 12
Bootstrap[620]: Time 10.855913 seconds, bootstrap likelihood -13560.510469, best rearrangement setting 14
Bootstrap[621]: Time 10.121196 seconds, bootstrap likelihood -13890.167517, best rearrangement setting 9
Bootstrap[622]: Time 11.125689 seconds, bootstrap likelihood -13854.696529, best rearrangement setting 15
Bootstrap[623]: Time 10.685303 seconds, bootstrap likelihood -13692.824297, best rearrangement setting 13
Bootstrap[624]: Time 8.513445 seconds, bootstrap likelihood -14813.666460, best rearrangement setting 11
Bootstrap[625]: Time 9.756373 seconds, bootstrap likelihood -13868.170152, best rearrangement setting 13
Bootstrap[626]: Time 10.973922 seconds, bootstrap likelihood -13406.373046, best rearrangement setting 13
Bootstrap[627]: Time 11.660289 seconds, bootstrap likelihood -13627.725597, best rearrangement setting 11
Bootstrap[628]: Time 9.742500 seconds, bootstrap likelihood -13915.500168, best rearrangement setting 15
Bootstrap[629]: Time 8.850760 seconds, bootstrap likelihood -13351.627232, best rearrangement setting 5
Bootstrap[630]: Time 7.845006 seconds, bootstrap likelihood -13150.023538, best rearrangement setting 5
Bootstrap[631]: Time 9.151845 seconds, bootstrap likelihood -13651.549505, best rearrangement setting 7
Bootstrap[632]: Time 8.477690 seconds, bootstrap likelihood -14464.656046, best rearrangement setting 10
Bootstrap[633]: Time 9.791530 seconds, bootstrap likelihood -13379.275651, best rearrangement setting 9
Bootstrap[634]: Time 8.507223 seconds, bootstrap likelihood -14199.454135, best rearrangement setting 7
Bootstrap[635]: Time 8.609928 seconds, bootstrap likelihood -13245.622474, best rearrangement setting 11
Bootstrap[636]: Time 9.029007 seconds, bootstrap likelihood -13362.731099, best rearrangement setting 8
Bootstrap[637]: Time 12.437016 seconds, bootstrap likelihood -13964.339701, best rearrangement setting 15
Bootstrap[638]: Time 8.928560 seconds, bootstrap likelihood -13985.613080, best rearrangement setting 15
Bootstrap[639]: Time 7.098777 seconds, bootstrap likelihood -13835.869275, best rearrangement setting 6
Bootstrap[640]: Time 10.266887 seconds, bootstrap likelihood -13449.610483, best rearrangement setting 13
Bootstrap[641]: Time 8.554644 seconds, bootstrap likelihood -13682.808826, best rearrangement setting 6
Bootstrap[642]: Time 8.610663 seconds, bootstrap likelihood -13494.681263, best rearrangement setting 7
Bootstrap[643]: Time 9.618711 seconds, bootstrap likelihood -13242.752566, best rearrangement setting 11
Bootstrap[644]: Time 8.848209 seconds, bootstrap likelihood -13743.122304, best rearrangement setting 11
Bootstrap[645]: Time 9.881673 seconds, bootstrap likelihood -13890.906761, best rearrangement setting 11
Bootstrap[646]: Time 10.062212 seconds, bootstrap likelihood -13664.152216, best rearrangement setting 11
Bootstrap[647]: Time 8.900858 seconds, bootstrap likelihood -13920.416418, best rearrangement setting 7
Bootstrap[648]: Time 9.215056 seconds, bootstrap likelihood -13464.796718, best rearrangement setting 14
Bootstrap[649]: Time 10.607115 seconds, bootstrap likelihood -14156.927786, best rearrangement setting 13
Bootstrap[650]: Time 9.819458 seconds, bootstrap likelihood -13932.795594, best rearrangement setting 9
Bootstrap[651]: Time 9.338480 seconds, bootstrap likelihood -14221.763581, best rearrangement setting 8
Bootstrap[652]: Time 9.497088 seconds, bootstrap likelihood -14033.497779, best rearrangement setting 13
Bootstrap[653]: Time 8.169639 seconds, bootstrap likelihood -13759.076450, best rearrangement setting 5
Bootstrap[654]: Time 9.604139 seconds, bootstrap likelihood -13540.833884, best rearrangement setting 14
Bootstrap[655]: Time 9.848519 seconds, bootstrap likelihood -13659.470192, best rearrangement setting 9
Bootstrap[656]: Time 10.257968 seconds, bootstrap likelihood -13661.091499, best rearrangement setting 8
Bootstrap[657]: Time 8.972568 seconds, bootstrap likelihood -13754.168428, best rearrangement setting 8
Bootstrap[658]: Time 9.858115 seconds, bootstrap likelihood -13592.124547, best rearrangement setting 12
Bootstrap[659]: Time 9.888894 seconds, bootstrap likelihood -13096.986583, best rearrangement setting 9
Bootstrap[660]: Time 8.026161 seconds, bootstrap likelihood -13698.786652, best rearrangement setting 7
Bootstrap[661]: Time 9.547534 seconds, bootstrap likelihood -13520.764394, best rearrangement setting 10
Bootstrap[662]: Time 11.094594 seconds, bootstrap likelihood -14054.670758, best rearrangement setting 10
Bootstrap[663]: Time 8.523457 seconds, bootstrap likelihood -13753.399794, best rearrangement setting 6
Bootstrap[664]: Time 10.482498 seconds, bootstrap likelihood -14224.636144, best rearrangement setting 15
Bootstrap[665]: Time 8.426612 seconds, bootstrap likelihood -13680.010904, best rearrangement setting 6
Bootstrap[666]: Time 10.263641 seconds, bootstrap likelihood -13994.862643, best rearrangement setting 11
Bootstrap[667]: Time 10.388522 seconds, bootstrap likelihood -13454.748261, best rearrangement setting 15
Bootstrap[668]: Time 8.647124 seconds, bootstrap likelihood -13450.889587, best rearrangement setting 11
Bootstrap[669]: Time 8.124187 seconds, bootstrap likelihood -13456.216580, best rearrangement setting 5
Bootstrap[670]: Time 9.146258 seconds, bootstrap likelihood -14103.200777, best rearrangement setting 7
Bootstrap[671]: Time 9.053087 seconds, bootstrap likelihood -13824.387776, best rearrangement setting 8
Bootstrap[672]: Time 8.635240 seconds, bootstrap likelihood -13607.845602, best rearrangement setting 6
Bootstrap[673]: Time 11.140405 seconds, bootstrap likelihood -13800.851416, best rearrangement setting 12
Bootstrap[674]: Time 8.096785 seconds, bootstrap likelihood -13564.872855, best rearrangement setting 5
Bootstrap[675]: Time 8.885193 seconds, bootstrap likelihood -13704.825067, best rearrangement setting 8
Bootstrap[676]: Time 9.863618 seconds, bootstrap likelihood -13255.046343, best rearrangement setting 15
Bootstrap[677]: Time 9.641939 seconds, bootstrap likelihood -13974.763860, best rearrangement setting 13
Bootstrap[678]: Time 7.866934 seconds, bootstrap likelihood -13915.289825, best rearrangement setting 5
Bootstrap[679]: Time 10.106500 seconds, bootstrap likelihood -13439.645365, best rearrangement setting 14
Bootstrap[680]: Time 7.725367 seconds, bootstrap likelihood -13620.062160, best rearrangement setting 5
Bootstrap[681]: Time 8.952344 seconds, bootstrap likelihood -14029.788635, best rearrangement setting 7
Bootstrap[682]: Time 9.673327 seconds, bootstrap likelihood -13512.893367, best rearrangement setting 14
Bootstrap[683]: Time 10.961447 seconds, bootstrap likelihood -14084.061592, best rearrangement setting 12
Bootstrap[684]: Time 11.543324 seconds, bootstrap likelihood -14143.542315, best rearrangement setting 12
Bootstrap[685]: Time 10.284631 seconds, bootstrap likelihood -13310.947391, best rearrangement setting 8
Bootstrap[686]: Time 9.023988 seconds, bootstrap likelihood -14075.303118, best rearrangement setting 11
Bootstrap[687]: Time 9.251101 seconds, bootstrap likelihood -14249.167835, best rearrangement setting 10
Bootstrap[688]: Time 11.266309 seconds, bootstrap likelihood -13580.152597, best rearrangement setting 15
Bootstrap[689]: Time 8.260064 seconds, bootstrap likelihood -14419.408838, best rearrangement setting 5
Bootstrap[690]: Time 10.227900 seconds, bootstrap likelihood -14698.774522, best rearrangement setting 10
Bootstrap[691]: Time 8.777545 seconds, bootstrap likelihood -13878.568364, best rearrangement setting 9
Bootstrap[692]: Time 9.905417 seconds, bootstrap likelihood -13603.692488, best rearrangement setting 11
Bootstrap[693]: Time 9.857066 seconds, bootstrap likelihood -13589.018864, best rearrangement setting 12
Bootstrap[694]: Time 8.686182 seconds, bootstrap likelihood -13680.650736, best rearrangement setting 11
Bootstrap[695]: Time 8.198456 seconds, bootstrap likelihood -13849.490276, best rearrangement setting 9
Bootstrap[696]: Time 7.992341 seconds, bootstrap likelihood -13811.071329, best rearrangement setting 5
Bootstrap[697]: Time 8.041336 seconds, bootstrap likelihood -13591.622242, best rearrangement setting 7
Bootstrap[698]: Time 8.953479 seconds, bootstrap likelihood -14255.404692, best rearrangement setting 11
Bootstrap[699]: Time 9.759269 seconds, bootstrap likelihood -14087.853184, best rearrangement setting 13


Stopped Rapid BS search after 700 replicates with MRE-based Bootstopping criterion
WRF Average of 100 random splits: 2.318222
Overall Time for 700 Rapid Bootstraps 6612.645620 seconds
Average Time per Rapid Bootstrap 9.446637 seconds

Starting ML Search ...

Fast ML optimization finished

Fast ML search Time: 3452.949015 seconds

Slow ML Search 0 Likelihood: -15367.631802
Slow ML Search 1 Likelihood: -15367.653995
Slow ML Search 2 Likelihood: -15367.654257
Slow ML Search 3 Likelihood: -15367.627543
Slow ML Search 4 Likelihood: -15367.654306
Slow ML Search 5 Likelihood: -15367.628647
Slow ML Search 6 Likelihood: -15367.654878
Slow ML Search 7 Likelihood: -15367.642878
Slow ML Search 8 Likelihood: -15367.639994
Slow ML Search 9 Likelihood: -15367.652435
Slow ML optimization finished

Slow ML search Time: 237.273788 seconds
Thorough ML search Time: 12.958783 seconds

Final ML Optimization Likelihood: -15366.466467

Model Information:

Model Parameters of Partition 0, Name: matK1st, Type of Data: DNA
alpha: 1.102159
Tree-Length: 2.076914
rate A <-> C: 1.961136
rate A <-> G: 1.736541
rate A <-> T: 0.218659
rate C <-> G: 0.325739
rate C <-> T: 1.463032
rate G <-> T: 1.000000

freq pi(A): 0.303801
freq pi(C): 0.176533
freq pi(G): 0.178761
freq pi(T): 0.340906

Model Parameters of Partition 1, Name: matK2nd, Type of Data: DNA
alpha: 0.958836
Tree-Length: 2.076914
rate A <-> C: 1.220035
rate A <-> G: 1.684036
rate A <-> T: 0.221816
rate C <-> G: 0.399319
rate C <-> T: 1.314757
rate G <-> T: 1.000000

freq pi(A): 0.333996
freq pi(C): 0.161671
freq pi(G): 0.138468
freq pi(T): 0.365865

Model Parameters of Partition 2, Name: matK3rd, Type of Data: DNA
alpha: 1.509814
Tree-Length: 2.076914
rate A <-> C: 1.196650
rate A <-> G: 1.597858
rate A <-> T: 0.176476
rate C <-> G: 0.388991
rate C <-> T: 1.520524
rate G <-> T: 1.000000

freq pi(A): 0.302789
freq pi(C): 0.123643
freq pi(G): 0.135987
freq pi(T): 0.437582

Model Parameters of Partition 3, Name: trnLi, Type of Data: DNA
alpha: 0.354248
Tree-Length: 2.076914
rate A <-> C: 0.744216
rate A <-> G: 0.942938
rate A <-> T: 0.408396
rate C <-> G: 0.207457
rate C <-> T: 2.851766
rate G <-> T: 1.000000

freq pi(A): 0.393532
freq pi(C): 0.170867
freq pi(G): 0.209924
freq pi(T): 0.225677


ML search took 3703.184063 secs or 1.028662 hours

Combined Bootstrap and ML search took 10315.829745 secs or 2.865508 hours

Drawing Bootstrap Support Values on best-scoring ML tree ...


Found 1 tree in File /home/kaplipa/Guido/loranths/step3/RAxML_bestTree.cp_exLF.q


Found 1 tree in File /home/kaplipa/Guido/loranths/step3/RAxML_bestTree.cp_exLF.q

Program execution info written to /home/kaplipa/Guido/loranths/step3/RAxML_info.cp_exLF.q
All 700 bootstrapped trees written to: /home/kaplipa/Guido/loranths/step3/RAxML_bootstrap.cp_exLF.q

Best-scoring ML tree written to: /home/kaplipa/Guido/loranths/step3/RAxML_bestTree.cp_exLF.q

Best-scoring ML tree with support values written to: /home/kaplipa/Guido/loranths/step3/RAxML_bipartitions.cp_exLF.q

Best-scoring ML tree with support values as branch labels written to: /home/kaplipa/Guido/loranths/step3/RAxML_bipartitionsBranchLabels.cp_exLF.q

Overall execution time for full ML analysis: 10315.969528 secs or 2.865547 hours or 0.119398 days
