# Supplementary material for: Eocene Loranthaceae pollen pushes back divergence ages for major splits in the family
Source: PeerJ. 2017 Jun 7;5:e3373. doi: 10.7717/peerj.3373 (PMC5466002; doi:10.7717/peerj.3373)
Supplement: Supplemental Information 8 — This archive includes all data and analysis files referred to in the main text and supplementary files that are needed to reproduce the shown results. See GuideToFiles.txt for naming schemes and contents of each subfolder included in this archive, and File S1 for analysis set-ups and further background information. [file peerj-05-3373-s008.zip › Step3_speciestrees/ML/RAxML_info.exLF.noq]

IMPORTANT WARNING: Alignment column 2321 contains only undetermined values which will be treated as missing data
IMPORTANT WARNING: Alignment column 2322 contains only undetermined values which will be treated as missing data
IMPORTANT WARNING: Alignment column 2489 contains only undetermined values which will be treated as missing data
IMPORTANT WARNING: Alignment column 2520 contains only undetermined values which will be treated as missing data
IMPORTANT WARNING: Alignment column 2548 contains only undetermined values which will be treated as missing data
IMPORTANT WARNING: Alignment column 2549 contains only undetermined values which will be treated as missing data
IMPORTANT WARNING: Alignment column 2550 contains only undetermined values which will be treated as missing data
IMPORTANT WARNING: Alignment column 5831 contains only undetermined values which will be treated as missing data
IMPORTANT WARNING: Alignment column 5832 contains only undetermined values which will be treated as missing data
IMPORTANT WARNING: Alignment column 5833 contains only undetermined values which will be treated as missing data

IMPORTANT WARNING
Found 10 columns that contain only undetermined values which will be treated as missing data.
Normally these columns should be excluded from the analysis.

Just in case you might need it, an alignment file with 
undetermined columns removed is printed to file 00_conc.all.c.m1.epf.exLF.reduced


Using BFGS method to optimize GTR rate parameters, to disable this specify "--no-bfgs" 


Alignment has 10 completely undetermined sites that will be automatically removed from the input data


This is RAxML version 8.2.4 released by Alexandros Stamatakis on October 02 2015.

With greatly appreciated code contributions by:
Andre Aberer      (HITS)
Simon Berger      (HITS)
Alexey Kozlov     (HITS)
Kassian Kobert    (HITS)
David Dao         (KIT and HITS)
Nick Pattengale   (Sandia)
Wayne Pfeiffer    (SDSC)
Akifumi S. Tanabe (NRIFS)

Alignment has 2406 distinct alignment patterns

Proportion of gaps and completely undetermined characters in this alignment: 52.04%

RAxML rapid bootstrapping and subsequent ML search

Using 1 distinct models/data partitions with joint branch length optimization


Executing 1000 rapid bootstrap inferences and thereafter a thorough ML search 

All free model parameters will be estimated by RAxML
ML estimate of 25 per site rate categories

Likelihood of final tree will be evaluated and optimized under GAMMA

GAMMA Model parameters will be estimated up to an accuracy of 0.1000000000 Log Likelihood units

Partition: 0
Alignment Patterns: 2406
Name: No Name Provided
DataType: DNA
Substitution Matrix: GTR


RAxML was called as follows:

/home/kaplipa/SOFTWARE/standard-RAxML/raxmlHPC-PTHREADS-SSE3 -T 24 -s 00_conc.all.c.m1.epf.exLF -m GTRCAT -n exLF.noq -f a -x 64566 -# autoMRE -p 1234 


Time for BS model parameter optimization 0.595198
Bootstrap[0]: Time 5.280992 seconds, bootstrap likelihood -28932.739619, best rearrangement setting 5
Bootstrap[1]: Time 4.483849 seconds, bootstrap likelihood -28895.159331, best rearrangement setting 9
Bootstrap[2]: Time 5.899454 seconds, bootstrap likelihood -29005.383355, best rearrangement setting 14
Bootstrap[3]: Time 5.062512 seconds, bootstrap likelihood -29165.097773, best rearrangement setting 15
Bootstrap[4]: Time 3.884352 seconds, bootstrap likelihood -28707.294832, best rearrangement setting 5
Bootstrap[5]: Time 4.975721 seconds, bootstrap likelihood -28922.072720, best rearrangement setting 12
Bootstrap[6]: Time 4.628136 seconds, bootstrap likelihood -29295.326116, best rearrangement setting 8
Bootstrap[7]: Time 4.549383 seconds, bootstrap likelihood -30657.412003, best rearrangement setting 8
Bootstrap[8]: Time 4.953566 seconds, bootstrap likelihood -28848.156678, best rearrangement setting 12
Bootstrap[9]: Time 5.023231 seconds, bootstrap likelihood -28914.039356, best rearrangement setting 7
Bootstrap[10]: Time 4.684346 seconds, bootstrap likelihood -28733.200459, best rearrangement setting 7
Bootstrap[11]: Time 5.058289 seconds, bootstrap likelihood -29933.956137, best rearrangement setting 11
Bootstrap[12]: Time 4.040966 seconds, bootstrap likelihood -29112.890885, best rearrangement setting 5
Bootstrap[13]: Time 4.074921 seconds, bootstrap likelihood -29873.852546, best rearrangement setting 5
Bootstrap[14]: Time 4.212249 seconds, bootstrap likelihood -28131.209979, best rearrangement setting 6
Bootstrap[15]: Time 5.824835 seconds, bootstrap likelihood -29134.306876, best rearrangement setting 14
Bootstrap[16]: Time 4.980640 seconds, bootstrap likelihood -30155.622306, best rearrangement setting 11
Bootstrap[17]: Time 4.901942 seconds, bootstrap likelihood -29853.455175, best rearrangement setting 9
Bootstrap[18]: Time 4.661458 seconds, bootstrap likelihood -29832.214111, best rearrangement setting 9
Bootstrap[19]: Time 5.493211 seconds, bootstrap likelihood -29368.625884, best rearrangement setting 14
Bootstrap[20]: Time 5.875345 seconds, bootstrap likelihood -29465.066934, best rearrangement setting 12
Bootstrap[21]: Time 5.221238 seconds, bootstrap likelihood -29435.945871, best rearrangement setting 11
Bootstrap[22]: Time 4.812970 seconds, bootstrap likelihood -29194.090298, best rearrangement setting 7
Bootstrap[23]: Time 5.309292 seconds, bootstrap likelihood -29658.607852, best rearrangement setting 15
Bootstrap[24]: Time 5.063500 seconds, bootstrap likelihood -28469.934934, best rearrangement setting 14
Bootstrap[25]: Time 5.093201 seconds, bootstrap likelihood -28250.069252, best rearrangement setting 15
Bootstrap[26]: Time 4.414208 seconds, bootstrap likelihood -29357.587313, best rearrangement setting 6
Bootstrap[27]: Time 5.222523 seconds, bootstrap likelihood -29383.224163, best rearrangement setting 15
Bootstrap[28]: Time 6.505663 seconds, bootstrap likelihood -28596.223222, best rearrangement setting 15
Bootstrap[29]: Time 5.186896 seconds, bootstrap likelihood -29457.420298, best rearrangement setting 9
Bootstrap[30]: Time 5.338371 seconds, bootstrap likelihood -28965.427635, best rearrangement setting 7
Bootstrap[31]: Time 5.419488 seconds, bootstrap likelihood -29596.665126, best rearrangement setting 11
Bootstrap[32]: Time 4.551452 seconds, bootstrap likelihood -29708.192824, best rearrangement setting 7
Bootstrap[33]: Time 4.290464 seconds, bootstrap likelihood -28967.499120, best rearrangement setting 8
Bootstrap[34]: Time 4.902798 seconds, bootstrap likelihood -29997.024678, best rearrangement setting 14
Bootstrap[35]: Time 4.367610 seconds, bootstrap likelihood -30016.237698, best rearrangement setting 7
Bootstrap[36]: Time 5.159520 seconds, bootstrap likelihood -29145.371961, best rearrangement setting 11
Bootstrap[37]: Time 4.295817 seconds, bootstrap likelihood -28123.281818, best rearrangement setting 8
Bootstrap[38]: Time 4.493801 seconds, bootstrap likelihood -29793.192395, best rearrangement setting 6
Bootstrap[39]: Time 4.209234 seconds, bootstrap likelihood -29457.752259, best rearrangement setting 5
Bootstrap[40]: Time 5.611978 seconds, bootstrap likelihood -29416.859755, best rearrangement setting 12
Bootstrap[41]: Time 6.014369 seconds, bootstrap likelihood -29065.674137, best rearrangement setting 13
Bootstrap[42]: Time 4.402736 seconds, bootstrap likelihood -29531.407918, best rearrangement setting 6
Bootstrap[43]: Time 4.728022 seconds, bootstrap likelihood -29358.353625, best rearrangement setting 9
Bootstrap[44]: Time 5.085816 seconds, bootstrap likelihood -29403.645190, best rearrangement setting 10
Bootstrap[45]: Time 5.145353 seconds, bootstrap likelihood -29088.276092, best rearrangement setting 9
Bootstrap[46]: Time 4.447501 seconds, bootstrap likelihood -28544.487343, best rearrangement setting 5
Bootstrap[47]: Time 5.203911 seconds, bootstrap likelihood -28493.528300, best rearrangement setting 11
Bootstrap[48]: Time 4.093096 seconds, bootstrap likelihood -29656.085874, best rearrangement setting 5
Bootstrap[49]: Time 4.165113 seconds, bootstrap likelihood -29896.239971, best rearrangement setting 5
Bootstrap[50]: Time 5.438922 seconds, bootstrap likelihood -29558.809111, best rearrangement setting 8
Bootstrap[51]: Time 4.269680 seconds, bootstrap likelihood -29275.140409, best rearrangement setting 10
Bootstrap[52]: Time 5.220730 seconds, bootstrap likelihood -28467.893100, best rearrangement setting 12
Bootstrap[53]: Time 4.432839 seconds, bootstrap likelihood -30107.981424, best rearrangement setting 7
Bootstrap[54]: Time 4.550258 seconds, bootstrap likelihood -28313.513248, best rearrangement setting 7
Bootstrap[55]: Time 4.164789 seconds, bootstrap likelihood -28838.728579, best rearrangement setting 5
Bootstrap[56]: Time 4.740039 seconds, bootstrap likelihood -28951.290736, best rearrangement setting 7
Bootstrap[57]: Time 5.135140 seconds, bootstrap likelihood -29614.475262, best rearrangement setting 13
Bootstrap[58]: Time 4.472352 seconds, bootstrap likelihood -29710.718194, best rearrangement setting 8
Bootstrap[59]: Time 5.340830 seconds, bootstrap likelihood -29392.520096, best rearrangement setting 13
Bootstrap[60]: Time 4.972736 seconds, bootstrap likelihood -29409.586595, best rearrangement setting 8
Bootstrap[61]: Time 5.294297 seconds, bootstrap likelihood -29119.208116, best rearrangement setting 11
Bootstrap[62]: Time 5.525660 seconds, bootstrap likelihood -29076.679732, best rearrangement setting 13
Bootstrap[63]: Time 4.952633 seconds, bootstrap likelihood -30447.979565, best rearrangement setting 13
Bootstrap[64]: Time 4.736011 seconds, bootstrap likelihood -28944.650324, best rearrangement setting 7
Bootstrap[65]: Time 5.162544 seconds, bootstrap likelihood -29740.524438, best rearrangement setting 10
Bootstrap[66]: Time 5.756196 seconds, bootstrap likelihood -28544.043202, best rearrangement setting 15
Bootstrap[67]: Time 5.619741 seconds, bootstrap likelihood -30559.561587, best rearrangement setting 10
Bootstrap[68]: Time 4.870887 seconds, bootstrap likelihood -28732.044770, best rearrangement setting 8
Bootstrap[69]: Time 6.812848 seconds, bootstrap likelihood -29347.916287, best rearrangement setting 15
Bootstrap[70]: Time 5.184297 seconds, bootstrap likelihood -29439.518620, best rearrangement setting 11
Bootstrap[71]: Time 5.728918 seconds, bootstrap likelihood -29090.600182, best rearrangement setting 15
Bootstrap[72]: Time 5.420898 seconds, bootstrap likelihood -29421.801427, best rearrangement setting 13
Bootstrap[73]: Time 4.603434 seconds, bootstrap likelihood -29178.328228, best rearrangement setting 8
Bootstrap[74]: Time 4.946303 seconds, bootstrap likelihood -28716.097296, best rearrangement setting 11
Bootstrap[75]: Time 6.518727 seconds, bootstrap likelihood -29054.134646, best rearrangement setting 14
Bootstrap[76]: Time 4.930760 seconds, bootstrap likelihood -29853.038564, best rearrangement setting 15
Bootstrap[77]: Time 5.637995 seconds, bootstrap likelihood -29397.103474, best rearrangement setting 11
Bootstrap[78]: Time 4.215551 seconds, bootstrap likelihood -28293.305146, best rearrangement setting 6
Bootstrap[79]: Time 5.185328 seconds, bootstrap likelihood -29665.212912, best rearrangement setting 11
Bootstrap[80]: Time 4.716433 seconds, bootstrap likelihood -28979.876670, best rearrangement setting 14
Bootstrap[81]: Time 5.122737 seconds, bootstrap likelihood -28606.631726, best rearrangement setting 9
Bootstrap[82]: Time 5.575799 seconds, bootstrap likelihood -29542.527475, best rearrangement setting 15
Bootstrap[83]: Time 4.656699 seconds, bootstrap likelihood -29279.750465, best rearrangement setting 7
Bootstrap[84]: Time 4.691524 seconds, bootstrap likelihood -29226.413901, best rearrangement setting 8
Bootstrap[85]: Time 5.474043 seconds, bootstrap likelihood -28113.864070, best rearrangement setting 10
Bootstrap[86]: Time 5.032685 seconds, bootstrap likelihood -29789.921315, best rearrangement setting 10
Bootstrap[87]: Time 5.403056 seconds, bootstrap likelihood -29721.537450, best rearrangement setting 13
Bootstrap[88]: Time 4.903593 seconds, bootstrap likelihood -28671.893975, best rearrangement setting 14
Bootstrap[89]: Time 5.473698 seconds, bootstrap likelihood -28690.780482, best rearrangement setting 14
Bootstrap[90]: Time 5.633653 seconds, bootstrap likelihood -29256.534221, best rearrangement setting 13
Bootstrap[91]: Time 5.582708 seconds, bootstrap likelihood -29119.149551, best rearrangement setting 12
Bootstrap[92]: Time 6.526456 seconds, bootstrap likelihood -29035.105314, best rearrangement setting 10
Bootstrap[93]: Time 5.372866 seconds, bootstrap likelihood -29117.041585, best rearrangement setting 11
Bootstrap[94]: Time 4.214878 seconds, bootstrap likelihood -28903.323928, best rearrangement setting 5
Bootstrap[95]: Time 4.567753 seconds, bootstrap likelihood -29198.771011, best rearrangement setting 15
Bootstrap[96]: Time 4.136002 seconds, bootstrap likelihood -28701.415874, best rearrangement setting 6
Bootstrap[97]: Time 5.427618 seconds, bootstrap likelihood -29807.987968, best rearrangement setting 11
Bootstrap[98]: Time 5.906284 seconds, bootstrap likelihood -28549.750083, best rearrangement setting 15
Bootstrap[99]: Time 4.351705 seconds, bootstrap likelihood -28547.998330, best rearrangement setting 6
Bootstrap[100]: Time 4.594963 seconds, bootstrap likelihood -28723.438796, best rearrangement setting 11
Bootstrap[101]: Time 3.964219 seconds, bootstrap likelihood -28937.002695, best rearrangement setting 6
Bootstrap[102]: Time 4.728999 seconds, bootstrap likelihood -28479.527906, best rearrangement setting 8
Bootstrap[103]: Time 5.660725 seconds, bootstrap likelihood -30220.405358, best rearrangement setting 15
Bootstrap[104]: Time 4.787997 seconds, bootstrap likelihood -28671.330864, best rearrangement setting 8
Bootstrap[105]: Time 5.960271 seconds, bootstrap likelihood -29617.856789, best rearrangement setting 14
Bootstrap[106]: Time 5.482262 seconds, bootstrap likelihood -29018.870275, best rearrangement setting 12
Bootstrap[107]: Time 4.404775 seconds, bootstrap likelihood -29982.894740, best rearrangement setting 6
Bootstrap[108]: Time 4.963422 seconds, bootstrap likelihood -28762.767726, best rearrangement setting 13
Bootstrap[109]: Time 5.625350 seconds, bootstrap likelihood -30685.841757, best rearrangement setting 10
Bootstrap[110]: Time 6.076545 seconds, bootstrap likelihood -30318.302096, best rearrangement setting 14
Bootstrap[111]: Time 4.308598 seconds, bootstrap likelihood -28483.061991, best rearrangement setting 7
Bootstrap[112]: Time 5.006559 seconds, bootstrap likelihood -28903.415812, best rearrangement setting 15
Bootstrap[113]: Time 4.994957 seconds, bootstrap likelihood -29217.211056, best rearrangement setting 12
Bootstrap[114]: Time 5.633276 seconds, bootstrap likelihood -28111.374830, best rearrangement setting 12
Bootstrap[115]: Time 4.500659 seconds, bootstrap likelihood -29188.489197, best rearrangement setting 5
Bootstrap[116]: Time 6.260459 seconds, bootstrap likelihood -29869.171911, best rearrangement setting 14
Bootstrap[117]: Time 4.600985 seconds, bootstrap likelihood -28528.086381, best rearrangement setting 7
Bootstrap[118]: Time 4.890389 seconds, bootstrap likelihood -29118.590064, best rearrangement setting 8
Bootstrap[119]: Time 6.143532 seconds, bootstrap likelihood -28224.012228, best rearrangement setting 15
Bootstrap[120]: Time 5.100874 seconds, bootstrap likelihood -30352.422358, best rearrangement setting 7
Bootstrap[121]: Time 4.311638 seconds, bootstrap likelihood -29742.784259, best rearrangement setting 8
Bootstrap[122]: Time 4.369553 seconds, bootstrap likelihood -28780.393079, best rearrangement setting 6
Bootstrap[123]: Time 4.853359 seconds, bootstrap likelihood -29309.112305, best rearrangement setting 10
Bootstrap[124]: Time 5.434325 seconds, bootstrap likelihood -29394.468014, best rearrangement setting 15
Bootstrap[125]: Time 5.769182 seconds, bootstrap likelihood -29123.975085, best rearrangement setting 12
Bootstrap[126]: Time 7.367141 seconds, bootstrap likelihood -28669.739018, best rearrangement setting 15
Bootstrap[127]: Time 4.952622 seconds, bootstrap likelihood -29053.582566, best rearrangement setting 7
Bootstrap[128]: Time 4.979317 seconds, bootstrap likelihood -29998.975507, best rearrangement setting 11
Bootstrap[129]: Time 4.814101 seconds, bootstrap likelihood -29729.720356, best rearrangement setting 6
Bootstrap[130]: Time 6.255935 seconds, bootstrap likelihood -29103.281805, best rearrangement setting 14
Bootstrap[131]: Time 5.653553 seconds, bootstrap likelihood -28930.138765, best rearrangement setting 15
Bootstrap[132]: Time 5.887597 seconds, bootstrap likelihood -29579.722208, best rearrangement setting 12
Bootstrap[133]: Time 5.271440 seconds, bootstrap likelihood -29375.834205, best rearrangement setting 12
Bootstrap[134]: Time 5.714681 seconds, bootstrap likelihood -28570.814270, best rearrangement setting 14
Bootstrap[135]: Time 5.189126 seconds, bootstrap likelihood -28603.680802, best rearrangement setting 9
Bootstrap[136]: Time 6.364319 seconds, bootstrap likelihood -29397.864925, best rearrangement setting 12
Bootstrap[137]: Time 5.626479 seconds, bootstrap likelihood -29054.156875, best rearrangement setting 13
Bootstrap[138]: Time 5.038107 seconds, bootstrap likelihood -29944.365708, best rearrangement setting 10
Bootstrap[139]: Time 6.954158 seconds, bootstrap likelihood -28921.114857, best rearrangement setting 14
Bootstrap[140]: Time 4.863224 seconds, bootstrap likelihood -29489.130353, best rearrangement setting 5
Bootstrap[141]: Time 5.728826 seconds, bootstrap likelihood -29430.679403, best rearrangement setting 13
Bootstrap[142]: Time 4.828632 seconds, bootstrap likelihood -29519.224683, best rearrangement setting 9
Bootstrap[143]: Time 4.380119 seconds, bootstrap likelihood -28688.421447, best rearrangement setting 6
Bootstrap[144]: Time 5.605791 seconds, bootstrap likelihood -29716.123119, best rearrangement setting 15
Bootstrap[145]: Time 4.260740 seconds, bootstrap likelihood -29882.328443, best rearrangement setting 7
Bootstrap[146]: Time 6.003313 seconds, bootstrap likelihood -30090.243116, best rearrangement setting 12
Bootstrap[147]: Time 5.134300 seconds, bootstrap likelihood -29907.669905, best rearrangement setting 9
Bootstrap[148]: Time 5.019461 seconds, bootstrap likelihood -30001.491618, best rearrangement setting 10
Bootstrap[149]: Time 5.872925 seconds, bootstrap likelihood -28669.724872, best rearrangement setting 10
Bootstrap[150]: Time 5.539237 seconds, bootstrap likelihood -28897.420145, best rearrangement setting 10
Bootstrap[151]: Time 5.050145 seconds, bootstrap likelihood -28855.440937, best rearrangement setting 9
Bootstrap[152]: Time 5.001551 seconds, bootstrap likelihood -29322.250534, best rearrangement setting 9
Bootstrap[153]: Time 5.405995 seconds, bootstrap likelihood -29162.225454, best rearrangement setting 11
Bootstrap[154]: Time 5.751752 seconds, bootstrap likelihood -30005.011560, best rearrangement setting 12
Bootstrap[155]: Time 4.914864 seconds, bootstrap likelihood -28278.215270, best rearrangement setting 11
Bootstrap[156]: Time 5.305729 seconds, bootstrap likelihood -29756.337647, best rearrangement setting 11
Bootstrap[157]: Time 5.103713 seconds, bootstrap likelihood -29220.902415, best rearrangement setting 10
Bootstrap[158]: Time 4.635326 seconds, bootstrap likelihood -29016.284881, best rearrangement setting 7
Bootstrap[159]: Time 5.619785 seconds, bootstrap likelihood -29425.101996, best rearrangement setting 13
Bootstrap[160]: Time 5.543222 seconds, bootstrap likelihood -28627.435905, best rearrangement setting 8
Bootstrap[161]: Time 5.367107 seconds, bootstrap likelihood -30246.688192, best rearrangement setting 10
Bootstrap[162]: Time 4.497289 seconds, bootstrap likelihood -28574.761129, best rearrangement setting 6
Bootstrap[163]: Time 6.541037 seconds, bootstrap likelihood -29083.266580, best rearrangement setting 15
Bootstrap[164]: Time 5.549833 seconds, bootstrap likelihood -28582.852532, best rearrangement setting 11
Bootstrap[165]: Time 3.832862 seconds, bootstrap likelihood -28805.969435, best rearrangement setting 5
Bootstrap[166]: Time 5.566414 seconds, bootstrap likelihood -29047.042311, best rearrangement setting 12
Bootstrap[167]: Time 5.320706 seconds, bootstrap likelihood -30356.287574, best rearrangement setting 15
Bootstrap[168]: Time 4.415737 seconds, bootstrap likelihood -28995.719008, best rearrangement setting 5
Bootstrap[169]: Time 5.335771 seconds, bootstrap likelihood -29179.975366, best rearrangement setting 13
Bootstrap[170]: Time 6.090460 seconds, bootstrap likelihood -28861.677345, best rearrangement setting 14
Bootstrap[171]: Time 4.217791 seconds, bootstrap likelihood -29327.477291, best rearrangement setting 5
Bootstrap[172]: Time 6.893904 seconds, bootstrap likelihood -28657.677185, best rearrangement setting 14
Bootstrap[173]: Time 5.186119 seconds, bootstrap likelihood -29269.651965, best rearrangement setting 9
Bootstrap[174]: Time 5.455322 seconds, bootstrap likelihood -29647.961059, best rearrangement setting 15
Bootstrap[175]: Time 4.836143 seconds, bootstrap likelihood -30076.135172, best rearrangement setting 8
Bootstrap[176]: Time 5.465617 seconds, bootstrap likelihood -28786.373217, best rearrangement setting 11
Bootstrap[177]: Time 6.140987 seconds, bootstrap likelihood -29611.516845, best rearrangement setting 15
Bootstrap[178]: Time 5.608333 seconds, bootstrap likelihood -28926.574160, best rearrangement setting 15
Bootstrap[179]: Time 4.349366 seconds, bootstrap likelihood -28582.728102, best rearrangement setting 5
Bootstrap[180]: Time 4.591987 seconds, bootstrap likelihood -29657.029343, best rearrangement setting 6
Bootstrap[181]: Time 6.307036 seconds, bootstrap likelihood -28973.124939, best rearrangement setting 14
Bootstrap[182]: Time 6.168490 seconds, bootstrap likelihood -27961.806388, best rearrangement setting 15
Bootstrap[183]: Time 5.085500 seconds, bootstrap likelihood -29248.599076, best rearrangement setting 10
Bootstrap[184]: Time 6.006400 seconds, bootstrap likelihood -28773.358302, best rearrangement setting 12
Bootstrap[185]: Time 5.180865 seconds, bootstrap likelihood -28946.017409, best rearrangement setting 14
Bootstrap[186]: Time 5.520489 seconds, bootstrap likelihood -28743.379290, best rearrangement setting 13
Bootstrap[187]: Time 4.823103 seconds, bootstrap likelihood -29098.439560, best rearrangement setting 11
Bootstrap[188]: Time 4.941875 seconds, bootstrap likelihood -29209.259348, best rearrangement setting 10
Bootstrap[189]: Time 4.414441 seconds, bootstrap likelihood -29135.191566, best rearrangement setting 6
Bootstrap[190]: Time 5.765419 seconds, bootstrap likelihood -27729.646789, best rearrangement setting 8
Bootstrap[191]: Time 5.163699 seconds, bootstrap likelihood -29684.273151, best rearrangement setting 9
Bootstrap[192]: Time 5.323399 seconds, bootstrap likelihood -29821.202832, best rearrangement setting 15
Bootstrap[193]: Time 5.580037 seconds, bootstrap likelihood -29195.954480, best rearrangement setting 13
Bootstrap[194]: Time 5.415971 seconds, bootstrap likelihood -28599.017357, best rearrangement setting 10
Bootstrap[195]: Time 6.280667 seconds, bootstrap likelihood -30004.447613, best rearrangement setting 14
Bootstrap[196]: Time 4.778981 seconds, bootstrap likelihood -28275.561766, best rearrangement setting 7
Bootstrap[197]: Time 5.589391 seconds, bootstrap likelihood -28940.947884, best rearrangement setting 14
Bootstrap[198]: Time 4.892553 seconds, bootstrap likelihood -28727.519837, best rearrangement setting 15
Bootstrap[199]: Time 5.789615 seconds, bootstrap likelihood -28589.711916, best rearrangement setting 12
Bootstrap[200]: Time 4.914524 seconds, bootstrap likelihood -29437.359357, best rearrangement setting 9
Bootstrap[201]: Time 4.179910 seconds, bootstrap likelihood -29459.653572, best rearrangement setting 5
Bootstrap[202]: Time 5.513900 seconds, bootstrap likelihood -28661.824809, best rearrangement setting 11
Bootstrap[203]: Time 4.974000 seconds, bootstrap likelihood -28497.924920, best rearrangement setting 14
Bootstrap[204]: Time 4.333425 seconds, bootstrap likelihood -29636.567611, best rearrangement setting 5
Bootstrap[205]: Time 5.489464 seconds, bootstrap likelihood -28927.314458, best rearrangement setting 10
Bootstrap[206]: Time 6.255568 seconds, bootstrap likelihood -29218.113147, best rearrangement setting 9
Bootstrap[207]: Time 4.285658 seconds, bootstrap likelihood -30004.591337, best rearrangement setting 6
Bootstrap[208]: Time 5.294170 seconds, bootstrap likelihood -29149.697496, best rearrangement setting 9
Bootstrap[209]: Time 6.030309 seconds, bootstrap likelihood -29736.784707, best rearrangement setting 15
Bootstrap[210]: Time 5.274819 seconds, bootstrap likelihood -29935.685973, best rearrangement setting 11
Bootstrap[211]: Time 4.452099 seconds, bootstrap likelihood -28014.369086, best rearrangement setting 7
Bootstrap[212]: Time 5.122446 seconds, bootstrap likelihood -28808.680085, best rearrangement setting 13
Bootstrap[213]: Time 4.226102 seconds, bootstrap likelihood -28987.257439, best rearrangement setting 5
Bootstrap[214]: Time 4.923465 seconds, bootstrap likelihood -28780.788437, best rearrangement setting 9
Bootstrap[215]: Time 4.279324 seconds, bootstrap likelihood -28839.688537, best rearrangement setting 5
Bootstrap[216]: Time 5.840428 seconds, bootstrap likelihood -29098.076734, best rearrangement setting 15
Bootstrap[217]: Time 4.339736 seconds, bootstrap likelihood -28909.567320, best rearrangement setting 6
Bootstrap[218]: Time 5.659620 seconds, bootstrap likelihood -29237.472174, best rearrangement setting 13
Bootstrap[219]: Time 5.904367 seconds, bootstrap likelihood -29071.046875, best rearrangement setting 10
Bootstrap[220]: Time 5.074419 seconds, bootstrap likelihood -29302.081834, best rearrangement setting 9
Bootstrap[221]: Time 4.085272 seconds, bootstrap likelihood -29890.676051, best rearrangement setting 5
Bootstrap[222]: Time 6.208091 seconds, bootstrap likelihood -28334.210568, best rearrangement setting 11
Bootstrap[223]: Time 4.903384 seconds, bootstrap likelihood -29945.369529, best rearrangement setting 7
Bootstrap[224]: Time 5.379749 seconds, bootstrap likelihood -29567.441481, best rearrangement setting 15
Bootstrap[225]: Time 5.177486 seconds, bootstrap likelihood -29409.830714, best rearrangement setting 9
Bootstrap[226]: Time 4.809004 seconds, bootstrap likelihood -29762.043122, best rearrangement setting 7
Bootstrap[227]: Time 5.496495 seconds, bootstrap likelihood -28265.008498, best rearrangement setting 8
Bootstrap[228]: Time 5.113503 seconds, bootstrap likelihood -29785.146512, best rearrangement setting 10
Bootstrap[229]: Time 4.150051 seconds, bootstrap likelihood -29454.587641, best rearrangement setting 5
Bootstrap[230]: Time 5.911769 seconds, bootstrap likelihood -29125.700651, best rearrangement setting 14
Bootstrap[231]: Time 6.292454 seconds, bootstrap likelihood -29383.105629, best rearrangement setting 14
Bootstrap[232]: Time 4.969538 seconds, bootstrap likelihood -29696.807282, best rearrangement setting 13
Bootstrap[233]: Time 6.558367 seconds, bootstrap likelihood -29496.021775, best rearrangement setting 14
Bootstrap[234]: Time 5.018414 seconds, bootstrap likelihood -29613.469019, best rearrangement setting 8
Bootstrap[235]: Time 4.439560 seconds, bootstrap likelihood -28017.246783, best rearrangement setting 6
Bootstrap[236]: Time 4.745812 seconds, bootstrap likelihood -29337.165919, best rearrangement setting 9
Bootstrap[237]: Time 5.934804 seconds, bootstrap likelihood -30525.606046, best rearrangement setting 13
Bootstrap[238]: Time 5.170278 seconds, bootstrap likelihood -28948.634683, best rearrangement setting 12
Bootstrap[239]: Time 4.707997 seconds, bootstrap likelihood -28920.360279, best rearrangement setting 10
Bootstrap[240]: Time 5.081270 seconds, bootstrap likelihood -29251.140882, best rearrangement setting 12
Bootstrap[241]: Time 5.464127 seconds, bootstrap likelihood -28822.435820, best rearrangement setting 14
Bootstrap[242]: Time 5.174246 seconds, bootstrap likelihood -29797.783614, best rearrangement setting 10
Bootstrap[243]: Time 5.000689 seconds, bootstrap likelihood -29114.357297, best rearrangement setting 11
Bootstrap[244]: Time 4.300488 seconds, bootstrap likelihood -29049.687187, best rearrangement setting 5
Bootstrap[245]: Time 5.051846 seconds, bootstrap likelihood -29338.031078, best rearrangement setting 9
Bootstrap[246]: Time 5.033668 seconds, bootstrap likelihood -27750.986665, best rearrangement setting 9
Bootstrap[247]: Time 4.558054 seconds, bootstrap likelihood -29607.614005, best rearrangement setting 6
Bootstrap[248]: Time 4.322263 seconds, bootstrap likelihood -29225.629852, best rearrangement setting 5
Bootstrap[249]: Time 4.628955 seconds, bootstrap likelihood -28781.228376, best rearrangement setting 7
Bootstrap[250]: Time 4.699641 seconds, bootstrap likelihood -29423.816296, best rearrangement setting 10
Bootstrap[251]: Time 5.731303 seconds, bootstrap likelihood -29087.382917, best rearrangement setting 12
Bootstrap[252]: Time 4.616445 seconds, bootstrap likelihood -28897.209280, best rearrangement setting 6
Bootstrap[253]: Time 4.540438 seconds, bootstrap likelihood -28657.254127, best rearrangement setting 6
Bootstrap[254]: Time 5.295123 seconds, bootstrap likelihood -28017.356332, best rearrangement setting 11
Bootstrap[255]: Time 4.953420 seconds, bootstrap likelihood -28252.331921, best rearrangement setting 10
Bootstrap[256]: Time 5.695267 seconds, bootstrap likelihood -29441.852462, best rearrangement setting 12
Bootstrap[257]: Time 4.509630 seconds, bootstrap likelihood -29288.288328, best rearrangement setting 6
Bootstrap[258]: Time 5.700942 seconds, bootstrap likelihood -29290.988805, best rearrangement setting 12
Bootstrap[259]: Time 5.610700 seconds, bootstrap likelihood -28347.545617, best rearrangement setting 12
Bootstrap[260]: Time 5.930077 seconds, bootstrap likelihood -28509.046225, best rearrangement setting 15
Bootstrap[261]: Time 4.743046 seconds, bootstrap likelihood -29160.255224, best rearrangement setting 7
Bootstrap[262]: Time 4.933348 seconds, bootstrap likelihood -29621.248512, best rearrangement setting 10
Bootstrap[263]: Time 4.903237 seconds, bootstrap likelihood -30137.707051, best rearrangement setting 9
Bootstrap[264]: Time 5.511637 seconds, bootstrap likelihood -28805.769209, best rearrangement setting 13
Bootstrap[265]: Time 4.514301 seconds, bootstrap likelihood -29036.284582, best rearrangement setting 6
Bootstrap[266]: Time 4.631362 seconds, bootstrap likelihood -30276.037227, best rearrangement setting 9
Bootstrap[267]: Time 6.485145 seconds, bootstrap likelihood -29399.611261, best rearrangement setting 15
Bootstrap[268]: Time 5.011225 seconds, bootstrap likelihood -29017.927858, best rearrangement setting 11
Bootstrap[269]: Time 4.771863 seconds, bootstrap likelihood -28521.661855, best rearrangement setting 7
Bootstrap[270]: Time 6.073199 seconds, bootstrap likelihood -29492.677311, best rearrangement setting 11
Bootstrap[271]: Time 5.298369 seconds, bootstrap likelihood -29924.380349, best rearrangement setting 8
Bootstrap[272]: Time 5.824038 seconds, bootstrap likelihood -29004.995770, best rearrangement setting 13
Bootstrap[273]: Time 5.652591 seconds, bootstrap likelihood -30543.486034, best rearrangement setting 12
Bootstrap[274]: Time 5.124211 seconds, bootstrap likelihood -29453.261614, best rearrangement setting 7
Bootstrap[275]: Time 5.426263 seconds, bootstrap likelihood -29391.582472, best rearrangement setting 14
Bootstrap[276]: Time 5.246351 seconds, bootstrap likelihood -29236.838273, best rearrangement setting 11
Bootstrap[277]: Time 5.626025 seconds, bootstrap likelihood -29262.094714, best rearrangement setting 10
Bootstrap[278]: Time 5.303706 seconds, bootstrap likelihood -30134.858148, best rearrangement setting 8
Bootstrap[279]: Time 4.336509 seconds, bootstrap likelihood -28773.714576, best rearrangement setting 7
Bootstrap[280]: Time 4.668607 seconds, bootstrap likelihood -29263.818223, best rearrangement setting 12
Bootstrap[281]: Time 4.188563 seconds, bootstrap likelihood -30149.097013, best rearrangement setting 6
Bootstrap[282]: Time 4.294174 seconds, bootstrap likelihood -30231.425146, best rearrangement setting 6
Bootstrap[283]: Time 5.994471 seconds, bootstrap likelihood -28179.252335, best rearrangement setting 15
Bootstrap[284]: Time 4.692403 seconds, bootstrap likelihood -29061.234187, best rearrangement setting 7
Bootstrap[285]: Time 5.352079 seconds, bootstrap likelihood -29557.749744, best rearrangement setting 11
Bootstrap[286]: Time 4.804019 seconds, bootstrap likelihood -29273.698680, best rearrangement setting 7
Bootstrap[287]: Time 4.954885 seconds, bootstrap likelihood -29454.922290, best rearrangement setting 8
Bootstrap[288]: Time 4.519939 seconds, bootstrap likelihood -29416.825471, best rearrangement setting 7
Bootstrap[289]: Time 4.113494 seconds, bootstrap likelihood -29374.928738, best rearrangement setting 5
Bootstrap[290]: Time 6.528317 seconds, bootstrap likelihood -29197.123123, best rearrangement setting 15
Bootstrap[291]: Time 5.539638 seconds, bootstrap likelihood -29278.747657, best rearrangement setting 10
Bootstrap[292]: Time 4.639036 seconds, bootstrap likelihood -29209.811081, best rearrangement setting 7
Bootstrap[293]: Time 4.416082 seconds, bootstrap likelihood -29879.056732, best rearrangement setting 5
Bootstrap[294]: Time 4.563834 seconds, bootstrap likelihood -29840.099065, best rearrangement setting 12
Bootstrap[295]: Time 5.102295 seconds, bootstrap likelihood -29230.342208, best rearrangement setting 9
Bootstrap[296]: Time 4.529075 seconds, bootstrap likelihood -28508.208259, best rearrangement setting 7
Bootstrap[297]: Time 4.563941 seconds, bootstrap likelihood -28552.239227, best rearrangement setting 7
Bootstrap[298]: Time 5.017104 seconds, bootstrap likelihood -28942.988042, best rearrangement setting 9
Bootstrap[299]: Time 5.018225 seconds, bootstrap likelihood -28497.548124, best rearrangement setting 13
Bootstrap[300]: Time 4.833822 seconds, bootstrap likelihood -29061.417763, best rearrangement setting 7
Bootstrap[301]: Time 4.520882 seconds, bootstrap likelihood -28770.391489, best rearrangement setting 7
Bootstrap[302]: Time 5.812885 seconds, bootstrap likelihood -29403.546450, best rearrangement setting 11
Bootstrap[303]: Time 4.412241 seconds, bootstrap likelihood -29130.365197, best rearrangement setting 7
Bootstrap[304]: Time 5.457790 seconds, bootstrap likelihood -29510.550053, best rearrangement setting 13
Bootstrap[305]: Time 5.264765 seconds, bootstrap likelihood -29184.814542, best rearrangement setting 10
Bootstrap[306]: Time 5.048819 seconds, bootstrap likelihood -29102.804710, best rearrangement setting 11
Bootstrap[307]: Time 5.114409 seconds, bootstrap likelihood -28320.332243, best rearrangement setting 10
Bootstrap[308]: Time 5.418872 seconds, bootstrap likelihood -29684.953023, best rearrangement setting 15
Bootstrap[309]: Time 5.150946 seconds, bootstrap likelihood -29585.483326, best rearrangement setting 9
Bootstrap[310]: Time 5.445099 seconds, bootstrap likelihood -28479.347933, best rearrangement setting 12
Bootstrap[311]: Time 4.502589 seconds, bootstrap likelihood -29319.117022, best rearrangement setting 6
Bootstrap[312]: Time 4.247184 seconds, bootstrap likelihood -29593.138928, best rearrangement setting 11
Bootstrap[313]: Time 4.562651 seconds, bootstrap likelihood -30170.827963, best rearrangement setting 7
Bootstrap[314]: Time 4.873959 seconds, bootstrap likelihood -29809.981148, best rearrangement setting 8
Bootstrap[315]: Time 5.101735 seconds, bootstrap likelihood -29142.820288, best rearrangement setting 10
Bootstrap[316]: Time 4.228160 seconds, bootstrap likelihood -30031.103448, best rearrangement setting 6
Bootstrap[317]: Time 5.536842 seconds, bootstrap likelihood -29136.922180, best rearrangement setting 15
Bootstrap[318]: Time 5.941032 seconds, bootstrap likelihood -28883.300483, best rearrangement setting 13
Bootstrap[319]: Time 5.186972 seconds, bootstrap likelihood -29443.469344, best rearrangement setting 11
Bootstrap[320]: Time 5.130008 seconds, bootstrap likelihood -28036.770529, best rearrangement setting 12
Bootstrap[321]: Time 5.864292 seconds, bootstrap likelihood -28918.939946, best rearrangement setting 11
Bootstrap[322]: Time 4.447766 seconds, bootstrap likelihood -29046.278536, best rearrangement setting 6
Bootstrap[323]: Time 6.087771 seconds, bootstrap likelihood -28617.772579, best rearrangement setting 14
Bootstrap[324]: Time 5.315368 seconds, bootstrap likelihood -29686.002956, best rearrangement setting 13
Bootstrap[325]: Time 5.403391 seconds, bootstrap likelihood -28787.015074, best rearrangement setting 13
Bootstrap[326]: Time 4.884742 seconds, bootstrap likelihood -27287.050429, best rearrangement setting 7
Bootstrap[327]: Time 4.903014 seconds, bootstrap likelihood -28933.074260, best rearrangement setting 10
Bootstrap[328]: Time 5.751369 seconds, bootstrap likelihood -28697.338402, best rearrangement setting 12
Bootstrap[329]: Time 5.349589 seconds, bootstrap likelihood -28167.324473, best rearrangement setting 11
Bootstrap[330]: Time 5.276672 seconds, bootstrap likelihood -29560.996558, best rearrangement setting 10
Bootstrap[331]: Time 5.591641 seconds, bootstrap likelihood -28428.193627, best rearrangement setting 9
Bootstrap[332]: Time 5.916240 seconds, bootstrap likelihood -28740.674235, best rearrangement setting 11
Bootstrap[333]: Time 5.539829 seconds, bootstrap likelihood -29985.195562, best rearrangement setting 11
Bootstrap[334]: Time 4.421052 seconds, bootstrap likelihood -29623.058548, best rearrangement setting 8
Bootstrap[335]: Time 4.345217 seconds, bootstrap likelihood -28167.738925, best rearrangement setting 5
Bootstrap[336]: Time 5.734736 seconds, bootstrap likelihood -29619.873900, best rearrangement setting 13
Bootstrap[337]: Time 5.342908 seconds, bootstrap likelihood -30097.217957, best rearrangement setting 7
Bootstrap[338]: Time 5.997459 seconds, bootstrap likelihood -29934.942216, best rearrangement setting 14
Bootstrap[339]: Time 4.244954 seconds, bootstrap likelihood -29924.134061, best rearrangement setting 6
Bootstrap[340]: Time 5.941633 seconds, bootstrap likelihood -29413.909765, best rearrangement setting 10
Bootstrap[341]: Time 4.773693 seconds, bootstrap likelihood -29534.267130, best rearrangement setting 9
Bootstrap[342]: Time 5.944418 seconds, bootstrap likelihood -28807.605901, best rearrangement setting 11
Bootstrap[343]: Time 4.380293 seconds, bootstrap likelihood -28994.208273, best rearrangement setting 6
Bootstrap[344]: Time 4.176091 seconds, bootstrap likelihood -29721.737192, best rearrangement setting 6
Bootstrap[345]: Time 4.690188 seconds, bootstrap likelihood -29180.796766, best rearrangement setting 8
Bootstrap[346]: Time 5.816215 seconds, bootstrap likelihood -29690.863311, best rearrangement setting 14
Bootstrap[347]: Time 5.261909 seconds, bootstrap likelihood -29454.811696, best rearrangement setting 13
Bootstrap[348]: Time 4.800711 seconds, bootstrap likelihood -29848.336247, best rearrangement setting 7
Bootstrap[349]: Time 4.583805 seconds, bootstrap likelihood -27785.241489, best rearrangement setting 6
Bootstrap[350]: Time 4.704247 seconds, bootstrap likelihood -30763.368391, best rearrangement setting 5
Bootstrap[351]: Time 4.346621 seconds, bootstrap likelihood -29282.106970, best rearrangement setting 5
Bootstrap[352]: Time 3.828335 seconds, bootstrap likelihood -29852.187140, best rearrangement setting 6
Bootstrap[353]: Time 5.502491 seconds, bootstrap likelihood -29177.538716, best rearrangement setting 13
Bootstrap[354]: Time 4.024495 seconds, bootstrap likelihood -28987.631183, best rearrangement setting 5
Bootstrap[355]: Time 4.426017 seconds, bootstrap likelihood -29053.383352, best rearrangement setting 5
Bootstrap[356]: Time 5.088308 seconds, bootstrap likelihood -29501.333497, best rearrangement setting 14
Bootstrap[357]: Time 4.947335 seconds, bootstrap likelihood -28628.638909, best rearrangement setting 15
Bootstrap[358]: Time 5.343876 seconds, bootstrap likelihood -29689.264239, best rearrangement setting 12
Bootstrap[359]: Time 5.289889 seconds, bootstrap likelihood -28974.970439, best rearrangement setting 11
Bootstrap[360]: Time 6.091966 seconds, bootstrap likelihood -28125.583192, best rearrangement setting 9
Bootstrap[361]: Time 4.924311 seconds, bootstrap likelihood -28528.273255, best rearrangement setting 7
Bootstrap[362]: Time 5.251003 seconds, bootstrap likelihood -29226.155232, best rearrangement setting 14
Bootstrap[363]: Time 4.547962 seconds, bootstrap likelihood -29580.278025, best rearrangement setting 5
Bootstrap[364]: Time 5.435605 seconds, bootstrap likelihood -29755.614618, best rearrangement setting 15
Bootstrap[365]: Time 5.650158 seconds, bootstrap likelihood -28919.665445, best rearrangement setting 10
Bootstrap[366]: Time 4.347992 seconds, bootstrap likelihood -29624.382323, best rearrangement setting 5
Bootstrap[367]: Time 4.546200 seconds, bootstrap likelihood -29240.046360, best rearrangement setting 6
Bootstrap[368]: Time 5.229345 seconds, bootstrap likelihood -29445.954073, best rearrangement setting 11
Bootstrap[369]: Time 5.808282 seconds, bootstrap likelihood -29227.414324, best rearrangement setting 14
Bootstrap[370]: Time 6.472725 seconds, bootstrap likelihood -29723.512783, best rearrangement setting 10
Bootstrap[371]: Time 5.697071 seconds, bootstrap likelihood -29318.899563, best rearrangement setting 14
Bootstrap[372]: Time 5.481201 seconds, bootstrap likelihood -28605.461860, best rearrangement setting 9
Bootstrap[373]: Time 4.556540 seconds, bootstrap likelihood -29109.669239, best rearrangement setting 6
Bootstrap[374]: Time 3.811537 seconds, bootstrap likelihood -28968.971515, best rearrangement setting 5
Bootstrap[375]: Time 6.493662 seconds, bootstrap likelihood -28949.291804, best rearrangement setting 13
Bootstrap[376]: Time 5.992349 seconds, bootstrap likelihood -28280.803657, best rearrangement setting 12
Bootstrap[377]: Time 5.061852 seconds, bootstrap likelihood -29198.910755, best rearrangement setting 11
Bootstrap[378]: Time 5.197533 seconds, bootstrap likelihood -29977.740034, best rearrangement setting 7
Bootstrap[379]: Time 6.376352 seconds, bootstrap likelihood -29568.601676, best rearrangement setting 13
Bootstrap[380]: Time 6.263251 seconds, bootstrap likelihood -30405.247404, best rearrangement setting 13
Bootstrap[381]: Time 5.299314 seconds, bootstrap likelihood -28427.685653, best rearrangement setting 11
Bootstrap[382]: Time 6.114135 seconds, bootstrap likelihood -28831.538248, best rearrangement setting 13
Bootstrap[383]: Time 5.580081 seconds, bootstrap likelihood -28977.263214, best rearrangement setting 12
Bootstrap[384]: Time 5.177786 seconds, bootstrap likelihood -29195.979025, best rearrangement setting 8
Bootstrap[385]: Time 5.295745 seconds, bootstrap likelihood -29585.737464, best rearrangement setting 12
Bootstrap[386]: Time 5.648886 seconds, bootstrap likelihood -28987.572138, best rearrangement setting 12
Bootstrap[387]: Time 5.873913 seconds, bootstrap likelihood -28790.736181, best rearrangement setting 14
Bootstrap[388]: Time 6.396631 seconds, bootstrap likelihood -28845.993384, best rearrangement setting 13
Bootstrap[389]: Time 5.403444 seconds, bootstrap likelihood -30217.213437, best rearrangement setting 9
Bootstrap[390]: Time 5.777792 seconds, bootstrap likelihood -28147.693788, best rearrangement setting 12
Bootstrap[391]: Time 6.595376 seconds, bootstrap likelihood -28524.178572, best rearrangement setting 14
Bootstrap[392]: Time 5.844479 seconds, bootstrap likelihood -30141.245222, best rearrangement setting 14
Bootstrap[393]: Time 6.191704 seconds, bootstrap likelihood -29574.638878, best rearrangement setting 10
Bootstrap[394]: Time 5.164428 seconds, bootstrap likelihood -28952.561102, best rearrangement setting 9
Bootstrap[395]: Time 5.091633 seconds, bootstrap likelihood -28710.176833, best rearrangement setting 9
Bootstrap[396]: Time 5.597849 seconds, bootstrap likelihood -28520.946074, best rearrangement setting 11
Bootstrap[397]: Time 4.974451 seconds, bootstrap likelihood -29238.527730, best rearrangement setting 9
Bootstrap[398]: Time 4.401867 seconds, bootstrap likelihood -29407.387479, best rearrangement setting 5
Bootstrap[399]: Time 4.134519 seconds, bootstrap likelihood -28437.604780, best rearrangement setting 6
Bootstrap[400]: Time 4.894523 seconds, bootstrap likelihood -30517.072210, best rearrangement setting 5
Bootstrap[401]: Time 5.677014 seconds, bootstrap likelihood -28049.649699, best rearrangement setting 14
Bootstrap[402]: Time 5.986968 seconds, bootstrap likelihood -27713.791421, best rearrangement setting 12
Bootstrap[403]: Time 3.855910 seconds, bootstrap likelihood -28767.478018, best rearrangement setting 5
Bootstrap[404]: Time 5.577689 seconds, bootstrap likelihood -30055.848305, best rearrangement setting 15
Bootstrap[405]: Time 5.483708 seconds, bootstrap likelihood -29350.354714, best rearrangement setting 15
Bootstrap[406]: Time 4.511976 seconds, bootstrap likelihood -29738.291781, best rearrangement setting 6
Bootstrap[407]: Time 4.523465 seconds, bootstrap likelihood -29324.309793, best rearrangement setting 6
Bootstrap[408]: Time 6.072946 seconds, bootstrap likelihood -29213.522316, best rearrangement setting 11
Bootstrap[409]: Time 5.102340 seconds, bootstrap likelihood -28675.233939, best rearrangement setting 10
Bootstrap[410]: Time 6.314822 seconds, bootstrap likelihood -29530.553979, best rearrangement setting 15
Bootstrap[411]: Time 5.612566 seconds, bootstrap likelihood -30104.137660, best rearrangement setting 12
Bootstrap[412]: Time 5.940028 seconds, bootstrap likelihood -29134.616271, best rearrangement setting 13
Bootstrap[413]: Time 6.226807 seconds, bootstrap likelihood -28341.655314, best rearrangement setting 15
Bootstrap[414]: Time 6.215555 seconds, bootstrap likelihood -28648.314161, best rearrangement setting 14
Bootstrap[415]: Time 5.545453 seconds, bootstrap likelihood -29655.881945, best rearrangement setting 12
Bootstrap[416]: Time 5.358349 seconds, bootstrap likelihood -30079.953028, best rearrangement setting 14
Bootstrap[417]: Time 4.752781 seconds, bootstrap likelihood -29084.581145, best rearrangement setting 6
Bootstrap[418]: Time 6.252491 seconds, bootstrap likelihood -29963.553174, best rearrangement setting 10
Bootstrap[419]: Time 4.958255 seconds, bootstrap likelihood -29915.361477, best rearrangement setting 9
Bootstrap[420]: Time 5.902255 seconds, bootstrap likelihood -28457.808898, best rearrangement setting 9
Bootstrap[421]: Time 5.795519 seconds, bootstrap likelihood -29051.901928, best rearrangement setting 11
Bootstrap[422]: Time 5.390019 seconds, bootstrap likelihood -29630.028249, best rearrangement setting 12
Bootstrap[423]: Time 4.861939 seconds, bootstrap likelihood -29308.149743, best rearrangement setting 6
Bootstrap[424]: Time 4.636119 seconds, bootstrap likelihood -29047.022457, best rearrangement setting 6
Bootstrap[425]: Time 4.365207 seconds, bootstrap likelihood -29704.172351, best rearrangement setting 6
Bootstrap[426]: Time 4.643629 seconds, bootstrap likelihood -29148.974810, best rearrangement setting 6
Bootstrap[427]: Time 4.815421 seconds, bootstrap likelihood -29580.135726, best rearrangement setting 8
Bootstrap[428]: Time 5.050458 seconds, bootstrap likelihood -28172.702906, best rearrangement setting 10
Bootstrap[429]: Time 4.457270 seconds, bootstrap likelihood -29401.004356, best rearrangement setting 7
Bootstrap[430]: Time 5.814368 seconds, bootstrap likelihood -29780.645786, best rearrangement setting 10
Bootstrap[431]: Time 5.421450 seconds, bootstrap likelihood -30613.045850, best rearrangement setting 15
Bootstrap[432]: Time 5.067119 seconds, bootstrap likelihood -28929.165525, best rearrangement setting 12
Bootstrap[433]: Time 5.449421 seconds, bootstrap likelihood -28704.722006, best rearrangement setting 15
Bootstrap[434]: Time 6.297715 seconds, bootstrap likelihood -29189.275398, best rearrangement setting 11
Bootstrap[435]: Time 5.293317 seconds, bootstrap likelihood -28525.756459, best rearrangement setting 11
Bootstrap[436]: Time 4.368311 seconds, bootstrap likelihood -28368.791507, best rearrangement setting 5
Bootstrap[437]: Time 4.407617 seconds, bootstrap likelihood -29219.261233, best rearrangement setting 6
Bootstrap[438]: Time 4.857781 seconds, bootstrap likelihood -29633.653769, best rearrangement setting 12
Bootstrap[439]: Time 5.598045 seconds, bootstrap likelihood -28865.835360, best rearrangement setting 10
Bootstrap[440]: Time 5.457870 seconds, bootstrap likelihood -28936.502715, best rearrangement setting 13
Bootstrap[441]: Time 4.322724 seconds, bootstrap likelihood -30242.313275, best rearrangement setting 6
Bootstrap[442]: Time 4.705765 seconds, bootstrap likelihood -29340.114910, best rearrangement setting 8
Bootstrap[443]: Time 4.546196 seconds, bootstrap likelihood -29257.183294, best rearrangement setting 7
Bootstrap[444]: Time 4.431157 seconds, bootstrap likelihood -28666.625413, best rearrangement setting 7
Bootstrap[445]: Time 4.529633 seconds, bootstrap likelihood -28834.738277, best rearrangement setting 7
Bootstrap[446]: Time 5.317618 seconds, bootstrap likelihood -28569.544193, best rearrangement setting 11
Bootstrap[447]: Time 6.088850 seconds, bootstrap likelihood -29332.415467, best rearrangement setting 14
Bootstrap[448]: Time 5.076660 seconds, bootstrap likelihood -29406.383475, best rearrangement setting 9
Bootstrap[449]: Time 6.020469 seconds, bootstrap likelihood -27304.296094, best rearrangement setting 15
Bootstrap[450]: Time 4.689779 seconds, bootstrap likelihood -29284.343169, best rearrangement setting 6
Bootstrap[451]: Time 4.145981 seconds, bootstrap likelihood -28509.396829, best rearrangement setting 7
Bootstrap[452]: Time 6.268544 seconds, bootstrap likelihood -29890.121274, best rearrangement setting 13
Bootstrap[453]: Time 4.113907 seconds, bootstrap likelihood -29135.174298, best rearrangement setting 5
Bootstrap[454]: Time 5.445366 seconds, bootstrap likelihood -29623.146030, best rearrangement setting 13
Bootstrap[455]: Time 4.494276 seconds, bootstrap likelihood -28903.487537, best rearrangement setting 8
Bootstrap[456]: Time 4.698592 seconds, bootstrap likelihood -30331.022375, best rearrangement setting 8
Bootstrap[457]: Time 4.343370 seconds, bootstrap likelihood -29728.517771, best rearrangement setting 7
Bootstrap[458]: Time 4.543429 seconds, bootstrap likelihood -29871.402304, best rearrangement setting 12
Bootstrap[459]: Time 4.396172 seconds, bootstrap likelihood -29165.963784, best rearrangement setting 6
Bootstrap[460]: Time 5.013836 seconds, bootstrap likelihood -27685.852316, best rearrangement setting 10
Bootstrap[461]: Time 4.520965 seconds, bootstrap likelihood -30064.513620, best rearrangement setting 7
Bootstrap[462]: Time 4.908991 seconds, bootstrap likelihood -29430.979969, best rearrangement setting 8
Bootstrap[463]: Time 5.900008 seconds, bootstrap likelihood -28424.979465, best rearrangement setting 15
Bootstrap[464]: Time 4.318337 seconds, bootstrap likelihood -28776.500597, best rearrangement setting 5
Bootstrap[465]: Time 4.979530 seconds, bootstrap likelihood -27911.274786, best rearrangement setting 9
Bootstrap[466]: Time 4.478530 seconds, bootstrap likelihood -30089.813588, best rearrangement setting 5
Bootstrap[467]: Time 5.468788 seconds, bootstrap likelihood -29048.915109, best rearrangement setting 11
Bootstrap[468]: Time 5.404234 seconds, bootstrap likelihood -29056.304542, best rearrangement setting 10
Bootstrap[469]: Time 4.944653 seconds, bootstrap likelihood -29075.475171, best rearrangement setting 11
Bootstrap[470]: Time 5.226185 seconds, bootstrap likelihood -28884.006631, best rearrangement setting 9
Bootstrap[471]: Time 5.080470 seconds, bootstrap likelihood -29128.969204, best rearrangement setting 11
Bootstrap[472]: Time 5.225541 seconds, bootstrap likelihood -29044.099078, best rearrangement setting 9
Bootstrap[473]: Time 5.247086 seconds, bootstrap likelihood -29045.908258, best rearrangement setting 11
Bootstrap[474]: Time 5.539807 seconds, bootstrap likelihood -28566.404594, best rearrangement setting 11
Bootstrap[475]: Time 5.311423 seconds, bootstrap likelihood -29338.060136, best rearrangement setting 8
Bootstrap[476]: Time 4.377617 seconds, bootstrap likelihood -30694.015776, best rearrangement setting 5
Bootstrap[477]: Time 3.996798 seconds, bootstrap likelihood -28425.309995, best rearrangement setting 5
Bootstrap[478]: Time 5.934303 seconds, bootstrap likelihood -29183.012605, best rearrangement setting 11
Bootstrap[479]: Time 5.140253 seconds, bootstrap likelihood -28406.374330, best rearrangement setting 7
Bootstrap[480]: Time 5.797703 seconds, bootstrap likelihood -28863.989881, best rearrangement setting 10
Bootstrap[481]: Time 5.952416 seconds, bootstrap likelihood -29272.009565, best rearrangement setting 12
Bootstrap[482]: Time 4.241459 seconds, bootstrap likelihood -28824.160850, best rearrangement setting 5
Bootstrap[483]: Time 4.294204 seconds, bootstrap likelihood -28350.855001, best rearrangement setting 6
Bootstrap[484]: Time 5.340111 seconds, bootstrap likelihood -28360.503079, best rearrangement setting 13
Bootstrap[485]: Time 5.355757 seconds, bootstrap likelihood -29200.992821, best rearrangement setting 14
Bootstrap[486]: Time 3.881599 seconds, bootstrap likelihood -28710.534469, best rearrangement setting 6
Bootstrap[487]: Time 6.547913 seconds, bootstrap likelihood -28902.144085, best rearrangement setting 14
Bootstrap[488]: Time 5.186152 seconds, bootstrap likelihood -30009.909178, best rearrangement setting 8
Bootstrap[489]: Time 4.448970 seconds, bootstrap likelihood -29603.854604, best rearrangement setting 7
Bootstrap[490]: Time 5.502919 seconds, bootstrap likelihood -28508.710394, best rearrangement setting 14
Bootstrap[491]: Time 5.042217 seconds, bootstrap likelihood -28866.177670, best rearrangement setting 12
Bootstrap[492]: Time 5.343808 seconds, bootstrap likelihood -29456.051261, best rearrangement setting 10
Bootstrap[493]: Time 4.137167 seconds, bootstrap likelihood -30513.733160, best rearrangement setting 5
Bootstrap[494]: Time 4.668707 seconds, bootstrap likelihood -29128.053969, best rearrangement setting 8
Bootstrap[495]: Time 4.233117 seconds, bootstrap likelihood -28834.260742, best rearrangement setting 5
Bootstrap[496]: Time 5.684006 seconds, bootstrap likelihood -28948.754678, best rearrangement setting 11
Bootstrap[497]: Time 5.765366 seconds, bootstrap likelihood -29090.801932, best rearrangement setting 13
Bootstrap[498]: Time 4.425433 seconds, bootstrap likelihood -29800.161379, best rearrangement setting 6
Bootstrap[499]: Time 5.529231 seconds, bootstrap likelihood -28696.226899, best rearrangement setting 12
Bootstrap[500]: Time 4.865204 seconds, bootstrap likelihood -29381.693716, best rearrangement setting 6
Bootstrap[501]: Time 4.699840 seconds, bootstrap likelihood -29268.969911, best rearrangement setting 12
Bootstrap[502]: Time 5.355071 seconds, bootstrap likelihood -30377.618357, best rearrangement setting 13
Bootstrap[503]: Time 5.722874 seconds, bootstrap likelihood -28144.886221, best rearrangement setting 11
Bootstrap[504]: Time 4.584124 seconds, bootstrap likelihood -28108.181282, best rearrangement setting 7
Bootstrap[505]: Time 5.250314 seconds, bootstrap likelihood -28797.501490, best rearrangement setting 11
Bootstrap[506]: Time 5.609318 seconds, bootstrap likelihood -28578.711762, best rearrangement setting 12
Bootstrap[507]: Time 5.106848 seconds, bootstrap likelihood -29378.893215, best rearrangement setting 10
Bootstrap[508]: Time 6.177759 seconds, bootstrap likelihood -28728.638885, best rearrangement setting 14
Bootstrap[509]: Time 4.377970 seconds, bootstrap likelihood -29528.303157, best rearrangement setting 6
Bootstrap[510]: Time 4.624847 seconds, bootstrap likelihood -30158.540463, best rearrangement setting 6
Bootstrap[511]: Time 4.396758 seconds, bootstrap likelihood -29738.907034, best rearrangement setting 8
Bootstrap[512]: Time 4.439809 seconds, bootstrap likelihood -29167.974509, best rearrangement setting 8
Bootstrap[513]: Time 4.598630 seconds, bootstrap likelihood -28959.858892, best rearrangement setting 15
Bootstrap[514]: Time 4.644434 seconds, bootstrap likelihood -29299.440044, best rearrangement setting 9
Bootstrap[515]: Time 4.699177 seconds, bootstrap likelihood -29621.889210, best rearrangement setting 8
Bootstrap[516]: Time 6.521224 seconds, bootstrap likelihood -29939.889351, best rearrangement setting 15
Bootstrap[517]: Time 5.157555 seconds, bootstrap likelihood -29608.666301, best rearrangement setting 10
Bootstrap[518]: Time 5.843606 seconds, bootstrap likelihood -29113.255212, best rearrangement setting 15
Bootstrap[519]: Time 5.368940 seconds, bootstrap likelihood -29673.104298, best rearrangement setting 11
Bootstrap[520]: Time 6.374133 seconds, bootstrap likelihood -28523.851018, best rearrangement setting 15
Bootstrap[521]: Time 5.354656 seconds, bootstrap likelihood -28727.237853, best rearrangement setting 15
Bootstrap[522]: Time 5.274250 seconds, bootstrap likelihood -28656.444194, best rearrangement setting 15
Bootstrap[523]: Time 5.337982 seconds, bootstrap likelihood -28994.042845, best rearrangement setting 15
Bootstrap[524]: Time 3.879755 seconds, bootstrap likelihood -29087.114523, best rearrangement setting 5
Bootstrap[525]: Time 5.695009 seconds, bootstrap likelihood -28487.623827, best rearrangement setting 12
Bootstrap[526]: Time 5.038653 seconds, bootstrap likelihood -29940.607490, best rearrangement setting 8
Bootstrap[527]: Time 4.724083 seconds, bootstrap likelihood -28789.500105, best rearrangement setting 7
Bootstrap[528]: Time 4.523256 seconds, bootstrap likelihood -28858.264476, best rearrangement setting 10
Bootstrap[529]: Time 3.920973 seconds, bootstrap likelihood -28506.349803, best rearrangement setting 5
Bootstrap[530]: Time 5.322668 seconds, bootstrap likelihood -28371.232136, best rearrangement setting 8
Bootstrap[531]: Time 5.717454 seconds, bootstrap likelihood -28889.615361, best rearrangement setting 12
Bootstrap[532]: Time 5.344158 seconds, bootstrap likelihood -29606.375481, best rearrangement setting 10
Bootstrap[533]: Time 6.340684 seconds, bootstrap likelihood -28673.025224, best rearrangement setting 14
Bootstrap[534]: Time 4.623528 seconds, bootstrap likelihood -28461.345629, best rearrangement setting 9
Bootstrap[535]: Time 5.959936 seconds, bootstrap likelihood -29096.094153, best rearrangement setting 14
Bootstrap[536]: Time 5.419403 seconds, bootstrap likelihood -29204.057990, best rearrangement setting 15
Bootstrap[537]: Time 4.320699 seconds, bootstrap likelihood -29433.346117, best rearrangement setting 6
Bootstrap[538]: Time 5.166341 seconds, bootstrap likelihood -29458.324210, best rearrangement setting 12
Bootstrap[539]: Time 5.238593 seconds, bootstrap likelihood -27612.482388, best rearrangement setting 10
Bootstrap[540]: Time 5.098270 seconds, bootstrap likelihood -29444.112956, best rearrangement setting 8
Bootstrap[541]: Time 5.044190 seconds, bootstrap likelihood -29353.185342, best rearrangement setting 12
Bootstrap[542]: Time 4.781977 seconds, bootstrap likelihood -28312.489743, best rearrangement setting 8
Bootstrap[543]: Time 6.300363 seconds, bootstrap likelihood -28829.025836, best rearrangement setting 14
Bootstrap[544]: Time 4.665754 seconds, bootstrap likelihood -29015.039462, best rearrangement setting 7
Bootstrap[545]: Time 5.585627 seconds, bootstrap likelihood -29885.936312, best rearrangement setting 15
Bootstrap[546]: Time 5.351277 seconds, bootstrap likelihood -29466.947959, best rearrangement setting 9
Bootstrap[547]: Time 5.381488 seconds, bootstrap likelihood -28934.135388, best rearrangement setting 10
Bootstrap[548]: Time 4.102860 seconds, bootstrap likelihood -29293.648301, best rearrangement setting 5
Bootstrap[549]: Time 5.602891 seconds, bootstrap likelihood -28830.842837, best rearrangement setting 12


Stopped Rapid BS search after 550 replicates with MRE-based Bootstopping criterion
WRF Average of 100 random splits: 2.482022
Overall Time for 550 Rapid Bootstraps 2836.379275 seconds
Average Time per Rapid Bootstrap 5.157053 seconds

Starting ML Search ...

Fast ML optimization finished

Fast ML search Time: 1712.800879 seconds

Slow ML Search 0 Likelihood: -33261.431228
Slow ML Search 1 Likelihood: -33259.263301
Slow ML Search 2 Likelihood: -33259.787336
Slow ML Search 3 Likelihood: -33259.430199
Slow ML Search 4 Likelihood: -33259.596252
Slow ML Search 5 Likelihood: -33259.430853
Slow ML Search 6 Likelihood: -33259.430268
Slow ML Search 7 Likelihood: -33259.735388
Slow ML Search 8 Likelihood: -33261.540465
Slow ML Search 9 Likelihood: -33259.286004
Slow ML optimization finished

Slow ML search Time: 209.710238 seconds
Thorough ML search Time: 14.588085 seconds

Final ML Optimization Likelihood: -33256.848338

Model Information:

Model Parameters of Partition 0, Name: No Name Provided, Type of Data: DNA
alpha: 0.243501
Tree-Length: 1.630787
rate A <-> C: 1.440978
rate A <-> G: 1.891845
rate A <-> T: 0.702099
rate C <-> G: 0.357543
rate C <-> T: 3.744074
rate G <-> T: 1.000000

freq pi(A): 0.268275
freq pi(C): 0.214085
freq pi(G): 0.257656
freq pi(T): 0.259984


ML search took 1937.100425 secs or 0.538083 hours

Combined Bootstrap and ML search took 4773.479763 secs or 1.325967 hours

Drawing Bootstrap Support Values on best-scoring ML tree ...


Found 1 tree in File /home/kaplipa/Guido/loranths/step3/RAxML_bestTree.exLF.noq


Found 1 tree in File /home/kaplipa/Guido/loranths/step3/RAxML_bestTree.exLF.noq

Program execution info written to /home/kaplipa/Guido/loranths/step3/RAxML_info.exLF.noq
All 550 bootstrapped trees written to: /home/kaplipa/Guido/loranths/step3/RAxML_bootstrap.exLF.noq

Best-scoring ML tree written to: /home/kaplipa/Guido/loranths/step3/RAxML_bestTree.exLF.noq

Best-scoring ML tree with support values written to: /home/kaplipa/Guido/loranths/step3/RAxML_bipartitions.exLF.noq

Best-scoring ML tree with support values as branch labels written to: /home/kaplipa/Guido/loranths/step3/RAxML_bipartitionsBranchLabels.exLF.noq

Overall execution time for full ML analysis: 4773.597310 secs or 1.325999 hours or 0.055250 days
