# Supplementary material for: Eocene Loranthaceae pollen pushes back divergence ages for major splits in the family
Source: PeerJ. 2017 Jun 7;5:e3373. doi: 10.7717/peerj.3373 (PMC5466002; doi:10.7717/peerj.3373)
Supplement: Supplemental Information 8 — This archive includes all data and analysis files referred to in the main text and supplementary files that are needed to reproduce the shown results. See GuideToFiles.txt for naming schemes and contents of each subfolder included in this archive, and File S1 for analysis set-ups and further background information. [file peerj-05-3373-s008.zip › Step3_speciestrees/ML/RAxML_info.exLF.q]

IMPORTANT WARNING: Alignment column 2321 contains only undetermined values which will be treated as missing data
IMPORTANT WARNING: Alignment column 2322 contains only undetermined values which will be treated as missing data
IMPORTANT WARNING: Alignment column 2489 contains only undetermined values which will be treated as missing data
IMPORTANT WARNING: Alignment column 2520 contains only undetermined values which will be treated as missing data
IMPORTANT WARNING: Alignment column 2548 contains only undetermined values which will be treated as missing data
IMPORTANT WARNING: Alignment column 2549 contains only undetermined values which will be treated as missing data
IMPORTANT WARNING: Alignment column 2550 contains only undetermined values which will be treated as missing data
IMPORTANT WARNING: Alignment column 5831 contains only undetermined values which will be treated as missing data
IMPORTANT WARNING: Alignment column 5832 contains only undetermined values which will be treated as missing data
IMPORTANT WARNING: Alignment column 5833 contains only undetermined values which will be treated as missing data

IMPORTANT WARNING
Found 10 columns that contain only undetermined values which will be treated as missing data.
Normally these columns should be excluded from the analysis.


Just in case you might need it, a mixed model file with 
model assignments for undetermined columns removed is printed to file part.exLF.reduced
An alignment file with undetermined columns removed has already
been printed to file 00_conc.all.c.m1.epf.exLF.reduced

Alignment has 10 completely undetermined sites that will be automatically removed from the input data


This is RAxML version 8.2.4 released by Alexandros Stamatakis on October 02 2015.

With greatly appreciated code contributions by:
Andre Aberer      (HITS)
Simon Berger      (HITS)
Alexey Kozlov     (HITS)
Kassian Kobert    (HITS)
David Dao         (KIT and HITS)
Nick Pattengale   (Sandia)
Wayne Pfeiffer    (SDSC)
Akifumi S. Tanabe (NRIFS)

Alignment has 2568 distinct alignment patterns

Proportion of gaps and completely undetermined characters in this alignment: 52.04%

RAxML rapid bootstrapping and subsequent ML search

Using 6 distinct models/data partitions with joint branch length optimization


Executing 1000 rapid bootstrap inferences and thereafter a thorough ML search 

All free model parameters will be estimated by RAxML
ML estimate of 25 per site rate categories

Likelihood of final tree will be evaluated and optimized under GAMMA

GAMMA Model parameters will be estimated up to an accuracy of 0.1000000000 Log Likelihood units

Partition: 0
Alignment Patterns: 482
Name: 18S
DataType: DNA
Substitution Matrix: GTR


Partition: 1
Alignment Patterns: 679
Name: 25S
DataType: DNA
Substitution Matrix: GTR


Partition: 2
Alignment Patterns: 391
Name: matK1st
DataType: DNA
Substitution Matrix: GTR


Partition: 3
Alignment Patterns: 363
Name: matK2nd
DataType: DNA
Substitution Matrix: GTR


Partition: 4
Alignment Patterns: 399
Name: matK3rd
DataType: DNA
Substitution Matrix: GTR


Partition: 5
Alignment Patterns: 254
Name: trnLi
DataType: DNA
Substitution Matrix: GTR


RAxML was called as follows:

/home/kaplipa/SOFTWARE/standard-RAxML/raxmlHPC-PTHREADS-SSE3 -T 24 -s 00_conc.all.c.m1.epf.exLF -m GTRCAT -n exLF.q -f a -x 64566 -# autoMRE -q part.exLF -p 1234 


Time for BS model parameter optimization 4.202124
Bootstrap[0]: Time 21.095468 seconds, bootstrap likelihood -28633.440263, best rearrangement setting 5
Bootstrap[1]: Time 16.359443 seconds, bootstrap likelihood -29531.769302, best rearrangement setting 9
Bootstrap[2]: Time 18.342962 seconds, bootstrap likelihood -28781.998243, best rearrangement setting 14
Bootstrap[3]: Time 20.477813 seconds, bootstrap likelihood -28637.760193, best rearrangement setting 15
Bootstrap[4]: Time 14.333492 seconds, bootstrap likelihood -27436.203166, best rearrangement setting 5
Bootstrap[5]: Time 18.694156 seconds, bootstrap likelihood -28914.416430, best rearrangement setting 12
Bootstrap[6]: Time 16.843601 seconds, bootstrap likelihood -29047.874076, best rearrangement setting 8
Bootstrap[7]: Time 16.305430 seconds, bootstrap likelihood -28525.049996, best rearrangement setting 8
Bootstrap[8]: Time 18.491671 seconds, bootstrap likelihood -28156.600935, best rearrangement setting 12
Bootstrap[9]: Time 14.758206 seconds, bootstrap likelihood -27550.751858, best rearrangement setting 7
Bootstrap[10]: Time 15.361405 seconds, bootstrap likelihood -27947.068131, best rearrangement setting 7
Bootstrap[11]: Time 16.872299 seconds, bootstrap likelihood -27975.469526, best rearrangement setting 11
Bootstrap[12]: Time 13.689984 seconds, bootstrap likelihood -27643.781917, best rearrangement setting 5
Bootstrap[13]: Time 14.131997 seconds, bootstrap likelihood -27588.648337, best rearrangement setting 5
Bootstrap[14]: Time 14.884844 seconds, bootstrap likelihood -28364.902853, best rearrangement setting 6
Bootstrap[15]: Time 20.490966 seconds, bootstrap likelihood -28965.470069, best rearrangement setting 14
Bootstrap[16]: Time 17.052702 seconds, bootstrap likelihood -27840.695630, best rearrangement setting 11
Bootstrap[17]: Time 16.276779 seconds, bootstrap likelihood -29186.749652, best rearrangement setting 9
Bootstrap[18]: Time 17.308433 seconds, bootstrap likelihood -28014.985161, best rearrangement setting 9
Bootstrap[19]: Time 20.787706 seconds, bootstrap likelihood -28064.489347, best rearrangement setting 14
Bootstrap[20]: Time 19.346470 seconds, bootstrap likelihood -28582.705784, best rearrangement setting 12
Bootstrap[21]: Time 16.284434 seconds, bootstrap likelihood -28104.743377, best rearrangement setting 11
Bootstrap[22]: Time 14.798456 seconds, bootstrap likelihood -28612.118719, best rearrangement setting 7
Bootstrap[23]: Time 17.721947 seconds, bootstrap likelihood -28700.950109, best rearrangement setting 15
Bootstrap[24]: Time 18.340398 seconds, bootstrap likelihood -28213.539680, best rearrangement setting 14
Bootstrap[25]: Time 18.217553 seconds, bootstrap likelihood -28619.132074, best rearrangement setting 15
Bootstrap[26]: Time 13.608566 seconds, bootstrap likelihood -27809.576616, best rearrangement setting 6
Bootstrap[27]: Time 17.998088 seconds, bootstrap likelihood -28829.442513, best rearrangement setting 15
Bootstrap[28]: Time 19.621537 seconds, bootstrap likelihood -27690.502900, best rearrangement setting 15
Bootstrap[29]: Time 16.947741 seconds, bootstrap likelihood -28941.207056, best rearrangement setting 9
Bootstrap[30]: Time 15.005207 seconds, bootstrap likelihood -27721.513604, best rearrangement setting 7
Bootstrap[31]: Time 18.994772 seconds, bootstrap likelihood -27977.092206, best rearrangement setting 11
Bootstrap[32]: Time 16.211957 seconds, bootstrap likelihood -28438.550308, best rearrangement setting 7
Bootstrap[33]: Time 17.078460 seconds, bootstrap likelihood -28089.085449, best rearrangement setting 8
Bootstrap[34]: Time 16.813655 seconds, bootstrap likelihood -28398.695920, best rearrangement setting 14
Bootstrap[35]: Time 15.952822 seconds, bootstrap likelihood -29076.741569, best rearrangement setting 7
Bootstrap[36]: Time 15.016801 seconds, bootstrap likelihood -28263.480475, best rearrangement setting 11
Bootstrap[37]: Time 14.359011 seconds, bootstrap likelihood -27720.322679, best rearrangement setting 8
Bootstrap[38]: Time 15.539388 seconds, bootstrap likelihood -28309.495889, best rearrangement setting 6
Bootstrap[39]: Time 14.187861 seconds, bootstrap likelihood -28483.612417, best rearrangement setting 5
Bootstrap[40]: Time 19.699395 seconds, bootstrap likelihood -27941.374750, best rearrangement setting 12
Bootstrap[41]: Time 17.713079 seconds, bootstrap likelihood -29043.488506, best rearrangement setting 13
Bootstrap[42]: Time 14.892228 seconds, bootstrap likelihood -28896.796169, best rearrangement setting 6
Bootstrap[43]: Time 16.742257 seconds, bootstrap likelihood -27903.669451, best rearrangement setting 9
Bootstrap[44]: Time 17.270688 seconds, bootstrap likelihood -28252.281003, best rearrangement setting 10
Bootstrap[45]: Time 17.246118 seconds, bootstrap likelihood -28288.647648, best rearrangement setting 9
Bootstrap[46]: Time 14.062755 seconds, bootstrap likelihood -28351.337060, best rearrangement setting 5
Bootstrap[47]: Time 16.542331 seconds, bootstrap likelihood -27701.856176, best rearrangement setting 11
Bootstrap[48]: Time 13.229806 seconds, bootstrap likelihood -28355.627904, best rearrangement setting 5
Bootstrap[49]: Time 13.601438 seconds, bootstrap likelihood -28833.523492, best rearrangement setting 5
Bootstrap[50]: Time 17.621306 seconds, bootstrap likelihood -28411.487785, best rearrangement setting 8
Bootstrap[51]: Time 17.684435 seconds, bootstrap likelihood -27389.892530, best rearrangement setting 10
Bootstrap[52]: Time 19.367146 seconds, bootstrap likelihood -28217.022646, best rearrangement setting 12
Bootstrap[53]: Time 16.687978 seconds, bootstrap likelihood -28460.138577, best rearrangement setting 7
Bootstrap[54]: Time 16.164929 seconds, bootstrap likelihood -28404.962130, best rearrangement setting 7
Bootstrap[55]: Time 13.075877 seconds, bootstrap likelihood -28374.540655, best rearrangement setting 5
Bootstrap[56]: Time 16.591073 seconds, bootstrap likelihood -28485.437129, best rearrangement setting 7
Bootstrap[57]: Time 18.540901 seconds, bootstrap likelihood -28971.861931, best rearrangement setting 13
Bootstrap[58]: Time 16.671603 seconds, bootstrap likelihood -28803.847050, best rearrangement setting 8
Bootstrap[59]: Time 19.583051 seconds, bootstrap likelihood -27886.533900, best rearrangement setting 13
Bootstrap[60]: Time 15.376688 seconds, bootstrap likelihood -28377.226665, best rearrangement setting 8
Bootstrap[61]: Time 18.705659 seconds, bootstrap likelihood -26516.623743, best rearrangement setting 11
Bootstrap[62]: Time 16.310205 seconds, bootstrap likelihood -27931.907314, best rearrangement setting 13
Bootstrap[63]: Time 17.766457 seconds, bootstrap likelihood -28754.813486, best rearrangement setting 13
Bootstrap[64]: Time 15.405186 seconds, bootstrap likelihood -28149.054466, best rearrangement setting 7
Bootstrap[65]: Time 16.834677 seconds, bootstrap likelihood -28933.557102, best rearrangement setting 10
Bootstrap[66]: Time 18.038430 seconds, bootstrap likelihood -28568.009615, best rearrangement setting 15
Bootstrap[67]: Time 19.172227 seconds, bootstrap likelihood -26981.598695, best rearrangement setting 10
Bootstrap[68]: Time 15.620633 seconds, bootstrap likelihood -28446.809240, best rearrangement setting 8
Bootstrap[69]: Time 15.752529 seconds, bootstrap likelihood -28587.085359, best rearrangement setting 15
Bootstrap[70]: Time 17.847814 seconds, bootstrap likelihood -28546.638029, best rearrangement setting 11
Bootstrap[71]: Time 18.012175 seconds, bootstrap likelihood -28307.516948, best rearrangement setting 15
Bootstrap[72]: Time 18.225001 seconds, bootstrap likelihood -28844.244856, best rearrangement setting 13
Bootstrap[73]: Time 17.124513 seconds, bootstrap likelihood -27914.183922, best rearrangement setting 8
Bootstrap[74]: Time 18.060213 seconds, bootstrap likelihood -27566.563026, best rearrangement setting 11
Bootstrap[75]: Time 22.025138 seconds, bootstrap likelihood -28492.932267, best rearrangement setting 14
Bootstrap[76]: Time 16.841151 seconds, bootstrap likelihood -27823.084808, best rearrangement setting 15
Bootstrap[77]: Time 18.352794 seconds, bootstrap likelihood -28444.827976, best rearrangement setting 11
Bootstrap[78]: Time 14.251338 seconds, bootstrap likelihood -27879.677462, best rearrangement setting 6
Bootstrap[79]: Time 17.101737 seconds, bootstrap likelihood -28166.024082, best rearrangement setting 11
Bootstrap[80]: Time 17.816878 seconds, bootstrap likelihood -27352.717694, best rearrangement setting 14
Bootstrap[81]: Time 17.755143 seconds, bootstrap likelihood -28605.821643, best rearrangement setting 9
Bootstrap[82]: Time 18.376021 seconds, bootstrap likelihood -29463.883900, best rearrangement setting 15
Bootstrap[83]: Time 17.111372 seconds, bootstrap likelihood -28509.187266, best rearrangement setting 7
Bootstrap[84]: Time 17.154799 seconds, bootstrap likelihood -28194.080492, best rearrangement setting 8
Bootstrap[85]: Time 17.490602 seconds, bootstrap likelihood -28574.556634, best rearrangement setting 10
Bootstrap[86]: Time 17.674287 seconds, bootstrap likelihood -28596.473186, best rearrangement setting 10
Bootstrap[87]: Time 21.820530 seconds, bootstrap likelihood -27521.616591, best rearrangement setting 13
Bootstrap[88]: Time 18.202316 seconds, bootstrap likelihood -27449.557835, best rearrangement setting 14
Bootstrap[89]: Time 18.599278 seconds, bootstrap likelihood -27884.071624, best rearrangement setting 14
Bootstrap[90]: Time 17.816220 seconds, bootstrap likelihood -27711.381822, best rearrangement setting 13
Bootstrap[91]: Time 16.772462 seconds, bootstrap likelihood -27993.161538, best rearrangement setting 12
Bootstrap[92]: Time 17.393474 seconds, bootstrap likelihood -28160.236001, best rearrangement setting 10
Bootstrap[93]: Time 17.674955 seconds, bootstrap likelihood -28958.475466, best rearrangement setting 11
Bootstrap[94]: Time 15.005773 seconds, bootstrap likelihood -28114.622990, best rearrangement setting 5
Bootstrap[95]: Time 20.207675 seconds, bootstrap likelihood -28664.310800, best rearrangement setting 15
Bootstrap[96]: Time 14.412310 seconds, bootstrap likelihood -28620.731027, best rearrangement setting 6
Bootstrap[97]: Time 15.936941 seconds, bootstrap likelihood -27628.295369, best rearrangement setting 11
Bootstrap[98]: Time 18.908124 seconds, bootstrap likelihood -28855.218168, best rearrangement setting 15
Bootstrap[99]: Time 15.260890 seconds, bootstrap likelihood -28177.008090, best rearrangement setting 6
Bootstrap[100]: Time 18.308454 seconds, bootstrap likelihood -27116.705787, best rearrangement setting 11
Bootstrap[101]: Time 15.936216 seconds, bootstrap likelihood -28275.569974, best rearrangement setting 6
Bootstrap[102]: Time 17.788216 seconds, bootstrap likelihood -28777.936628, best rearrangement setting 8
Bootstrap[103]: Time 17.267305 seconds, bootstrap likelihood -27499.351650, best rearrangement setting 15
Bootstrap[104]: Time 14.617744 seconds, bootstrap likelihood -28527.622421, best rearrangement setting 8
Bootstrap[105]: Time 21.441616 seconds, bootstrap likelihood -28478.009484, best rearrangement setting 14
Bootstrap[106]: Time 18.236901 seconds, bootstrap likelihood -28049.168764, best rearrangement setting 12
Bootstrap[107]: Time 16.773746 seconds, bootstrap likelihood -28928.930290, best rearrangement setting 6
Bootstrap[108]: Time 18.886342 seconds, bootstrap likelihood -28152.656414, best rearrangement setting 13
Bootstrap[109]: Time 18.149003 seconds, bootstrap likelihood -28275.430032, best rearrangement setting 10
Bootstrap[110]: Time 15.545807 seconds, bootstrap likelihood -28645.449856, best rearrangement setting 14
Bootstrap[111]: Time 15.061036 seconds, bootstrap likelihood -27953.385454, best rearrangement setting 7
Bootstrap[112]: Time 16.983525 seconds, bootstrap likelihood -28653.707612, best rearrangement setting 15
Bootstrap[113]: Time 22.289759 seconds, bootstrap likelihood -28594.979004, best rearrangement setting 12
Bootstrap[114]: Time 16.397663 seconds, bootstrap likelihood -27521.921433, best rearrangement setting 12
Bootstrap[115]: Time 14.293694 seconds, bootstrap likelihood -28183.420468, best rearrangement setting 5
Bootstrap[116]: Time 18.293351 seconds, bootstrap likelihood -28408.914350, best rearrangement setting 14
Bootstrap[117]: Time 15.575248 seconds, bootstrap likelihood -28410.283471, best rearrangement setting 7
Bootstrap[118]: Time 16.061660 seconds, bootstrap likelihood -29022.520799, best rearrangement setting 8
Bootstrap[119]: Time 18.426096 seconds, bootstrap likelihood -28237.645475, best rearrangement setting 15
Bootstrap[120]: Time 16.412284 seconds, bootstrap likelihood -27004.672558, best rearrangement setting 7
Bootstrap[121]: Time 16.843000 seconds, bootstrap likelihood -27659.439206, best rearrangement setting 8
Bootstrap[122]: Time 15.369123 seconds, bootstrap likelihood -28459.969423, best rearrangement setting 6
Bootstrap[123]: Time 18.020422 seconds, bootstrap likelihood -27778.128704, best rearrangement setting 10
Bootstrap[124]: Time 19.358373 seconds, bootstrap likelihood -28311.936282, best rearrangement setting 15
Bootstrap[125]: Time 22.266429 seconds, bootstrap likelihood -27695.609239, best rearrangement setting 12
Bootstrap[126]: Time 18.140817 seconds, bootstrap likelihood -27916.879077, best rearrangement setting 15
Bootstrap[127]: Time 16.330643 seconds, bootstrap likelihood -27580.375783, best rearrangement setting 7
Bootstrap[128]: Time 16.864881 seconds, bootstrap likelihood -27972.816652, best rearrangement setting 11
Bootstrap[129]: Time 14.520075 seconds, bootstrap likelihood -28180.820256, best rearrangement setting 6
Bootstrap[130]: Time 20.534283 seconds, bootstrap likelihood -29094.811369, best rearrangement setting 14
Bootstrap[131]: Time 18.276366 seconds, bootstrap likelihood -27588.335734, best rearrangement setting 15
Bootstrap[132]: Time 19.139882 seconds, bootstrap likelihood -28664.720143, best rearrangement setting 12
Bootstrap[133]: Time 20.331118 seconds, bootstrap likelihood -28657.728275, best rearrangement setting 12
Bootstrap[134]: Time 20.519932 seconds, bootstrap likelihood -27339.535040, best rearrangement setting 14
Bootstrap[135]: Time 16.986089 seconds, bootstrap likelihood -28903.636060, best rearrangement setting 9
Bootstrap[136]: Time 18.573398 seconds, bootstrap likelihood -28223.902097, best rearrangement setting 12
Bootstrap[137]: Time 17.857211 seconds, bootstrap likelihood -28669.203778, best rearrangement setting 13
Bootstrap[138]: Time 17.762326 seconds, bootstrap likelihood -28541.907605, best rearrangement setting 10
Bootstrap[139]: Time 21.247276 seconds, bootstrap likelihood -28256.799876, best rearrangement setting 14
Bootstrap[140]: Time 14.918022 seconds, bootstrap likelihood -28176.423621, best rearrangement setting 5
Bootstrap[141]: Time 18.676960 seconds, bootstrap likelihood -28554.085316, best rearrangement setting 13
Bootstrap[142]: Time 16.104307 seconds, bootstrap likelihood -27448.972300, best rearrangement setting 9
Bootstrap[143]: Time 14.580548 seconds, bootstrap likelihood -27660.166093, best rearrangement setting 6
Bootstrap[144]: Time 18.494249 seconds, bootstrap likelihood -27545.961081, best rearrangement setting 15
Bootstrap[145]: Time 15.013476 seconds, bootstrap likelihood -27633.983729, best rearrangement setting 7
Bootstrap[146]: Time 17.129941 seconds, bootstrap likelihood -28584.673517, best rearrangement setting 12
Bootstrap[147]: Time 16.158688 seconds, bootstrap likelihood -28256.926283, best rearrangement setting 9
Bootstrap[148]: Time 17.509480 seconds, bootstrap likelihood -28674.978358, best rearrangement setting 10
Bootstrap[149]: Time 18.684789 seconds, bootstrap likelihood -29800.525363, best rearrangement setting 10
Bootstrap[150]: Time 17.149551 seconds, bootstrap likelihood -28249.608019, best rearrangement setting 10
Bootstrap[151]: Time 16.405544 seconds, bootstrap likelihood -28352.601357, best rearrangement setting 9
Bootstrap[152]: Time 17.532930 seconds, bootstrap likelihood -27009.216852, best rearrangement setting 9
Bootstrap[153]: Time 17.519856 seconds, bootstrap likelihood -27845.907279, best rearrangement setting 11
Bootstrap[154]: Time 19.811494 seconds, bootstrap likelihood -28538.242111, best rearrangement setting 12
Bootstrap[155]: Time 16.406843 seconds, bootstrap likelihood -28086.286499, best rearrangement setting 11
Bootstrap[156]: Time 15.417507 seconds, bootstrap likelihood -27941.133067, best rearrangement setting 11
Bootstrap[157]: Time 17.132516 seconds, bootstrap likelihood -28512.320536, best rearrangement setting 10
Bootstrap[158]: Time 16.131884 seconds, bootstrap likelihood -28135.298833, best rearrangement setting 7
Bootstrap[159]: Time 18.474669 seconds, bootstrap likelihood -28490.939680, best rearrangement setting 13
Bootstrap[160]: Time 16.125833 seconds, bootstrap likelihood -27749.974109, best rearrangement setting 8
Bootstrap[161]: Time 16.896782 seconds, bootstrap likelihood -28026.773445, best rearrangement setting 10
Bootstrap[162]: Time 15.336954 seconds, bootstrap likelihood -28966.938326, best rearrangement setting 6
Bootstrap[163]: Time 18.097398 seconds, bootstrap likelihood -28641.546258, best rearrangement setting 15
Bootstrap[164]: Time 15.666842 seconds, bootstrap likelihood -28317.813196, best rearrangement setting 11
Bootstrap[165]: Time 13.161333 seconds, bootstrap likelihood -27390.485615, best rearrangement setting 5
Bootstrap[166]: Time 17.881783 seconds, bootstrap likelihood -27864.082459, best rearrangement setting 12
Bootstrap[167]: Time 21.167884 seconds, bootstrap likelihood -28599.644047, best rearrangement setting 15
Bootstrap[168]: Time 13.850255 seconds, bootstrap likelihood -28628.715056, best rearrangement setting 5
Bootstrap[169]: Time 20.417702 seconds, bootstrap likelihood -28950.107318, best rearrangement setting 13
Bootstrap[170]: Time 18.586508 seconds, bootstrap likelihood -27845.204389, best rearrangement setting 14
Bootstrap[171]: Time 15.069048 seconds, bootstrap likelihood -28716.891571, best rearrangement setting 5
Bootstrap[172]: Time 20.341008 seconds, bootstrap likelihood -28604.918760, best rearrangement setting 14
Bootstrap[173]: Time 17.610468 seconds, bootstrap likelihood -27974.134198, best rearrangement setting 9
Bootstrap[174]: Time 20.684763 seconds, bootstrap likelihood -28961.128727, best rearrangement setting 15
Bootstrap[175]: Time 16.364300 seconds, bootstrap likelihood -29365.956151, best rearrangement setting 8
Bootstrap[176]: Time 19.955020 seconds, bootstrap likelihood -28341.647160, best rearrangement setting 11
Bootstrap[177]: Time 18.169223 seconds, bootstrap likelihood -28427.915996, best rearrangement setting 15
Bootstrap[178]: Time 19.650688 seconds, bootstrap likelihood -28769.806634, best rearrangement setting 15
Bootstrap[179]: Time 14.248046 seconds, bootstrap likelihood -28268.118820, best rearrangement setting 5
Bootstrap[180]: Time 13.524505 seconds, bootstrap likelihood -28355.763412, best rearrangement setting 6
Bootstrap[181]: Time 16.091848 seconds, bootstrap likelihood -28654.030128, best rearrangement setting 14
Bootstrap[182]: Time 18.184243 seconds, bootstrap likelihood -28055.851151, best rearrangement setting 15
Bootstrap[183]: Time 17.688206 seconds, bootstrap likelihood -28613.094994, best rearrangement setting 10
Bootstrap[184]: Time 18.792962 seconds, bootstrap likelihood -28063.619617, best rearrangement setting 12
Bootstrap[185]: Time 18.880648 seconds, bootstrap likelihood -29040.788577, best rearrangement setting 14
Bootstrap[186]: Time 18.673994 seconds, bootstrap likelihood -27629.993147, best rearrangement setting 13
Bootstrap[187]: Time 20.602989 seconds, bootstrap likelihood -27413.881982, best rearrangement setting 11
Bootstrap[188]: Time 18.898871 seconds, bootstrap likelihood -28086.589445, best rearrangement setting 10
Bootstrap[189]: Time 15.610856 seconds, bootstrap likelihood -29256.982915, best rearrangement setting 6
Bootstrap[190]: Time 16.410130 seconds, bootstrap likelihood -28016.923313, best rearrangement setting 8
Bootstrap[191]: Time 15.976094 seconds, bootstrap likelihood -28756.636686, best rearrangement setting 9
Bootstrap[192]: Time 19.190701 seconds, bootstrap likelihood -27347.168290, best rearrangement setting 15
Bootstrap[193]: Time 18.726370 seconds, bootstrap likelihood -27453.225776, best rearrangement setting 13
Bootstrap[194]: Time 17.068175 seconds, bootstrap likelihood -27292.969614, best rearrangement setting 10
Bootstrap[195]: Time 18.878178 seconds, bootstrap likelihood -27952.017501, best rearrangement setting 14
Bootstrap[196]: Time 15.304366 seconds, bootstrap likelihood -27470.155077, best rearrangement setting 7
Bootstrap[197]: Time 18.489356 seconds, bootstrap likelihood -29071.556631, best rearrangement setting 14
Bootstrap[198]: Time 19.032723 seconds, bootstrap likelihood -28194.191076, best rearrangement setting 15
Bootstrap[199]: Time 18.075199 seconds, bootstrap likelihood -27904.925830, best rearrangement setting 12
Bootstrap[200]: Time 16.054202 seconds, bootstrap likelihood -28460.860950, best rearrangement setting 9
Bootstrap[201]: Time 14.836929 seconds, bootstrap likelihood -28386.745906, best rearrangement setting 5
Bootstrap[202]: Time 16.360679 seconds, bootstrap likelihood -27308.417265, best rearrangement setting 11
Bootstrap[203]: Time 20.963987 seconds, bootstrap likelihood -27432.392497, best rearrangement setting 14
Bootstrap[204]: Time 15.053779 seconds, bootstrap likelihood -28128.368338, best rearrangement setting 5
Bootstrap[205]: Time 16.450139 seconds, bootstrap likelihood -28584.271003, best rearrangement setting 10
Bootstrap[206]: Time 16.258960 seconds, bootstrap likelihood -28618.419467, best rearrangement setting 9
Bootstrap[207]: Time 15.560570 seconds, bootstrap likelihood -28603.319749, best rearrangement setting 6
Bootstrap[208]: Time 16.163269 seconds, bootstrap likelihood -28230.379294, best rearrangement setting 9
Bootstrap[209]: Time 21.537081 seconds, bootstrap likelihood -27352.167007, best rearrangement setting 15
Bootstrap[210]: Time 16.868722 seconds, bootstrap likelihood -27930.233115, best rearrangement setting 11
Bootstrap[211]: Time 15.773719 seconds, bootstrap likelihood -27887.386410, best rearrangement setting 7
Bootstrap[212]: Time 17.971221 seconds, bootstrap likelihood -27845.207976, best rearrangement setting 13
Bootstrap[213]: Time 13.719529 seconds, bootstrap likelihood -28198.218737, best rearrangement setting 5
Bootstrap[214]: Time 15.054708 seconds, bootstrap likelihood -28577.999105, best rearrangement setting 9
Bootstrap[215]: Time 14.330786 seconds, bootstrap likelihood -27915.084465, best rearrangement setting 5
Bootstrap[216]: Time 16.701402 seconds, bootstrap likelihood -28117.036464, best rearrangement setting 15
Bootstrap[217]: Time 15.343317 seconds, bootstrap likelihood -28665.033608, best rearrangement setting 6
Bootstrap[218]: Time 18.190774 seconds, bootstrap likelihood -28122.327478, best rearrangement setting 13
Bootstrap[219]: Time 15.104315 seconds, bootstrap likelihood -29235.394633, best rearrangement setting 10
Bootstrap[220]: Time 16.037863 seconds, bootstrap likelihood -27919.160692, best rearrangement setting 9
Bootstrap[221]: Time 14.064972 seconds, bootstrap likelihood -28180.821171, best rearrangement setting 5
Bootstrap[222]: Time 19.176153 seconds, bootstrap likelihood -27996.532572, best rearrangement setting 11
Bootstrap[223]: Time 15.434147 seconds, bootstrap likelihood -28605.989549, best rearrangement setting 7
Bootstrap[224]: Time 16.984123 seconds, bootstrap likelihood -28305.256482, best rearrangement setting 15
Bootstrap[225]: Time 17.481652 seconds, bootstrap likelihood -27593.678636, best rearrangement setting 9
Bootstrap[226]: Time 16.472865 seconds, bootstrap likelihood -27903.618630, best rearrangement setting 7
Bootstrap[227]: Time 16.833459 seconds, bootstrap likelihood -28933.051721, best rearrangement setting 8
Bootstrap[228]: Time 18.338114 seconds, bootstrap likelihood -28138.431418, best rearrangement setting 10
Bootstrap[229]: Time 15.179659 seconds, bootstrap likelihood -27430.937979, best rearrangement setting 5
Bootstrap[230]: Time 18.976085 seconds, bootstrap likelihood -28422.299312, best rearrangement setting 14
Bootstrap[231]: Time 18.183978 seconds, bootstrap likelihood -28493.462313, best rearrangement setting 14
Bootstrap[232]: Time 18.755077 seconds, bootstrap likelihood -28146.606154, best rearrangement setting 13
Bootstrap[233]: Time 19.566873 seconds, bootstrap likelihood -28360.982382, best rearrangement setting 14
Bootstrap[234]: Time 15.494622 seconds, bootstrap likelihood -27547.006499, best rearrangement setting 8
Bootstrap[235]: Time 14.300071 seconds, bootstrap likelihood -28212.068171, best rearrangement setting 6
Bootstrap[236]: Time 17.681228 seconds, bootstrap likelihood -28797.223831, best rearrangement setting 9
Bootstrap[237]: Time 16.003043 seconds, bootstrap likelihood -28686.715513, best rearrangement setting 13
Bootstrap[238]: Time 18.791555 seconds, bootstrap likelihood -27894.829434, best rearrangement setting 12
Bootstrap[239]: Time 17.493773 seconds, bootstrap likelihood -28332.767315, best rearrangement setting 10
Bootstrap[240]: Time 17.397294 seconds, bootstrap likelihood -27855.559448, best rearrangement setting 12
Bootstrap[241]: Time 20.841438 seconds, bootstrap likelihood -28490.145652, best rearrangement setting 14
Bootstrap[242]: Time 17.041593 seconds, bootstrap likelihood -28691.160843, best rearrangement setting 10
Bootstrap[243]: Time 16.886730 seconds, bootstrap likelihood -28239.854226, best rearrangement setting 11
Bootstrap[244]: Time 13.673203 seconds, bootstrap likelihood -28500.030853, best rearrangement setting 5
Bootstrap[245]: Time 17.541743 seconds, bootstrap likelihood -28181.520025, best rearrangement setting 9
Bootstrap[246]: Time 16.746543 seconds, bootstrap likelihood -28175.654853, best rearrangement setting 9
Bootstrap[247]: Time 15.266443 seconds, bootstrap likelihood -28342.700719, best rearrangement setting 6
Bootstrap[248]: Time 14.593550 seconds, bootstrap likelihood -28097.481588, best rearrangement setting 5
Bootstrap[249]: Time 15.631905 seconds, bootstrap likelihood -27795.359767, best rearrangement setting 7
Bootstrap[250]: Time 16.970646 seconds, bootstrap likelihood -28612.760780, best rearrangement setting 10
Bootstrap[251]: Time 20.238017 seconds, bootstrap likelihood -28894.945779, best rearrangement setting 12
Bootstrap[252]: Time 15.236193 seconds, bootstrap likelihood -27898.951859, best rearrangement setting 6
Bootstrap[253]: Time 15.343094 seconds, bootstrap likelihood -28102.632388, best rearrangement setting 6
Bootstrap[254]: Time 17.370676 seconds, bootstrap likelihood -27970.655136, best rearrangement setting 11
Bootstrap[255]: Time 18.204648 seconds, bootstrap likelihood -27842.405705, best rearrangement setting 10
Bootstrap[256]: Time 15.489944 seconds, bootstrap likelihood -29518.092615, best rearrangement setting 12
Bootstrap[257]: Time 13.184259 seconds, bootstrap likelihood -28309.405516, best rearrangement setting 6
Bootstrap[258]: Time 19.986231 seconds, bootstrap likelihood -28752.804288, best rearrangement setting 12
Bootstrap[259]: Time 19.208729 seconds, bootstrap likelihood -28179.559245, best rearrangement setting 12
Bootstrap[260]: Time 19.466640 seconds, bootstrap likelihood -28308.854449, best rearrangement setting 15
Bootstrap[261]: Time 16.494912 seconds, bootstrap likelihood -27516.736122, best rearrangement setting 7
Bootstrap[262]: Time 16.822152 seconds, bootstrap likelihood -28509.824444, best rearrangement setting 10
Bootstrap[263]: Time 15.511783 seconds, bootstrap likelihood -28666.198380, best rearrangement setting 9
Bootstrap[264]: Time 19.148485 seconds, bootstrap likelihood -28000.516901, best rearrangement setting 13
Bootstrap[265]: Time 15.181153 seconds, bootstrap likelihood -28148.757888, best rearrangement setting 6
Bootstrap[266]: Time 18.079718 seconds, bootstrap likelihood -28388.613131, best rearrangement setting 9
Bootstrap[267]: Time 19.990296 seconds, bootstrap likelihood -28267.527894, best rearrangement setting 15
Bootstrap[268]: Time 18.522499 seconds, bootstrap likelihood -28168.287030, best rearrangement setting 11
Bootstrap[269]: Time 15.919004 seconds, bootstrap likelihood -27556.958366, best rearrangement setting 7
Bootstrap[270]: Time 16.498410 seconds, bootstrap likelihood -28562.832827, best rearrangement setting 11
Bootstrap[271]: Time 15.558488 seconds, bootstrap likelihood -27754.012795, best rearrangement setting 8
Bootstrap[272]: Time 20.562242 seconds, bootstrap likelihood -28121.027516, best rearrangement setting 13
Bootstrap[273]: Time 20.707072 seconds, bootstrap likelihood -27748.178686, best rearrangement setting 12
Bootstrap[274]: Time 17.206378 seconds, bootstrap likelihood -27922.691293, best rearrangement setting 7
Bootstrap[275]: Time 16.364735 seconds, bootstrap likelihood -28658.369773, best rearrangement setting 14
Bootstrap[276]: Time 20.865907 seconds, bootstrap likelihood -28096.482119, best rearrangement setting 11
Bootstrap[277]: Time 14.760023 seconds, bootstrap likelihood -27006.018260, best rearrangement setting 10
Bootstrap[278]: Time 14.746319 seconds, bootstrap likelihood -28025.025046, best rearrangement setting 8
Bootstrap[279]: Time 15.077416 seconds, bootstrap likelihood -27714.721910, best rearrangement setting 7
Bootstrap[280]: Time 18.910352 seconds, bootstrap likelihood -28763.983068, best rearrangement setting 12
Bootstrap[281]: Time 15.291797 seconds, bootstrap likelihood -28035.461452, best rearrangement setting 6
Bootstrap[282]: Time 14.254970 seconds, bootstrap likelihood -28117.680591, best rearrangement setting 6
Bootstrap[283]: Time 16.860056 seconds, bootstrap likelihood -28795.357305, best rearrangement setting 15
Bootstrap[284]: Time 14.869462 seconds, bootstrap likelihood -29161.620999, best rearrangement setting 7
Bootstrap[285]: Time 18.129090 seconds, bootstrap likelihood -27847.207428, best rearrangement setting 11
Bootstrap[286]: Time 15.745343 seconds, bootstrap likelihood -27553.578360, best rearrangement setting 7
Bootstrap[287]: Time 15.155334 seconds, bootstrap likelihood -27690.635764, best rearrangement setting 8
Bootstrap[288]: Time 15.535919 seconds, bootstrap likelihood -28371.039213, best rearrangement setting 7
Bootstrap[289]: Time 15.736440 seconds, bootstrap likelihood -28010.183320, best rearrangement setting 5
Bootstrap[290]: Time 20.300048 seconds, bootstrap likelihood -28035.123929, best rearrangement setting 15
Bootstrap[291]: Time 17.388726 seconds, bootstrap likelihood -29020.766513, best rearrangement setting 10
Bootstrap[292]: Time 14.732375 seconds, bootstrap likelihood -28594.187855, best rearrangement setting 7
Bootstrap[293]: Time 14.024982 seconds, bootstrap likelihood -28416.894919, best rearrangement setting 5
Bootstrap[294]: Time 16.311912 seconds, bootstrap likelihood -27734.588229, best rearrangement setting 12
Bootstrap[295]: Time 17.391694 seconds, bootstrap likelihood -28915.054716, best rearrangement setting 9
Bootstrap[296]: Time 15.303590 seconds, bootstrap likelihood -28918.658093, best rearrangement setting 7
Bootstrap[297]: Time 16.620716 seconds, bootstrap likelihood -28224.052935, best rearrangement setting 7
Bootstrap[298]: Time 16.192019 seconds, bootstrap likelihood -27665.786727, best rearrangement setting 9
Bootstrap[299]: Time 17.477051 seconds, bootstrap likelihood -27957.134553, best rearrangement setting 13
Bootstrap[300]: Time 14.967990 seconds, bootstrap likelihood -28101.974204, best rearrangement setting 7
Bootstrap[301]: Time 14.175946 seconds, bootstrap likelihood -27072.723809, best rearrangement setting 7
Bootstrap[302]: Time 16.874667 seconds, bootstrap likelihood -28058.359780, best rearrangement setting 11
Bootstrap[303]: Time 16.213758 seconds, bootstrap likelihood -27603.348701, best rearrangement setting 7
Bootstrap[304]: Time 18.568051 seconds, bootstrap likelihood -27676.645949, best rearrangement setting 13
Bootstrap[305]: Time 18.658836 seconds, bootstrap likelihood -27455.270444, best rearrangement setting 10
Bootstrap[306]: Time 19.544053 seconds, bootstrap likelihood -28222.513891, best rearrangement setting 11
Bootstrap[307]: Time 18.655581 seconds, bootstrap likelihood -28828.875316, best rearrangement setting 10
Bootstrap[308]: Time 17.704726 seconds, bootstrap likelihood -28069.158787, best rearrangement setting 15
Bootstrap[309]: Time 15.792067 seconds, bootstrap likelihood -28325.819078, best rearrangement setting 9
Bootstrap[310]: Time 19.477862 seconds, bootstrap likelihood -28354.533355, best rearrangement setting 12
Bootstrap[311]: Time 15.479289 seconds, bootstrap likelihood -28811.003185, best rearrangement setting 6
Bootstrap[312]: Time 17.620573 seconds, bootstrap likelihood -28457.557755, best rearrangement setting 11
Bootstrap[313]: Time 15.555420 seconds, bootstrap likelihood -29448.462919, best rearrangement setting 7
Bootstrap[314]: Time 15.780877 seconds, bootstrap likelihood -27966.821024, best rearrangement setting 8
Bootstrap[315]: Time 16.214046 seconds, bootstrap likelihood -28526.300024, best rearrangement setting 10
Bootstrap[316]: Time 13.401272 seconds, bootstrap likelihood -28493.364005, best rearrangement setting 6
Bootstrap[317]: Time 19.334717 seconds, bootstrap likelihood -27111.153819, best rearrangement setting 15
Bootstrap[318]: Time 19.970487 seconds, bootstrap likelihood -28659.450103, best rearrangement setting 13
Bootstrap[319]: Time 17.348365 seconds, bootstrap likelihood -29159.463682, best rearrangement setting 11
Bootstrap[320]: Time 18.452716 seconds, bootstrap likelihood -28188.178027, best rearrangement setting 12
Bootstrap[321]: Time 17.539335 seconds, bootstrap likelihood -28474.967235, best rearrangement setting 11
Bootstrap[322]: Time 15.922566 seconds, bootstrap likelihood -28419.434348, best rearrangement setting 6
Bootstrap[323]: Time 18.708460 seconds, bootstrap likelihood -28107.017535, best rearrangement setting 14
Bootstrap[324]: Time 17.979837 seconds, bootstrap likelihood -28230.643369, best rearrangement setting 13
Bootstrap[325]: Time 18.107974 seconds, bootstrap likelihood -27913.847257, best rearrangement setting 13
Bootstrap[326]: Time 15.107553 seconds, bootstrap likelihood -28441.103154, best rearrangement setting 7
Bootstrap[327]: Time 17.880576 seconds, bootstrap likelihood -27967.612438, best rearrangement setting 10
Bootstrap[328]: Time 18.283586 seconds, bootstrap likelihood -28653.286697, best rearrangement setting 12
Bootstrap[329]: Time 18.571813 seconds, bootstrap likelihood -27486.562146, best rearrangement setting 11
Bootstrap[330]: Time 19.459891 seconds, bootstrap likelihood -28520.410135, best rearrangement setting 10
Bootstrap[331]: Time 19.087652 seconds, bootstrap likelihood -28146.377711, best rearrangement setting 9
Bootstrap[332]: Time 18.843165 seconds, bootstrap likelihood -28459.534538, best rearrangement setting 11
Bootstrap[333]: Time 19.124311 seconds, bootstrap likelihood -27432.306508, best rearrangement setting 11
Bootstrap[334]: Time 16.143314 seconds, bootstrap likelihood -28384.409993, best rearrangement setting 8
Bootstrap[335]: Time 15.043660 seconds, bootstrap likelihood -28568.834067, best rearrangement setting 5
Bootstrap[336]: Time 16.605327 seconds, bootstrap likelihood -28816.583058, best rearrangement setting 13
Bootstrap[337]: Time 14.415136 seconds, bootstrap likelihood -28580.809611, best rearrangement setting 7
Bootstrap[338]: Time 20.318653 seconds, bootstrap likelihood -28610.559454, best rearrangement setting 14
Bootstrap[339]: Time 15.651368 seconds, bootstrap likelihood -28325.079880, best rearrangement setting 6
Bootstrap[340]: Time 18.310295 seconds, bootstrap likelihood -27519.154379, best rearrangement setting 10
Bootstrap[341]: Time 17.228062 seconds, bootstrap likelihood -28740.663972, best rearrangement setting 9
Bootstrap[342]: Time 17.127786 seconds, bootstrap likelihood -28297.994223, best rearrangement setting 11
Bootstrap[343]: Time 15.725475 seconds, bootstrap likelihood -27519.297106, best rearrangement setting 6
Bootstrap[344]: Time 15.687780 seconds, bootstrap likelihood -29061.213534, best rearrangement setting 6
Bootstrap[345]: Time 15.939581 seconds, bootstrap likelihood -27545.281257, best rearrangement setting 8
Bootstrap[346]: Time 18.565442 seconds, bootstrap likelihood -29414.220153, best rearrangement setting 14
Bootstrap[347]: Time 18.544447 seconds, bootstrap likelihood -28229.611115, best rearrangement setting 13
Bootstrap[348]: Time 16.905312 seconds, bootstrap likelihood -28342.002557, best rearrangement setting 7
Bootstrap[349]: Time 15.249690 seconds, bootstrap likelihood -28485.499456, best rearrangement setting 6
Bootstrap[350]: Time 14.879777 seconds, bootstrap likelihood -28103.774448, best rearrangement setting 5
Bootstrap[351]: Time 15.302371 seconds, bootstrap likelihood -28839.440390, best rearrangement setting 5
Bootstrap[352]: Time 16.382101 seconds, bootstrap likelihood -28807.026059, best rearrangement setting 6
Bootstrap[353]: Time 20.109674 seconds, bootstrap likelihood -27708.245469, best rearrangement setting 13
Bootstrap[354]: Time 14.326727 seconds, bootstrap likelihood -28886.804828, best rearrangement setting 5
Bootstrap[355]: Time 12.881288 seconds, bootstrap likelihood -28524.286711, best rearrangement setting 5
Bootstrap[356]: Time 18.052659 seconds, bootstrap likelihood -28906.398424, best rearrangement setting 14
Bootstrap[357]: Time 20.619394 seconds, bootstrap likelihood -27514.498008, best rearrangement setting 15
Bootstrap[358]: Time 16.830683 seconds, bootstrap likelihood -28096.625907, best rearrangement setting 12
Bootstrap[359]: Time 16.326697 seconds, bootstrap likelihood -27654.244529, best rearrangement setting 11
Bootstrap[360]: Time 19.662919 seconds, bootstrap likelihood -28066.564463, best rearrangement setting 9
Bootstrap[361]: Time 15.666175 seconds, bootstrap likelihood -27139.203569, best rearrangement setting 7
Bootstrap[362]: Time 21.366319 seconds, bootstrap likelihood -27564.121371, best rearrangement setting 14
Bootstrap[363]: Time 13.709336 seconds, bootstrap likelihood -28567.253102, best rearrangement setting 5
Bootstrap[364]: Time 18.768798 seconds, bootstrap likelihood -29182.149797, best rearrangement setting 15
Bootstrap[365]: Time 17.168720 seconds, bootstrap likelihood -27774.727384, best rearrangement setting 10
Bootstrap[366]: Time 13.820057 seconds, bootstrap likelihood -28004.181817, best rearrangement setting 5
Bootstrap[367]: Time 13.057214 seconds, bootstrap likelihood -28749.720699, best rearrangement setting 6
Bootstrap[368]: Time 16.571344 seconds, bootstrap likelihood -28388.927163, best rearrangement setting 11
Bootstrap[369]: Time 18.848090 seconds, bootstrap likelihood -28430.963715, best rearrangement setting 14
Bootstrap[370]: Time 17.404180 seconds, bootstrap likelihood -28178.064477, best rearrangement setting 10
Bootstrap[371]: Time 20.242951 seconds, bootstrap likelihood -28676.460192, best rearrangement setting 14
Bootstrap[372]: Time 18.238082 seconds, bootstrap likelihood -29291.278334, best rearrangement setting 9
Bootstrap[373]: Time 14.799963 seconds, bootstrap likelihood -28366.093446, best rearrangement setting 6
Bootstrap[374]: Time 14.556121 seconds, bootstrap likelihood -28339.328689, best rearrangement setting 5
Bootstrap[375]: Time 19.186805 seconds, bootstrap likelihood -29053.493266, best rearrangement setting 13
Bootstrap[376]: Time 16.116146 seconds, bootstrap likelihood -27872.769621, best rearrangement setting 12
Bootstrap[377]: Time 17.342491 seconds, bootstrap likelihood -28658.754954, best rearrangement setting 11
Bootstrap[378]: Time 16.708052 seconds, bootstrap likelihood -27603.006639, best rearrangement setting 7
Bootstrap[379]: Time 19.342706 seconds, bootstrap likelihood -28279.020316, best rearrangement setting 13
Bootstrap[380]: Time 17.603635 seconds, bootstrap likelihood -29688.071443, best rearrangement setting 13
Bootstrap[381]: Time 19.177625 seconds, bootstrap likelihood -28049.380842, best rearrangement setting 11
Bootstrap[382]: Time 18.454405 seconds, bootstrap likelihood -28333.020638, best rearrangement setting 13
Bootstrap[383]: Time 18.178486 seconds, bootstrap likelihood -27912.334884, best rearrangement setting 12
Bootstrap[384]: Time 16.156938 seconds, bootstrap likelihood -27613.499682, best rearrangement setting 8
Bootstrap[385]: Time 18.956896 seconds, bootstrap likelihood -28521.035521, best rearrangement setting 12
Bootstrap[386]: Time 17.219190 seconds, bootstrap likelihood -28758.968840, best rearrangement setting 12
Bootstrap[387]: Time 20.187152 seconds, bootstrap likelihood -28972.122805, best rearrangement setting 14
Bootstrap[388]: Time 16.800212 seconds, bootstrap likelihood -28744.804582, best rearrangement setting 13
Bootstrap[389]: Time 16.352219 seconds, bootstrap likelihood -28719.096506, best rearrangement setting 9
Bootstrap[390]: Time 17.860712 seconds, bootstrap likelihood -28091.687080, best rearrangement setting 12
Bootstrap[391]: Time 18.892948 seconds, bootstrap likelihood -27383.927769, best rearrangement setting 14
Bootstrap[392]: Time 19.958340 seconds, bootstrap likelihood -28583.103975, best rearrangement setting 14
Bootstrap[393]: Time 15.853817 seconds, bootstrap likelihood -29064.210363, best rearrangement setting 10
Bootstrap[394]: Time 17.693790 seconds, bootstrap likelihood -28331.217346, best rearrangement setting 9
Bootstrap[395]: Time 17.376687 seconds, bootstrap likelihood -28853.079997, best rearrangement setting 9
Bootstrap[396]: Time 17.689601 seconds, bootstrap likelihood -28249.608146, best rearrangement setting 11
Bootstrap[397]: Time 16.705561 seconds, bootstrap likelihood -28684.920218, best rearrangement setting 9
Bootstrap[398]: Time 14.076042 seconds, bootstrap likelihood -28407.714872, best rearrangement setting 5
Bootstrap[399]: Time 16.774995 seconds, bootstrap likelihood -28295.654066, best rearrangement setting 6
Bootstrap[400]: Time 15.307401 seconds, bootstrap likelihood -29007.473777, best rearrangement setting 5
Bootstrap[401]: Time 17.671979 seconds, bootstrap likelihood -28460.880443, best rearrangement setting 14
Bootstrap[402]: Time 23.345811 seconds, bootstrap likelihood -28089.133060, best rearrangement setting 12
Bootstrap[403]: Time 14.773971 seconds, bootstrap likelihood -28680.978957, best rearrangement setting 5
Bootstrap[404]: Time 18.893195 seconds, bootstrap likelihood -27059.752611, best rearrangement setting 15
Bootstrap[405]: Time 20.475426 seconds, bootstrap likelihood -28246.552574, best rearrangement setting 15
Bootstrap[406]: Time 16.269436 seconds, bootstrap likelihood -28637.409984, best rearrangement setting 6
Bootstrap[407]: Time 15.718485 seconds, bootstrap likelihood -28955.189862, best rearrangement setting 6
Bootstrap[408]: Time 17.286490 seconds, bootstrap likelihood -29897.806000, best rearrangement setting 11
Bootstrap[409]: Time 17.168373 seconds, bootstrap likelihood -28370.589058, best rearrangement setting 10
Bootstrap[410]: Time 21.523627 seconds, bootstrap likelihood -29158.045218, best rearrangement setting 15
Bootstrap[411]: Time 18.058648 seconds, bootstrap likelihood -28057.419582, best rearrangement setting 12
Bootstrap[412]: Time 17.324119 seconds, bootstrap likelihood -28094.240658, best rearrangement setting 13
Bootstrap[413]: Time 18.208734 seconds, bootstrap likelihood -28426.751323, best rearrangement setting 15
Bootstrap[414]: Time 22.167349 seconds, bootstrap likelihood -28175.910611, best rearrangement setting 14
Bootstrap[415]: Time 17.777042 seconds, bootstrap likelihood -28773.893151, best rearrangement setting 12
Bootstrap[416]: Time 16.774841 seconds, bootstrap likelihood -28745.284601, best rearrangement setting 14
Bootstrap[417]: Time 14.372894 seconds, bootstrap likelihood -28091.353196, best rearrangement setting 6
Bootstrap[418]: Time 16.782535 seconds, bootstrap likelihood -29570.605998, best rearrangement setting 10
Bootstrap[419]: Time 17.661098 seconds, bootstrap likelihood -28413.488993, best rearrangement setting 9
Bootstrap[420]: Time 17.557296 seconds, bootstrap likelihood -28339.941652, best rearrangement setting 9
Bootstrap[421]: Time 19.128686 seconds, bootstrap likelihood -27442.941157, best rearrangement setting 11
Bootstrap[422]: Time 18.260136 seconds, bootstrap likelihood -28124.130194, best rearrangement setting 12
Bootstrap[423]: Time 15.208546 seconds, bootstrap likelihood -29215.400705, best rearrangement setting 6
Bootstrap[424]: Time 13.251904 seconds, bootstrap likelihood -29015.034230, best rearrangement setting 6
Bootstrap[425]: Time 13.820290 seconds, bootstrap likelihood -27491.733945, best rearrangement setting 6
Bootstrap[426]: Time 14.544288 seconds, bootstrap likelihood -29123.289760, best rearrangement setting 6
Bootstrap[427]: Time 15.702808 seconds, bootstrap likelihood -28645.980642, best rearrangement setting 8
Bootstrap[428]: Time 17.808367 seconds, bootstrap likelihood -28757.750152, best rearrangement setting 10
Bootstrap[429]: Time 15.221729 seconds, bootstrap likelihood -28809.898684, best rearrangement setting 7
Bootstrap[430]: Time 17.928054 seconds, bootstrap likelihood -28208.293991, best rearrangement setting 10
Bootstrap[431]: Time 20.386193 seconds, bootstrap likelihood -29146.943639, best rearrangement setting 15
Bootstrap[432]: Time 17.651572 seconds, bootstrap likelihood -27918.865733, best rearrangement setting 12
Bootstrap[433]: Time 18.416777 seconds, bootstrap likelihood -29748.647706, best rearrangement setting 15
Bootstrap[434]: Time 17.505123 seconds, bootstrap likelihood -27716.921169, best rearrangement setting 11
Bootstrap[435]: Time 16.797383 seconds, bootstrap likelihood -28682.138177, best rearrangement setting 11
Bootstrap[436]: Time 14.105709 seconds, bootstrap likelihood -28706.262610, best rearrangement setting 5
Bootstrap[437]: Time 14.887115 seconds, bootstrap likelihood -28656.709711, best rearrangement setting 6
Bootstrap[438]: Time 15.189148 seconds, bootstrap likelihood -28527.487311, best rearrangement setting 12
Bootstrap[439]: Time 15.716290 seconds, bootstrap likelihood -28870.546366, best rearrangement setting 10
Bootstrap[440]: Time 17.765860 seconds, bootstrap likelihood -27913.065175, best rearrangement setting 13
Bootstrap[441]: Time 15.560065 seconds, bootstrap likelihood -27721.239317, best rearrangement setting 6
Bootstrap[442]: Time 16.369805 seconds, bootstrap likelihood -28655.861854, best rearrangement setting 8
Bootstrap[443]: Time 14.904702 seconds, bootstrap likelihood -28961.877833, best rearrangement setting 7
Bootstrap[444]: Time 16.269561 seconds, bootstrap likelihood -28597.835797, best rearrangement setting 7
Bootstrap[445]: Time 16.018005 seconds, bootstrap likelihood -27587.981281, best rearrangement setting 7
Bootstrap[446]: Time 18.816044 seconds, bootstrap likelihood -28053.499564, best rearrangement setting 11
Bootstrap[447]: Time 18.629660 seconds, bootstrap likelihood -28429.862621, best rearrangement setting 14
Bootstrap[448]: Time 17.188726 seconds, bootstrap likelihood -29465.883186, best rearrangement setting 9
Bootstrap[449]: Time 17.723010 seconds, bootstrap likelihood -27613.171248, best rearrangement setting 15
Bootstrap[450]: Time 13.994600 seconds, bootstrap likelihood -27665.292374, best rearrangement setting 6
Bootstrap[451]: Time 15.623085 seconds, bootstrap likelihood -28346.736430, best rearrangement setting 7
Bootstrap[452]: Time 17.458020 seconds, bootstrap likelihood -28631.704700, best rearrangement setting 13
Bootstrap[453]: Time 15.439161 seconds, bootstrap likelihood -27245.971740, best rearrangement setting 5
Bootstrap[454]: Time 20.345552 seconds, bootstrap likelihood -30151.088334, best rearrangement setting 13
Bootstrap[455]: Time 17.529651 seconds, bootstrap likelihood -28112.439840, best rearrangement setting 8
Bootstrap[456]: Time 16.309963 seconds, bootstrap likelihood -27077.077896, best rearrangement setting 8
Bootstrap[457]: Time 17.227350 seconds, bootstrap likelihood -29004.312128, best rearrangement setting 7
Bootstrap[458]: Time 17.963766 seconds, bootstrap likelihood -28098.883065, best rearrangement setting 12
Bootstrap[459]: Time 14.911829 seconds, bootstrap likelihood -27701.928273, best rearrangement setting 6
Bootstrap[460]: Time 19.390596 seconds, bootstrap likelihood -28522.300827, best rearrangement setting 10
Bootstrap[461]: Time 15.124630 seconds, bootstrap likelihood -27723.089696, best rearrangement setting 7
Bootstrap[462]: Time 16.826199 seconds, bootstrap likelihood -28465.224171, best rearrangement setting 8
Bootstrap[463]: Time 19.491271 seconds, bootstrap likelihood -29027.034609, best rearrangement setting 15
Bootstrap[464]: Time 14.135514 seconds, bootstrap likelihood -27724.189239, best rearrangement setting 5
Bootstrap[465]: Time 16.754629 seconds, bootstrap likelihood -29200.551332, best rearrangement setting 9
Bootstrap[466]: Time 14.675973 seconds, bootstrap likelihood -28694.934876, best rearrangement setting 5
Bootstrap[467]: Time 15.895222 seconds, bootstrap likelihood -27890.796990, best rearrangement setting 11
Bootstrap[468]: Time 17.395582 seconds, bootstrap likelihood -28242.594237, best rearrangement setting 10
Bootstrap[469]: Time 18.648510 seconds, bootstrap likelihood -28543.541237, best rearrangement setting 11
Bootstrap[470]: Time 17.894345 seconds, bootstrap likelihood -28035.517054, best rearrangement setting 9
Bootstrap[471]: Time 19.076433 seconds, bootstrap likelihood -27364.531008, best rearrangement setting 11
Bootstrap[472]: Time 15.781425 seconds, bootstrap likelihood -28201.065004, best rearrangement setting 9
Bootstrap[473]: Time 17.907048 seconds, bootstrap likelihood -29119.279709, best rearrangement setting 11
Bootstrap[474]: Time 16.455831 seconds, bootstrap likelihood -28442.099997, best rearrangement setting 11
Bootstrap[475]: Time 16.916084 seconds, bootstrap likelihood -27320.289551, best rearrangement setting 8
Bootstrap[476]: Time 13.737321 seconds, bootstrap likelihood -27834.173733, best rearrangement setting 5
Bootstrap[477]: Time 14.872785 seconds, bootstrap likelihood -28547.983794, best rearrangement setting 5
Bootstrap[478]: Time 17.993886 seconds, bootstrap likelihood -28716.985267, best rearrangement setting 11
Bootstrap[479]: Time 15.220234 seconds, bootstrap likelihood -27745.348883, best rearrangement setting 7
Bootstrap[480]: Time 17.187877 seconds, bootstrap likelihood -27415.677595, best rearrangement setting 10
Bootstrap[481]: Time 16.546582 seconds, bootstrap likelihood -28886.486169, best rearrangement setting 12
Bootstrap[482]: Time 15.145360 seconds, bootstrap likelihood -27365.788138, best rearrangement setting 5
Bootstrap[483]: Time 15.201272 seconds, bootstrap likelihood -28738.574550, best rearrangement setting 6
Bootstrap[484]: Time 20.283880 seconds, bootstrap likelihood -28017.790761, best rearrangement setting 13
Bootstrap[485]: Time 17.549308 seconds, bootstrap likelihood -27402.373368, best rearrangement setting 14
Bootstrap[486]: Time 14.030197 seconds, bootstrap likelihood -28987.921833, best rearrangement setting 6
Bootstrap[487]: Time 17.920612 seconds, bootstrap likelihood -28766.912354, best rearrangement setting 14
Bootstrap[488]: Time 17.082565 seconds, bootstrap likelihood -28360.479644, best rearrangement setting 8
Bootstrap[489]: Time 15.072903 seconds, bootstrap likelihood -28458.825108, best rearrangement setting 7
Bootstrap[490]: Time 18.341002 seconds, bootstrap likelihood -29233.275360, best rearrangement setting 14
Bootstrap[491]: Time 17.476051 seconds, bootstrap likelihood -27414.175855, best rearrangement setting 12
Bootstrap[492]: Time 17.614350 seconds, bootstrap likelihood -28396.209189, best rearrangement setting 10
Bootstrap[493]: Time 14.560170 seconds, bootstrap likelihood -28358.841032, best rearrangement setting 5
Bootstrap[494]: Time 15.158584 seconds, bootstrap likelihood -27975.217237, best rearrangement setting 8
Bootstrap[495]: Time 13.661179 seconds, bootstrap likelihood -28573.662322, best rearrangement setting 5
Bootstrap[496]: Time 16.805627 seconds, bootstrap likelihood -28189.316089, best rearrangement setting 11
Bootstrap[497]: Time 20.292787 seconds, bootstrap likelihood -27770.104935, best rearrangement setting 13
Bootstrap[498]: Time 15.817692 seconds, bootstrap likelihood -27496.486695, best rearrangement setting 6
Bootstrap[499]: Time 18.810235 seconds, bootstrap likelihood -27486.055544, best rearrangement setting 12
Bootstrap[500]: Time 12.980531 seconds, bootstrap likelihood -29119.298697, best rearrangement setting 6
Bootstrap[501]: Time 18.083561 seconds, bootstrap likelihood -27678.250432, best rearrangement setting 12
Bootstrap[502]: Time 23.595315 seconds, bootstrap likelihood -28589.312799, best rearrangement setting 13
Bootstrap[503]: Time 19.240083 seconds, bootstrap likelihood -27941.285541, best rearrangement setting 11
Bootstrap[504]: Time 15.801321 seconds, bootstrap likelihood -28033.120297, best rearrangement setting 7
Bootstrap[505]: Time 17.053782 seconds, bootstrap likelihood -28182.556734, best rearrangement setting 11
Bootstrap[506]: Time 18.469841 seconds, bootstrap likelihood -27843.320342, best rearrangement setting 12
Bootstrap[507]: Time 18.648294 seconds, bootstrap likelihood -28660.472790, best rearrangement setting 10
Bootstrap[508]: Time 19.711562 seconds, bootstrap likelihood -27944.926534, best rearrangement setting 14
Bootstrap[509]: Time 15.453801 seconds, bootstrap likelihood -28094.332311, best rearrangement setting 6
Bootstrap[510]: Time 17.336307 seconds, bootstrap likelihood -28718.610354, best rearrangement setting 6
Bootstrap[511]: Time 16.382957 seconds, bootstrap likelihood -27563.082350, best rearrangement setting 8
Bootstrap[512]: Time 14.605270 seconds, bootstrap likelihood -27612.433196, best rearrangement setting 8
Bootstrap[513]: Time 17.438729 seconds, bootstrap likelihood -29136.423540, best rearrangement setting 15
Bootstrap[514]: Time 17.104535 seconds, bootstrap likelihood -27275.473054, best rearrangement setting 9
Bootstrap[515]: Time 15.355171 seconds, bootstrap likelihood -29073.871882, best rearrangement setting 8
Bootstrap[516]: Time 19.384002 seconds, bootstrap likelihood -27539.942687, best rearrangement setting 15
Bootstrap[517]: Time 18.171562 seconds, bootstrap likelihood -28614.579482, best rearrangement setting 10
Bootstrap[518]: Time 19.049361 seconds, bootstrap likelihood -27940.792722, best rearrangement setting 15
Bootstrap[519]: Time 18.363519 seconds, bootstrap likelihood -28436.981249, best rearrangement setting 11
Bootstrap[520]: Time 18.226355 seconds, bootstrap likelihood -28715.085085, best rearrangement setting 15
Bootstrap[521]: Time 18.032078 seconds, bootstrap likelihood -28666.735381, best rearrangement setting 15
Bootstrap[522]: Time 19.591534 seconds, bootstrap likelihood -28003.908296, best rearrangement setting 15
Bootstrap[523]: Time 20.553803 seconds, bootstrap likelihood -28157.550688, best rearrangement setting 15
Bootstrap[524]: Time 13.997464 seconds, bootstrap likelihood -27802.868355, best rearrangement setting 5
Bootstrap[525]: Time 18.186576 seconds, bootstrap likelihood -28429.255202, best rearrangement setting 12
Bootstrap[526]: Time 15.338600 seconds, bootstrap likelihood -28448.464557, best rearrangement setting 8
Bootstrap[527]: Time 17.629077 seconds, bootstrap likelihood -28129.618469, best rearrangement setting 7
Bootstrap[528]: Time 18.250813 seconds, bootstrap likelihood -28784.471680, best rearrangement setting 10
Bootstrap[529]: Time 14.011129 seconds, bootstrap likelihood -28485.527405, best rearrangement setting 5
Bootstrap[530]: Time 17.340276 seconds, bootstrap likelihood -28551.916721, best rearrangement setting 8
Bootstrap[531]: Time 19.604291 seconds, bootstrap likelihood -27756.770452, best rearrangement setting 12
Bootstrap[532]: Time 16.550737 seconds, bootstrap likelihood -27161.544157, best rearrangement setting 10
Bootstrap[533]: Time 16.900883 seconds, bootstrap likelihood -26883.145866, best rearrangement setting 14
Bootstrap[534]: Time 17.815292 seconds, bootstrap likelihood -28157.954949, best rearrangement setting 9
Bootstrap[535]: Time 18.416192 seconds, bootstrap likelihood -28421.071510, best rearrangement setting 14
Bootstrap[536]: Time 19.270934 seconds, bootstrap likelihood -28149.977878, best rearrangement setting 15
Bootstrap[537]: Time 15.751115 seconds, bootstrap likelihood -27533.474039, best rearrangement setting 6
Bootstrap[538]: Time 18.124226 seconds, bootstrap likelihood -28788.233252, best rearrangement setting 12
Bootstrap[539]: Time 18.067907 seconds, bootstrap likelihood -29119.900086, best rearrangement setting 10
Bootstrap[540]: Time 15.901422 seconds, bootstrap likelihood -28349.617133, best rearrangement setting 8
Bootstrap[541]: Time 16.639592 seconds, bootstrap likelihood -28249.629235, best rearrangement setting 12
Bootstrap[542]: Time 16.889432 seconds, bootstrap likelihood -28529.419625, best rearrangement setting 8
Bootstrap[543]: Time 17.920921 seconds, bootstrap likelihood -28336.184427, best rearrangement setting 14
Bootstrap[544]: Time 16.561500 seconds, bootstrap likelihood -28206.272342, best rearrangement setting 7
Bootstrap[545]: Time 20.012080 seconds, bootstrap likelihood -28984.503945, best rearrangement setting 15
Bootstrap[546]: Time 16.919635 seconds, bootstrap likelihood -28152.341843, best rearrangement setting 9
Bootstrap[547]: Time 16.457502 seconds, bootstrap likelihood -28097.750892, best rearrangement setting 10
Bootstrap[548]: Time 14.734050 seconds, bootstrap likelihood -28110.495441, best rearrangement setting 5
Bootstrap[549]: Time 20.582274 seconds, bootstrap likelihood -28011.267219, best rearrangement setting 12
Bootstrap[550]: Time 23.229675 seconds, bootstrap likelihood -27756.870842, best rearrangement setting 15
Bootstrap[551]: Time 18.671113 seconds, bootstrap likelihood -28273.475673, best rearrangement setting 12
Bootstrap[552]: Time 18.539549 seconds, bootstrap likelihood -27850.145964, best rearrangement setting 13
Bootstrap[553]: Time 18.499054 seconds, bootstrap likelihood -28675.444028, best rearrangement setting 13
Bootstrap[554]: Time 17.692939 seconds, bootstrap likelihood -28514.053559, best rearrangement setting 10
Bootstrap[555]: Time 15.301447 seconds, bootstrap likelihood -28673.323556, best rearrangement setting 9
Bootstrap[556]: Time 19.785665 seconds, bootstrap likelihood -28937.307146, best rearrangement setting 12
Bootstrap[557]: Time 17.188487 seconds, bootstrap likelihood -27774.659761, best rearrangement setting 10
Bootstrap[558]: Time 20.442958 seconds, bootstrap likelihood -28757.090501, best rearrangement setting 15
Bootstrap[559]: Time 15.948725 seconds, bootstrap likelihood -28540.699645, best rearrangement setting 6
Bootstrap[560]: Time 13.786142 seconds, bootstrap likelihood -29338.426412, best rearrangement setting 5
Bootstrap[561]: Time 16.190631 seconds, bootstrap likelihood -27549.807685, best rearrangement setting 9
Bootstrap[562]: Time 16.569304 seconds, bootstrap likelihood -28373.992477, best rearrangement setting 9
Bootstrap[563]: Time 20.520835 seconds, bootstrap likelihood -28297.562295, best rearrangement setting 15
Bootstrap[564]: Time 16.389473 seconds, bootstrap likelihood -28588.308826, best rearrangement setting 7
Bootstrap[565]: Time 14.624226 seconds, bootstrap likelihood -27866.885862, best rearrangement setting 6
Bootstrap[566]: Time 15.139259 seconds, bootstrap likelihood -29646.391887, best rearrangement setting 10
Bootstrap[567]: Time 15.171737 seconds, bootstrap likelihood -28100.348775, best rearrangement setting 8
Bootstrap[568]: Time 14.600404 seconds, bootstrap likelihood -28790.533566, best rearrangement setting 8
Bootstrap[569]: Time 16.718700 seconds, bootstrap likelihood -27810.454062, best rearrangement setting 13
Bootstrap[570]: Time 16.322930 seconds, bootstrap likelihood -27781.897905, best rearrangement setting 8
Bootstrap[571]: Time 15.067084 seconds, bootstrap likelihood -28343.125174, best rearrangement setting 9
Bootstrap[572]: Time 18.903900 seconds, bootstrap likelihood -27180.121979, best rearrangement setting 13
Bootstrap[573]: Time 15.628373 seconds, bootstrap likelihood -27264.255573, best rearrangement setting 8
Bootstrap[574]: Time 16.506128 seconds, bootstrap likelihood -28402.075986, best rearrangement setting 8
Bootstrap[575]: Time 14.737574 seconds, bootstrap likelihood -28244.466648, best rearrangement setting 5
Bootstrap[576]: Time 15.078536 seconds, bootstrap likelihood -28406.280040, best rearrangement setting 6
Bootstrap[577]: Time 15.515027 seconds, bootstrap likelihood -27821.584844, best rearrangement setting 6
Bootstrap[578]: Time 15.159329 seconds, bootstrap likelihood -28906.791010, best rearrangement setting 6
Bootstrap[579]: Time 16.754617 seconds, bootstrap likelihood -28253.990054, best rearrangement setting 11
Bootstrap[580]: Time 16.614754 seconds, bootstrap likelihood -27871.061005, best rearrangement setting 7
Bootstrap[581]: Time 18.370401 seconds, bootstrap likelihood -28487.718322, best rearrangement setting 12
Bootstrap[582]: Time 20.868515 seconds, bootstrap likelihood -28048.272229, best rearrangement setting 15
Bootstrap[583]: Time 18.126087 seconds, bootstrap likelihood -28059.655199, best rearrangement setting 12
Bootstrap[584]: Time 19.576437 seconds, bootstrap likelihood -28241.818374, best rearrangement setting 10
Bootstrap[585]: Time 13.541302 seconds, bootstrap likelihood -28060.459938, best rearrangement setting 5
Bootstrap[586]: Time 22.242864 seconds, bootstrap likelihood -27284.001005, best rearrangement setting 12
Bootstrap[587]: Time 17.782989 seconds, bootstrap likelihood -26981.815189, best rearrangement setting 14
Bootstrap[588]: Time 18.481869 seconds, bootstrap likelihood -28307.624839, best rearrangement setting 14
Bootstrap[589]: Time 15.206104 seconds, bootstrap likelihood -28043.366081, best rearrangement setting 9
Bootstrap[590]: Time 17.365300 seconds, bootstrap likelihood -27682.322397, best rearrangement setting 13
Bootstrap[591]: Time 20.666748 seconds, bootstrap likelihood -28466.185225, best rearrangement setting 10
Bootstrap[592]: Time 15.777984 seconds, bootstrap likelihood -28014.084853, best rearrangement setting 6
Bootstrap[593]: Time 17.058807 seconds, bootstrap likelihood -28875.424658, best rearrangement setting 12
Bootstrap[594]: Time 19.865672 seconds, bootstrap likelihood -27754.454743, best rearrangement setting 13
Bootstrap[595]: Time 16.644404 seconds, bootstrap likelihood -28030.192619, best rearrangement setting 8
Bootstrap[596]: Time 20.301365 seconds, bootstrap likelihood -28171.110476, best rearrangement setting 11
Bootstrap[597]: Time 20.273793 seconds, bootstrap likelihood -27655.110494, best rearrangement setting 15
Bootstrap[598]: Time 18.140733 seconds, bootstrap likelihood -28190.481506, best rearrangement setting 9
Bootstrap[599]: Time 16.709805 seconds, bootstrap likelihood -28292.023044, best rearrangement setting 7
Bootstrap[600]: Time 17.731894 seconds, bootstrap likelihood -28997.076392, best rearrangement setting 12
Bootstrap[601]: Time 13.445906 seconds, bootstrap likelihood -28142.302219, best rearrangement setting 5
Bootstrap[602]: Time 16.173586 seconds, bootstrap likelihood -28366.029316, best rearrangement setting 8
Bootstrap[603]: Time 18.797586 seconds, bootstrap likelihood -28372.291416, best rearrangement setting 13
Bootstrap[604]: Time 18.444882 seconds, bootstrap likelihood -27952.087738, best rearrangement setting 12
Bootstrap[605]: Time 21.231474 seconds, bootstrap likelihood -28037.688960, best rearrangement setting 15
Bootstrap[606]: Time 18.349512 seconds, bootstrap likelihood -28434.332874, best rearrangement setting 14
Bootstrap[607]: Time 18.239870 seconds, bootstrap likelihood -28235.222190, best rearrangement setting 10
Bootstrap[608]: Time 15.132256 seconds, bootstrap likelihood -28090.431815, best rearrangement setting 5
Bootstrap[609]: Time 20.296163 seconds, bootstrap likelihood -28071.265433, best rearrangement setting 10
Bootstrap[610]: Time 16.985427 seconds, bootstrap likelihood -28326.888783, best rearrangement setting 10
Bootstrap[611]: Time 14.829473 seconds, bootstrap likelihood -28977.699990, best rearrangement setting 5
Bootstrap[612]: Time 14.549503 seconds, bootstrap likelihood -28531.736252, best rearrangement setting 5
Bootstrap[613]: Time 13.300325 seconds, bootstrap likelihood -28363.156277, best rearrangement setting 5
Bootstrap[614]: Time 18.795399 seconds, bootstrap likelihood -26800.639965, best rearrangement setting 12
Bootstrap[615]: Time 17.876626 seconds, bootstrap likelihood -28513.909162, best rearrangement setting 9
Bootstrap[616]: Time 16.252480 seconds, bootstrap likelihood -29091.601475, best rearrangement setting 9
Bootstrap[617]: Time 20.486841 seconds, bootstrap likelihood -27722.730865, best rearrangement setting 15
Bootstrap[618]: Time 17.503989 seconds, bootstrap likelihood -27204.633439, best rearrangement setting 12
Bootstrap[619]: Time 18.018589 seconds, bootstrap likelihood -27716.591448, best rearrangement setting 12
Bootstrap[620]: Time 21.217895 seconds, bootstrap likelihood -27803.557231, best rearrangement setting 14
Bootstrap[621]: Time 17.359365 seconds, bootstrap likelihood -28709.103800, best rearrangement setting 9
Bootstrap[622]: Time 20.257918 seconds, bootstrap likelihood -28595.059130, best rearrangement setting 15
Bootstrap[623]: Time 19.954729 seconds, bootstrap likelihood -26703.157205, best rearrangement setting 13
Bootstrap[624]: Time 16.429235 seconds, bootstrap likelihood -27650.129450, best rearrangement setting 11
Bootstrap[625]: Time 16.992913 seconds, bootstrap likelihood -28258.119074, best rearrangement setting 13
Bootstrap[626]: Time 18.559637 seconds, bootstrap likelihood -27337.451373, best rearrangement setting 13
Bootstrap[627]: Time 18.604282 seconds, bootstrap likelihood -28437.092043, best rearrangement setting 11
Bootstrap[628]: Time 19.503259 seconds, bootstrap likelihood -29172.507339, best rearrangement setting 15
Bootstrap[629]: Time 14.466592 seconds, bootstrap likelihood -27892.787478, best rearrangement setting 5
Bootstrap[630]: Time 13.497414 seconds, bootstrap likelihood -27712.142777, best rearrangement setting 5
Bootstrap[631]: Time 14.810520 seconds, bootstrap likelihood -28502.905490, best rearrangement setting 7
Bootstrap[632]: Time 17.844484 seconds, bootstrap likelihood -28533.457911, best rearrangement setting 10
Bootstrap[633]: Time 17.628961 seconds, bootstrap likelihood -28427.533271, best rearrangement setting 9
Bootstrap[634]: Time 14.626104 seconds, bootstrap likelihood -27993.466435, best rearrangement setting 7
Bootstrap[635]: Time 18.024633 seconds, bootstrap likelihood -28810.355704, best rearrangement setting 11
Bootstrap[636]: Time 15.897359 seconds, bootstrap likelihood -28504.303364, best rearrangement setting 8
Bootstrap[637]: Time 18.099874 seconds, bootstrap likelihood -28158.871912, best rearrangement setting 15
Bootstrap[638]: Time 19.879185 seconds, bootstrap likelihood -29140.828309, best rearrangement setting 15
Bootstrap[639]: Time 14.794928 seconds, bootstrap likelihood -28319.421711, best rearrangement setting 6
Bootstrap[640]: Time 20.397739 seconds, bootstrap likelihood -28407.009628, best rearrangement setting 13
Bootstrap[641]: Time 15.589025 seconds, bootstrap likelihood -28527.170541, best rearrangement setting 6
Bootstrap[642]: Time 15.159820 seconds, bootstrap likelihood -28718.958824, best rearrangement setting 7
Bootstrap[643]: Time 17.625145 seconds, bootstrap likelihood -27202.837630, best rearrangement setting 11
Bootstrap[644]: Time 17.476387 seconds, bootstrap likelihood -28456.346085, best rearrangement setting 11
Bootstrap[645]: Time 17.642736 seconds, bootstrap likelihood -28479.527337, best rearrangement setting 11
Bootstrap[646]: Time 18.793750 seconds, bootstrap likelihood -27883.889174, best rearrangement setting 11
Bootstrap[647]: Time 17.055706 seconds, bootstrap likelihood -28833.104783, best rearrangement setting 7
Bootstrap[648]: Time 22.231232 seconds, bootstrap likelihood -29313.911363, best rearrangement setting 14
Bootstrap[649]: Time 17.949227 seconds, bootstrap likelihood -27914.161763, best rearrangement setting 13
Bootstrap[650]: Time 17.035298 seconds, bootstrap likelihood -28061.699189, best rearrangement setting 9
Bootstrap[651]: Time 17.557767 seconds, bootstrap likelihood -28078.923113, best rearrangement setting 8
Bootstrap[652]: Time 19.218352 seconds, bootstrap likelihood -28473.452171, best rearrangement setting 13
Bootstrap[653]: Time 15.174620 seconds, bootstrap likelihood -27996.229017, best rearrangement setting 5
Bootstrap[654]: Time 19.735846 seconds, bootstrap likelihood -27598.877173, best rearrangement setting 14
Bootstrap[655]: Time 16.168015 seconds, bootstrap likelihood -27559.073098, best rearrangement setting 9
Bootstrap[656]: Time 16.701473 seconds, bootstrap likelihood -28084.652125, best rearrangement setting 8
Bootstrap[657]: Time 16.983397 seconds, bootstrap likelihood -27919.441169, best rearrangement setting 8
Bootstrap[658]: Time 18.397392 seconds, bootstrap likelihood -28908.330984, best rearrangement setting 12
Bootstrap[659]: Time 18.122847 seconds, bootstrap likelihood -27974.542514, best rearrangement setting 9
Bootstrap[660]: Time 17.492784 seconds, bootstrap likelihood -27982.595137, best rearrangement setting 7
Bootstrap[661]: Time 17.847044 seconds, bootstrap likelihood -28364.745525, best rearrangement setting 10
Bootstrap[662]: Time 17.322367 seconds, bootstrap likelihood -28806.534628, best rearrangement setting 10
Bootstrap[663]: Time 14.748806 seconds, bootstrap likelihood -28924.112960, best rearrangement setting 6
Bootstrap[664]: Time 21.537723 seconds, bootstrap likelihood -27986.836550, best rearrangement setting 15
Bootstrap[665]: Time 14.698608 seconds, bootstrap likelihood -28691.641968, best rearrangement setting 6
Bootstrap[666]: Time 17.829892 seconds, bootstrap likelihood -28289.388514, best rearrangement setting 11
Bootstrap[667]: Time 19.093164 seconds, bootstrap likelihood -27619.182860, best rearrangement setting 15
Bootstrap[668]: Time 19.156217 seconds, bootstrap likelihood -28196.476698, best rearrangement setting 11
Bootstrap[669]: Time 13.748699 seconds, bootstrap likelihood -27733.204758, best rearrangement setting 5
Bootstrap[670]: Time 16.303744 seconds, bootstrap likelihood -26999.538978, best rearrangement setting 7
Bootstrap[671]: Time 17.338014 seconds, bootstrap likelihood -28351.882242, best rearrangement setting 8
Bootstrap[672]: Time 14.639780 seconds, bootstrap likelihood -28590.687792, best rearrangement setting 6
Bootstrap[673]: Time 16.700431 seconds, bootstrap likelihood -28675.929205, best rearrangement setting 12
Bootstrap[674]: Time 15.475582 seconds, bootstrap likelihood -29281.734845, best rearrangement setting 5
Bootstrap[675]: Time 16.928110 seconds, bootstrap likelihood -28809.851208, best rearrangement setting 8
Bootstrap[676]: Time 19.563610 seconds, bootstrap likelihood -28390.844002, best rearrangement setting 15
Bootstrap[677]: Time 17.370325 seconds, bootstrap likelihood -28218.254163, best rearrangement setting 13
Bootstrap[678]: Time 13.135220 seconds, bootstrap likelihood -28523.082128, best rearrangement setting 5
Bootstrap[679]: Time 20.432904 seconds, bootstrap likelihood -26959.920580, best rearrangement setting 14
Bootstrap[680]: Time 14.514019 seconds, bootstrap likelihood -28793.541389, best rearrangement setting 5
Bootstrap[681]: Time 15.544856 seconds, bootstrap likelihood -28087.428220, best rearrangement setting 7
Bootstrap[682]: Time 20.163737 seconds, bootstrap likelihood -28582.164507, best rearrangement setting 14
Bootstrap[683]: Time 20.555033 seconds, bootstrap likelihood -27825.286778, best rearrangement setting 12
Bootstrap[684]: Time 18.932172 seconds, bootstrap likelihood -28689.923545, best rearrangement setting 12
Bootstrap[685]: Time 16.434098 seconds, bootstrap likelihood -28271.572718, best rearrangement setting 8
Bootstrap[686]: Time 17.391483 seconds, bootstrap likelihood -29080.904058, best rearrangement setting 11
Bootstrap[687]: Time 20.238725 seconds, bootstrap likelihood -28050.352692, best rearrangement setting 10
Bootstrap[688]: Time 20.533867 seconds, bootstrap likelihood -28704.564817, best rearrangement setting 15
Bootstrap[689]: Time 14.216625 seconds, bootstrap likelihood -28540.965028, best rearrangement setting 5
Bootstrap[690]: Time 17.276521 seconds, bootstrap likelihood -28922.423187, best rearrangement setting 10
Bootstrap[691]: Time 17.620395 seconds, bootstrap likelihood -28139.352740, best rearrangement setting 9
Bootstrap[692]: Time 19.853598 seconds, bootstrap likelihood -28553.530476, best rearrangement setting 11
Bootstrap[693]: Time 18.547895 seconds, bootstrap likelihood -28591.741799, best rearrangement setting 12
Bootstrap[694]: Time 17.813149 seconds, bootstrap likelihood -28892.108270, best rearrangement setting 11
Bootstrap[695]: Time 16.147313 seconds, bootstrap likelihood -28132.089469, best rearrangement setting 9
Bootstrap[696]: Time 13.872325 seconds, bootstrap likelihood -28593.145909, best rearrangement setting 5
Bootstrap[697]: Time 16.150264 seconds, bootstrap likelihood -28787.174991, best rearrangement setting 7
Bootstrap[698]: Time 17.394433 seconds, bootstrap likelihood -27532.118804, best rearrangement setting 11
Bootstrap[699]: Time 21.368159 seconds, bootstrap likelihood -28660.892441, best rearrangement setting 13
Bootstrap[700]: Time 17.475797 seconds, bootstrap likelihood -28194.119661, best rearrangement setting 11
Bootstrap[701]: Time 16.300726 seconds, bootstrap likelihood -27348.972091, best rearrangement setting 7
Bootstrap[702]: Time 14.773103 seconds, bootstrap likelihood -27927.695141, best rearrangement setting 7
Bootstrap[703]: Time 18.599562 seconds, bootstrap likelihood -28314.371883, best rearrangement setting 12
Bootstrap[704]: Time 18.544000 seconds, bootstrap likelihood -28028.986287, best rearrangement setting 11
Bootstrap[705]: Time 17.017794 seconds, bootstrap likelihood -28384.004097, best rearrangement setting 8
Bootstrap[706]: Time 17.002184 seconds, bootstrap likelihood -27961.216864, best rearrangement setting 9
Bootstrap[707]: Time 16.673698 seconds, bootstrap likelihood -27698.784960, best rearrangement setting 12
Bootstrap[708]: Time 14.031116 seconds, bootstrap likelihood -29360.874312, best rearrangement setting 6
Bootstrap[709]: Time 14.759112 seconds, bootstrap likelihood -27593.762214, best rearrangement setting 6
Bootstrap[710]: Time 16.552324 seconds, bootstrap likelihood -27222.869339, best rearrangement setting 8
Bootstrap[711]: Time 15.708790 seconds, bootstrap likelihood -28000.241642, best rearrangement setting 7
Bootstrap[712]: Time 17.683235 seconds, bootstrap likelihood -28519.030001, best rearrangement setting 15
Bootstrap[713]: Time 15.874601 seconds, bootstrap likelihood -28750.178580, best rearrangement setting 9
Bootstrap[714]: Time 22.806314 seconds, bootstrap likelihood -28319.129100, best rearrangement setting 13
Bootstrap[715]: Time 15.130988 seconds, bootstrap likelihood -28156.354272, best rearrangement setting 8
Bootstrap[716]: Time 17.588209 seconds, bootstrap likelihood -28779.757914, best rearrangement setting 10
Bootstrap[717]: Time 17.526446 seconds, bootstrap likelihood -28036.808605, best rearrangement setting 9
Bootstrap[718]: Time 15.376297 seconds, bootstrap likelihood -29452.733490, best rearrangement setting 6
Bootstrap[719]: Time 16.465519 seconds, bootstrap likelihood -27773.174661, best rearrangement setting 10
Bootstrap[720]: Time 22.818947 seconds, bootstrap likelihood -28164.600093, best rearrangement setting 14
Bootstrap[721]: Time 15.799827 seconds, bootstrap likelihood -28519.189534, best rearrangement setting 6
Bootstrap[722]: Time 15.566883 seconds, bootstrap likelihood -27790.293414, best rearrangement setting 8
Bootstrap[723]: Time 19.006156 seconds, bootstrap likelihood -28564.220601, best rearrangement setting 14
Bootstrap[724]: Time 17.401351 seconds, bootstrap likelihood -28169.990131, best rearrangement setting 15
Bootstrap[725]: Time 17.074630 seconds, bootstrap likelihood -27159.367325, best rearrangement setting 12
Bootstrap[726]: Time 17.125340 seconds, bootstrap likelihood -28699.017542, best rearrangement setting 15
Bootstrap[727]: Time 20.995197 seconds, bootstrap likelihood -28573.177155, best rearrangement setting 13
Bootstrap[728]: Time 18.590233 seconds, bootstrap likelihood -28335.943095, best rearrangement setting 15
Bootstrap[729]: Time 13.970727 seconds, bootstrap likelihood -28289.875509, best rearrangement setting 5
Bootstrap[730]: Time 16.395098 seconds, bootstrap likelihood -28249.501237, best rearrangement setting 11
Bootstrap[731]: Time 18.989482 seconds, bootstrap likelihood -27202.369334, best rearrangement setting 14
Bootstrap[732]: Time 15.696734 seconds, bootstrap likelihood -27969.950608, best rearrangement setting 6
Bootstrap[733]: Time 13.444600 seconds, bootstrap likelihood -27570.421312, best rearrangement setting 5
Bootstrap[734]: Time 16.265044 seconds, bootstrap likelihood -28491.414766, best rearrangement setting 8
Bootstrap[735]: Time 16.459070 seconds, bootstrap likelihood -28163.060638, best rearrangement setting 8
Bootstrap[736]: Time 17.387168 seconds, bootstrap likelihood -27611.759406, best rearrangement setting 12
Bootstrap[737]: Time 14.393496 seconds, bootstrap likelihood -29015.836653, best rearrangement setting 7
Bootstrap[738]: Time 18.565173 seconds, bootstrap likelihood -28164.957540, best rearrangement setting 14
Bootstrap[739]: Time 18.733468 seconds, bootstrap likelihood -27087.362099, best rearrangement setting 12
Bootstrap[740]: Time 19.025882 seconds, bootstrap likelihood -27500.218397, best rearrangement setting 13
Bootstrap[741]: Time 18.473150 seconds, bootstrap likelihood -28616.353353, best rearrangement setting 12
Bootstrap[742]: Time 17.572073 seconds, bootstrap likelihood -28512.411516, best rearrangement setting 12
Bootstrap[743]: Time 17.490244 seconds, bootstrap likelihood -28831.192829, best rearrangement setting 14
Bootstrap[744]: Time 17.735917 seconds, bootstrap likelihood -29387.425446, best rearrangement setting 11
Bootstrap[745]: Time 17.944895 seconds, bootstrap likelihood -29008.754355, best rearrangement setting 13
Bootstrap[746]: Time 21.986883 seconds, bootstrap likelihood -28562.622970, best rearrangement setting 13
Bootstrap[747]: Time 17.135092 seconds, bootstrap likelihood -28601.064769, best rearrangement setting 12
Bootstrap[748]: Time 13.217392 seconds, bootstrap likelihood -28686.011655, best rearrangement setting 5
Bootstrap[749]: Time 20.271983 seconds, bootstrap likelihood -28734.112474, best rearrangement setting 14
Bootstrap[750]: Time 17.233864 seconds, bootstrap likelihood -27791.597020, best rearrangement setting 8
Bootstrap[751]: Time 14.040815 seconds, bootstrap likelihood -29316.693560, best rearrangement setting 5
Bootstrap[752]: Time 18.165954 seconds, bootstrap likelihood -28267.159976, best rearrangement setting 11
Bootstrap[753]: Time 14.356881 seconds, bootstrap likelihood -29323.915054, best rearrangement setting 6
Bootstrap[754]: Time 16.555643 seconds, bootstrap likelihood -27415.574926, best rearrangement setting 15
Bootstrap[755]: Time 16.328832 seconds, bootstrap likelihood -29278.062634, best rearrangement setting 9
Bootstrap[756]: Time 16.675343 seconds, bootstrap likelihood -27757.111989, best rearrangement setting 14
Bootstrap[757]: Time 19.441689 seconds, bootstrap likelihood -28245.123864, best rearrangement setting 11
Bootstrap[758]: Time 16.083058 seconds, bootstrap likelihood -27855.588020, best rearrangement setting 7
Bootstrap[759]: Time 17.454470 seconds, bootstrap likelihood -28339.710839, best rearrangement setting 8
Bootstrap[760]: Time 17.752369 seconds, bootstrap likelihood -28703.339635, best rearrangement setting 10
Bootstrap[761]: Time 17.186727 seconds, bootstrap likelihood -27860.128613, best rearrangement setting 7
Bootstrap[762]: Time 17.323620 seconds, bootstrap likelihood -28322.590410, best rearrangement setting 9
Bootstrap[763]: Time 19.534815 seconds, bootstrap likelihood -28592.511563, best rearrangement setting 11
Bootstrap[764]: Time 26.125186 seconds, bootstrap likelihood -27484.117760, best rearrangement setting 15
Bootstrap[765]: Time 17.077281 seconds, bootstrap likelihood -28683.891191, best rearrangement setting 8
Bootstrap[766]: Time 20.374776 seconds, bootstrap likelihood -28388.745675, best rearrangement setting 14
Bootstrap[767]: Time 19.382012 seconds, bootstrap likelihood -28546.132400, best rearrangement setting 13
Bootstrap[768]: Time 18.311246 seconds, bootstrap likelihood -29257.681288, best rearrangement setting 11
Bootstrap[769]: Time 16.222875 seconds, bootstrap likelihood -27256.489317, best rearrangement setting 8
Bootstrap[770]: Time 17.647331 seconds, bootstrap likelihood -27307.674374, best rearrangement setting 11
Bootstrap[771]: Time 18.745476 seconds, bootstrap likelihood -28245.047025, best rearrangement setting 9
Bootstrap[772]: Time 21.456665 seconds, bootstrap likelihood -27475.962698, best rearrangement setting 11
Bootstrap[773]: Time 12.929451 seconds, bootstrap likelihood -28561.415336, best rearrangement setting 5
Bootstrap[774]: Time 14.128261 seconds, bootstrap likelihood -28443.667571, best rearrangement setting 5
Bootstrap[775]: Time 17.936439 seconds, bootstrap likelihood -29157.339452, best rearrangement setting 10
Bootstrap[776]: Time 17.679055 seconds, bootstrap likelihood -28667.444774, best rearrangement setting 11
Bootstrap[777]: Time 14.656669 seconds, bootstrap likelihood -28089.754172, best rearrangement setting 6
Bootstrap[778]: Time 14.469404 seconds, bootstrap likelihood -28393.782152, best rearrangement setting 8
Bootstrap[779]: Time 15.041286 seconds, bootstrap likelihood -28303.409294, best rearrangement setting 6
Bootstrap[780]: Time 17.045626 seconds, bootstrap likelihood -28576.297549, best rearrangement setting 13
Bootstrap[781]: Time 18.478242 seconds, bootstrap likelihood -29010.481809, best rearrangement setting 15
Bootstrap[782]: Time 23.326405 seconds, bootstrap likelihood -28504.008864, best rearrangement setting 15
Bootstrap[783]: Time 17.095341 seconds, bootstrap likelihood -28077.343325, best rearrangement setting 8
Bootstrap[784]: Time 16.085156 seconds, bootstrap likelihood -28368.935596, best rearrangement setting 8
Bootstrap[785]: Time 15.604617 seconds, bootstrap likelihood -28086.344588, best rearrangement setting 5
Bootstrap[786]: Time 15.392551 seconds, bootstrap likelihood -28300.429870, best rearrangement setting 6
Bootstrap[787]: Time 19.077578 seconds, bootstrap likelihood -27419.521231, best rearrangement setting 14
Bootstrap[788]: Time 14.932195 seconds, bootstrap likelihood -27688.248568, best rearrangement setting 5
Bootstrap[789]: Time 22.326930 seconds, bootstrap likelihood -29219.320391, best rearrangement setting 15
Bootstrap[790]: Time 17.803576 seconds, bootstrap likelihood -28961.236642, best rearrangement setting 14
Bootstrap[791]: Time 16.212606 seconds, bootstrap likelihood -28705.726183, best rearrangement setting 10
Bootstrap[792]: Time 16.331993 seconds, bootstrap likelihood -28340.245804, best rearrangement setting 8
Bootstrap[793]: Time 20.393558 seconds, bootstrap likelihood -28371.525460, best rearrangement setting 12
Bootstrap[794]: Time 16.433361 seconds, bootstrap likelihood -27845.458013, best rearrangement setting 7
Bootstrap[795]: Time 21.712521 seconds, bootstrap likelihood -28360.979846, best rearrangement setting 15
Bootstrap[796]: Time 17.932687 seconds, bootstrap likelihood -28776.674032, best rearrangement setting 12
Bootstrap[797]: Time 14.563916 seconds, bootstrap likelihood -27304.234445, best rearrangement setting 6
Bootstrap[798]: Time 18.622227 seconds, bootstrap likelihood -27549.231975, best rearrangement setting 15
Bootstrap[799]: Time 18.193927 seconds, bootstrap likelihood -28859.380997, best rearrangement setting 13
Bootstrap[800]: Time 16.163866 seconds, bootstrap likelihood -28413.559593, best rearrangement setting 12
Bootstrap[801]: Time 18.001445 seconds, bootstrap likelihood -28064.787412, best rearrangement setting 11
Bootstrap[802]: Time 19.608685 seconds, bootstrap likelihood -27705.247384, best rearrangement setting 13
Bootstrap[803]: Time 19.494028 seconds, bootstrap likelihood -28157.549372, best rearrangement setting 11
Bootstrap[804]: Time 16.581719 seconds, bootstrap likelihood -28177.706707, best rearrangement setting 8
Bootstrap[805]: Time 18.333771 seconds, bootstrap likelihood -27973.762981, best rearrangement setting 14
Bootstrap[806]: Time 16.841636 seconds, bootstrap likelihood -27898.779770, best rearrangement setting 8
Bootstrap[807]: Time 16.751106 seconds, bootstrap likelihood -27648.634944, best rearrangement setting 7
Bootstrap[808]: Time 19.025013 seconds, bootstrap likelihood -28086.776482, best rearrangement setting 14
Bootstrap[809]: Time 17.586248 seconds, bootstrap likelihood -29166.780745, best rearrangement setting 13
Bootstrap[810]: Time 18.898085 seconds, bootstrap likelihood -28050.334288, best rearrangement setting 13
Bootstrap[811]: Time 21.812719 seconds, bootstrap likelihood -27401.487626, best rearrangement setting 14
Bootstrap[812]: Time 19.010450 seconds, bootstrap likelihood -28261.610521, best rearrangement setting 10
Bootstrap[813]: Time 19.903169 seconds, bootstrap likelihood -28408.968604, best rearrangement setting 13
Bootstrap[814]: Time 17.333086 seconds, bootstrap likelihood -28982.340951, best rearrangement setting 12
Bootstrap[815]: Time 21.907673 seconds, bootstrap likelihood -28939.705457, best rearrangement setting 13
Bootstrap[816]: Time 16.897451 seconds, bootstrap likelihood -28540.593046, best rearrangement setting 7
Bootstrap[817]: Time 14.428494 seconds, bootstrap likelihood -27951.590376, best rearrangement setting 6
Bootstrap[818]: Time 16.520590 seconds, bootstrap likelihood -28456.140321, best rearrangement setting 9
Bootstrap[819]: Time 16.150255 seconds, bootstrap likelihood -28064.051221, best rearrangement setting 10
Bootstrap[820]: Time 14.403833 seconds, bootstrap likelihood -29208.772958, best rearrangement setting 5
Bootstrap[821]: Time 17.800437 seconds, bootstrap likelihood -28294.102536, best rearrangement setting 15
Bootstrap[822]: Time 14.403444 seconds, bootstrap likelihood -27285.867178, best rearrangement setting 7
Bootstrap[823]: Time 16.031283 seconds, bootstrap likelihood -27910.445288, best rearrangement setting 8
Bootstrap[824]: Time 14.282558 seconds, bootstrap likelihood -28704.663306, best rearrangement setting 5
Bootstrap[825]: Time 16.964759 seconds, bootstrap likelihood -28303.987562, best rearrangement setting 14
Bootstrap[826]: Time 18.182210 seconds, bootstrap likelihood -27369.658277, best rearrangement setting 13
Bootstrap[827]: Time 19.295429 seconds, bootstrap likelihood -27976.908427, best rearrangement setting 15
Bootstrap[828]: Time 17.919764 seconds, bootstrap likelihood -28488.175613, best rearrangement setting 12
Bootstrap[829]: Time 17.972998 seconds, bootstrap likelihood -28441.130990, best rearrangement setting 8
Bootstrap[830]: Time 23.957283 seconds, bootstrap likelihood -28758.023301, best rearrangement setting 13
Bootstrap[831]: Time 18.565014 seconds, bootstrap likelihood -28402.302626, best rearrangement setting 10
Bootstrap[832]: Time 19.640399 seconds, bootstrap likelihood -28172.666706, best rearrangement setting 15
Bootstrap[833]: Time 18.633168 seconds, bootstrap likelihood -28783.697242, best rearrangement setting 12
Bootstrap[834]: Time 17.303509 seconds, bootstrap likelihood -28858.569617, best rearrangement setting 10
Bootstrap[835]: Time 14.958972 seconds, bootstrap likelihood -28288.096065, best rearrangement setting 7
Bootstrap[836]: Time 15.606133 seconds, bootstrap likelihood -27857.534338, best rearrangement setting 7
Bootstrap[837]: Time 15.284146 seconds, bootstrap likelihood -28063.775882, best rearrangement setting 8
Bootstrap[838]: Time 16.818206 seconds, bootstrap likelihood -27207.849065, best rearrangement setting 8
Bootstrap[839]: Time 17.248311 seconds, bootstrap likelihood -28171.742733, best rearrangement setting 13
Bootstrap[840]: Time 17.192531 seconds, bootstrap likelihood -28077.144773, best rearrangement setting 12
Bootstrap[841]: Time 17.067794 seconds, bootstrap likelihood -28453.594658, best rearrangement setting 8
Bootstrap[842]: Time 15.967436 seconds, bootstrap likelihood -27895.860298, best rearrangement setting 10
Bootstrap[843]: Time 18.123883 seconds, bootstrap likelihood -28023.361859, best rearrangement setting 15
Bootstrap[844]: Time 18.016092 seconds, bootstrap likelihood -28268.074262, best rearrangement setting 9
Bootstrap[845]: Time 16.090362 seconds, bootstrap likelihood -28315.193353, best rearrangement setting 8
Bootstrap[846]: Time 17.870748 seconds, bootstrap likelihood -28985.470646, best rearrangement setting 14
Bootstrap[847]: Time 17.773164 seconds, bootstrap likelihood -28022.632250, best rearrangement setting 9
Bootstrap[848]: Time 17.138623 seconds, bootstrap likelihood -27534.139731, best rearrangement setting 8
Bootstrap[849]: Time 13.877985 seconds, bootstrap likelihood -28549.652260, best rearrangement setting 5
Bootstrap[850]: Time 15.523464 seconds, bootstrap likelihood -28376.923994, best rearrangement setting 7
Bootstrap[851]: Time 15.307079 seconds, bootstrap likelihood -28875.230629, best rearrangement setting 6
Bootstrap[852]: Time 15.939866 seconds, bootstrap likelihood -27925.842704, best rearrangement setting 7
Bootstrap[853]: Time 20.563500 seconds, bootstrap likelihood -27506.055016, best rearrangement setting 14
Bootstrap[854]: Time 18.240986 seconds, bootstrap likelihood -28079.890897, best rearrangement setting 10
Bootstrap[855]: Time 16.312502 seconds, bootstrap likelihood -28905.416469, best rearrangement setting 13
Bootstrap[856]: Time 15.967625 seconds, bootstrap likelihood -28357.350755, best rearrangement setting 7
Bootstrap[857]: Time 18.904092 seconds, bootstrap likelihood -28263.276227, best rearrangement setting 12
Bootstrap[858]: Time 17.605219 seconds, bootstrap likelihood -28098.048105, best rearrangement setting 12
Bootstrap[859]: Time 15.481470 seconds, bootstrap likelihood -28074.253709, best rearrangement setting 6
Bootstrap[860]: Time 14.727659 seconds, bootstrap likelihood -28769.359878, best rearrangement setting 8
Bootstrap[861]: Time 19.038989 seconds, bootstrap likelihood -27832.058583, best rearrangement setting 11
Bootstrap[862]: Time 16.605278 seconds, bootstrap likelihood -28154.133337, best rearrangement setting 7
Bootstrap[863]: Time 19.399840 seconds, bootstrap likelihood -28129.206280, best rearrangement setting 11
Bootstrap[864]: Time 16.690321 seconds, bootstrap likelihood -28250.314877, best rearrangement setting 8
Bootstrap[865]: Time 16.414401 seconds, bootstrap likelihood -28874.819008, best rearrangement setting 8
Bootstrap[866]: Time 17.589398 seconds, bootstrap likelihood -28239.534962, best rearrangement setting 12
Bootstrap[867]: Time 20.557911 seconds, bootstrap likelihood -27815.254432, best rearrangement setting 11
Bootstrap[868]: Time 16.558533 seconds, bootstrap likelihood -28968.473539, best rearrangement setting 12
Bootstrap[869]: Time 14.414820 seconds, bootstrap likelihood -27553.497820, best rearrangement setting 5
Bootstrap[870]: Time 18.540607 seconds, bootstrap likelihood -28779.723111, best rearrangement setting 12
Bootstrap[871]: Time 17.363801 seconds, bootstrap likelihood -28421.976368, best rearrangement setting 14
Bootstrap[872]: Time 16.745550 seconds, bootstrap likelihood -28673.770919, best rearrangement setting 12
Bootstrap[873]: Time 20.765620 seconds, bootstrap likelihood -28458.186167, best rearrangement setting 12
Bootstrap[874]: Time 18.183557 seconds, bootstrap likelihood -28807.388589, best rearrangement setting 11
Bootstrap[875]: Time 17.542078 seconds, bootstrap likelihood -27094.578688, best rearrangement setting 10
Bootstrap[876]: Time 19.972350 seconds, bootstrap likelihood -28141.282583, best rearrangement setting 14
Bootstrap[877]: Time 16.542513 seconds, bootstrap likelihood -28038.948706, best rearrangement setting 12
Bootstrap[878]: Time 22.372316 seconds, bootstrap likelihood -29390.440903, best rearrangement setting 15
Bootstrap[879]: Time 16.698844 seconds, bootstrap likelihood -27904.260222, best rearrangement setting 10
Bootstrap[880]: Time 16.658343 seconds, bootstrap likelihood -28786.637404, best rearrangement setting 10
Bootstrap[881]: Time 17.740410 seconds, bootstrap likelihood -28627.090311, best rearrangement setting 15
Bootstrap[882]: Time 15.310049 seconds, bootstrap likelihood -27565.171015, best rearrangement setting 6
Bootstrap[883]: Time 17.109029 seconds, bootstrap likelihood -29005.671702, best rearrangement setting 13
Bootstrap[884]: Time 20.001444 seconds, bootstrap likelihood -28554.462051, best rearrangement setting 13
Bootstrap[885]: Time 16.302465 seconds, bootstrap likelihood -28953.357303, best rearrangement setting 8
Bootstrap[886]: Time 19.267149 seconds, bootstrap likelihood -28607.341523, best rearrangement setting 13
Bootstrap[887]: Time 17.993733 seconds, bootstrap likelihood -28332.661944, best rearrangement setting 11
Bootstrap[888]: Time 14.961557 seconds, bootstrap likelihood -28399.422786, best rearrangement setting 6
Bootstrap[889]: Time 13.790487 seconds, bootstrap likelihood -28301.067102, best rearrangement setting 7
Bootstrap[890]: Time 18.735490 seconds, bootstrap likelihood -28938.495790, best rearrangement setting 12
Bootstrap[891]: Time 16.137094 seconds, bootstrap likelihood -27687.561935, best rearrangement setting 9
Bootstrap[892]: Time 21.897836 seconds, bootstrap likelihood -27548.785178, best rearrangement setting 14
Bootstrap[893]: Time 16.775731 seconds, bootstrap likelihood -28640.481595, best rearrangement setting 8
Bootstrap[894]: Time 15.238044 seconds, bootstrap likelihood -27913.611555, best rearrangement setting 5
Bootstrap[895]: Time 15.241786 seconds, bootstrap likelihood -28144.828271, best rearrangement setting 5
Bootstrap[896]: Time 19.463603 seconds, bootstrap likelihood -28608.918738, best rearrangement setting 12
Bootstrap[897]: Time 19.261403 seconds, bootstrap likelihood -28405.935220, best rearrangement setting 14
Bootstrap[898]: Time 16.413776 seconds, bootstrap likelihood -28746.216238, best rearrangement setting 15
Bootstrap[899]: Time 17.834298 seconds, bootstrap likelihood -27185.389194, best rearrangement setting 10
Bootstrap[900]: Time 17.547193 seconds, bootstrap likelihood -28337.528563, best rearrangement setting 14
Bootstrap[901]: Time 18.999282 seconds, bootstrap likelihood -28002.866476, best rearrangement setting 14
Bootstrap[902]: Time 16.706116 seconds, bootstrap likelihood -27638.575537, best rearrangement setting 14
Bootstrap[903]: Time 18.959844 seconds, bootstrap likelihood -27387.120237, best rearrangement setting 15
Bootstrap[904]: Time 13.186732 seconds, bootstrap likelihood -29175.912312, best rearrangement setting 6
Bootstrap[905]: Time 16.333223 seconds, bootstrap likelihood -27867.074055, best rearrangement setting 7
Bootstrap[906]: Time 15.338526 seconds, bootstrap likelihood -27371.343486, best rearrangement setting 5
Bootstrap[907]: Time 14.510070 seconds, bootstrap likelihood -28680.995400, best rearrangement setting 6
Bootstrap[908]: Time 14.527124 seconds, bootstrap likelihood -28328.686932, best rearrangement setting 5
Bootstrap[909]: Time 18.045682 seconds, bootstrap likelihood -28830.611968, best rearrangement setting 8
Bootstrap[910]: Time 14.731130 seconds, bootstrap likelihood -28869.093968, best rearrangement setting 6
Bootstrap[911]: Time 15.728816 seconds, bootstrap likelihood -26944.748964, best rearrangement setting 10
Bootstrap[912]: Time 19.107670 seconds, bootstrap likelihood -28272.605676, best rearrangement setting 10
Bootstrap[913]: Time 17.826833 seconds, bootstrap likelihood -29220.902919, best rearrangement setting 7
Bootstrap[914]: Time 15.298990 seconds, bootstrap likelihood -27819.701949, best rearrangement setting 6
Bootstrap[915]: Time 18.723312 seconds, bootstrap likelihood -27827.555341, best rearrangement setting 13
Bootstrap[916]: Time 18.872200 seconds, bootstrap likelihood -28745.252582, best rearrangement setting 14
Bootstrap[917]: Time 18.437298 seconds, bootstrap likelihood -28562.322206, best rearrangement setting 11
Bootstrap[918]: Time 14.985641 seconds, bootstrap likelihood -28128.136196, best rearrangement setting 5
Bootstrap[919]: Time 21.836497 seconds, bootstrap likelihood -27897.778443, best rearrangement setting 14
Bootstrap[920]: Time 15.449352 seconds, bootstrap likelihood -27697.319349, best rearrangement setting 5
Bootstrap[921]: Time 19.831460 seconds, bootstrap likelihood -28186.984666, best rearrangement setting 15
Bootstrap[922]: Time 13.601909 seconds, bootstrap likelihood -27250.808809, best rearrangement setting 5
Bootstrap[923]: Time 14.059947 seconds, bootstrap likelihood -28614.498658, best rearrangement setting 5
Bootstrap[924]: Time 15.548012 seconds, bootstrap likelihood -28454.615837, best rearrangement setting 9
Bootstrap[925]: Time 16.954024 seconds, bootstrap likelihood -27908.718719, best rearrangement setting 8
Bootstrap[926]: Time 21.251384 seconds, bootstrap likelihood -27480.722292, best rearrangement setting 15
Bootstrap[927]: Time 20.060860 seconds, bootstrap likelihood -28771.036843, best rearrangement setting 15
Bootstrap[928]: Time 19.476691 seconds, bootstrap likelihood -28402.981446, best rearrangement setting 12
Bootstrap[929]: Time 21.214459 seconds, bootstrap likelihood -27902.878569, best rearrangement setting 14
Bootstrap[930]: Time 16.574810 seconds, bootstrap likelihood -27504.401993, best rearrangement setting 7
Bootstrap[931]: Time 16.131453 seconds, bootstrap likelihood -27982.866446, best rearrangement setting 6
Bootstrap[932]: Time 18.871852 seconds, bootstrap likelihood -28689.947312, best rearrangement setting 14
Bootstrap[933]: Time 16.395939 seconds, bootstrap likelihood -28696.782550, best rearrangement setting 6
Bootstrap[934]: Time 16.869105 seconds, bootstrap likelihood -28558.523762, best rearrangement setting 8
Bootstrap[935]: Time 18.656052 seconds, bootstrap likelihood -27196.814679, best rearrangement setting 11
Bootstrap[936]: Time 13.951134 seconds, bootstrap likelihood -27698.178776, best rearrangement setting 6
Bootstrap[937]: Time 17.033356 seconds, bootstrap likelihood -28267.206880, best rearrangement setting 11
Bootstrap[938]: Time 16.092135 seconds, bootstrap likelihood -28559.339868, best rearrangement setting 12
Bootstrap[939]: Time 19.628664 seconds, bootstrap likelihood -28569.134836, best rearrangement setting 12
Bootstrap[940]: Time 21.779048 seconds, bootstrap likelihood -28587.456496, best rearrangement setting 15
Bootstrap[941]: Time 14.112736 seconds, bootstrap likelihood -27889.482321, best rearrangement setting 6
Bootstrap[942]: Time 17.648806 seconds, bootstrap likelihood -27792.079573, best rearrangement setting 12
Bootstrap[943]: Time 18.511478 seconds, bootstrap likelihood -28382.247552, best rearrangement setting 11
Bootstrap[944]: Time 15.968207 seconds, bootstrap likelihood -27350.579111, best rearrangement setting 15
Bootstrap[945]: Time 18.890790 seconds, bootstrap likelihood -27892.056368, best rearrangement setting 13
Bootstrap[946]: Time 18.721003 seconds, bootstrap likelihood -28994.380270, best rearrangement setting 9
Bootstrap[947]: Time 19.907375 seconds, bootstrap likelihood -28729.529395, best rearrangement setting 15
Bootstrap[948]: Time 17.364591 seconds, bootstrap likelihood -29070.905211, best rearrangement setting 10
Bootstrap[949]: Time 15.096151 seconds, bootstrap likelihood -28243.455097, best rearrangement setting 6


Stopped Rapid BS search after 950 replicates with MRE-based Bootstopping criterion
WRF Average of 100 random splits: 2.268451
Overall Time for 950 Rapid Bootstraps 16411.121996 seconds
Average Time per Rapid Bootstrap 17.274865 seconds

Starting ML Search ...

Fast ML optimization finished

Fast ML search Time: 10089.095983 seconds

Slow ML Search 0 Likelihood: -32394.801009
Slow ML Search 1 Likelihood: -32394.800866
Slow ML Search 2 Likelihood: -32394.800829
Slow ML Search 3 Likelihood: -32394.802565
Slow ML Search 4 Likelihood: -32395.092639
Slow ML Search 5 Likelihood: -32395.534875
Slow ML Search 6 Likelihood: -32395.534691
Slow ML Search 7 Likelihood: -32395.700743
Slow ML Search 8 Likelihood: -32395.334449
Slow ML Search 9 Likelihood: -32395.533323
Slow ML optimization finished

Slow ML search Time: 495.546319 seconds
Thorough ML search Time: 25.308557 seconds

Final ML Optimization Likelihood: -32389.518611

Model Information:

Model Parameters of Partition 0, Name: 18S, Type of Data: DNA
alpha: 0.127445
Tree-Length: 1.962724
rate A <-> C: 2.867735
rate A <-> G: 2.742614
rate A <-> T: 2.312634
rate C <-> G: 0.836479
rate C <-> T: 18.697597
rate G <-> T: 1.000000

freq pi(A): 0.248534
freq pi(C): 0.221158
freq pi(G): 0.273187
freq pi(T): 0.257121

Model Parameters of Partition 1, Name: 25S, Type of Data: DNA
alpha: 0.175512
Tree-Length: 1.962724
rate A <-> C: 1.697288
rate A <-> G: 3.847886
rate A <-> T: 3.083248
rate C <-> G: 0.654535
rate C <-> T: 13.125705
rate G <-> T: 1.000000

freq pi(A): 0.223509
freq pi(C): 0.264163
freq pi(G): 0.336824
freq pi(T): 0.175504

Model Parameters of Partition 2, Name: matK1st, Type of Data: DNA
alpha: 1.091638
Tree-Length: 1.962724
rate A <-> C: 1.933022
rate A <-> G: 1.711335
rate A <-> T: 0.218569
rate C <-> G: 0.329069
rate C <-> T: 1.456514
rate G <-> T: 1.000000

freq pi(A): 0.303664
freq pi(C): 0.176719
freq pi(G): 0.178942
freq pi(T): 0.340675

Model Parameters of Partition 3, Name: matK2nd, Type of Data: DNA
alpha: 0.961844
Tree-Length: 1.962724
rate A <-> C: 1.252909
rate A <-> G: 1.676990
rate A <-> T: 0.227406
rate C <-> G: 0.406153
rate C <-> T: 1.354846
rate G <-> T: 1.000000

freq pi(A): 0.333783
freq pi(C): 0.161895
freq pi(G): 0.138751
freq pi(T): 0.365571

Model Parameters of Partition 4, Name: matK3rd, Type of Data: DNA
alpha: 1.354908
Tree-Length: 1.962724
rate A <-> C: 1.194812
rate A <-> G: 1.572500
rate A <-> T: 0.179139
rate C <-> G: 0.381777
rate C <-> T: 1.519075
rate G <-> T: 1.000000

freq pi(A): 0.302655
freq pi(C): 0.123964
freq pi(G): 0.136276
freq pi(T): 0.437105

Model Parameters of Partition 5, Name: trnLi, Type of Data: DNA
alpha: 0.369265
Tree-Length: 1.962724
rate A <-> C: 0.719606
rate A <-> G: 1.038749
rate A <-> T: 0.425141
rate C <-> G: 0.222012
rate C <-> T: 2.412501
rate G <-> T: 1.000000

freq pi(A): 0.392496
freq pi(C): 0.171439
freq pi(G): 0.210213
freq pi(T): 0.225852


ML search took 10609.954518 secs or 2.947210 hours

Combined Bootstrap and ML search took 27021.076578 secs or 7.505855 hours

Drawing Bootstrap Support Values on best-scoring ML tree ...


Found 1 tree in File /home/kaplipa/Guido/loranths/step3/RAxML_bestTree.exLF.q


Found 1 tree in File /home/kaplipa/Guido/loranths/step3/RAxML_bestTree.exLF.q

Program execution info written to /home/kaplipa/Guido/loranths/step3/RAxML_info.exLF.q
All 950 bootstrapped trees written to: /home/kaplipa/Guido/loranths/step3/RAxML_bootstrap.exLF.q

Best-scoring ML tree written to: /home/kaplipa/Guido/loranths/step3/RAxML_bestTree.exLF.q

Best-scoring ML tree with support values written to: /home/kaplipa/Guido/loranths/step3/RAxML_bipartitions.exLF.q

Best-scoring ML tree with support values as branch labels written to: /home/kaplipa/Guido/loranths/step3/RAxML_bipartitionsBranchLabels.exLF.q

Overall execution time for full ML analysis: 27021.280470 secs or 7.505911 hours or 0.312746 days
