# Supplementary material for: Eocene Loranthaceae pollen pushes back divergence ages for major splits in the family
Source: PeerJ. 2017 Jun 7;5:e3373. doi: 10.7717/peerj.3373 (PMC5466002; doi:10.7717/peerj.3373)
Supplement: Supplemental Information 8 — This archive includes all data and analysis files referred to in the main text and supplementary files that are needed to reproduce the shown results. See GuideToFiles.txt for naming schemes and contents of each subfolder included in this archive, and File S1 for analysis set-ups and further background information. [file peerj-05-3373-s008.zip › Step3_speciestrees/ML/RAxML_info.noq]

IMPORTANT WARNING: Alignment column 2321 contains only undetermined values which will be treated as missing data
IMPORTANT WARNING: Alignment column 2322 contains only undetermined values which will be treated as missing data
IMPORTANT WARNING: Alignment column 2489 contains only undetermined values which will be treated as missing data
IMPORTANT WARNING: Alignment column 2520 contains only undetermined values which will be treated as missing data
IMPORTANT WARNING: Alignment column 2548 contains only undetermined values which will be treated as missing data
IMPORTANT WARNING: Alignment column 2549 contains only undetermined values which will be treated as missing data
IMPORTANT WARNING: Alignment column 2550 contains only undetermined values which will be treated as missing data
IMPORTANT WARNING: Alignment column 5831 contains only undetermined values which will be treated as missing data
IMPORTANT WARNING: Alignment column 5832 contains only undetermined values which will be treated as missing data
IMPORTANT WARNING: Alignment column 5833 contains only undetermined values which will be treated as missing data
IMPORTANT WARNING: Alignment column 6450 contains only undetermined values which will be treated as missing data
IMPORTANT WARNING: Alignment column 6451 contains only undetermined values which will be treated as missing data
IMPORTANT WARNING: Alignment column 6452 contains only undetermined values which will be treated as missing data
IMPORTANT WARNING: Alignment column 6453 contains only undetermined values which will be treated as missing data
IMPORTANT WARNING: Alignment column 6454 contains only undetermined values which will be treated as missing data
IMPORTANT WARNING: Alignment column 6455 contains only undetermined values which will be treated as missing data
IMPORTANT WARNING: Alignment column 6456 contains only undetermined values which will be treated as missing data
IMPORTANT WARNING: Alignment column 6457 contains only undetermined values which will be treated as missing data

IMPORTANT WARNING
Found 18 columns that contain only undetermined values which will be treated as missing data.
Normally these columns should be excluded from the analysis.

Just in case you might need it, an alignment file with 
undetermined columns removed is printed to file 00_conc.all.c.m1.epf.reduced


Using BFGS method to optimize GTR rate parameters, to disable this specify "--no-bfgs" 


Alignment has 18 completely undetermined sites that will be automatically removed from the input data


This is RAxML version 8.2.4 released by Alexandros Stamatakis on October 02 2015.

With greatly appreciated code contributions by:
Andre Aberer      (HITS)
Simon Berger      (HITS)
Alexey Kozlov     (HITS)
Kassian Kobert    (HITS)
David Dao         (KIT and HITS)
Nick Pattengale   (Sandia)
Wayne Pfeiffer    (SDSC)
Akifumi S. Tanabe (NRIFS)

Alignment has 2902 distinct alignment patterns

Proportion of gaps and completely undetermined characters in this alignment: 53.55%

RAxML rapid bootstrapping and subsequent ML search

Using 1 distinct models/data partitions with joint branch length optimization


Executing 1000 rapid bootstrap inferences and thereafter a thorough ML search 

All free model parameters will be estimated by RAxML
ML estimate of 25 per site rate categories

Likelihood of final tree will be evaluated and optimized under GAMMA

GAMMA Model parameters will be estimated up to an accuracy of 0.1000000000 Log Likelihood units

Partition: 0
Alignment Patterns: 2902
Name: No Name Provided
DataType: DNA
Substitution Matrix: GTR


RAxML was called as follows:

/home/kaplipa/SOFTWARE/standard-RAxML/raxmlHPC-PTHREADS-SSE3 -T 24 -s 00_conc.all.c.m1.epf -m GTRCAT -n noq -f a -x 64566 -# autoMRE -p 1234 


Time for BS model parameter optimization 0.902964
Bootstrap[0]: Time 5.157549 seconds, bootstrap likelihood -34792.982563, best rearrangement setting 5
Bootstrap[1]: Time 4.114538 seconds, bootstrap likelihood -34524.519527, best rearrangement setting 9
Bootstrap[2]: Time 4.235366 seconds, bootstrap likelihood -34333.370427, best rearrangement setting 14
Bootstrap[3]: Time 4.326655 seconds, bootstrap likelihood -34406.545464, best rearrangement setting 15
Bootstrap[4]: Time 3.951846 seconds, bootstrap likelihood -33759.914392, best rearrangement setting 5
Bootstrap[5]: Time 4.538812 seconds, bootstrap likelihood -33111.179334, best rearrangement setting 12
Bootstrap[6]: Time 4.252718 seconds, bootstrap likelihood -35005.830932, best rearrangement setting 8
Bootstrap[7]: Time 4.163074 seconds, bootstrap likelihood -34695.319955, best rearrangement setting 8
Bootstrap[8]: Time 4.066565 seconds, bootstrap likelihood -33858.177820, best rearrangement setting 12
Bootstrap[9]: Time 4.308914 seconds, bootstrap likelihood -34879.635219, best rearrangement setting 7
Bootstrap[10]: Time 4.534753 seconds, bootstrap likelihood -33834.905929, best rearrangement setting 7
Bootstrap[11]: Time 4.021814 seconds, bootstrap likelihood -34720.878952, best rearrangement setting 11
Bootstrap[12]: Time 4.003472 seconds, bootstrap likelihood -33689.353216, best rearrangement setting 5
Bootstrap[13]: Time 4.193271 seconds, bootstrap likelihood -34004.628882, best rearrangement setting 5
Bootstrap[14]: Time 4.436387 seconds, bootstrap likelihood -34416.142814, best rearrangement setting 6
Bootstrap[15]: Time 4.748767 seconds, bootstrap likelihood -35138.956693, best rearrangement setting 14
Bootstrap[16]: Time 4.797718 seconds, bootstrap likelihood -33245.820457, best rearrangement setting 11
Bootstrap[17]: Time 4.347348 seconds, bootstrap likelihood -34645.047303, best rearrangement setting 9
Bootstrap[18]: Time 4.241657 seconds, bootstrap likelihood -34944.350601, best rearrangement setting 9
Bootstrap[19]: Time 4.596857 seconds, bootstrap likelihood -35173.401529, best rearrangement setting 14
Bootstrap[20]: Time 5.012472 seconds, bootstrap likelihood -33807.982143, best rearrangement setting 12
Bootstrap[21]: Time 5.169284 seconds, bootstrap likelihood -33913.971402, best rearrangement setting 11
Bootstrap[22]: Time 4.671291 seconds, bootstrap likelihood -33193.421073, best rearrangement setting 7
Bootstrap[23]: Time 4.746937 seconds, bootstrap likelihood -34146.600748, best rearrangement setting 15
Bootstrap[24]: Time 4.958219 seconds, bootstrap likelihood -35170.841340, best rearrangement setting 14
Bootstrap[25]: Time 4.286171 seconds, bootstrap likelihood -35333.056423, best rearrangement setting 15
Bootstrap[26]: Time 3.928609 seconds, bootstrap likelihood -33873.118301, best rearrangement setting 6
Bootstrap[27]: Time 4.592647 seconds, bootstrap likelihood -35074.751117, best rearrangement setting 15
Bootstrap[28]: Time 5.298150 seconds, bootstrap likelihood -34062.092333, best rearrangement setting 15
Bootstrap[29]: Time 4.291176 seconds, bootstrap likelihood -33084.054831, best rearrangement setting 9
Bootstrap[30]: Time 4.517762 seconds, bootstrap likelihood -35288.531407, best rearrangement setting 7
Bootstrap[31]: Time 4.767505 seconds, bootstrap likelihood -34133.170422, best rearrangement setting 11
Bootstrap[32]: Time 4.605685 seconds, bootstrap likelihood -35188.718570, best rearrangement setting 7
Bootstrap[33]: Time 4.701547 seconds, bootstrap likelihood -34884.815109, best rearrangement setting 8
Bootstrap[34]: Time 4.804661 seconds, bootstrap likelihood -33866.652782, best rearrangement setting 14
Bootstrap[35]: Time 4.378296 seconds, bootstrap likelihood -34290.113711, best rearrangement setting 7
Bootstrap[36]: Time 4.438578 seconds, bootstrap likelihood -34284.873706, best rearrangement setting 11
Bootstrap[37]: Time 4.253844 seconds, bootstrap likelihood -34210.363847, best rearrangement setting 8
Bootstrap[38]: Time 3.944878 seconds, bootstrap likelihood -33878.944666, best rearrangement setting 6
Bootstrap[39]: Time 4.324512 seconds, bootstrap likelihood -36733.468712, best rearrangement setting 5
Bootstrap[40]: Time 5.285973 seconds, bootstrap likelihood -34335.533385, best rearrangement setting 12
Bootstrap[41]: Time 5.123904 seconds, bootstrap likelihood -33326.014422, best rearrangement setting 13
Bootstrap[42]: Time 4.363684 seconds, bootstrap likelihood -34715.563922, best rearrangement setting 6
Bootstrap[43]: Time 4.618919 seconds, bootstrap likelihood -34955.278789, best rearrangement setting 9
Bootstrap[44]: Time 4.407457 seconds, bootstrap likelihood -34267.059161, best rearrangement setting 10
Bootstrap[45]: Time 4.414340 seconds, bootstrap likelihood -33945.874444, best rearrangement setting 9
Bootstrap[46]: Time 4.250863 seconds, bootstrap likelihood -33220.304353, best rearrangement setting 5
Bootstrap[47]: Time 4.383175 seconds, bootstrap likelihood -34428.398754, best rearrangement setting 11
Bootstrap[48]: Time 3.972486 seconds, bootstrap likelihood -35448.200918, best rearrangement setting 5
Bootstrap[49]: Time 4.463429 seconds, bootstrap likelihood -35254.949124, best rearrangement setting 5
Bootstrap[50]: Time 4.683176 seconds, bootstrap likelihood -35752.974014, best rearrangement setting 8
Bootstrap[51]: Time 4.778613 seconds, bootstrap likelihood -34638.278303, best rearrangement setting 10
Bootstrap[52]: Time 4.909833 seconds, bootstrap likelihood -35512.992958, best rearrangement setting 12
Bootstrap[53]: Time 4.160379 seconds, bootstrap likelihood -34627.413129, best rearrangement setting 7
Bootstrap[54]: Time 4.102936 seconds, bootstrap likelihood -34244.732942, best rearrangement setting 7
Bootstrap[55]: Time 4.297884 seconds, bootstrap likelihood -34443.075052, best rearrangement setting 5
Bootstrap[56]: Time 4.053279 seconds, bootstrap likelihood -34271.210607, best rearrangement setting 7
Bootstrap[57]: Time 4.965943 seconds, bootstrap likelihood -34038.400929, best rearrangement setting 13
Bootstrap[58]: Time 4.470002 seconds, bootstrap likelihood -35342.953187, best rearrangement setting 8
Bootstrap[59]: Time 4.709909 seconds, bootstrap likelihood -34135.570623, best rearrangement setting 13
Bootstrap[60]: Time 4.951406 seconds, bootstrap likelihood -35077.323944, best rearrangement setting 8
Bootstrap[61]: Time 4.666656 seconds, bootstrap likelihood -34651.880188, best rearrangement setting 11
Bootstrap[62]: Time 4.486299 seconds, bootstrap likelihood -34653.840691, best rearrangement setting 13
Bootstrap[63]: Time 4.525167 seconds, bootstrap likelihood -34832.830032, best rearrangement setting 13
Bootstrap[64]: Time 3.737547 seconds, bootstrap likelihood -35103.933224, best rearrangement setting 7
Bootstrap[65]: Time 4.682892 seconds, bootstrap likelihood -34102.138646, best rearrangement setting 10
Bootstrap[66]: Time 4.809667 seconds, bootstrap likelihood -33293.653931, best rearrangement setting 15
Bootstrap[67]: Time 4.279142 seconds, bootstrap likelihood -34339.804244, best rearrangement setting 10
Bootstrap[68]: Time 4.352613 seconds, bootstrap likelihood -33683.892119, best rearrangement setting 8
Bootstrap[69]: Time 4.531773 seconds, bootstrap likelihood -35108.918600, best rearrangement setting 15
Bootstrap[70]: Time 4.668058 seconds, bootstrap likelihood -33729.761166, best rearrangement setting 11
Bootstrap[71]: Time 5.105327 seconds, bootstrap likelihood -34056.135533, best rearrangement setting 15
Bootstrap[72]: Time 4.647316 seconds, bootstrap likelihood -35092.832974, best rearrangement setting 13
Bootstrap[73]: Time 4.382338 seconds, bootstrap likelihood -34358.011997, best rearrangement setting 8
Bootstrap[74]: Time 4.739387 seconds, bootstrap likelihood -35440.769790, best rearrangement setting 11
Bootstrap[75]: Time 4.516741 seconds, bootstrap likelihood -34991.506586, best rearrangement setting 14
Bootstrap[76]: Time 4.461908 seconds, bootstrap likelihood -34968.940954, best rearrangement setting 15
Bootstrap[77]: Time 4.637629 seconds, bootstrap likelihood -35506.073073, best rearrangement setting 11
Bootstrap[78]: Time 4.238636 seconds, bootstrap likelihood -34458.851317, best rearrangement setting 6
Bootstrap[79]: Time 4.448565 seconds, bootstrap likelihood -34663.732846, best rearrangement setting 11
Bootstrap[80]: Time 4.787710 seconds, bootstrap likelihood -34955.283582, best rearrangement setting 14
Bootstrap[81]: Time 4.497052 seconds, bootstrap likelihood -34825.800711, best rearrangement setting 9
Bootstrap[82]: Time 4.251938 seconds, bootstrap likelihood -35162.233674, best rearrangement setting 15
Bootstrap[83]: Time 4.025593 seconds, bootstrap likelihood -34019.054156, best rearrangement setting 7
Bootstrap[84]: Time 4.250523 seconds, bootstrap likelihood -35207.119641, best rearrangement setting 8
Bootstrap[85]: Time 4.605810 seconds, bootstrap likelihood -34700.777071, best rearrangement setting 10
Bootstrap[86]: Time 4.979464 seconds, bootstrap likelihood -33929.596146, best rearrangement setting 10
Bootstrap[87]: Time 4.745640 seconds, bootstrap likelihood -34275.930583, best rearrangement setting 13
Bootstrap[88]: Time 4.604807 seconds, bootstrap likelihood -34631.073145, best rearrangement setting 14
Bootstrap[89]: Time 5.013547 seconds, bootstrap likelihood -34652.096572, best rearrangement setting 14
Bootstrap[90]: Time 5.171440 seconds, bootstrap likelihood -34994.123441, best rearrangement setting 13
Bootstrap[91]: Time 4.674611 seconds, bootstrap likelihood -34661.392660, best rearrangement setting 12
Bootstrap[92]: Time 4.972965 seconds, bootstrap likelihood -33645.871891, best rearrangement setting 10
Bootstrap[93]: Time 4.781930 seconds, bootstrap likelihood -35357.049499, best rearrangement setting 11
Bootstrap[94]: Time 3.941918 seconds, bootstrap likelihood -34376.342258, best rearrangement setting 5
Bootstrap[95]: Time 4.486749 seconds, bootstrap likelihood -34018.524102, best rearrangement setting 15
Bootstrap[96]: Time 4.212599 seconds, bootstrap likelihood -33854.325485, best rearrangement setting 6
Bootstrap[97]: Time 4.535218 seconds, bootstrap likelihood -34214.867070, best rearrangement setting 11
Bootstrap[98]: Time 5.119568 seconds, bootstrap likelihood -34355.885325, best rearrangement setting 15
Bootstrap[99]: Time 4.289634 seconds, bootstrap likelihood -34471.503495, best rearrangement setting 6
Bootstrap[100]: Time 4.713226 seconds, bootstrap likelihood -35192.403870, best rearrangement setting 11
Bootstrap[101]: Time 4.480507 seconds, bootstrap likelihood -33921.235243, best rearrangement setting 6
Bootstrap[102]: Time 4.278137 seconds, bootstrap likelihood -34668.556067, best rearrangement setting 8
Bootstrap[103]: Time 4.227800 seconds, bootstrap likelihood -33472.796693, best rearrangement setting 15
Bootstrap[104]: Time 4.153580 seconds, bootstrap likelihood -35086.176968, best rearrangement setting 8
Bootstrap[105]: Time 4.745245 seconds, bootstrap likelihood -34471.293127, best rearrangement setting 14
Bootstrap[106]: Time 4.739844 seconds, bootstrap likelihood -34489.003854, best rearrangement setting 12
Bootstrap[107]: Time 4.368927 seconds, bootstrap likelihood -35188.437727, best rearrangement setting 6
Bootstrap[108]: Time 4.648281 seconds, bootstrap likelihood -33979.011885, best rearrangement setting 13
Bootstrap[109]: Time 4.644685 seconds, bootstrap likelihood -33932.357816, best rearrangement setting 10
Bootstrap[110]: Time 4.611739 seconds, bootstrap likelihood -33388.465982, best rearrangement setting 14
Bootstrap[111]: Time 4.116206 seconds, bootstrap likelihood -34157.200725, best rearrangement setting 7
Bootstrap[112]: Time 4.964507 seconds, bootstrap likelihood -34211.996230, best rearrangement setting 15
Bootstrap[113]: Time 4.438054 seconds, bootstrap likelihood -33675.501272, best rearrangement setting 12
Bootstrap[114]: Time 4.504815 seconds, bootstrap likelihood -34267.958399, best rearrangement setting 12
Bootstrap[115]: Time 3.786612 seconds, bootstrap likelihood -35376.545530, best rearrangement setting 5
Bootstrap[116]: Time 4.725275 seconds, bootstrap likelihood -35253.230886, best rearrangement setting 14
Bootstrap[117]: Time 4.137415 seconds, bootstrap likelihood -34118.644009, best rearrangement setting 7
Bootstrap[118]: Time 4.375250 seconds, bootstrap likelihood -33961.772856, best rearrangement setting 8
Bootstrap[119]: Time 4.676039 seconds, bootstrap likelihood -35265.437486, best rearrangement setting 15
Bootstrap[120]: Time 4.893840 seconds, bootstrap likelihood -33890.593830, best rearrangement setting 7
Bootstrap[121]: Time 4.311508 seconds, bootstrap likelihood -35118.805924, best rearrangement setting 8
Bootstrap[122]: Time 4.193212 seconds, bootstrap likelihood -34882.693712, best rearrangement setting 6
Bootstrap[123]: Time 4.766675 seconds, bootstrap likelihood -35208.315590, best rearrangement setting 10
Bootstrap[124]: Time 5.293044 seconds, bootstrap likelihood -34231.114798, best rearrangement setting 15
Bootstrap[125]: Time 4.417383 seconds, bootstrap likelihood -34719.484811, best rearrangement setting 12
Bootstrap[126]: Time 4.715949 seconds, bootstrap likelihood -34920.411021, best rearrangement setting 15
Bootstrap[127]: Time 4.396584 seconds, bootstrap likelihood -34333.107876, best rearrangement setting 7
Bootstrap[128]: Time 4.720819 seconds, bootstrap likelihood -34731.425076, best rearrangement setting 11
Bootstrap[129]: Time 3.871886 seconds, bootstrap likelihood -34402.010448, best rearrangement setting 6
Bootstrap[130]: Time 4.817887 seconds, bootstrap likelihood -34392.102312, best rearrangement setting 14
Bootstrap[131]: Time 4.532124 seconds, bootstrap likelihood -33342.934997, best rearrangement setting 15
Bootstrap[132]: Time 4.335738 seconds, bootstrap likelihood -35740.387000, best rearrangement setting 12
Bootstrap[133]: Time 4.371625 seconds, bootstrap likelihood -35145.852635, best rearrangement setting 12
Bootstrap[134]: Time 4.237660 seconds, bootstrap likelihood -35286.019039, best rearrangement setting 14
Bootstrap[135]: Time 4.518804 seconds, bootstrap likelihood -34001.254917, best rearrangement setting 9
Bootstrap[136]: Time 4.511176 seconds, bootstrap likelihood -34967.720210, best rearrangement setting 12
Bootstrap[137]: Time 4.664073 seconds, bootstrap likelihood -35310.666194, best rearrangement setting 13
Bootstrap[138]: Time 4.565475 seconds, bootstrap likelihood -34132.136886, best rearrangement setting 10
Bootstrap[139]: Time 4.179301 seconds, bootstrap likelihood -33289.516136, best rearrangement setting 14
Bootstrap[140]: Time 4.360417 seconds, bootstrap likelihood -34034.048124, best rearrangement setting 5
Bootstrap[141]: Time 4.607075 seconds, bootstrap likelihood -34889.659380, best rearrangement setting 13
Bootstrap[142]: Time 5.210025 seconds, bootstrap likelihood -35284.099271, best rearrangement setting 9
Bootstrap[143]: Time 4.364949 seconds, bootstrap likelihood -34898.638835, best rearrangement setting 6
Bootstrap[144]: Time 4.867123 seconds, bootstrap likelihood -34193.414982, best rearrangement setting 15
Bootstrap[145]: Time 4.241282 seconds, bootstrap likelihood -33727.753222, best rearrangement setting 7
Bootstrap[146]: Time 4.138726 seconds, bootstrap likelihood -33793.773243, best rearrangement setting 12
Bootstrap[147]: Time 4.467582 seconds, bootstrap likelihood -33680.196142, best rearrangement setting 9
Bootstrap[148]: Time 4.908141 seconds, bootstrap likelihood -34357.527036, best rearrangement setting 10
Bootstrap[149]: Time 4.525872 seconds, bootstrap likelihood -35383.741020, best rearrangement setting 10
Bootstrap[150]: Time 4.932269 seconds, bootstrap likelihood -34939.066981, best rearrangement setting 10
Bootstrap[151]: Time 4.368424 seconds, bootstrap likelihood -34422.453879, best rearrangement setting 9
Bootstrap[152]: Time 4.435939 seconds, bootstrap likelihood -33325.420730, best rearrangement setting 9
Bootstrap[153]: Time 4.934356 seconds, bootstrap likelihood -34106.132782, best rearrangement setting 11
Bootstrap[154]: Time 4.269735 seconds, bootstrap likelihood -35318.588873, best rearrangement setting 12
Bootstrap[155]: Time 4.942706 seconds, bootstrap likelihood -34242.430463, best rearrangement setting 11
Bootstrap[156]: Time 5.019800 seconds, bootstrap likelihood -34477.289406, best rearrangement setting 11
Bootstrap[157]: Time 4.718156 seconds, bootstrap likelihood -33880.466270, best rearrangement setting 10
Bootstrap[158]: Time 4.359215 seconds, bootstrap likelihood -33663.474416, best rearrangement setting 7
Bootstrap[159]: Time 4.360599 seconds, bootstrap likelihood -34521.698321, best rearrangement setting 13
Bootstrap[160]: Time 4.810221 seconds, bootstrap likelihood -34573.540540, best rearrangement setting 8
Bootstrap[161]: Time 4.405507 seconds, bootstrap likelihood -34873.309173, best rearrangement setting 10
Bootstrap[162]: Time 4.521542 seconds, bootstrap likelihood -34507.919730, best rearrangement setting 6
Bootstrap[163]: Time 4.556288 seconds, bootstrap likelihood -35373.270126, best rearrangement setting 15
Bootstrap[164]: Time 4.872148 seconds, bootstrap likelihood -35144.362244, best rearrangement setting 11
Bootstrap[165]: Time 4.000392 seconds, bootstrap likelihood -34491.860930, best rearrangement setting 5
Bootstrap[166]: Time 4.756372 seconds, bootstrap likelihood -34189.816249, best rearrangement setting 12
Bootstrap[167]: Time 4.194884 seconds, bootstrap likelihood -34844.627105, best rearrangement setting 15
Bootstrap[168]: Time 3.787649 seconds, bootstrap likelihood -33978.340449, best rearrangement setting 5
Bootstrap[169]: Time 4.057854 seconds, bootstrap likelihood -33631.619758, best rearrangement setting 13
Bootstrap[170]: Time 4.932716 seconds, bootstrap likelihood -34245.044801, best rearrangement setting 14
Bootstrap[171]: Time 4.144893 seconds, bootstrap likelihood -35037.993975, best rearrangement setting 5
Bootstrap[172]: Time 4.480191 seconds, bootstrap likelihood -33970.452890, best rearrangement setting 14
Bootstrap[173]: Time 4.410560 seconds, bootstrap likelihood -34746.824763, best rearrangement setting 9
Bootstrap[174]: Time 4.676791 seconds, bootstrap likelihood -34170.994088, best rearrangement setting 15
Bootstrap[175]: Time 4.287181 seconds, bootstrap likelihood -33750.381073, best rearrangement setting 8
Bootstrap[176]: Time 4.351933 seconds, bootstrap likelihood -35468.137160, best rearrangement setting 11
Bootstrap[177]: Time 5.105935 seconds, bootstrap likelihood -35012.108616, best rearrangement setting 15
Bootstrap[178]: Time 5.123797 seconds, bootstrap likelihood -34482.917332, best rearrangement setting 15
Bootstrap[179]: Time 4.243333 seconds, bootstrap likelihood -34593.401224, best rearrangement setting 5
Bootstrap[180]: Time 4.225397 seconds, bootstrap likelihood -34499.149926, best rearrangement setting 6
Bootstrap[181]: Time 4.892038 seconds, bootstrap likelihood -34181.300280, best rearrangement setting 14
Bootstrap[182]: Time 4.786860 seconds, bootstrap likelihood -34028.594429, best rearrangement setting 15
Bootstrap[183]: Time 4.580419 seconds, bootstrap likelihood -34960.220258, best rearrangement setting 10
Bootstrap[184]: Time 4.686156 seconds, bootstrap likelihood -33794.985166, best rearrangement setting 12
Bootstrap[185]: Time 4.839385 seconds, bootstrap likelihood -34178.709923, best rearrangement setting 14
Bootstrap[186]: Time 4.469884 seconds, bootstrap likelihood -33696.814633, best rearrangement setting 13
Bootstrap[187]: Time 4.097266 seconds, bootstrap likelihood -34267.486700, best rearrangement setting 11
Bootstrap[188]: Time 4.488767 seconds, bootstrap likelihood -34176.364633, best rearrangement setting 10
Bootstrap[189]: Time 3.905147 seconds, bootstrap likelihood -34734.572780, best rearrangement setting 6
Bootstrap[190]: Time 4.856453 seconds, bootstrap likelihood -34195.397479, best rearrangement setting 8
Bootstrap[191]: Time 5.033776 seconds, bootstrap likelihood -33838.294796, best rearrangement setting 9
Bootstrap[192]: Time 4.758069 seconds, bootstrap likelihood -33638.166782, best rearrangement setting 15
Bootstrap[193]: Time 5.146508 seconds, bootstrap likelihood -33576.639090, best rearrangement setting 13
Bootstrap[194]: Time 4.558956 seconds, bootstrap likelihood -35328.545327, best rearrangement setting 10
Bootstrap[195]: Time 4.208175 seconds, bootstrap likelihood -34848.633322, best rearrangement setting 14
Bootstrap[196]: Time 4.088156 seconds, bootstrap likelihood -34030.657879, best rearrangement setting 7
Bootstrap[197]: Time 4.369945 seconds, bootstrap likelihood -34961.381239, best rearrangement setting 14
Bootstrap[198]: Time 4.758698 seconds, bootstrap likelihood -34033.264706, best rearrangement setting 15
Bootstrap[199]: Time 4.747334 seconds, bootstrap likelihood -33837.227648, best rearrangement setting 12
Bootstrap[200]: Time 4.990643 seconds, bootstrap likelihood -35048.880717, best rearrangement setting 9
Bootstrap[201]: Time 4.335447 seconds, bootstrap likelihood -34813.410976, best rearrangement setting 5
Bootstrap[202]: Time 4.800682 seconds, bootstrap likelihood -35574.042976, best rearrangement setting 11
Bootstrap[203]: Time 4.685526 seconds, bootstrap likelihood -34299.918327, best rearrangement setting 14
Bootstrap[204]: Time 4.195485 seconds, bootstrap likelihood -36260.186591, best rearrangement setting 5
Bootstrap[205]: Time 4.432288 seconds, bootstrap likelihood -36379.752108, best rearrangement setting 10
Bootstrap[206]: Time 4.591655 seconds, bootstrap likelihood -34790.799003, best rearrangement setting 9
Bootstrap[207]: Time 3.927256 seconds, bootstrap likelihood -36015.346833, best rearrangement setting 6
Bootstrap[208]: Time 4.110345 seconds, bootstrap likelihood -34750.275206, best rearrangement setting 9
Bootstrap[209]: Time 5.097350 seconds, bootstrap likelihood -34996.707089, best rearrangement setting 15
Bootstrap[210]: Time 4.810270 seconds, bootstrap likelihood -34813.569745, best rearrangement setting 11
Bootstrap[211]: Time 4.109351 seconds, bootstrap likelihood -34141.977859, best rearrangement setting 7
Bootstrap[212]: Time 4.655830 seconds, bootstrap likelihood -33504.530138, best rearrangement setting 13
Bootstrap[213]: Time 4.157959 seconds, bootstrap likelihood -34388.714760, best rearrangement setting 5
Bootstrap[214]: Time 4.450426 seconds, bootstrap likelihood -34369.355600, best rearrangement setting 9
Bootstrap[215]: Time 4.021938 seconds, bootstrap likelihood -34478.800181, best rearrangement setting 5
Bootstrap[216]: Time 5.159452 seconds, bootstrap likelihood -34679.628559, best rearrangement setting 15
Bootstrap[217]: Time 4.389918 seconds, bootstrap likelihood -34283.502080, best rearrangement setting 6
Bootstrap[218]: Time 4.500741 seconds, bootstrap likelihood -35086.199797, best rearrangement setting 13
Bootstrap[219]: Time 4.245928 seconds, bootstrap likelihood -35238.768136, best rearrangement setting 10
Bootstrap[220]: Time 5.149475 seconds, bootstrap likelihood -35044.724467, best rearrangement setting 9
Bootstrap[221]: Time 3.955900 seconds, bootstrap likelihood -32830.997051, best rearrangement setting 5
Bootstrap[222]: Time 4.526304 seconds, bootstrap likelihood -34492.081088, best rearrangement setting 11
Bootstrap[223]: Time 4.674705 seconds, bootstrap likelihood -33802.574831, best rearrangement setting 7
Bootstrap[224]: Time 4.673071 seconds, bootstrap likelihood -34195.144581, best rearrangement setting 15
Bootstrap[225]: Time 4.773340 seconds, bootstrap likelihood -33145.892452, best rearrangement setting 9
Bootstrap[226]: Time 4.431781 seconds, bootstrap likelihood -36389.497880, best rearrangement setting 7
Bootstrap[227]: Time 4.687155 seconds, bootstrap likelihood -34443.524120, best rearrangement setting 8
Bootstrap[228]: Time 4.819990 seconds, bootstrap likelihood -33887.521502, best rearrangement setting 10
Bootstrap[229]: Time 4.029414 seconds, bootstrap likelihood -34145.989903, best rearrangement setting 5
Bootstrap[230]: Time 4.931396 seconds, bootstrap likelihood -33473.597481, best rearrangement setting 14
Bootstrap[231]: Time 4.515832 seconds, bootstrap likelihood -35865.199354, best rearrangement setting 14
Bootstrap[232]: Time 4.551972 seconds, bootstrap likelihood -34184.176048, best rearrangement setting 13
Bootstrap[233]: Time 4.245493 seconds, bootstrap likelihood -33769.306457, best rearrangement setting 14
Bootstrap[234]: Time 4.472541 seconds, bootstrap likelihood -34284.325543, best rearrangement setting 8
Bootstrap[235]: Time 4.241357 seconds, bootstrap likelihood -34864.132108, best rearrangement setting 6
Bootstrap[236]: Time 4.970052 seconds, bootstrap likelihood -33547.696292, best rearrangement setting 9
Bootstrap[237]: Time 4.570425 seconds, bootstrap likelihood -34586.611131, best rearrangement setting 13
Bootstrap[238]: Time 4.427409 seconds, bootstrap likelihood -34120.637286, best rearrangement setting 12
Bootstrap[239]: Time 4.329717 seconds, bootstrap likelihood -33885.615858, best rearrangement setting 10
Bootstrap[240]: Time 5.014536 seconds, bootstrap likelihood -34450.545878, best rearrangement setting 12
Bootstrap[241]: Time 4.133458 seconds, bootstrap likelihood -34321.885506, best rearrangement setting 14
Bootstrap[242]: Time 4.697682 seconds, bootstrap likelihood -34648.166054, best rearrangement setting 10
Bootstrap[243]: Time 4.545664 seconds, bootstrap likelihood -34965.659192, best rearrangement setting 11
Bootstrap[244]: Time 3.956377 seconds, bootstrap likelihood -34901.659257, best rearrangement setting 5
Bootstrap[245]: Time 4.523067 seconds, bootstrap likelihood -34504.981258, best rearrangement setting 9
Bootstrap[246]: Time 4.366318 seconds, bootstrap likelihood -32794.935508, best rearrangement setting 9
Bootstrap[247]: Time 3.958429 seconds, bootstrap likelihood -35277.735353, best rearrangement setting 6
Bootstrap[248]: Time 4.358514 seconds, bootstrap likelihood -34485.602425, best rearrangement setting 5
Bootstrap[249]: Time 4.209609 seconds, bootstrap likelihood -35476.166487, best rearrangement setting 7
Bootstrap[250]: Time 5.030583 seconds, bootstrap likelihood -34975.298406, best rearrangement setting 10
Bootstrap[251]: Time 4.487715 seconds, bootstrap likelihood -34596.876176, best rearrangement setting 12
Bootstrap[252]: Time 4.228711 seconds, bootstrap likelihood -34185.947358, best rearrangement setting 6
Bootstrap[253]: Time 3.986654 seconds, bootstrap likelihood -35007.748259, best rearrangement setting 6
Bootstrap[254]: Time 4.202122 seconds, bootstrap likelihood -34786.752000, best rearrangement setting 11
Bootstrap[255]: Time 4.294046 seconds, bootstrap likelihood -33718.815502, best rearrangement setting 10
Bootstrap[256]: Time 4.412317 seconds, bootstrap likelihood -33900.246288, best rearrangement setting 12
Bootstrap[257]: Time 4.159843 seconds, bootstrap likelihood -34918.428839, best rearrangement setting 6
Bootstrap[258]: Time 4.627504 seconds, bootstrap likelihood -34494.947330, best rearrangement setting 12
Bootstrap[259]: Time 4.335007 seconds, bootstrap likelihood -33919.133816, best rearrangement setting 12
Bootstrap[260]: Time 4.457229 seconds, bootstrap likelihood -33387.974216, best rearrangement setting 15
Bootstrap[261]: Time 4.307957 seconds, bootstrap likelihood -34482.480551, best rearrangement setting 7
Bootstrap[262]: Time 4.446924 seconds, bootstrap likelihood -35047.104312, best rearrangement setting 10
Bootstrap[263]: Time 4.747755 seconds, bootstrap likelihood -34021.044759, best rearrangement setting 9
Bootstrap[264]: Time 4.480022 seconds, bootstrap likelihood -35133.181755, best rearrangement setting 13
Bootstrap[265]: Time 4.236389 seconds, bootstrap likelihood -34918.800417, best rearrangement setting 6
Bootstrap[266]: Time 4.493128 seconds, bootstrap likelihood -36084.658308, best rearrangement setting 9
Bootstrap[267]: Time 4.317367 seconds, bootstrap likelihood -35246.538917, best rearrangement setting 15
Bootstrap[268]: Time 4.171696 seconds, bootstrap likelihood -34187.776656, best rearrangement setting 11
Bootstrap[269]: Time 3.927520 seconds, bootstrap likelihood -35100.031823, best rearrangement setting 7
Bootstrap[270]: Time 4.708773 seconds, bootstrap likelihood -34177.815305, best rearrangement setting 11
Bootstrap[271]: Time 4.352939 seconds, bootstrap likelihood -33825.329337, best rearrangement setting 8
Bootstrap[272]: Time 5.185351 seconds, bootstrap likelihood -35416.640532, best rearrangement setting 13
Bootstrap[273]: Time 5.094384 seconds, bootstrap likelihood -34795.603331, best rearrangement setting 12
Bootstrap[274]: Time 4.670293 seconds, bootstrap likelihood -34782.147007, best rearrangement setting 7
Bootstrap[275]: Time 4.577419 seconds, bootstrap likelihood -35121.319591, best rearrangement setting 14
Bootstrap[276]: Time 4.816207 seconds, bootstrap likelihood -32784.332990, best rearrangement setting 11
Bootstrap[277]: Time 4.471875 seconds, bootstrap likelihood -35512.238000, best rearrangement setting 10
Bootstrap[278]: Time 4.174174 seconds, bootstrap likelihood -33808.692026, best rearrangement setting 8
Bootstrap[279]: Time 4.066935 seconds, bootstrap likelihood -34872.817103, best rearrangement setting 7
Bootstrap[280]: Time 4.750468 seconds, bootstrap likelihood -35248.950627, best rearrangement setting 12
Bootstrap[281]: Time 3.915399 seconds, bootstrap likelihood -34971.760936, best rearrangement setting 6
Bootstrap[282]: Time 4.244531 seconds, bootstrap likelihood -33782.182263, best rearrangement setting 6
Bootstrap[283]: Time 4.380931 seconds, bootstrap likelihood -34698.910255, best rearrangement setting 15
Bootstrap[284]: Time 4.382160 seconds, bootstrap likelihood -34346.798929, best rearrangement setting 7
Bootstrap[285]: Time 4.915079 seconds, bootstrap likelihood -34427.499982, best rearrangement setting 11
Bootstrap[286]: Time 4.565054 seconds, bootstrap likelihood -34178.277643, best rearrangement setting 7
Bootstrap[287]: Time 4.419194 seconds, bootstrap likelihood -34845.132711, best rearrangement setting 8
Bootstrap[288]: Time 4.111197 seconds, bootstrap likelihood -34163.923474, best rearrangement setting 7
Bootstrap[289]: Time 3.636420 seconds, bootstrap likelihood -34337.297268, best rearrangement setting 5
Bootstrap[290]: Time 4.462551 seconds, bootstrap likelihood -34716.117856, best rearrangement setting 15
Bootstrap[291]: Time 4.813637 seconds, bootstrap likelihood -34597.703179, best rearrangement setting 10
Bootstrap[292]: Time 3.990230 seconds, bootstrap likelihood -34854.215351, best rearrangement setting 7
Bootstrap[293]: Time 3.993800 seconds, bootstrap likelihood -34980.704571, best rearrangement setting 5
Bootstrap[294]: Time 4.266203 seconds, bootstrap likelihood -34331.031532, best rearrangement setting 12
Bootstrap[295]: Time 4.803696 seconds, bootstrap likelihood -33943.747583, best rearrangement setting 9
Bootstrap[296]: Time 4.636066 seconds, bootstrap likelihood -34042.257644, best rearrangement setting 7
Bootstrap[297]: Time 4.258518 seconds, bootstrap likelihood -33561.754479, best rearrangement setting 7
Bootstrap[298]: Time 4.508633 seconds, bootstrap likelihood -34060.733770, best rearrangement setting 9
Bootstrap[299]: Time 4.502412 seconds, bootstrap likelihood -35331.583140, best rearrangement setting 13
Bootstrap[300]: Time 4.621917 seconds, bootstrap likelihood -33330.455851, best rearrangement setting 7
Bootstrap[301]: Time 4.290512 seconds, bootstrap likelihood -33819.075406, best rearrangement setting 7
Bootstrap[302]: Time 4.713109 seconds, bootstrap likelihood -35568.920656, best rearrangement setting 11
Bootstrap[303]: Time 4.426645 seconds, bootstrap likelihood -33985.306518, best rearrangement setting 7
Bootstrap[304]: Time 4.497828 seconds, bootstrap likelihood -33833.276129, best rearrangement setting 13
Bootstrap[305]: Time 4.878439 seconds, bootstrap likelihood -35051.340908, best rearrangement setting 10
Bootstrap[306]: Time 4.393148 seconds, bootstrap likelihood -35446.159662, best rearrangement setting 11
Bootstrap[307]: Time 4.653779 seconds, bootstrap likelihood -34567.839841, best rearrangement setting 10
Bootstrap[308]: Time 4.343267 seconds, bootstrap likelihood -34491.163512, best rearrangement setting 15
Bootstrap[309]: Time 4.265131 seconds, bootstrap likelihood -34430.570768, best rearrangement setting 9
Bootstrap[310]: Time 4.936990 seconds, bootstrap likelihood -34696.908841, best rearrangement setting 12
Bootstrap[311]: Time 4.365214 seconds, bootstrap likelihood -35324.128666, best rearrangement setting 6
Bootstrap[312]: Time 4.255154 seconds, bootstrap likelihood -33948.300310, best rearrangement setting 11
Bootstrap[313]: Time 4.504555 seconds, bootstrap likelihood -34286.140022, best rearrangement setting 7
Bootstrap[314]: Time 4.429396 seconds, bootstrap likelihood -35186.334431, best rearrangement setting 8
Bootstrap[315]: Time 4.152837 seconds, bootstrap likelihood -34782.316332, best rearrangement setting 10
Bootstrap[316]: Time 4.331276 seconds, bootstrap likelihood -35529.482153, best rearrangement setting 6
Bootstrap[317]: Time 4.841874 seconds, bootstrap likelihood -35498.481141, best rearrangement setting 15
Bootstrap[318]: Time 4.751902 seconds, bootstrap likelihood -33600.909440, best rearrangement setting 13
Bootstrap[319]: Time 4.566734 seconds, bootstrap likelihood -34715.892619, best rearrangement setting 11
Bootstrap[320]: Time 5.080560 seconds, bootstrap likelihood -34993.264365, best rearrangement setting 12
Bootstrap[321]: Time 4.974204 seconds, bootstrap likelihood -36085.530673, best rearrangement setting 11
Bootstrap[322]: Time 4.229301 seconds, bootstrap likelihood -34567.038110, best rearrangement setting 6
Bootstrap[323]: Time 4.812076 seconds, bootstrap likelihood -34826.926654, best rearrangement setting 14
Bootstrap[324]: Time 4.623033 seconds, bootstrap likelihood -35212.447648, best rearrangement setting 13
Bootstrap[325]: Time 4.671789 seconds, bootstrap likelihood -34448.593634, best rearrangement setting 13
Bootstrap[326]: Time 4.136514 seconds, bootstrap likelihood -34546.674391, best rearrangement setting 7
Bootstrap[327]: Time 4.299217 seconds, bootstrap likelihood -34217.468237, best rearrangement setting 10
Bootstrap[328]: Time 4.456304 seconds, bootstrap likelihood -34469.186612, best rearrangement setting 12
Bootstrap[329]: Time 4.594421 seconds, bootstrap likelihood -34340.276076, best rearrangement setting 11
Bootstrap[330]: Time 4.681981 seconds, bootstrap likelihood -33913.609933, best rearrangement setting 10
Bootstrap[331]: Time 4.218738 seconds, bootstrap likelihood -34108.930409, best rearrangement setting 9
Bootstrap[332]: Time 4.272806 seconds, bootstrap likelihood -34293.839864, best rearrangement setting 11
Bootstrap[333]: Time 4.715211 seconds, bootstrap likelihood -34594.559460, best rearrangement setting 11
Bootstrap[334]: Time 4.065699 seconds, bootstrap likelihood -34886.941358, best rearrangement setting 8
Bootstrap[335]: Time 3.873264 seconds, bootstrap likelihood -34852.347706, best rearrangement setting 5
Bootstrap[336]: Time 4.559487 seconds, bootstrap likelihood -33596.657462, best rearrangement setting 13
Bootstrap[337]: Time 4.172577 seconds, bootstrap likelihood -33702.751950, best rearrangement setting 7
Bootstrap[338]: Time 4.466899 seconds, bootstrap likelihood -35360.802016, best rearrangement setting 14
Bootstrap[339]: Time 3.823074 seconds, bootstrap likelihood -33345.759208, best rearrangement setting 6
Bootstrap[340]: Time 4.636803 seconds, bootstrap likelihood -35451.288872, best rearrangement setting 10
Bootstrap[341]: Time 4.293118 seconds, bootstrap likelihood -33350.402105, best rearrangement setting 9
Bootstrap[342]: Time 4.515018 seconds, bootstrap likelihood -33552.756804, best rearrangement setting 11
Bootstrap[343]: Time 4.376186 seconds, bootstrap likelihood -33239.491197, best rearrangement setting 6
Bootstrap[344]: Time 4.440566 seconds, bootstrap likelihood -33699.752069, best rearrangement setting 6
Bootstrap[345]: Time 4.650093 seconds, bootstrap likelihood -33737.922129, best rearrangement setting 8
Bootstrap[346]: Time 4.645082 seconds, bootstrap likelihood -35273.893174, best rearrangement setting 14
Bootstrap[347]: Time 4.385696 seconds, bootstrap likelihood -34799.207707, best rearrangement setting 13
Bootstrap[348]: Time 4.176099 seconds, bootstrap likelihood -34328.934067, best rearrangement setting 7
Bootstrap[349]: Time 3.887257 seconds, bootstrap likelihood -33167.332023, best rearrangement setting 6
Bootstrap[350]: Time 4.416827 seconds, bootstrap likelihood -34149.371992, best rearrangement setting 5
Bootstrap[351]: Time 3.724071 seconds, bootstrap likelihood -33430.367393, best rearrangement setting 5
Bootstrap[352]: Time 4.180425 seconds, bootstrap likelihood -33638.001395, best rearrangement setting 6
Bootstrap[353]: Time 4.504678 seconds, bootstrap likelihood -34415.495595, best rearrangement setting 13
Bootstrap[354]: Time 3.903763 seconds, bootstrap likelihood -34334.452615, best rearrangement setting 5
Bootstrap[355]: Time 3.801092 seconds, bootstrap likelihood -35053.336178, best rearrangement setting 5
Bootstrap[356]: Time 4.281445 seconds, bootstrap likelihood -34285.228250, best rearrangement setting 14
Bootstrap[357]: Time 4.669391 seconds, bootstrap likelihood -34997.571264, best rearrangement setting 15
Bootstrap[358]: Time 4.275309 seconds, bootstrap likelihood -34827.126252, best rearrangement setting 12
Bootstrap[359]: Time 4.089874 seconds, bootstrap likelihood -35338.761839, best rearrangement setting 11
Bootstrap[360]: Time 4.834201 seconds, bootstrap likelihood -34801.641076, best rearrangement setting 9
Bootstrap[361]: Time 4.081219 seconds, bootstrap likelihood -34180.371897, best rearrangement setting 7
Bootstrap[362]: Time 4.723524 seconds, bootstrap likelihood -33722.934188, best rearrangement setting 14
Bootstrap[363]: Time 3.922435 seconds, bootstrap likelihood -34552.741459, best rearrangement setting 5
Bootstrap[364]: Time 4.492833 seconds, bootstrap likelihood -35180.407940, best rearrangement setting 15
Bootstrap[365]: Time 4.655188 seconds, bootstrap likelihood -33599.393354, best rearrangement setting 10
Bootstrap[366]: Time 3.870445 seconds, bootstrap likelihood -34869.319366, best rearrangement setting 5
Bootstrap[367]: Time 4.361324 seconds, bootstrap likelihood -34671.912496, best rearrangement setting 6
Bootstrap[368]: Time 4.403031 seconds, bootstrap likelihood -34795.496036, best rearrangement setting 11
Bootstrap[369]: Time 4.331631 seconds, bootstrap likelihood -34444.030787, best rearrangement setting 14
Bootstrap[370]: Time 4.417450 seconds, bootstrap likelihood -34418.411630, best rearrangement setting 10
Bootstrap[371]: Time 4.522756 seconds, bootstrap likelihood -35534.587143, best rearrangement setting 14
Bootstrap[372]: Time 4.579971 seconds, bootstrap likelihood -34996.308300, best rearrangement setting 9
Bootstrap[373]: Time 4.390196 seconds, bootstrap likelihood -34994.301081, best rearrangement setting 6
Bootstrap[374]: Time 4.225044 seconds, bootstrap likelihood -36092.582382, best rearrangement setting 5
Bootstrap[375]: Time 4.247429 seconds, bootstrap likelihood -34685.073962, best rearrangement setting 13
Bootstrap[376]: Time 4.616284 seconds, bootstrap likelihood -34507.379696, best rearrangement setting 12
Bootstrap[377]: Time 4.690173 seconds, bootstrap likelihood -34330.260026, best rearrangement setting 11
Bootstrap[378]: Time 4.818168 seconds, bootstrap likelihood -34465.096468, best rearrangement setting 7
Bootstrap[379]: Time 4.693620 seconds, bootstrap likelihood -35874.447805, best rearrangement setting 13
Bootstrap[380]: Time 4.660622 seconds, bootstrap likelihood -34680.204192, best rearrangement setting 13
Bootstrap[381]: Time 4.654509 seconds, bootstrap likelihood -35162.754093, best rearrangement setting 11
Bootstrap[382]: Time 4.622819 seconds, bootstrap likelihood -34499.427232, best rearrangement setting 13
Bootstrap[383]: Time 4.342501 seconds, bootstrap likelihood -35184.221094, best rearrangement setting 12
Bootstrap[384]: Time 4.561157 seconds, bootstrap likelihood -33201.393011, best rearrangement setting 8
Bootstrap[385]: Time 4.667820 seconds, bootstrap likelihood -34799.547877, best rearrangement setting 12
Bootstrap[386]: Time 4.584110 seconds, bootstrap likelihood -35549.954329, best rearrangement setting 12
Bootstrap[387]: Time 4.701047 seconds, bootstrap likelihood -35085.677778, best rearrangement setting 14
Bootstrap[388]: Time 4.337442 seconds, bootstrap likelihood -34099.780711, best rearrangement setting 13
Bootstrap[389]: Time 4.424236 seconds, bootstrap likelihood -35042.785251, best rearrangement setting 9
Bootstrap[390]: Time 4.621672 seconds, bootstrap likelihood -34387.554916, best rearrangement setting 12
Bootstrap[391]: Time 4.536753 seconds, bootstrap likelihood -34988.336096, best rearrangement setting 14
Bootstrap[392]: Time 4.964351 seconds, bootstrap likelihood -34606.328098, best rearrangement setting 14
Bootstrap[393]: Time 4.736540 seconds, bootstrap likelihood -33896.206546, best rearrangement setting 10
Bootstrap[394]: Time 4.629796 seconds, bootstrap likelihood -34209.159499, best rearrangement setting 9
Bootstrap[395]: Time 4.426264 seconds, bootstrap likelihood -35239.172708, best rearrangement setting 9
Bootstrap[396]: Time 4.385301 seconds, bootstrap likelihood -34482.722319, best rearrangement setting 11
Bootstrap[397]: Time 4.545381 seconds, bootstrap likelihood -34068.534899, best rearrangement setting 9
Bootstrap[398]: Time 3.956448 seconds, bootstrap likelihood -34467.482924, best rearrangement setting 5
Bootstrap[399]: Time 4.078450 seconds, bootstrap likelihood -34340.271902, best rearrangement setting 6
Bootstrap[400]: Time 4.246689 seconds, bootstrap likelihood -33740.118577, best rearrangement setting 5
Bootstrap[401]: Time 4.473244 seconds, bootstrap likelihood -33798.978939, best rearrangement setting 14
Bootstrap[402]: Time 4.969914 seconds, bootstrap likelihood -34039.378239, best rearrangement setting 12
Bootstrap[403]: Time 4.198567 seconds, bootstrap likelihood -35515.931417, best rearrangement setting 5
Bootstrap[404]: Time 4.857629 seconds, bootstrap likelihood -35662.821493, best rearrangement setting 15
Bootstrap[405]: Time 4.421051 seconds, bootstrap likelihood -35560.280108, best rearrangement setting 15
Bootstrap[406]: Time 4.110351 seconds, bootstrap likelihood -35720.854793, best rearrangement setting 6
Bootstrap[407]: Time 4.637442 seconds, bootstrap likelihood -34130.053704, best rearrangement setting 6
Bootstrap[408]: Time 4.045639 seconds, bootstrap likelihood -35384.326107, best rearrangement setting 11
Bootstrap[409]: Time 4.535231 seconds, bootstrap likelihood -34690.017402, best rearrangement setting 10
Bootstrap[410]: Time 5.229404 seconds, bootstrap likelihood -34955.589247, best rearrangement setting 15
Bootstrap[411]: Time 4.384654 seconds, bootstrap likelihood -35324.519939, best rearrangement setting 12
Bootstrap[412]: Time 5.293682 seconds, bootstrap likelihood -33587.140801, best rearrangement setting 13
Bootstrap[413]: Time 4.381183 seconds, bootstrap likelihood -34883.252791, best rearrangement setting 15
Bootstrap[414]: Time 4.777702 seconds, bootstrap likelihood -35983.942986, best rearrangement setting 14
Bootstrap[415]: Time 4.520791 seconds, bootstrap likelihood -34763.920119, best rearrangement setting 12
Bootstrap[416]: Time 4.365018 seconds, bootstrap likelihood -33069.906949, best rearrangement setting 14
Bootstrap[417]: Time 4.243598 seconds, bootstrap likelihood -35137.058891, best rearrangement setting 6
Bootstrap[418]: Time 4.501316 seconds, bootstrap likelihood -34018.466169, best rearrangement setting 10
Bootstrap[419]: Time 4.686252 seconds, bootstrap likelihood -34213.747710, best rearrangement setting 9
Bootstrap[420]: Time 5.044223 seconds, bootstrap likelihood -33415.790333, best rearrangement setting 9
Bootstrap[421]: Time 4.544131 seconds, bootstrap likelihood -33799.792290, best rearrangement setting 11
Bootstrap[422]: Time 4.576960 seconds, bootstrap likelihood -34284.384665, best rearrangement setting 12
Bootstrap[423]: Time 3.754431 seconds, bootstrap likelihood -33924.532623, best rearrangement setting 6
Bootstrap[424]: Time 4.410916 seconds, bootstrap likelihood -35125.997476, best rearrangement setting 6
Bootstrap[425]: Time 4.398141 seconds, bootstrap likelihood -33626.115308, best rearrangement setting 6
Bootstrap[426]: Time 4.279782 seconds, bootstrap likelihood -35296.046631, best rearrangement setting 6
Bootstrap[427]: Time 4.594805 seconds, bootstrap likelihood -35150.755039, best rearrangement setting 8
Bootstrap[428]: Time 4.511106 seconds, bootstrap likelihood -36079.910462, best rearrangement setting 10
Bootstrap[429]: Time 4.046032 seconds, bootstrap likelihood -35361.890980, best rearrangement setting 7
Bootstrap[430]: Time 4.728141 seconds, bootstrap likelihood -34144.913691, best rearrangement setting 10
Bootstrap[431]: Time 4.478089 seconds, bootstrap likelihood -34377.568999, best rearrangement setting 15
Bootstrap[432]: Time 4.472695 seconds, bootstrap likelihood -35700.088920, best rearrangement setting 12
Bootstrap[433]: Time 4.237443 seconds, bootstrap likelihood -34765.539851, best rearrangement setting 15
Bootstrap[434]: Time 5.009229 seconds, bootstrap likelihood -34829.385053, best rearrangement setting 11
Bootstrap[435]: Time 4.145910 seconds, bootstrap likelihood -34562.505457, best rearrangement setting 11
Bootstrap[436]: Time 4.364314 seconds, bootstrap likelihood -35305.565951, best rearrangement setting 5
Bootstrap[437]: Time 4.445026 seconds, bootstrap likelihood -34686.917369, best rearrangement setting 6
Bootstrap[438]: Time 4.371123 seconds, bootstrap likelihood -33522.769493, best rearrangement setting 12
Bootstrap[439]: Time 4.821457 seconds, bootstrap likelihood -34856.675585, best rearrangement setting 10
Bootstrap[440]: Time 4.730306 seconds, bootstrap likelihood -34587.470416, best rearrangement setting 13
Bootstrap[441]: Time 4.677671 seconds, bootstrap likelihood -34453.249131, best rearrangement setting 6
Bootstrap[442]: Time 4.752381 seconds, bootstrap likelihood -34047.649119, best rearrangement setting 8
Bootstrap[443]: Time 4.142808 seconds, bootstrap likelihood -34011.760268, best rearrangement setting 7
Bootstrap[444]: Time 4.843864 seconds, bootstrap likelihood -33953.629043, best rearrangement setting 7
Bootstrap[445]: Time 4.645690 seconds, bootstrap likelihood -34568.786738, best rearrangement setting 7
Bootstrap[446]: Time 4.720619 seconds, bootstrap likelihood -34933.340825, best rearrangement setting 11
Bootstrap[447]: Time 4.558757 seconds, bootstrap likelihood -35118.034222, best rearrangement setting 14
Bootstrap[448]: Time 4.474485 seconds, bootstrap likelihood -34762.863112, best rearrangement setting 9
Bootstrap[449]: Time 4.106622 seconds, bootstrap likelihood -35455.271024, best rearrangement setting 15
Bootstrap[450]: Time 4.529170 seconds, bootstrap likelihood -34622.738040, best rearrangement setting 6
Bootstrap[451]: Time 4.258709 seconds, bootstrap likelihood -34388.426634, best rearrangement setting 7
Bootstrap[452]: Time 4.329118 seconds, bootstrap likelihood -34663.404032, best rearrangement setting 13
Bootstrap[453]: Time 3.973245 seconds, bootstrap likelihood -34976.297042, best rearrangement setting 5
Bootstrap[454]: Time 4.765750 seconds, bootstrap likelihood -35289.220658, best rearrangement setting 13
Bootstrap[455]: Time 4.334076 seconds, bootstrap likelihood -35503.572195, best rearrangement setting 8
Bootstrap[456]: Time 4.558963 seconds, bootstrap likelihood -36303.142915, best rearrangement setting 8
Bootstrap[457]: Time 4.372541 seconds, bootstrap likelihood -35006.816238, best rearrangement setting 7
Bootstrap[458]: Time 4.478789 seconds, bootstrap likelihood -35685.392145, best rearrangement setting 12
Bootstrap[459]: Time 4.179121 seconds, bootstrap likelihood -35076.631303, best rearrangement setting 6
Bootstrap[460]: Time 4.756232 seconds, bootstrap likelihood -35068.640278, best rearrangement setting 10
Bootstrap[461]: Time 3.594786 seconds, bootstrap likelihood -34697.273565, best rearrangement setting 7
Bootstrap[462]: Time 4.231433 seconds, bootstrap likelihood -35043.666739, best rearrangement setting 8
Bootstrap[463]: Time 4.909251 seconds, bootstrap likelihood -34830.421041, best rearrangement setting 15
Bootstrap[464]: Time 4.011293 seconds, bootstrap likelihood -35404.208235, best rearrangement setting 5
Bootstrap[465]: Time 4.762403 seconds, bootstrap likelihood -35018.250744, best rearrangement setting 9
Bootstrap[466]: Time 3.798072 seconds, bootstrap likelihood -34937.350720, best rearrangement setting 5
Bootstrap[467]: Time 4.490159 seconds, bootstrap likelihood -34848.992759, best rearrangement setting 11
Bootstrap[468]: Time 4.367940 seconds, bootstrap likelihood -35354.145414, best rearrangement setting 10
Bootstrap[469]: Time 4.597158 seconds, bootstrap likelihood -34689.987063, best rearrangement setting 11
Bootstrap[470]: Time 5.088834 seconds, bootstrap likelihood -33895.600574, best rearrangement setting 9
Bootstrap[471]: Time 4.997495 seconds, bootstrap likelihood -34432.598055, best rearrangement setting 11
Bootstrap[472]: Time 4.479402 seconds, bootstrap likelihood -33718.924376, best rearrangement setting 9
Bootstrap[473]: Time 4.974687 seconds, bootstrap likelihood -34837.678533, best rearrangement setting 11
Bootstrap[474]: Time 4.776405 seconds, bootstrap likelihood -34800.066580, best rearrangement setting 11
Bootstrap[475]: Time 4.406319 seconds, bootstrap likelihood -34900.934700, best rearrangement setting 8
Bootstrap[476]: Time 3.293966 seconds, bootstrap likelihood -34468.458049, best rearrangement setting 5
Bootstrap[477]: Time 4.321479 seconds, bootstrap likelihood -34517.425091, best rearrangement setting 5
Bootstrap[478]: Time 4.490566 seconds, bootstrap likelihood -35157.885356, best rearrangement setting 11
Bootstrap[479]: Time 4.742532 seconds, bootstrap likelihood -33783.895280, best rearrangement setting 7
Bootstrap[480]: Time 4.748762 seconds, bootstrap likelihood -34615.337654, best rearrangement setting 10
Bootstrap[481]: Time 4.198736 seconds, bootstrap likelihood -34732.670981, best rearrangement setting 12
Bootstrap[482]: Time 3.817562 seconds, bootstrap likelihood -34814.327109, best rearrangement setting 5
Bootstrap[483]: Time 4.042768 seconds, bootstrap likelihood -33248.831697, best rearrangement setting 6
Bootstrap[484]: Time 4.290774 seconds, bootstrap likelihood -34549.668929, best rearrangement setting 13
Bootstrap[485]: Time 4.288525 seconds, bootstrap likelihood -33733.175886, best rearrangement setting 14
Bootstrap[486]: Time 4.348910 seconds, bootstrap likelihood -34032.831670, best rearrangement setting 6
Bootstrap[487]: Time 4.553561 seconds, bootstrap likelihood -34199.757942, best rearrangement setting 14
Bootstrap[488]: Time 4.263835 seconds, bootstrap likelihood -34640.014544, best rearrangement setting 8
Bootstrap[489]: Time 4.528834 seconds, bootstrap likelihood -35025.932481, best rearrangement setting 7
Bootstrap[490]: Time 5.459563 seconds, bootstrap likelihood -35226.400586, best rearrangement setting 14
Bootstrap[491]: Time 5.110154 seconds, bootstrap likelihood -34995.301413, best rearrangement setting 12
Bootstrap[492]: Time 4.485797 seconds, bootstrap likelihood -35103.381565, best rearrangement setting 10
Bootstrap[493]: Time 3.806702 seconds, bootstrap likelihood -33490.503881, best rearrangement setting 5
Bootstrap[494]: Time 3.835107 seconds, bootstrap likelihood -34606.651253, best rearrangement setting 8
Bootstrap[495]: Time 4.244245 seconds, bootstrap likelihood -35105.221895, best rearrangement setting 5
Bootstrap[496]: Time 4.839072 seconds, bootstrap likelihood -34585.684129, best rearrangement setting 11
Bootstrap[497]: Time 5.085809 seconds, bootstrap likelihood -32988.618589, best rearrangement setting 13
Bootstrap[498]: Time 4.401652 seconds, bootstrap likelihood -35675.786714, best rearrangement setting 6
Bootstrap[499]: Time 4.628109 seconds, bootstrap likelihood -34391.282876, best rearrangement setting 12
Bootstrap[500]: Time 4.732705 seconds, bootstrap likelihood -34989.497078, best rearrangement setting 6
Bootstrap[501]: Time 4.783782 seconds, bootstrap likelihood -33851.310887, best rearrangement setting 12
Bootstrap[502]: Time 4.016658 seconds, bootstrap likelihood -35296.383869, best rearrangement setting 13
Bootstrap[503]: Time 4.060439 seconds, bootstrap likelihood -33665.243282, best rearrangement setting 11
Bootstrap[504]: Time 4.637733 seconds, bootstrap likelihood -35245.301470, best rearrangement setting 7
Bootstrap[505]: Time 4.562902 seconds, bootstrap likelihood -35359.232301, best rearrangement setting 11
Bootstrap[506]: Time 4.555691 seconds, bootstrap likelihood -35103.045759, best rearrangement setting 12
Bootstrap[507]: Time 4.528077 seconds, bootstrap likelihood -33970.263729, best rearrangement setting 10
Bootstrap[508]: Time 4.440295 seconds, bootstrap likelihood -34973.361216, best rearrangement setting 14
Bootstrap[509]: Time 4.320119 seconds, bootstrap likelihood -35644.139474, best rearrangement setting 6
Bootstrap[510]: Time 4.245477 seconds, bootstrap likelihood -34290.896766, best rearrangement setting 6
Bootstrap[511]: Time 4.448273 seconds, bootstrap likelihood -35205.201353, best rearrangement setting 8
Bootstrap[512]: Time 4.148059 seconds, bootstrap likelihood -34018.864789, best rearrangement setting 8
Bootstrap[513]: Time 4.966452 seconds, bootstrap likelihood -35280.311395, best rearrangement setting 15
Bootstrap[514]: Time 4.528148 seconds, bootstrap likelihood -34972.898411, best rearrangement setting 9
Bootstrap[515]: Time 4.665013 seconds, bootstrap likelihood -33777.285865, best rearrangement setting 8
Bootstrap[516]: Time 4.640331 seconds, bootstrap likelihood -34748.678424, best rearrangement setting 15
Bootstrap[517]: Time 4.480513 seconds, bootstrap likelihood -34424.459376, best rearrangement setting 10
Bootstrap[518]: Time 4.346345 seconds, bootstrap likelihood -33268.687602, best rearrangement setting 15
Bootstrap[519]: Time 4.341524 seconds, bootstrap likelihood -33839.215251, best rearrangement setting 11
Bootstrap[520]: Time 4.801496 seconds, bootstrap likelihood -34947.986238, best rearrangement setting 15
Bootstrap[521]: Time 4.148326 seconds, bootstrap likelihood -34524.682720, best rearrangement setting 15
Bootstrap[522]: Time 4.890960 seconds, bootstrap likelihood -33809.400243, best rearrangement setting 15
Bootstrap[523]: Time 5.156954 seconds, bootstrap likelihood -33074.396643, best rearrangement setting 15
Bootstrap[524]: Time 4.346511 seconds, bootstrap likelihood -34334.536215, best rearrangement setting 5
Bootstrap[525]: Time 4.522746 seconds, bootstrap likelihood -34164.298455, best rearrangement setting 12
Bootstrap[526]: Time 4.544238 seconds, bootstrap likelihood -34312.059082, best rearrangement setting 8
Bootstrap[527]: Time 3.901610 seconds, bootstrap likelihood -35039.496260, best rearrangement setting 7
Bootstrap[528]: Time 4.566449 seconds, bootstrap likelihood -34688.215716, best rearrangement setting 10
Bootstrap[529]: Time 4.288452 seconds, bootstrap likelihood -34643.552246, best rearrangement setting 5
Bootstrap[530]: Time 4.374776 seconds, bootstrap likelihood -34037.358691, best rearrangement setting 8
Bootstrap[531]: Time 4.771733 seconds, bootstrap likelihood -33736.687160, best rearrangement setting 12
Bootstrap[532]: Time 5.040393 seconds, bootstrap likelihood -34131.445514, best rearrangement setting 10
Bootstrap[533]: Time 4.583734 seconds, bootstrap likelihood -35690.328583, best rearrangement setting 14
Bootstrap[534]: Time 4.520095 seconds, bootstrap likelihood -36021.297300, best rearrangement setting 9
Bootstrap[535]: Time 4.777664 seconds, bootstrap likelihood -35322.870424, best rearrangement setting 14
Bootstrap[536]: Time 4.863777 seconds, bootstrap likelihood -35513.147326, best rearrangement setting 15
Bootstrap[537]: Time 4.620463 seconds, bootstrap likelihood -34844.648335, best rearrangement setting 6
Bootstrap[538]: Time 4.275858 seconds, bootstrap likelihood -35493.449405, best rearrangement setting 12
Bootstrap[539]: Time 4.241643 seconds, bootstrap likelihood -34845.872923, best rearrangement setting 10
Bootstrap[540]: Time 5.354182 seconds, bootstrap likelihood -36267.997309, best rearrangement setting 8
Bootstrap[541]: Time 5.109878 seconds, bootstrap likelihood -34727.121296, best rearrangement setting 12
Bootstrap[542]: Time 4.359116 seconds, bootstrap likelihood -35021.999454, best rearrangement setting 8
Bootstrap[543]: Time 4.369864 seconds, bootstrap likelihood -33784.979786, best rearrangement setting 14
Bootstrap[544]: Time 3.959669 seconds, bootstrap likelihood -34959.857987, best rearrangement setting 7
Bootstrap[545]: Time 4.433296 seconds, bootstrap likelihood -35073.609938, best rearrangement setting 15
Bootstrap[546]: Time 3.910685 seconds, bootstrap likelihood -35700.823118, best rearrangement setting 9
Bootstrap[547]: Time 4.599334 seconds, bootstrap likelihood -34627.457395, best rearrangement setting 10
Bootstrap[548]: Time 4.011988 seconds, bootstrap likelihood -35808.993981, best rearrangement setting 5
Bootstrap[549]: Time 4.898418 seconds, bootstrap likelihood -34791.552768, best rearrangement setting 12
Bootstrap[550]: Time 4.616966 seconds, bootstrap likelihood -34934.618139, best rearrangement setting 15
Bootstrap[551]: Time 4.764091 seconds, bootstrap likelihood -35552.064516, best rearrangement setting 12
Bootstrap[552]: Time 4.706366 seconds, bootstrap likelihood -34279.843197, best rearrangement setting 13
Bootstrap[553]: Time 4.483484 seconds, bootstrap likelihood -33885.408050, best rearrangement setting 13
Bootstrap[554]: Time 4.298132 seconds, bootstrap likelihood -34032.761132, best rearrangement setting 10
Bootstrap[555]: Time 4.483304 seconds, bootstrap likelihood -34906.615983, best rearrangement setting 9
Bootstrap[556]: Time 4.708139 seconds, bootstrap likelihood -34104.454251, best rearrangement setting 12
Bootstrap[557]: Time 4.312831 seconds, bootstrap likelihood -33589.105952, best rearrangement setting 10
Bootstrap[558]: Time 4.535651 seconds, bootstrap likelihood -34881.649573, best rearrangement setting 15
Bootstrap[559]: Time 3.958939 seconds, bootstrap likelihood -33786.994114, best rearrangement setting 6
Bootstrap[560]: Time 4.148323 seconds, bootstrap likelihood -35148.437284, best rearrangement setting 5
Bootstrap[561]: Time 4.640872 seconds, bootstrap likelihood -34636.823350, best rearrangement setting 9
Bootstrap[562]: Time 4.420399 seconds, bootstrap likelihood -34610.078736, best rearrangement setting 9
Bootstrap[563]: Time 4.440296 seconds, bootstrap likelihood -34378.638750, best rearrangement setting 15
Bootstrap[564]: Time 4.057516 seconds, bootstrap likelihood -33648.954743, best rearrangement setting 7
Bootstrap[565]: Time 4.155417 seconds, bootstrap likelihood -34896.215599, best rearrangement setting 6
Bootstrap[566]: Time 4.152426 seconds, bootstrap likelihood -34041.043728, best rearrangement setting 10
Bootstrap[567]: Time 4.397572 seconds, bootstrap likelihood -34635.785541, best rearrangement setting 8
Bootstrap[568]: Time 4.253816 seconds, bootstrap likelihood -35185.543851, best rearrangement setting 8
Bootstrap[569]: Time 4.347480 seconds, bootstrap likelihood -34739.766700, best rearrangement setting 13
Bootstrap[570]: Time 4.873926 seconds, bootstrap likelihood -35327.488125, best rearrangement setting 8
Bootstrap[571]: Time 4.431075 seconds, bootstrap likelihood -34453.401956, best rearrangement setting 9
Bootstrap[572]: Time 4.957063 seconds, bootstrap likelihood -34651.603838, best rearrangement setting 13
Bootstrap[573]: Time 4.465626 seconds, bootstrap likelihood -34430.999471, best rearrangement setting 8
Bootstrap[574]: Time 4.541914 seconds, bootstrap likelihood -35413.029249, best rearrangement setting 8
Bootstrap[575]: Time 3.972335 seconds, bootstrap likelihood -34144.260156, best rearrangement setting 5
Bootstrap[576]: Time 4.380316 seconds, bootstrap likelihood -34431.641103, best rearrangement setting 6
Bootstrap[577]: Time 4.221632 seconds, bootstrap likelihood -34468.592533, best rearrangement setting 6
Bootstrap[578]: Time 4.171635 seconds, bootstrap likelihood -34988.512026, best rearrangement setting 6
Bootstrap[579]: Time 4.233031 seconds, bootstrap likelihood -35461.735935, best rearrangement setting 11
Bootstrap[580]: Time 4.426003 seconds, bootstrap likelihood -34770.034571, best rearrangement setting 7
Bootstrap[581]: Time 4.593581 seconds, bootstrap likelihood -33144.213838, best rearrangement setting 12
Bootstrap[582]: Time 4.591810 seconds, bootstrap likelihood -33701.743484, best rearrangement setting 15
Bootstrap[583]: Time 4.412133 seconds, bootstrap likelihood -34211.825463, best rearrangement setting 12
Bootstrap[584]: Time 4.987014 seconds, bootstrap likelihood -34708.821968, best rearrangement setting 10
Bootstrap[585]: Time 4.492416 seconds, bootstrap likelihood -34837.727501, best rearrangement setting 5
Bootstrap[586]: Time 5.115669 seconds, bootstrap likelihood -34831.723117, best rearrangement setting 12
Bootstrap[587]: Time 4.455221 seconds, bootstrap likelihood -36070.775554, best rearrangement setting 14
Bootstrap[588]: Time 4.699530 seconds, bootstrap likelihood -34139.233799, best rearrangement setting 14
Bootstrap[589]: Time 4.576382 seconds, bootstrap likelihood -35310.302786, best rearrangement setting 9
Bootstrap[590]: Time 4.762017 seconds, bootstrap likelihood -35963.982345, best rearrangement setting 13
Bootstrap[591]: Time 4.421766 seconds, bootstrap likelihood -33989.661276, best rearrangement setting 10
Bootstrap[592]: Time 4.236836 seconds, bootstrap likelihood -34649.129703, best rearrangement setting 6
Bootstrap[593]: Time 4.921418 seconds, bootstrap likelihood -33781.181639, best rearrangement setting 12
Bootstrap[594]: Time 4.776047 seconds, bootstrap likelihood -33736.043084, best rearrangement setting 13
Bootstrap[595]: Time 4.210038 seconds, bootstrap likelihood -33118.535482, best rearrangement setting 8
Bootstrap[596]: Time 4.312251 seconds, bootstrap likelihood -34305.236591, best rearrangement setting 11
Bootstrap[597]: Time 4.767461 seconds, bootstrap likelihood -33561.155672, best rearrangement setting 15
Bootstrap[598]: Time 4.479635 seconds, bootstrap likelihood -35622.187089, best rearrangement setting 9
Bootstrap[599]: Time 4.941821 seconds, bootstrap likelihood -33665.191910, best rearrangement setting 7
Bootstrap[600]: Time 5.013653 seconds, bootstrap likelihood -34966.464667, best rearrangement setting 12
Bootstrap[601]: Time 3.815798 seconds, bootstrap likelihood -33626.818745, best rearrangement setting 5
Bootstrap[602]: Time 3.963482 seconds, bootstrap likelihood -34340.643215, best rearrangement setting 8
Bootstrap[603]: Time 4.390738 seconds, bootstrap likelihood -35249.119142, best rearrangement setting 13
Bootstrap[604]: Time 4.399863 seconds, bootstrap likelihood -34463.856219, best rearrangement setting 12
Bootstrap[605]: Time 4.911796 seconds, bootstrap likelihood -35047.831369, best rearrangement setting 15
Bootstrap[606]: Time 4.391824 seconds, bootstrap likelihood -35641.158449, best rearrangement setting 14
Bootstrap[607]: Time 4.166858 seconds, bootstrap likelihood -35002.343428, best rearrangement setting 10
Bootstrap[608]: Time 4.125158 seconds, bootstrap likelihood -34261.329204, best rearrangement setting 5
Bootstrap[609]: Time 4.445087 seconds, bootstrap likelihood -34724.839143, best rearrangement setting 10
Bootstrap[610]: Time 5.247266 seconds, bootstrap likelihood -34738.246081, best rearrangement setting 10
Bootstrap[611]: Time 3.818419 seconds, bootstrap likelihood -33506.477347, best rearrangement setting 5
Bootstrap[612]: Time 3.826325 seconds, bootstrap likelihood -33746.790608, best rearrangement setting 5
Bootstrap[613]: Time 4.151906 seconds, bootstrap likelihood -34570.373048, best rearrangement setting 5
Bootstrap[614]: Time 4.835800 seconds, bootstrap likelihood -34014.108813, best rearrangement setting 12
Bootstrap[615]: Time 4.155211 seconds, bootstrap likelihood -34533.871987, best rearrangement setting 9
Bootstrap[616]: Time 4.223301 seconds, bootstrap likelihood -34457.649778, best rearrangement setting 9
Bootstrap[617]: Time 5.088345 seconds, bootstrap likelihood -35693.091435, best rearrangement setting 15
Bootstrap[618]: Time 4.805662 seconds, bootstrap likelihood -34584.626781, best rearrangement setting 12
Bootstrap[619]: Time 4.783133 seconds, bootstrap likelihood -34743.047232, best rearrangement setting 12
Bootstrap[620]: Time 5.180266 seconds, bootstrap likelihood -34572.602300, best rearrangement setting 14
Bootstrap[621]: Time 4.557868 seconds, bootstrap likelihood -35871.766773, best rearrangement setting 9
Bootstrap[622]: Time 4.650919 seconds, bootstrap likelihood -33614.547524, best rearrangement setting 15
Bootstrap[623]: Time 4.809595 seconds, bootstrap likelihood -33993.258430, best rearrangement setting 13
Bootstrap[624]: Time 4.291531 seconds, bootstrap likelihood -34614.393690, best rearrangement setting 11
Bootstrap[625]: Time 4.384980 seconds, bootstrap likelihood -33651.040474, best rearrangement setting 13
Bootstrap[626]: Time 4.966901 seconds, bootstrap likelihood -34760.006746, best rearrangement setting 13
Bootstrap[627]: Time 4.629857 seconds, bootstrap likelihood -35799.842469, best rearrangement setting 11
Bootstrap[628]: Time 4.796780 seconds, bootstrap likelihood -35329.126340, best rearrangement setting 15
Bootstrap[629]: Time 4.130788 seconds, bootstrap likelihood -34963.192702, best rearrangement setting 5
Bootstrap[630]: Time 4.700116 seconds, bootstrap likelihood -34774.182947, best rearrangement setting 5
Bootstrap[631]: Time 4.152682 seconds, bootstrap likelihood -34954.988722, best rearrangement setting 7
Bootstrap[632]: Time 4.604699 seconds, bootstrap likelihood -34452.932985, best rearrangement setting 10
Bootstrap[633]: Time 4.451354 seconds, bootstrap likelihood -34396.454484, best rearrangement setting 9
Bootstrap[634]: Time 4.550959 seconds, bootstrap likelihood -34109.676795, best rearrangement setting 7
Bootstrap[635]: Time 4.881470 seconds, bootstrap likelihood -34760.086442, best rearrangement setting 11
Bootstrap[636]: Time 4.329512 seconds, bootstrap likelihood -33349.736860, best rearrangement setting 8
Bootstrap[637]: Time 4.689888 seconds, bootstrap likelihood -35023.072345, best rearrangement setting 15
Bootstrap[638]: Time 4.505492 seconds, bootstrap likelihood -35620.697430, best rearrangement setting 15
Bootstrap[639]: Time 4.057627 seconds, bootstrap likelihood -34559.484829, best rearrangement setting 6
Bootstrap[640]: Time 4.837199 seconds, bootstrap likelihood -34411.498863, best rearrangement setting 13
Bootstrap[641]: Time 4.117749 seconds, bootstrap likelihood -34923.753252, best rearrangement setting 6
Bootstrap[642]: Time 4.432528 seconds, bootstrap likelihood -34567.678547, best rearrangement setting 7
Bootstrap[643]: Time 4.677152 seconds, bootstrap likelihood -35071.087944, best rearrangement setting 11
Bootstrap[644]: Time 4.879511 seconds, bootstrap likelihood -34736.527469, best rearrangement setting 11
Bootstrap[645]: Time 4.754454 seconds, bootstrap likelihood -34706.721196, best rearrangement setting 11
Bootstrap[646]: Time 4.552619 seconds, bootstrap likelihood -34988.081232, best rearrangement setting 11
Bootstrap[647]: Time 4.075216 seconds, bootstrap likelihood -34116.391870, best rearrangement setting 7
Bootstrap[648]: Time 4.726134 seconds, bootstrap likelihood -34716.514214, best rearrangement setting 14
Bootstrap[649]: Time 4.615349 seconds, bootstrap likelihood -34842.226716, best rearrangement setting 13
Bootstrap[650]: Time 4.886633 seconds, bootstrap likelihood -34023.099310, best rearrangement setting 9
Bootstrap[651]: Time 4.341631 seconds, bootstrap likelihood -33586.456694, best rearrangement setting 8
Bootstrap[652]: Time 4.381546 seconds, bootstrap likelihood -34226.003243, best rearrangement setting 13
Bootstrap[653]: Time 4.178567 seconds, bootstrap likelihood -34661.424703, best rearrangement setting 5
Bootstrap[654]: Time 4.995896 seconds, bootstrap likelihood -35695.154906, best rearrangement setting 14
Bootstrap[655]: Time 4.333948 seconds, bootstrap likelihood -34735.818454, best rearrangement setting 9
Bootstrap[656]: Time 4.022242 seconds, bootstrap likelihood -34901.809448, best rearrangement setting 8
Bootstrap[657]: Time 4.263221 seconds, bootstrap likelihood -34724.296826, best rearrangement setting 8
Bootstrap[658]: Time 4.610717 seconds, bootstrap likelihood -34795.882199, best rearrangement setting 12
Bootstrap[659]: Time 4.378905 seconds, bootstrap likelihood -34315.126486, best rearrangement setting 9
Bootstrap[660]: Time 4.625619 seconds, bootstrap likelihood -34502.738200, best rearrangement setting 7
Bootstrap[661]: Time 4.731069 seconds, bootstrap likelihood -35752.874497, best rearrangement setting 10
Bootstrap[662]: Time 4.945787 seconds, bootstrap likelihood -34322.087951, best rearrangement setting 10
Bootstrap[663]: Time 4.354035 seconds, bootstrap likelihood -34046.606735, best rearrangement setting 6
Bootstrap[664]: Time 4.543427 seconds, bootstrap likelihood -34620.453249, best rearrangement setting 15
Bootstrap[665]: Time 4.468646 seconds, bootstrap likelihood -34696.658259, best rearrangement setting 6
Bootstrap[666]: Time 4.495018 seconds, bootstrap likelihood -34978.900882, best rearrangement setting 11
Bootstrap[667]: Time 4.922689 seconds, bootstrap likelihood -34783.194121, best rearrangement setting 15
Bootstrap[668]: Time 4.365274 seconds, bootstrap likelihood -35781.808071, best rearrangement setting 11
Bootstrap[669]: Time 3.722460 seconds, bootstrap likelihood -34316.070221, best rearrangement setting 5
Bootstrap[670]: Time 5.037161 seconds, bootstrap likelihood -34526.391428, best rearrangement setting 7
Bootstrap[671]: Time 4.411041 seconds, bootstrap likelihood -34781.953087, best rearrangement setting 8
Bootstrap[672]: Time 3.948530 seconds, bootstrap likelihood -33892.910280, best rearrangement setting 6
Bootstrap[673]: Time 4.639642 seconds, bootstrap likelihood -33678.564278, best rearrangement setting 12
Bootstrap[674]: Time 4.185388 seconds, bootstrap likelihood -34899.732150, best rearrangement setting 5
Bootstrap[675]: Time 3.954709 seconds, bootstrap likelihood -33161.414695, best rearrangement setting 8
Bootstrap[676]: Time 4.671928 seconds, bootstrap likelihood -34262.318133, best rearrangement setting 15
Bootstrap[677]: Time 4.234782 seconds, bootstrap likelihood -35066.154429, best rearrangement setting 13
Bootstrap[678]: Time 4.057392 seconds, bootstrap likelihood -35513.299262, best rearrangement setting 5
Bootstrap[679]: Time 4.279462 seconds, bootstrap likelihood -34535.708362, best rearrangement setting 14
Bootstrap[680]: Time 4.330290 seconds, bootstrap likelihood -34820.839724, best rearrangement setting 5
Bootstrap[681]: Time 4.970416 seconds, bootstrap likelihood -34864.161974, best rearrangement setting 7
Bootstrap[682]: Time 4.930822 seconds, bootstrap likelihood -34545.544306, best rearrangement setting 14
Bootstrap[683]: Time 4.128148 seconds, bootstrap likelihood -34036.973530, best rearrangement setting 12
Bootstrap[684]: Time 4.329520 seconds, bootstrap likelihood -33399.662843, best rearrangement setting 12
Bootstrap[685]: Time 4.111278 seconds, bootstrap likelihood -34632.812648, best rearrangement setting 8
Bootstrap[686]: Time 4.662224 seconds, bootstrap likelihood -34245.027092, best rearrangement setting 11
Bootstrap[687]: Time 4.470677 seconds, bootstrap likelihood -34333.769540, best rearrangement setting 10
Bootstrap[688]: Time 4.946946 seconds, bootstrap likelihood -34748.096316, best rearrangement setting 15
Bootstrap[689]: Time 3.974048 seconds, bootstrap likelihood -34366.472609, best rearrangement setting 5
Bootstrap[690]: Time 4.685301 seconds, bootstrap likelihood -33159.727663, best rearrangement setting 10
Bootstrap[691]: Time 5.065288 seconds, bootstrap likelihood -33592.797526, best rearrangement setting 9
Bootstrap[692]: Time 4.346376 seconds, bootstrap likelihood -34489.590258, best rearrangement setting 11
Bootstrap[693]: Time 4.747128 seconds, bootstrap likelihood -33211.352032, best rearrangement setting 12
Bootstrap[694]: Time 4.436791 seconds, bootstrap likelihood -34440.768293, best rearrangement setting 11
Bootstrap[695]: Time 4.152130 seconds, bootstrap likelihood -34598.013550, best rearrangement setting 9
Bootstrap[696]: Time 4.187534 seconds, bootstrap likelihood -34455.099317, best rearrangement setting 5
Bootstrap[697]: Time 4.750031 seconds, bootstrap likelihood -34396.877691, best rearrangement setting 7
Bootstrap[698]: Time 4.548495 seconds, bootstrap likelihood -34980.243836, best rearrangement setting 11
Bootstrap[699]: Time 4.941697 seconds, bootstrap likelihood -34774.853079, best rearrangement setting 13


Stopped Rapid BS search after 700 replicates with MRE-based Bootstopping criterion
WRF Average of 100 random splits: 2.185848
Overall Time for 700 Rapid Bootstraps 3145.984032 seconds
Average Time per Rapid Bootstrap 4.494263 seconds

Starting ML Search ...

Fast ML optimization finished

Fast ML search Time: 1894.572317 seconds

Slow ML Search 0 Likelihood: -39402.426797
Slow ML Search 1 Likelihood: -39402.427244
Slow ML Search 2 Likelihood: -39402.282281
Slow ML Search 3 Likelihood: -39402.423257
Slow ML Search 4 Likelihood: -39402.282089
Slow ML Search 5 Likelihood: -39402.567926
Slow ML Search 6 Likelihood: -39402.464749
Slow ML Search 7 Likelihood: -39402.465011
Slow ML Search 8 Likelihood: -39402.426805
Slow ML Search 9 Likelihood: -39402.287003
Slow ML optimization finished

Slow ML search Time: 213.785865 seconds
Thorough ML search Time: 13.211165 seconds

Final ML Optimization Likelihood: -39400.220037

Model Information:

Model Parameters of Partition 0, Name: No Name Provided, Type of Data: DNA
alpha: 0.257820
Tree-Length: 1.955729
rate A <-> C: 1.486401
rate A <-> G: 1.713912
rate A <-> T: 0.965498
rate C <-> G: 0.324947
rate C <-> T: 3.322349
rate G <-> T: 1.000000

freq pi(A): 0.272203
freq pi(C): 0.211848
freq pi(G): 0.247652
freq pi(T): 0.268298


ML search took 2121.570722 secs or 0.589325 hours

Combined Bootstrap and ML search took 5267.554817 secs or 1.463210 hours

Drawing Bootstrap Support Values on best-scoring ML tree ...


Found 1 tree in File /home/kaplipa/Guido/loranths/step3/RAxML_bestTree.noq


Found 1 tree in File /home/kaplipa/Guido/loranths/step3/RAxML_bestTree.noq

Program execution info written to /home/kaplipa/Guido/loranths/step3/RAxML_info.noq
All 700 bootstrapped trees written to: /home/kaplipa/Guido/loranths/step3/RAxML_bootstrap.noq

Best-scoring ML tree written to: /home/kaplipa/Guido/loranths/step3/RAxML_bestTree.noq

Best-scoring ML tree with support values written to: /home/kaplipa/Guido/loranths/step3/RAxML_bipartitions.noq

Best-scoring ML tree with support values as branch labels written to: /home/kaplipa/Guido/loranths/step3/RAxML_bipartitionsBranchLabels.noq

Overall execution time for full ML analysis: 5267.704224 secs or 1.463251 hours or 0.060969 days
