# Supplementary material for: Eocene Loranthaceae pollen pushes back divergence ages for major splits in the family
Source: PeerJ. 2017 Jun 7;5:e3373. doi: 10.7717/peerj.3373 (PMC5466002; doi:10.7717/peerj.3373)
Supplement: Supplemental Information 8 — This archive includes all data and analysis files referred to in the main text and supplementary files that are needed to reproduce the shown results. See GuideToFiles.txt for naming schemes and contents of each subfolder included in this archive, and File S1 for analysis set-ups and further background information. [file peerj-05-3373-s008.zip › Step3_speciestrees/ML/RAxML_info.nr.noq]

IMPORTANT WARNING: Alignment column 2321 contains only undetermined values which will be treated as missing data
IMPORTANT WARNING: Alignment column 2322 contains only undetermined values which will be treated as missing data
IMPORTANT WARNING: Alignment column 2489 contains only undetermined values which will be treated as missing data
IMPORTANT WARNING: Alignment column 2520 contains only undetermined values which will be treated as missing data
IMPORTANT WARNING: Alignment column 2548 contains only undetermined values which will be treated as missing data
IMPORTANT WARNING: Alignment column 2549 contains only undetermined values which will be treated as missing data
IMPORTANT WARNING: Alignment column 2550 contains only undetermined values which will be treated as missing data

IMPORTANT WARNING
Found 7 columns that contain only undetermined values which will be treated as missing data.
Normally these columns should be excluded from the analysis.

Just in case you might need it, an alignment file with 
undetermined columns removed is printed to file 00a_nr.all.c.m1.epf.reduced


Using BFGS method to optimize GTR rate parameters, to disable this specify "--no-bfgs" 


Alignment has 7 completely undetermined sites that will be automatically removed from the input data


This is RAxML version 8.2.4 released by Alexandros Stamatakis on October 02 2015.

With greatly appreciated code contributions by:
Andre Aberer      (HITS)
Simon Berger      (HITS)
Alexey Kozlov     (HITS)
Kassian Kobert    (HITS)
David Dao         (KIT and HITS)
Nick Pattengale   (Sandia)
Wayne Pfeiffer    (SDSC)
Akifumi S. Tanabe (NRIFS)

Alignment has 1161 distinct alignment patterns

Proportion of gaps and completely undetermined characters in this alignment: 24.97%

RAxML rapid bootstrapping and subsequent ML search

Using 1 distinct models/data partitions with joint branch length optimization


Executing 1000 rapid bootstrap inferences and thereafter a thorough ML search 

All free model parameters will be estimated by RAxML
ML estimate of 25 per site rate categories

Likelihood of final tree will be evaluated and optimized under GAMMA

GAMMA Model parameters will be estimated up to an accuracy of 0.1000000000 Log Likelihood units

Partition: 0
Alignment Patterns: 1161
Name: No Name Provided
DataType: DNA
Substitution Matrix: GTR


RAxML was called as follows:

/home/kaplipa/SOFTWARE/standard-RAxML/raxmlHPC-PTHREADS-SSE3 -T 24 -s 00a_nr.all.c.m1.epf -m GTRCAT -n nr.noq -f a -x 64566 -# autoMRE -p 1234 


Time for BS model parameter optimization 0.356107
Bootstrap[0]: Time 2.212315 seconds, bootstrap likelihood -13916.295289, best rearrangement setting 5
Bootstrap[1]: Time 1.683438 seconds, bootstrap likelihood -13459.936468, best rearrangement setting 9
Bootstrap[2]: Time 1.839642 seconds, bootstrap likelihood -13980.124693, best rearrangement setting 14
Bootstrap[3]: Time 1.776156 seconds, bootstrap likelihood -13374.195874, best rearrangement setting 15
Bootstrap[4]: Time 1.884659 seconds, bootstrap likelihood -13328.482456, best rearrangement setting 5
Bootstrap[5]: Time 1.798506 seconds, bootstrap likelihood -13798.669840, best rearrangement setting 12
Bootstrap[6]: Time 1.781436 seconds, bootstrap likelihood -13759.635883, best rearrangement setting 8
Bootstrap[7]: Time 1.804222 seconds, bootstrap likelihood -13972.998430, best rearrangement setting 8
Bootstrap[8]: Time 1.771314 seconds, bootstrap likelihood -14183.791242, best rearrangement setting 12
Bootstrap[9]: Time 1.801936 seconds, bootstrap likelihood -14362.037883, best rearrangement setting 7
Bootstrap[10]: Time 1.967117 seconds, bootstrap likelihood -13883.207068, best rearrangement setting 7
Bootstrap[11]: Time 2.348035 seconds, bootstrap likelihood -12886.607985, best rearrangement setting 11
Bootstrap[12]: Time 1.864025 seconds, bootstrap likelihood -13949.184339, best rearrangement setting 5
Bootstrap[13]: Time 1.663488 seconds, bootstrap likelihood -13137.207898, best rearrangement setting 5
Bootstrap[14]: Time 1.627573 seconds, bootstrap likelihood -14030.911198, best rearrangement setting 6
Bootstrap[15]: Time 1.776588 seconds, bootstrap likelihood -14461.169493, best rearrangement setting 14
Bootstrap[16]: Time 1.833926 seconds, bootstrap likelihood -13656.260607, best rearrangement setting 11
Bootstrap[17]: Time 1.947754 seconds, bootstrap likelihood -13049.836234, best rearrangement setting 9
Bootstrap[18]: Time 1.778584 seconds, bootstrap likelihood -13418.989118, best rearrangement setting 9
Bootstrap[19]: Time 1.911631 seconds, bootstrap likelihood -14092.697245, best rearrangement setting 14
Bootstrap[20]: Time 1.846903 seconds, bootstrap likelihood -13870.698395, best rearrangement setting 12
Bootstrap[21]: Time 1.942540 seconds, bootstrap likelihood -13708.045804, best rearrangement setting 11
Bootstrap[22]: Time 1.776955 seconds, bootstrap likelihood -14349.729910, best rearrangement setting 7
Bootstrap[23]: Time 1.734969 seconds, bootstrap likelihood -13497.202187, best rearrangement setting 15
Bootstrap[24]: Time 1.758071 seconds, bootstrap likelihood -14002.054524, best rearrangement setting 14
Bootstrap[25]: Time 1.888925 seconds, bootstrap likelihood -14204.776738, best rearrangement setting 15
Bootstrap[26]: Time 1.824884 seconds, bootstrap likelihood -13731.310703, best rearrangement setting 6
Bootstrap[27]: Time 2.028879 seconds, bootstrap likelihood -14131.128379, best rearrangement setting 15
Bootstrap[28]: Time 1.645154 seconds, bootstrap likelihood -14124.036819, best rearrangement setting 15
Bootstrap[29]: Time 1.838906 seconds, bootstrap likelihood -14376.839167, best rearrangement setting 9
Bootstrap[30]: Time 1.713483 seconds, bootstrap likelihood -14648.546514, best rearrangement setting 7
Bootstrap[31]: Time 1.982495 seconds, bootstrap likelihood -14191.996646, best rearrangement setting 11
Bootstrap[32]: Time 1.730980 seconds, bootstrap likelihood -14649.894901, best rearrangement setting 7
Bootstrap[33]: Time 1.893526 seconds, bootstrap likelihood -14155.484405, best rearrangement setting 8
Bootstrap[34]: Time 1.885892 seconds, bootstrap likelihood -14179.280770, best rearrangement setting 14
Bootstrap[35]: Time 1.801085 seconds, bootstrap likelihood -14095.575628, best rearrangement setting 7
Bootstrap[36]: Time 1.752332 seconds, bootstrap likelihood -14135.176751, best rearrangement setting 11
Bootstrap[37]: Time 1.670395 seconds, bootstrap likelihood -14151.592649, best rearrangement setting 8
Bootstrap[38]: Time 2.026445 seconds, bootstrap likelihood -13877.195223, best rearrangement setting 6
Bootstrap[39]: Time 1.701485 seconds, bootstrap likelihood -14347.178116, best rearrangement setting 5
Bootstrap[40]: Time 1.933937 seconds, bootstrap likelihood -13925.657478, best rearrangement setting 12
Bootstrap[41]: Time 1.685674 seconds, bootstrap likelihood -14650.608654, best rearrangement setting 13
Bootstrap[42]: Time 1.852886 seconds, bootstrap likelihood -14234.349893, best rearrangement setting 6
Bootstrap[43]: Time 1.969501 seconds, bootstrap likelihood -13739.502867, best rearrangement setting 9
Bootstrap[44]: Time 1.886170 seconds, bootstrap likelihood -13924.736986, best rearrangement setting 10
Bootstrap[45]: Time 1.740943 seconds, bootstrap likelihood -14045.046889, best rearrangement setting 9
Bootstrap[46]: Time 1.696500 seconds, bootstrap likelihood -13986.817889, best rearrangement setting 5
Bootstrap[47]: Time 1.923157 seconds, bootstrap likelihood -13303.696304, best rearrangement setting 11
Bootstrap[48]: Time 1.905024 seconds, bootstrap likelihood -14418.965756, best rearrangement setting 5
Bootstrap[49]: Time 1.712439 seconds, bootstrap likelihood -13960.202509, best rearrangement setting 5
Bootstrap[50]: Time 1.606257 seconds, bootstrap likelihood -14582.838433, best rearrangement setting 8
Bootstrap[51]: Time 1.832951 seconds, bootstrap likelihood -14101.634011, best rearrangement setting 10
Bootstrap[52]: Time 1.827575 seconds, bootstrap likelihood -13938.968226, best rearrangement setting 12
Bootstrap[53]: Time 1.824000 seconds, bootstrap likelihood -14235.728909, best rearrangement setting 7
Bootstrap[54]: Time 1.898827 seconds, bootstrap likelihood -13929.717984, best rearrangement setting 7
Bootstrap[55]: Time 1.779451 seconds, bootstrap likelihood -13925.448194, best rearrangement setting 5
Bootstrap[56]: Time 1.887581 seconds, bootstrap likelihood -13831.048512, best rearrangement setting 7
Bootstrap[57]: Time 1.860791 seconds, bootstrap likelihood -13758.722633, best rearrangement setting 13
Bootstrap[58]: Time 1.892891 seconds, bootstrap likelihood -13813.901698, best rearrangement setting 8
Bootstrap[59]: Time 1.848997 seconds, bootstrap likelihood -13966.255815, best rearrangement setting 13
Bootstrap[60]: Time 1.710051 seconds, bootstrap likelihood -14165.097479, best rearrangement setting 8
Bootstrap[61]: Time 1.638736 seconds, bootstrap likelihood -14911.910548, best rearrangement setting 11
Bootstrap[62]: Time 1.774621 seconds, bootstrap likelihood -14542.494716, best rearrangement setting 13
Bootstrap[63]: Time 1.794570 seconds, bootstrap likelihood -14020.008740, best rearrangement setting 13
Bootstrap[64]: Time 1.826043 seconds, bootstrap likelihood -14362.802068, best rearrangement setting 7
Bootstrap[65]: Time 1.849640 seconds, bootstrap likelihood -13331.359144, best rearrangement setting 10
Bootstrap[66]: Time 1.901965 seconds, bootstrap likelihood -14510.149207, best rearrangement setting 15
Bootstrap[67]: Time 1.862767 seconds, bootstrap likelihood -13825.138402, best rearrangement setting 10
Bootstrap[68]: Time 1.700397 seconds, bootstrap likelihood -14498.696595, best rearrangement setting 8
Bootstrap[69]: Time 1.816854 seconds, bootstrap likelihood -13429.363124, best rearrangement setting 15
Bootstrap[70]: Time 2.108636 seconds, bootstrap likelihood -13985.475996, best rearrangement setting 11
Bootstrap[71]: Time 1.875418 seconds, bootstrap likelihood -14582.941057, best rearrangement setting 15
Bootstrap[72]: Time 1.710720 seconds, bootstrap likelihood -13817.119631, best rearrangement setting 13
Bootstrap[73]: Time 1.790047 seconds, bootstrap likelihood -13513.450262, best rearrangement setting 8
Bootstrap[74]: Time 1.788907 seconds, bootstrap likelihood -14058.499368, best rearrangement setting 11
Bootstrap[75]: Time 1.896052 seconds, bootstrap likelihood -14468.432993, best rearrangement setting 14
Bootstrap[76]: Time 1.949923 seconds, bootstrap likelihood -13947.348206, best rearrangement setting 15
Bootstrap[77]: Time 1.911511 seconds, bootstrap likelihood -14290.621277, best rearrangement setting 11
Bootstrap[78]: Time 1.809508 seconds, bootstrap likelihood -13504.552054, best rearrangement setting 6
Bootstrap[79]: Time 1.829658 seconds, bootstrap likelihood -13442.227332, best rearrangement setting 11
Bootstrap[80]: Time 1.942367 seconds, bootstrap likelihood -13604.847961, best rearrangement setting 14
Bootstrap[81]: Time 1.680576 seconds, bootstrap likelihood -14141.019115, best rearrangement setting 9
Bootstrap[82]: Time 1.862367 seconds, bootstrap likelihood -13427.003359, best rearrangement setting 15
Bootstrap[83]: Time 1.917336 seconds, bootstrap likelihood -14042.964436, best rearrangement setting 7
Bootstrap[84]: Time 1.919918 seconds, bootstrap likelihood -14037.718975, best rearrangement setting 8
Bootstrap[85]: Time 1.863618 seconds, bootstrap likelihood -13853.038782, best rearrangement setting 10
Bootstrap[86]: Time 1.839609 seconds, bootstrap likelihood -13595.758802, best rearrangement setting 10
Bootstrap[87]: Time 1.693896 seconds, bootstrap likelihood -14402.513869, best rearrangement setting 13
Bootstrap[88]: Time 1.746573 seconds, bootstrap likelihood -13482.359613, best rearrangement setting 14
Bootstrap[89]: Time 1.583204 seconds, bootstrap likelihood -13734.128789, best rearrangement setting 14
Bootstrap[90]: Time 2.026290 seconds, bootstrap likelihood -13991.579443, best rearrangement setting 13
Bootstrap[91]: Time 1.741030 seconds, bootstrap likelihood -13465.683334, best rearrangement setting 12
Bootstrap[92]: Time 1.874602 seconds, bootstrap likelihood -14512.321951, best rearrangement setting 10
Bootstrap[93]: Time 1.916825 seconds, bootstrap likelihood -13506.704049, best rearrangement setting 11
Bootstrap[94]: Time 1.740909 seconds, bootstrap likelihood -14085.237680, best rearrangement setting 5
Bootstrap[95]: Time 1.832878 seconds, bootstrap likelihood -14299.827264, best rearrangement setting 15
Bootstrap[96]: Time 1.650848 seconds, bootstrap likelihood -13789.907461, best rearrangement setting 6
Bootstrap[97]: Time 1.755556 seconds, bootstrap likelihood -13602.431016, best rearrangement setting 11
Bootstrap[98]: Time 1.826137 seconds, bootstrap likelihood -13811.684678, best rearrangement setting 15
Bootstrap[99]: Time 1.744351 seconds, bootstrap likelihood -13956.927584, best rearrangement setting 6
Bootstrap[100]: Time 1.948034 seconds, bootstrap likelihood -14126.192859, best rearrangement setting 11
Bootstrap[101]: Time 1.639192 seconds, bootstrap likelihood -14005.428484, best rearrangement setting 6
Bootstrap[102]: Time 1.709986 seconds, bootstrap likelihood -13839.768956, best rearrangement setting 8
Bootstrap[103]: Time 2.093431 seconds, bootstrap likelihood -13418.642119, best rearrangement setting 15
Bootstrap[104]: Time 1.866096 seconds, bootstrap likelihood -14404.707675, best rearrangement setting 8
Bootstrap[105]: Time 1.958486 seconds, bootstrap likelihood -13723.309202, best rearrangement setting 14
Bootstrap[106]: Time 1.868196 seconds, bootstrap likelihood -13434.033490, best rearrangement setting 12
Bootstrap[107]: Time 1.626596 seconds, bootstrap likelihood -14444.603214, best rearrangement setting 6
Bootstrap[108]: Time 1.882913 seconds, bootstrap likelihood -13607.419325, best rearrangement setting 13
Bootstrap[109]: Time 1.951847 seconds, bootstrap likelihood -13366.378192, best rearrangement setting 10
Bootstrap[110]: Time 1.811497 seconds, bootstrap likelihood -14650.011705, best rearrangement setting 14
Bootstrap[111]: Time 1.818062 seconds, bootstrap likelihood -13958.996537, best rearrangement setting 7
Bootstrap[112]: Time 1.850695 seconds, bootstrap likelihood -13988.461781, best rearrangement setting 15
Bootstrap[113]: Time 1.869856 seconds, bootstrap likelihood -14375.083153, best rearrangement setting 12
Bootstrap[114]: Time 1.786945 seconds, bootstrap likelihood -14219.629956, best rearrangement setting 12
Bootstrap[115]: Time 1.716464 seconds, bootstrap likelihood -13868.858809, best rearrangement setting 5
Bootstrap[116]: Time 1.906291 seconds, bootstrap likelihood -13645.946604, best rearrangement setting 14
Bootstrap[117]: Time 1.917026 seconds, bootstrap likelihood -14582.416212, best rearrangement setting 7
Bootstrap[118]: Time 1.643447 seconds, bootstrap likelihood -13880.063915, best rearrangement setting 8
Bootstrap[119]: Time 1.850991 seconds, bootstrap likelihood -14549.214804, best rearrangement setting 15
Bootstrap[120]: Time 1.883125 seconds, bootstrap likelihood -14835.794430, best rearrangement setting 7
Bootstrap[121]: Time 1.717355 seconds, bootstrap likelihood -13833.312343, best rearrangement setting 8
Bootstrap[122]: Time 1.755307 seconds, bootstrap likelihood -14355.758951, best rearrangement setting 6
Bootstrap[123]: Time 1.671751 seconds, bootstrap likelihood -13988.671353, best rearrangement setting 10
Bootstrap[124]: Time 1.766454 seconds, bootstrap likelihood -13095.473925, best rearrangement setting 15
Bootstrap[125]: Time 1.858330 seconds, bootstrap likelihood -13372.520556, best rearrangement setting 12
Bootstrap[126]: Time 1.927033 seconds, bootstrap likelihood -14428.310727, best rearrangement setting 15
Bootstrap[127]: Time 1.843399 seconds, bootstrap likelihood -14359.209182, best rearrangement setting 7
Bootstrap[128]: Time 1.783094 seconds, bootstrap likelihood -13995.561101, best rearrangement setting 11
Bootstrap[129]: Time 1.729419 seconds, bootstrap likelihood -14660.761214, best rearrangement setting 6
Bootstrap[130]: Time 1.750747 seconds, bootstrap likelihood -13731.802012, best rearrangement setting 14
Bootstrap[131]: Time 1.613701 seconds, bootstrap likelihood -14190.255644, best rearrangement setting 15
Bootstrap[132]: Time 1.826752 seconds, bootstrap likelihood -13969.534054, best rearrangement setting 12
Bootstrap[133]: Time 1.852972 seconds, bootstrap likelihood -13352.805716, best rearrangement setting 12
Bootstrap[134]: Time 1.787480 seconds, bootstrap likelihood -13827.501098, best rearrangement setting 14
Bootstrap[135]: Time 1.798101 seconds, bootstrap likelihood -13921.944453, best rearrangement setting 9
Bootstrap[136]: Time 1.748037 seconds, bootstrap likelihood -13575.816983, best rearrangement setting 12
Bootstrap[137]: Time 1.774699 seconds, bootstrap likelihood -14252.083003, best rearrangement setting 13
Bootstrap[138]: Time 1.771825 seconds, bootstrap likelihood -14211.063856, best rearrangement setting 10
Bootstrap[139]: Time 1.757204 seconds, bootstrap likelihood -13897.456816, best rearrangement setting 14
Bootstrap[140]: Time 1.925945 seconds, bootstrap likelihood -13899.151069, best rearrangement setting 5
Bootstrap[141]: Time 1.767371 seconds, bootstrap likelihood -14856.600448, best rearrangement setting 13
Bootstrap[142]: Time 1.766015 seconds, bootstrap likelihood -13400.770909, best rearrangement setting 9
Bootstrap[143]: Time 1.472177 seconds, bootstrap likelihood -14283.247958, best rearrangement setting 6
Bootstrap[144]: Time 1.788268 seconds, bootstrap likelihood -13862.756908, best rearrangement setting 15
Bootstrap[145]: Time 1.678932 seconds, bootstrap likelihood -13656.234372, best rearrangement setting 7
Bootstrap[146]: Time 1.646872 seconds, bootstrap likelihood -13833.497678, best rearrangement setting 12
Bootstrap[147]: Time 1.895974 seconds, bootstrap likelihood -14217.807729, best rearrangement setting 9
Bootstrap[148]: Time 1.777791 seconds, bootstrap likelihood -14073.250967, best rearrangement setting 10
Bootstrap[149]: Time 1.660273 seconds, bootstrap likelihood -15068.759634, best rearrangement setting 10
Bootstrap[150]: Time 1.803776 seconds, bootstrap likelihood -13895.085789, best rearrangement setting 10
Bootstrap[151]: Time 1.863304 seconds, bootstrap likelihood -13982.527061, best rearrangement setting 9
Bootstrap[152]: Time 1.845345 seconds, bootstrap likelihood -14333.307962, best rearrangement setting 9
Bootstrap[153]: Time 1.818332 seconds, bootstrap likelihood -14573.620572, best rearrangement setting 11
Bootstrap[154]: Time 1.833163 seconds, bootstrap likelihood -13621.724709, best rearrangement setting 12
Bootstrap[155]: Time 1.822842 seconds, bootstrap likelihood -13806.765498, best rearrangement setting 11
Bootstrap[156]: Time 1.887547 seconds, bootstrap likelihood -14445.641550, best rearrangement setting 11
Bootstrap[157]: Time 1.813732 seconds, bootstrap likelihood -13807.964237, best rearrangement setting 10
Bootstrap[158]: Time 1.746593 seconds, bootstrap likelihood -13874.368569, best rearrangement setting 7
Bootstrap[159]: Time 1.721434 seconds, bootstrap likelihood -14372.132148, best rearrangement setting 13
Bootstrap[160]: Time 1.782673 seconds, bootstrap likelihood -14028.642905, best rearrangement setting 8
Bootstrap[161]: Time 1.857408 seconds, bootstrap likelihood -14311.323841, best rearrangement setting 10
Bootstrap[162]: Time 1.796555 seconds, bootstrap likelihood -13663.233456, best rearrangement setting 6
Bootstrap[163]: Time 1.911189 seconds, bootstrap likelihood -14050.508214, best rearrangement setting 15
Bootstrap[164]: Time 1.690536 seconds, bootstrap likelihood -14508.115705, best rearrangement setting 11
Bootstrap[165]: Time 1.624513 seconds, bootstrap likelihood -14403.085412, best rearrangement setting 5
Bootstrap[166]: Time 1.771910 seconds, bootstrap likelihood -14821.554729, best rearrangement setting 12
Bootstrap[167]: Time 1.763150 seconds, bootstrap likelihood -13923.741881, best rearrangement setting 15
Bootstrap[168]: Time 1.667830 seconds, bootstrap likelihood -13021.758283, best rearrangement setting 5
Bootstrap[169]: Time 1.807352 seconds, bootstrap likelihood -13486.481727, best rearrangement setting 13
Bootstrap[170]: Time 1.978128 seconds, bootstrap likelihood -13646.515397, best rearrangement setting 14
Bootstrap[171]: Time 1.869609 seconds, bootstrap likelihood -14342.337439, best rearrangement setting 5
Bootstrap[172]: Time 1.821441 seconds, bootstrap likelihood -13905.171364, best rearrangement setting 14
Bootstrap[173]: Time 1.826968 seconds, bootstrap likelihood -14312.579236, best rearrangement setting 9
Bootstrap[174]: Time 1.907528 seconds, bootstrap likelihood -13999.194576, best rearrangement setting 15
Bootstrap[175]: Time 1.833677 seconds, bootstrap likelihood -14453.654558, best rearrangement setting 8
Bootstrap[176]: Time 1.801439 seconds, bootstrap likelihood -13464.119664, best rearrangement setting 11
Bootstrap[177]: Time 1.889165 seconds, bootstrap likelihood -13758.890117, best rearrangement setting 15
Bootstrap[178]: Time 1.778746 seconds, bootstrap likelihood -14834.117429, best rearrangement setting 15
Bootstrap[179]: Time 1.682065 seconds, bootstrap likelihood -13501.257537, best rearrangement setting 5
Bootstrap[180]: Time 1.877730 seconds, bootstrap likelihood -14017.311801, best rearrangement setting 6
Bootstrap[181]: Time 1.747672 seconds, bootstrap likelihood -13382.592205, best rearrangement setting 14
Bootstrap[182]: Time 1.933866 seconds, bootstrap likelihood -13510.995833, best rearrangement setting 15
Bootstrap[183]: Time 2.081427 seconds, bootstrap likelihood -14710.324031, best rearrangement setting 10
Bootstrap[184]: Time 1.822987 seconds, bootstrap likelihood -14611.813739, best rearrangement setting 12
Bootstrap[185]: Time 1.754906 seconds, bootstrap likelihood -13316.512712, best rearrangement setting 14
Bootstrap[186]: Time 1.752343 seconds, bootstrap likelihood -13912.999358, best rearrangement setting 13
Bootstrap[187]: Time 1.766099 seconds, bootstrap likelihood -13636.997021, best rearrangement setting 11
Bootstrap[188]: Time 1.836789 seconds, bootstrap likelihood -14124.452282, best rearrangement setting 10
Bootstrap[189]: Time 1.731178 seconds, bootstrap likelihood -14218.421165, best rearrangement setting 6
Bootstrap[190]: Time 1.794667 seconds, bootstrap likelihood -14550.120652, best rearrangement setting 8
Bootstrap[191]: Time 1.624908 seconds, bootstrap likelihood -14185.789951, best rearrangement setting 9
Bootstrap[192]: Time 2.061064 seconds, bootstrap likelihood -13740.598616, best rearrangement setting 15
Bootstrap[193]: Time 1.771152 seconds, bootstrap likelihood -14473.399697, best rearrangement setting 13
Bootstrap[194]: Time 1.699892 seconds, bootstrap likelihood -13872.642603, best rearrangement setting 10
Bootstrap[195]: Time 2.120856 seconds, bootstrap likelihood -14159.827697, best rearrangement setting 14
Bootstrap[196]: Time 1.583398 seconds, bootstrap likelihood -13972.387645, best rearrangement setting 7
Bootstrap[197]: Time 1.892248 seconds, bootstrap likelihood -13968.068447, best rearrangement setting 14
Bootstrap[198]: Time 1.741226 seconds, bootstrap likelihood -14372.066927, best rearrangement setting 15
Bootstrap[199]: Time 2.003503 seconds, bootstrap likelihood -14096.403864, best rearrangement setting 12
Bootstrap[200]: Time 1.737357 seconds, bootstrap likelihood -14193.261267, best rearrangement setting 9
Bootstrap[201]: Time 1.660761 seconds, bootstrap likelihood -13277.836597, best rearrangement setting 5
Bootstrap[202]: Time 1.796177 seconds, bootstrap likelihood -15076.024063, best rearrangement setting 11
Bootstrap[203]: Time 1.911805 seconds, bootstrap likelihood -13580.156065, best rearrangement setting 14
Bootstrap[204]: Time 1.847643 seconds, bootstrap likelihood -13541.253908, best rearrangement setting 5
Bootstrap[205]: Time 1.777873 seconds, bootstrap likelihood -13303.236149, best rearrangement setting 10
Bootstrap[206]: Time 1.783633 seconds, bootstrap likelihood -13682.154333, best rearrangement setting 9
Bootstrap[207]: Time 1.959050 seconds, bootstrap likelihood -13926.813977, best rearrangement setting 6
Bootstrap[208]: Time 1.910214 seconds, bootstrap likelihood -13260.573766, best rearrangement setting 9
Bootstrap[209]: Time 1.847132 seconds, bootstrap likelihood -13994.901447, best rearrangement setting 15
Bootstrap[210]: Time 2.202326 seconds, bootstrap likelihood -14107.158175, best rearrangement setting 11
Bootstrap[211]: Time 1.802039 seconds, bootstrap likelihood -14087.487785, best rearrangement setting 7
Bootstrap[212]: Time 1.877947 seconds, bootstrap likelihood -14536.410185, best rearrangement setting 13
Bootstrap[213]: Time 1.872898 seconds, bootstrap likelihood -14218.655122, best rearrangement setting 5
Bootstrap[214]: Time 1.848380 seconds, bootstrap likelihood -14931.101804, best rearrangement setting 9
Bootstrap[215]: Time 1.873813 seconds, bootstrap likelihood -14247.642115, best rearrangement setting 5
Bootstrap[216]: Time 1.627569 seconds, bootstrap likelihood -15012.996900, best rearrangement setting 15
Bootstrap[217]: Time 1.801533 seconds, bootstrap likelihood -14813.204570, best rearrangement setting 6
Bootstrap[218]: Time 1.855960 seconds, bootstrap likelihood -15045.358599, best rearrangement setting 13
Bootstrap[219]: Time 1.913457 seconds, bootstrap likelihood -13780.741520, best rearrangement setting 10
Bootstrap[220]: Time 1.825905 seconds, bootstrap likelihood -13707.890726, best rearrangement setting 9
Bootstrap[221]: Time 1.685848 seconds, bootstrap likelihood -14228.711132, best rearrangement setting 5
Bootstrap[222]: Time 1.775283 seconds, bootstrap likelihood -13305.107688, best rearrangement setting 11
Bootstrap[223]: Time 1.909818 seconds, bootstrap likelihood -14029.690219, best rearrangement setting 7
Bootstrap[224]: Time 1.832996 seconds, bootstrap likelihood -14311.094138, best rearrangement setting 15
Bootstrap[225]: Time 1.888151 seconds, bootstrap likelihood -14176.744186, best rearrangement setting 9
Bootstrap[226]: Time 1.595263 seconds, bootstrap likelihood -13438.140525, best rearrangement setting 7
Bootstrap[227]: Time 1.733490 seconds, bootstrap likelihood -14595.515843, best rearrangement setting 8
Bootstrap[228]: Time 1.889145 seconds, bootstrap likelihood -13870.762161, best rearrangement setting 10
Bootstrap[229]: Time 1.857371 seconds, bootstrap likelihood -14319.212184, best rearrangement setting 5
Bootstrap[230]: Time 1.735675 seconds, bootstrap likelihood -14348.269319, best rearrangement setting 14
Bootstrap[231]: Time 2.000306 seconds, bootstrap likelihood -14818.004899, best rearrangement setting 14
Bootstrap[232]: Time 1.867671 seconds, bootstrap likelihood -14285.692332, best rearrangement setting 13
Bootstrap[233]: Time 1.668651 seconds, bootstrap likelihood -13922.290195, best rearrangement setting 14
Bootstrap[234]: Time 1.764229 seconds, bootstrap likelihood -13968.098260, best rearrangement setting 8
Bootstrap[235]: Time 1.710183 seconds, bootstrap likelihood -14708.926807, best rearrangement setting 6
Bootstrap[236]: Time 1.954683 seconds, bootstrap likelihood -13422.814328, best rearrangement setting 9
Bootstrap[237]: Time 1.711135 seconds, bootstrap likelihood -14577.715336, best rearrangement setting 13
Bootstrap[238]: Time 1.735519 seconds, bootstrap likelihood -13800.041481, best rearrangement setting 12
Bootstrap[239]: Time 1.779357 seconds, bootstrap likelihood -14095.897957, best rearrangement setting 10
Bootstrap[240]: Time 1.916339 seconds, bootstrap likelihood -14324.386333, best rearrangement setting 12
Bootstrap[241]: Time 1.812004 seconds, bootstrap likelihood -14192.430875, best rearrangement setting 14
Bootstrap[242]: Time 1.885568 seconds, bootstrap likelihood -14397.716642, best rearrangement setting 10
Bootstrap[243]: Time 1.768702 seconds, bootstrap likelihood -14294.705734, best rearrangement setting 11
Bootstrap[244]: Time 1.591430 seconds, bootstrap likelihood -14099.870118, best rearrangement setting 5
Bootstrap[245]: Time 1.694209 seconds, bootstrap likelihood -14271.116771, best rearrangement setting 9
Bootstrap[246]: Time 1.657740 seconds, bootstrap likelihood -13972.295156, best rearrangement setting 9
Bootstrap[247]: Time 1.955460 seconds, bootstrap likelihood -13595.775167, best rearrangement setting 6
Bootstrap[248]: Time 1.649172 seconds, bootstrap likelihood -14329.419770, best rearrangement setting 5
Bootstrap[249]: Time 1.829094 seconds, bootstrap likelihood -12970.042172, best rearrangement setting 7
Bootstrap[250]: Time 1.830222 seconds, bootstrap likelihood -13727.164230, best rearrangement setting 10
Bootstrap[251]: Time 1.936329 seconds, bootstrap likelihood -13739.329764, best rearrangement setting 12
Bootstrap[252]: Time 1.902841 seconds, bootstrap likelihood -13779.631711, best rearrangement setting 6
Bootstrap[253]: Time 2.029315 seconds, bootstrap likelihood -13928.868386, best rearrangement setting 6
Bootstrap[254]: Time 1.741036 seconds, bootstrap likelihood -15066.194408, best rearrangement setting 11
Bootstrap[255]: Time 1.817832 seconds, bootstrap likelihood -14088.721069, best rearrangement setting 10
Bootstrap[256]: Time 1.682178 seconds, bootstrap likelihood -14037.307857, best rearrangement setting 12
Bootstrap[257]: Time 1.727206 seconds, bootstrap likelihood -13835.210874, best rearrangement setting 6
Bootstrap[258]: Time 1.794549 seconds, bootstrap likelihood -14410.022246, best rearrangement setting 12
Bootstrap[259]: Time 1.824102 seconds, bootstrap likelihood -13840.783944, best rearrangement setting 12
Bootstrap[260]: Time 1.927181 seconds, bootstrap likelihood -13518.179255, best rearrangement setting 15
Bootstrap[261]: Time 1.963707 seconds, bootstrap likelihood -14053.277819, best rearrangement setting 7
Bootstrap[262]: Time 1.740567 seconds, bootstrap likelihood -13104.737082, best rearrangement setting 10
Bootstrap[263]: Time 1.857252 seconds, bootstrap likelihood -14064.399423, best rearrangement setting 9
Bootstrap[264]: Time 1.953471 seconds, bootstrap likelihood -14262.833942, best rearrangement setting 13
Bootstrap[265]: Time 1.661727 seconds, bootstrap likelihood -14250.119880, best rearrangement setting 6
Bootstrap[266]: Time 1.675059 seconds, bootstrap likelihood -14217.777929, best rearrangement setting 9
Bootstrap[267]: Time 1.756235 seconds, bootstrap likelihood -13603.572170, best rearrangement setting 15
Bootstrap[268]: Time 1.593909 seconds, bootstrap likelihood -14145.969966, best rearrangement setting 11
Bootstrap[269]: Time 1.875273 seconds, bootstrap likelihood -14551.944369, best rearrangement setting 7
Bootstrap[270]: Time 1.704232 seconds, bootstrap likelihood -13350.082570, best rearrangement setting 11
Bootstrap[271]: Time 1.856273 seconds, bootstrap likelihood -13917.005366, best rearrangement setting 8
Bootstrap[272]: Time 1.615994 seconds, bootstrap likelihood -13957.751054, best rearrangement setting 13
Bootstrap[273]: Time 1.783964 seconds, bootstrap likelihood -14227.551460, best rearrangement setting 12
Bootstrap[274]: Time 1.904424 seconds, bootstrap likelihood -14012.624975, best rearrangement setting 7
Bootstrap[275]: Time 1.785041 seconds, bootstrap likelihood -13602.779313, best rearrangement setting 14
Bootstrap[276]: Time 1.967153 seconds, bootstrap likelihood -13464.273289, best rearrangement setting 11
Bootstrap[277]: Time 1.710458 seconds, bootstrap likelihood -13413.131173, best rearrangement setting 10
Bootstrap[278]: Time 1.870816 seconds, bootstrap likelihood -13900.314011, best rearrangement setting 8
Bootstrap[279]: Time 1.878321 seconds, bootstrap likelihood -13400.003594, best rearrangement setting 7
Bootstrap[280]: Time 1.999118 seconds, bootstrap likelihood -13784.268673, best rearrangement setting 12
Bootstrap[281]: Time 1.746899 seconds, bootstrap likelihood -14333.063506, best rearrangement setting 6
Bootstrap[282]: Time 1.778359 seconds, bootstrap likelihood -13838.036701, best rearrangement setting 6
Bootstrap[283]: Time 1.766933 seconds, bootstrap likelihood -13380.305278, best rearrangement setting 15
Bootstrap[284]: Time 1.705720 seconds, bootstrap likelihood -14161.641140, best rearrangement setting 7
Bootstrap[285]: Time 1.823765 seconds, bootstrap likelihood -13701.521002, best rearrangement setting 11
Bootstrap[286]: Time 1.782115 seconds, bootstrap likelihood -13726.207978, best rearrangement setting 7
Bootstrap[287]: Time 1.832980 seconds, bootstrap likelihood -14258.973746, best rearrangement setting 8
Bootstrap[288]: Time 1.711468 seconds, bootstrap likelihood -14214.998842, best rearrangement setting 7
Bootstrap[289]: Time 1.544869 seconds, bootstrap likelihood -14311.620842, best rearrangement setting 5
Bootstrap[290]: Time 1.955539 seconds, bootstrap likelihood -13947.424482, best rearrangement setting 15
Bootstrap[291]: Time 1.777658 seconds, bootstrap likelihood -13793.716792, best rearrangement setting 10
Bootstrap[292]: Time 1.784351 seconds, bootstrap likelihood -13163.488289, best rearrangement setting 7
Bootstrap[293]: Time 1.742400 seconds, bootstrap likelihood -13848.332242, best rearrangement setting 5
Bootstrap[294]: Time 2.025083 seconds, bootstrap likelihood -13972.703823, best rearrangement setting 12
Bootstrap[295]: Time 1.771723 seconds, bootstrap likelihood -15008.521561, best rearrangement setting 9
Bootstrap[296]: Time 1.703960 seconds, bootstrap likelihood -14088.405116, best rearrangement setting 7
Bootstrap[297]: Time 1.809162 seconds, bootstrap likelihood -13269.656560, best rearrangement setting 7
Bootstrap[298]: Time 1.924503 seconds, bootstrap likelihood -13816.171401, best rearrangement setting 9
Bootstrap[299]: Time 1.897774 seconds, bootstrap likelihood -13453.697953, best rearrangement setting 13
Bootstrap[300]: Time 1.991177 seconds, bootstrap likelihood -13911.671439, best rearrangement setting 7
Bootstrap[301]: Time 2.039704 seconds, bootstrap likelihood -14023.256904, best rearrangement setting 7
Bootstrap[302]: Time 1.742394 seconds, bootstrap likelihood -14178.047032, best rearrangement setting 11
Bootstrap[303]: Time 1.678458 seconds, bootstrap likelihood -13773.890347, best rearrangement setting 7
Bootstrap[304]: Time 1.865550 seconds, bootstrap likelihood -13939.376158, best rearrangement setting 13
Bootstrap[305]: Time 1.924596 seconds, bootstrap likelihood -13779.376417, best rearrangement setting 10
Bootstrap[306]: Time 2.012729 seconds, bootstrap likelihood -13987.824156, best rearrangement setting 11
Bootstrap[307]: Time 1.872766 seconds, bootstrap likelihood -13685.911814, best rearrangement setting 10
Bootstrap[308]: Time 1.835273 seconds, bootstrap likelihood -13696.956900, best rearrangement setting 15
Bootstrap[309]: Time 1.913711 seconds, bootstrap likelihood -14119.351225, best rearrangement setting 9
Bootstrap[310]: Time 2.179132 seconds, bootstrap likelihood -13562.468235, best rearrangement setting 12
Bootstrap[311]: Time 1.825553 seconds, bootstrap likelihood -14036.731580, best rearrangement setting 6
Bootstrap[312]: Time 1.834579 seconds, bootstrap likelihood -14359.643256, best rearrangement setting 11
Bootstrap[313]: Time 1.844038 seconds, bootstrap likelihood -13911.230442, best rearrangement setting 7
Bootstrap[314]: Time 1.762446 seconds, bootstrap likelihood -14035.491885, best rearrangement setting 8
Bootstrap[315]: Time 1.916743 seconds, bootstrap likelihood -13707.982861, best rearrangement setting 10
Bootstrap[316]: Time 1.847765 seconds, bootstrap likelihood -13777.397656, best rearrangement setting 6
Bootstrap[317]: Time 1.855751 seconds, bootstrap likelihood -14100.711114, best rearrangement setting 15
Bootstrap[318]: Time 1.765178 seconds, bootstrap likelihood -14441.738713, best rearrangement setting 13
Bootstrap[319]: Time 1.635783 seconds, bootstrap likelihood -14651.623175, best rearrangement setting 11
Bootstrap[320]: Time 1.770583 seconds, bootstrap likelihood -14519.132649, best rearrangement setting 12
Bootstrap[321]: Time 1.606085 seconds, bootstrap likelihood -13698.975508, best rearrangement setting 11
Bootstrap[322]: Time 1.767765 seconds, bootstrap likelihood -14925.823372, best rearrangement setting 6
Bootstrap[323]: Time 1.682663 seconds, bootstrap likelihood -14745.842875, best rearrangement setting 14
Bootstrap[324]: Time 1.887299 seconds, bootstrap likelihood -13858.796075, best rearrangement setting 13
Bootstrap[325]: Time 1.657731 seconds, bootstrap likelihood -14286.871691, best rearrangement setting 13
Bootstrap[326]: Time 1.776929 seconds, bootstrap likelihood -14241.871047, best rearrangement setting 7
Bootstrap[327]: Time 1.859751 seconds, bootstrap likelihood -13997.389550, best rearrangement setting 10
Bootstrap[328]: Time 1.774217 seconds, bootstrap likelihood -14449.259310, best rearrangement setting 12
Bootstrap[329]: Time 1.928876 seconds, bootstrap likelihood -14358.461633, best rearrangement setting 11
Bootstrap[330]: Time 1.745227 seconds, bootstrap likelihood -14256.000320, best rearrangement setting 10
Bootstrap[331]: Time 1.953132 seconds, bootstrap likelihood -14688.726417, best rearrangement setting 9
Bootstrap[332]: Time 1.671094 seconds, bootstrap likelihood -13720.281255, best rearrangement setting 11
Bootstrap[333]: Time 1.771243 seconds, bootstrap likelihood -14169.355714, best rearrangement setting 11
Bootstrap[334]: Time 1.796607 seconds, bootstrap likelihood -13929.480971, best rearrangement setting 8
Bootstrap[335]: Time 1.834375 seconds, bootstrap likelihood -14063.818798, best rearrangement setting 5
Bootstrap[336]: Time 1.680378 seconds, bootstrap likelihood -14149.237695, best rearrangement setting 13
Bootstrap[337]: Time 1.923438 seconds, bootstrap likelihood -14018.799264, best rearrangement setting 7
Bootstrap[338]: Time 1.643835 seconds, bootstrap likelihood -14473.229385, best rearrangement setting 14
Bootstrap[339]: Time 1.694880 seconds, bootstrap likelihood -13968.614159, best rearrangement setting 6
Bootstrap[340]: Time 1.925701 seconds, bootstrap likelihood -14280.552403, best rearrangement setting 10
Bootstrap[341]: Time 1.905590 seconds, bootstrap likelihood -13612.181426, best rearrangement setting 9
Bootstrap[342]: Time 1.697948 seconds, bootstrap likelihood -14588.648889, best rearrangement setting 11
Bootstrap[343]: Time 1.612380 seconds, bootstrap likelihood -13919.520544, best rearrangement setting 6
Bootstrap[344]: Time 1.706331 seconds, bootstrap likelihood -14269.918999, best rearrangement setting 6
Bootstrap[345]: Time 1.781649 seconds, bootstrap likelihood -14283.941238, best rearrangement setting 8
Bootstrap[346]: Time 1.817286 seconds, bootstrap likelihood -13977.858465, best rearrangement setting 14
Bootstrap[347]: Time 1.852547 seconds, bootstrap likelihood -13959.883303, best rearrangement setting 13
Bootstrap[348]: Time 1.765661 seconds, bootstrap likelihood -14236.166415, best rearrangement setting 7
Bootstrap[349]: Time 1.888186 seconds, bootstrap likelihood -14628.215502, best rearrangement setting 6
Bootstrap[350]: Time 1.837844 seconds, bootstrap likelihood -14501.127207, best rearrangement setting 5
Bootstrap[351]: Time 1.708817 seconds, bootstrap likelihood -14079.996480, best rearrangement setting 5
Bootstrap[352]: Time 1.899704 seconds, bootstrap likelihood -13379.878575, best rearrangement setting 6
Bootstrap[353]: Time 1.776588 seconds, bootstrap likelihood -14365.425797, best rearrangement setting 13
Bootstrap[354]: Time 1.800432 seconds, bootstrap likelihood -14143.243979, best rearrangement setting 5
Bootstrap[355]: Time 2.038304 seconds, bootstrap likelihood -13998.768713, best rearrangement setting 5
Bootstrap[356]: Time 1.734449 seconds, bootstrap likelihood -14172.044956, best rearrangement setting 14
Bootstrap[357]: Time 1.822126 seconds, bootstrap likelihood -14149.875239, best rearrangement setting 15
Bootstrap[358]: Time 2.052104 seconds, bootstrap likelihood -13984.927752, best rearrangement setting 12
Bootstrap[359]: Time 1.647930 seconds, bootstrap likelihood -13690.769723, best rearrangement setting 11
Bootstrap[360]: Time 1.872571 seconds, bootstrap likelihood -14156.827074, best rearrangement setting 9
Bootstrap[361]: Time 1.879124 seconds, bootstrap likelihood -13848.162242, best rearrangement setting 7
Bootstrap[362]: Time 1.931763 seconds, bootstrap likelihood -13901.615812, best rearrangement setting 14
Bootstrap[363]: Time 1.849497 seconds, bootstrap likelihood -14068.083814, best rearrangement setting 5
Bootstrap[364]: Time 1.799337 seconds, bootstrap likelihood -14196.629515, best rearrangement setting 15
Bootstrap[365]: Time 1.823554 seconds, bootstrap likelihood -14411.813946, best rearrangement setting 10
Bootstrap[366]: Time 1.818460 seconds, bootstrap likelihood -13715.060041, best rearrangement setting 5
Bootstrap[367]: Time 1.839109 seconds, bootstrap likelihood -13858.196450, best rearrangement setting 6
Bootstrap[368]: Time 1.782025 seconds, bootstrap likelihood -14297.891872, best rearrangement setting 11
Bootstrap[369]: Time 2.014972 seconds, bootstrap likelihood -12915.694080, best rearrangement setting 14
Bootstrap[370]: Time 1.982570 seconds, bootstrap likelihood -13830.476481, best rearrangement setting 10
Bootstrap[371]: Time 1.873168 seconds, bootstrap likelihood -14754.746868, best rearrangement setting 14
Bootstrap[372]: Time 1.777877 seconds, bootstrap likelihood -14077.030795, best rearrangement setting 9
Bootstrap[373]: Time 1.805412 seconds, bootstrap likelihood -14418.617831, best rearrangement setting 6
Bootstrap[374]: Time 1.859383 seconds, bootstrap likelihood -14130.270107, best rearrangement setting 5
Bootstrap[375]: Time 1.639700 seconds, bootstrap likelihood -14842.233676, best rearrangement setting 13
Bootstrap[376]: Time 1.825090 seconds, bootstrap likelihood -13656.325519, best rearrangement setting 12
Bootstrap[377]: Time 1.781216 seconds, bootstrap likelihood -13635.534728, best rearrangement setting 11
Bootstrap[378]: Time 1.857356 seconds, bootstrap likelihood -14083.502833, best rearrangement setting 7
Bootstrap[379]: Time 1.705512 seconds, bootstrap likelihood -14350.674114, best rearrangement setting 13
Bootstrap[380]: Time 1.743702 seconds, bootstrap likelihood -13806.404209, best rearrangement setting 13
Bootstrap[381]: Time 1.767817 seconds, bootstrap likelihood -14190.933398, best rearrangement setting 11
Bootstrap[382]: Time 1.862520 seconds, bootstrap likelihood -13608.339219, best rearrangement setting 13
Bootstrap[383]: Time 1.950429 seconds, bootstrap likelihood -13450.570444, best rearrangement setting 12
Bootstrap[384]: Time 1.863971 seconds, bootstrap likelihood -13918.310221, best rearrangement setting 8
Bootstrap[385]: Time 1.803724 seconds, bootstrap likelihood -13960.269080, best rearrangement setting 12
Bootstrap[386]: Time 1.926035 seconds, bootstrap likelihood -14490.362267, best rearrangement setting 12
Bootstrap[387]: Time 1.960527 seconds, bootstrap likelihood -13379.199818, best rearrangement setting 14
Bootstrap[388]: Time 1.655569 seconds, bootstrap likelihood -14261.504981, best rearrangement setting 13
Bootstrap[389]: Time 1.847527 seconds, bootstrap likelihood -14168.072871, best rearrangement setting 9
Bootstrap[390]: Time 1.919243 seconds, bootstrap likelihood -14523.066366, best rearrangement setting 12
Bootstrap[391]: Time 1.826333 seconds, bootstrap likelihood -14608.497930, best rearrangement setting 14
Bootstrap[392]: Time 1.894561 seconds, bootstrap likelihood -14754.558283, best rearrangement setting 14
Bootstrap[393]: Time 1.812144 seconds, bootstrap likelihood -14660.349209, best rearrangement setting 10
Bootstrap[394]: Time 1.838721 seconds, bootstrap likelihood -13450.310139, best rearrangement setting 9
Bootstrap[395]: Time 1.882015 seconds, bootstrap likelihood -14209.603576, best rearrangement setting 9
Bootstrap[396]: Time 1.901443 seconds, bootstrap likelihood -13923.716925, best rearrangement setting 11
Bootstrap[397]: Time 2.012247 seconds, bootstrap likelihood -14105.627798, best rearrangement setting 9
Bootstrap[398]: Time 2.003633 seconds, bootstrap likelihood -14082.333721, best rearrangement setting 5
Bootstrap[399]: Time 2.029930 seconds, bootstrap likelihood -13449.818657, best rearrangement setting 6
Bootstrap[400]: Time 1.612678 seconds, bootstrap likelihood -13247.077860, best rearrangement setting 5
Bootstrap[401]: Time 1.630513 seconds, bootstrap likelihood -13914.156265, best rearrangement setting 14
Bootstrap[402]: Time 1.761307 seconds, bootstrap likelihood -14677.240419, best rearrangement setting 12
Bootstrap[403]: Time 1.687283 seconds, bootstrap likelihood -14700.258404, best rearrangement setting 5
Bootstrap[404]: Time 2.025759 seconds, bootstrap likelihood -14148.880421, best rearrangement setting 15
Bootstrap[405]: Time 1.757622 seconds, bootstrap likelihood -13644.070699, best rearrangement setting 15
Bootstrap[406]: Time 1.675841 seconds, bootstrap likelihood -14422.903359, best rearrangement setting 6
Bootstrap[407]: Time 1.701205 seconds, bootstrap likelihood -14496.397248, best rearrangement setting 6
Bootstrap[408]: Time 1.967503 seconds, bootstrap likelihood -14000.035269, best rearrangement setting 11
Bootstrap[409]: Time 1.641946 seconds, bootstrap likelihood -14066.488561, best rearrangement setting 10
Bootstrap[410]: Time 1.851261 seconds, bootstrap likelihood -14318.921205, best rearrangement setting 15
Bootstrap[411]: Time 1.735053 seconds, bootstrap likelihood -14306.628980, best rearrangement setting 12
Bootstrap[412]: Time 1.649910 seconds, bootstrap likelihood -13932.651530, best rearrangement setting 13
Bootstrap[413]: Time 1.603416 seconds, bootstrap likelihood -14136.667971, best rearrangement setting 15
Bootstrap[414]: Time 1.859525 seconds, bootstrap likelihood -14361.274411, best rearrangement setting 14
Bootstrap[415]: Time 1.672953 seconds, bootstrap likelihood -13828.884432, best rearrangement setting 12
Bootstrap[416]: Time 1.843708 seconds, bootstrap likelihood -14168.082729, best rearrangement setting 14
Bootstrap[417]: Time 1.954732 seconds, bootstrap likelihood -13738.826786, best rearrangement setting 6
Bootstrap[418]: Time 1.827530 seconds, bootstrap likelihood -14089.983325, best rearrangement setting 10
Bootstrap[419]: Time 1.784769 seconds, bootstrap likelihood -14059.987438, best rearrangement setting 9
Bootstrap[420]: Time 1.855664 seconds, bootstrap likelihood -13571.242842, best rearrangement setting 9
Bootstrap[421]: Time 1.887081 seconds, bootstrap likelihood -14661.308705, best rearrangement setting 11
Bootstrap[422]: Time 1.807187 seconds, bootstrap likelihood -14045.799727, best rearrangement setting 12
Bootstrap[423]: Time 1.865427 seconds, bootstrap likelihood -13542.764175, best rearrangement setting 6
Bootstrap[424]: Time 1.884290 seconds, bootstrap likelihood -13542.078576, best rearrangement setting 6
Bootstrap[425]: Time 1.855562 seconds, bootstrap likelihood -14200.379411, best rearrangement setting 6
Bootstrap[426]: Time 1.662358 seconds, bootstrap likelihood -13578.068021, best rearrangement setting 6
Bootstrap[427]: Time 1.753427 seconds, bootstrap likelihood -14394.798140, best rearrangement setting 8
Bootstrap[428]: Time 1.745414 seconds, bootstrap likelihood -13693.087625, best rearrangement setting 10
Bootstrap[429]: Time 2.004274 seconds, bootstrap likelihood -13957.350307, best rearrangement setting 7
Bootstrap[430]: Time 1.863931 seconds, bootstrap likelihood -13649.447486, best rearrangement setting 10
Bootstrap[431]: Time 1.957433 seconds, bootstrap likelihood -14124.969340, best rearrangement setting 15
Bootstrap[432]: Time 2.006007 seconds, bootstrap likelihood -13896.767670, best rearrangement setting 12
Bootstrap[433]: Time 1.625885 seconds, bootstrap likelihood -14025.955733, best rearrangement setting 15
Bootstrap[434]: Time 1.969058 seconds, bootstrap likelihood -14322.584923, best rearrangement setting 11
Bootstrap[435]: Time 2.139288 seconds, bootstrap likelihood -13334.789644, best rearrangement setting 11
Bootstrap[436]: Time 1.748318 seconds, bootstrap likelihood -14529.500086, best rearrangement setting 5
Bootstrap[437]: Time 1.765236 seconds, bootstrap likelihood -13929.869040, best rearrangement setting 6
Bootstrap[438]: Time 1.885124 seconds, bootstrap likelihood -13909.519140, best rearrangement setting 12
Bootstrap[439]: Time 1.739089 seconds, bootstrap likelihood -13968.984054, best rearrangement setting 10
Bootstrap[440]: Time 1.998810 seconds, bootstrap likelihood -14250.322903, best rearrangement setting 13
Bootstrap[441]: Time 1.988870 seconds, bootstrap likelihood -13805.826840, best rearrangement setting 6
Bootstrap[442]: Time 1.910063 seconds, bootstrap likelihood -14028.847984, best rearrangement setting 8
Bootstrap[443]: Time 1.837583 seconds, bootstrap likelihood -14686.180699, best rearrangement setting 7
Bootstrap[444]: Time 1.765721 seconds, bootstrap likelihood -14084.586908, best rearrangement setting 7
Bootstrap[445]: Time 1.913511 seconds, bootstrap likelihood -14220.744110, best rearrangement setting 7
Bootstrap[446]: Time 1.871414 seconds, bootstrap likelihood -13634.217363, best rearrangement setting 11
Bootstrap[447]: Time 1.787532 seconds, bootstrap likelihood -13477.162871, best rearrangement setting 14
Bootstrap[448]: Time 1.766237 seconds, bootstrap likelihood -13931.660318, best rearrangement setting 9
Bootstrap[449]: Time 1.986167 seconds, bootstrap likelihood -14623.850538, best rearrangement setting 15
Bootstrap[450]: Time 1.795523 seconds, bootstrap likelihood -13863.951810, best rearrangement setting 6
Bootstrap[451]: Time 1.625739 seconds, bootstrap likelihood -14816.740546, best rearrangement setting 7
Bootstrap[452]: Time 1.820340 seconds, bootstrap likelihood -13642.048458, best rearrangement setting 13
Bootstrap[453]: Time 1.666080 seconds, bootstrap likelihood -14212.518231, best rearrangement setting 5
Bootstrap[454]: Time 1.807331 seconds, bootstrap likelihood -13515.007914, best rearrangement setting 13
Bootstrap[455]: Time 1.734544 seconds, bootstrap likelihood -13985.904571, best rearrangement setting 8
Bootstrap[456]: Time 1.915546 seconds, bootstrap likelihood -14212.720577, best rearrangement setting 8
Bootstrap[457]: Time 1.760953 seconds, bootstrap likelihood -13563.615464, best rearrangement setting 7
Bootstrap[458]: Time 1.714912 seconds, bootstrap likelihood -14783.731036, best rearrangement setting 12
Bootstrap[459]: Time 1.758918 seconds, bootstrap likelihood -14215.366389, best rearrangement setting 6
Bootstrap[460]: Time 1.883224 seconds, bootstrap likelihood -14023.641456, best rearrangement setting 10
Bootstrap[461]: Time 1.731315 seconds, bootstrap likelihood -13764.561244, best rearrangement setting 7
Bootstrap[462]: Time 1.804400 seconds, bootstrap likelihood -14160.431710, best rearrangement setting 8
Bootstrap[463]: Time 1.831335 seconds, bootstrap likelihood -14211.878715, best rearrangement setting 15
Bootstrap[464]: Time 1.766059 seconds, bootstrap likelihood -14148.034347, best rearrangement setting 5
Bootstrap[465]: Time 1.661951 seconds, bootstrap likelihood -14399.386550, best rearrangement setting 9
Bootstrap[466]: Time 1.723978 seconds, bootstrap likelihood -13646.790378, best rearrangement setting 5
Bootstrap[467]: Time 1.776450 seconds, bootstrap likelihood -14579.056000, best rearrangement setting 11
Bootstrap[468]: Time 1.662235 seconds, bootstrap likelihood -13968.230855, best rearrangement setting 10
Bootstrap[469]: Time 1.896930 seconds, bootstrap likelihood -14103.507338, best rearrangement setting 11
Bootstrap[470]: Time 1.964090 seconds, bootstrap likelihood -13298.390228, best rearrangement setting 9
Bootstrap[471]: Time 1.853905 seconds, bootstrap likelihood -13099.770588, best rearrangement setting 11
Bootstrap[472]: Time 1.882866 seconds, bootstrap likelihood -14105.400258, best rearrangement setting 9
Bootstrap[473]: Time 1.941669 seconds, bootstrap likelihood -13680.782598, best rearrangement setting 11
Bootstrap[474]: Time 1.862961 seconds, bootstrap likelihood -14038.847677, best rearrangement setting 11
Bootstrap[475]: Time 1.737784 seconds, bootstrap likelihood -13750.778161, best rearrangement setting 8
Bootstrap[476]: Time 1.691616 seconds, bootstrap likelihood -13888.520025, best rearrangement setting 5
Bootstrap[477]: Time 1.783314 seconds, bootstrap likelihood -14305.313380, best rearrangement setting 5
Bootstrap[478]: Time 1.819460 seconds, bootstrap likelihood -13702.436998, best rearrangement setting 11
Bootstrap[479]: Time 1.990054 seconds, bootstrap likelihood -13406.151434, best rearrangement setting 7
Bootstrap[480]: Time 1.827483 seconds, bootstrap likelihood -13815.753283, best rearrangement setting 10
Bootstrap[481]: Time 1.869061 seconds, bootstrap likelihood -14372.353473, best rearrangement setting 12
Bootstrap[482]: Time 1.666877 seconds, bootstrap likelihood -14093.124579, best rearrangement setting 5
Bootstrap[483]: Time 1.832194 seconds, bootstrap likelihood -14267.920144, best rearrangement setting 6
Bootstrap[484]: Time 1.763181 seconds, bootstrap likelihood -14594.554828, best rearrangement setting 13
Bootstrap[485]: Time 1.898893 seconds, bootstrap likelihood -13168.616358, best rearrangement setting 14
Bootstrap[486]: Time 1.862257 seconds, bootstrap likelihood -13889.128556, best rearrangement setting 6
Bootstrap[487]: Time 1.792304 seconds, bootstrap likelihood -14129.545228, best rearrangement setting 14
Bootstrap[488]: Time 1.685555 seconds, bootstrap likelihood -15226.383257, best rearrangement setting 8
Bootstrap[489]: Time 1.730695 seconds, bootstrap likelihood -14164.306773, best rearrangement setting 7
Bootstrap[490]: Time 1.798626 seconds, bootstrap likelihood -13777.403815, best rearrangement setting 14
Bootstrap[491]: Time 1.651109 seconds, bootstrap likelihood -14012.248002, best rearrangement setting 12
Bootstrap[492]: Time 1.761564 seconds, bootstrap likelihood -14179.985499, best rearrangement setting 10
Bootstrap[493]: Time 1.792191 seconds, bootstrap likelihood -13394.506087, best rearrangement setting 5
Bootstrap[494]: Time 1.784646 seconds, bootstrap likelihood -14156.781006, best rearrangement setting 8
Bootstrap[495]: Time 1.728415 seconds, bootstrap likelihood -13046.664695, best rearrangement setting 5
Bootstrap[496]: Time 1.883941 seconds, bootstrap likelihood -14554.516136, best rearrangement setting 11
Bootstrap[497]: Time 1.821980 seconds, bootstrap likelihood -14416.245890, best rearrangement setting 13
Bootstrap[498]: Time 2.047851 seconds, bootstrap likelihood -13703.600473, best rearrangement setting 6
Bootstrap[499]: Time 2.000582 seconds, bootstrap likelihood -14146.768508, best rearrangement setting 12


Stopped Rapid BS search after 500 replicates with MRE-based Bootstopping criterion
WRF Average of 100 random splits: 2.281188
Overall Time for 500 Rapid Bootstraps 910.693611 seconds
Average Time per Rapid Bootstrap 1.821387 seconds

Starting ML Search ...

Fast ML optimization finished

Fast ML search Time: 552.346471 seconds

Slow ML Search 0 Likelihood: -16674.997590
Slow ML Search 1 Likelihood: -16675.089676
Slow ML Search 2 Likelihood: -16674.997562
Slow ML Search 3 Likelihood: -16674.997560
Slow ML Search 4 Likelihood: -16674.941178
Slow ML Search 5 Likelihood: -16675.089848
Slow ML Search 6 Likelihood: -16674.997980
Slow ML Search 7 Likelihood: -16674.998152
Slow ML Search 8 Likelihood: -16674.998385
Slow ML Search 9 Likelihood: -16673.771520
Slow ML optimization finished

Slow ML search Time: 52.641644 seconds
Thorough ML search Time: 6.142202 seconds

Final ML Optimization Likelihood: -16668.916539

Model Information:

Model Parameters of Partition 0, Name: No Name Provided, Type of Data: DNA
alpha: 0.154388
Tree-Length: 1.192849
rate A <-> C: 2.117657
rate A <-> G: 3.603715
rate A <-> T: 2.597531
rate C <-> G: 0.796786
rate C <-> T: 13.658980
rate G <-> T: 1.000000

freq pi(A): 0.235929
freq pi(C): 0.242658
freq pi(G): 0.305343
freq pi(T): 0.216071


ML search took 611.131328 secs or 0.169759 hours

Combined Bootstrap and ML search took 1521.825003 secs or 0.422729 hours

Drawing Bootstrap Support Values on best-scoring ML tree ...


Found 1 tree in File /home/kaplipa/Guido/loranths/step3/RAxML_bestTree.nr.noq


Found 1 tree in File /home/kaplipa/Guido/loranths/step3/RAxML_bestTree.nr.noq

Program execution info written to /home/kaplipa/Guido/loranths/step3/RAxML_info.nr.noq
All 500 bootstrapped trees written to: /home/kaplipa/Guido/loranths/step3/RAxML_bootstrap.nr.noq

Best-scoring ML tree written to: /home/kaplipa/Guido/loranths/step3/RAxML_bestTree.nr.noq

Best-scoring ML tree with support values written to: /home/kaplipa/Guido/loranths/step3/RAxML_bipartitions.nr.noq

Best-scoring ML tree with support values as branch labels written to: /home/kaplipa/Guido/loranths/step3/RAxML_bipartitionsBranchLabels.nr.noq

Overall execution time for full ML analysis: 1521.893935 secs or 0.422748 hours or 0.017615 days
