# Supplementary material for: Eocene Loranthaceae pollen pushes back divergence ages for major splits in the family
Source: PeerJ. 2017 Jun 7;5:e3373. doi: 10.7717/peerj.3373 (PMC5466002; doi:10.7717/peerj.3373)
Supplement: Supplemental Information 8 — This archive includes all data and analysis files referred to in the main text and supplementary files that are needed to reproduce the shown results. See GuideToFiles.txt for naming schemes and contents of each subfolder included in this archive, and File S1 for analysis set-ups and further background information. [file peerj-05-3373-s008.zip › Step3_speciestrees/ML/RAxML_info.nr.q]

IMPORTANT WARNING: Alignment column 2321 contains only undetermined values which will be treated as missing data
IMPORTANT WARNING: Alignment column 2322 contains only undetermined values which will be treated as missing data
IMPORTANT WARNING: Alignment column 2489 contains only undetermined values which will be treated as missing data
IMPORTANT WARNING: Alignment column 2520 contains only undetermined values which will be treated as missing data
IMPORTANT WARNING: Alignment column 2548 contains only undetermined values which will be treated as missing data
IMPORTANT WARNING: Alignment column 2549 contains only undetermined values which will be treated as missing data
IMPORTANT WARNING: Alignment column 2550 contains only undetermined values which will be treated as missing data

IMPORTANT WARNING
Found 7 columns that contain only undetermined values which will be treated as missing data.
Normally these columns should be excluded from the analysis.


Just in case you might need it, a mixed model file with 
model assignments for undetermined columns removed is printed to file part_nr.reduced
An alignment file with undetermined columns removed has already
been printed to file 00a_nr.all.c.m1.epf.reduced

Alignment has 7 completely undetermined sites that will be automatically removed from the input data


This is RAxML version 8.2.4 released by Alexandros Stamatakis on October 02 2015.

With greatly appreciated code contributions by:
Andre Aberer      (HITS)
Simon Berger      (HITS)
Alexey Kozlov     (HITS)
Kassian Kobert    (HITS)
David Dao         (KIT and HITS)
Nick Pattengale   (Sandia)
Wayne Pfeiffer    (SDSC)
Akifumi S. Tanabe (NRIFS)

Alignment has 1161 distinct alignment patterns

Proportion of gaps and completely undetermined characters in this alignment: 24.97%

RAxML rapid bootstrapping and subsequent ML search

Using 2 distinct models/data partitions with joint branch length optimization


Executing 1000 rapid bootstrap inferences and thereafter a thorough ML search 

All free model parameters will be estimated by RAxML
ML estimate of 25 per site rate categories

Likelihood of final tree will be evaluated and optimized under GAMMA

GAMMA Model parameters will be estimated up to an accuracy of 0.1000000000 Log Likelihood units

Partition: 0
Alignment Patterns: 482
Name: 18S
DataType: DNA
Substitution Matrix: GTR


Partition: 1
Alignment Patterns: 679
Name: 25S
DataType: DNA
Substitution Matrix: GTR


RAxML was called as follows:

/home/kaplipa/SOFTWARE/standard-RAxML/raxmlHPC-PTHREADS-SSE3 -T 24 -s 00a_nr.all.c.m1.epf -m GTRCAT -n nr.q -f a -x 64566 -# autoMRE -q part_nr -p 1234 


Time for BS model parameter optimization 0.940216
Bootstrap[0]: Time 3.586988 seconds, bootstrap likelihood -14025.228173, best rearrangement setting 5
Bootstrap[1]: Time 2.695638 seconds, bootstrap likelihood -14688.693089, best rearrangement setting 9
Bootstrap[2]: Time 2.510935 seconds, bootstrap likelihood -14227.749574, best rearrangement setting 14
Bootstrap[3]: Time 2.683472 seconds, bootstrap likelihood -13780.141529, best rearrangement setting 15
Bootstrap[4]: Time 2.460489 seconds, bootstrap likelihood -14196.286182, best rearrangement setting 5
Bootstrap[5]: Time 2.900187 seconds, bootstrap likelihood -13979.214352, best rearrangement setting 12
Bootstrap[6]: Time 2.604039 seconds, bootstrap likelihood -13596.470793, best rearrangement setting 8
Bootstrap[7]: Time 2.437399 seconds, bootstrap likelihood -13407.561044, best rearrangement setting 8
Bootstrap[8]: Time 2.763812 seconds, bootstrap likelihood -14217.508176, best rearrangement setting 12
Bootstrap[9]: Time 2.334999 seconds, bootstrap likelihood -14141.044755, best rearrangement setting 7
Bootstrap[10]: Time 2.654250 seconds, bootstrap likelihood -13879.684437, best rearrangement setting 7
Bootstrap[11]: Time 3.200487 seconds, bootstrap likelihood -14043.925963, best rearrangement setting 11
Bootstrap[12]: Time 2.682791 seconds, bootstrap likelihood -13978.819117, best rearrangement setting 5
Bootstrap[13]: Time 2.279141 seconds, bootstrap likelihood -14298.647529, best rearrangement setting 5
Bootstrap[14]: Time 2.546570 seconds, bootstrap likelihood -13831.426640, best rearrangement setting 6
Bootstrap[15]: Time 2.659664 seconds, bootstrap likelihood -14927.360514, best rearrangement setting 14
Bootstrap[16]: Time 2.589883 seconds, bootstrap likelihood -13662.966751, best rearrangement setting 11
Bootstrap[17]: Time 2.543128 seconds, bootstrap likelihood -14015.189262, best rearrangement setting 9
Bootstrap[18]: Time 3.077875 seconds, bootstrap likelihood -14180.711423, best rearrangement setting 9
Bootstrap[19]: Time 2.575169 seconds, bootstrap likelihood -13917.572081, best rearrangement setting 14
Bootstrap[20]: Time 2.509025 seconds, bootstrap likelihood -14253.057997, best rearrangement setting 12
Bootstrap[21]: Time 2.165801 seconds, bootstrap likelihood -13784.050401, best rearrangement setting 11
Bootstrap[22]: Time 2.470438 seconds, bootstrap likelihood -13456.137933, best rearrangement setting 7
Bootstrap[23]: Time 2.721363 seconds, bootstrap likelihood -14091.405045, best rearrangement setting 15
Bootstrap[24]: Time 2.704516 seconds, bootstrap likelihood -13642.938025, best rearrangement setting 14
Bootstrap[25]: Time 2.666363 seconds, bootstrap likelihood -14154.500295, best rearrangement setting 15
Bootstrap[26]: Time 2.446357 seconds, bootstrap likelihood -14247.515959, best rearrangement setting 6
Bootstrap[27]: Time 2.673716 seconds, bootstrap likelihood -14141.802117, best rearrangement setting 15
Bootstrap[28]: Time 2.721696 seconds, bootstrap likelihood -13666.717767, best rearrangement setting 15
Bootstrap[29]: Time 2.657021 seconds, bootstrap likelihood -14730.185495, best rearrangement setting 9
Bootstrap[30]: Time 2.548827 seconds, bootstrap likelihood -14646.198888, best rearrangement setting 7
Bootstrap[31]: Time 2.595597 seconds, bootstrap likelihood -13949.216251, best rearrangement setting 11
Bootstrap[32]: Time 2.756606 seconds, bootstrap likelihood -13764.438215, best rearrangement setting 7
Bootstrap[33]: Time 2.971020 seconds, bootstrap likelihood -14226.483609, best rearrangement setting 8
Bootstrap[34]: Time 2.454116 seconds, bootstrap likelihood -14185.733978, best rearrangement setting 14
Bootstrap[35]: Time 2.754041 seconds, bootstrap likelihood -14096.657122, best rearrangement setting 7
Bootstrap[36]: Time 2.556975 seconds, bootstrap likelihood -14070.278680, best rearrangement setting 11
Bootstrap[37]: Time 2.455178 seconds, bootstrap likelihood -14197.316796, best rearrangement setting 8
Bootstrap[38]: Time 2.558457 seconds, bootstrap likelihood -13873.260928, best rearrangement setting 6
Bootstrap[39]: Time 2.478041 seconds, bootstrap likelihood -14272.768518, best rearrangement setting 5
Bootstrap[40]: Time 2.813217 seconds, bootstrap likelihood -14343.460740, best rearrangement setting 12
Bootstrap[41]: Time 2.285292 seconds, bootstrap likelihood -14766.360875, best rearrangement setting 13
Bootstrap[42]: Time 2.804395 seconds, bootstrap likelihood -14651.846681, best rearrangement setting 6
Bootstrap[43]: Time 2.544259 seconds, bootstrap likelihood -14362.280083, best rearrangement setting 9
Bootstrap[44]: Time 2.604604 seconds, bootstrap likelihood -14126.606213, best rearrangement setting 10
Bootstrap[45]: Time 2.775595 seconds, bootstrap likelihood -13872.675477, best rearrangement setting 9
Bootstrap[46]: Time 2.652228 seconds, bootstrap likelihood -13908.917300, best rearrangement setting 5
Bootstrap[47]: Time 2.475188 seconds, bootstrap likelihood -14069.909303, best rearrangement setting 11
Bootstrap[48]: Time 2.447307 seconds, bootstrap likelihood -13869.579089, best rearrangement setting 5
Bootstrap[49]: Time 2.344030 seconds, bootstrap likelihood -13666.866755, best rearrangement setting 5
Bootstrap[50]: Time 2.503206 seconds, bootstrap likelihood -14181.733087, best rearrangement setting 8
Bootstrap[51]: Time 2.596451 seconds, bootstrap likelihood -14334.442562, best rearrangement setting 10
Bootstrap[52]: Time 2.257726 seconds, bootstrap likelihood -13252.943163, best rearrangement setting 12
Bootstrap[53]: Time 2.650024 seconds, bootstrap likelihood -13615.860238, best rearrangement setting 7
Bootstrap[54]: Time 2.633305 seconds, bootstrap likelihood -14578.586649, best rearrangement setting 7
Bootstrap[55]: Time 2.347562 seconds, bootstrap likelihood -14334.264164, best rearrangement setting 5
Bootstrap[56]: Time 2.573572 seconds, bootstrap likelihood -14873.879907, best rearrangement setting 7
Bootstrap[57]: Time 2.600707 seconds, bootstrap likelihood -13198.400300, best rearrangement setting 13
Bootstrap[58]: Time 2.726988 seconds, bootstrap likelihood -14250.836864, best rearrangement setting 8
Bootstrap[59]: Time 2.406210 seconds, bootstrap likelihood -13304.486814, best rearrangement setting 13
Bootstrap[60]: Time 2.642538 seconds, bootstrap likelihood -13936.604788, best rearrangement setting 8
Bootstrap[61]: Time 2.578238 seconds, bootstrap likelihood -14458.146168, best rearrangement setting 11
Bootstrap[62]: Time 2.570447 seconds, bootstrap likelihood -14037.413382, best rearrangement setting 13
Bootstrap[63]: Time 2.374726 seconds, bootstrap likelihood -14889.521319, best rearrangement setting 13
Bootstrap[64]: Time 2.668376 seconds, bootstrap likelihood -14287.168113, best rearrangement setting 7
Bootstrap[65]: Time 2.612612 seconds, bootstrap likelihood -13932.321788, best rearrangement setting 10
Bootstrap[66]: Time 2.724442 seconds, bootstrap likelihood -13765.637242, best rearrangement setting 15
Bootstrap[67]: Time 2.456454 seconds, bootstrap likelihood -13934.027663, best rearrangement setting 10
Bootstrap[68]: Time 2.586466 seconds, bootstrap likelihood -14130.755073, best rearrangement setting 8
Bootstrap[69]: Time 2.750287 seconds, bootstrap likelihood -14660.982525, best rearrangement setting 15
Bootstrap[70]: Time 2.850499 seconds, bootstrap likelihood -13659.893099, best rearrangement setting 11
Bootstrap[71]: Time 2.388327 seconds, bootstrap likelihood -14015.728639, best rearrangement setting 15
Bootstrap[72]: Time 2.479198 seconds, bootstrap likelihood -14091.601388, best rearrangement setting 13
Bootstrap[73]: Time 2.571489 seconds, bootstrap likelihood -13519.548371, best rearrangement setting 8
Bootstrap[74]: Time 2.715698 seconds, bootstrap likelihood -14388.811079, best rearrangement setting 11
Bootstrap[75]: Time 2.911037 seconds, bootstrap likelihood -14434.061645, best rearrangement setting 14
Bootstrap[76]: Time 2.433821 seconds, bootstrap likelihood -14914.713296, best rearrangement setting 15
Bootstrap[77]: Time 2.269356 seconds, bootstrap likelihood -14451.645317, best rearrangement setting 11
Bootstrap[78]: Time 2.543295 seconds, bootstrap likelihood -14180.767199, best rearrangement setting 6
Bootstrap[79]: Time 2.718605 seconds, bootstrap likelihood -13592.760572, best rearrangement setting 11
Bootstrap[80]: Time 2.576601 seconds, bootstrap likelihood -13631.215278, best rearrangement setting 14
Bootstrap[81]: Time 2.432908 seconds, bootstrap likelihood -14191.796179, best rearrangement setting 9
Bootstrap[82]: Time 2.584736 seconds, bootstrap likelihood -14156.342790, best rearrangement setting 15
Bootstrap[83]: Time 2.683478 seconds, bootstrap likelihood -14293.021589, best rearrangement setting 7
Bootstrap[84]: Time 2.542155 seconds, bootstrap likelihood -14214.884906, best rearrangement setting 8
Bootstrap[85]: Time 2.631991 seconds, bootstrap likelihood -14301.569441, best rearrangement setting 10
Bootstrap[86]: Time 2.703595 seconds, bootstrap likelihood -14561.871977, best rearrangement setting 10
Bootstrap[87]: Time 2.428197 seconds, bootstrap likelihood -14031.362307, best rearrangement setting 13
Bootstrap[88]: Time 2.389106 seconds, bootstrap likelihood -14317.143058, best rearrangement setting 14
Bootstrap[89]: Time 2.428572 seconds, bootstrap likelihood -13812.272139, best rearrangement setting 14
Bootstrap[90]: Time 2.741142 seconds, bootstrap likelihood -13881.358399, best rearrangement setting 13
Bootstrap[91]: Time 2.157256 seconds, bootstrap likelihood -14306.311187, best rearrangement setting 12
Bootstrap[92]: Time 2.544102 seconds, bootstrap likelihood -14281.240262, best rearrangement setting 10
Bootstrap[93]: Time 2.517802 seconds, bootstrap likelihood -13961.996607, best rearrangement setting 11
Bootstrap[94]: Time 2.878493 seconds, bootstrap likelihood -13020.635793, best rearrangement setting 5
Bootstrap[95]: Time 2.357504 seconds, bootstrap likelihood -13529.483889, best rearrangement setting 15
Bootstrap[96]: Time 2.585001 seconds, bootstrap likelihood -14060.064255, best rearrangement setting 6
Bootstrap[97]: Time 2.146735 seconds, bootstrap likelihood -13235.175378, best rearrangement setting 11
Bootstrap[98]: Time 2.592872 seconds, bootstrap likelihood -14284.532825, best rearrangement setting 15
Bootstrap[99]: Time 2.415033 seconds, bootstrap likelihood -13708.206013, best rearrangement setting 6
Bootstrap[100]: Time 2.478442 seconds, bootstrap likelihood -14407.298155, best rearrangement setting 11
Bootstrap[101]: Time 2.538145 seconds, bootstrap likelihood -14242.495948, best rearrangement setting 6
Bootstrap[102]: Time 2.596752 seconds, bootstrap likelihood -14182.847950, best rearrangement setting 8
Bootstrap[103]: Time 2.468265 seconds, bootstrap likelihood -14538.192611, best rearrangement setting 15
Bootstrap[104]: Time 2.803157 seconds, bootstrap likelihood -14054.446350, best rearrangement setting 8
Bootstrap[105]: Time 2.356242 seconds, bootstrap likelihood -14059.468243, best rearrangement setting 14
Bootstrap[106]: Time 2.652736 seconds, bootstrap likelihood -13794.946809, best rearrangement setting 12
Bootstrap[107]: Time 2.701143 seconds, bootstrap likelihood -13932.897702, best rearrangement setting 6
Bootstrap[108]: Time 2.549064 seconds, bootstrap likelihood -14346.171244, best rearrangement setting 13
Bootstrap[109]: Time 2.240694 seconds, bootstrap likelihood -13968.952964, best rearrangement setting 10
Bootstrap[110]: Time 2.583855 seconds, bootstrap likelihood -14170.652701, best rearrangement setting 14
Bootstrap[111]: Time 2.374549 seconds, bootstrap likelihood -13862.565717, best rearrangement setting 7
Bootstrap[112]: Time 2.578098 seconds, bootstrap likelihood -14227.731882, best rearrangement setting 15
Bootstrap[113]: Time 2.643713 seconds, bootstrap likelihood -13961.593311, best rearrangement setting 12
Bootstrap[114]: Time 2.473211 seconds, bootstrap likelihood -13606.935984, best rearrangement setting 12
Bootstrap[115]: Time 2.482328 seconds, bootstrap likelihood -13679.688693, best rearrangement setting 5
Bootstrap[116]: Time 2.436380 seconds, bootstrap likelihood -14137.779498, best rearrangement setting 14
Bootstrap[117]: Time 2.660241 seconds, bootstrap likelihood -13688.189752, best rearrangement setting 7
Bootstrap[118]: Time 2.824530 seconds, bootstrap likelihood -14065.853469, best rearrangement setting 8
Bootstrap[119]: Time 2.211594 seconds, bootstrap likelihood -14398.269278, best rearrangement setting 15
Bootstrap[120]: Time 2.536571 seconds, bootstrap likelihood -13920.167746, best rearrangement setting 7
Bootstrap[121]: Time 2.479305 seconds, bootstrap likelihood -13491.017804, best rearrangement setting 8
Bootstrap[122]: Time 2.536407 seconds, bootstrap likelihood -14347.106015, best rearrangement setting 6
Bootstrap[123]: Time 2.219120 seconds, bootstrap likelihood -14099.269394, best rearrangement setting 10
Bootstrap[124]: Time 2.517780 seconds, bootstrap likelihood -13868.981262, best rearrangement setting 15
Bootstrap[125]: Time 2.573016 seconds, bootstrap likelihood -14376.141390, best rearrangement setting 12
Bootstrap[126]: Time 2.780523 seconds, bootstrap likelihood -13932.985439, best rearrangement setting 15
Bootstrap[127]: Time 2.536010 seconds, bootstrap likelihood -13962.629952, best rearrangement setting 7
Bootstrap[128]: Time 2.686962 seconds, bootstrap likelihood -14371.576956, best rearrangement setting 11
Bootstrap[129]: Time 2.485252 seconds, bootstrap likelihood -13925.589166, best rearrangement setting 6
Bootstrap[130]: Time 2.538630 seconds, bootstrap likelihood -14070.985180, best rearrangement setting 14
Bootstrap[131]: Time 3.113145 seconds, bootstrap likelihood -14361.525106, best rearrangement setting 15
Bootstrap[132]: Time 2.802808 seconds, bootstrap likelihood -13960.967403, best rearrangement setting 12
Bootstrap[133]: Time 2.548397 seconds, bootstrap likelihood -14194.863508, best rearrangement setting 12
Bootstrap[134]: Time 2.930524 seconds, bootstrap likelihood -14466.104651, best rearrangement setting 14
Bootstrap[135]: Time 2.524125 seconds, bootstrap likelihood -13627.139303, best rearrangement setting 9
Bootstrap[136]: Time 2.530182 seconds, bootstrap likelihood -13611.946232, best rearrangement setting 12
Bootstrap[137]: Time 2.624160 seconds, bootstrap likelihood -14247.885885, best rearrangement setting 13
Bootstrap[138]: Time 2.581516 seconds, bootstrap likelihood -14605.368656, best rearrangement setting 10
Bootstrap[139]: Time 2.714712 seconds, bootstrap likelihood -13614.276774, best rearrangement setting 14
Bootstrap[140]: Time 2.651667 seconds, bootstrap likelihood -15338.423386, best rearrangement setting 5
Bootstrap[141]: Time 2.571375 seconds, bootstrap likelihood -14110.840661, best rearrangement setting 13
Bootstrap[142]: Time 2.294383 seconds, bootstrap likelihood -14367.311191, best rearrangement setting 9
Bootstrap[143]: Time 2.235826 seconds, bootstrap likelihood -13874.885182, best rearrangement setting 6
Bootstrap[144]: Time 2.307559 seconds, bootstrap likelihood -14792.171534, best rearrangement setting 15
Bootstrap[145]: Time 2.676770 seconds, bootstrap likelihood -14223.326767, best rearrangement setting 7
Bootstrap[146]: Time 2.555685 seconds, bootstrap likelihood -13908.431396, best rearrangement setting 12
Bootstrap[147]: Time 2.583953 seconds, bootstrap likelihood -13913.575734, best rearrangement setting 9
Bootstrap[148]: Time 2.573040 seconds, bootstrap likelihood -13537.986588, best rearrangement setting 10
Bootstrap[149]: Time 2.333226 seconds, bootstrap likelihood -13695.102628, best rearrangement setting 10
Bootstrap[150]: Time 2.552921 seconds, bootstrap likelihood -13611.089439, best rearrangement setting 10
Bootstrap[151]: Time 2.681084 seconds, bootstrap likelihood -13603.904662, best rearrangement setting 9
Bootstrap[152]: Time 2.545924 seconds, bootstrap likelihood -14482.199963, best rearrangement setting 9
Bootstrap[153]: Time 2.504540 seconds, bootstrap likelihood -13791.053966, best rearrangement setting 11
Bootstrap[154]: Time 2.694091 seconds, bootstrap likelihood -13523.210061, best rearrangement setting 12
Bootstrap[155]: Time 2.670275 seconds, bootstrap likelihood -13262.037311, best rearrangement setting 11
Bootstrap[156]: Time 2.559882 seconds, bootstrap likelihood -14100.692426, best rearrangement setting 11
Bootstrap[157]: Time 2.629453 seconds, bootstrap likelihood -14390.590563, best rearrangement setting 10
Bootstrap[158]: Time 2.453509 seconds, bootstrap likelihood -13587.996793, best rearrangement setting 7
Bootstrap[159]: Time 2.531842 seconds, bootstrap likelihood -13821.387503, best rearrangement setting 13
Bootstrap[160]: Time 3.026242 seconds, bootstrap likelihood -13835.397384, best rearrangement setting 8
Bootstrap[161]: Time 2.595272 seconds, bootstrap likelihood -14098.996346, best rearrangement setting 10
Bootstrap[162]: Time 2.296563 seconds, bootstrap likelihood -14092.300701, best rearrangement setting 6
Bootstrap[163]: Time 2.749078 seconds, bootstrap likelihood -14204.125201, best rearrangement setting 15
Bootstrap[164]: Time 2.515728 seconds, bootstrap likelihood -14501.603525, best rearrangement setting 11
Bootstrap[165]: Time 2.342523 seconds, bootstrap likelihood -13286.219629, best rearrangement setting 5
Bootstrap[166]: Time 2.593613 seconds, bootstrap likelihood -14094.124704, best rearrangement setting 12
Bootstrap[167]: Time 2.587051 seconds, bootstrap likelihood -14227.400637, best rearrangement setting 15
Bootstrap[168]: Time 2.668442 seconds, bootstrap likelihood -14537.239390, best rearrangement setting 5
Bootstrap[169]: Time 2.579211 seconds, bootstrap likelihood -14196.242342, best rearrangement setting 13
Bootstrap[170]: Time 2.525170 seconds, bootstrap likelihood -14434.030572, best rearrangement setting 14
Bootstrap[171]: Time 2.484752 seconds, bootstrap likelihood -13441.579981, best rearrangement setting 5
Bootstrap[172]: Time 2.736027 seconds, bootstrap likelihood -14026.251640, best rearrangement setting 14
Bootstrap[173]: Time 2.424752 seconds, bootstrap likelihood -14313.402811, best rearrangement setting 9
Bootstrap[174]: Time 2.484188 seconds, bootstrap likelihood -13615.273640, best rearrangement setting 15
Bootstrap[175]: Time 2.861923 seconds, bootstrap likelihood -14119.598758, best rearrangement setting 8
Bootstrap[176]: Time 2.796945 seconds, bootstrap likelihood -13728.922694, best rearrangement setting 11
Bootstrap[177]: Time 2.553656 seconds, bootstrap likelihood -13583.101400, best rearrangement setting 15
Bootstrap[178]: Time 2.382554 seconds, bootstrap likelihood -14468.077128, best rearrangement setting 15
Bootstrap[179]: Time 2.521266 seconds, bootstrap likelihood -13707.972878, best rearrangement setting 5
Bootstrap[180]: Time 2.916153 seconds, bootstrap likelihood -14005.705345, best rearrangement setting 6
Bootstrap[181]: Time 2.446616 seconds, bootstrap likelihood -13246.869988, best rearrangement setting 14
Bootstrap[182]: Time 2.366919 seconds, bootstrap likelihood -14105.931561, best rearrangement setting 15
Bootstrap[183]: Time 2.623619 seconds, bootstrap likelihood -14741.101294, best rearrangement setting 10
Bootstrap[184]: Time 2.720748 seconds, bootstrap likelihood -14316.450882, best rearrangement setting 12
Bootstrap[185]: Time 2.617546 seconds, bootstrap likelihood -13249.931133, best rearrangement setting 14
Bootstrap[186]: Time 2.547905 seconds, bootstrap likelihood -15380.368072, best rearrangement setting 13
Bootstrap[187]: Time 2.941404 seconds, bootstrap likelihood -14008.282996, best rearrangement setting 11
Bootstrap[188]: Time 2.562271 seconds, bootstrap likelihood -14257.398846, best rearrangement setting 10
Bootstrap[189]: Time 2.477818 seconds, bootstrap likelihood -14328.878003, best rearrangement setting 6
Bootstrap[190]: Time 2.622297 seconds, bootstrap likelihood -13840.370984, best rearrangement setting 8
Bootstrap[191]: Time 2.605273 seconds, bootstrap likelihood -13725.179723, best rearrangement setting 9
Bootstrap[192]: Time 2.382412 seconds, bootstrap likelihood -13594.109793, best rearrangement setting 15
Bootstrap[193]: Time 2.343888 seconds, bootstrap likelihood -14702.031341, best rearrangement setting 13
Bootstrap[194]: Time 2.363035 seconds, bootstrap likelihood -14233.747181, best rearrangement setting 10
Bootstrap[195]: Time 2.840520 seconds, bootstrap likelihood -13730.520245, best rearrangement setting 14
Bootstrap[196]: Time 2.568313 seconds, bootstrap likelihood -14259.383375, best rearrangement setting 7
Bootstrap[197]: Time 2.775809 seconds, bootstrap likelihood -13271.109248, best rearrangement setting 14
Bootstrap[198]: Time 2.634305 seconds, bootstrap likelihood -13041.009995, best rearrangement setting 15
Bootstrap[199]: Time 2.726040 seconds, bootstrap likelihood -14381.654405, best rearrangement setting 12
Bootstrap[200]: Time 2.706965 seconds, bootstrap likelihood -13946.865063, best rearrangement setting 9
Bootstrap[201]: Time 2.710056 seconds, bootstrap likelihood -14704.898208, best rearrangement setting 5
Bootstrap[202]: Time 2.627950 seconds, bootstrap likelihood -14115.989902, best rearrangement setting 11
Bootstrap[203]: Time 2.577403 seconds, bootstrap likelihood -14334.062575, best rearrangement setting 14
Bootstrap[204]: Time 2.491700 seconds, bootstrap likelihood -14058.482483, best rearrangement setting 5
Bootstrap[205]: Time 2.791132 seconds, bootstrap likelihood -12962.634448, best rearrangement setting 10
Bootstrap[206]: Time 2.516421 seconds, bootstrap likelihood -13932.052029, best rearrangement setting 9
Bootstrap[207]: Time 2.427304 seconds, bootstrap likelihood -13581.747778, best rearrangement setting 6
Bootstrap[208]: Time 2.453057 seconds, bootstrap likelihood -13860.248275, best rearrangement setting 9
Bootstrap[209]: Time 2.489042 seconds, bootstrap likelihood -13493.823957, best rearrangement setting 15
Bootstrap[210]: Time 2.539316 seconds, bootstrap likelihood -14118.250883, best rearrangement setting 11
Bootstrap[211]: Time 2.745931 seconds, bootstrap likelihood -14047.597670, best rearrangement setting 7
Bootstrap[212]: Time 2.640606 seconds, bootstrap likelihood -14140.733721, best rearrangement setting 13
Bootstrap[213]: Time 2.607176 seconds, bootstrap likelihood -13691.576715, best rearrangement setting 5
Bootstrap[214]: Time 2.600738 seconds, bootstrap likelihood -14111.230387, best rearrangement setting 9
Bootstrap[215]: Time 2.534253 seconds, bootstrap likelihood -13498.110445, best rearrangement setting 5
Bootstrap[216]: Time 2.828023 seconds, bootstrap likelihood -13481.181676, best rearrangement setting 15
Bootstrap[217]: Time 2.635169 seconds, bootstrap likelihood -13689.966405, best rearrangement setting 6
Bootstrap[218]: Time 2.791864 seconds, bootstrap likelihood -15029.571983, best rearrangement setting 13
Bootstrap[219]: Time 2.523461 seconds, bootstrap likelihood -13862.726924, best rearrangement setting 10
Bootstrap[220]: Time 2.627053 seconds, bootstrap likelihood -14272.233257, best rearrangement setting 9
Bootstrap[221]: Time 2.392165 seconds, bootstrap likelihood -13518.189173, best rearrangement setting 5
Bootstrap[222]: Time 2.456653 seconds, bootstrap likelihood -14072.139531, best rearrangement setting 11
Bootstrap[223]: Time 2.365313 seconds, bootstrap likelihood -14092.303783, best rearrangement setting 7
Bootstrap[224]: Time 2.760802 seconds, bootstrap likelihood -13346.425019, best rearrangement setting 15
Bootstrap[225]: Time 2.475899 seconds, bootstrap likelihood -13894.773477, best rearrangement setting 9
Bootstrap[226]: Time 2.644245 seconds, bootstrap likelihood -13442.979119, best rearrangement setting 7
Bootstrap[227]: Time 2.223520 seconds, bootstrap likelihood -14232.281538, best rearrangement setting 8
Bootstrap[228]: Time 2.636305 seconds, bootstrap likelihood -14172.466451, best rearrangement setting 10
Bootstrap[229]: Time 2.710685 seconds, bootstrap likelihood -14078.936603, best rearrangement setting 5
Bootstrap[230]: Time 2.523159 seconds, bootstrap likelihood -14525.446239, best rearrangement setting 14
Bootstrap[231]: Time 2.665367 seconds, bootstrap likelihood -14638.312591, best rearrangement setting 14
Bootstrap[232]: Time 2.410195 seconds, bootstrap likelihood -13858.416350, best rearrangement setting 13
Bootstrap[233]: Time 2.544060 seconds, bootstrap likelihood -14359.914245, best rearrangement setting 14
Bootstrap[234]: Time 2.677849 seconds, bootstrap likelihood -14191.181731, best rearrangement setting 8
Bootstrap[235]: Time 2.770246 seconds, bootstrap likelihood -13147.872283, best rearrangement setting 6
Bootstrap[236]: Time 2.861650 seconds, bootstrap likelihood -13762.443738, best rearrangement setting 9
Bootstrap[237]: Time 2.582088 seconds, bootstrap likelihood -14175.749496, best rearrangement setting 13
Bootstrap[238]: Time 2.701223 seconds, bootstrap likelihood -14542.532493, best rearrangement setting 12
Bootstrap[239]: Time 2.305368 seconds, bootstrap likelihood -14045.807543, best rearrangement setting 10
Bootstrap[240]: Time 2.910035 seconds, bootstrap likelihood -14514.800403, best rearrangement setting 12
Bootstrap[241]: Time 2.577605 seconds, bootstrap likelihood -13687.209170, best rearrangement setting 14
Bootstrap[242]: Time 2.690418 seconds, bootstrap likelihood -13475.522469, best rearrangement setting 10
Bootstrap[243]: Time 2.720946 seconds, bootstrap likelihood -14297.537767, best rearrangement setting 11
Bootstrap[244]: Time 2.381777 seconds, bootstrap likelihood -13606.218542, best rearrangement setting 5
Bootstrap[245]: Time 2.544781 seconds, bootstrap likelihood -14588.654577, best rearrangement setting 9
Bootstrap[246]: Time 2.681892 seconds, bootstrap likelihood -14258.962575, best rearrangement setting 9
Bootstrap[247]: Time 2.534766 seconds, bootstrap likelihood -14122.134891, best rearrangement setting 6
Bootstrap[248]: Time 2.503844 seconds, bootstrap likelihood -13882.400200, best rearrangement setting 5
Bootstrap[249]: Time 2.664858 seconds, bootstrap likelihood -13650.784240, best rearrangement setting 7
Bootstrap[250]: Time 2.706994 seconds, bootstrap likelihood -13830.883801, best rearrangement setting 10
Bootstrap[251]: Time 2.538799 seconds, bootstrap likelihood -14847.894041, best rearrangement setting 12
Bootstrap[252]: Time 2.562831 seconds, bootstrap likelihood -13796.204799, best rearrangement setting 6
Bootstrap[253]: Time 2.499280 seconds, bootstrap likelihood -13484.211624, best rearrangement setting 6
Bootstrap[254]: Time 2.695547 seconds, bootstrap likelihood -13805.362026, best rearrangement setting 11
Bootstrap[255]: Time 2.629904 seconds, bootstrap likelihood -13264.012910, best rearrangement setting 10
Bootstrap[256]: Time 2.431821 seconds, bootstrap likelihood -13985.178030, best rearrangement setting 12
Bootstrap[257]: Time 2.391848 seconds, bootstrap likelihood -14347.865820, best rearrangement setting 6
Bootstrap[258]: Time 2.510374 seconds, bootstrap likelihood -14155.666359, best rearrangement setting 12
Bootstrap[259]: Time 2.539428 seconds, bootstrap likelihood -14448.649770, best rearrangement setting 12
Bootstrap[260]: Time 2.852737 seconds, bootstrap likelihood -13355.759656, best rearrangement setting 15
Bootstrap[261]: Time 2.500304 seconds, bootstrap likelihood -14332.008367, best rearrangement setting 7
Bootstrap[262]: Time 2.514210 seconds, bootstrap likelihood -14193.756987, best rearrangement setting 10
Bootstrap[263]: Time 2.475932 seconds, bootstrap likelihood -13987.516957, best rearrangement setting 9
Bootstrap[264]: Time 2.670303 seconds, bootstrap likelihood -14353.338912, best rearrangement setting 13
Bootstrap[265]: Time 2.438885 seconds, bootstrap likelihood -14247.754140, best rearrangement setting 6
Bootstrap[266]: Time 2.343223 seconds, bootstrap likelihood -14441.413482, best rearrangement setting 9
Bootstrap[267]: Time 2.477241 seconds, bootstrap likelihood -14468.852954, best rearrangement setting 15
Bootstrap[268]: Time 2.626000 seconds, bootstrap likelihood -13704.721809, best rearrangement setting 11
Bootstrap[269]: Time 2.746076 seconds, bootstrap likelihood -14103.521421, best rearrangement setting 7
Bootstrap[270]: Time 2.689997 seconds, bootstrap likelihood -14358.297237, best rearrangement setting 11
Bootstrap[271]: Time 2.582541 seconds, bootstrap likelihood -14074.829846, best rearrangement setting 8
Bootstrap[272]: Time 2.526361 seconds, bootstrap likelihood -14273.061313, best rearrangement setting 13
Bootstrap[273]: Time 2.821909 seconds, bootstrap likelihood -12998.635340, best rearrangement setting 12
Bootstrap[274]: Time 2.691496 seconds, bootstrap likelihood -14037.222956, best rearrangement setting 7
Bootstrap[275]: Time 2.643401 seconds, bootstrap likelihood -13975.220058, best rearrangement setting 14
Bootstrap[276]: Time 2.249052 seconds, bootstrap likelihood -14072.641988, best rearrangement setting 11
Bootstrap[277]: Time 2.605232 seconds, bootstrap likelihood -13739.098141, best rearrangement setting 10
Bootstrap[278]: Time 2.368549 seconds, bootstrap likelihood -14436.057018, best rearrangement setting 8
Bootstrap[279]: Time 2.163524 seconds, bootstrap likelihood -13915.939915, best rearrangement setting 7
Bootstrap[280]: Time 2.569194 seconds, bootstrap likelihood -14351.583643, best rearrangement setting 12
Bootstrap[281]: Time 2.623411 seconds, bootstrap likelihood -13673.992227, best rearrangement setting 6
Bootstrap[282]: Time 2.588239 seconds, bootstrap likelihood -14052.621703, best rearrangement setting 6
Bootstrap[283]: Time 2.499909 seconds, bootstrap likelihood -13915.456069, best rearrangement setting 15
Bootstrap[284]: Time 2.384455 seconds, bootstrap likelihood -14034.725579, best rearrangement setting 7
Bootstrap[285]: Time 2.627334 seconds, bootstrap likelihood -13610.908812, best rearrangement setting 11
Bootstrap[286]: Time 2.436242 seconds, bootstrap likelihood -13740.845384, best rearrangement setting 7
Bootstrap[287]: Time 2.488303 seconds, bootstrap likelihood -14026.191294, best rearrangement setting 8
Bootstrap[288]: Time 2.499417 seconds, bootstrap likelihood -14557.382629, best rearrangement setting 7
Bootstrap[289]: Time 2.473958 seconds, bootstrap likelihood -13701.762916, best rearrangement setting 5
Bootstrap[290]: Time 3.008485 seconds, bootstrap likelihood -13989.702894, best rearrangement setting 15
Bootstrap[291]: Time 2.350345 seconds, bootstrap likelihood -14015.754802, best rearrangement setting 10
Bootstrap[292]: Time 2.622358 seconds, bootstrap likelihood -14790.140199, best rearrangement setting 7
Bootstrap[293]: Time 2.436736 seconds, bootstrap likelihood -14379.749952, best rearrangement setting 5
Bootstrap[294]: Time 2.672156 seconds, bootstrap likelihood -13885.063884, best rearrangement setting 12
Bootstrap[295]: Time 2.803932 seconds, bootstrap likelihood -14358.463028, best rearrangement setting 9
Bootstrap[296]: Time 2.577821 seconds, bootstrap likelihood -13405.757289, best rearrangement setting 7
Bootstrap[297]: Time 2.326320 seconds, bootstrap likelihood -14142.390440, best rearrangement setting 7
Bootstrap[298]: Time 2.570822 seconds, bootstrap likelihood -13152.939875, best rearrangement setting 9
Bootstrap[299]: Time 2.642492 seconds, bootstrap likelihood -12887.155779, best rearrangement setting 13
Bootstrap[300]: Time 2.452087 seconds, bootstrap likelihood -13633.490639, best rearrangement setting 7
Bootstrap[301]: Time 2.689371 seconds, bootstrap likelihood -13846.089769, best rearrangement setting 7
Bootstrap[302]: Time 2.382867 seconds, bootstrap likelihood -13331.928254, best rearrangement setting 11
Bootstrap[303]: Time 2.582787 seconds, bootstrap likelihood -13339.323888, best rearrangement setting 7
Bootstrap[304]: Time 2.389036 seconds, bootstrap likelihood -14143.124839, best rearrangement setting 13
Bootstrap[305]: Time 2.428645 seconds, bootstrap likelihood -14121.024818, best rearrangement setting 10
Bootstrap[306]: Time 2.757063 seconds, bootstrap likelihood -13941.835141, best rearrangement setting 11
Bootstrap[307]: Time 2.429365 seconds, bootstrap likelihood -14248.588454, best rearrangement setting 10
Bootstrap[308]: Time 2.672535 seconds, bootstrap likelihood -14026.915703, best rearrangement setting 15
Bootstrap[309]: Time 2.272140 seconds, bootstrap likelihood -13965.763671, best rearrangement setting 9
Bootstrap[310]: Time 2.403539 seconds, bootstrap likelihood -14128.606606, best rearrangement setting 12
Bootstrap[311]: Time 2.556972 seconds, bootstrap likelihood -13371.627462, best rearrangement setting 6
Bootstrap[312]: Time 2.676439 seconds, bootstrap likelihood -13891.006009, best rearrangement setting 11
Bootstrap[313]: Time 2.664952 seconds, bootstrap likelihood -14264.365880, best rearrangement setting 7
Bootstrap[314]: Time 2.462999 seconds, bootstrap likelihood -14287.678259, best rearrangement setting 8
Bootstrap[315]: Time 2.421267 seconds, bootstrap likelihood -14132.172536, best rearrangement setting 10
Bootstrap[316]: Time 2.605943 seconds, bootstrap likelihood -13736.498943, best rearrangement setting 6
Bootstrap[317]: Time 2.622181 seconds, bootstrap likelihood -13852.746791, best rearrangement setting 15
Bootstrap[318]: Time 2.690389 seconds, bootstrap likelihood -13598.748926, best rearrangement setting 13
Bootstrap[319]: Time 2.557679 seconds, bootstrap likelihood -14259.052409, best rearrangement setting 11
Bootstrap[320]: Time 2.780976 seconds, bootstrap likelihood -13327.605839, best rearrangement setting 12
Bootstrap[321]: Time 2.404289 seconds, bootstrap likelihood -13786.766420, best rearrangement setting 11
Bootstrap[322]: Time 2.461262 seconds, bootstrap likelihood -13641.005195, best rearrangement setting 6
Bootstrap[323]: Time 2.481764 seconds, bootstrap likelihood -13860.534757, best rearrangement setting 14
Bootstrap[324]: Time 2.139638 seconds, bootstrap likelihood -14319.238558, best rearrangement setting 13
Bootstrap[325]: Time 2.658471 seconds, bootstrap likelihood -13606.224077, best rearrangement setting 13
Bootstrap[326]: Time 2.531885 seconds, bootstrap likelihood -14164.452061, best rearrangement setting 7
Bootstrap[327]: Time 2.598043 seconds, bootstrap likelihood -14159.437443, best rearrangement setting 10
Bootstrap[328]: Time 2.559583 seconds, bootstrap likelihood -14507.581468, best rearrangement setting 12
Bootstrap[329]: Time 2.647368 seconds, bootstrap likelihood -14113.522157, best rearrangement setting 11
Bootstrap[330]: Time 2.615889 seconds, bootstrap likelihood -13127.684618, best rearrangement setting 10
Bootstrap[331]: Time 2.652715 seconds, bootstrap likelihood -14365.806010, best rearrangement setting 9
Bootstrap[332]: Time 2.590808 seconds, bootstrap likelihood -13965.138702, best rearrangement setting 11
Bootstrap[333]: Time 2.667605 seconds, bootstrap likelihood -13204.105592, best rearrangement setting 11
Bootstrap[334]: Time 2.449421 seconds, bootstrap likelihood -13758.156233, best rearrangement setting 8
Bootstrap[335]: Time 2.355860 seconds, bootstrap likelihood -14329.032980, best rearrangement setting 5
Bootstrap[336]: Time 2.454017 seconds, bootstrap likelihood -14823.328159, best rearrangement setting 13
Bootstrap[337]: Time 2.653880 seconds, bootstrap likelihood -13913.098930, best rearrangement setting 7
Bootstrap[338]: Time 2.423519 seconds, bootstrap likelihood -14445.970037, best rearrangement setting 14
Bootstrap[339]: Time 2.780763 seconds, bootstrap likelihood -14456.145452, best rearrangement setting 6
Bootstrap[340]: Time 2.670586 seconds, bootstrap likelihood -13955.662204, best rearrangement setting 10
Bootstrap[341]: Time 2.799928 seconds, bootstrap likelihood -14019.105502, best rearrangement setting 9
Bootstrap[342]: Time 2.210459 seconds, bootstrap likelihood -13673.198100, best rearrangement setting 11
Bootstrap[343]: Time 2.617161 seconds, bootstrap likelihood -14194.111819, best rearrangement setting 6
Bootstrap[344]: Time 2.717460 seconds, bootstrap likelihood -13662.627140, best rearrangement setting 6
Bootstrap[345]: Time 2.447461 seconds, bootstrap likelihood -13287.706369, best rearrangement setting 8
Bootstrap[346]: Time 2.551910 seconds, bootstrap likelihood -13946.176515, best rearrangement setting 14
Bootstrap[347]: Time 2.417318 seconds, bootstrap likelihood -13764.733418, best rearrangement setting 13
Bootstrap[348]: Time 2.862916 seconds, bootstrap likelihood -13316.864678, best rearrangement setting 7
Bootstrap[349]: Time 2.356101 seconds, bootstrap likelihood -14091.995427, best rearrangement setting 6
Bootstrap[350]: Time 2.594967 seconds, bootstrap likelihood -14192.576247, best rearrangement setting 5
Bootstrap[351]: Time 2.370043 seconds, bootstrap likelihood -14696.793060, best rearrangement setting 5
Bootstrap[352]: Time 2.535296 seconds, bootstrap likelihood -13730.608363, best rearrangement setting 6
Bootstrap[353]: Time 2.444576 seconds, bootstrap likelihood -13195.107943, best rearrangement setting 13
Bootstrap[354]: Time 2.723121 seconds, bootstrap likelihood -13680.424027, best rearrangement setting 5
Bootstrap[355]: Time 2.361657 seconds, bootstrap likelihood -15159.790521, best rearrangement setting 5
Bootstrap[356]: Time 2.484241 seconds, bootstrap likelihood -14207.958140, best rearrangement setting 14
Bootstrap[357]: Time 2.427244 seconds, bootstrap likelihood -14205.021091, best rearrangement setting 15
Bootstrap[358]: Time 2.857166 seconds, bootstrap likelihood -14111.535800, best rearrangement setting 12
Bootstrap[359]: Time 2.671460 seconds, bootstrap likelihood -13809.444670, best rearrangement setting 11
Bootstrap[360]: Time 2.620498 seconds, bootstrap likelihood -13753.277736, best rearrangement setting 9
Bootstrap[361]: Time 2.490762 seconds, bootstrap likelihood -13754.569120, best rearrangement setting 7
Bootstrap[362]: Time 2.813698 seconds, bootstrap likelihood -14183.335766, best rearrangement setting 14
Bootstrap[363]: Time 2.517866 seconds, bootstrap likelihood -13751.921837, best rearrangement setting 5
Bootstrap[364]: Time 2.646032 seconds, bootstrap likelihood -14375.218294, best rearrangement setting 15
Bootstrap[365]: Time 2.677879 seconds, bootstrap likelihood -14313.199784, best rearrangement setting 10
Bootstrap[366]: Time 2.245200 seconds, bootstrap likelihood -14432.501008, best rearrangement setting 5
Bootstrap[367]: Time 2.491393 seconds, bootstrap likelihood -12826.544725, best rearrangement setting 6
Bootstrap[368]: Time 2.363310 seconds, bootstrap likelihood -13738.137438, best rearrangement setting 11
Bootstrap[369]: Time 2.556544 seconds, bootstrap likelihood -13681.362780, best rearrangement setting 14
Bootstrap[370]: Time 2.472359 seconds, bootstrap likelihood -14705.953770, best rearrangement setting 10
Bootstrap[371]: Time 2.594243 seconds, bootstrap likelihood -14582.353999, best rearrangement setting 14
Bootstrap[372]: Time 2.530138 seconds, bootstrap likelihood -14686.860294, best rearrangement setting 9
Bootstrap[373]: Time 2.630655 seconds, bootstrap likelihood -13742.661003, best rearrangement setting 6
Bootstrap[374]: Time 2.531252 seconds, bootstrap likelihood -14316.097019, best rearrangement setting 5
Bootstrap[375]: Time 2.965848 seconds, bootstrap likelihood -13658.684132, best rearrangement setting 13
Bootstrap[376]: Time 2.701812 seconds, bootstrap likelihood -13637.847400, best rearrangement setting 12
Bootstrap[377]: Time 3.047235 seconds, bootstrap likelihood -14495.558790, best rearrangement setting 11
Bootstrap[378]: Time 2.689361 seconds, bootstrap likelihood -13621.956011, best rearrangement setting 7
Bootstrap[379]: Time 3.064455 seconds, bootstrap likelihood -14168.936453, best rearrangement setting 13
Bootstrap[380]: Time 2.511978 seconds, bootstrap likelihood -14058.757571, best rearrangement setting 13
Bootstrap[381]: Time 2.697921 seconds, bootstrap likelihood -13865.431590, best rearrangement setting 11
Bootstrap[382]: Time 2.515484 seconds, bootstrap likelihood -13579.396242, best rearrangement setting 13
Bootstrap[383]: Time 2.487002 seconds, bootstrap likelihood -13963.312004, best rearrangement setting 12
Bootstrap[384]: Time 2.427276 seconds, bootstrap likelihood -14309.954103, best rearrangement setting 8
Bootstrap[385]: Time 2.836693 seconds, bootstrap likelihood -13881.928440, best rearrangement setting 12
Bootstrap[386]: Time 2.542887 seconds, bootstrap likelihood -13697.876366, best rearrangement setting 12
Bootstrap[387]: Time 2.549198 seconds, bootstrap likelihood -14107.674055, best rearrangement setting 14
Bootstrap[388]: Time 2.624892 seconds, bootstrap likelihood -13859.194639, best rearrangement setting 13
Bootstrap[389]: Time 2.856230 seconds, bootstrap likelihood -14534.938645, best rearrangement setting 9
Bootstrap[390]: Time 2.668788 seconds, bootstrap likelihood -13982.250508, best rearrangement setting 12
Bootstrap[391]: Time 2.619737 seconds, bootstrap likelihood -14043.722294, best rearrangement setting 14
Bootstrap[392]: Time 2.575969 seconds, bootstrap likelihood -13948.235291, best rearrangement setting 14
Bootstrap[393]: Time 2.770169 seconds, bootstrap likelihood -13693.279942, best rearrangement setting 10
Bootstrap[394]: Time 2.938344 seconds, bootstrap likelihood -13995.107860, best rearrangement setting 9
Bootstrap[395]: Time 2.413388 seconds, bootstrap likelihood -14248.737480, best rearrangement setting 9
Bootstrap[396]: Time 2.672803 seconds, bootstrap likelihood -14050.537017, best rearrangement setting 11
Bootstrap[397]: Time 2.783396 seconds, bootstrap likelihood -14683.865036, best rearrangement setting 9
Bootstrap[398]: Time 2.639405 seconds, bootstrap likelihood -14033.667093, best rearrangement setting 5
Bootstrap[399]: Time 2.554568 seconds, bootstrap likelihood -14328.455471, best rearrangement setting 6
Bootstrap[400]: Time 2.427297 seconds, bootstrap likelihood -13944.487260, best rearrangement setting 5
Bootstrap[401]: Time 2.715148 seconds, bootstrap likelihood -13694.857858, best rearrangement setting 14
Bootstrap[402]: Time 2.670121 seconds, bootstrap likelihood -14297.876953, best rearrangement setting 12
Bootstrap[403]: Time 2.545721 seconds, bootstrap likelihood -14459.200422, best rearrangement setting 5
Bootstrap[404]: Time 2.511493 seconds, bootstrap likelihood -14589.894463, best rearrangement setting 15
Bootstrap[405]: Time 2.825429 seconds, bootstrap likelihood -14196.795381, best rearrangement setting 15
Bootstrap[406]: Time 2.573128 seconds, bootstrap likelihood -14437.518397, best rearrangement setting 6
Bootstrap[407]: Time 2.331812 seconds, bootstrap likelihood -13644.439261, best rearrangement setting 6
Bootstrap[408]: Time 2.739510 seconds, bootstrap likelihood -13458.342823, best rearrangement setting 11
Bootstrap[409]: Time 2.307198 seconds, bootstrap likelihood -13698.617249, best rearrangement setting 10
Bootstrap[410]: Time 2.560134 seconds, bootstrap likelihood -13140.206515, best rearrangement setting 15
Bootstrap[411]: Time 2.515741 seconds, bootstrap likelihood -13955.451781, best rearrangement setting 12
Bootstrap[412]: Time 2.600572 seconds, bootstrap likelihood -14788.425718, best rearrangement setting 13
Bootstrap[413]: Time 2.414911 seconds, bootstrap likelihood -14059.929362, best rearrangement setting 15
Bootstrap[414]: Time 2.692564 seconds, bootstrap likelihood -14233.357584, best rearrangement setting 14
Bootstrap[415]: Time 2.720794 seconds, bootstrap likelihood -14309.192858, best rearrangement setting 12
Bootstrap[416]: Time 2.269936 seconds, bootstrap likelihood -14182.727406, best rearrangement setting 14
Bootstrap[417]: Time 2.599178 seconds, bootstrap likelihood -14255.779915, best rearrangement setting 6
Bootstrap[418]: Time 2.498259 seconds, bootstrap likelihood -13406.376373, best rearrangement setting 10
Bootstrap[419]: Time 2.550756 seconds, bootstrap likelihood -13850.647164, best rearrangement setting 9
Bootstrap[420]: Time 2.612936 seconds, bootstrap likelihood -13852.298122, best rearrangement setting 9
Bootstrap[421]: Time 2.590140 seconds, bootstrap likelihood -13468.383355, best rearrangement setting 11
Bootstrap[422]: Time 2.740042 seconds, bootstrap likelihood -13668.805662, best rearrangement setting 12
Bootstrap[423]: Time 2.977032 seconds, bootstrap likelihood -13556.562334, best rearrangement setting 6
Bootstrap[424]: Time 2.659005 seconds, bootstrap likelihood -13827.266202, best rearrangement setting 6
Bootstrap[425]: Time 2.302740 seconds, bootstrap likelihood -14437.661830, best rearrangement setting 6
Bootstrap[426]: Time 2.397276 seconds, bootstrap likelihood -13963.929654, best rearrangement setting 6
Bootstrap[427]: Time 2.802150 seconds, bootstrap likelihood -14249.413968, best rearrangement setting 8
Bootstrap[428]: Time 2.658151 seconds, bootstrap likelihood -13535.182793, best rearrangement setting 10
Bootstrap[429]: Time 2.659963 seconds, bootstrap likelihood -14504.025321, best rearrangement setting 7
Bootstrap[430]: Time 2.664706 seconds, bootstrap likelihood -13948.684044, best rearrangement setting 10
Bootstrap[431]: Time 2.681437 seconds, bootstrap likelihood -14163.062669, best rearrangement setting 15
Bootstrap[432]: Time 2.677968 seconds, bootstrap likelihood -13611.037591, best rearrangement setting 12
Bootstrap[433]: Time 2.494572 seconds, bootstrap likelihood -14357.307649, best rearrangement setting 15
Bootstrap[434]: Time 2.498759 seconds, bootstrap likelihood -14066.597850, best rearrangement setting 11
Bootstrap[435]: Time 2.751148 seconds, bootstrap likelihood -13558.504957, best rearrangement setting 11
Bootstrap[436]: Time 2.871317 seconds, bootstrap likelihood -13767.295317, best rearrangement setting 5
Bootstrap[437]: Time 2.601973 seconds, bootstrap likelihood -14858.969248, best rearrangement setting 6
Bootstrap[438]: Time 2.599818 seconds, bootstrap likelihood -13630.159921, best rearrangement setting 12
Bootstrap[439]: Time 2.604953 seconds, bootstrap likelihood -14362.434736, best rearrangement setting 10
Bootstrap[440]: Time 2.645775 seconds, bootstrap likelihood -13735.884470, best rearrangement setting 13
Bootstrap[441]: Time 2.537848 seconds, bootstrap likelihood -14630.741599, best rearrangement setting 6
Bootstrap[442]: Time 2.600152 seconds, bootstrap likelihood -14087.111741, best rearrangement setting 8
Bootstrap[443]: Time 2.680786 seconds, bootstrap likelihood -14215.950068, best rearrangement setting 7
Bootstrap[444]: Time 2.350892 seconds, bootstrap likelihood -14116.413662, best rearrangement setting 7
Bootstrap[445]: Time 2.864729 seconds, bootstrap likelihood -13373.376606, best rearrangement setting 7
Bootstrap[446]: Time 2.721142 seconds, bootstrap likelihood -14122.273011, best rearrangement setting 11
Bootstrap[447]: Time 2.924909 seconds, bootstrap likelihood -13634.803245, best rearrangement setting 14
Bootstrap[448]: Time 2.683811 seconds, bootstrap likelihood -14620.860567, best rearrangement setting 9
Bootstrap[449]: Time 2.650566 seconds, bootstrap likelihood -14139.680929, best rearrangement setting 15
Bootstrap[450]: Time 2.721726 seconds, bootstrap likelihood -14420.036412, best rearrangement setting 6
Bootstrap[451]: Time 2.891218 seconds, bootstrap likelihood -14392.677195, best rearrangement setting 7
Bootstrap[452]: Time 2.525911 seconds, bootstrap likelihood -13699.816824, best rearrangement setting 13
Bootstrap[453]: Time 2.892468 seconds, bootstrap likelihood -14067.280610, best rearrangement setting 5
Bootstrap[454]: Time 2.570332 seconds, bootstrap likelihood -13612.981041, best rearrangement setting 13
Bootstrap[455]: Time 2.842408 seconds, bootstrap likelihood -14101.524102, best rearrangement setting 8
Bootstrap[456]: Time 2.357410 seconds, bootstrap likelihood -14633.551055, best rearrangement setting 8
Bootstrap[457]: Time 2.627236 seconds, bootstrap likelihood -14487.274509, best rearrangement setting 7
Bootstrap[458]: Time 2.614096 seconds, bootstrap likelihood -14066.403498, best rearrangement setting 12
Bootstrap[459]: Time 2.684935 seconds, bootstrap likelihood -14436.413036, best rearrangement setting 6
Bootstrap[460]: Time 2.674064 seconds, bootstrap likelihood -13930.036135, best rearrangement setting 10
Bootstrap[461]: Time 2.449340 seconds, bootstrap likelihood -13455.194942, best rearrangement setting 7
Bootstrap[462]: Time 2.556703 seconds, bootstrap likelihood -13284.512881, best rearrangement setting 8
Bootstrap[463]: Time 2.537877 seconds, bootstrap likelihood -14142.628621, best rearrangement setting 15
Bootstrap[464]: Time 2.394314 seconds, bootstrap likelihood -14230.931966, best rearrangement setting 5
Bootstrap[465]: Time 2.724772 seconds, bootstrap likelihood -13607.502236, best rearrangement setting 9
Bootstrap[466]: Time 2.355543 seconds, bootstrap likelihood -13876.274292, best rearrangement setting 5
Bootstrap[467]: Time 2.598909 seconds, bootstrap likelihood -13869.662021, best rearrangement setting 11
Bootstrap[468]: Time 2.531143 seconds, bootstrap likelihood -14075.221163, best rearrangement setting 10
Bootstrap[469]: Time 2.493371 seconds, bootstrap likelihood -13775.749386, best rearrangement setting 11
Bootstrap[470]: Time 2.538231 seconds, bootstrap likelihood -13565.457416, best rearrangement setting 9
Bootstrap[471]: Time 2.533535 seconds, bootstrap likelihood -14106.367481, best rearrangement setting 11
Bootstrap[472]: Time 2.653242 seconds, bootstrap likelihood -14552.964965, best rearrangement setting 9
Bootstrap[473]: Time 2.716075 seconds, bootstrap likelihood -13559.248236, best rearrangement setting 11
Bootstrap[474]: Time 2.311829 seconds, bootstrap likelihood -13644.581707, best rearrangement setting 11
Bootstrap[475]: Time 2.509284 seconds, bootstrap likelihood -13377.181166, best rearrangement setting 8
Bootstrap[476]: Time 2.748993 seconds, bootstrap likelihood -14228.917715, best rearrangement setting 5
Bootstrap[477]: Time 2.492624 seconds, bootstrap likelihood -13733.998818, best rearrangement setting 5
Bootstrap[478]: Time 2.370249 seconds, bootstrap likelihood -13856.418578, best rearrangement setting 11
Bootstrap[479]: Time 2.594172 seconds, bootstrap likelihood -13839.984976, best rearrangement setting 7
Bootstrap[480]: Time 2.792508 seconds, bootstrap likelihood -14237.016515, best rearrangement setting 10
Bootstrap[481]: Time 2.707927 seconds, bootstrap likelihood -14147.725817, best rearrangement setting 12
Bootstrap[482]: Time 2.494780 seconds, bootstrap likelihood -14235.952843, best rearrangement setting 5
Bootstrap[483]: Time 2.612421 seconds, bootstrap likelihood -14081.434396, best rearrangement setting 6
Bootstrap[484]: Time 2.545774 seconds, bootstrap likelihood -14267.523873, best rearrangement setting 13
Bootstrap[485]: Time 2.685759 seconds, bootstrap likelihood -13958.836003, best rearrangement setting 14
Bootstrap[486]: Time 2.497877 seconds, bootstrap likelihood -14672.645023, best rearrangement setting 6
Bootstrap[487]: Time 2.671763 seconds, bootstrap likelihood -14477.504703, best rearrangement setting 14
Bootstrap[488]: Time 2.554949 seconds, bootstrap likelihood -13826.964684, best rearrangement setting 8
Bootstrap[489]: Time 2.633777 seconds, bootstrap likelihood -14393.869594, best rearrangement setting 7
Bootstrap[490]: Time 2.869334 seconds, bootstrap likelihood -13422.693791, best rearrangement setting 14
Bootstrap[491]: Time 2.957988 seconds, bootstrap likelihood -14589.182294, best rearrangement setting 12
Bootstrap[492]: Time 2.576008 seconds, bootstrap likelihood -13543.958729, best rearrangement setting 10
Bootstrap[493]: Time 2.413849 seconds, bootstrap likelihood -14538.537217, best rearrangement setting 5
Bootstrap[494]: Time 2.730530 seconds, bootstrap likelihood -14043.483513, best rearrangement setting 8
Bootstrap[495]: Time 2.572372 seconds, bootstrap likelihood -13786.467219, best rearrangement setting 5
Bootstrap[496]: Time 2.588219 seconds, bootstrap likelihood -14314.778250, best rearrangement setting 11
Bootstrap[497]: Time 2.629033 seconds, bootstrap likelihood -13766.802169, best rearrangement setting 13
Bootstrap[498]: Time 2.653539 seconds, bootstrap likelihood -13612.614042, best rearrangement setting 6
Bootstrap[499]: Time 2.656204 seconds, bootstrap likelihood -13794.823482, best rearrangement setting 12
Bootstrap[500]: Time 2.822530 seconds, bootstrap likelihood -13001.008634, best rearrangement setting 6
Bootstrap[501]: Time 2.512450 seconds, bootstrap likelihood -14949.474637, best rearrangement setting 12
Bootstrap[502]: Time 2.529592 seconds, bootstrap likelihood -13753.558185, best rearrangement setting 13
Bootstrap[503]: Time 2.828612 seconds, bootstrap likelihood -14493.922379, best rearrangement setting 11
Bootstrap[504]: Time 2.511526 seconds, bootstrap likelihood -13773.066133, best rearrangement setting 7
Bootstrap[505]: Time 2.624941 seconds, bootstrap likelihood -13764.442194, best rearrangement setting 11
Bootstrap[506]: Time 2.658289 seconds, bootstrap likelihood -14549.612433, best rearrangement setting 12
Bootstrap[507]: Time 2.314242 seconds, bootstrap likelihood -14460.067976, best rearrangement setting 10
Bootstrap[508]: Time 2.616242 seconds, bootstrap likelihood -14160.334370, best rearrangement setting 14
Bootstrap[509]: Time 2.463283 seconds, bootstrap likelihood -13859.223099, best rearrangement setting 6
Bootstrap[510]: Time 2.428297 seconds, bootstrap likelihood -14611.014305, best rearrangement setting 6
Bootstrap[511]: Time 2.580501 seconds, bootstrap likelihood -13760.239844, best rearrangement setting 8
Bootstrap[512]: Time 2.657302 seconds, bootstrap likelihood -14750.108000, best rearrangement setting 8
Bootstrap[513]: Time 2.598393 seconds, bootstrap likelihood -14268.784173, best rearrangement setting 15
Bootstrap[514]: Time 2.759227 seconds, bootstrap likelihood -14192.047200, best rearrangement setting 9
Bootstrap[515]: Time 2.675278 seconds, bootstrap likelihood -13872.369371, best rearrangement setting 8
Bootstrap[516]: Time 2.630618 seconds, bootstrap likelihood -14191.589693, best rearrangement setting 15
Bootstrap[517]: Time 2.595463 seconds, bootstrap likelihood -14090.645162, best rearrangement setting 10
Bootstrap[518]: Time 2.506052 seconds, bootstrap likelihood -14090.707828, best rearrangement setting 15
Bootstrap[519]: Time 2.590332 seconds, bootstrap likelihood -13531.073466, best rearrangement setting 11
Bootstrap[520]: Time 2.584722 seconds, bootstrap likelihood -14181.943570, best rearrangement setting 15
Bootstrap[521]: Time 2.519855 seconds, bootstrap likelihood -14048.051444, best rearrangement setting 15
Bootstrap[522]: Time 2.603814 seconds, bootstrap likelihood -14405.039224, best rearrangement setting 15
Bootstrap[523]: Time 2.576481 seconds, bootstrap likelihood -13537.836562, best rearrangement setting 15
Bootstrap[524]: Time 2.449709 seconds, bootstrap likelihood -13493.147935, best rearrangement setting 5
Bootstrap[525]: Time 2.409247 seconds, bootstrap likelihood -14095.703969, best rearrangement setting 12
Bootstrap[526]: Time 3.309875 seconds, bootstrap likelihood -14135.968876, best rearrangement setting 8
Bootstrap[527]: Time 2.439023 seconds, bootstrap likelihood -14371.622258, best rearrangement setting 7
Bootstrap[528]: Time 2.813117 seconds, bootstrap likelihood -14850.455240, best rearrangement setting 10
Bootstrap[529]: Time 2.549499 seconds, bootstrap likelihood -14358.954823, best rearrangement setting 5
Bootstrap[530]: Time 2.679785 seconds, bootstrap likelihood -13476.157738, best rearrangement setting 8
Bootstrap[531]: Time 2.519324 seconds, bootstrap likelihood -14435.598426, best rearrangement setting 12
Bootstrap[532]: Time 2.615789 seconds, bootstrap likelihood -14363.201788, best rearrangement setting 10
Bootstrap[533]: Time 2.417651 seconds, bootstrap likelihood -13881.426469, best rearrangement setting 14
Bootstrap[534]: Time 2.545968 seconds, bootstrap likelihood -13685.605422, best rearrangement setting 9
Bootstrap[535]: Time 2.476127 seconds, bootstrap likelihood -14600.815885, best rearrangement setting 14
Bootstrap[536]: Time 2.508457 seconds, bootstrap likelihood -14097.976562, best rearrangement setting 15
Bootstrap[537]: Time 2.369243 seconds, bootstrap likelihood -14614.863487, best rearrangement setting 6
Bootstrap[538]: Time 2.633706 seconds, bootstrap likelihood -13482.267314, best rearrangement setting 12
Bootstrap[539]: Time 2.645551 seconds, bootstrap likelihood -13402.376352, best rearrangement setting 10
Bootstrap[540]: Time 2.535780 seconds, bootstrap likelihood -13921.251825, best rearrangement setting 8
Bootstrap[541]: Time 2.629817 seconds, bootstrap likelihood -14087.234155, best rearrangement setting 12
Bootstrap[542]: Time 2.668233 seconds, bootstrap likelihood -14145.954173, best rearrangement setting 8
Bootstrap[543]: Time 2.320890 seconds, bootstrap likelihood -14390.751919, best rearrangement setting 14
Bootstrap[544]: Time 2.642003 seconds, bootstrap likelihood -14327.646776, best rearrangement setting 7
Bootstrap[545]: Time 2.913438 seconds, bootstrap likelihood -13784.710973, best rearrangement setting 15
Bootstrap[546]: Time 2.673982 seconds, bootstrap likelihood -13730.210098, best rearrangement setting 9
Bootstrap[547]: Time 2.637255 seconds, bootstrap likelihood -14449.677950, best rearrangement setting 10
Bootstrap[548]: Time 2.625584 seconds, bootstrap likelihood -14369.055274, best rearrangement setting 5
Bootstrap[549]: Time 2.726330 seconds, bootstrap likelihood -14894.696645, best rearrangement setting 12


Stopped Rapid BS search after 550 replicates with MRE-based Bootstopping criterion
WRF Average of 100 random splits: 2.154124
Overall Time for 550 Rapid Bootstraps 1424.804695 seconds
Average Time per Rapid Bootstrap 2.590554 seconds

Starting ML Search ...

Fast ML optimization finished

Fast ML search Time: 950.463666 seconds

Slow ML Search 0 Likelihood: -16612.097546
Slow ML Search 1 Likelihood: -16612.097546
Slow ML Search 2 Likelihood: -16612.097545
Slow ML Search 3 Likelihood: -16612.097545
Slow ML Search 4 Likelihood: -16612.097545
Slow ML Search 5 Likelihood: -16612.097545
Slow ML Search 6 Likelihood: -16611.902080
Slow ML Search 7 Likelihood: -16611.902078
Slow ML Search 8 Likelihood: -16611.902078
Slow ML Search 9 Likelihood: -16612.098199
Slow ML optimization finished

Slow ML search Time: 96.375901 seconds
Thorough ML search Time: 6.399978 seconds

Final ML Optimization Likelihood: -16608.117139

Model Information:

Model Parameters of Partition 0, Name: 18S, Type of Data: DNA
alpha: 0.130186
Tree-Length: 1.218164
rate A <-> C: 2.382347
rate A <-> G: 2.488766
rate A <-> T: 2.001985
rate C <-> G: 0.734375
rate C <-> T: 14.465376
rate G <-> T: 1.000000

freq pi(A): 0.248532
freq pi(C): 0.221103
freq pi(G): 0.273231
freq pi(T): 0.257135

Model Parameters of Partition 1, Name: 25S, Type of Data: DNA
alpha: 0.178092
Tree-Length: 1.218164
rate A <-> C: 1.792936
rate A <-> G: 3.865055
rate A <-> T: 3.109642
rate C <-> G: 0.707013
rate C <-> T: 13.525897
rate G <-> T: 1.000000

freq pi(A): 0.223287
freq pi(C): 0.264282
freq pi(G): 0.337553
freq pi(T): 0.174878


ML search took 1053.241010 secs or 0.292567 hours

Combined Bootstrap and ML search took 2478.045769 secs or 0.688346 hours

Drawing Bootstrap Support Values on best-scoring ML tree ...


Found 1 tree in File /home/kaplipa/Guido/loranths/step3/RAxML_bestTree.nr.q


Found 1 tree in File /home/kaplipa/Guido/loranths/step3/RAxML_bestTree.nr.q

Program execution info written to /home/kaplipa/Guido/loranths/step3/RAxML_info.nr.q
All 550 bootstrapped trees written to: /home/kaplipa/Guido/loranths/step3/RAxML_bootstrap.nr.q

Best-scoring ML tree written to: /home/kaplipa/Guido/loranths/step3/RAxML_bestTree.nr.q

Best-scoring ML tree with support values written to: /home/kaplipa/Guido/loranths/step3/RAxML_bipartitions.nr.q

Best-scoring ML tree with support values as branch labels written to: /home/kaplipa/Guido/loranths/step3/RAxML_bipartitionsBranchLabels.nr.q

Overall execution time for full ML analysis: 2478.122143 secs or 0.688367 hours or 0.028682 days
