# Supplementary material for: Eocene Loranthaceae pollen pushes back divergence ages for major splits in the family
Source: PeerJ. 2017 Jun 7;5:e3373. doi: 10.7717/peerj.3373 (PMC5466002; doi:10.7717/peerj.3373)
Supplement: Supplemental Information 8 — This archive includes all data and analysis files referred to in the main text and supplementary files that are needed to reproduce the shown results. See GuideToFiles.txt for naming schemes and contents of each subfolder included in this archive, and File S1 for analysis set-ups and further background information. [file peerj-05-3373-s008.zip › Step3_speciestrees/ML/RAxML_info.q]

IMPORTANT WARNING: Alignment column 2321 contains only undetermined values which will be treated as missing data
IMPORTANT WARNING: Alignment column 2322 contains only undetermined values which will be treated as missing data
IMPORTANT WARNING: Alignment column 2489 contains only undetermined values which will be treated as missing data
IMPORTANT WARNING: Alignment column 2520 contains only undetermined values which will be treated as missing data
IMPORTANT WARNING: Alignment column 2548 contains only undetermined values which will be treated as missing data
IMPORTANT WARNING: Alignment column 2549 contains only undetermined values which will be treated as missing data
IMPORTANT WARNING: Alignment column 2550 contains only undetermined values which will be treated as missing data
IMPORTANT WARNING: Alignment column 5831 contains only undetermined values which will be treated as missing data
IMPORTANT WARNING: Alignment column 5832 contains only undetermined values which will be treated as missing data
IMPORTANT WARNING: Alignment column 5833 contains only undetermined values which will be treated as missing data
IMPORTANT WARNING: Alignment column 6450 contains only undetermined values which will be treated as missing data
IMPORTANT WARNING: Alignment column 6451 contains only undetermined values which will be treated as missing data
IMPORTANT WARNING: Alignment column 6452 contains only undetermined values which will be treated as missing data
IMPORTANT WARNING: Alignment column 6453 contains only undetermined values which will be treated as missing data
IMPORTANT WARNING: Alignment column 6454 contains only undetermined values which will be treated as missing data
IMPORTANT WARNING: Alignment column 6455 contains only undetermined values which will be treated as missing data
IMPORTANT WARNING: Alignment column 6456 contains only undetermined values which will be treated as missing data
IMPORTANT WARNING: Alignment column 6457 contains only undetermined values which will be treated as missing data

IMPORTANT WARNING
Found 18 columns that contain only undetermined values which will be treated as missing data.
Normally these columns should be excluded from the analysis.


Just in case you might need it, a mixed model file with 
model assignments for undetermined columns removed is printed to file part.reduced
An alignment file with undetermined columns removed has already
been printed to file 00_conc.all.c.m1.epf.reduced

Alignment has 18 completely undetermined sites that will be automatically removed from the input data


This is RAxML version 8.2.4 released by Alexandros Stamatakis on October 02 2015.

With greatly appreciated code contributions by:
Andre Aberer      (HITS)
Simon Berger      (HITS)
Alexey Kozlov     (HITS)
Kassian Kobert    (HITS)
David Dao         (KIT and HITS)
Nick Pattengale   (Sandia)
Wayne Pfeiffer    (SDSC)
Akifumi S. Tanabe (NRIFS)

Alignment has 3079 distinct alignment patterns

Proportion of gaps and completely undetermined characters in this alignment: 53.55%

RAxML rapid bootstrapping and subsequent ML search

Using 8 distinct models/data partitions with joint branch length optimization


Executing 1000 rapid bootstrap inferences and thereafter a thorough ML search 

All free model parameters will be estimated by RAxML
ML estimate of 25 per site rate categories

Likelihood of final tree will be evaluated and optimized under GAMMA

GAMMA Model parameters will be estimated up to an accuracy of 0.1000000000 Log Likelihood units

Partition: 0
Alignment Patterns: 482
Name: 18S
DataType: DNA
Substitution Matrix: GTR


Partition: 1
Alignment Patterns: 679
Name: 25S
DataType: DNA
Substitution Matrix: GTR


Partition: 2
Alignment Patterns: 391
Name: matK1st
DataType: DNA
Substitution Matrix: GTR


Partition: 3
Alignment Patterns: 363
Name: matK2nd
DataType: DNA
Substitution Matrix: GTR


Partition: 4
Alignment Patterns: 399
Name: matK3rd
DataType: DNA
Substitution Matrix: GTR


Partition: 5
Alignment Patterns: 254
Name: trnLi
DataType: DNA
Substitution Matrix: GTR


Partition: 6
Alignment Patterns: 65
Name: tRNA
DataType: DNA
Substitution Matrix: GTR


Partition: 7
Alignment Patterns: 446
Name: trnLF
DataType: DNA
Substitution Matrix: GTR


RAxML was called as follows:

/home/kaplipa/SOFTWARE/standard-RAxML/raxmlHPC-PTHREADS-SSE3 -T 24 -s 00_conc.all.c.m1.epf -m GTRCAT -n q -f a -x 64566 -# autoMRE -q part -p 1234 


Time for BS model parameter optimization 5.135508
Bootstrap[0]: Time 21.590762 seconds, bootstrap likelihood -34049.080032, best rearrangement setting 5
Bootstrap[1]: Time 16.071331 seconds, bootstrap likelihood -34076.086165, best rearrangement setting 9
Bootstrap[2]: Time 17.926648 seconds, bootstrap likelihood -31816.435417, best rearrangement setting 14
Bootstrap[3]: Time 19.570038 seconds, bootstrap likelihood -31751.973793, best rearrangement setting 15
Bootstrap[4]: Time 14.823584 seconds, bootstrap likelihood -32541.746919, best rearrangement setting 5
Bootstrap[5]: Time 19.129016 seconds, bootstrap likelihood -33556.452296, best rearrangement setting 12
Bootstrap[6]: Time 19.042099 seconds, bootstrap likelihood -34169.557831, best rearrangement setting 8
Bootstrap[7]: Time 17.666736 seconds, bootstrap likelihood -33865.325576, best rearrangement setting 8
Bootstrap[8]: Time 19.171479 seconds, bootstrap likelihood -32922.234975, best rearrangement setting 12
Bootstrap[9]: Time 18.271108 seconds, bootstrap likelihood -33056.082667, best rearrangement setting 7
Bootstrap[10]: Time 17.411823 seconds, bootstrap likelihood -33937.654456, best rearrangement setting 7
Bootstrap[11]: Time 19.278674 seconds, bootstrap likelihood -33053.954532, best rearrangement setting 11
Bootstrap[12]: Time 15.866208 seconds, bootstrap likelihood -33518.624988, best rearrangement setting 5
Bootstrap[13]: Time 17.829767 seconds, bootstrap likelihood -33034.396677, best rearrangement setting 5
Bootstrap[14]: Time 16.615691 seconds, bootstrap likelihood -33896.907718, best rearrangement setting 6
Bootstrap[15]: Time 18.326383 seconds, bootstrap likelihood -33248.363993, best rearrangement setting 14
Bootstrap[16]: Time 19.019681 seconds, bootstrap likelihood -33301.182891, best rearrangement setting 11
Bootstrap[17]: Time 19.905139 seconds, bootstrap likelihood -33505.934623, best rearrangement setting 9
Bootstrap[18]: Time 17.531176 seconds, bootstrap likelihood -33441.481194, best rearrangement setting 9
Bootstrap[19]: Time 20.785610 seconds, bootstrap likelihood -31914.022474, best rearrangement setting 14
Bootstrap[20]: Time 20.498913 seconds, bootstrap likelihood -33476.822283, best rearrangement setting 12
Bootstrap[21]: Time 20.461293 seconds, bootstrap likelihood -34154.881187, best rearrangement setting 11
Bootstrap[22]: Time 18.377602 seconds, bootstrap likelihood -32925.303272, best rearrangement setting 7
Bootstrap[23]: Time 18.522911 seconds, bootstrap likelihood -33010.025490, best rearrangement setting 15
Bootstrap[24]: Time 19.335899 seconds, bootstrap likelihood -34131.607650, best rearrangement setting 14
Bootstrap[25]: Time 19.388154 seconds, bootstrap likelihood -33493.984457, best rearrangement setting 15
Bootstrap[26]: Time 16.726188 seconds, bootstrap likelihood -33324.674133, best rearrangement setting 6
Bootstrap[27]: Time 18.147289 seconds, bootstrap likelihood -32777.918304, best rearrangement setting 15
Bootstrap[28]: Time 18.386459 seconds, bootstrap likelihood -33625.333624, best rearrangement setting 15
Bootstrap[29]: Time 17.536106 seconds, bootstrap likelihood -33473.958673, best rearrangement setting 9
Bootstrap[30]: Time 17.957722 seconds, bootstrap likelihood -32741.311262, best rearrangement setting 7
Bootstrap[31]: Time 18.941355 seconds, bootstrap likelihood -33893.113127, best rearrangement setting 11
Bootstrap[32]: Time 17.533474 seconds, bootstrap likelihood -34171.167435, best rearrangement setting 7
Bootstrap[33]: Time 17.850481 seconds, bootstrap likelihood -32934.374340, best rearrangement setting 8
Bootstrap[34]: Time 21.338863 seconds, bootstrap likelihood -34224.635472, best rearrangement setting 14
Bootstrap[35]: Time 19.498398 seconds, bootstrap likelihood -33852.863248, best rearrangement setting 7
Bootstrap[36]: Time 19.569276 seconds, bootstrap likelihood -32811.073155, best rearrangement setting 11
Bootstrap[37]: Time 17.501218 seconds, bootstrap likelihood -33349.780637, best rearrangement setting 8
Bootstrap[38]: Time 18.776620 seconds, bootstrap likelihood -33050.986857, best rearrangement setting 6
Bootstrap[39]: Time 16.889010 seconds, bootstrap likelihood -33188.010434, best rearrangement setting 5
Bootstrap[40]: Time 19.545682 seconds, bootstrap likelihood -33618.060924, best rearrangement setting 12
Bootstrap[41]: Time 19.638402 seconds, bootstrap likelihood -33355.324296, best rearrangement setting 13
Bootstrap[42]: Time 17.031034 seconds, bootstrap likelihood -33442.050783, best rearrangement setting 6
Bootstrap[43]: Time 18.483288 seconds, bootstrap likelihood -33782.655809, best rearrangement setting 9
Bootstrap[44]: Time 17.820431 seconds, bootstrap likelihood -34118.131767, best rearrangement setting 10
Bootstrap[45]: Time 18.688078 seconds, bootstrap likelihood -34175.929262, best rearrangement setting 9
Bootstrap[46]: Time 16.716441 seconds, bootstrap likelihood -32691.457769, best rearrangement setting 5
Bootstrap[47]: Time 20.914910 seconds, bootstrap likelihood -33786.912273, best rearrangement setting 11
Bootstrap[48]: Time 17.047756 seconds, bootstrap likelihood -33600.235623, best rearrangement setting 5
Bootstrap[49]: Time 16.615595 seconds, bootstrap likelihood -33806.403357, best rearrangement setting 5
Bootstrap[50]: Time 19.047614 seconds, bootstrap likelihood -33345.483987, best rearrangement setting 8
Bootstrap[51]: Time 17.894544 seconds, bootstrap likelihood -34284.274312, best rearrangement setting 10
Bootstrap[52]: Time 16.794524 seconds, bootstrap likelihood -34114.309021, best rearrangement setting 12
Bootstrap[53]: Time 18.302420 seconds, bootstrap likelihood -34434.842288, best rearrangement setting 7
Bootstrap[54]: Time 16.403971 seconds, bootstrap likelihood -32845.698393, best rearrangement setting 7
Bootstrap[55]: Time 16.083244 seconds, bootstrap likelihood -32594.477373, best rearrangement setting 5
Bootstrap[56]: Time 18.090937 seconds, bootstrap likelihood -33875.843842, best rearrangement setting 7
Bootstrap[57]: Time 19.573750 seconds, bootstrap likelihood -32692.034863, best rearrangement setting 13
Bootstrap[58]: Time 17.281049 seconds, bootstrap likelihood -32980.427209, best rearrangement setting 8
Bootstrap[59]: Time 18.087407 seconds, bootstrap likelihood -34233.271474, best rearrangement setting 13
Bootstrap[60]: Time 18.872411 seconds, bootstrap likelihood -32481.311674, best rearrangement setting 8
Bootstrap[61]: Time 19.484000 seconds, bootstrap likelihood -33562.101658, best rearrangement setting 11
Bootstrap[62]: Time 19.973447 seconds, bootstrap likelihood -33188.544814, best rearrangement setting 13
Bootstrap[63]: Time 18.107076 seconds, bootstrap likelihood -34686.593623, best rearrangement setting 13
Bootstrap[64]: Time 19.670243 seconds, bootstrap likelihood -32428.902175, best rearrangement setting 7
Bootstrap[65]: Time 18.960169 seconds, bootstrap likelihood -33182.975706, best rearrangement setting 10
Bootstrap[66]: Time 18.692167 seconds, bootstrap likelihood -32648.611564, best rearrangement setting 15
Bootstrap[67]: Time 20.100821 seconds, bootstrap likelihood -34374.834970, best rearrangement setting 10
Bootstrap[68]: Time 17.518526 seconds, bootstrap likelihood -33356.442471, best rearrangement setting 8
Bootstrap[69]: Time 19.401626 seconds, bootstrap likelihood -33685.967941, best rearrangement setting 15
Bootstrap[70]: Time 19.318068 seconds, bootstrap likelihood -32940.049695, best rearrangement setting 11
Bootstrap[71]: Time 21.663702 seconds, bootstrap likelihood -32857.150129, best rearrangement setting 15
Bootstrap[72]: Time 18.327333 seconds, bootstrap likelihood -33684.716577, best rearrangement setting 13
Bootstrap[73]: Time 17.614548 seconds, bootstrap likelihood -33489.084889, best rearrangement setting 8
Bootstrap[74]: Time 18.649135 seconds, bootstrap likelihood -33618.295028, best rearrangement setting 11
Bootstrap[75]: Time 16.617631 seconds, bootstrap likelihood -32816.336333, best rearrangement setting 14
Bootstrap[76]: Time 19.712577 seconds, bootstrap likelihood -33559.486343, best rearrangement setting 15
Bootstrap[77]: Time 17.870185 seconds, bootstrap likelihood -33547.148361, best rearrangement setting 11
Bootstrap[78]: Time 19.232833 seconds, bootstrap likelihood -32529.555072, best rearrangement setting 6
Bootstrap[79]: Time 19.441269 seconds, bootstrap likelihood -32954.128607, best rearrangement setting 11
Bootstrap[80]: Time 21.853440 seconds, bootstrap likelihood -33147.320221, best rearrangement setting 14
Bootstrap[81]: Time 18.218749 seconds, bootstrap likelihood -34462.927369, best rearrangement setting 9
Bootstrap[82]: Time 19.269878 seconds, bootstrap likelihood -33826.753118, best rearrangement setting 15
Bootstrap[83]: Time 18.437796 seconds, bootstrap likelihood -34139.199629, best rearrangement setting 7
Bootstrap[84]: Time 18.911451 seconds, bootstrap likelihood -33354.970348, best rearrangement setting 8
Bootstrap[85]: Time 18.252264 seconds, bootstrap likelihood -33986.250974, best rearrangement setting 10
Bootstrap[86]: Time 18.011098 seconds, bootstrap likelihood -33452.190633, best rearrangement setting 10
Bootstrap[87]: Time 20.328372 seconds, bootstrap likelihood -33525.375490, best rearrangement setting 13
Bootstrap[88]: Time 17.691807 seconds, bootstrap likelihood -33667.987038, best rearrangement setting 14
Bootstrap[89]: Time 17.848099 seconds, bootstrap likelihood -34084.788858, best rearrangement setting 14
Bootstrap[90]: Time 19.297555 seconds, bootstrap likelihood -33819.214072, best rearrangement setting 13
Bootstrap[91]: Time 19.096827 seconds, bootstrap likelihood -33662.291444, best rearrangement setting 12
Bootstrap[92]: Time 19.030943 seconds, bootstrap likelihood -33443.009117, best rearrangement setting 10
Bootstrap[93]: Time 18.074450 seconds, bootstrap likelihood -33740.509376, best rearrangement setting 11
Bootstrap[94]: Time 17.749324 seconds, bootstrap likelihood -33411.930050, best rearrangement setting 5
Bootstrap[95]: Time 18.047785 seconds, bootstrap likelihood -33782.616886, best rearrangement setting 15
Bootstrap[96]: Time 17.339347 seconds, bootstrap likelihood -33541.217352, best rearrangement setting 6
Bootstrap[97]: Time 19.782715 seconds, bootstrap likelihood -33261.892459, best rearrangement setting 11
Bootstrap[98]: Time 19.510660 seconds, bootstrap likelihood -33896.848768, best rearrangement setting 15
Bootstrap[99]: Time 17.252846 seconds, bootstrap likelihood -33143.414138, best rearrangement setting 6
Bootstrap[100]: Time 19.806210 seconds, bootstrap likelihood -33218.180691, best rearrangement setting 11
Bootstrap[101]: Time 17.046226 seconds, bootstrap likelihood -33275.619518, best rearrangement setting 6
Bootstrap[102]: Time 19.191092 seconds, bootstrap likelihood -33114.594029, best rearrangement setting 8
Bootstrap[103]: Time 18.851690 seconds, bootstrap likelihood -34912.028810, best rearrangement setting 15
Bootstrap[104]: Time 20.149595 seconds, bootstrap likelihood -33985.671474, best rearrangement setting 8
Bootstrap[105]: Time 21.089416 seconds, bootstrap likelihood -32860.127045, best rearrangement setting 14
Bootstrap[106]: Time 18.942938 seconds, bootstrap likelihood -33915.188945, best rearrangement setting 12
Bootstrap[107]: Time 15.695395 seconds, bootstrap likelihood -32902.889989, best rearrangement setting 6
Bootstrap[108]: Time 19.256090 seconds, bootstrap likelihood -33529.355329, best rearrangement setting 13
Bootstrap[109]: Time 18.329724 seconds, bootstrap likelihood -33169.124926, best rearrangement setting 10
Bootstrap[110]: Time 20.178606 seconds, bootstrap likelihood -32561.079820, best rearrangement setting 14
Bootstrap[111]: Time 18.683999 seconds, bootstrap likelihood -33355.628390, best rearrangement setting 7
Bootstrap[112]: Time 19.394963 seconds, bootstrap likelihood -33776.479908, best rearrangement setting 15
Bootstrap[113]: Time 20.220709 seconds, bootstrap likelihood -33491.388152, best rearrangement setting 12
Bootstrap[114]: Time 18.981133 seconds, bootstrap likelihood -32557.428647, best rearrangement setting 12
Bootstrap[115]: Time 16.197813 seconds, bootstrap likelihood -32952.954034, best rearrangement setting 5
Bootstrap[116]: Time 20.799592 seconds, bootstrap likelihood -33124.026666, best rearrangement setting 14
Bootstrap[117]: Time 17.756798 seconds, bootstrap likelihood -33782.859284, best rearrangement setting 7
Bootstrap[118]: Time 18.114250 seconds, bootstrap likelihood -33417.064732, best rearrangement setting 8
Bootstrap[119]: Time 19.841361 seconds, bootstrap likelihood -33490.781077, best rearrangement setting 15
Bootstrap[120]: Time 19.191273 seconds, bootstrap likelihood -33663.907523, best rearrangement setting 7
Bootstrap[121]: Time 19.673893 seconds, bootstrap likelihood -33809.029409, best rearrangement setting 8
Bootstrap[122]: Time 17.394018 seconds, bootstrap likelihood -34052.111469, best rearrangement setting 6
Bootstrap[123]: Time 18.955826 seconds, bootstrap likelihood -33799.071016, best rearrangement setting 10
Bootstrap[124]: Time 18.338610 seconds, bootstrap likelihood -33498.676959, best rearrangement setting 15
Bootstrap[125]: Time 18.484902 seconds, bootstrap likelihood -32814.895222, best rearrangement setting 12
Bootstrap[126]: Time 19.323096 seconds, bootstrap likelihood -33803.185530, best rearrangement setting 15
Bootstrap[127]: Time 17.378922 seconds, bootstrap likelihood -32460.776737, best rearrangement setting 7
Bootstrap[128]: Time 18.417430 seconds, bootstrap likelihood -32928.303925, best rearrangement setting 11
Bootstrap[129]: Time 16.568512 seconds, bootstrap likelihood -32225.834180, best rearrangement setting 6
Bootstrap[130]: Time 19.257405 seconds, bootstrap likelihood -33737.936730, best rearrangement setting 14
Bootstrap[131]: Time 21.293466 seconds, bootstrap likelihood -33569.854057, best rearrangement setting 15
Bootstrap[132]: Time 18.127072 seconds, bootstrap likelihood -33220.106075, best rearrangement setting 12
Bootstrap[133]: Time 17.860640 seconds, bootstrap likelihood -34031.350994, best rearrangement setting 12
Bootstrap[134]: Time 17.077760 seconds, bootstrap likelihood -34069.273996, best rearrangement setting 14
Bootstrap[135]: Time 19.532753 seconds, bootstrap likelihood -33428.383528, best rearrangement setting 9
Bootstrap[136]: Time 21.539466 seconds, bootstrap likelihood -31947.004102, best rearrangement setting 12
Bootstrap[137]: Time 21.422451 seconds, bootstrap likelihood -33715.021708, best rearrangement setting 13
Bootstrap[138]: Time 18.353651 seconds, bootstrap likelihood -33400.789895, best rearrangement setting 10
Bootstrap[139]: Time 19.118810 seconds, bootstrap likelihood -33424.317327, best rearrangement setting 14
Bootstrap[140]: Time 16.864074 seconds, bootstrap likelihood -32343.326432, best rearrangement setting 5
Bootstrap[141]: Time 18.501460 seconds, bootstrap likelihood -32625.885241, best rearrangement setting 13
Bootstrap[142]: Time 19.041225 seconds, bootstrap likelihood -34488.003059, best rearrangement setting 9
Bootstrap[143]: Time 17.942608 seconds, bootstrap likelihood -32793.262009, best rearrangement setting 6
Bootstrap[144]: Time 18.774270 seconds, bootstrap likelihood -33294.798675, best rearrangement setting 15
Bootstrap[145]: Time 18.869349 seconds, bootstrap likelihood -33360.340955, best rearrangement setting 7
Bootstrap[146]: Time 18.830906 seconds, bootstrap likelihood -33391.262064, best rearrangement setting 12
Bootstrap[147]: Time 19.139723 seconds, bootstrap likelihood -33021.092894, best rearrangement setting 9
Bootstrap[148]: Time 18.612703 seconds, bootstrap likelihood -33693.654713, best rearrangement setting 10
Bootstrap[149]: Time 16.864621 seconds, bootstrap likelihood -34833.347843, best rearrangement setting 10
Bootstrap[150]: Time 17.893142 seconds, bootstrap likelihood -32472.643212, best rearrangement setting 10
Bootstrap[151]: Time 18.939932 seconds, bootstrap likelihood -33441.198468, best rearrangement setting 9
Bootstrap[152]: Time 16.229695 seconds, bootstrap likelihood -32469.630911, best rearrangement setting 9
Bootstrap[153]: Time 19.703668 seconds, bootstrap likelihood -33626.983456, best rearrangement setting 11
Bootstrap[154]: Time 17.267573 seconds, bootstrap likelihood -33466.562975, best rearrangement setting 12
Bootstrap[155]: Time 20.353038 seconds, bootstrap likelihood -33119.345368, best rearrangement setting 11
Bootstrap[156]: Time 19.702756 seconds, bootstrap likelihood -33723.115562, best rearrangement setting 11
Bootstrap[157]: Time 16.529087 seconds, bootstrap likelihood -33815.909806, best rearrangement setting 10
Bootstrap[158]: Time 18.378137 seconds, bootstrap likelihood -32627.946710, best rearrangement setting 7
Bootstrap[159]: Time 18.253355 seconds, bootstrap likelihood -33344.930677, best rearrangement setting 13
Bootstrap[160]: Time 19.607947 seconds, bootstrap likelihood -33289.777431, best rearrangement setting 8
Bootstrap[161]: Time 18.801200 seconds, bootstrap likelihood -33460.321814, best rearrangement setting 10
Bootstrap[162]: Time 18.041332 seconds, bootstrap likelihood -33815.030069, best rearrangement setting 6
Bootstrap[163]: Time 19.523049 seconds, bootstrap likelihood -33463.180908, best rearrangement setting 15
Bootstrap[164]: Time 19.492015 seconds, bootstrap likelihood -34043.884186, best rearrangement setting 11
Bootstrap[165]: Time 15.501374 seconds, bootstrap likelihood -32413.270882, best rearrangement setting 5
Bootstrap[166]: Time 19.463487 seconds, bootstrap likelihood -33881.558040, best rearrangement setting 12
Bootstrap[167]: Time 18.776492 seconds, bootstrap likelihood -33638.107688, best rearrangement setting 15
Bootstrap[168]: Time 18.005908 seconds, bootstrap likelihood -33732.913240, best rearrangement setting 5
Bootstrap[169]: Time 19.839422 seconds, bootstrap likelihood -34774.713756, best rearrangement setting 13
Bootstrap[170]: Time 19.319300 seconds, bootstrap likelihood -33726.768394, best rearrangement setting 14
Bootstrap[171]: Time 16.483805 seconds, bootstrap likelihood -33603.214444, best rearrangement setting 5
Bootstrap[172]: Time 18.148752 seconds, bootstrap likelihood -32992.769206, best rearrangement setting 14
Bootstrap[173]: Time 19.406447 seconds, bootstrap likelihood -31279.613045, best rearrangement setting 9
Bootstrap[174]: Time 18.167616 seconds, bootstrap likelihood -34042.376621, best rearrangement setting 15
Bootstrap[175]: Time 21.452284 seconds, bootstrap likelihood -32998.394040, best rearrangement setting 8
Bootstrap[176]: Time 19.620734 seconds, bootstrap likelihood -33536.684141, best rearrangement setting 11
Bootstrap[177]: Time 21.605085 seconds, bootstrap likelihood -32710.924379, best rearrangement setting 15
Bootstrap[178]: Time 17.110139 seconds, bootstrap likelihood -32747.935638, best rearrangement setting 15
Bootstrap[179]: Time 18.198005 seconds, bootstrap likelihood -33574.058484, best rearrangement setting 5
Bootstrap[180]: Time 18.070762 seconds, bootstrap likelihood -32101.798159, best rearrangement setting 6
Bootstrap[181]: Time 19.859856 seconds, bootstrap likelihood -33359.194984, best rearrangement setting 14
Bootstrap[182]: Time 21.188841 seconds, bootstrap likelihood -32667.377858, best rearrangement setting 15
Bootstrap[183]: Time 18.075257 seconds, bootstrap likelihood -33190.846192, best rearrangement setting 10
Bootstrap[184]: Time 17.192776 seconds, bootstrap likelihood -33080.666014, best rearrangement setting 12
Bootstrap[185]: Time 22.092372 seconds, bootstrap likelihood -33086.895652, best rearrangement setting 14
Bootstrap[186]: Time 19.362084 seconds, bootstrap likelihood -33800.308382, best rearrangement setting 13
Bootstrap[187]: Time 18.421998 seconds, bootstrap likelihood -32531.916992, best rearrangement setting 11
Bootstrap[188]: Time 19.596092 seconds, bootstrap likelihood -33994.663290, best rearrangement setting 10
Bootstrap[189]: Time 15.609809 seconds, bootstrap likelihood -32726.197461, best rearrangement setting 6
Bootstrap[190]: Time 19.275143 seconds, bootstrap likelihood -33799.587090, best rearrangement setting 8
Bootstrap[191]: Time 19.032160 seconds, bootstrap likelihood -32760.069999, best rearrangement setting 9
Bootstrap[192]: Time 18.749891 seconds, bootstrap likelihood -33669.670717, best rearrangement setting 15
Bootstrap[193]: Time 17.290205 seconds, bootstrap likelihood -33009.127835, best rearrangement setting 13
Bootstrap[194]: Time 20.965732 seconds, bootstrap likelihood -33917.900735, best rearrangement setting 10
Bootstrap[195]: Time 20.259926 seconds, bootstrap likelihood -33260.697157, best rearrangement setting 14
Bootstrap[196]: Time 19.319428 seconds, bootstrap likelihood -33319.491435, best rearrangement setting 7
Bootstrap[197]: Time 20.402263 seconds, bootstrap likelihood -33067.376944, best rearrangement setting 14
Bootstrap[198]: Time 18.195113 seconds, bootstrap likelihood -32437.605898, best rearrangement setting 15
Bootstrap[199]: Time 18.519072 seconds, bootstrap likelihood -32577.287289, best rearrangement setting 12
Bootstrap[200]: Time 17.157675 seconds, bootstrap likelihood -33368.491622, best rearrangement setting 9
Bootstrap[201]: Time 15.240977 seconds, bootstrap likelihood -32914.533689, best rearrangement setting 5
Bootstrap[202]: Time 20.851302 seconds, bootstrap likelihood -33693.419158, best rearrangement setting 11
Bootstrap[203]: Time 17.887716 seconds, bootstrap likelihood -34143.168459, best rearrangement setting 14
Bootstrap[204]: Time 17.408805 seconds, bootstrap likelihood -33935.257889, best rearrangement setting 5
Bootstrap[205]: Time 17.296591 seconds, bootstrap likelihood -33532.449540, best rearrangement setting 10
Bootstrap[206]: Time 16.623618 seconds, bootstrap likelihood -33287.593871, best rearrangement setting 9
Bootstrap[207]: Time 16.176878 seconds, bootstrap likelihood -33524.406618, best rearrangement setting 6
Bootstrap[208]: Time 15.766074 seconds, bootstrap likelihood -33139.396275, best rearrangement setting 9
Bootstrap[209]: Time 17.336331 seconds, bootstrap likelihood -33751.322979, best rearrangement setting 15
Bootstrap[210]: Time 18.133619 seconds, bootstrap likelihood -32641.185049, best rearrangement setting 11
Bootstrap[211]: Time 19.653543 seconds, bootstrap likelihood -33260.664989, best rearrangement setting 7
Bootstrap[212]: Time 20.524097 seconds, bootstrap likelihood -33129.604169, best rearrangement setting 13
Bootstrap[213]: Time 17.195510 seconds, bootstrap likelihood -33240.215565, best rearrangement setting 5
Bootstrap[214]: Time 18.832048 seconds, bootstrap likelihood -34917.200168, best rearrangement setting 9
Bootstrap[215]: Time 16.353140 seconds, bootstrap likelihood -34330.524638, best rearrangement setting 5
Bootstrap[216]: Time 18.055439 seconds, bootstrap likelihood -32737.008294, best rearrangement setting 15
Bootstrap[217]: Time 17.288256 seconds, bootstrap likelihood -32995.845558, best rearrangement setting 6
Bootstrap[218]: Time 17.955997 seconds, bootstrap likelihood -33963.241039, best rearrangement setting 13
Bootstrap[219]: Time 18.418495 seconds, bootstrap likelihood -34620.654656, best rearrangement setting 10
Bootstrap[220]: Time 21.468059 seconds, bootstrap likelihood -33433.683459, best rearrangement setting 9
Bootstrap[221]: Time 16.790092 seconds, bootstrap likelihood -32420.516053, best rearrangement setting 5
Bootstrap[222]: Time 19.059658 seconds, bootstrap likelihood -32391.185069, best rearrangement setting 11
Bootstrap[223]: Time 16.798191 seconds, bootstrap likelihood -33240.054441, best rearrangement setting 7
Bootstrap[224]: Time 19.152003 seconds, bootstrap likelihood -32949.688506, best rearrangement setting 15
Bootstrap[225]: Time 19.148431 seconds, bootstrap likelihood -33243.336315, best rearrangement setting 9
Bootstrap[226]: Time 16.836538 seconds, bootstrap likelihood -33472.532811, best rearrangement setting 7
Bootstrap[227]: Time 17.993726 seconds, bootstrap likelihood -32459.062515, best rearrangement setting 8
Bootstrap[228]: Time 19.399588 seconds, bootstrap likelihood -33463.592716, best rearrangement setting 10
Bootstrap[229]: Time 16.329750 seconds, bootstrap likelihood -35105.200195, best rearrangement setting 5
Bootstrap[230]: Time 17.409643 seconds, bootstrap likelihood -34482.064255, best rearrangement setting 14
Bootstrap[231]: Time 21.418228 seconds, bootstrap likelihood -32872.289136, best rearrangement setting 14
Bootstrap[232]: Time 21.019095 seconds, bootstrap likelihood -34058.880383, best rearrangement setting 13
Bootstrap[233]: Time 18.741872 seconds, bootstrap likelihood -33602.979364, best rearrangement setting 14
Bootstrap[234]: Time 18.596541 seconds, bootstrap likelihood -33408.724330, best rearrangement setting 8
Bootstrap[235]: Time 15.539091 seconds, bootstrap likelihood -32846.590601, best rearrangement setting 6
Bootstrap[236]: Time 19.908389 seconds, bootstrap likelihood -33697.481385, best rearrangement setting 9
Bootstrap[237]: Time 19.855356 seconds, bootstrap likelihood -32900.736008, best rearrangement setting 13
Bootstrap[238]: Time 18.754502 seconds, bootstrap likelihood -34300.962030, best rearrangement setting 12
Bootstrap[239]: Time 19.874088 seconds, bootstrap likelihood -33662.535404, best rearrangement setting 10
Bootstrap[240]: Time 20.817604 seconds, bootstrap likelihood -33811.201856, best rearrangement setting 12
Bootstrap[241]: Time 20.175956 seconds, bootstrap likelihood -33000.814760, best rearrangement setting 14
Bootstrap[242]: Time 16.799806 seconds, bootstrap likelihood -33456.436894, best rearrangement setting 10
Bootstrap[243]: Time 18.272109 seconds, bootstrap likelihood -32588.576155, best rearrangement setting 11
Bootstrap[244]: Time 17.072678 seconds, bootstrap likelihood -33420.201191, best rearrangement setting 5
Bootstrap[245]: Time 19.705312 seconds, bootstrap likelihood -34023.822528, best rearrangement setting 9
Bootstrap[246]: Time 18.552631 seconds, bootstrap likelihood -33719.370330, best rearrangement setting 9
Bootstrap[247]: Time 17.763900 seconds, bootstrap likelihood -33326.058513, best rearrangement setting 6
Bootstrap[248]: Time 15.453771 seconds, bootstrap likelihood -33834.742458, best rearrangement setting 5
Bootstrap[249]: Time 16.834992 seconds, bootstrap likelihood -32903.927668, best rearrangement setting 7
Bootstrap[250]: Time 19.205968 seconds, bootstrap likelihood -33115.908430, best rearrangement setting 10
Bootstrap[251]: Time 18.168323 seconds, bootstrap likelihood -33709.168033, best rearrangement setting 12
Bootstrap[252]: Time 17.865944 seconds, bootstrap likelihood -33352.466416, best rearrangement setting 6
Bootstrap[253]: Time 16.346176 seconds, bootstrap likelihood -33592.953679, best rearrangement setting 6
Bootstrap[254]: Time 17.811053 seconds, bootstrap likelihood -33911.277613, best rearrangement setting 11
Bootstrap[255]: Time 19.158736 seconds, bootstrap likelihood -33716.913957, best rearrangement setting 10
Bootstrap[256]: Time 20.196649 seconds, bootstrap likelihood -34022.438493, best rearrangement setting 12
Bootstrap[257]: Time 18.338745 seconds, bootstrap likelihood -33286.025813, best rearrangement setting 6
Bootstrap[258]: Time 20.235892 seconds, bootstrap likelihood -33596.838127, best rearrangement setting 12
Bootstrap[259]: Time 17.862739 seconds, bootstrap likelihood -32621.589021, best rearrangement setting 12
Bootstrap[260]: Time 19.317784 seconds, bootstrap likelihood -33539.791975, best rearrangement setting 15
Bootstrap[261]: Time 16.725762 seconds, bootstrap likelihood -32361.206848, best rearrangement setting 7
Bootstrap[262]: Time 17.925565 seconds, bootstrap likelihood -34384.104547, best rearrangement setting 10
Bootstrap[263]: Time 19.397662 seconds, bootstrap likelihood -32457.910860, best rearrangement setting 9
Bootstrap[264]: Time 18.530992 seconds, bootstrap likelihood -33937.372253, best rearrangement setting 13
Bootstrap[265]: Time 18.775340 seconds, bootstrap likelihood -33362.303441, best rearrangement setting 6
Bootstrap[266]: Time 19.477451 seconds, bootstrap likelihood -32626.368569, best rearrangement setting 9
Bootstrap[267]: Time 20.692608 seconds, bootstrap likelihood -32954.835328, best rearrangement setting 15
Bootstrap[268]: Time 20.753288 seconds, bootstrap likelihood -33759.027442, best rearrangement setting 11
Bootstrap[269]: Time 18.867702 seconds, bootstrap likelihood -33290.231096, best rearrangement setting 7
Bootstrap[270]: Time 20.136953 seconds, bootstrap likelihood -33492.623385, best rearrangement setting 11
Bootstrap[271]: Time 18.281621 seconds, bootstrap likelihood -32967.847574, best rearrangement setting 8
Bootstrap[272]: Time 19.411595 seconds, bootstrap likelihood -32166.629295, best rearrangement setting 13
Bootstrap[273]: Time 19.960395 seconds, bootstrap likelihood -33870.509422, best rearrangement setting 12
Bootstrap[274]: Time 17.973202 seconds, bootstrap likelihood -32887.900640, best rearrangement setting 7
Bootstrap[275]: Time 18.116008 seconds, bootstrap likelihood -32476.554704, best rearrangement setting 14
Bootstrap[276]: Time 19.782706 seconds, bootstrap likelihood -32842.670399, best rearrangement setting 11
Bootstrap[277]: Time 19.986153 seconds, bootstrap likelihood -32914.894934, best rearrangement setting 10
Bootstrap[278]: Time 17.427352 seconds, bootstrap likelihood -33613.911849, best rearrangement setting 8
Bootstrap[279]: Time 19.426609 seconds, bootstrap likelihood -33782.348866, best rearrangement setting 7
Bootstrap[280]: Time 22.751000 seconds, bootstrap likelihood -33590.685461, best rearrangement setting 12
Bootstrap[281]: Time 18.360673 seconds, bootstrap likelihood -33238.021220, best rearrangement setting 6
Bootstrap[282]: Time 19.246859 seconds, bootstrap likelihood -33425.922812, best rearrangement setting 6
Bootstrap[283]: Time 18.541860 seconds, bootstrap likelihood -33685.735724, best rearrangement setting 15
Bootstrap[284]: Time 18.149028 seconds, bootstrap likelihood -33510.292311, best rearrangement setting 7
Bootstrap[285]: Time 18.121927 seconds, bootstrap likelihood -33359.401719, best rearrangement setting 11
Bootstrap[286]: Time 17.761484 seconds, bootstrap likelihood -32552.931330, best rearrangement setting 7
Bootstrap[287]: Time 17.563747 seconds, bootstrap likelihood -34414.294942, best rearrangement setting 8
Bootstrap[288]: Time 19.209087 seconds, bootstrap likelihood -32687.859569, best rearrangement setting 7
Bootstrap[289]: Time 17.739566 seconds, bootstrap likelihood -32666.545886, best rearrangement setting 5
Bootstrap[290]: Time 18.820094 seconds, bootstrap likelihood -33955.574012, best rearrangement setting 15
Bootstrap[291]: Time 20.509059 seconds, bootstrap likelihood -33468.363544, best rearrangement setting 10
Bootstrap[292]: Time 16.660077 seconds, bootstrap likelihood -33376.939049, best rearrangement setting 7
Bootstrap[293]: Time 16.204630 seconds, bootstrap likelihood -33376.637592, best rearrangement setting 5
Bootstrap[294]: Time 18.512690 seconds, bootstrap likelihood -34447.892582, best rearrangement setting 12
Bootstrap[295]: Time 17.365030 seconds, bootstrap likelihood -33330.464160, best rearrangement setting 9
Bootstrap[296]: Time 17.381701 seconds, bootstrap likelihood -33745.268326, best rearrangement setting 7
Bootstrap[297]: Time 16.184124 seconds, bootstrap likelihood -33955.631099, best rearrangement setting 7
Bootstrap[298]: Time 18.546507 seconds, bootstrap likelihood -32413.797609, best rearrangement setting 9
Bootstrap[299]: Time 17.897477 seconds, bootstrap likelihood -32961.024870, best rearrangement setting 13
Bootstrap[300]: Time 17.286825 seconds, bootstrap likelihood -33422.102181, best rearrangement setting 7
Bootstrap[301]: Time 17.213736 seconds, bootstrap likelihood -33715.699781, best rearrangement setting 7
Bootstrap[302]: Time 17.900862 seconds, bootstrap likelihood -32982.385935, best rearrangement setting 11
Bootstrap[303]: Time 16.973502 seconds, bootstrap likelihood -33746.566716, best rearrangement setting 7
Bootstrap[304]: Time 17.745907 seconds, bootstrap likelihood -32927.589908, best rearrangement setting 13
Bootstrap[305]: Time 20.292977 seconds, bootstrap likelihood -34200.879841, best rearrangement setting 10
Bootstrap[306]: Time 19.260772 seconds, bootstrap likelihood -33919.494532, best rearrangement setting 11
Bootstrap[307]: Time 17.958596 seconds, bootstrap likelihood -33349.246845, best rearrangement setting 10
Bootstrap[308]: Time 21.354602 seconds, bootstrap likelihood -34181.551796, best rearrangement setting 15
Bootstrap[309]: Time 18.744807 seconds, bootstrap likelihood -32268.728776, best rearrangement setting 9
Bootstrap[310]: Time 19.259814 seconds, bootstrap likelihood -34207.578270, best rearrangement setting 12
Bootstrap[311]: Time 19.324935 seconds, bootstrap likelihood -33304.172945, best rearrangement setting 6
Bootstrap[312]: Time 20.256246 seconds, bootstrap likelihood -34167.931712, best rearrangement setting 11
Bootstrap[313]: Time 19.436713 seconds, bootstrap likelihood -33041.465943, best rearrangement setting 7
Bootstrap[314]: Time 17.209948 seconds, bootstrap likelihood -33918.191376, best rearrangement setting 8
Bootstrap[315]: Time 19.652023 seconds, bootstrap likelihood -34159.158848, best rearrangement setting 10
Bootstrap[316]: Time 17.887746 seconds, bootstrap likelihood -33621.132333, best rearrangement setting 6
Bootstrap[317]: Time 21.942200 seconds, bootstrap likelihood -32669.766040, best rearrangement setting 15
Bootstrap[318]: Time 18.408516 seconds, bootstrap likelihood -33857.382798, best rearrangement setting 13
Bootstrap[319]: Time 17.939110 seconds, bootstrap likelihood -34488.779479, best rearrangement setting 11
Bootstrap[320]: Time 19.283624 seconds, bootstrap likelihood -32833.319130, best rearrangement setting 12
Bootstrap[321]: Time 19.749198 seconds, bootstrap likelihood -32952.121124, best rearrangement setting 11
Bootstrap[322]: Time 18.336961 seconds, bootstrap likelihood -33250.220762, best rearrangement setting 6
Bootstrap[323]: Time 17.508008 seconds, bootstrap likelihood -32773.798514, best rearrangement setting 14
Bootstrap[324]: Time 20.856586 seconds, bootstrap likelihood -33282.962859, best rearrangement setting 13
Bootstrap[325]: Time 20.076281 seconds, bootstrap likelihood -34085.229635, best rearrangement setting 13
Bootstrap[326]: Time 17.039718 seconds, bootstrap likelihood -34338.994929, best rearrangement setting 7
Bootstrap[327]: Time 18.892162 seconds, bootstrap likelihood -32930.885240, best rearrangement setting 10
Bootstrap[328]: Time 18.613033 seconds, bootstrap likelihood -33221.459324, best rearrangement setting 12
Bootstrap[329]: Time 20.594322 seconds, bootstrap likelihood -32267.143041, best rearrangement setting 11
Bootstrap[330]: Time 18.303848 seconds, bootstrap likelihood -33362.653931, best rearrangement setting 10
Bootstrap[331]: Time 18.359568 seconds, bootstrap likelihood -33759.896263, best rearrangement setting 9
Bootstrap[332]: Time 18.166221 seconds, bootstrap likelihood -33775.437516, best rearrangement setting 11
Bootstrap[333]: Time 20.559634 seconds, bootstrap likelihood -33242.530947, best rearrangement setting 11
Bootstrap[334]: Time 18.089447 seconds, bootstrap likelihood -34708.559912, best rearrangement setting 8
Bootstrap[335]: Time 16.715928 seconds, bootstrap likelihood -34418.976248, best rearrangement setting 5
Bootstrap[336]: Time 19.306312 seconds, bootstrap likelihood -34014.204004, best rearrangement setting 13
Bootstrap[337]: Time 18.383639 seconds, bootstrap likelihood -34108.628347, best rearrangement setting 7
Bootstrap[338]: Time 19.823241 seconds, bootstrap likelihood -33192.488942, best rearrangement setting 14
Bootstrap[339]: Time 18.304907 seconds, bootstrap likelihood -33109.401488, best rearrangement setting 6
Bootstrap[340]: Time 18.825061 seconds, bootstrap likelihood -33065.832509, best rearrangement setting 10
Bootstrap[341]: Time 17.729807 seconds, bootstrap likelihood -32208.954832, best rearrangement setting 9
Bootstrap[342]: Time 19.566183 seconds, bootstrap likelihood -32897.219500, best rearrangement setting 11
Bootstrap[343]: Time 18.014554 seconds, bootstrap likelihood -33077.375513, best rearrangement setting 6
Bootstrap[344]: Time 17.668459 seconds, bootstrap likelihood -33658.446953, best rearrangement setting 6
Bootstrap[345]: Time 18.940543 seconds, bootstrap likelihood -34424.615896, best rearrangement setting 8
Bootstrap[346]: Time 16.855475 seconds, bootstrap likelihood -34106.532396, best rearrangement setting 14
Bootstrap[347]: Time 19.435855 seconds, bootstrap likelihood -34585.849448, best rearrangement setting 13
Bootstrap[348]: Time 18.667076 seconds, bootstrap likelihood -33038.209123, best rearrangement setting 7
Bootstrap[349]: Time 18.428217 seconds, bootstrap likelihood -34017.685832, best rearrangement setting 6
Bootstrap[350]: Time 17.450554 seconds, bootstrap likelihood -33850.011585, best rearrangement setting 5
Bootstrap[351]: Time 18.622651 seconds, bootstrap likelihood -32943.030318, best rearrangement setting 5
Bootstrap[352]: Time 17.741954 seconds, bootstrap likelihood -33905.426573, best rearrangement setting 6
Bootstrap[353]: Time 18.952738 seconds, bootstrap likelihood -33396.537117, best rearrangement setting 13
Bootstrap[354]: Time 16.951404 seconds, bootstrap likelihood -33078.440931, best rearrangement setting 5
Bootstrap[355]: Time 16.975095 seconds, bootstrap likelihood -33536.419419, best rearrangement setting 5
Bootstrap[356]: Time 19.171780 seconds, bootstrap likelihood -32799.333933, best rearrangement setting 14
Bootstrap[357]: Time 18.768056 seconds, bootstrap likelihood -34188.235420, best rearrangement setting 15
Bootstrap[358]: Time 18.733214 seconds, bootstrap likelihood -32716.566832, best rearrangement setting 12
Bootstrap[359]: Time 20.433060 seconds, bootstrap likelihood -34036.305450, best rearrangement setting 11
Bootstrap[360]: Time 20.183828 seconds, bootstrap likelihood -32600.340680, best rearrangement setting 9
Bootstrap[361]: Time 16.571667 seconds, bootstrap likelihood -34092.248957, best rearrangement setting 7
Bootstrap[362]: Time 18.060873 seconds, bootstrap likelihood -32744.642329, best rearrangement setting 14
Bootstrap[363]: Time 16.820027 seconds, bootstrap likelihood -34778.777010, best rearrangement setting 5
Bootstrap[364]: Time 19.633748 seconds, bootstrap likelihood -33290.279373, best rearrangement setting 15
Bootstrap[365]: Time 19.511157 seconds, bootstrap likelihood -34763.877906, best rearrangement setting 10
Bootstrap[366]: Time 16.853722 seconds, bootstrap likelihood -32443.318180, best rearrangement setting 5
Bootstrap[367]: Time 15.847777 seconds, bootstrap likelihood -33150.607253, best rearrangement setting 6
Bootstrap[368]: Time 19.951005 seconds, bootstrap likelihood -33553.393402, best rearrangement setting 11
Bootstrap[369]: Time 19.501015 seconds, bootstrap likelihood -33485.636046, best rearrangement setting 14
Bootstrap[370]: Time 20.740239 seconds, bootstrap likelihood -33049.072443, best rearrangement setting 10
Bootstrap[371]: Time 18.403883 seconds, bootstrap likelihood -32396.840666, best rearrangement setting 14
Bootstrap[372]: Time 18.037164 seconds, bootstrap likelihood -33684.212380, best rearrangement setting 9
Bootstrap[373]: Time 16.593698 seconds, bootstrap likelihood -34081.741727, best rearrangement setting 6
Bootstrap[374]: Time 16.911162 seconds, bootstrap likelihood -33433.613130, best rearrangement setting 5
Bootstrap[375]: Time 19.836115 seconds, bootstrap likelihood -32826.408964, best rearrangement setting 13
Bootstrap[376]: Time 20.931901 seconds, bootstrap likelihood -33522.925076, best rearrangement setting 12
Bootstrap[377]: Time 18.686299 seconds, bootstrap likelihood -32543.132789, best rearrangement setting 11
Bootstrap[378]: Time 18.017847 seconds, bootstrap likelihood -32757.945768, best rearrangement setting 7
Bootstrap[379]: Time 19.408472 seconds, bootstrap likelihood -32856.171645, best rearrangement setting 13
Bootstrap[380]: Time 18.258375 seconds, bootstrap likelihood -33035.931753, best rearrangement setting 13
Bootstrap[381]: Time 17.716202 seconds, bootstrap likelihood -33747.732661, best rearrangement setting 11
Bootstrap[382]: Time 19.262912 seconds, bootstrap likelihood -33765.548317, best rearrangement setting 13
Bootstrap[383]: Time 16.739609 seconds, bootstrap likelihood -32935.842870, best rearrangement setting 12
Bootstrap[384]: Time 18.143812 seconds, bootstrap likelihood -32400.897276, best rearrangement setting 8
Bootstrap[385]: Time 19.232497 seconds, bootstrap likelihood -31212.615140, best rearrangement setting 12
Bootstrap[386]: Time 17.174765 seconds, bootstrap likelihood -33564.596983, best rearrangement setting 12
Bootstrap[387]: Time 18.903083 seconds, bootstrap likelihood -32733.923757, best rearrangement setting 14
Bootstrap[388]: Time 18.871979 seconds, bootstrap likelihood -33511.277205, best rearrangement setting 13
Bootstrap[389]: Time 17.991437 seconds, bootstrap likelihood -33685.672970, best rearrangement setting 9
Bootstrap[390]: Time 19.277563 seconds, bootstrap likelihood -33091.262793, best rearrangement setting 12
Bootstrap[391]: Time 18.180673 seconds, bootstrap likelihood -34476.675541, best rearrangement setting 14
Bootstrap[392]: Time 17.784961 seconds, bootstrap likelihood -33042.083486, best rearrangement setting 14
Bootstrap[393]: Time 17.586751 seconds, bootstrap likelihood -34056.549464, best rearrangement setting 10
Bootstrap[394]: Time 18.942117 seconds, bootstrap likelihood -33085.528534, best rearrangement setting 9
Bootstrap[395]: Time 16.578434 seconds, bootstrap likelihood -33506.608308, best rearrangement setting 9
Bootstrap[396]: Time 17.970336 seconds, bootstrap likelihood -33913.912898, best rearrangement setting 11
Bootstrap[397]: Time 19.687150 seconds, bootstrap likelihood -33855.283573, best rearrangement setting 9
Bootstrap[398]: Time 16.794886 seconds, bootstrap likelihood -32926.534058, best rearrangement setting 5
Bootstrap[399]: Time 18.440670 seconds, bootstrap likelihood -33859.609232, best rearrangement setting 6
Bootstrap[400]: Time 17.915157 seconds, bootstrap likelihood -34630.755972, best rearrangement setting 5
Bootstrap[401]: Time 20.362189 seconds, bootstrap likelihood -33009.634357, best rearrangement setting 14
Bootstrap[402]: Time 19.319242 seconds, bootstrap likelihood -32491.843470, best rearrangement setting 12
Bootstrap[403]: Time 17.055099 seconds, bootstrap likelihood -33568.371046, best rearrangement setting 5
Bootstrap[404]: Time 16.800302 seconds, bootstrap likelihood -33239.155875, best rearrangement setting 15
Bootstrap[405]: Time 21.853465 seconds, bootstrap likelihood -33141.368611, best rearrangement setting 15
Bootstrap[406]: Time 18.394732 seconds, bootstrap likelihood -35801.166087, best rearrangement setting 6
Bootstrap[407]: Time 16.684681 seconds, bootstrap likelihood -32370.321735, best rearrangement setting 6
Bootstrap[408]: Time 20.301470 seconds, bootstrap likelihood -33307.374981, best rearrangement setting 11
Bootstrap[409]: Time 18.225100 seconds, bootstrap likelihood -33654.601930, best rearrangement setting 10
Bootstrap[410]: Time 19.409467 seconds, bootstrap likelihood -32254.684652, best rearrangement setting 15
Bootstrap[411]: Time 22.124109 seconds, bootstrap likelihood -33093.856651, best rearrangement setting 12
Bootstrap[412]: Time 19.014179 seconds, bootstrap likelihood -33578.675172, best rearrangement setting 13
Bootstrap[413]: Time 20.575970 seconds, bootstrap likelihood -33681.995128, best rearrangement setting 15
Bootstrap[414]: Time 17.529313 seconds, bootstrap likelihood -33822.864886, best rearrangement setting 14
Bootstrap[415]: Time 20.115504 seconds, bootstrap likelihood -33040.740275, best rearrangement setting 12
Bootstrap[416]: Time 19.235980 seconds, bootstrap likelihood -33017.813386, best rearrangement setting 14
Bootstrap[417]: Time 18.361918 seconds, bootstrap likelihood -32683.166117, best rearrangement setting 6
Bootstrap[418]: Time 21.220316 seconds, bootstrap likelihood -33844.926093, best rearrangement setting 10
Bootstrap[419]: Time 19.601888 seconds, bootstrap likelihood -33212.488257, best rearrangement setting 9
Bootstrap[420]: Time 19.298358 seconds, bootstrap likelihood -33475.021668, best rearrangement setting 9
Bootstrap[421]: Time 18.166878 seconds, bootstrap likelihood -33995.140430, best rearrangement setting 11
Bootstrap[422]: Time 21.160324 seconds, bootstrap likelihood -32618.199472, best rearrangement setting 12
Bootstrap[423]: Time 17.631816 seconds, bootstrap likelihood -34127.463379, best rearrangement setting 6
Bootstrap[424]: Time 15.997876 seconds, bootstrap likelihood -33377.912970, best rearrangement setting 6
Bootstrap[425]: Time 16.566072 seconds, bootstrap likelihood -33329.354828, best rearrangement setting 6
Bootstrap[426]: Time 19.300604 seconds, bootstrap likelihood -34034.682909, best rearrangement setting 6
Bootstrap[427]: Time 19.146142 seconds, bootstrap likelihood -33708.706218, best rearrangement setting 8
Bootstrap[428]: Time 19.440480 seconds, bootstrap likelihood -33063.986245, best rearrangement setting 10
Bootstrap[429]: Time 18.443996 seconds, bootstrap likelihood -33086.565144, best rearrangement setting 7
Bootstrap[430]: Time 20.233395 seconds, bootstrap likelihood -33148.130359, best rearrangement setting 10
Bootstrap[431]: Time 22.846519 seconds, bootstrap likelihood -32397.992045, best rearrangement setting 15
Bootstrap[432]: Time 18.495058 seconds, bootstrap likelihood -33259.463889, best rearrangement setting 12
Bootstrap[433]: Time 19.524653 seconds, bootstrap likelihood -32948.523401, best rearrangement setting 15
Bootstrap[434]: Time 18.528567 seconds, bootstrap likelihood -32455.155302, best rearrangement setting 11
Bootstrap[435]: Time 19.272333 seconds, bootstrap likelihood -34271.412179, best rearrangement setting 11
Bootstrap[436]: Time 16.786131 seconds, bootstrap likelihood -32932.427737, best rearrangement setting 5
Bootstrap[437]: Time 17.593524 seconds, bootstrap likelihood -33983.770793, best rearrangement setting 6
Bootstrap[438]: Time 17.039853 seconds, bootstrap likelihood -33287.198020, best rearrangement setting 12
Bootstrap[439]: Time 19.417538 seconds, bootstrap likelihood -32627.700252, best rearrangement setting 10
Bootstrap[440]: Time 20.168269 seconds, bootstrap likelihood -33648.795842, best rearrangement setting 13
Bootstrap[441]: Time 17.672515 seconds, bootstrap likelihood -33522.529867, best rearrangement setting 6
Bootstrap[442]: Time 17.755711 seconds, bootstrap likelihood -33173.757377, best rearrangement setting 8
Bootstrap[443]: Time 18.987718 seconds, bootstrap likelihood -32769.819443, best rearrangement setting 7
Bootstrap[444]: Time 19.342944 seconds, bootstrap likelihood -32789.519156, best rearrangement setting 7
Bootstrap[445]: Time 17.625264 seconds, bootstrap likelihood -34025.256050, best rearrangement setting 7
Bootstrap[446]: Time 17.793767 seconds, bootstrap likelihood -34105.726787, best rearrangement setting 11
Bootstrap[447]: Time 19.574893 seconds, bootstrap likelihood -33256.147424, best rearrangement setting 14
Bootstrap[448]: Time 16.898040 seconds, bootstrap likelihood -33660.910762, best rearrangement setting 9
Bootstrap[449]: Time 19.614350 seconds, bootstrap likelihood -33678.717841, best rearrangement setting 15
Bootstrap[450]: Time 18.485729 seconds, bootstrap likelihood -33158.261690, best rearrangement setting 6
Bootstrap[451]: Time 17.434198 seconds, bootstrap likelihood -33505.015405, best rearrangement setting 7
Bootstrap[452]: Time 19.496481 seconds, bootstrap likelihood -33145.130039, best rearrangement setting 13
Bootstrap[453]: Time 16.911713 seconds, bootstrap likelihood -34071.613116, best rearrangement setting 5
Bootstrap[454]: Time 20.160007 seconds, bootstrap likelihood -32559.440605, best rearrangement setting 13
Bootstrap[455]: Time 19.188221 seconds, bootstrap likelihood -33289.016077, best rearrangement setting 8
Bootstrap[456]: Time 18.578920 seconds, bootstrap likelihood -34206.125296, best rearrangement setting 8
Bootstrap[457]: Time 16.868425 seconds, bootstrap likelihood -32598.488368, best rearrangement setting 7
Bootstrap[458]: Time 19.663416 seconds, bootstrap likelihood -32915.650746, best rearrangement setting 12
Bootstrap[459]: Time 18.879469 seconds, bootstrap likelihood -32790.754481, best rearrangement setting 6
Bootstrap[460]: Time 18.990621 seconds, bootstrap likelihood -33733.748206, best rearrangement setting 10
Bootstrap[461]: Time 17.937647 seconds, bootstrap likelihood -34209.428230, best rearrangement setting 7
Bootstrap[462]: Time 16.644812 seconds, bootstrap likelihood -32941.725850, best rearrangement setting 8
Bootstrap[463]: Time 19.940963 seconds, bootstrap likelihood -34564.296932, best rearrangement setting 15
Bootstrap[464]: Time 16.093020 seconds, bootstrap likelihood -33133.217304, best rearrangement setting 5
Bootstrap[465]: Time 17.790447 seconds, bootstrap likelihood -34323.946932, best rearrangement setting 9
Bootstrap[466]: Time 16.140191 seconds, bootstrap likelihood -33493.908481, best rearrangement setting 5
Bootstrap[467]: Time 17.986911 seconds, bootstrap likelihood -33332.633688, best rearrangement setting 11
Bootstrap[468]: Time 20.848181 seconds, bootstrap likelihood -32878.895357, best rearrangement setting 10
Bootstrap[469]: Time 18.862384 seconds, bootstrap likelihood -32955.259568, best rearrangement setting 11
Bootstrap[470]: Time 17.853006 seconds, bootstrap likelihood -32505.200391, best rearrangement setting 9
Bootstrap[471]: Time 18.782171 seconds, bootstrap likelihood -35237.506470, best rearrangement setting 11
Bootstrap[472]: Time 18.054711 seconds, bootstrap likelihood -34060.468639, best rearrangement setting 9
Bootstrap[473]: Time 17.551814 seconds, bootstrap likelihood -33940.089781, best rearrangement setting 11
Bootstrap[474]: Time 16.985267 seconds, bootstrap likelihood -33218.045714, best rearrangement setting 11
Bootstrap[475]: Time 19.204074 seconds, bootstrap likelihood -33408.148607, best rearrangement setting 8
Bootstrap[476]: Time 16.162365 seconds, bootstrap likelihood -32612.464933, best rearrangement setting 5
Bootstrap[477]: Time 15.927009 seconds, bootstrap likelihood -33015.437020, best rearrangement setting 5
Bootstrap[478]: Time 20.307833 seconds, bootstrap likelihood -33344.237082, best rearrangement setting 11
Bootstrap[479]: Time 19.082725 seconds, bootstrap likelihood -33808.054078, best rearrangement setting 7
Bootstrap[480]: Time 17.239520 seconds, bootstrap likelihood -33193.618020, best rearrangement setting 10
Bootstrap[481]: Time 19.190714 seconds, bootstrap likelihood -33951.414846, best rearrangement setting 12
Bootstrap[482]: Time 16.145096 seconds, bootstrap likelihood -33461.042876, best rearrangement setting 5
Bootstrap[483]: Time 16.483418 seconds, bootstrap likelihood -32455.905087, best rearrangement setting 6
Bootstrap[484]: Time 17.989048 seconds, bootstrap likelihood -33204.811146, best rearrangement setting 13
Bootstrap[485]: Time 20.075249 seconds, bootstrap likelihood -33575.018054, best rearrangement setting 14
Bootstrap[486]: Time 18.115532 seconds, bootstrap likelihood -33452.347119, best rearrangement setting 6
Bootstrap[487]: Time 18.049414 seconds, bootstrap likelihood -33811.655008, best rearrangement setting 14
Bootstrap[488]: Time 17.715690 seconds, bootstrap likelihood -32250.135721, best rearrangement setting 8
Bootstrap[489]: Time 17.988856 seconds, bootstrap likelihood -32829.373635, best rearrangement setting 7
Bootstrap[490]: Time 19.820956 seconds, bootstrap likelihood -33110.560547, best rearrangement setting 14
Bootstrap[491]: Time 17.858604 seconds, bootstrap likelihood -33073.917087, best rearrangement setting 12
Bootstrap[492]: Time 19.554718 seconds, bootstrap likelihood -33583.946212, best rearrangement setting 10
Bootstrap[493]: Time 15.595603 seconds, bootstrap likelihood -32743.836090, best rearrangement setting 5
Bootstrap[494]: Time 19.099230 seconds, bootstrap likelihood -32796.847769, best rearrangement setting 8
Bootstrap[495]: Time 17.612461 seconds, bootstrap likelihood -33936.607969, best rearrangement setting 5
Bootstrap[496]: Time 19.703755 seconds, bootstrap likelihood -33663.281193, best rearrangement setting 11
Bootstrap[497]: Time 20.890455 seconds, bootstrap likelihood -34181.373216, best rearrangement setting 13
Bootstrap[498]: Time 19.212371 seconds, bootstrap likelihood -33526.916284, best rearrangement setting 6
Bootstrap[499]: Time 17.762776 seconds, bootstrap likelihood -33544.774264, best rearrangement setting 12
Bootstrap[500]: Time 18.338177 seconds, bootstrap likelihood -34291.453109, best rearrangement setting 6
Bootstrap[501]: Time 18.766599 seconds, bootstrap likelihood -33926.927772, best rearrangement setting 12
Bootstrap[502]: Time 18.826371 seconds, bootstrap likelihood -33485.371921, best rearrangement setting 13
Bootstrap[503]: Time 18.839503 seconds, bootstrap likelihood -33281.169734, best rearrangement setting 11
Bootstrap[504]: Time 19.192573 seconds, bootstrap likelihood -33660.634489, best rearrangement setting 7
Bootstrap[505]: Time 18.546194 seconds, bootstrap likelihood -33479.792291, best rearrangement setting 11
Bootstrap[506]: Time 17.025746 seconds, bootstrap likelihood -33863.365462, best rearrangement setting 12
Bootstrap[507]: Time 18.113874 seconds, bootstrap likelihood -33145.872293, best rearrangement setting 10
Bootstrap[508]: Time 18.856489 seconds, bootstrap likelihood -34330.016175, best rearrangement setting 14
Bootstrap[509]: Time 17.460269 seconds, bootstrap likelihood -32617.639470, best rearrangement setting 6
Bootstrap[510]: Time 19.324945 seconds, bootstrap likelihood -33666.939100, best rearrangement setting 6
Bootstrap[511]: Time 19.330370 seconds, bootstrap likelihood -32770.581773, best rearrangement setting 8
Bootstrap[512]: Time 17.026373 seconds, bootstrap likelihood -33967.773578, best rearrangement setting 8
Bootstrap[513]: Time 20.022036 seconds, bootstrap likelihood -33193.493158, best rearrangement setting 15
Bootstrap[514]: Time 19.186704 seconds, bootstrap likelihood -32854.483942, best rearrangement setting 9
Bootstrap[515]: Time 18.578973 seconds, bootstrap likelihood -34134.210748, best rearrangement setting 8
Bootstrap[516]: Time 19.321199 seconds, bootstrap likelihood -33326.691841, best rearrangement setting 15
Bootstrap[517]: Time 18.867344 seconds, bootstrap likelihood -33744.110439, best rearrangement setting 10
Bootstrap[518]: Time 18.931769 seconds, bootstrap likelihood -32388.648891, best rearrangement setting 15
Bootstrap[519]: Time 17.995249 seconds, bootstrap likelihood -34793.655461, best rearrangement setting 11
Bootstrap[520]: Time 19.562752 seconds, bootstrap likelihood -34027.034830, best rearrangement setting 15
Bootstrap[521]: Time 21.235104 seconds, bootstrap likelihood -33557.671918, best rearrangement setting 15
Bootstrap[522]: Time 20.793470 seconds, bootstrap likelihood -33184.355399, best rearrangement setting 15
Bootstrap[523]: Time 18.329490 seconds, bootstrap likelihood -32314.562296, best rearrangement setting 15
Bootstrap[524]: Time 17.341919 seconds, bootstrap likelihood -32565.777226, best rearrangement setting 5
Bootstrap[525]: Time 19.049805 seconds, bootstrap likelihood -31808.732168, best rearrangement setting 12
Bootstrap[526]: Time 18.021788 seconds, bootstrap likelihood -32480.864488, best rearrangement setting 8
Bootstrap[527]: Time 17.008434 seconds, bootstrap likelihood -33019.542253, best rearrangement setting 7
Bootstrap[528]: Time 18.644850 seconds, bootstrap likelihood -32733.177222, best rearrangement setting 10
Bootstrap[529]: Time 16.374098 seconds, bootstrap likelihood -33437.750991, best rearrangement setting 5
Bootstrap[530]: Time 18.739673 seconds, bootstrap likelihood -33330.576330, best rearrangement setting 8
Bootstrap[531]: Time 19.199947 seconds, bootstrap likelihood -33026.925771, best rearrangement setting 12
Bootstrap[532]: Time 20.502847 seconds, bootstrap likelihood -32348.419341, best rearrangement setting 10
Bootstrap[533]: Time 19.482890 seconds, bootstrap likelihood -33295.437184, best rearrangement setting 14
Bootstrap[534]: Time 19.446084 seconds, bootstrap likelihood -32962.880029, best rearrangement setting 9
Bootstrap[535]: Time 19.982276 seconds, bootstrap likelihood -33016.157098, best rearrangement setting 14
Bootstrap[536]: Time 18.346591 seconds, bootstrap likelihood -34234.753826, best rearrangement setting 15
Bootstrap[537]: Time 18.269835 seconds, bootstrap likelihood -34423.014176, best rearrangement setting 6
Bootstrap[538]: Time 17.125106 seconds, bootstrap likelihood -32908.632221, best rearrangement setting 12
Bootstrap[539]: Time 19.562181 seconds, bootstrap likelihood -33268.081952, best rearrangement setting 10
Bootstrap[540]: Time 20.014546 seconds, bootstrap likelihood -32954.069330, best rearrangement setting 8
Bootstrap[541]: Time 19.568275 seconds, bootstrap likelihood -33915.641581, best rearrangement setting 12
Bootstrap[542]: Time 19.300559 seconds, bootstrap likelihood -33757.015350, best rearrangement setting 8
Bootstrap[543]: Time 19.666415 seconds, bootstrap likelihood -33519.471069, best rearrangement setting 14
Bootstrap[544]: Time 17.448207 seconds, bootstrap likelihood -32136.326262, best rearrangement setting 7
Bootstrap[545]: Time 18.158933 seconds, bootstrap likelihood -33787.267805, best rearrangement setting 15
Bootstrap[546]: Time 19.119267 seconds, bootstrap likelihood -33706.750965, best rearrangement setting 9
Bootstrap[547]: Time 18.875081 seconds, bootstrap likelihood -34197.587512, best rearrangement setting 10
Bootstrap[548]: Time 16.791644 seconds, bootstrap likelihood -32760.911624, best rearrangement setting 5
Bootstrap[549]: Time 19.438794 seconds, bootstrap likelihood -32681.111034, best rearrangement setting 12
Bootstrap[550]: Time 21.009874 seconds, bootstrap likelihood -33705.829351, best rearrangement setting 15
Bootstrap[551]: Time 19.003340 seconds, bootstrap likelihood -33645.790172, best rearrangement setting 12
Bootstrap[552]: Time 18.624268 seconds, bootstrap likelihood -33253.005493, best rearrangement setting 13
Bootstrap[553]: Time 19.476852 seconds, bootstrap likelihood -33400.602131, best rearrangement setting 13
Bootstrap[554]: Time 21.051562 seconds, bootstrap likelihood -33722.875954, best rearrangement setting 10
Bootstrap[555]: Time 18.906684 seconds, bootstrap likelihood -33061.258361, best rearrangement setting 9
Bootstrap[556]: Time 19.128603 seconds, bootstrap likelihood -32721.510401, best rearrangement setting 12
Bootstrap[557]: Time 17.112921 seconds, bootstrap likelihood -32128.190238, best rearrangement setting 10
Bootstrap[558]: Time 17.619277 seconds, bootstrap likelihood -33170.467034, best rearrangement setting 15
Bootstrap[559]: Time 17.552080 seconds, bootstrap likelihood -33353.382631, best rearrangement setting 6
Bootstrap[560]: Time 15.810627 seconds, bootstrap likelihood -31769.295827, best rearrangement setting 5
Bootstrap[561]: Time 17.975613 seconds, bootstrap likelihood -32578.591981, best rearrangement setting 9
Bootstrap[562]: Time 19.641829 seconds, bootstrap likelihood -33521.116729, best rearrangement setting 9
Bootstrap[563]: Time 18.439170 seconds, bootstrap likelihood -34701.325554, best rearrangement setting 15
Bootstrap[564]: Time 17.059415 seconds, bootstrap likelihood -34279.817283, best rearrangement setting 7
Bootstrap[565]: Time 17.647827 seconds, bootstrap likelihood -33630.120225, best rearrangement setting 6
Bootstrap[566]: Time 21.255265 seconds, bootstrap likelihood -33458.400419, best rearrangement setting 10
Bootstrap[567]: Time 18.834908 seconds, bootstrap likelihood -33398.676601, best rearrangement setting 8
Bootstrap[568]: Time 18.796353 seconds, bootstrap likelihood -34764.237851, best rearrangement setting 8
Bootstrap[569]: Time 18.993152 seconds, bootstrap likelihood -33682.369948, best rearrangement setting 13
Bootstrap[570]: Time 20.050797 seconds, bootstrap likelihood -34076.686117, best rearrangement setting 8
Bootstrap[571]: Time 18.975535 seconds, bootstrap likelihood -33320.033204, best rearrangement setting 9
Bootstrap[572]: Time 18.901403 seconds, bootstrap likelihood -33791.420702, best rearrangement setting 13
Bootstrap[573]: Time 18.017075 seconds, bootstrap likelihood -33819.528416, best rearrangement setting 8
Bootstrap[574]: Time 19.660526 seconds, bootstrap likelihood -33019.643404, best rearrangement setting 8
Bootstrap[575]: Time 17.707223 seconds, bootstrap likelihood -32183.237819, best rearrangement setting 5
Bootstrap[576]: Time 18.535603 seconds, bootstrap likelihood -34139.146957, best rearrangement setting 6
Bootstrap[577]: Time 19.482654 seconds, bootstrap likelihood -32699.048468, best rearrangement setting 6
Bootstrap[578]: Time 16.845474 seconds, bootstrap likelihood -32272.676637, best rearrangement setting 6
Bootstrap[579]: Time 17.733930 seconds, bootstrap likelihood -33941.077089, best rearrangement setting 11
Bootstrap[580]: Time 19.679441 seconds, bootstrap likelihood -31649.659038, best rearrangement setting 7
Bootstrap[581]: Time 19.971188 seconds, bootstrap likelihood -32989.673727, best rearrangement setting 12
Bootstrap[582]: Time 20.425043 seconds, bootstrap likelihood -33283.116240, best rearrangement setting 15
Bootstrap[583]: Time 19.257563 seconds, bootstrap likelihood -33558.304542, best rearrangement setting 12
Bootstrap[584]: Time 18.780407 seconds, bootstrap likelihood -32981.906364, best rearrangement setting 10
Bootstrap[585]: Time 16.569573 seconds, bootstrap likelihood -32613.007440, best rearrangement setting 5
Bootstrap[586]: Time 18.878318 seconds, bootstrap likelihood -32700.013724, best rearrangement setting 12
Bootstrap[587]: Time 17.412509 seconds, bootstrap likelihood -33112.289717, best rearrangement setting 14
Bootstrap[588]: Time 18.706984 seconds, bootstrap likelihood -34283.758760, best rearrangement setting 14
Bootstrap[589]: Time 18.554689 seconds, bootstrap likelihood -33202.000693, best rearrangement setting 9
Bootstrap[590]: Time 19.737107 seconds, bootstrap likelihood -32843.138127, best rearrangement setting 13
Bootstrap[591]: Time 18.481944 seconds, bootstrap likelihood -33215.220189, best rearrangement setting 10
Bootstrap[592]: Time 17.298218 seconds, bootstrap likelihood -33785.618744, best rearrangement setting 6
Bootstrap[593]: Time 18.893695 seconds, bootstrap likelihood -33175.217697, best rearrangement setting 12
Bootstrap[594]: Time 17.976950 seconds, bootstrap likelihood -33564.245521, best rearrangement setting 13
Bootstrap[595]: Time 18.779499 seconds, bootstrap likelihood -33280.091487, best rearrangement setting 8
Bootstrap[596]: Time 15.983638 seconds, bootstrap likelihood -34271.641683, best rearrangement setting 11
Bootstrap[597]: Time 17.971453 seconds, bootstrap likelihood -33735.201816, best rearrangement setting 15
Bootstrap[598]: Time 17.344364 seconds, bootstrap likelihood -33096.712525, best rearrangement setting 9
Bootstrap[599]: Time 18.595779 seconds, bootstrap likelihood -33795.494914, best rearrangement setting 7
Bootstrap[600]: Time 17.274949 seconds, bootstrap likelihood -34522.411172, best rearrangement setting 12
Bootstrap[601]: Time 17.026390 seconds, bootstrap likelihood -33917.048644, best rearrangement setting 5
Bootstrap[602]: Time 16.331311 seconds, bootstrap likelihood -33065.315999, best rearrangement setting 8
Bootstrap[603]: Time 17.109244 seconds, bootstrap likelihood -33828.008094, best rearrangement setting 13
Bootstrap[604]: Time 18.657174 seconds, bootstrap likelihood -33822.947014, best rearrangement setting 12
Bootstrap[605]: Time 19.555289 seconds, bootstrap likelihood -33677.277789, best rearrangement setting 15
Bootstrap[606]: Time 19.613216 seconds, bootstrap likelihood -32542.610060, best rearrangement setting 14
Bootstrap[607]: Time 19.078810 seconds, bootstrap likelihood -33920.394497, best rearrangement setting 10
Bootstrap[608]: Time 16.766610 seconds, bootstrap likelihood -32806.486084, best rearrangement setting 5
Bootstrap[609]: Time 18.583144 seconds, bootstrap likelihood -33350.071767, best rearrangement setting 10
Bootstrap[610]: Time 19.112186 seconds, bootstrap likelihood -33784.478538, best rearrangement setting 10
Bootstrap[611]: Time 16.595150 seconds, bootstrap likelihood -34349.242036, best rearrangement setting 5
Bootstrap[612]: Time 15.058958 seconds, bootstrap likelihood -33171.064439, best rearrangement setting 5
Bootstrap[613]: Time 17.083290 seconds, bootstrap likelihood -32148.392889, best rearrangement setting 5
Bootstrap[614]: Time 17.736579 seconds, bootstrap likelihood -33959.427020, best rearrangement setting 12
Bootstrap[615]: Time 19.663155 seconds, bootstrap likelihood -34531.882090, best rearrangement setting 9
Bootstrap[616]: Time 17.452229 seconds, bootstrap likelihood -33304.350010, best rearrangement setting 9
Bootstrap[617]: Time 17.692337 seconds, bootstrap likelihood -33850.484327, best rearrangement setting 15
Bootstrap[618]: Time 19.547066 seconds, bootstrap likelihood -33283.258588, best rearrangement setting 12
Bootstrap[619]: Time 19.180768 seconds, bootstrap likelihood -33718.507037, best rearrangement setting 12
Bootstrap[620]: Time 18.802980 seconds, bootstrap likelihood -33462.837523, best rearrangement setting 14
Bootstrap[621]: Time 19.569365 seconds, bootstrap likelihood -34501.264127, best rearrangement setting 9
Bootstrap[622]: Time 18.280741 seconds, bootstrap likelihood -33085.070733, best rearrangement setting 15
Bootstrap[623]: Time 18.533515 seconds, bootstrap likelihood -32897.129109, best rearrangement setting 13
Bootstrap[624]: Time 18.597790 seconds, bootstrap likelihood -33529.465776, best rearrangement setting 11
Bootstrap[625]: Time 20.760695 seconds, bootstrap likelihood -32973.418793, best rearrangement setting 13
Bootstrap[626]: Time 17.536658 seconds, bootstrap likelihood -33486.361089, best rearrangement setting 13
Bootstrap[627]: Time 19.347772 seconds, bootstrap likelihood -32294.814683, best rearrangement setting 11
Bootstrap[628]: Time 19.416585 seconds, bootstrap likelihood -33797.826378, best rearrangement setting 15
Bootstrap[629]: Time 17.521209 seconds, bootstrap likelihood -33998.968845, best rearrangement setting 5
Bootstrap[630]: Time 16.810185 seconds, bootstrap likelihood -32399.608760, best rearrangement setting 5
Bootstrap[631]: Time 17.588109 seconds, bootstrap likelihood -33307.224851, best rearrangement setting 7
Bootstrap[632]: Time 19.532829 seconds, bootstrap likelihood -33000.761167, best rearrangement setting 10
Bootstrap[633]: Time 19.150080 seconds, bootstrap likelihood -33534.218388, best rearrangement setting 9
Bootstrap[634]: Time 16.453673 seconds, bootstrap likelihood -32827.324464, best rearrangement setting 7
Bootstrap[635]: Time 18.948172 seconds, bootstrap likelihood -33032.132424, best rearrangement setting 11
Bootstrap[636]: Time 17.043538 seconds, bootstrap likelihood -32125.797370, best rearrangement setting 8
Bootstrap[637]: Time 19.828810 seconds, bootstrap likelihood -33743.548512, best rearrangement setting 15
Bootstrap[638]: Time 19.694465 seconds, bootstrap likelihood -33302.473237, best rearrangement setting 15
Bootstrap[639]: Time 16.575459 seconds, bootstrap likelihood -34202.013598, best rearrangement setting 6
Bootstrap[640]: Time 17.874941 seconds, bootstrap likelihood -33047.017117, best rearrangement setting 13
Bootstrap[641]: Time 18.944509 seconds, bootstrap likelihood -33781.314920, best rearrangement setting 6
Bootstrap[642]: Time 17.666999 seconds, bootstrap likelihood -33879.052345, best rearrangement setting 7
Bootstrap[643]: Time 18.758674 seconds, bootstrap likelihood -33068.695238, best rearrangement setting 11
Bootstrap[644]: Time 18.267758 seconds, bootstrap likelihood -34116.109649, best rearrangement setting 11
Bootstrap[645]: Time 18.706513 seconds, bootstrap likelihood -33220.914441, best rearrangement setting 11
Bootstrap[646]: Time 18.904698 seconds, bootstrap likelihood -33741.718609, best rearrangement setting 11
Bootstrap[647]: Time 16.817023 seconds, bootstrap likelihood -32769.844313, best rearrangement setting 7
Bootstrap[648]: Time 18.552278 seconds, bootstrap likelihood -32759.988282, best rearrangement setting 14
Bootstrap[649]: Time 18.520540 seconds, bootstrap likelihood -32871.537152, best rearrangement setting 13
Bootstrap[650]: Time 18.628639 seconds, bootstrap likelihood -33275.531433, best rearrangement setting 9
Bootstrap[651]: Time 19.605131 seconds, bootstrap likelihood -33529.427254, best rearrangement setting 8
Bootstrap[652]: Time 21.063571 seconds, bootstrap likelihood -33440.398420, best rearrangement setting 13
Bootstrap[653]: Time 17.255223 seconds, bootstrap likelihood -33598.966340, best rearrangement setting 5
Bootstrap[654]: Time 19.179369 seconds, bootstrap likelihood -33302.527861, best rearrangement setting 14
Bootstrap[655]: Time 16.099406 seconds, bootstrap likelihood -32548.862062, best rearrangement setting 9
Bootstrap[656]: Time 21.101432 seconds, bootstrap likelihood -34026.285263, best rearrangement setting 8
Bootstrap[657]: Time 17.381408 seconds, bootstrap likelihood -33730.630642, best rearrangement setting 8
Bootstrap[658]: Time 19.518756 seconds, bootstrap likelihood -33914.726984, best rearrangement setting 12
Bootstrap[659]: Time 18.995682 seconds, bootstrap likelihood -34409.564635, best rearrangement setting 9
Bootstrap[660]: Time 16.021924 seconds, bootstrap likelihood -33483.744189, best rearrangement setting 7
Bootstrap[661]: Time 17.499688 seconds, bootstrap likelihood -32903.918155, best rearrangement setting 10
Bootstrap[662]: Time 17.778808 seconds, bootstrap likelihood -33012.953099, best rearrangement setting 10
Bootstrap[663]: Time 16.807335 seconds, bootstrap likelihood -33627.155321, best rearrangement setting 6
Bootstrap[664]: Time 18.157874 seconds, bootstrap likelihood -32837.945521, best rearrangement setting 15
Bootstrap[665]: Time 18.567271 seconds, bootstrap likelihood -32744.051299, best rearrangement setting 6
Bootstrap[666]: Time 18.723711 seconds, bootstrap likelihood -34537.381636, best rearrangement setting 11
Bootstrap[667]: Time 21.495968 seconds, bootstrap likelihood -32818.400560, best rearrangement setting 15
Bootstrap[668]: Time 19.590577 seconds, bootstrap likelihood -33584.175123, best rearrangement setting 11
Bootstrap[669]: Time 16.380970 seconds, bootstrap likelihood -32751.860752, best rearrangement setting 5
Bootstrap[670]: Time 17.728282 seconds, bootstrap likelihood -33042.560542, best rearrangement setting 7
Bootstrap[671]: Time 18.242181 seconds, bootstrap likelihood -34101.066457, best rearrangement setting 8
Bootstrap[672]: Time 18.386300 seconds, bootstrap likelihood -33282.251310, best rearrangement setting 6
Bootstrap[673]: Time 19.217620 seconds, bootstrap likelihood -33538.545561, best rearrangement setting 12
Bootstrap[674]: Time 16.748877 seconds, bootstrap likelihood -33578.705599, best rearrangement setting 5
Bootstrap[675]: Time 17.176786 seconds, bootstrap likelihood -32952.977706, best rearrangement setting 8
Bootstrap[676]: Time 18.769588 seconds, bootstrap likelihood -34175.471049, best rearrangement setting 15
Bootstrap[677]: Time 19.514414 seconds, bootstrap likelihood -33494.163852, best rearrangement setting 13
Bootstrap[678]: Time 17.703114 seconds, bootstrap likelihood -33690.813800, best rearrangement setting 5
Bootstrap[679]: Time 19.906968 seconds, bootstrap likelihood -33671.724742, best rearrangement setting 14
Bootstrap[680]: Time 18.266312 seconds, bootstrap likelihood -33298.405024, best rearrangement setting 5
Bootstrap[681]: Time 17.830418 seconds, bootstrap likelihood -32748.646974, best rearrangement setting 7
Bootstrap[682]: Time 19.807670 seconds, bootstrap likelihood -34224.503821, best rearrangement setting 14
Bootstrap[683]: Time 16.955702 seconds, bootstrap likelihood -34115.871938, best rearrangement setting 12
Bootstrap[684]: Time 19.978372 seconds, bootstrap likelihood -34162.917315, best rearrangement setting 12
Bootstrap[685]: Time 20.740043 seconds, bootstrap likelihood -33743.011171, best rearrangement setting 8
Bootstrap[686]: Time 19.483525 seconds, bootstrap likelihood -32698.577518, best rearrangement setting 11
Bootstrap[687]: Time 20.073614 seconds, bootstrap likelihood -33206.125720, best rearrangement setting 10
Bootstrap[688]: Time 20.170000 seconds, bootstrap likelihood -32639.664657, best rearrangement setting 15
Bootstrap[689]: Time 17.128023 seconds, bootstrap likelihood -33090.022702, best rearrangement setting 5
Bootstrap[690]: Time 19.459693 seconds, bootstrap likelihood -32923.473324, best rearrangement setting 10
Bootstrap[691]: Time 18.477951 seconds, bootstrap likelihood -33099.927560, best rearrangement setting 9
Bootstrap[692]: Time 18.532323 seconds, bootstrap likelihood -33600.521790, best rearrangement setting 11
Bootstrap[693]: Time 17.215379 seconds, bootstrap likelihood -33759.783052, best rearrangement setting 12
Bootstrap[694]: Time 19.361646 seconds, bootstrap likelihood -33521.241566, best rearrangement setting 11
Bootstrap[695]: Time 19.841002 seconds, bootstrap likelihood -33418.853732, best rearrangement setting 9
Bootstrap[696]: Time 16.011865 seconds, bootstrap likelihood -33322.423966, best rearrangement setting 5
Bootstrap[697]: Time 17.698092 seconds, bootstrap likelihood -33119.664624, best rearrangement setting 7
Bootstrap[698]: Time 19.760933 seconds, bootstrap likelihood -32978.694067, best rearrangement setting 11
Bootstrap[699]: Time 19.820992 seconds, bootstrap likelihood -33491.985992, best rearrangement setting 13
Bootstrap[700]: Time 19.362676 seconds, bootstrap likelihood -33386.346461, best rearrangement setting 11
Bootstrap[701]: Time 17.103199 seconds, bootstrap likelihood -32891.383613, best rearrangement setting 7
Bootstrap[702]: Time 18.242338 seconds, bootstrap likelihood -33144.212357, best rearrangement setting 7
Bootstrap[703]: Time 19.055299 seconds, bootstrap likelihood -32923.937711, best rearrangement setting 12
Bootstrap[704]: Time 20.113462 seconds, bootstrap likelihood -32331.718173, best rearrangement setting 11
Bootstrap[705]: Time 16.867509 seconds, bootstrap likelihood -34082.896055, best rearrangement setting 8
Bootstrap[706]: Time 18.451293 seconds, bootstrap likelihood -33220.544870, best rearrangement setting 9
Bootstrap[707]: Time 19.436139 seconds, bootstrap likelihood -34279.710086, best rearrangement setting 12
Bootstrap[708]: Time 17.208884 seconds, bootstrap likelihood -34104.394343, best rearrangement setting 6
Bootstrap[709]: Time 16.962895 seconds, bootstrap likelihood -32985.835491, best rearrangement setting 6
Bootstrap[710]: Time 20.102952 seconds, bootstrap likelihood -32749.372543, best rearrangement setting 8
Bootstrap[711]: Time 18.478309 seconds, bootstrap likelihood -33614.309716, best rearrangement setting 7
Bootstrap[712]: Time 20.300948 seconds, bootstrap likelihood -33221.055134, best rearrangement setting 15
Bootstrap[713]: Time 16.940021 seconds, bootstrap likelihood -33961.341272, best rearrangement setting 9
Bootstrap[714]: Time 18.894844 seconds, bootstrap likelihood -34127.166716, best rearrangement setting 13
Bootstrap[715]: Time 17.525278 seconds, bootstrap likelihood -32817.185674, best rearrangement setting 8
Bootstrap[716]: Time 19.994178 seconds, bootstrap likelihood -33703.687686, best rearrangement setting 10
Bootstrap[717]: Time 20.177765 seconds, bootstrap likelihood -31984.223206, best rearrangement setting 9
Bootstrap[718]: Time 19.165770 seconds, bootstrap likelihood -31967.841289, best rearrangement setting 6
Bootstrap[719]: Time 19.266681 seconds, bootstrap likelihood -33131.947185, best rearrangement setting 10
Bootstrap[720]: Time 19.036377 seconds, bootstrap likelihood -34410.189495, best rearrangement setting 14
Bootstrap[721]: Time 18.772059 seconds, bootstrap likelihood -33205.406691, best rearrangement setting 6
Bootstrap[722]: Time 19.686280 seconds, bootstrap likelihood -34401.569984, best rearrangement setting 8
Bootstrap[723]: Time 20.631845 seconds, bootstrap likelihood -33453.660678, best rearrangement setting 14
Bootstrap[724]: Time 17.878341 seconds, bootstrap likelihood -33346.295164, best rearrangement setting 15
Bootstrap[725]: Time 19.403702 seconds, bootstrap likelihood -32404.020800, best rearrangement setting 12
Bootstrap[726]: Time 21.016673 seconds, bootstrap likelihood -32974.536239, best rearrangement setting 15
Bootstrap[727]: Time 18.603046 seconds, bootstrap likelihood -33621.194151, best rearrangement setting 13
Bootstrap[728]: Time 19.464474 seconds, bootstrap likelihood -34513.552230, best rearrangement setting 15
Bootstrap[729]: Time 16.939819 seconds, bootstrap likelihood -34382.193763, best rearrangement setting 5
Bootstrap[730]: Time 19.478727 seconds, bootstrap likelihood -33254.663975, best rearrangement setting 11
Bootstrap[731]: Time 20.609128 seconds, bootstrap likelihood -32346.834934, best rearrangement setting 14
Bootstrap[732]: Time 17.010183 seconds, bootstrap likelihood -33979.251133, best rearrangement setting 6
Bootstrap[733]: Time 16.448532 seconds, bootstrap likelihood -35050.061292, best rearrangement setting 5
Bootstrap[734]: Time 19.354661 seconds, bootstrap likelihood -33636.863195, best rearrangement setting 8
Bootstrap[735]: Time 17.775851 seconds, bootstrap likelihood -32095.584189, best rearrangement setting 8
Bootstrap[736]: Time 20.109398 seconds, bootstrap likelihood -33176.831894, best rearrangement setting 12
Bootstrap[737]: Time 19.254092 seconds, bootstrap likelihood -33386.666169, best rearrangement setting 7
Bootstrap[738]: Time 20.766163 seconds, bootstrap likelihood -32556.396574, best rearrangement setting 14
Bootstrap[739]: Time 21.316472 seconds, bootstrap likelihood -33093.524438, best rearrangement setting 12
Bootstrap[740]: Time 20.450520 seconds, bootstrap likelihood -32793.081871, best rearrangement setting 13
Bootstrap[741]: Time 18.901637 seconds, bootstrap likelihood -33520.790666, best rearrangement setting 12
Bootstrap[742]: Time 20.601398 seconds, bootstrap likelihood -32972.320104, best rearrangement setting 12
Bootstrap[743]: Time 17.868477 seconds, bootstrap likelihood -34377.050294, best rearrangement setting 14
Bootstrap[744]: Time 20.853163 seconds, bootstrap likelihood -33476.431567, best rearrangement setting 11
Bootstrap[745]: Time 20.352050 seconds, bootstrap likelihood -33857.289555, best rearrangement setting 13
Bootstrap[746]: Time 20.059086 seconds, bootstrap likelihood -34243.387001, best rearrangement setting 13
Bootstrap[747]: Time 19.145555 seconds, bootstrap likelihood -32851.391670, best rearrangement setting 12
Bootstrap[748]: Time 17.569056 seconds, bootstrap likelihood -33043.426596, best rearrangement setting 5
Bootstrap[749]: Time 21.263033 seconds, bootstrap likelihood -33208.023986, best rearrangement setting 14
Bootstrap[750]: Time 19.258800 seconds, bootstrap likelihood -34315.285331, best rearrangement setting 8
Bootstrap[751]: Time 15.612597 seconds, bootstrap likelihood -32970.814364, best rearrangement setting 5
Bootstrap[752]: Time 20.556628 seconds, bootstrap likelihood -33047.151462, best rearrangement setting 11
Bootstrap[753]: Time 15.742354 seconds, bootstrap likelihood -32978.023160, best rearrangement setting 6
Bootstrap[754]: Time 20.190068 seconds, bootstrap likelihood -33367.521556, best rearrangement setting 15
Bootstrap[755]: Time 17.883793 seconds, bootstrap likelihood -32651.640460, best rearrangement setting 9
Bootstrap[756]: Time 21.099629 seconds, bootstrap likelihood -32450.537874, best rearrangement setting 14
Bootstrap[757]: Time 19.735676 seconds, bootstrap likelihood -34059.156300, best rearrangement setting 11
Bootstrap[758]: Time 18.363986 seconds, bootstrap likelihood -33239.617739, best rearrangement setting 7
Bootstrap[759]: Time 15.699152 seconds, bootstrap likelihood -32017.095138, best rearrangement setting 8
Bootstrap[760]: Time 19.914402 seconds, bootstrap likelihood -32555.184945, best rearrangement setting 10
Bootstrap[761]: Time 17.896031 seconds, bootstrap likelihood -33639.940303, best rearrangement setting 7
Bootstrap[762]: Time 18.205616 seconds, bootstrap likelihood -33086.854907, best rearrangement setting 9
Bootstrap[763]: Time 19.033730 seconds, bootstrap likelihood -33312.176829, best rearrangement setting 11
Bootstrap[764]: Time 19.572647 seconds, bootstrap likelihood -33577.124564, best rearrangement setting 15
Bootstrap[765]: Time 18.194712 seconds, bootstrap likelihood -33800.510172, best rearrangement setting 8
Bootstrap[766]: Time 20.168190 seconds, bootstrap likelihood -33565.736739, best rearrangement setting 14
Bootstrap[767]: Time 20.706815 seconds, bootstrap likelihood -33365.887216, best rearrangement setting 13
Bootstrap[768]: Time 18.539256 seconds, bootstrap likelihood -34151.967364, best rearrangement setting 11
Bootstrap[769]: Time 18.525893 seconds, bootstrap likelihood -33278.385260, best rearrangement setting 8
Bootstrap[770]: Time 20.207321 seconds, bootstrap likelihood -33047.721167, best rearrangement setting 11
Bootstrap[771]: Time 20.293161 seconds, bootstrap likelihood -33273.171632, best rearrangement setting 9
Bootstrap[772]: Time 20.486203 seconds, bootstrap likelihood -32588.409603, best rearrangement setting 11
Bootstrap[773]: Time 18.779089 seconds, bootstrap likelihood -33567.092319, best rearrangement setting 5
Bootstrap[774]: Time 16.767546 seconds, bootstrap likelihood -32226.952387, best rearrangement setting 5
Bootstrap[775]: Time 18.838021 seconds, bootstrap likelihood -33877.450858, best rearrangement setting 10
Bootstrap[776]: Time 19.245931 seconds, bootstrap likelihood -32650.289480, best rearrangement setting 11
Bootstrap[777]: Time 18.408441 seconds, bootstrap likelihood -33471.885169, best rearrangement setting 6
Bootstrap[778]: Time 19.532910 seconds, bootstrap likelihood -33653.433360, best rearrangement setting 8
Bootstrap[779]: Time 17.533549 seconds, bootstrap likelihood -33517.843615, best rearrangement setting 6
Bootstrap[780]: Time 19.876844 seconds, bootstrap likelihood -33459.493172, best rearrangement setting 13
Bootstrap[781]: Time 21.325376 seconds, bootstrap likelihood -33388.680377, best rearrangement setting 15
Bootstrap[782]: Time 19.346658 seconds, bootstrap likelihood -33751.991109, best rearrangement setting 15
Bootstrap[783]: Time 18.228585 seconds, bootstrap likelihood -33591.514620, best rearrangement setting 8
Bootstrap[784]: Time 18.669224 seconds, bootstrap likelihood -33123.771996, best rearrangement setting 8
Bootstrap[785]: Time 16.742450 seconds, bootstrap likelihood -33732.257225, best rearrangement setting 5
Bootstrap[786]: Time 16.908035 seconds, bootstrap likelihood -33066.310586, best rearrangement setting 6
Bootstrap[787]: Time 19.967846 seconds, bootstrap likelihood -33793.828538, best rearrangement setting 14
Bootstrap[788]: Time 18.176281 seconds, bootstrap likelihood -32742.096205, best rearrangement setting 5
Bootstrap[789]: Time 17.810692 seconds, bootstrap likelihood -33252.121710, best rearrangement setting 15
Bootstrap[790]: Time 18.243512 seconds, bootstrap likelihood -34037.109402, best rearrangement setting 14
Bootstrap[791]: Time 17.685504 seconds, bootstrap likelihood -32735.384158, best rearrangement setting 10
Bootstrap[792]: Time 18.050562 seconds, bootstrap likelihood -32558.724904, best rearrangement setting 8
Bootstrap[793]: Time 19.236940 seconds, bootstrap likelihood -33600.034846, best rearrangement setting 12
Bootstrap[794]: Time 19.839016 seconds, bootstrap likelihood -34103.164432, best rearrangement setting 7
Bootstrap[795]: Time 17.576485 seconds, bootstrap likelihood -34008.726022, best rearrangement setting 15
Bootstrap[796]: Time 19.238768 seconds, bootstrap likelihood -33246.376167, best rearrangement setting 12
Bootstrap[797]: Time 17.328705 seconds, bootstrap likelihood -32554.251160, best rearrangement setting 6
Bootstrap[798]: Time 20.190164 seconds, bootstrap likelihood -32850.454747, best rearrangement setting 15
Bootstrap[799]: Time 20.158693 seconds, bootstrap likelihood -34054.105252, best rearrangement setting 13
Bootstrap[800]: Time 19.047728 seconds, bootstrap likelihood -33139.531678, best rearrangement setting 12
Bootstrap[801]: Time 19.892957 seconds, bootstrap likelihood -34221.417756, best rearrangement setting 11
Bootstrap[802]: Time 18.154929 seconds, bootstrap likelihood -33821.972301, best rearrangement setting 13
Bootstrap[803]: Time 18.529576 seconds, bootstrap likelihood -32999.060635, best rearrangement setting 11
Bootstrap[804]: Time 18.295649 seconds, bootstrap likelihood -32246.019798, best rearrangement setting 8
Bootstrap[805]: Time 20.274412 seconds, bootstrap likelihood -32953.764302, best rearrangement setting 14
Bootstrap[806]: Time 19.226354 seconds, bootstrap likelihood -32448.074076, best rearrangement setting 8
Bootstrap[807]: Time 19.333042 seconds, bootstrap likelihood -33540.113786, best rearrangement setting 7
Bootstrap[808]: Time 18.132085 seconds, bootstrap likelihood -33274.573300, best rearrangement setting 14
Bootstrap[809]: Time 22.134342 seconds, bootstrap likelihood -33159.713057, best rearrangement setting 13
Bootstrap[810]: Time 20.003568 seconds, bootstrap likelihood -33788.418498, best rearrangement setting 13
Bootstrap[811]: Time 19.656156 seconds, bootstrap likelihood -33144.849653, best rearrangement setting 14
Bootstrap[812]: Time 17.670079 seconds, bootstrap likelihood -32852.356048, best rearrangement setting 10
Bootstrap[813]: Time 20.180179 seconds, bootstrap likelihood -32436.198900, best rearrangement setting 13
Bootstrap[814]: Time 20.353531 seconds, bootstrap likelihood -33060.182364, best rearrangement setting 12
Bootstrap[815]: Time 19.731012 seconds, bootstrap likelihood -33104.068894, best rearrangement setting 13
Bootstrap[816]: Time 17.875411 seconds, bootstrap likelihood -33924.854804, best rearrangement setting 7
Bootstrap[817]: Time 16.168085 seconds, bootstrap likelihood -33057.673089, best rearrangement setting 6
Bootstrap[818]: Time 18.163798 seconds, bootstrap likelihood -33985.607101, best rearrangement setting 9
Bootstrap[819]: Time 16.327728 seconds, bootstrap likelihood -33862.592481, best rearrangement setting 10
Bootstrap[820]: Time 16.860874 seconds, bootstrap likelihood -33678.255188, best rearrangement setting 5
Bootstrap[821]: Time 21.468935 seconds, bootstrap likelihood -33197.267494, best rearrangement setting 15
Bootstrap[822]: Time 18.738729 seconds, bootstrap likelihood -34592.968437, best rearrangement setting 7
Bootstrap[823]: Time 17.763651 seconds, bootstrap likelihood -33183.967595, best rearrangement setting 8
Bootstrap[824]: Time 18.157175 seconds, bootstrap likelihood -33529.807211, best rearrangement setting 5
Bootstrap[825]: Time 18.481209 seconds, bootstrap likelihood -33598.477971, best rearrangement setting 14
Bootstrap[826]: Time 19.845030 seconds, bootstrap likelihood -33803.424420, best rearrangement setting 13
Bootstrap[827]: Time 20.557815 seconds, bootstrap likelihood -34236.315758, best rearrangement setting 15
Bootstrap[828]: Time 18.737083 seconds, bootstrap likelihood -33349.934320, best rearrangement setting 12
Bootstrap[829]: Time 16.347436 seconds, bootstrap likelihood -33477.283031, best rearrangement setting 8
Bootstrap[830]: Time 19.037995 seconds, bootstrap likelihood -33648.478139, best rearrangement setting 13
Bootstrap[831]: Time 22.288344 seconds, bootstrap likelihood -34255.207849, best rearrangement setting 10
Bootstrap[832]: Time 19.333770 seconds, bootstrap likelihood -32458.991516, best rearrangement setting 15
Bootstrap[833]: Time 19.755888 seconds, bootstrap likelihood -32647.326603, best rearrangement setting 12
Bootstrap[834]: Time 18.528838 seconds, bootstrap likelihood -33391.617766, best rearrangement setting 10
Bootstrap[835]: Time 19.171764 seconds, bootstrap likelihood -33647.647908, best rearrangement setting 7
Bootstrap[836]: Time 17.710105 seconds, bootstrap likelihood -32488.323837, best rearrangement setting 7
Bootstrap[837]: Time 18.814487 seconds, bootstrap likelihood -32449.651868, best rearrangement setting 8
Bootstrap[838]: Time 19.107941 seconds, bootstrap likelihood -33112.805116, best rearrangement setting 8
Bootstrap[839]: Time 18.374161 seconds, bootstrap likelihood -32795.409156, best rearrangement setting 13
Bootstrap[840]: Time 20.893307 seconds, bootstrap likelihood -33371.270277, best rearrangement setting 12
Bootstrap[841]: Time 18.005562 seconds, bootstrap likelihood -33729.187873, best rearrangement setting 8
Bootstrap[842]: Time 19.124988 seconds, bootstrap likelihood -33808.726987, best rearrangement setting 10
Bootstrap[843]: Time 18.884354 seconds, bootstrap likelihood -33564.941003, best rearrangement setting 15
Bootstrap[844]: Time 19.758698 seconds, bootstrap likelihood -32547.349540, best rearrangement setting 9
Bootstrap[845]: Time 18.325553 seconds, bootstrap likelihood -32626.782192, best rearrangement setting 8
Bootstrap[846]: Time 21.526458 seconds, bootstrap likelihood -33946.543343, best rearrangement setting 14
Bootstrap[847]: Time 19.655272 seconds, bootstrap likelihood -34296.338623, best rearrangement setting 9
Bootstrap[848]: Time 15.588729 seconds, bootstrap likelihood -34195.642951, best rearrangement setting 8
Bootstrap[849]: Time 17.228894 seconds, bootstrap likelihood -33208.619474, best rearrangement setting 5


Stopped Rapid BS search after 850 replicates with MRE-based Bootstopping criterion
WRF Average of 100 random splits: 1.941737
Overall Time for 850 Rapid Bootstraps 15842.358202 seconds
Average Time per Rapid Bootstrap 18.638068 seconds

Starting ML Search ...

Fast ML optimization finished

Fast ML search Time: 9169.908361 seconds

Slow ML Search 0 Likelihood: -38240.290502
Slow ML Search 1 Likelihood: -38240.130488
Slow ML Search 2 Likelihood: -38240.462324
Slow ML Search 3 Likelihood: -38240.502535
Slow ML Search 4 Likelihood: -38240.130747
Slow ML Search 5 Likelihood: -38240.130343
Slow ML Search 6 Likelihood: -38240.130254
Slow ML Search 7 Likelihood: -38240.130256
Slow ML Search 8 Likelihood: -38240.290521
Slow ML Search 9 Likelihood: -38240.254668
Slow ML optimization finished

Slow ML search Time: 927.576856 seconds
Thorough ML search Time: 25.083555 seconds

Final ML Optimization Likelihood: -38236.103665

Model Information:

Model Parameters of Partition 0, Name: 18S, Type of Data: DNA
alpha: 0.125641
Tree-Length: 2.448329
rate A <-> C: 3.061042
rate A <-> G: 2.710946
rate A <-> T: 2.363319
rate C <-> G: 0.839741
rate C <-> T: 20.731073
rate G <-> T: 1.000000

freq pi(A): 0.248534
freq pi(C): 0.221158
freq pi(G): 0.273187
freq pi(T): 0.257121

Model Parameters of Partition 1, Name: 25S, Type of Data: DNA
alpha: 0.174776
Tree-Length: 2.448329
rate A <-> C: 1.883722
rate A <-> G: 3.999617
rate A <-> T: 3.313165
rate C <-> G: 0.686465
rate C <-> T: 14.395279
rate G <-> T: 1.000000

freq pi(A): 0.223509
freq pi(C): 0.264163
freq pi(G): 0.336824
freq pi(T): 0.175504

Model Parameters of Partition 2, Name: matK1st, Type of Data: DNA
alpha: 1.137288
Tree-Length: 2.448329
rate A <-> C: 1.917095
rate A <-> G: 1.730882
rate A <-> T: 0.221406
rate C <-> G: 0.328874
rate C <-> T: 1.474645
rate G <-> T: 1.000000

freq pi(A): 0.303664
freq pi(C): 0.176719
freq pi(G): 0.178942
freq pi(T): 0.340675

Model Parameters of Partition 3, Name: matK2nd, Type of Data: DNA
alpha: 0.911529
Tree-Length: 2.448329
rate A <-> C: 1.244497
rate A <-> G: 1.723116
rate A <-> T: 0.217489
rate C <-> G: 0.403218
rate C <-> T: 1.326808
rate G <-> T: 1.000000

freq pi(A): 0.333783
freq pi(C): 0.161895
freq pi(G): 0.138751
freq pi(T): 0.365571

Model Parameters of Partition 4, Name: matK3rd, Type of Data: DNA
alpha: 1.491419
Tree-Length: 2.448329
rate A <-> C: 1.165120
rate A <-> G: 1.521630
rate A <-> T: 0.170310
rate C <-> G: 0.369511
rate C <-> T: 1.493252
rate G <-> T: 1.000000

freq pi(A): 0.302655
freq pi(C): 0.123964
freq pi(G): 0.136276
freq pi(T): 0.437105

Model Parameters of Partition 5, Name: trnLi, Type of Data: DNA
alpha: 0.335669
Tree-Length: 2.448329
rate A <-> C: 0.815831
rate A <-> G: 1.013025
rate A <-> T: 0.464304
rate C <-> G: 0.253476
rate C <-> T: 3.066428
rate G <-> T: 1.000000

freq pi(A): 0.392496
freq pi(C): 0.171439
freq pi(G): 0.210213
freq pi(T): 0.225852

Model Parameters of Partition 6, Name: tRNA, Type of Data: DNA
alpha: 0.139852
Tree-Length: 2.448329
rate A <-> C: 5.455369
rate A <-> G: 4.682497
rate A <-> T: 12.158828
rate C <-> G: 0.365717
rate C <-> T: 3.780412
rate G <-> T: 1.000000

freq pi(A): 0.274081
freq pi(C): 0.238182
freq pi(G): 0.221000
freq pi(T): 0.266737

Model Parameters of Partition 7, Name: trnLF, Type of Data: DNA
alpha: 0.681716
Tree-Length: 2.448329
rate A <-> C: 0.895988
rate A <-> G: 0.754131
rate A <-> T: 0.615016
rate C <-> G: 0.270020
rate C <-> T: 0.970824
rate G <-> T: 1.000000

freq pi(A): 0.330274
freq pi(C): 0.170749
freq pi(G): 0.105090
freq pi(T): 0.393886


ML search took 10122.573356 secs or 2.811826 hours

Combined Bootstrap and ML search took 25964.931647 secs or 7.212481 hours

Drawing Bootstrap Support Values on best-scoring ML tree ...


Found 1 tree in File /home/kaplipa/Guido/loranths/step3/RAxML_bestTree.q


Found 1 tree in File /home/kaplipa/Guido/loranths/step3/RAxML_bestTree.q

Program execution info written to /home/kaplipa/Guido/loranths/step3/RAxML_info.q
All 850 bootstrapped trees written to: /home/kaplipa/Guido/loranths/step3/RAxML_bootstrap.q

Best-scoring ML tree written to: /home/kaplipa/Guido/loranths/step3/RAxML_bestTree.q

Best-scoring ML tree with support values written to: /home/kaplipa/Guido/loranths/step3/RAxML_bipartitions.q

Best-scoring ML tree with support values as branch labels written to: /home/kaplipa/Guido/loranths/step3/RAxML_bipartitionsBranchLabels.q

Overall execution time for full ML analysis: 25965.114258 secs or 7.212532 hours or 0.300522 days
