# Supplementary material for: Eocene Loranthaceae pollen pushes back divergence ages for major splits in the family
Source: PeerJ. 2017 Jun 7;5:e3373. doi: 10.7717/peerj.3373 (PMC5466002; doi:10.7717/peerj.3373)
Supplement: Supplemental Information 8 — This archive includes all data and analysis files referred to in the main text and supplementary files that are needed to reproduce the shown results. See GuideToFiles.txt for naming schemes and contents of each subfolder included in this archive, and File S1 for analysis set-ups and further background information. [file peerj-05-3373-s008.zip › Step3_speciestrees/00_conc.all.PPNet.20plus.nxs]

#nexus
[!ID: 2047299742
Param: tree{all}
Processed by SplitsTree4]

BEGIN Taxa;
DIMENSIONS ntax=110;
TAXLABELS
[1] 'Actinanthella_menyharthii'
[2] 'Aetanthus_nodosus'
[3] 'Agelanthus_sansibarensis'
[4] 'Alepis_flavida'
[5] 'Amyema_cambagei'
[6] 'Amyema_glabra'
[7] 'Amyema_queenslandica'
[8] 'Amylotheca_subumbellata'
[9] 'Amylotheca_duthieana'
[10] 'Atkinsonia_ligustrina'
[11] 'Bakerella_sp_Nickrent_4161'
[12] 'Baratranthus_axanthus'
[13] 'Benthamina_alyxifolia'
[14] 'Berhautia_senegalensis'
[15] 'Cecarria_obtusifolia'
[16] 'Cladocolea_cupulata'
[17] 'Cladocolea_gracilis'
[18] 'Cladocolea_mcvaughii'
[19] 'Dactyliophora_novaeguineae'
[20] 'Decaisnina_brittenii'
[21] 'Decaisnina_congesta'
[22] 'Decaisnina_signata'
[23] 'Decaisnina_triflora'
[24] 'Dendropemon_bicolor'
[25] 'Dendrophthoe_curvata'
[26] 'Dendrophthoe_constricta'
[27] 'Dendrophthoe_longituba'
[28] 'Dendrophthoe_vitellina'
[29] 'Desmaria_mutabilis'
[30] 'Diplatia_furcata'
[31] 'Diplatia_grandibractea'
[32] 'Emelianthe_panganensis'
[33] 'Englerina_ramulosa'
[34] 'Englerina_woodfordioides'
[35] 'Erianthemum_dregei'
[36] 'Gaiadendron_punctatum'
[37] 'Globimetula_dinklagei'
[38] 'Helicanthes_elastica'
[39] 'Helixanthera_coccinea'
[40] 'Helixanthera_cylindrica'
[41] 'Helixanthera_kirkii'
[42] 'Helixanthera_parasitica'
[43] 'Ileostylus_micranthus'
[44] 'Lepeostegeres_lancifolia'
[45] 'Lepidaria_oviceps'
[46] 'Lepidaria_sp_Nickrent_4044'
[47] 'Ligaria_cuneifolia'
[48] 'Loranthus_delavayi'
[49] 'Loranthus_europaeus'
[50] 'Loranthus_grewingkii'
[51] 'Loranthus_kaoi'
[52] 'Loranthus_odoratus'
[53] 'Loxanthera_speciosa'
[54] 'Lysiana_exocarpi'
[55] 'Lysiana_filifolia'
[56] 'Lysiana_maritima'
[57] 'Macrosolen_cochinchinensis'
[58] 'Macrosolen_melintangensis'
[59] 'Moquiniella_rubra'
[60] 'Muellerina_celastroides'
[61] 'Muellerina_eucalyptoides'
[62] 'Notanthera_heterophylla'
[63] 'Nuytsia_floribunda'
[64] 'Oedina_pendens'
[65] 'Oliverella_rubroviridis'
[66] 'Oncella_ambigua'
[67] 'Oncocalyx_schimperi'
[68] 'Oncocalyx_sulfureus'
[69] 'Oryctanthus_occidentalis'
[70] 'Passovia_pyrifolia'
[71] 'Peraxilla_tetrapetala'
[72] 'Phragmanthera_crassicaulis'
[73] 'Plicosepalus_sagittifolius'
[74] 'Psittacanthus_angustifolius'
[75] 'Psittacanthus_calyculatus'
[76] 'Scurrula_ferruginea'
[77] 'Scurrula_parasitica'
[78] 'Scurrula_pulverulenta'
[79] 'Septulina_glauca'
[80] 'Socratina_bemarivensis'
[81] 'Sogerianthe_sessiflora'
[82] 'Spragueanella_rhamnifolia'
[83] 'Struthanthus_oerstedii'
[84] 'Struthanthus_orbicularis'
[85] 'Struthanthus_woodsonii'
[86] 'Struthanthus_sp_RE_5128_1'
[87] 'Phragmanthera_regularis'
[88] 'Phthirusa_inorna'
[89] 'Plicosepalus_curviflorus'
[90] 'Psittacanthus_schiedeanus'
[91] 'Tapinanthus_constrictiflorus'
[92] 'Tapinanthus_quinquangulus'
[93] 'Tapinanthus_sp_OM825'
[94] 'Taxillus_chinensis'
[95] 'Tolypanthus_involucratus'
[96] 'Tripodanthus_acutifolius'
[97] 'Tripodanthus_belmirensis'
[98] 'Tripodanthus_flagellaris'
[99] 'Tristerix_aphyllus'
[100] 'Tristerix_chodatianus'
[101] 'Tristerix_corymbosus'
[102] 'Tristerix_grandiflorus'
[103] 'Tristerix_longebracteatus'
[104] 'Tristerix_penduliflorus'
[105] 'Tristerix_peruvianus'
[106] 'Tristerix_peytonii'
[107] 'Tristerix_pubescens'
[108] 'Tristerix_verticillatus'
[109] 'Tupeia_antarctica'
[110] 'Vanwykia_remota'
;
END; [Taxa]

BEGIN Trees;
TRANSLATE
'88' 'Phthirusa_inorna',
'89' 'Plicosepalus_curviflorus',
'110' 'Vanwykia_remota',
'90' 'Psittacanthus_schiedeanus',
'91' 'Tapinanthus_constrictiflorus',
'92' 'Tapinanthus_quinquangulus',
'93' 'Tapinanthus_sp_OM825',
'94' 'Taxillus_chinensis',
'95' 'Tolypanthus_involucratus',
'96' 'Tripodanthus_acutifolius',
'97' 'Tripodanthus_belmirensis',
'10' 'Atkinsonia_ligustrina',
'98' 'Tripodanthus_flagellaris',
'11' 'Bakerella_sp_Nickrent_4161',
'99' 'Tristerix_aphyllus',
'12' 'Baratranthus_axanthus',
'13' 'Benthamina_alyxifolia',
'14' 'Berhautia_senegalensis',
'15' 'Cecarria_obtusifolia',
'16' 'Cladocolea_cupulata',
'17' 'Cladocolea_gracilis',
'18' 'Cladocolea_mcvaughii',
'19' 'Dactyliophora_novaeguineae',
'1' 'Actinanthella_menyharthii',
'2' 'Aetanthus_nodosus',
'3' 'Agelanthus_sansibarensis',
'4' 'Alepis_flavida',
'5' 'Amyema_cambagei',
'6' 'Amyema_glabra',
'7' 'Amyema_queenslandica',
'8' 'Amylotheca_subumbellata',
'9' 'Amylotheca_duthieana',
'20' 'Decaisnina_brittenii',
'21' 'Decaisnina_congesta',
'22' 'Decaisnina_signata',
'23' 'Decaisnina_triflora',
'24' 'Dendropemon_bicolor',
'25' 'Dendrophthoe_curvata',
'26' 'Dendrophthoe_constricta',
'27' 'Dendrophthoe_longituba',
'28' 'Dendrophthoe_vitellina',
'29' 'Desmaria_mutabilis',
'30' 'Diplatia_furcata',
'31' 'Diplatia_grandibractea',
'32' 'Emelianthe_panganensis',
'33' 'Englerina_ramulosa',
'34' 'Englerina_woodfordioides',
'35' 'Erianthemum_dregei',
'36' 'Gaiadendron_punctatum',
'37' 'Globimetula_dinklagei',
'38' 'Helicanthes_elastica',
'39' 'Helixanthera_coccinea',
'40' 'Helixanthera_cylindrica',
'41' 'Helixanthera_kirkii',
'42' 'Helixanthera_parasitica',
'43' 'Ileostylus_micranthus',
'44' 'Lepeostegeres_lancifolia',
'45' 'Lepidaria_oviceps',
'46' 'Lepidaria_sp_Nickrent_4044',
'47' 'Ligaria_cuneifolia',
'48' 'Loranthus_delavayi',
'49' 'Loranthus_europaeus',
'50' 'Loranthus_grewingkii',
'51' 'Loranthus_kaoi',
'52' 'Loranthus_odoratus',
'53' 'Loxanthera_speciosa',
'54' 'Lysiana_exocarpi',
'55' 'Lysiana_filifolia',
'56' 'Lysiana_maritima',
'57' 'Macrosolen_cochinchinensis',
'58' 'Macrosolen_melintangensis',
'59' 'Moquiniella_rubra',
'60' 'Muellerina_celastroides',
'61' 'Muellerina_eucalyptoides',
'62' 'Notanthera_heterophylla',
'63' 'Nuytsia_floribunda',
'64' 'Oedina_pendens',
'65' 'Oliverella_rubroviridis',
'66' 'Oncella_ambigua',
'67' 'Oncocalyx_schimperi',
'68' 'Oncocalyx_sulfureus',
'69' 'Oryctanthus_occidentalis',
'70' 'Passovia_pyrifolia',
'71' 'Peraxilla_tetrapetala',
'72' 'Phragmanthera_crassicaulis',
'73' 'Plicosepalus_sagittifolius',
'74' 'Psittacanthus_angustifolius',
'75' 'Psittacanthus_calyculatus',
'76' 'Scurrula_ferruginea',
'77' 'Scurrula_parasitica',
'78' 'Scurrula_pulverulenta',
'79' 'Septulina_glauca',
'100' 'Tristerix_chodatianus',
'101' 'Tristerix_corymbosus',
'102' 'Tristerix_grandiflorus',
'103' 'Tristerix_longebracteatus',
'104' 'Tristerix_penduliflorus',
'105' 'Tristerix_peruvianus',
'106' 'Tristerix_peytonii',
'80' 'Socratina_bemarivensis',
'107' 'Tristerix_pubescens',
'81' 'Sogerianthe_sessiflora',
'108' 'Tristerix_verticillatus',
'82' 'Spragueanella_rhamnifolia',
'109' 'Tupeia_antarctica',
'83' 'Struthanthus_oerstedii',
'84' 'Struthanthus_orbicularis',
'85' 'Struthanthus_woodsonii',
'86' 'Struthanthus_sp_RE_5128_1',
'87' 'Phragmanthera_regularis',
;
[TREES]
[1] tree 'run1.5005000'=[&R] (((67:0.001842504,14:0.008810856):0.02260201,((91:0.0193155,33:0.0330312):0.01328989,(((80:0.01727512,110:0.01613087):0.009526287,(((((89:0.02860269,40:0.02099532):0.00844179,((12:0.03364918,(81:0.01612573,((13:0.01779092,(7:0.004786244,38:3.061011E-4):0.01140717):5.725204E-4,((((31:0.005403603,5:0.01613969):6.565779E-5,30:0.00584191):0.003474666,6:0.01182622):0.02110814,19:0.01611104):0.005294352):0.001289642):0.003661347):0.002787156,(42:0.06586936,(((109:0.02182786,(63:0.0648921,(((((((97:3.240071E-4,98:0.01403065):0.00402079,96:3.024664E-4):0.01365159,(((((18:0.01436162,(74:0.01447053,16:5.082638E-4):0.01256557):0.0131446,(17:0.01343108,(85:0.005886107,((84:0.002782144,83:0.008662272):0.002951496,86:0.0110423):2.56014E-4):0.001237933):0.002696889):0.004070273,(75:0.006742386,90:5.985678E-4):0.03596252):0.002701192,(70:0.03833306,(24:0.006498752,69:0.007463933):0.01244214):0.008331017):0.002010665,88:0.007323873):1.367729E-4):0.0134125,47:0.08424995):7.41979E-4,(29:0.008775608,2:0.002973265):0.01675634):0.003507373,(10:0.009130997,(62:0.05962202,((44:0.01165586,(((8:0.00385612,(56:7.667729E-4,(55:1.443794E-4,54:0.001875173):0.001635516):0.008824931):0.007804478,(((58:0.003777927,57:5.543015E-5):0.01738388,46:0.006851025):0.005995717,(((21:1.076142E-4,22:1.403073E-4):0.003708836,20:5.286711E-5):0.004305898,23:0.01100716):0.01734381):0.003036081):8.554375E-4,((45:0.03258867,53:0.02822344):0.003572156,9:0.01151465):0.005627184):0.001021305):0.007067742,(4:0.008325823,71:0.004975286):0.004376439):0.002922556):0.006402011):8.466424E-4):0.001445598,36:0.02265484):0.001906283):7.504138E-4):0.006024656,((108:0.010996,(104:0.02036037,(101:9.502621E-4,99:0.001378627):0.005259879):0.00234804):0.005735041,((103:0.00873249,102:0.001114747):0.002642931,(107:0.005721271,(106:0.01226505,(100:0.002067975,105:0.007854621):0.003918878):0.003870543):5.803349E-4):0.01490937):0.05537413):0.02552453,((43:0.02405393,(61:0.005268811,60:0.006184229):0.02051473):0.01429325,(((48:5.300205E-4,(51:0.005081727,52:0.002145131):4.689475E-4):0.008138902,(50:0.00642066,49:0.00229205):0.01083612):0.01365119,15:0.05275337):0.03131155):0.002168167):0.006014995):0.01926144):0.002447895):0.002845387,(94:0.02996051,(78:0.009668312,(76:0.008810045,77:0.007422696):0.001750221):0.005562747):0.01525991):0.001752964,((39:0.03471268,((26:0.005384768,25:0.0158059):0.001751049,(28:0.004569594,27:0.01134461):0.006058855):0.009822098):0.002274155,95:0.0175138):0.003183485):0.002029727,((59:0.02179356,((((41:0.03905457,(34:0.01819963,(92:0.01425466,65:0.01204374):0.01203131):0.007452934):0.002838682,(93:0.01125941,(82:0.006106604,35:9.580008E-4):0.0118827):0.002947305):0.007591651,(37:0.02137931,32:0.01981871):0.001532131):0.001992676,((79:0.03992066,72:0.01049148):2.026237E-4,87:0.01556971):0.003727796):0.001263186):0.004438393,(73:0.03807934,11:0.02124606):0.003511656):5.695607E-5):0.00143215):0.003926451,64:0.05101392):0.005241699):0.001973073):0.001801751,((68:0.005056619,66:0.014729):0.01788664,3:0.01953948):0.006734218,1:0.01864727);
[2] tree 'run1.5010000'=[&R] (((67:0.001842504,14:0.008810856):0.02260201,((91:0.0193155,33:0.0330312):0.01328989,(((80:0.01727512,110:0.01613087):0.009526287,(((((89:0.02860269,40:0.02099532):0.00844179,((12:0.03364918,(81:0.01612573,((13:0.01779092,(7:0.004786244,38:3.061011E-4):0.01140717):5.725204E-4,((((31:0.005403603,5:0.01613969):6.565779E-5,30:0.00584191):0.003474666,6:0.01182622):0.02110814,19:0.01611104):0.005294352):0.001289642):0.003661347):0.002787156,(42:0.06586936,(((109:0.02182786,(63:0.0648921,(((((((97:3.240071E-4,98:0.01403065):0.00402079,96:3.024664E-4):0.01365159,(((((18:0.01436162,(74:0.01447053,16:5.082638E-4):0.01256557):0.0131446,(17:0.01343108,(85:0.005886107,((84:0.002782144,83:0.008662272):0.002951496,86:0.0110423):2.56014E-4):0.001237933):0.002696889):0.004070273,(75:0.006742386,90:5.985678E-4):0.03596252):0.002701192,(70:0.03833306,(24:0.006498752,69:0.007463933):0.01244214):0.008331017):0.002010665,88:0.007323873):1.367729E-4):0.0134125,47:0.08424995):7.41979E-4,(29:0.008775608,2:0.002973265):0.01675634):0.003507373,(10:0.009130997,(62:0.05962202,((44:0.01165586,(((8:0.00385612,(56:7.667729E-4,(55:1.443794E-4,54:0.001875173):0.001635516):0.008824931):0.007804478,(((58:0.003777927,57:5.543015E-5):0.01738388,46:0.006851025):0.005995717,(((21:1.076142E-4,22:1.403073E-4):0.003708836,20:5.286711E-5):0.004305898,23:0.01100716):0.01734381):0.003036081):8.554375E-4,((45:0.03258867,53:0.02822344):0.003572156,9:0.01151465):0.005627184):0.001021305):0.007067742,(4:0.008325823,71:0.004975286):0.004376439):0.002922556):0.006402011):8.466424E-4):0.001445598,36:0.02265484):0.001906283):7.504138E-4):0.006024656,((108:0.010996,(104:0.02036037,(101:9.502621E-4,99:0.001378627):0.005259879):0.00234804):0.005735041,((103:0.00873249,102:0.001114747):0.002642931,(107:0.005721271,(106:0.01226505,(100:0.002067975,105:0.007854621):0.003918878):0.003870543):5.803349E-4):0.01490937):0.05537413):0.02552453,((43:0.02405393,(61:0.005268811,60:0.006184229):0.02051473):0.01429325,(((48:5.300205E-4,(51:0.005081727,52:0.002145131):4.689475E-4):0.008138902,(50:0.00642066,49:0.00229205):0.01083612):0.01365119,15:0.05275337):0.03131155):0.002168167):0.006014995):0.01926144):0.002447895):0.002845387,(94:0.02996051,(78:0.009668312,(76:0.008810045,77:0.007422696):0.001750221):0.005562747):0.01525991):0.001752964,((39:0.03471268,((26:0.005384768,25:0.0158059):0.001751049,(28:0.004569594,27:0.01134461):0.006058855):0.009822098):0.002274155,95:0.0175138):0.003183485):0.002029727,((59:0.02179356,((((41:0.03905457,(34:0.01819963,(92:0.01425466,65:0.01204374):0.01203131):0.007452934):0.002838682,(93:0.01125941,(82:0.006106604,35:9.580008E-4):0.0118827):0.002947305):0.007591651,(37:0.02137931,32:0.01981871):0.001532131):0.001992676,((79:0.03992066,72:0.01049148):2.026237E-4,87:0.01556971):0.003727796):0.001263186):0.004438393,(73:0.03807934,11:0.02124606):0.003511656):5.695607E-5):0.00143215):0.003926451,64:0.05101392):0.005241699):0.001973073):0.001801751,((68:0.005056619,66:0.014729):0.01788664,3:0.01953948):0.006734218,1:0.01864727);
[3] tree 'run1.5015000'=[&R] (((67:0.001842504,14:0.008810856):0.02260201,((91:0.0193155,33:0.0330312):0.01328989,(((80:0.01727512,110:0.01613087):0.009526287,(((((89:0.02860269,40:0.02099532):0.00844179,((12:0.03364918,(81:0.01612573,((13:0.01779092,(7:0.004786244,38:3.061011E-4):0.01140717):5.725204E-4,((((31:0.005403603,5:0.01613969):6.565779E-5,30:0.00584191):0.003474666,6:0.01182622):0.02110814,19:0.01611104):0.005294352):0.001289642):0.003661347):0.002787156,(42:0.06586936,(((109:0.02182786,(63:0.0648921,(((((((97:3.240071E-4,98:0.01403065):0.00402079,96:3.024664E-4):0.01365159,(((((18:0.01436162,(74:0.01447053,16:5.082638E-4):0.01256557):0.0131446,(17:0.01343108,(85:0.005886107,((84:0.002782144,83:0.008662272):0.002951496,86:0.0110423):2.56014E-4):0.001237933):0.002696889):0.004070273,(75:0.006742386,90:5.985678E-4):0.03596252):0.002701192,(70:0.03833306,(24:0.006498752,69:0.007463933):0.01244214):0.008331017):0.002010665,88:0.007323873):1.367729E-4):0.0134125,47:0.08424995):7.41979E-4,(29:0.008775608,2:0.002973265):0.01675634):0.003507373,(10:0.009130997,(62:0.05962202,((44:0.01165586,(((8:0.00385612,(56:7.667729E-4,(55:1.443794E-4,54:0.001875173):0.001635516):0.008824931):0.007804478,(((58:0.003777927,57:5.543015E-5):0.01738388,46:0.006851025):0.005995717,(((21:1.076142E-4,22:1.403073E-4):0.003708836,20:5.286711E-5):0.004305898,23:0.01100716):0.01734381):0.003036081):8.554375E-4,((45:0.03258867,53:0.02822344):0.003572156,9:0.01151465):0.005627184):0.001021305):0.007067742,(4:0.008325823,71:0.004975286):0.004376439):0.002922556):0.006402011):8.466424E-4):0.001445598,36:0.02265484):0.001906283):7.504138E-4):0.006024656,((108:0.010996,(104:0.02036037,(101:9.502621E-4,99:0.001378627):0.005259879):0.00234804):0.005735041,((103:0.00873249,102:0.001114747):0.002642931,(107:0.005721271,(106:0.01226505,(100:0.002067975,105:0.007854621):0.003918878):0.003870543):5.803349E-4):0.01490937):0.05537413):0.02552453,((43:0.02405393,(61:0.005268811,60:0.006184229):0.02051473):0.01429325,(((48:5.300205E-4,(51:0.005081727,52:0.002145131):4.689475E-4):0.008138902,(50:0.00642066,49:0.00229205):0.01083612):0.01365119,15:0.05275337):0.03131155):0.002168167):0.006014995):0.01926144):0.002447895):0.002845387,(94:0.02996051,(78:0.009668312,(76:0.008810045,77:0.007422696):0.001750221):0.005562747):0.01525991):0.001752964,((39:0.03471268,((26:0.005384768,25:0.0158059):0.001751049,(28:0.004569594,27:0.01134461):0.006058855):0.009822098):0.002274155,95:0.0175138):0.003183485):0.002029727,((59:0.02179356,((((41:0.03905457,(34:0.01819963,(92:0.01425466,65:0.01204374):0.01203131):0.007452934):0.002838682,(93:0.01125941,(82:0.006106604,35:9.580008E-4):0.0118827):0.002947305):0.007591651,(37:0.02137931,32:0.01981871):0.001532131):0.001992676,((79:0.03992066,72:0.01049148):2.026237E-4,87:0.01556971):0.003727796):0.001263186):0.004438393,(73:0.03807934,11:0.02124606):0.003511656):5.695607E-5):0.00143215):0.003926451,64:0.05101392):0.005241699):0.001973073):0.001801751,((68:0.005056619,66:0.014729):0.01788664,3:0.01953948):0.006734218,1:0.01864727);
[4] tree 'run1.5020000'=[&R] (((67:0.001842504,14:0.008810856):0.02260201,((91:0.0193155,33:0.0330312):0.01328989,(((80:0.01727512,110:0.01613087):0.009526287,(((((89:0.02860269,40:0.02099532):0.00844179,((12:0.03364918,(81:0.01612573,((13:0.01779092,(7:0.004786244,38:3.061011E-4):0.01140717):5.725204E-4,((((31:0.005403603,5:0.01613969):6.565779E-5,30:0.00584191):0.003474666,6:0.01182622):0.02110814,19:0.01611104):0.005294352):0.001289642):0.003661347):0.002787156,(42:0.06586936,(((109:0.02182786,(63:0.0648921,(((((((97:3.240071E-4,98:0.01403065):0.00402079,96:3.024664E-4):0.01365159,(((((18:0.01436162,(74:0.01447053,16:5.082638E-4):0.01256557):0.0131446,(17:0.01343108,(85:0.005886107,((84:0.002782144,83:0.008662272):0.002951496,86:0.0110423):2.56014E-4):0.001237933):0.002696889):0.004070273,(75:0.006742386,90:5.985678E-4):0.03596252):0.002701192,(70:0.03833306,(24:0.006498752,69:0.007463933):0.01244214):0.008331017):0.002010665,88:0.007323873):1.367729E-4):0.0134125,47:0.08424995):7.41979E-4,(29:0.008775608,2:0.002973265):0.01675634):0.003507373,(10:0.009130997,(62:0.05962202,((44:0.01165586,(((8:0.00385612,(56:7.667729E-4,(55:1.443794E-4,54:0.001875173):0.001635516):0.008824931):0.007804478,(((58:0.003777927,57:5.543015E-5):0.01738388,46:0.006851025):0.005995717,(((21:1.076142E-4,22:1.403073E-4):0.003708836,20:5.286711E-5):0.004305898,23:0.01100716):0.01734381):0.003036081):8.554375E-4,((45:0.03258867,53:0.02822344):0.003572156,9:0.01151465):0.005627184):0.001021305):0.007067742,(4:0.008325823,71:0.004975286):0.004376439):0.002922556):0.006402011):8.466424E-4):0.001445598,36:0.02265484):0.001906283):7.504138E-4):0.006024656,((108:0.010996,(104:0.02036037,(101:9.502621E-4,99:0.001378627):0.005259879):0.00234804):0.005735041,((103:0.00873249,102:0.001114747):0.002642931,(107:0.005721271,(106:0.01226505,(100:0.002067975,105:0.007854621):0.003918878):0.003870543):5.803349E-4):0.01490937):0.05537413):0.02552453,((43:0.02405393,(61:0.005268811,60:0.006184229):0.02051473):0.01429325,(((48:5.300205E-4,(51:0.005081727,52:0.002145131):4.689475E-4):0.008138902,(50:0.00642066,49:0.00229205):0.01083612):0.01365119,15:0.05275337):0.03131155):0.002168167):0.006014995):0.01926144):0.002447895):0.002845387,(94:0.02996051,(78:0.009668312,(76:0.008810045,77:0.007422696):0.001750221):0.005562747):0.01525991):0.001752964,((39:0.03471268,((26:0.005384768,25:0.0158059):0.001751049,(28:0.004569594,27:0.01134461):0.006058855):0.009822098):0.002274155,95:0.0175138):0.003183485):0.002029727,((59:0.02179356,((((41:0.03905457,(34:0.01819963,(92:0.01425466,65:0.01204374):0.01203131):0.007452934):0.002838682,(93:0.01125941,(82:0.006106604,35:9.580008E-4):0.0118827):0.002947305):0.007591651,(37:0.02137931,32:0.01981871):0.001532131):0.001992676,((79:0.03992066,72:0.01049148):2.026237E-4,87:0.01556971):0.003727796):0.001263186):0.004438393,(73:0.03807934,11:0.02124606):0.003511656):5.695607E-5):0.00143215):0.003926451,64:0.05101392):0.005241699):0.001973073):0.001801751,((68:0.005056619,66:0.014729):0.01788664,3:0.01953948):0.006734218,1:0.01864727);
[5] tree 'run1.5025000'=[&R] (((67:0.001842504,14:0.008810856):0.02260201,((91:0.0193155,33:0.0330312):0.01328989,(((80:0.01727512,110:0.01613087):0.009526287,(((((89:0.02860269,40:0.02099532):0.00844179,((12:0.03364918,(81:0.01612573,((13:0.01779092,(7:0.004786244,38:3.061011E-4):0.01140717):5.725204E-4,((((31:0.005403603,5:0.01613969):6.565779E-5,30:0.00584191):0.003474666,6:0.01182622):0.02110814,19:0.01611104):0.005294352):0.001289642):0.003661347):0.002787156,(42:0.06586936,(((109:0.02182786,(63:0.0648921,(((((((97:3.240071E-4,98:0.01403065):0.00402079,96:3.024664E-4):0.01365159,(((((18:0.01436162,(74:0.01447053,16:5.082638E-4):0.01256557):0.0131446,(17:0.01343108,(85:0.005886107,((84:0.002782144,83:0.008662272):0.002951496,86:0.0110423):2.56014E-4):0.001237933):0.002696889):0.004070273,(75:0.006742386,90:5.985678E-4):0.03596252):0.002701192,(70:0.03833306,(24:0.006498752,69:0.007463933):0.01244214):0.008331017):0.002010665,88:0.007323873):1.367729E-4):0.0134125,47:0.08424995):7.41979E-4,(29:0.008775608,2:0.002973265):0.01675634):0.003507373,(10:0.009130997,(62:0.05962202,((44:0.01165586,(((8:0.00385612,(56:7.667729E-4,(55:1.443794E-4,54:0.001875173):0.001635516):0.008824931):0.007804478,(((58:0.003777927,57:5.543015E-5):0.01738388,46:0.006851025):0.005995717,(((21:1.076142E-4,22:1.403073E-4):0.003708836,20:5.286711E-5):0.004305898,23:0.01100716):0.01734381):0.003036081):8.554375E-4,((45:0.03258867,53:0.02822344):0.003572156,9:0.01151465):0.005627184):0.001021305):0.007067742,(4:0.008325823,71:0.004975286):0.004376439):0.002922556):0.006402011):8.466424E-4):0.001445598,36:0.02265484):0.001906283):7.504138E-4):0.006024656,((108:0.010996,(104:0.02036037,(101:9.502621E-4,99:0.001378627):0.005259879):0.00234804):0.005735041,((103:0.00873249,102:0.001114747):0.002642931,(107:0.005721271,(106:0.01226505,(100:0.002067975,105:0.007854621):0.003918878):0.003870543):5.803349E-4):0.01490937):0.05537413):0.02552453,((43:0.02405393,(61:0.005268811,60:0.006184229):0.02051473):0.01429325,(((48:5.300205E-4,(51:0.005081727,52:0.002145131):4.689475E-4):0.008138902,(50:0.00642066,49:0.00229205):0.01083612):0.01365119,15:0.05275337):0.03131155):0.002168167):0.006014995):0.01926144):0.002447895):0.002845387,(94:0.02996051,(78:0.009668312,(76:0.008810045,77:0.007422696):0.001750221):0.005562747):0.01525991):0.001752964,((39:0.03471268,((26:0.005384768,25:0.0158059):0.001751049,(28:0.004569594,27:0.01134461):0.006058855):0.009822098):0.002274155,95:0.0175138):0.003183485):0.002029727,((59:0.02179356,((((41:0.03905457,(34:0.01819963,(92:0.01425466,65:0.01204374):0.01203131):0.007452934):0.002838682,(93:0.01125941,(82:0.006106604,35:9.580008E-4):0.0118827):0.002947305):0.007591651,(37:0.02137931,32:0.01981871):0.001532131):0.001992676,((79:0.03992066,72:0.01049148):2.026237E-4,87:0.01556971):0.003727796):0.001263186):0.004438393,(73:0.03807934,11:0.02124606):0.003511656):5.695607E-5):0.00143215):0.003926451,64:0.05101392):0.005241699):0.001973073):0.001801751,((68:0.005056619,66:0.014729):0.01788664,3:0.01953948):0.006734218,1:0.01864727);
[6] tree 'run1.5030000'=[&R] (((67:0.001842504,14:0.008810856):0.02260201,((91:0.0193155,33:0.0330312):0.01328989,(((80:0.01727512,110:0.01613087):0.009526287,(((((89:0.02860269,40:0.02099532):0.00844179,((12:0.03364918,(81:0.01612573,((13:0.01779092,(7:0.004786244,38:3.061011E-4):0.01140717):5.725204E-4,((((31:0.005403603,5:0.01613969):6.565779E-5,30:0.00584191):0.003474666,6:0.01182622):0.02110814,19:0.01611104):0.005294352):0.001289642):0.003661347):0.002787156,(42:0.06586936,(((109:0.02182786,(63:0.0648921,(((((((97:3.240071E-4,98:0.01403065):0.00402079,96:3.024664E-4):0.01365159,(((((18:0.01436162,(74:0.01447053,16:5.082638E-4):0.01256557):0.0131446,(17:0.01343108,(85:0.005886107,((84:0.002782144,83:0.008662272):0.002951496,86:0.0110423):2.56014E-4):0.001237933):0.002696889):0.004070273,(75:0.006742386,90:5.985678E-4):0.03596252):0.002701192,(70:0.03833306,(24:0.006498752,69:0.007463933):0.01244214):0.008331017):0.002010665,88:0.007323873):1.367729E-4):0.0134125,47:0.08424995):7.41979E-4,(29:0.008775608,2:0.002973265):0.01675634):0.003507373,(10:0.009130997,(62:0.05962202,((44:0.01165586,(((8:0.00385612,(56:7.667729E-4,(55:1.443794E-4,54:0.001875173):0.001635516):0.008824931):0.007804478,(((58:0.003777927,57:5.543015E-5):0.01738388,46:0.006851025):0.005995717,(((21:1.076142E-4,22:1.403073E-4):0.003708836,20:5.286711E-5):0.004305898,23:0.01100716):0.01734381):0.003036081):8.554375E-4,((45:0.03258867,53:0.02822344):0.003572156,9:0.01151465):0.005627184):0.001021305):0.007067742,(4:0.008325823,71:0.004975286):0.004376439):0.002922556):0.006402011):8.466424E-4):0.001445598,36:0.02265484):0.001906283):7.504138E-4):0.006024656,((108:0.010996,(104:0.02036037,(101:9.502621E-4,99:0.001378627):0.005259879):0.00234804):0.005735041,((103:0.00873249,102:0.001114747):0.002642931,(107:0.005721271,(106:0.01226505,(100:0.002067975,105:0.007854621):0.003918878):0.003870543):5.803349E-4):0.01490937):0.05537413):0.02552453,((43:0.02405393,(61:0.005268811,60:0.006184229):0.02051473):0.01429325,(((48:5.300205E-4,(51:0.005081727,52:0.002145131):4.689475E-4):0.008138902,(50:0.00642066,49:0.00229205):0.01083612):0.01365119,15:0.05275337):0.03131155):0.002168167):0.006014995):0.01926144):0.002447895):0.002845387,(94:0.02996051,(78:0.009668312,(76:0.008810045,77:0.007422696):0.001750221):0.005562747):0.01525991):0.001752964,((39:0.03471268,((26:0.005384768,25:0.0158059):0.001751049,(28:0.004569594,27:0.01134461):0.006058855):0.009822098):0.002274155,95:0.0175138):0.003183485):0.002029727,((59:0.02179356,((((41:0.03905457,(34:0.01819963,(92:0.01425466,65:0.01204374):0.01203131):0.007452934):0.002838682,(93:0.01125941,(82:0.006106604,35:9.580008E-4):0.0118827):0.002947305):0.007591651,(37:0.02137931,32:0.01981871):0.001532131):0.001992676,((79:0.03992066,72:0.01049148):2.026237E-4,87:0.01556971):0.003727796):0.001263186):0.004438393,(73:0.03807934,11:0.02124606):0.003511656):5.695607E-5):0.00143215):0.003926451,64:0.05101392):0.005241699):0.001973073):0.001801751,((68:0.005056619,66:0.014729):0.01788664,3:0.01953948):0.006734218,1:0.01864727);
[7] tree 'run1.5035000'=[&R] (((67:0.001842504,14:0.008810856):0.02260201,((91:0.0193155,33:0.0330312):0.01328989,(((80:0.01727512,110:0.01613087):0.009526287,(((((89:0.02860269,40:0.02099532):0.00844179,((12:0.03364918,(81:0.01612573,((13:0.01779092,(7:0.004786244,38:3.061011E-4):0.01140717):5.725204E-4,((((31:0.005403603,5:0.01613969):6.565779E-5,30:0.00584191):0.003474666,6:0.01182622):0.02110814,19:0.01611104):0.005294352):0.001289642):0.003661347):0.002787156,(42:0.06586936,(((109:0.02182786,(63:0.0648921,(((((((97:3.240071E-4,98:0.01403065):0.00402079,96:3.024664E-4):0.01365159,(((((18:0.01436162,(74:0.01447053,16:5.082638E-4):0.01256557):0.0131446,(17:0.01343108,(85:0.005886107,((84:0.002782144,83:0.008662272):0.002951496,86:0.0110423):2.56014E-4):0.001237933):0.002696889):0.004070273,(75:0.006742386,90:5.985678E-4):0.03596252):0.002701192,(70:0.03833306,(24:0.006498752,69:0.007463933):0.01244214):0.008331017):0.002010665,88:0.007323873):1.367729E-4):0.0134125,47:0.08424995):7.41979E-4,(29:0.008775608,2:0.002973265):0.01675634):0.003507373,(10:0.009130997,(62:0.05962202,((44:0.01165586,(((8:0.00385612,(56:7.667729E-4,(55:1.443794E-4,54:0.001875173):0.001635516):0.008824931):0.007804478,(((58:0.003777927,57:5.543015E-5):0.01738388,46:0.006851025):0.005995717,(((21:1.076142E-4,22:1.403073E-4):0.003708836,20:5.286711E-5):0.004305898,23:0.01100716):0.01734381):0.003036081):8.554375E-4,((45:0.03258867,53:0.02822344):0.003572156,9:0.01151465):0.005627184):0.001021305):0.007067742,(4:0.008325823,71:0.004975286):0.004376439):0.002922556):0.006402011):8.466424E-4):0.001445598,36:0.02265484):0.001906283):7.504138E-4):0.006024656,((108:0.010996,(104:0.02036037,(101:9.502621E-4,99:0.001378627):0.005259879):0.00234804):0.005735041,((103:0.00873249,102:0.001114747):0.002642931,(107:0.005721271,(106:0.01226505,(100:0.002067975,105:0.007854621):0.003918878):0.003870543):5.803349E-4):0.01490937):0.05537413):0.02552453,((43:0.02405393,(61:0.005268811,60:0.006184229):0.02051473):0.01429325,(((48:5.300205E-4,(51:0.005081727,52:0.002145131):4.689475E-4):0.008138902,(50:0.00642066,49:0.00229205):0.01083612):0.01365119,15:0.05275337):0.03131155):0.002168167):0.006014995):0.01926144):0.002447895):0.002845387,(94:0.02996051,(78:0.009668312,(76:0.008810045,77:0.007422696):0.001750221):0.005562747):0.01525991):0.001752964,((39:0.03471268,((26:0.005384768,25:0.0158059):0.001751049,(28:0.004569594,27:0.01134461):0.006058855):0.009822098):0.002274155,95:0.0175138):0.003183485):0.002029727,((59:0.02179356,((((41:0.03905457,(34:0.01819963,(92:0.01425466,65:0.01204374):0.01203131):0.007452934):0.002838682,(93:0.01125941,(82:0.006106604,35:9.580008E-4):0.0118827):0.002947305):0.007591651,(37:0.02137931,32:0.01981871):0.001532131):0.001992676,((79:0.03992066,72:0.01049148):2.026237E-4,87:0.01556971):0.003727796):0.001263186):0.004438393,(73:0.03807934,11:0.02124606):0.003511656):5.695607E-5):0.00143215):0.003926451,64:0.05101392):0.005241699):0.001973073):0.001801751,((68:0.005056619,66:0.014729):0.01788664,3:0.01953948):0.006734218,1:0.01864727);
[8] tree 'run1.5040000'=[&R] (((67:0.001842504,14:0.008810856):0.02260201,((91:0.0193155,33:0.0330312):0.01328989,(((80:0.01727512,110:0.01613087):0.009526287,(((((89:0.02860269,40:0.02099532):0.00844179,((12:0.03364918,(81:0.01612573,((13:0.01779092,(7:0.004786244,38:3.061011E-4):0.01140717):5.725204E-4,((((31:0.005403603,5:0.01613969):6.565779E-5,30:0.00584191):0.003474666,6:0.01182622):0.02110814,19:0.01611104):0.005294352):0.001289642):0.003661347):0.002787156,(42:0.06586936,(((109:0.02182786,(63:0.0648921,(((((((97:3.240071E-4,98:0.01403065):0.00402079,96:3.024664E-4):0.01365159,(((((18:0.01436162,(74:0.01447053,16:5.082638E-4):0.01256557):0.0131446,(17:0.01343108,(85:0.005886107,((84:0.002782144,83:0.008662272):0.002951496,86:0.0110423):2.56014E-4):0.001237933):0.002696889):0.004070273,(75:0.006742386,90:5.985678E-4):0.03596252):0.002701192,(70:0.03833306,(24:0.006498752,69:0.007463933):0.01244214):0.008331017):0.002010665,88:0.007323873):1.367729E-4):0.0134125,47:0.08424995):7.41979E-4,(29:0.008775608,2:0.002973265):0.01675634):0.003507373,(10:0.009130997,(62:0.05962202,((44:0.01165586,(((8:0.00385612,(56:7.667729E-4,(55:1.443794E-4,54:0.001875173):0.001635516):0.008824931):0.007804478,(((58:0.003777927,57:5.543015E-5):0.01738388,46:0.006851025):0.005995717,(((21:1.076142E-4,22:1.403073E-4):0.003708836,20:5.286711E-5):0.004305898,23:0.01100716):0.01734381):0.003036081):8.554375E-4,((45:0.03258867,53:0.02822344):0.003572156,9:0.01151465):0.005627184):0.001021305):0.007067742,(4:0.008325823,71:0.004975286):0.004376439):0.002922556):0.006402011):8.466424E-4):0.001445598,36:0.02265484):0.001906283):7.504138E-4):0.006024656,((108:0.010996,(104:0.02036037,(101:9.502621E-4,99:0.001378627):0.005259879):0.00234804):0.005735041,((103:0.00873249,102:0.001114747):0.002642931,(107:0.005721271,(106:0.01226505,(100:0.002067975,105:0.007854621):0.003918878):0.003870543):5.803349E-4):0.01490937):0.05537413):0.02552453,((43:0.02405393,(61:0.005268811,60:0.006184229):0.02051473):0.01429325,(((48:5.300205E-4,(51:0.005081727,52:0.002145131):4.689475E-4):0.008138902,(50:0.00642066,49:0.00229205):0.01083612):0.01365119,15:0.05275337):0.03131155):0.002168167):0.006014995):0.01926144):0.002447895):0.002845387,(94:0.02996051,(78:0.009668312,(76:0.008810045,77:0.007422696):0.001750221):0.005562747):0.01525991):0.001752964,((39:0.03471268,((26:0.005384768,25:0.0158059):0.001751049,(28:0.004569594,27:0.01134461):0.006058855):0.009822098):0.002274155,95:0.0175138):0.003183485):0.002029727,((59:0.02179356,((((41:0.03905457,(34:0.01819963,(92:0.01425466,65:0.01204374):0.01203131):0.007452934):0.002838682,(93:0.01125941,(82:0.006106604,35:9.580008E-4):0.0118827):0.002947305):0.007591651,(37:0.02137931,32:0.01981871):0.001532131):0.001992676,((79:0.03992066,72:0.01049148):2.026237E-4,87:0.01556971):0.003727796):0.001263186):0.004438393,(73:0.03807934,11:0.02124606):0.003511656):5.695607E-5):0.00143215):0.003926451,64:0.05101392):0.005241699):0.001973073):0.001801751,((68:0.005056619,66:0.014729):0.01788664,3:0.01953948):0.006734218,1:0.01864727);
[9] tree 'run1.5045000'=[&R] (((67:0.001842504,14:0.008810856):0.02260201,((91:0.0193155,33:0.0330312):0.01328989,(((80:0.01727512,110:0.01613087):0.009526287,(((((89:0.02860269,40:0.02099532):0.00844179,((12:0.03364918,(81:0.01612573,((13:0.01779092,(7:0.004786244,38:3.061011E-4):0.01140717):5.725204E-4,((((31:0.005403603,5:0.01613969):6.565779E-5,30:0.00584191):0.003474666,6:0.01182622):0.02110814,19:0.01611104):0.005294352):0.001289642):0.003661347):0.002787156,(42:0.06586936,(((109:0.02182786,(63:0.0648921,(((((((97:3.240071E-4,98:0.01403065):0.00402079,96:3.024664E-4):0.01365159,(((((18:0.01436162,(74:0.01447053,16:5.082638E-4):0.01256557):0.0131446,(17:0.01343108,(85:0.005886107,((84:0.002782144,83:0.008662272):0.002951496,86:0.0110423):2.56014E-4):0.001237933):0.002696889):0.004070273,(75:0.006742386,90:5.985678E-4):0.03596252):0.002701192,(70:0.03833306,(24:0.006498752,69:0.007463933):0.01244214):0.008331017):0.002010665,88:0.007323873):1.367729E-4):0.0134125,47:0.08424995):7.41979E-4,(29:0.008775608,2:0.002973265):0.01675634):0.003507373,(10:0.009130997,(62:0.05962202,((44:0.01165586,(((8:0.00385612,(56:7.667729E-4,(55:1.443794E-4,54:0.001875173):0.001635516):0.008824931):0.007804478,(((58:0.003777927,57:5.543015E-5):0.01738388,46:0.006851025):0.005995717,(((21:1.076142E-4,22:1.403073E-4):0.003708836,20:5.286711E-5):0.004305898,23:0.01100716):0.01734381):0.003036081):8.554375E-4,((45:0.03258867,53:0.02822344):0.003572156,9:0.01151465):0.005627184):0.001021305):0.007067742,(4:0.008325823,71:0.004975286):0.004376439):0.002922556):0.006402011):8.466424E-4):0.001445598,36:0.02265484):0.001906283):7.504138E-4):0.006024656,((108:0.010996,(104:0.02036037,(101:9.502621E-4,99:0.001378627):0.005259879):0.00234804):0.005735041,((103:0.00873249,102:0.001114747):0.002642931,(107:0.005721271,(106:0.01226505,(100:0.002067975,105:0.007854621):0.003918878):0.003870543):5.803349E-4):0.01490937):0.05537413):0.02552453,((43:0.02405393,(61:0.005268811,60:0.006184229):0.02051473):0.01429325,(((48:5.300205E-4,(51:0.005081727,52:0.002145131):4.689475E-4):0.008138902,(50:0.00642066,49:0.00229205):0.01083612):0.01365119,15:0.05275337):0.03131155):0.002168167):0.006014995):0.01926144):0.002447895):0.002845387,(94:0.02996051,(78:0.009668312,(76:0.008810045,77:0.007422696):0.001750221):0.005562747):0.01525991):0.001752964,((39:0.03471268,((26:0.005384768,25:0.0158059):0.001751049,(28:0.004569594,27:0.01134461):0.006058855):0.009822098):0.002274155,95:0.0175138):0.003183485):0.002029727,((59:0.02179356,((((41:0.03905457,(34:0.01819963,(92:0.01425466,65:0.01204374):0.01203131):0.007452934):0.002838682,(93:0.01125941,(82:0.006106604,35:9.580008E-4):0.0118827):0.002947305):0.007591651,(37:0.02137931,32:0.01981871):0.001532131):0.001992676,((79:0.03992066,72:0.01049148):2.026237E-4,87:0.01556971):0.003727796):0.001263186):0.004438393,(73:0.03807934,11:0.02124606):0.003511656):5.695607E-5):0.00143215):0.003926451,64:0.05101392):0.005241699):0.001973073):0.001801751,((68:0.005056619,66:0.014729):0.01788664,3:0.01953948):0.006734218,1:0.01864727);
[10] tree 'run1.5050000'=[&R] (((67:0.001842504,14:0.008810856):0.02260201,((91:0.0193155,33:0.0330312):0.01328989,(((80:0.01727512,110:0.01613087):0.009526287,(((((89:0.02860269,40:0.02099532):0.00844179,((12:0.03364918,(81:0.01612573,((13:0.01779092,(7:0.004786244,38:3.061011E-4):0.01140717):5.725204E-4,((((31:0.005403603,5:0.01613969):6.565779E-5,30:0.00584191):0.003474666,6:0.01182622):0.02110814,19:0.01611104):0.005294352):0.001289642):0.003661347):0.002787156,(42:0.06586936,(((109:0.02182786,(63:0.0648921,(((((((97:3.240071E-4,98:0.01403065):0.00402079,96:3.024664E-4):0.01365159,(((((18:0.01436162,(74:0.01447053,16:5.082638E-4):0.01256557):0.0131446,(17:0.01343108,(85:0.005886107,((84:0.002782144,83:0.008662272):0.002951496,86:0.0110423):2.56014E-4):0.001237933):0.002696889):0.004070273,(75:0.006742386,90:5.985678E-4):0.03596252):0.002701192,(70:0.03833306,(24:0.006498752,69:0.007463933):0.01244214):0.008331017):0.002010665,88:0.007323873):1.367729E-4):0.0134125,47:0.08424995):7.41979E-4,(29:0.008775608,2:0.002973265):0.01675634):0.003507373,(10:0.009130997,(62:0.05962202,((44:0.01165586,(((8:0.00385612,(56:7.667729E-4,(55:1.443794E-4,54:0.001875173):0.001635516):0.008824931):0.007804478,(((58:0.003777927,57:5.543015E-5):0.01738388,46:0.006851025):0.005995717,(((21:1.076142E-4,22:1.403073E-4):0.003708836,20:5.286711E-5):0.004305898,23:0.01100716):0.01734381):0.003036081):8.554375E-4,((45:0.03258867,53:0.02822344):0.003572156,9:0.01151465):0.005627184):0.001021305):0.007067742,(4:0.008325823,71:0.004975286):0.004376439):0.002922556):0.006402011):8.466424E-4):0.001445598,36:0.02265484):0.001906283):7.504138E-4):0.006024656,((108:0.010996,(104:0.02036037,(101:9.502621E-4,99:0.001378627):0.005259879):0.00234804):0.005735041,((103:0.00873249,102:0.001114747):0.002642931,(107:0.005721271,(106:0.01226505,(100:0.002067975,105:0.007854621):0.003918878):0.003870543):5.803349E-4):0.01490937):0.05537413):0.02552453,((43:0.02405393,(61:0.005268811,60:0.006184229):0.02051473):0.01429325,(((48:5.300205E-4,(51:0.005081727,52:0.002145131):4.689475E-4):0.008138902,(50:0.00642066,49:0.00229205):0.01083612):0.01365119,15:0.05275337):0.03131155):0.002168167):0.006014995):0.01926144):0.002447895):0.002845387,(94:0.02996051,(78:0.009668312,(76:0.008810045,77:0.007422696):0.001750221):0.005562747):0.01525991):0.001752964,((39:0.03471268,((26:0.005384768,25:0.0158059):0.001751049,(28:0.004569594,27:0.01134461):0.006058855):0.009822098):0.002274155,95:0.0175138):0.003183485):0.002029727,((59:0.02179356,((((41:0.03905457,(34:0.01819963,(92:0.01425466,65:0.01204374):0.01203131):0.007452934):0.002838682,(93:0.01125941,(82:0.006106604,35:9.580008E-4):0.0118827):0.002947305):0.007591651,(37:0.02137931,32:0.01981871):0.001532131):0.001992676,((79:0.03992066,72:0.01049148):2.026237E-4,87:0.01556971):0.003727796):0.001263186):0.004438393,(73:0.03807934,11:0.02124606):0.003511656):5.695607E-5):0.00143215):0.003926451,64:0.05101392):0.005241699):0.001973073):0.001801751,((68:0.005056619,66:0.014729):0.01788664,3:0.01953948):0.006734218,1:0.01864727);
[11] tree 'run1.5055000'=[&R] (((67:0.001842504,14:0.008810856):0.02260201,((91:0.0193155,33:0.0330312):0.01328989,(((80:0.01727512,110:0.01613087):0.009526287,(((((89:0.02860269,40:0.02099532):0.00844179,((12:0.03364918,(81:0.01612573,((13:0.01779092,(7:0.004786244,38:3.061011E-4):0.01140717):5.725204E-4,((((31:0.005403603,5:0.01613969):6.565779E-5,30:0.00584191):0.003474666,6:0.01182622):0.02110814,19:0.01611104):0.005294352):0.001289642):0.003661347):0.002787156,(42:0.06586936,(((109:0.02182786,(63:0.0648921,(((((((97:3.240071E-4,98:0.01403065):0.00402079,96:3.024664E-4):0.01365159,(((((18:0.01436162,(74:0.01447053,16:5.082638E-4):0.01256557):0.0131446,(17:0.01343108,(85:0.005886107,((84:0.002782144,83:0.008662272):0.002951496,86:0.0110423):2.56014E-4):0.001237933):0.002696889):0.004070273,(75:0.006742386,90:5.985678E-4):0.03596252):0.002701192,(70:0.03833306,(24:0.006498752,69:0.007463933):0.01244214):0.008331017):0.002010665,88:0.007323873):1.367729E-4):0.0134125,47:0.08424995):7.41979E-4,(29:0.008775608,2:0.002973265):0.01675634):0.003507373,(10:0.009130997,(62:0.05962202,((44:0.01165586,(((8:0.00385612,(56:7.667729E-4,(55:1.443794E-4,54:0.001875173):0.001635516):0.008824931):0.007804478,(((58:0.003777927,57:5.543015E-5):0.01738388,46:0.006851025):0.005995717,(((21:1.076142E-4,22:1.403073E-4):0.003708836,20:5.286711E-5):0.004305898,23:0.01100716):0.01734381):0.003036081):8.554375E-4,((45:0.03258867,53:0.02822344):0.003572156,9:0.01151465):0.005627184):0.001021305):0.007067742,(4:0.008325823,71:0.004975286):0.004376439):0.002922556):0.006402011):8.466424E-4):0.001445598,36:0.02265484):0.001906283):7.504138E-4):0.006024656,((108:0.010996,(104:0.02036037,(101:9.502621E-4,99:0.001378627):0.005259879):0.00234804):0.005735041,((103:0.00873249,102:0.001114747):0.002642931,(107:0.005721271,(106:0.01226505,(100:0.002067975,105:0.007854621):0.003918878):0.003870543):5.803349E-4):0.01490937):0.05537413):0.02552453,((43:0.02405393,(61:0.005268811,60:0.006184229):0.02051473):0.01429325,(((48:5.300205E-4,(51:0.005081727,52:0.002145131):4.689475E-4):0.008138902,(50:0.00642066,49:0.00229205):0.01083612):0.01365119,15:0.05275337):0.03131155):0.002168167):0.006014995):0.01926144):0.002447895):0.002845387,(94:0.02996051,(78:0.009668312,(76:0.008810045,77:0.007422696):0.001750221):0.005562747):0.01525991):0.001752964,((39:0.03471268,((26:0.005384768,25:0.0158059):0.001751049,(28:0.004569594,27:0.01134461):0.006058855):0.009822098):0.002274155,95:0.0175138):0.003183485):0.002029727,((59:0.02179356,((((41:0.03905457,(34:0.01819963,(92:0.01425466,65:0.01204374):0.01203131):0.007452934):0.002838682,(93:0.01125941,(82:0.006106604,35:9.580008E-4):0.0118827):0.002947305):0.007591651,(37:0.02137931,32:0.01981871):0.001532131):0.001992676,((79:0.03992066,72:0.01049148):2.026237E-4,87:0.01556971):0.003727796):0.001263186):0.004438393,(73:0.03807934,11:0.02124606):0.003511656):5.695607E-5):0.00143215):0.003926451,64:0.05101392):0.005241699):0.001973073):0.001801751,((68:0.005056619,66:0.014729):0.01788664,3:0.01953948):0.006734218,1:0.01864727);
[12] tree 'run1.5060000'=[&R] (((67:0.001842504,14:0.008810856):0.02260201,((91:0.0193155,33:0.0330312):0.01328989,(((80:0.01727512,110:0.01613087):0.009526287,(((((89:0.02860269,40:0.02099532):0.00844179,((12:0.03364918,(81:0.01612573,((13:0.01779092,(7:0.004786244,38:3.061011E-4):0.01140717):5.725204E-4,((((31:0.005403603,5:0.01613969):6.565779E-5,30:0.00584191):0.003474666,6:0.01182622):0.02110814,19:0.01611104):0.005294352):0.001289642):0.003661347):0.002787156,(42:0.06586936,(((109:0.02182786,(63:0.0648921,(((((((97:3.240071E-4,98:0.01403065):0.00402079,96:3.024664E-4):0.01365159,(((((18:0.01436162,(74:0.01447053,16:5.082638E-4):0.01256557):0.0131446,(17:0.01343108,(85:0.005886107,((84:0.002782144,83:0.008662272):0.002951496,86:0.0110423):2.56014E-4):0.001237933):0.002696889):0.004070273,(75:0.006742386,90:5.985678E-4):0.03596252):0.002701192,(70:0.03833306,(24:0.006498752,69:0.007463933):0.01244214):0.008331017):0.002010665,88:0.007323873):1.367729E-4):0.0134125,47:0.08424995):7.41979E-4,(29:0.008775608,2:0.002973265):0.01675634):0.003507373,(10:0.009130997,(62:0.05962202,((44:0.01165586,(((8:0.00385612,(56:7.667729E-4,(55:1.443794E-4,54:0.001875173):0.001635516):0.008824931):0.007804478,(((58:0.003777927,57:5.543015E-5):0.01738388,46:0.006851025):0.005995717,(((21:1.076142E-4,22:1.403073E-4):0.003708836,20:5.286711E-5):0.004305898,23:0.01100716):0.01734381):0.003036081):8.554375E-4,((45:0.03258867,53:0.02822344):0.003572156,9:0.01151465):0.005627184):0.001021305):0.007067742,(4:0.008325823,71:0.004975286):0.004376439):0.002922556):0.006402011):8.466424E-4):0.001445598,36:0.02265484):0.001906283):7.504138E-4):0.006024656,((108:0.010996,(104:0.02036037,(101:9.502621E-4,99:0.001378627):0.005259879):0.00234804):0.005735041,((103:0.00873249,102:0.001114747):0.002642931,(107:0.005721271,(106:0.01226505,(100:0.002067975,105:0.007854621):0.003918878):0.003870543):5.803349E-4):0.01490937):0.05537413):0.02552453,((43:0.02405393,(61:0.005268811,60:0.006184229):0.02051473):0.01429325,(((48:5.300205E-4,(51:0.005081727,52:0.002145131):4.689475E-4):0.008138902,(50:0.00642066,49:0.00229205):0.01083612):0.01365119,15:0.05275337):0.03131155):0.002168167):0.006014995):0.01926144):0.002447895):0.002845387,(94:0.02996051,(78:0.009668312,(76:0.008810045,77:0.007422696):0.001750221):0.005562747):0.01525991):0.001752964,((39:0.03471268,((26:0.005384768,25:0.0158059):0.001751049,(28:0.004569594,27:0.01134461):0.006058855):0.009822098):0.002274155,95:0.0175138):0.003183485):0.002029727,((59:0.02179356,((((41:0.03905457,(34:0.01819963,(92:0.01425466,65:0.01204374):0.01203131):0.007452934):0.002838682,(93:0.01125941,(82:0.006106604,35:9.580008E-4):0.0118827):0.002947305):0.007591651,(37:0.02137931,32:0.01981871):0.001532131):0.001992676,((79:0.03992066,72:0.01049148):2.026237E-4,87:0.01556971):0.003727796):0.001263186):0.004438393,(73:0.03807934,11:0.02124606):0.003511656):5.695607E-5):0.00143215):0.003926451,64:0.05101392):0.005241699):0.001973073):0.001801751,((68:0.005056619,66:0.014729):0.01788664,3:0.01953948):0.006734218,1:0.01864727);
[13] tree 'run1.5065000'=[&R] (((67:0.001842504,14:0.008810856):0.02260201,((91:0.0193155,33:0.0330312):0.01328989,(((80:0.01727512,110:0.01613087):0.009526287,(((((89:0.02860269,40:0.02099532):0.00844179,((12:0.03364918,(81:0.01612573,((13:0.01779092,(7:0.004786244,38:3.061011E-4):0.01140717):5.725204E-4,((((31:0.005403603,5:0.01613969):6.565779E-5,30:0.00584191):0.003474666,6:0.01182622):0.02110814,19:0.01611104):0.005294352):0.001289642):0.003661347):0.002787156,(42:0.06586936,(((109:0.02182786,(63:0.0648921,(((((((97:3.240071E-4,98:0.01403065):0.00402079,96:3.024664E-4):0.01365159,(((((18:0.01436162,(74:0.01447053,16:5.082638E-4):0.01256557):0.0131446,(17:0.01343108,(85:0.005886107,((84:0.002782144,83:0.008662272):0.002951496,86:0.0110423):2.56014E-4):0.001237933):0.002696889):0.004070273,(75:0.006742386,90:5.985678E-4):0.03596252):0.002701192,(70:0.03833306,(24:0.006498752,69:0.007463933):0.01244214):0.008331017):0.002010665,88:0.007323873):1.367729E-4):0.0134125,47:0.08424995):7.41979E-4,(29:0.008775608,2:0.002973265):0.01675634):0.003507373,(10:0.009130997,(62:0.05962202,((44:0.01165586,(((8:0.00385612,(56:7.667729E-4,(55:1.443794E-4,54:0.001875173):0.001635516):0.008824931):0.007804478,(((58:0.003777927,57:5.543015E-5):0.01738388,46:0.006851025):0.005995717,(((21:1.076142E-4,22:1.403073E-4):0.003708836,20:5.286711E-5):0.004305898,23:0.01100716):0.01734381):0.003036081):8.554375E-4,((45:0.03258867,53:0.02822344):0.003572156,9:0.01151465):0.005627184):0.001021305):0.007067742,(4:0.008325823,71:0.004975286):0.004376439):0.002922556):0.006402011):8.466424E-4):0.001445598,36:0.02265484):0.001906283):7.504138E-4):0.006024656,((108:0.010996,(104:0.02036037,(101:9.502621E-4,99:0.001378627):0.005259879):0.00234804):0.005735041,((103:0.00873249,102:0.001114747):0.002642931,(107:0.005721271,(106:0.01226505,(100:0.002067975,105:0.007854621):0.003918878):0.003870543):5.803349E-4):0.01490937):0.05537413):0.02552453,((43:0.02405393,(61:0.005268811,60:0.006184229):0.02051473):0.01429325,(((48:5.300205E-4,(51:0.005081727,52:0.002145131):4.689475E-4):0.008138902,(50:0.00642066,49:0.00229205):0.01083612):0.01365119,15:0.05275337):0.03131155):0.002168167):0.006014995):0.01926144):0.002447895):0.002845387,(94:0.02996051,(78:0.009668312,(76:0.008810045,77:0.007422696):0.001750221):0.005562747):0.01525991):0.001752964,((39:0.03471268,((26:0.005384768,25:0.0158059):0.001751049,(28:0.004569594,27:0.01134461):0.006058855):0.009822098):0.002274155,95:0.0175138):0.003183485):0.002029727,((59:0.02179356,((((41:0.03905457,(34:0.01819963,(92:0.01425466,65:0.01204374):0.01203131):0.007452934):0.002838682,(93:0.01125941,(82:0.006106604,35:9.580008E-4):0.0118827):0.002947305):0.007591651,(37:0.02137931,32:0.01981871):0.001532131):0.001992676,((79:0.03992066,72:0.01049148):2.026237E-4,87:0.01556971):0.003727796):0.001263186):0.004438393,(73:0.03807934,11:0.02124606):0.003511656):5.695607E-5):0.00143215):0.003926451,64:0.05101392):0.005241699):0.001973073):0.001801751,((68:0.005056619,66:0.014729):0.01788664,3:0.01953948):0.006734218,1:0.01864727);
[14] tree 'run1.5070000'=[&R] (((67:0.001842504,14:0.008810856):0.02260201,((91:0.0193155,33:0.0330312):0.01328989,(((80:0.01727512,110:0.01613087):0.009526287,(((((89:0.02860269,40:0.02099532):0.00844179,((12:0.03364918,(81:0.01612573,((13:0.01779092,(7:0.004786244,38:3.061011E-4):0.01140717):5.725204E-4,((((31:0.005403603,5:0.01613969):6.565779E-5,30:0.00584191):0.003474666,6:0.01182622):0.02110814,19:0.01611104):0.005294352):0.001289642):0.003661347):0.002787156,(42:0.06586936,(((109:0.02182786,(63:0.0648921,(((((((97:3.240071E-4,98:0.01403065):0.00402079,96:3.024664E-4):0.01365159,(((((18:0.01436162,(74:0.01447053,16:5.082638E-4):0.01256557):0.0131446,(17:0.01343108,(85:0.005886107,((84:0.002782144,83:0.008662272):0.002951496,86:0.0110423):2.56014E-4):0.001237933):0.002696889):0.004070273,(75:0.006742386,90:5.985678E-4):0.03596252):0.002701192,(70:0.03833306,(24:0.006498752,69:0.007463933):0.01244214):0.008331017):0.002010665,88:0.007323873):1.367729E-4):0.0134125,47:0.08424995):7.41979E-4,(29:0.008775608,2:0.002973265):0.01675634):0.003507373,(10:0.009130997,(62:0.05962202,((44:0.01165586,(((8:0.00385612,(56:7.667729E-4,(55:1.443794E-4,54:0.001875173):0.001635516):0.008824931):0.007804478,(((58:0.003777927,57:5.543015E-5):0.01738388,46:0.006851025):0.005995717,(((21:1.076142E-4,22:1.403073E-4):0.003708836,20:5.286711E-5):0.004305898,23:0.01100716):0.01734381):0.003036081):8.554375E-4,((45:0.03258867,53:0.02822344):0.003572156,9:0.01151465):0.005627184):0.001021305):0.007067742,(4:0.008325823,71:0.004975286):0.004376439):0.002922556):0.006402011):8.466424E-4):0.001445598,36:0.02265484):0.001906283):7.504138E-4):0.006024656,((108:0.010996,(104:0.02036037,(101:9.502621E-4,99:0.001378627):0.005259879):0.00234804):0.005735041,((103:0.00873249,102:0.001114747):0.002642931,(107:0.005721271,(106:0.01226505,(100:0.002067975,105:0.007854621):0.003918878):0.003870543):5.803349E-4):0.01490937):0.05537413):0.02552453,((43:0.02405393,(61:0.005268811,60:0.006184229):0.02051473):0.01429325,(((48:5.300205E-4,(51:0.005081727,52:0.002145131):4.689475E-4):0.008138902,(50:0.00642066,49:0.00229205):0.01083612):0.01365119,15:0.05275337):0.03131155):0.002168167):0.006014995):0.01926144):0.002447895):0.002845387,(94:0.02996051,(78:0.009668312,(76:0.008810045,77:0.007422696):0.001750221):0.005562747):0.01525991):0.001752964,((39:0.03471268,((26:0.005384768,25:0.0158059):0.001751049,(28:0.004569594,27:0.01134461):0.006058855):0.009822098):0.002274155,95:0.0175138):0.003183485):0.002029727,((59:0.02179356,((((41:0.03905457,(34:0.01819963,(92:0.01425466,65:0.01204374):0.01203131):0.007452934):0.002838682,(93:0.01125941,(82:0.006106604,35:9.580008E-4):0.0118827):0.002947305):0.007591651,(37:0.02137931,32:0.01981871):0.001532131):0.001992676,((79:0.03992066,72:0.01049148):2.026237E-4,87:0.01556971):0.003727796):0.001263186):0.004438393,(73:0.03807934,11:0.02124606):0.003511656):5.695607E-5):0.00143215):0.003926451,64:0.05101392):0.005241699):0.001973073):0.001801751,((68:0.005056619,66:0.014729):0.01788664,3:0.01953948):0.006734218,1:0.01864727);
[15] tree 'run1.5075000'=[&R] (((67:0.001842504,14:0.008810856):0.02260201,((91:0.0193155,33:0.0330312):0.01328989,(((80:0.01727512,110:0.01613087):0.009526287,(((((89:0.02860269,40:0.02099532):0.00844179,((12:0.03364918,(81:0.01612573,((13:0.01779092,(7:0.004786244,38:3.061011E-4):0.01140717):5.725204E-4,((((31:0.005403603,5:0.01613969):6.565779E-5,30:0.00584191):0.003474666,6:0.01182622):0.02110814,19:0.01611104):0.005294352):0.001289642):0.003661347):0.002787156,(42:0.06586936,(((109:0.02182786,(63:0.0648921,(((((((97:3.240071E-4,98:0.01403065):0.00402079,96:3.024664E-4):0.01365159,(((((18:0.01436162,(74:0.01447053,16:5.082638E-4):0.01256557):0.0131446,(17:0.01343108,(85:0.005886107,((84:0.002782144,83:0.008662272):0.002951496,86:0.0110423):2.56014E-4):0.001237933):0.002696889):0.004070273,(75:0.006742386,90:5.985678E-4):0.03596252):0.002701192,(70:0.03833306,(24:0.006498752,69:0.007463933):0.01244214):0.008331017):0.002010665,88:0.007323873):1.367729E-4):0.0134125,47:0.08424995):7.41979E-4,(29:0.008775608,2:0.002973265):0.01675634):0.003507373,(10:0.009130997,(62:0.05962202,((44:0.01165586,(((8:0.00385612,(56:7.667729E-4,(55:1.443794E-4,54:0.001875173):0.001635516):0.008824931):0.007804478,(((58:0.003777927,57:5.543015E-5):0.01738388,46:0.006851025):0.005995717,(((21:1.076142E-4,22:1.403073E-4):0.003708836,20:5.286711E-5):0.004305898,23:0.01100716):0.01734381):0.003036081):8.554375E-4,((45:0.03258867,53:0.02822344):0.003572156,9:0.01151465):0.005627184):0.001021305):0.007067742,(4:0.008325823,71:0.004975286):0.004376439):0.002922556):0.006402011):8.466424E-4):0.001445598,36:0.02265484):0.001906283):7.504138E-4):0.006024656,((108:0.010996,(104:0.02036037,(101:9.502621E-4,99:0.001378627):0.005259879):0.00234804):0.005735041,((103:0.00873249,102:0.001114747):0.002642931,(107:0.005721271,(106:0.01226505,(100:0.002067975,105:0.007854621):0.003918878):0.003870543):5.803349E-4):0.01490937):0.05537413):0.02552453,((43:0.02405393,(61:0.005268811,60:0.006184229):0.02051473):0.01429325,(((48:5.300205E-4,(51:0.005081727,52:0.002145131):4.689475E-4):0.008138902,(50:0.00642066,49:0.00229205):0.01083612):0.01365119,15:0.05275337):0.03131155):0.002168167):0.006014995):0.01926144):0.002447895):0.002845387,(94:0.02996051,(78:0.009668312,(76:0.008810045,77:0.007422696):0.001750221):0.005562747):0.01525991):0.001752964,((39:0.03471268,((26:0.005384768,25:0.0158059):0.001751049,(28:0.004569594,27:0.01134461):0.006058855):0.009822098):0.002274155,95:0.0175138):0.003183485):0.002029727,((59:0.02179356,((((41:0.03905457,(34:0.01819963,(92:0.01425466,65:0.01204374):0.01203131):0.007452934):0.002838682,(93:0.01125941,(82:0.006106604,35:9.580008E-4):0.0118827):0.002947305):0.007591651,(37:0.02137931,32:0.01981871):0.001532131):0.001992676,((79:0.03992066,72:0.01049148):2.026237E-4,87:0.01556971):0.003727796):0.001263186):0.004438393,(73:0.03807934,11:0.02124606):0.003511656):5.695607E-5):0.00143215):0.003926451,64:0.05101392):0.005241699):0.001973073):0.001801751,((68:0.005056619,66:0.014729):0.01788664,3:0.01953948):0.006734218,1:0.01864727);
[16] tree 'run1.5080000'=[&R] (((67:0.001842504,14:0.008810856):0.02260201,((91:0.0193155,33:0.0330312):0.01328989,(((80:0.01727512,110:0.01613087):0.009526287,(((((89:0.02860269,40:0.02099532):0.00844179,((12:0.03364918,(81:0.01612573,((13:0.01779092,(7:0.004786244,38:3.061011E-4):0.01140717):5.725204E-4,((((31:0.005403603,5:0.01613969):6.565779E-5,30:0.00584191):0.003474666,6:0.01182622):0.02110814,19:0.01611104):0.005294352):0.001289642):0.003661347):0.002787156,(42:0.06586936,(((109:0.02182786,(63:0.0648921,(((((((97:3.240071E-4,98:0.01403065):0.00402079,96:3.024664E-4):0.01365159,(((((18:0.01436162,(74:0.01447053,16:5.082638E-4):0.01256557):0.0131446,(17:0.01343108,(85:0.005886107,((84:0.002782144,83:0.008662272):0.002951496,86:0.0110423):2.56014E-4):0.001237933):0.002696889):0.004070273,(75:0.006742386,90:5.985678E-4):0.03596252):0.002701192,(70:0.03833306,(24:0.006498752,69:0.007463933):0.01244214):0.008331017):0.002010665,88:0.007323873):1.367729E-4):0.0134125,47:0.08424995):7.41979E-4,(29:0.008775608,2:0.002973265):0.01675634):0.003507373,(10:0.009130997,(62:0.05962202,((44:0.01165586,(((8:0.00385612,(56:7.667729E-4,(55:1.443794E-4,54:0.001875173):0.001635516):0.008824931):0.007804478,(((58:0.003777927,57:5.543015E-5):0.01738388,46:0.006851025):0.005995717,(((21:1.076142E-4,22:1.403073E-4):0.003708836,20:5.286711E-5):0.004305898,23:0.01100716):0.01734381):0.003036081):8.554375E-4,((45:0.03258867,53:0.02822344):0.003572156,9:0.01151465):0.005627184):0.001021305):0.007067742,(4:0.008325823,71:0.004975286):0.004376439):0.002922556):0.006402011):8.466424E-4):0.001445598,36:0.02265484):0.001906283):7.504138E-4):0.006024656,((108:0.010996,(104:0.02036037,(101:9.502621E-4,99:0.001378627):0.005259879):0.00234804):0.005735041,((103:0.00873249,102:0.001114747):0.002642931,(107:0.005721271,(106:0.01226505,(100:0.002067975,105:0.007854621):0.003918878):0.003870543):5.803349E-4):0.01490937):0.05537413):0.02552453,((43:0.02405393,(61:0.005268811,60:0.006184229):0.02051473):0.01429325,(((48:5.300205E-4,(51:0.005081727,52:0.002145131):4.689475E-4):0.008138902,(50:0.00642066,49:0.00229205):0.01083612):0.01365119,15:0.05275337):0.03131155):0.002168167):0.006014995):0.01926144):0.002447895):0.002845387,(94:0.02996051,(78:0.009668312,(76:0.008810045,77:0.007422696):0.001750221):0.005562747):0.01525991):0.001752964,((39:0.03471268,((26:0.005384768,25:0.0158059):0.001751049,(28:0.004569594,27:0.01134461):0.006058855):0.009822098):0.002274155,95:0.0175138):0.003183485):0.002029727,((59:0.02179356,((((41:0.03905457,(34:0.01819963,(92:0.01425466,65:0.01204374):0.01203131):0.007452934):0.002838682,(93:0.01125941,(82:0.006106604,35:9.580008E-4):0.0118827):0.002947305):0.007591651,(37:0.02137931,32:0.01981871):0.001532131):0.001992676,((79:0.03992066,72:0.01049148):2.026237E-4,87:0.01556971):0.003727796):0.001263186):0.004438393,(73:0.03807934,11:0.02124606):0.003511656):5.695607E-5):0.00143215):0.003926451,64:0.05101392):0.005241699):0.001973073):0.001801751,((68:0.005056619,66:0.014729):0.01788664,3:0.01953948):0.006734218,1:0.01864727);
[17] tree 'run1.5085000'=[&R] (((67:0.001842504,14:0.008810856):0.02260201,((91:0.0193155,33:0.0330312):0.01328989,(((80:0.01727512,110:0.01613087):0.009526287,(((((89:0.02860269,40:0.02099532):0.00844179,((12:0.03364918,(81:0.01612573,((13:0.01779092,(7:0.004786244,38:3.061011E-4):0.01140717):5.725204E-4,((((31:0.005403603,5:0.01613969):6.565779E-5,30:0.00584191):0.003474666,6:0.01182622):0.02110814,19:0.01611104):0.005294352):0.001289642):0.003661347):0.002787156,(42:0.06586936,(((109:0.02182786,(63:0.0648921,(((((((97:3.240071E-4,98:0.01403065):0.00402079,96:3.024664E-4):0.01365159,(((((18:0.01436162,(74:0.01447053,16:5.082638E-4):0.01256557):0.0131446,(17:0.01343108,(85:0.005886107,((84:0.002782144,83:0.008662272):0.002951496,86:0.0110423):2.56014E-4):0.001237933):0.002696889):0.004070273,(75:0.006742386,90:5.985678E-4):0.03596252):0.002701192,(70:0.03833306,(24:0.006498752,69:0.007463933):0.01244214):0.008331017):0.002010665,88:0.007323873):1.367729E-4):0.0134125,47:0.08424995):7.41979E-4,(29:0.008775608,2:0.002973265):0.01675634):0.003507373,(10:0.009130997,(62:0.05962202,((44:0.01165586,(((8:0.00385612,(56:7.667729E-4,(55:1.443794E-4,54:0.001875173):0.001635516):0.008824931):0.007804478,(((58:0.003777927,57:5.543015E-5):0.01738388,46:0.006851025):0.005995717,(((21:1.076142E-4,22:1.403073E-4):0.003708836,20:5.286711E-5):0.004305898,23:0.01100716):0.01734381):0.003036081):8.554375E-4,((45:0.03258867,53:0.02822344):0.003572156,9:0.01151465):0.005627184):0.001021305):0.007067742,(4:0.008325823,71:0.004975286):0.004376439):0.002922556):0.006402011):8.466424E-4):0.001445598,36:0.02265484):0.001906283):7.504138E-4):0.006024656,((108:0.010996,(104:0.02036037,(101:9.502621E-4,99:0.001378627):0.005259879):0.00234804):0.005735041,((103:0.00873249,102:0.001114747):0.002642931,(107:0.005721271,(106:0.01226505,(100:0.002067975,105:0.007854621):0.003918878):0.003870543):5.803349E-4):0.01490937):0.05537413):0.02552453,((43:0.02405393,(61:0.005268811,60:0.006184229):0.02051473):0.01429325,(((48:5.300205E-4,(51:0.005081727,52:0.002145131):4.689475E-4):0.008138902,(50:0.00642066,49:0.00229205):0.01083612):0.01365119,15:0.05275337):0.03131155):0.002168167):0.006014995):0.01926144):0.002447895):0.002845387,(94:0.02996051,(78:0.009668312,(76:0.008810045,77:0.007422696):0.001750221):0.005562747):0.01525991):0.001752964,((39:0.03471268,((26:0.005384768,25:0.0158059):0.001751049,(28:0.004569594,27:0.01134461):0.006058855):0.009822098):0.002274155,95:0.0175138):0.003183485):0.002029727,((59:0.02179356,((((41:0.03905457,(34:0.01819963,(92:0.01425466,65:0.01204374):0.01203131):0.007452934):0.002838682,(93:0.01125941,(82:0.006106604,35:9.580008E-4):0.0118827):0.002947305):0.007591651,(37:0.02137931,32:0.01981871):0.001532131):0.001992676,((79:0.03992066,72:0.01049148):2.026237E-4,87:0.01556971):0.003727796):0.001263186):0.004438393,(73:0.03807934,11:0.02124606):0.003511656):5.695607E-5):0.00143215):0.003926451,64:0.05101392):0.005241699):0.001973073):0.001801751,((68:0.005056619,66:0.014729):0.01788664,3:0.01953948):0.006734218,1:0.01864727);
[18] tree 'run1.5090000'=[&R] (((67:0.001842504,14:0.008810856):0.02260201,((91:0.0193155,33:0.0330312):0.01328989,(((80:0.01727512,110:0.01613087):0.009526287,(((((89:0.02860269,40:0.02099532):0.00844179,((12:0.03364918,(81:0.01612573,((13:0.01779092,(7:0.004786244,38:3.061011E-4):0.01140717):5.725204E-4,((((31:0.005403603,5:0.01613969):6.565779E-5,30:0.00584191):0.003474666,6:0.01182622):0.02110814,19:0.01611104):0.005294352):0.001289642):0.003661347):0.002787156,(42:0.06586936,(((109:0.02182786,(63:0.0648921,(((((((97:3.240071E-4,98:0.01403065):0.00402079,96:3.024664E-4):0.01365159,(((((18:0.01436162,(74:0.01447053,16:5.082638E-4):0.01256557):0.0131446,(17:0.01343108,(85:0.005886107,((84:0.002782144,83:0.008662272):0.002951496,86:0.0110423):2.56014E-4):0.001237933):0.002696889):0.004070273,(75:0.006742386,90:5.985678E-4):0.03596252):0.002701192,(70:0.03833306,(24:0.006498752,69:0.007463933):0.01244214):0.008331017):0.002010665,88:0.007323873):1.367729E-4):0.0134125,47:0.08424995):7.41979E-4,(29:0.008775608,2:0.002973265):0.01675634):0.003507373,(10:0.009130997,(62:0.05962202,((44:0.01165586,(((8:0.00385612,(56:7.667729E-4,(55:1.443794E-4,54:0.001875173):0.001635516):0.008824931):0.007804478,(((58:0.003777927,57:5.543015E-5):0.01738388,46:0.006851025):0.005995717,(((21:1.076142E-4,22:1.403073E-4):0.003708836,20:5.286711E-5):0.004305898,23:0.01100716):0.01734381):0.003036081):8.554375E-4,((45:0.03258867,53:0.02822344):0.003572156,9:0.01151465):0.005627184):0.001021305):0.007067742,(4:0.008325823,71:0.004975286):0.004376439):0.002922556):0.006402011):8.466424E-4):0.001445598,36:0.02265484):0.001906283):7.504138E-4):0.006024656,((108:0.010996,(104:0.02036037,(101:9.502621E-4,99:0.001378627):0.005259879):0.00234804):0.005735041,((103:0.00873249,102:0.001114747):0.002642931,(107:0.005721271,(106:0.01226505,(100:0.002067975,105:0.007854621):0.003918878):0.003870543):5.803349E-4):0.01490937):0.05537413):0.02552453,((43:0.02405393,(61:0.005268811,60:0.006184229):0.02051473):0.01429325,(((48:5.300205E-4,(51:0.005081727,52:0.002145131):4.689475E-4):0.008138902,(50:0.00642066,49:0.00229205):0.01083612):0.01365119,15:0.05275337):0.03131155):0.002168167):0.006014995):0.01926144):0.002447895):0.002845387,(94:0.02996051,(78:0.009668312,(76:0.008810045,77:0.007422696):0.001750221):0.005562747):0.01525991):0.001752964,((39:0.03471268,((26:0.005384768,25:0.0158059):0.001751049,(28:0.004569594,27:0.01134461):0.006058855):0.009822098):0.002274155,95:0.0175138):0.003183485):0.002029727,((59:0.02179356,((((41:0.03905457,(34:0.01819963,(92:0.01425466,65:0.01204374):0.01203131):0.007452934):0.002838682,(93:0.01125941,(82:0.006106604,35:9.580008E-4):0.0118827):0.002947305):0.007591651,(37:0.02137931,32:0.01981871):0.001532131):0.001992676,((79:0.03992066,72:0.01049148):2.026237E-4,87:0.01556971):0.003727796):0.001263186):0.004438393,(73:0.03807934,11:0.02124606):0.003511656):5.695607E-5):0.00143215):0.003926451,64:0.05101392):0.005241699):0.001973073):0.001801751,((68:0.005056619,66:0.014729):0.01788664,3:0.01953948):0.006734218,1:0.01864727);
[19] tree 'run1.5095000'=[&R] (((67:0.001842504,14:0.008810856):0.02260201,((91:0.0193155,33:0.0330312):0.01328989,(((80:0.01727512,110:0.01613087):0.009526287,(((((89:0.02860269,40:0.02099532):0.00844179,((12:0.03364918,(81:0.01612573,((13:0.01779092,(7:0.004786244,38:3.061011E-4):0.01140717):5.725204E-4,((((31:0.005403603,5:0.01613969):6.565779E-5,30:0.00584191):0.003474666,6:0.01182622):0.02110814,19:0.01611104):0.005294352):0.001289642):0.003661347):0.002787156,(42:0.06586936,(((109:0.02182786,(63:0.0648921,(((((((97:3.240071E-4,98:0.01403065):0.00402079,96:3.024664E-4):0.01365159,(((((18:0.01436162,(74:0.01447053,16:5.082638E-4):0.01256557):0.0131446,(17:0.01343108,(85:0.005886107,((84:0.002782144,83:0.008662272):0.002951496,86:0.0110423):2.56014E-4):0.001237933):0.002696889):0.004070273,(75:0.006742386,90:5.985678E-4):0.03596252):0.002701192,(70:0.03833306,(24:0.006498752,69:0.007463933):0.01244214):0.008331017):0.002010665,88:0.007323873):1.367729E-4):0.0134125,47:0.08424995):7.41979E-4,(29:0.008775608,2:0.002973265):0.01675634):0.003507373,(10:0.009130997,(62:0.05962202,((44:0.01165586,(((8:0.00385612,(56:7.667729E-4,(55:1.443794E-4,54:0.001875173):0.001635516):0.008824931):0.007804478,(((58:0.003777927,57:5.543015E-5):0.01738388,46:0.006851025):0.005995717,(((21:1.076142E-4,22:1.403073E-4):0.003708836,20:5.286711E-5):0.004305898,23:0.01100716):0.01734381):0.003036081):8.554375E-4,((45:0.03258867,53:0.02822344):0.003572156,9:0.01151465):0.005627184):0.001021305):0.007067742,(4:0.008325823,71:0.004975286):0.004376439):0.002922556):0.006402011):8.466424E-4):0.001445598,36:0.02265484):0.001906283):7.504138E-4):0.006024656,((108:0.010996,(104:0.02036037,(101:9.502621E-4,99:0.001378627):0.005259879):0.00234804):0.005735041,((103:0.00873249,102:0.001114747):0.002642931,(107:0.005721271,(106:0.01226505,(100:0.002067975,105:0.007854621):0.003918878):0.003870543):5.803349E-4):0.01490937):0.05537413):0.02552453,((43:0.02405393,(61:0.005268811,60:0.006184229):0.02051473):0.01429325,(((48:5.300205E-4,(51:0.005081727,52:0.002145131):4.689475E-4):0.008138902,(50:0.00642066,49:0.00229205):0.01083612):0.01365119,15:0.05275337):0.03131155):0.002168167):0.006014995):0.01926144):0.002447895):0.002845387,(94:0.02996051,(78:0.009668312,(76:0.008810045,77:0.007422696):0.001750221):0.005562747):0.01525991):0.001752964,((39:0.03471268,((26:0.005384768,25:0.0158059):0.001751049,(28:0.004569594,27:0.01134461):0.006058855):0.009822098):0.002274155,95:0.0175138):0.003183485):0.002029727,((59:0.02179356,((((41:0.03905457,(34:0.01819963,(92:0.01425466,65:0.01204374):0.01203131):0.007452934):0.002838682,(93:0.01125941,(82:0.006106604,35:9.580008E-4):0.0118827):0.002947305):0.007591651,(37:0.02137931,32:0.01981871):0.001532131):0.001992676,((79:0.03992066,72:0.01049148):2.026237E-4,87:0.01556971):0.003727796):0.001263186):0.004438393,(73:0.03807934,11:0.02124606):0.003511656):5.695607E-5):0.00143215):0.003926451,64:0.05101392):0.005241699):0.001973073):0.001801751,((68:0.005056619,66:0.014729):0.01788664,3:0.01953948):0.006734218,1:0.01864727);
[20] tree 'run1.5100000'=[&R] (((67:0.001842504,14:0.008810856):0.02260201,((91:0.0193155,33:0.0330312):0.01328989,(((80:0.01727512,110:0.01613087):0.009526287,(((((89:0.02860269,40:0.02099532):0.00844179,((12:0.03364918,(81:0.01612573,((13:0.01779092,(7:0.004786244,38:3.061011E-4):0.01140717):5.725204E-4,((((31:0.005403603,5:0.01613969):6.565779E-5,30:0.00584191):0.003474666,6:0.01182622):0.02110814,19:0.01611104):0.005294352):0.001289642):0.003661347):0.002787156,(42:0.06586936,(((109:0.02182786,(63:0.0648921,(((((((97:3.240071E-4,98:0.01403065):0.00402079,96:3.024664E-4):0.01365159,(((((18:0.01436162,(74:0.01447053,16:5.082638E-4):0.01256557):0.0131446,(17:0.01343108,(85:0.005886107,((84:0.002782144,83:0.008662272):0.002951496,86:0.0110423):2.56014E-4):0.001237933):0.002696889):0.004070273,(75:0.006742386,90:5.985678E-4):0.03596252):0.002701192,(70:0.03833306,(24:0.006498752,69:0.007463933):0.01244214):0.008331017):0.002010665,88:0.007323873):1.367729E-4):0.0134125,47:0.08424995):7.41979E-4,(29:0.008775608,2:0.002973265):0.01675634):0.003507373,(10:0.009130997,(62:0.05962202,((44:0.01165586,(((8:0.00385612,(56:7.667729E-4,(55:1.443794E-4,54:0.001875173):0.001635516):0.008824931):0.007804478,(((58:0.003777927,57:5.543015E-5):0.01738388,46:0.006851025):0.005995717,(((21:1.076142E-4,22:1.403073E-4):0.003708836,20:5.286711E-5):0.004305898,23:0.01100716):0.01734381):0.003036081):8.554375E-4,((45:0.03258867,53:0.02822344):0.003572156,9:0.01151465):0.005627184):0.001021305):0.007067742,(4:0.008325823,71:0.004975286):0.004376439):0.002922556):0.006402011):8.466424E-4):0.001445598,36:0.02265484):0.001906283):7.504138E-4):0.006024656,((108:0.010996,(104:0.02036037,(101:9.502621E-4,99:0.001378627):0.005259879):0.00234804):0.005735041,((103:0.00873249,102:0.001114747):0.002642931,(107:0.005721271,(106:0.01226505,(100:0.002067975,105:0.007854621):0.003918878):0.003870543):5.803349E-4):0.01490937):0.05537413):0.02552453,((43:0.02405393,(61:0.005268811,60:0.006184229):0.02051473):0.01429325,(((48:5.300205E-4,(51:0.005081727,52:0.002145131):4.689475E-4):0.008138902,(50:0.00642066,49:0.00229205):0.01083612):0.01365119,15:0.05275337):0.03131155):0.002168167):0.006014995):0.01926144):0.002447895):0.002845387,(94:0.02996051,(78:0.009668312,(76:0.008810045,77:0.007422696):0.001750221):0.005562747):0.01525991):0.001752964,((39:0.03471268,((26:0.005384768,25:0.0158059):0.001751049,(28:0.004569594,27:0.01134461):0.006058855):0.009822098):0.002274155,95:0.0175138):0.003183485):0.002029727,((59:0.02179356,((((41:0.03905457,(34:0.01819963,(92:0.01425466,65:0.01204374):0.01203131):0.007452934):0.002838682,(93:0.01125941,(82:0.006106604,35:9.580008E-4):0.0118827):0.002947305):0.007591651,(37:0.02137931,32:0.01981871):0.001532131):0.001992676,((79:0.03992066,72:0.01049148):2.026237E-4,87:0.01556971):0.003727796):0.001263186):0.004438393,(73:0.03807934,11:0.02124606):0.003511656):5.695607E-5):0.00143215):0.003926451,64:0.05101392):0.005241699):0.001973073):0.001801751,((68:0.005056619,66:0.014729):0.01788664,3:0.01953948):0.006734218,1:0.01864727);
[21] tree 'run1.5105000'=[&R] (((67:0.001842504,14:0.008810856):0.02260201,((91:0.0193155,33:0.0330312):0.01328989,(((80:0.01727512,110:0.01613087):0.009526287,(((((89:0.02860269,40:0.02099532):0.00844179,((12:0.03364918,(81:0.01612573,((13:0.01779092,(7:0.004786244,38:3.061011E-4):0.01140717):5.725204E-4,((((31:0.005403603,5:0.01613969):6.565779E-5,30:0.00584191):0.003474666,6:0.01182622):0.02110814,19:0.01611104):0.005294352):0.001289642):0.003661347):0.002787156,(42:0.06586936,(((109:0.02182786,(63:0.0648921,(((((((97:3.240071E-4,98:0.01403065):0.00402079,96:3.024664E-4):0.01365159,(((((18:0.01436162,(74:0.01447053,16:5.082638E-4):0.01256557):0.0131446,(17:0.01343108,(85:0.005886107,((84:0.002782144,83:0.008662272):0.002951496,86:0.0110423):2.56014E-4):0.001237933):0.002696889):0.004070273,(75:0.006742386,90:5.985678E-4):0.03596252):0.002701192,(70:0.03833306,(24:0.006498752,69:0.007463933):0.01244214):0.008331017):0.002010665,88:0.007323873):1.367729E-4):0.0134125,47:0.08424995):7.41979E-4,(29:0.008775608,2:0.002973265):0.01675634):0.003507373,(10:0.009130997,(62:0.05962202,((44:0.01165586,(((8:0.00385612,(56:7.667729E-4,(55:1.443794E-4,54:0.001875173):0.001635516):0.008824931):0.007804478,(((58:0.003777927,57:5.543015E-5):0.01738388,46:0.006851025):0.005995717,(((21:1.076142E-4,22:1.403073E-4):0.003708836,20:5.286711E-5):0.004305898,23:0.01100716):0.01734381):0.003036081):8.554375E-4,((45:0.03258867,53:0.02822344):0.003572156,9:0.01151465):0.005627184):0.001021305):0.007067742,(4:0.008325823,71:0.004975286):0.004376439):0.002922556):0.006402011):8.466424E-4):0.001445598,36:0.02265484):0.001906283):7.504138E-4):0.006024656,((108:0.010996,(104:0.02036037,(101:9.502621E-4,99:0.001378627):0.005259879):0.00234804):0.005735041,((103:0.00873249,102:0.001114747):0.002642931,(107:0.005721271,(106:0.01226505,(100:0.002067975,105:0.007854621):0.003918878):0.003870543):5.803349E-4):0.01490937):0.05537413):0.02552453,((43:0.02405393,(61:0.005268811,60:0.006184229):0.02051473):0.01429325,(((48:5.300205E-4,(51:0.005081727,52:0.002145131):4.689475E-4):0.008138902,(50:0.00642066,49:0.00229205):0.01083612):0.01365119,15:0.05275337):0.03131155):0.002168167):0.006014995):0.01926144):0.002447895):0.002845387,(94:0.02996051,(78:0.009668312,(76:0.008810045,77:0.007422696):0.001750221):0.005562747):0.01525991):0.001752964,((39:0.03471268,((26:0.005384768,25:0.0158059):0.001751049,(28:0.004569594,27:0.01134461):0.006058855):0.009822098):0.002274155,95:0.0175138):0.003183485):0.002029727,((59:0.02179356,((((41:0.03905457,(34:0.01819963,(92:0.01425466,65:0.01204374):0.01203131):0.007452934):0.002838682,(93:0.01125941,(82:0.006106604,35:9.580008E-4):0.0118827):0.002947305):0.007591651,(37:0.02137931,32:0.01981871):0.001532131):0.001992676,((79:0.03992066,72:0.01049148):2.026237E-4,87:0.01556971):0.003727796):0.001263186):0.004438393,(73:0.03807934,11:0.02124606):0.003511656):5.695607E-5):0.00143215):0.003926451,64:0.05101392):0.005241699):0.001973073):0.001801751,((68:0.005056619,66:0.014729):0.01788664,3:0.01953948):0.006734218,1:0.01864727);
[22] tree 'run1.5110000'=[&R] (((67:0.001842504,14:0.008810856):0.02260201,((91:0.0193155,33:0.0330312):0.01328989,(((80:0.01727512,110:0.01613087):0.009526287,(((((89:0.02860269,40:0.02099532):0.00844179,((12:0.03364918,(81:0.01612573,((13:0.01779092,(7:0.004786244,38:3.061011E-4):0.01140717):5.725204E-4,((((31:0.005403603,5:0.01613969):6.565779E-5,30:0.00584191):0.003474666,6:0.01182622):0.02110814,19:0.01611104):0.005294352):0.001289642):0.003661347):0.002787156,(42:0.06586936,(((109:0.02182786,(63:0.0648921,(((((((97:3.240071E-4,98:0.01403065):0.00402079,96:3.024664E-4):0.01365159,(((((18:0.01436162,(74:0.01447053,16:5.082638E-4):0.01256557):0.0131446,(17:0.01343108,(85:0.005886107,((84:0.002782144,83:0.008662272):0.002951496,86:0.0110423):2.56014E-4):0.001237933):0.002696889):0.004070273,(75:0.006742386,90:5.985678E-4):0.03596252):0.002701192,(70:0.03833306,(24:0.006498752,69:0.007463933):0.01244214):0.008331017):0.002010665,88:0.007323873):1.367729E-4):0.0134125,47:0.08424995):7.41979E-4,(29:0.008775608,2:0.002973265):0.01675634):0.003507373,(10:0.009130997,(62:0.05962202,((44:0.01165586,(((8:0.00385612,(56:7.667729E-4,(55:1.443794E-4,54:0.001875173):0.001635516):0.008824931):0.007804478,(((58:0.003777927,57:5.543015E-5):0.01738388,46:0.006851025):0.005995717,(((21:1.076142E-4,22:1.403073E-4):0.003708836,20:5.286711E-5):0.004305898,23:0.01100716):0.01734381):0.003036081):8.554375E-4,((45:0.03258867,53:0.02822344):0.003572156,9:0.01151465):0.005627184):0.001021305):0.007067742,(4:0.008325823,71:0.004975286):0.004376439):0.002922556):0.006402011):8.466424E-4):0.001445598,36:0.02265484):0.001906283):7.504138E-4):0.006024656,((108:0.010996,(104:0.02036037,(101:9.502621E-4,99:0.001378627):0.005259879):0.00234804):0.005735041,((103:0.00873249,102:0.001114747):0.002642931,(107:0.005721271,(106:0.01226505,(100:0.002067975,105:0.007854621):0.003918878):0.003870543):5.803349E-4):0.01490937):0.05537413):0.02552453,((43:0.02405393,(61:0.005268811,60:0.006184229):0.02051473):0.01429325,(((48:5.300205E-4,(51:0.005081727,52:0.002145131):4.689475E-4):0.008138902,(50:0.00642066,49:0.00229205):0.01083612):0.01365119,15:0.05275337):0.03131155):0.002168167):0.006014995):0.01926144):0.002447895):0.002845387,(94:0.02996051,(78:0.009668312,(76:0.008810045,77:0.007422696):0.001750221):0.005562747):0.01525991):0.001752964,((39:0.03471268,((26:0.005384768,25:0.0158059):0.001751049,(28:0.004569594,27:0.01134461):0.006058855):0.009822098):0.002274155,95:0.0175138):0.003183485):0.002029727,((59:0.02179356,((((41:0.03905457,(34:0.01819963,(92:0.01425466,65:0.01204374):0.01203131):0.007452934):0.002838682,(93:0.01125941,(82:0.006106604,35:9.580008E-4):0.0118827):0.002947305):0.007591651,(37:0.02137931,32:0.01981871):0.001532131):0.001992676,((79:0.03992066,72:0.01049148):2.026237E-4,87:0.01556971):0.003727796):0.001263186):0.004438393,(73:0.03807934,11:0.02124606):0.003511656):5.695607E-5):0.00143215):0.003926451,64:0.05101392):0.005241699):0.001973073):0.001801751,((68:0.005056619,66:0.014729):0.01788664,3:0.01953948):0.006734218,1:0.01864727);
[23] tree 'run1.5115000'=[&R] (((67:0.001842504,14:0.008810856):0.02260201,((91:0.0193155,33:0.0330312):0.01328989,(((80:0.01727512,110:0.01613087):0.009526287,(((((89:0.02860269,40:0.02099532):0.00844179,((12:0.03364918,(81:0.01612573,((13:0.01779092,(7:0.004786244,38:3.061011E-4):0.01140717):5.725204E-4,((((31:0.005403603,5:0.01613969):6.565779E-5,30:0.00584191):0.003474666,6:0.01182622):0.02110814,19:0.01611104):0.005294352):0.001289642):0.003661347):0.002787156,(42:0.06586936,(((109:0.02182786,(63:0.0648921,(((((((97:3.240071E-4,98:0.01403065):0.00402079,96:3.024664E-4):0.01365159,(((((18:0.01436162,(74:0.01447053,16:5.082638E-4):0.01256557):0.0131446,(17:0.01343108,(85:0.005886107,((84:0.002782144,83:0.008662272):0.002951496,86:0.0110423):2.56014E-4):0.001237933):0.002696889):0.004070273,(75:0.006742386,90:5.985678E-4):0.03596252):0.002701192,(70:0.03833306,(24:0.006498752,69:0.007463933):0.01244214):0.008331017):0.002010665,88:0.007323873):1.367729E-4):0.0134125,47:0.08424995):7.41979E-4,(29:0.008775608,2:0.002973265):0.01675634):0.003507373,(10:0.009130997,(62:0.05962202,((44:0.01165586,(((8:0.00385612,(56:7.667729E-4,(55:1.443794E-4,54:0.001875173):0.001635516):0.008824931):0.007804478,(((58:0.003777927,57:5.543015E-5):0.01738388,46:0.006851025):0.005995717,(((21:1.076142E-4,22:1.403073E-4):0.003708836,20:5.286711E-5):0.004305898,23:0.01100716):0.01734381):0.003036081):8.554375E-4,((45:0.03258867,53:0.02822344):0.003572156,9:0.01151465):0.005627184):0.001021305):0.007067742,(4:0.008325823,71:0.004975286):0.004376439):0.002922556):0.006402011):8.466424E-4):0.001445598,36:0.02265484):0.001906283):7.504138E-4):0.006024656,((108:0.010996,(104:0.02036037,(101:9.502621E-4,99:0.001378627):0.005259879):0.00234804):0.005735041,((103:0.00873249,102:0.001114747):0.002642931,(107:0.005721271,(106:0.01226505,(100:0.002067975,105:0.007854621):0.003918878):0.003870543):5.803349E-4):0.01490937):0.05537413):0.02552453,((43:0.02405393,(61:0.005268811,60:0.006184229):0.02051473):0.01429325,(((48:5.300205E-4,(51:0.005081727,52:0.002145131):4.689475E-4):0.008138902,(50:0.00642066,49:0.00229205):0.01083612):0.01365119,15:0.05275337):0.03131155):0.002168167):0.006014995):0.01926144):0.002447895):0.002845387,(94:0.02996051,(78:0.009668312,(76:0.008810045,77:0.007422696):0.001750221):0.005562747):0.01525991):0.001752964,((39:0.03471268,((26:0.005384768,25:0.0158059):0.001751049,(28:0.004569594,27:0.01134461):0.006058855):0.009822098):0.002274155,95:0.0175138):0.003183485):0.002029727,((59:0.02179356,((((41:0.03905457,(34:0.01819963,(92:0.01425466,65:0.01204374):0.01203131):0.007452934):0.002838682,(93:0.01125941,(82:0.006106604,35:9.580008E-4):0.0118827):0.002947305):0.007591651,(37:0.02137931,32:0.01981871):0.001532131):0.001992676,((79:0.03992066,72:0.01049148):2.026237E-4,87:0.01556971):0.003727796):0.001263186):0.004438393,(73:0.03807934,11:0.02124606):0.003511656):5.695607E-5):0.00143215):0.003926451,64:0.05101392):0.005241699):0.001973073):0.001801751,((68:0.005056619,66:0.014729):0.01788664,3:0.01953948):0.006734218,1:0.01864727);
[24] tree 'run1.5120000'=[&R] (((67:0.001842504,14:0.008810856):0.02260201,((91:0.0193155,33:0.0330312):0.01328989,(((80:0.01727512,110:0.01613087):0.009526287,(((((89:0.02860269,40:0.02099532):0.00844179,((12:0.03364918,(81:0.01612573,((13:0.01779092,(7:0.004786244,38:3.061011E-4):0.01140717):5.725204E-4,((((31:0.005403603,5:0.01613969):6.565779E-5,30:0.00584191):0.003474666,6:0.01182622):0.02110814,19:0.01611104):0.005294352):0.001289642):0.003661347):0.002787156,(42:0.06586936,(((109:0.02182786,(63:0.0648921,(((((((97:3.240071E-4,98:0.01403065):0.00402079,96:3.024664E-4):0.01365159,(((((18:0.01436162,(74:0.01447053,16:5.082638E-4):0.01256557):0.0131446,(17:0.01343108,(85:0.005886107,((84:0.002782144,83:0.008662272):0.002951496,86:0.0110423):2.56014E-4):0.001237933):0.002696889):0.004070273,(75:0.006742386,90:5.985678E-4):0.03596252):0.002701192,(70:0.03833306,(24:0.006498752,69:0.007463933):0.01244214):0.008331017):0.002010665,88:0.007323873):1.367729E-4):0.0134125,47:0.08424995):7.41979E-4,(29:0.008775608,2:0.002973265):0.01675634):0.003507373,(10:0.009130997,(62:0.05962202,((44:0.01165586,(((8:0.00385612,(56:7.667729E-4,(55:1.443794E-4,54:0.001875173):0.001635516):0.008824931):0.007804478,(((58:0.003777927,57:5.543015E-5):0.01738388,46:0.006851025):0.005995717,(((21:1.076142E-4,22:1.403073E-4):0.003708836,20:5.286711E-5):0.004305898,23:0.01100716):0.01734381):0.003036081):8.554375E-4,((45:0.03258867,53:0.02822344):0.003572156,9:0.01151465):0.005627184):0.001021305):0.007067742,(4:0.008325823,71:0.004975286):0.004376439):0.002922556):0.006402011):8.466424E-4):0.001445598,36:0.02265484):0.001906283):7.504138E-4):0.006024656,((108:0.010996,(104:0.02036037,(101:9.502621E-4,99:0.001378627):0.005259879):0.00234804):0.005735041,((103:0.00873249,102:0.001114747):0.002642931,(107:0.005721271,(106:0.01226505,(100:0.002067975,105:0.007854621):0.003918878):0.003870543):5.803349E-4):0.01490937):0.05537413):0.02552453,((43:0.02405393,(61:0.005268811,60:0.006184229):0.02051473):0.01429325,(((48:5.300205E-4,(51:0.005081727,52:0.002145131):4.689475E-4):0.008138902,(50:0.00642066,49:0.00229205):0.01083612):0.01365119,15:0.05275337):0.03131155):0.002168167):0.006014995):0.01926144):0.002447895):0.002845387,(94:0.02996051,(78:0.009668312,(76:0.008810045,77:0.007422696):0.001750221):0.005562747):0.01525991):0.001752964,((39:0.03471268,((26:0.005384768,25:0.0158059):0.001751049,(28:0.004569594,27:0.01134461):0.006058855):0.009822098):0.002274155,95:0.0175138):0.003183485):0.002029727,((59:0.02179356,((((41:0.03905457,(34:0.01819963,(92:0.01425466,65:0.01204374):0.01203131):0.007452934):0.002838682,(93:0.01125941,(82:0.006106604,35:9.580008E-4):0.0118827):0.002947305):0.007591651,(37:0.02137931,32:0.01981871):0.001532131):0.001992676,((79:0.03992066,72:0.01049148):2.026237E-4,87:0.01556971):0.003727796):0.001263186):0.004438393,(73:0.03807934,11:0.02124606):0.003511656):5.695607E-5):0.00143215):0.003926451,64:0.05101392):0.005241699):0.001973073):0.001801751,((68:0.005056619,66:0.014729):0.01788664,3:0.01953948):0.006734218,1:0.01864727);
[25] tree 'run1.5125000'=[&R] (((67:0.001842504,14:0.008810856):0.02260201,((91:0.0193155,33:0.0330312):0.01328989,(((80:0.01727512,110:0.01613087):0.009526287,(((((89:0.02860269,40:0.02099532):0.00844179,((12:0.03364918,(81:0.01612573,((13:0.01779092,(7:0.004786244,38:3.061011E-4):0.01140717):5.725204E-4,((((31:0.005403603,5:0.01613969):6.565779E-5,30:0.00584191):0.003474666,6:0.01182622):0.02110814,19:0.01611104):0.005294352):0.001289642):0.003661347):0.002787156,(42:0.06586936,(((109:0.02182786,(63:0.0648921,(((((((97:3.240071E-4,98:0.01403065):0.00402079,96:3.024664E-4):0.01365159,(((((18:0.01436162,(74:0.01447053,16:5.082638E-4):0.01256557):0.0131446,(17:0.01343108,(85:0.005886107,((84:0.002782144,83:0.008662272):0.002951496,86:0.0110423):2.56014E-4):0.001237933):0.002696889):0.004070273,(75:0.006742386,90:5.985678E-4):0.03596252):0.002701192,(70:0.03833306,(24:0.006498752,69:0.007463933):0.01244214):0.008331017):0.002010665,88:0.007323873):1.367729E-4):0.0134125,47:0.08424995):7.41979E-4,(29:0.008775608,2:0.002973265):0.01675634):0.003507373,(10:0.009130997,(62:0.05962202,((44:0.01165586,(((8:0.00385612,(56:7.667729E-4,(55:1.443794E-4,54:0.001875173):0.001635516):0.008824931):0.007804478,(((58:0.003777927,57:5.543015E-5):0.01738388,46:0.006851025):0.005995717,(((21:1.076142E-4,22:1.403073E-4):0.003708836,20:5.286711E-5):0.004305898,23:0.01100716):0.01734381):0.003036081):8.554375E-4,((45:0.03258867,53:0.02822344):0.003572156,9:0.01151465):0.005627184):0.001021305):0.007067742,(4:0.008325823,71:0.004975286):0.004376439):0.002922556):0.006402011):8.466424E-4):0.001445598,36:0.02265484):0.001906283):7.504138E-4):0.006024656,((108:0.010996,(104:0.02036037,(101:9.502621E-4,99:0.001378627):0.005259879):0.00234804):0.005735041,((103:0.00873249,102:0.001114747):0.002642931,(107:0.005721271,(106:0.01226505,(100:0.002067975,105:0.007854621):0.003918878):0.003870543):5.803349E-4):0.01490937):0.05537413):0.02552453,((43:0.02405393,(61:0.005268811,60:0.006184229):0.02051473):0.01429325,(((48:5.300205E-4,(51:0.005081727,52:0.002145131):4.689475E-4):0.008138902,(50:0.00642066,49:0.00229205):0.01083612):0.01365119,15:0.05275337):0.03131155):0.002168167):0.006014995):0.01926144):0.002447895):0.002845387,(94:0.02996051,(78:0.009668312,(76:0.008810045,77:0.007422696):0.001750221):0.005562747):0.01525991):0.001752964,((39:0.03471268,((26:0.005384768,25:0.0158059):0.001751049,(28:0.004569594,27:0.01134461):0.006058855):0.009822098):0.002274155,95:0.0175138):0.003183485):0.002029727,((59:0.02179356,((((41:0.03905457,(34:0.01819963,(92:0.01425466,65:0.01204374):0.01203131):0.007452934):0.002838682,(93:0.01125941,(82:0.006106604,35:9.580008E-4):0.0118827):0.002947305):0.007591651,(37:0.02137931,32:0.01981871):0.001532131):0.001992676,((79:0.03992066,72:0.01049148):2.026237E-4,87:0.01556971):0.003727796):0.001263186):0.004438393,(73:0.03807934,11:0.02124606):0.003511656):5.695607E-5):0.00143215):0.003926451,64:0.05101392):0.005241699):0.001973073):0.001801751,((68:0.005056619,66:0.014729):0.01788664,3:0.01953948):0.006734218,1:0.01864727);
[26] tree 'run1.5130000'=[&R] (((67:0.001842504,14:0.008810856):0.02260201,((91:0.0193155,33:0.0330312):0.01328989,(((80:0.01727512,110:0.01613087):0.009526287,(((((89:0.02860269,40:0.02099532):0.00844179,((12:0.03364918,(81:0.01612573,((13:0.01779092,(7:0.004786244,38:3.061011E-4):0.01140717):5.725204E-4,((((31:0.005403603,5:0.01613969):6.565779E-5,30:0.00584191):0.003474666,6:0.01182622):0.02110814,19:0.01611104):0.005294352):0.001289642):0.003661347):0.002787156,(42:0.06586936,(((109:0.02182786,(63:0.0648921,(((((((97:3.240071E-4,98:0.01403065):0.00402079,96:3.024664E-4):0.01365159,(((((18:0.01436162,(74:0.01447053,16:5.082638E-4):0.01256557):0.0131446,(17:0.01343108,(85:0.005886107,((84:0.002782144,83:0.008662272):0.002951496,86:0.0110423):2.56014E-4):0.001237933):0.002696889):0.004070273,(75:0.006742386,90:5.985678E-4):0.03596252):0.002701192,(70:0.03833306,(24:0.006498752,69:0.007463933):0.01244214):0.008331017):0.002010665,88:0.007323873):1.367729E-4):0.0134125,47:0.08424995):7.41979E-4,(29:0.008775608,2:0.002973265):0.01675634):0.003507373,(10:0.009130997,(62:0.05962202,((44:0.01165586,(((8:0.00385612,(56:7.667729E-4,(55:1.443794E-4,54:0.001875173):0.001635516):0.008824931):0.007804478,(((58:0.003777927,57:5.543015E-5):0.01738388,46:0.006851025):0.005995717,(((21:1.076142E-4,22:1.403073E-4):0.003708836,20:5.286711E-5):0.004305898,23:0.01100716):0.01734381):0.003036081):8.554375E-4,((45:0.03258867,53:0.02822344):0.003572156,9:0.01151465):0.005627184):0.001021305):0.007067742,(4:0.008325823,71:0.004975286):0.004376439):0.002922556):0.006402011):8.466424E-4):0.001445598,36:0.02265484):0.001906283):7.504138E-4):0.006024656,((108:0.010996,(104:0.02036037,(101:9.502621E-4,99:0.001378627):0.005259879):0.00234804):0.005735041,((103:0.00873249,102:0.001114747):0.002642931,(107:0.005721271,(106:0.01226505,(100:0.002067975,105:0.007854621):0.003918878):0.003870543):5.803349E-4):0.01490937):0.05537413):0.02552453,((43:0.02405393,(61:0.005268811,60:0.006184229):0.02051473):0.01429325,(((48:5.300205E-4,(51:0.005081727,52:0.002145131):4.689475E-4):0.008138902,(50:0.00642066,49:0.00229205):0.01083612):0.01365119,15:0.05275337):0.03131155):0.002168167):0.006014995):0.01926144):0.002447895):0.002845387,(94:0.02996051,(78:0.009668312,(76:0.008810045,77:0.007422696):0.001750221):0.005562747):0.01525991):0.001752964,((39:0.03471268,((26:0.005384768,25:0.0158059):0.001751049,(28:0.004569594,27:0.01134461):0.006058855):0.009822098):0.002274155,95:0.0175138):0.003183485):0.002029727,((59:0.02179356,((((41:0.03905457,(34:0.01819963,(92:0.01425466,65:0.01204374):0.01203131):0.007452934):0.002838682,(93:0.01125941,(82:0.006106604,35:9.580008E-4):0.0118827):0.002947305):0.007591651,(37:0.02137931,32:0.01981871):0.001532131):0.001992676,((79:0.03992066,72:0.01049148):2.026237E-4,87:0.01556971):0.003727796):0.001263186):0.004438393,(73:0.03807934,11:0.02124606):0.003511656):5.695607E-5):0.00143215):0.003926451,64:0.05101392):0.005241699):0.001973073):0.001801751,((68:0.005056619,66:0.014729):0.01788664,3:0.01953948):0.006734218,1:0.01864727);
[27] tree 'run1.5135000'=[&R] (((67:0.001842504,14:0.008810856):0.02260201,((91:0.0193155,33:0.0330312):0.01328989,(((80:0.01727512,110:0.01613087):0.009526287,(((((89:0.02860269,40:0.02099532):0.00844179,((12:0.03364918,(81:0.01612573,((13:0.01779092,(7:0.004786244,38:3.061011E-4):0.01140717):5.725204E-4,((((31:0.005403603,5:0.01613969):6.565779E-5,30:0.00584191):0.003474666,6:0.01182622):0.02110814,19:0.01611104):0.005294352):0.001289642):0.003661347):0.002787156,(42:0.06586936,(((109:0.02182786,(63:0.0648921,(((((((97:3.240071E-4,98:0.01403065):0.00402079,96:3.024664E-4):0.01365159,(((((18:0.01436162,(74:0.01447053,16:5.082638E-4):0.01256557):0.0131446,(17:0.01343108,(85:0.005886107,((84:0.002782144,83:0.008662272):0.002951496,86:0.0110423):2.56014E-4):0.001237933):0.002696889):0.004070273,(75:0.006742386,90:5.985678E-4):0.03596252):0.002701192,(70:0.03833306,(24:0.006498752,69:0.007463933):0.01244214):0.008331017):0.002010665,88:0.007323873):1.367729E-4):0.0134125,47:0.08424995):7.41979E-4,(29:0.008775608,2:0.002973265):0.01675634):0.003507373,(10:0.009130997,(62:0.05962202,((44:0.01165586,(((8:0.00385612,(56:7.667729E-4,(55:1.443794E-4,54:0.001875173):0.001635516):0.008824931):0.007804478,(((58:0.003777927,57:5.543015E-5):0.01738388,46:0.006851025):0.005995717,(((21:1.076142E-4,22:1.403073E-4):0.003708836,20:5.286711E-5):0.004305898,23:0.01100716):0.01734381):0.003036081):8.554375E-4,((45:0.03258867,53:0.02822344):0.003572156,9:0.01151465):0.005627184):0.001021305):0.007067742,(4:0.008325823,71:0.004975286):0.004376439):0.002922556):0.006402011):8.466424E-4):0.001445598,36:0.02265484):0.001906283):7.504138E-4):0.006024656,((108:0.010996,(104:0.02036037,(101:9.502621E-4,99:0.001378627):0.005259879):0.00234804):0.005735041,((103:0.00873249,102:0.001114747):0.002642931,(107:0.005721271,(106:0.01226505,(100:0.002067975,105:0.007854621):0.003918878):0.003870543):5.803349E-4):0.01490937):0.05537413):0.02552453,((43:0.02405393,(61:0.005268811,60:0.006184229):0.02051473):0.01429325,(((48:5.300205E-4,(51:0.005081727,52:0.002145131):4.689475E-4):0.008138902,(50:0.00642066,49:0.00229205):0.01083612):0.01365119,15:0.05275337):0.03131155):0.002168167):0.006014995):0.01926144):0.002447895):0.002845387,(94:0.02996051,(78:0.009668312,(76:0.008810045,77:0.007422696):0.001750221):0.005562747):0.01525991):0.001752964,((39:0.03471268,((26:0.005384768,25:0.0158059):0.001751049,(28:0.004569594,27:0.01134461):0.006058855):0.009822098):0.002274155,95:0.0175138):0.003183485):0.002029727,((59:0.02179356,((((41:0.03905457,(34:0.01819963,(92:0.01425466,65:0.01204374):0.01203131):0.007452934):0.002838682,(93:0.01125941,(82:0.006106604,35:9.580008E-4):0.0118827):0.002947305):0.007591651,(37:0.02137931,32:0.01981871):0.001532131):0.001992676,((79:0.03992066,72:0.01049148):2.026237E-4,87:0.01556971):0.003727796):0.001263186):0.004438393,(73:0.03807934,11:0.02124606):0.003511656):5.695607E-5):0.00143215):0.003926451,64:0.05101392):0.005241699):0.001973073):0.001801751,((68:0.005056619,66:0.014729):0.01788664,3:0.01953948):0.006734218,1:0.01864727);
[28] tree 'run1.5140000'=[&R] (((67:0.001842504,14:0.008810856):0.02260201,((91:0.0193155,33:0.0330312):0.01328989,(((80:0.01727512,110:0.01613087):0.009526287,(((((89:0.02860269,40:0.02099532):0.00844179,((12:0.03364918,(81:0.01612573,((13:0.01779092,(7:0.004786244,38:3.061011E-4):0.01140717):5.725204E-4,((((31:0.005403603,5:0.01613969):6.565779E-5,30:0.00584191):0.003474666,6:0.01182622):0.02110814,19:0.01611104):0.005294352):0.001289642):0.003661347):0.002787156,(42:0.06586936,(((109:0.02182786,(63:0.0648921,(((((((97:3.240071E-4,98:0.01403065):0.00402079,96:3.024664E-4):0.01365159,(((((18:0.01436162,(74:0.01447053,16:5.082638E-4):0.01256557):0.0131446,(17:0.01343108,(85:0.005886107,((84:0.002782144,83:0.008662272):0.002951496,86:0.0110423):2.56014E-4):0.001237933):0.002696889):0.004070273,(75:0.006742386,90:5.985678E-4):0.03596252):0.002701192,(70:0.03833306,(24:0.006498752,69:0.007463933):0.01244214):0.008331017):0.002010665,88:0.007323873):1.367729E-4):0.0134125,47:0.08424995):7.41979E-4,(29:0.008775608,2:0.002973265):0.01675634):0.003507373,(10:0.009130997,(62:0.05962202,((44:0.01165586,(((8:0.00385612,(56:7.667729E-4,(55:1.443794E-4,54:0.001875173):0.001635516):0.008824931):0.007804478,(((58:0.003777927,57:5.543015E-5):0.01738388,46:0.006851025):0.005995717,(((21:1.076142E-4,22:1.403073E-4):0.003708836,20:5.286711E-5):0.004305898,23:0.01100716):0.01734381):0.003036081):8.554375E-4,((45:0.03258867,53:0.02822344):0.003572156,9:0.01151465):0.005627184):0.001021305):0.007067742,(4:0.008325823,71:0.004975286):0.004376439):0.002922556):0.006402011):8.466424E-4):0.001445598,36:0.02265484):0.001906283):7.504138E-4):0.006024656,((108:0.010996,(104:0.02036037,(101:9.502621E-4,99:0.001378627):0.005259879):0.00234804):0.005735041,((103:0.00873249,102:0.001114747):0.002642931,(107:0.005721271,(106:0.01226505,(100:0.002067975,105:0.007854621):0.003918878):0.003870543):5.803349E-4):0.01490937):0.05537413):0.02552453,((43:0.02405393,(61:0.005268811,60:0.006184229):0.02051473):0.01429325,(((48:5.300205E-4,(51:0.005081727,52:0.002145131):4.689475E-4):0.008138902,(50:0.00642066,49:0.00229205):0.01083612):0.01365119,15:0.05275337):0.03131155):0.002168167):0.006014995):0.01926144):0.002447895):0.002845387,(94:0.02996051,(78:0.009668312,(76:0.008810045,77:0.007422696):0.001750221):0.005562747):0.01525991):0.001752964,((39:0.03471268,((26:0.005384768,25:0.0158059):0.001751049,(28:0.004569594,27:0.01134461):0.006058855):0.009822098):0.002274155,95:0.0175138):0.003183485):0.002029727,((59:0.02179356,((((41:0.03905457,(34:0.01819963,(92:0.01425466,65:0.01204374):0.01203131):0.007452934):0.002838682,(93:0.01125941,(82:0.006106604,35:9.580008E-4):0.0118827):0.002947305):0.007591651,(37:0.02137931,32:0.01981871):0.001532131):0.001992676,((79:0.03992066,72:0.01049148):2.026237E-4,87:0.01556971):0.003727796):0.001263186):0.004438393,(73:0.03807934,11:0.02124606):0.003511656):5.695607E-5):0.00143215):0.003926451,64:0.05101392):0.005241699):0.001973073):0.001801751,((68:0.005056619,66:0.014729):0.01788664,3:0.01953948):0.006734218,1:0.01864727);
[29] tree 'run1.5145000'=[&R] (((67:0.001842504,14:0.008810856):0.02260201,((91:0.0193155,33:0.0330312):0.01328989,(((80:0.01727512,110:0.01613087):0.009526287,(((((89:0.02860269,40:0.02099532):0.00844179,((12:0.03364918,(81:0.01612573,((13:0.01779092,(7:0.004786244,38:3.061011E-4):0.01140717):5.725204E-4,((((31:0.005403603,5:0.01613969):6.565779E-5,30:0.00584191):0.003474666,6:0.01182622):0.02110814,19:0.01611104):0.005294352):0.001289642):0.003661347):0.002787156,(42:0.06586936,(((109:0.02182786,(63:0.0648921,(((((((97:3.240071E-4,98:0.01403065):0.00402079,96:3.024664E-4):0.01365159,(((((18:0.01436162,(74:0.01447053,16:5.082638E-4):0.01256557):0.0131446,(17:0.01343108,(85:0.005886107,((84:0.002782144,83:0.008662272):0.002951496,86:0.0110423):2.56014E-4):0.001237933):0.002696889):0.004070273,(75:0.006742386,90:5.985678E-4):0.03596252):0.002701192,(70:0.03833306,(24:0.006498752,69:0.007463933):0.01244214):0.008331017):0.002010665,88:0.007323873):1.367729E-4):0.0134125,47:0.08424995):7.41979E-4,(29:0.008775608,2:0.002973265):0.01675634):0.003507373,(10:0.009130997,(62:0.05962202,((44:0.01165586,(((8:0.00385612,(56:7.667729E-4,(55:1.443794E-4,54:0.001875173):0.001635516):0.008824931):0.007804478,(((58:0.003777927,57:5.543015E-5):0.01738388,46:0.006851025):0.005995717,(((21:1.076142E-4,22:1.403073E-4):0.003708836,20:5.286711E-5):0.004305898,23:0.01100716):0.01734381):0.003036081):8.554375E-4,((45:0.03258867,53:0.02822344):0.003572156,9:0.01151465):0.005627184):0.001021305):0.007067742,(4:0.008325823,71:0.004975286):0.004376439):0.002922556):0.006402011):8.466424E-4):0.001445598,36:0.02265484):0.001906283):7.504138E-4):0.006024656,((108:0.010996,(104:0.02036037,(101:9.502621E-4,99:0.001378627):0.005259879):0.00234804):0.005735041,((103:0.00873249,102:0.001114747):0.002642931,(107:0.005721271,(106:0.01226505,(100:0.002067975,105:0.007854621):0.003918878):0.003870543):5.803349E-4):0.01490937):0.05537413):0.02552453,((43:0.02405393,(61:0.005268811,60:0.006184229):0.02051473):0.01429325,(((48:5.300205E-4,(51:0.005081727,52:0.002145131):4.689475E-4):0.008138902,(50:0.00642066,49:0.00229205):0.01083612):0.01365119,15:0.05275337):0.03131155):0.002168167):0.006014995):0.01926144):0.002447895):0.002845387,(94:0.02996051,(78:0.009668312,(76:0.008810045,77:0.007422696):0.001750221):0.005562747):0.01525991):0.001752964,((39:0.03471268,((26:0.005384768,25:0.0158059):0.001751049,(28:0.004569594,27:0.01134461):0.006058855):0.009822098):0.002274155,95:0.0175138):0.003183485):0.002029727,((59:0.02179356,((((41:0.03905457,(34:0.01819963,(92:0.01425466,65:0.01204374):0.01203131):0.007452934):0.002838682,(93:0.01125941,(82:0.006106604,35:9.580008E-4):0.0118827):0.002947305):0.007591651,(37:0.02137931,32:0.01981871):0.001532131):0.001992676,((79:0.03992066,72:0.01049148):2.026237E-4,87:0.01556971):0.003727796):0.001263186):0.004438393,(73:0.03807934,11:0.02124606):0.003511656):5.695607E-5):0.00143215):0.003926451,64:0.05101392):0.005241699):0.001973073):0.001801751,((68:0.005056619,66:0.014729):0.01788664,3:0.01953948):0.006734218,1:0.01864727);
[30] tree 'run1.5150000'=[&R] (((67:0.001842504,14:0.008810856):0.02260201,((91:0.0193155,33:0.0330312):0.01328989,(((80:0.01727512,110:0.01613087):0.009526287,(((((89:0.02860269,40:0.02099532):0.00844179,((12:0.03364918,(81:0.01612573,((13:0.01779092,(7:0.004786244,38:3.061011E-4):0.01140717):5.725204E-4,((((31:0.005403603,5:0.01613969):6.565779E-5,30:0.00584191):0.003474666,6:0.01182622):0.02110814,19:0.01611104):0.005294352):0.001289642):0.003661347):0.002787156,(42:0.06586936,(((109:0.02182786,(63:0.0648921,(((((((97:3.240071E-4,98:0.01403065):0.00402079,96:3.024664E-4):0.01365159,(((((18:0.01436162,(74:0.01447053,16:5.082638E-4):0.01256557):0.0131446,(17:0.01343108,(85:0.005886107,((84:0.002782144,83:0.008662272):0.002951496,86:0.0110423):2.56014E-4):0.001237933):0.002696889):0.004070273,(75:0.006742386,90:5.985678E-4):0.03596252):0.002701192,(70:0.03833306,(24:0.006498752,69:0.007463933):0.01244214):0.008331017):0.002010665,88:0.007323873):1.367729E-4):0.0134125,47:0.08424995):7.41979E-4,(29:0.008775608,2:0.002973265):0.01675634):0.003507373,(10:0.009130997,(62:0.05962202,((44:0.01165586,(((8:0.00385612,(56:7.667729E-4,(55:1.443794E-4,54:0.001875173):0.001635516):0.008824931):0.007804478,(((58:0.003777927,57:5.543015E-5):0.01738388,46:0.006851025):0.005995717,(((21:1.076142E-4,22:1.403073E-4):0.003708836,20:5.286711E-5):0.004305898,23:0.01100716):0.01734381):0.003036081):8.554375E-4,((45:0.03258867,53:0.02822344):0.003572156,9:0.01151465):0.005627184):0.001021305):0.007067742,(4:0.008325823,71:0.004975286):0.004376439):0.002922556):0.006402011):8.466424E-4):0.001445598,36:0.02265484):0.001906283):7.504138E-4):0.006024656,((108:0.010996,(104:0.02036037,(101:9.502621E-4,99:0.001378627):0.005259879):0.00234804):0.005735041,((103:0.00873249,102:0.001114747):0.002642931,(107:0.005721271,(106:0.01226505,(100:0.002067975,105:0.007854621):0.003918878):0.003870543):5.803349E-4):0.01490937):0.05537413):0.02552453,((43:0.02405393,(61:0.005268811,60:0.006184229):0.02051473):0.01429325,(((48:5.300205E-4,(51:0.005081727,52:0.002145131):4.689475E-4):0.008138902,(50:0.00642066,49:0.00229205):0.01083612):0.01365119,15:0.05275337):0.03131155):0.002168167):0.006014995):0.01926144):0.002447895):0.002845387,(94:0.02996051,(78:0.009668312,(76:0.008810045,77:0.007422696):0.001750221):0.005562747):0.01525991):0.001752964,((39:0.03471268,((26:0.005384768,25:0.0158059):0.001751049,(28:0.004569594,27:0.01134461):0.006058855):0.009822098):0.002274155,95:0.0175138):0.003183485):0.002029727,((59:0.02179356,((((41:0.03905457,(34:0.01819963,(92:0.01425466,65:0.01204374):0.01203131):0.007452934):0.002838682,(93:0.01125941,(82:0.006106604,35:9.580008E-4):0.0118827):0.002947305):0.007591651,(37:0.02137931,32:0.01981871):0.001532131):0.001992676,((79:0.03992066,72:0.01049148):2.026237E-4,87:0.01556971):0.003727796):0.001263186):0.004438393,(73:0.03807934,11:0.02124606):0.003511656):5.695607E-5):0.00143215):0.003926451,64:0.05101392):0.005241699):0.001973073):0.001801751,((68:0.005056619,66:0.014729):0.01788664,3:0.01953948):0.006734218,1:0.01864727);
[31] tree 'run1.5155000'=[&R] (((67:0.001842504,14:0.008810856):0.02260201,((91:0.0193155,33:0.0330312):0.01328989,(((80:0.01727512,110:0.01613087):0.009526287,(((((89:0.02860269,40:0.02099532):0.00844179,((12:0.03364918,(81:0.01612573,((13:0.01779092,(7:0.004786244,38:3.061011E-4):0.01140717):5.725204E-4,((((31:0.005403603,5:0.01613969):6.565779E-5,30:0.00584191):0.003474666,6:0.01182622):0.02110814,19:0.01611104):0.005294352):0.001289642):0.003661347):0.002787156,(42:0.06586936,(((109:0.02182786,(63:0.0648921,(((((((97:3.240071E-4,98:0.01403065):0.00402079,96:3.024664E-4):0.01365159,(((((18:0.01436162,(74:0.01447053,16:5.082638E-4):0.01256557):0.0131446,(17:0.01343108,(85:0.005886107,((84:0.002782144,83:0.008662272):0.002951496,86:0.0110423):2.56014E-4):0.001237933):0.002696889):0.004070273,(75:0.006742386,90:5.985678E-4):0.03596252):0.002701192,(70:0.03833306,(24:0.006498752,69:0.007463933):0.01244214):0.008331017):0.002010665,88:0.007323873):1.367729E-4):0.0134125,47:0.08424995):7.41979E-4,(29:0.008775608,2:0.002973265):0.01675634):0.003507373,(10:0.009130997,(62:0.05962202,((44:0.01165586,(((8:0.00385612,(56:7.667729E-4,(55:1.443794E-4,54:0.001875173):0.001635516):0.008824931):0.007804478,(((58:0.003777927,57:5.543015E-5):0.01738388,46:0.006851025):0.005995717,(((21:1.076142E-4,22:1.403073E-4):0.003708836,20:5.286711E-5):0.004305898,23:0.01100716):0.01734381):0.003036081):8.554375E-4,((45:0.03258867,53:0.02822344):0.003572156,9:0.01151465):0.005627184):0.001021305):0.007067742,(4:0.008325823,71:0.004975286):0.004376439):0.002922556):0.006402011):8.466424E-4):0.001445598,36:0.02265484):0.001906283):7.504138E-4):0.006024656,((108:0.010996,(104:0.02036037,(101:9.502621E-4,99:0.001378627):0.005259879):0.00234804):0.005735041,((103:0.00873249,102:0.001114747):0.002642931,(107:0.005721271,(106:0.01226505,(100:0.002067975,105:0.007854621):0.003918878):0.003870543):5.803349E-4):0.01490937):0.05537413):0.02552453,((43:0.02405393,(61:0.005268811,60:0.006184229):0.02051473):0.01429325,(((48:5.300205E-4,(51:0.005081727,52:0.002145131):4.689475E-4):0.008138902,(50:0.00642066,49:0.00229205):0.01083612):0.01365119,15:0.05275337):0.03131155):0.002168167):0.006014995):0.01926144):0.002447895):0.002845387,(94:0.02996051,(78:0.009668312,(76:0.008810045,77:0.007422696):0.001750221):0.005562747):0.01525991):0.001752964,((39:0.03471268,((26:0.005384768,25:0.0158059):0.001751049,(28:0.004569594,27:0.01134461):0.006058855):0.009822098):0.002274155,95:0.0175138):0.003183485):0.002029727,((59:0.02179356,((((41:0.03905457,(34:0.01819963,(92:0.01425466,65:0.01204374):0.01203131):0.007452934):0.002838682,(93:0.01125941,(82:0.006106604,35:9.580008E-4):0.0118827):0.002947305):0.007591651,(37:0.02137931,32:0.01981871):0.001532131):0.001992676,((79:0.03992066,72:0.01049148):2.026237E-4,87:0.01556971):0.003727796):0.001263186):0.004438393,(73:0.03807934,11:0.02124606):0.003511656):5.695607E-5):0.00143215):0.003926451,64:0.05101392):0.005241699):0.001973073):0.001801751,((68:0.005056619,66:0.014729):0.01788664,3:0.01953948):0.006734218,1:0.01864727);
[32] tree 'run1.5160000'=[&R] (((67:0.001842504,14:0.008810856):0.02260201,((91:0.0193155,33:0.0330312):0.01328989,(((80:0.01727512,110:0.01613087):0.009526287,(((((89:0.02860269,40:0.02099532):0.00844179,((12:0.03364918,(81:0.01612573,((13:0.01779092,(7:0.004786244,38:3.061011E-4):0.01140717):5.725204E-4,((((31:0.005403603,5:0.01613969):6.565779E-5,30:0.00584191):0.003474666,6:0.01182622):0.02110814,19:0.01611104):0.005294352):0.001289642):0.003661347):0.002787156,(42:0.06586936,(((109:0.02182786,(63:0.0648921,(((((((97:3.240071E-4,98:0.01403065):0.00402079,96:3.024664E-4):0.01365159,(((((18:0.01436162,(74:0.01447053,16:5.082638E-4):0.01256557):0.0131446,(17:0.01343108,(85:0.005886107,((84:0.002782144,83:0.008662272):0.002951496,86:0.0110423):2.56014E-4):0.001237933):0.002696889):0.004070273,(75:0.006742386,90:5.985678E-4):0.03596252):0.002701192,(70:0.03833306,(24:0.006498752,69:0.007463933):0.01244214):0.008331017):0.002010665,88:0.007323873):1.367729E-4):0.0134125,47:0.08424995):7.41979E-4,(29:0.008775608,2:0.002973265):0.01675634):0.003507373,(10:0.009130997,(62:0.05962202,((44:0.01165586,(((8:0.00385612,(56:7.667729E-4,(55:1.443794E-4,54:0.001875173):0.001635516):0.008824931):0.007804478,(((58:0.003777927,57:5.543015E-5):0.01738388,46:0.006851025):0.005995717,(((21:1.076142E-4,22:1.403073E-4):0.003708836,20:5.286711E-5):0.004305898,23:0.01100716):0.01734381):0.003036081):8.554375E-4,((45:0.03258867,53:0.02822344):0.003572156,9:0.01151465):0.005627184):0.001021305):0.007067742,(4:0.008325823,71:0.004975286):0.004376439):0.002922556):0.006402011):8.466424E-4):0.001445598,36:0.02265484):0.001906283):7.504138E-4):0.006024656,((108:0.010996,(104:0.02036037,(101:9.502621E-4,99:0.001378627):0.005259879):0.00234804):0.005735041,((103:0.00873249,102:0.001114747):0.002642931,(107:0.005721271,(106:0.01226505,(100:0.002067975,105:0.007854621):0.003918878):0.003870543):5.803349E-4):0.01490937):0.05537413):0.02552453,((43:0.02405393,(61:0.005268811,60:0.006184229):0.02051473):0.01429325,(((48:5.300205E-4,(51:0.005081727,52:0.002145131):4.689475E-4):0.008138902,(50:0.00642066,49:0.00229205):0.01083612):0.01365119,15:0.05275337):0.03131155):0.002168167):0.006014995):0.01926144):0.002447895):0.002845387,(94:0.02996051,(78:0.009668312,(76:0.008810045,77:0.007422696):0.001750221):0.005562747):0.01525991):0.001752964,((39:0.03471268,((26:0.005384768,25:0.0158059):0.001751049,(28:0.004569594,27:0.01134461):0.006058855):0.009822098):0.002274155,95:0.0175138):0.003183485):0.002029727,((59:0.02179356,((((41:0.03905457,(34:0.01819963,(92:0.01425466,65:0.01204374):0.01203131):0.007452934):0.002838682,(93:0.01125941,(82:0.006106604,35:9.580008E-4):0.0118827):0.002947305):0.007591651,(37:0.02137931,32:0.01981871):0.001532131):0.001992676,((79:0.03992066,72:0.01049148):2.026237E-4,87:0.01556971):0.003727796):0.001263186):0.004438393,(73:0.03807934,11:0.02124606):0.003511656):5.695607E-5):0.00143215):0.003926451,64:0.05101392):0.005241699):0.001973073):0.001801751,((68:0.005056619,66:0.014729):0.01788664,3:0.01953948):0.006734218,1:0.01864727);
[33] tree 'run1.5165000'=[&R] (((67:0.001842504,14:0.008810856):0.02260201,((91:0.0193155,33:0.0330312):0.01328989,(((80:0.01727512,110:0.01613087):0.009526287,(((((89:0.02860269,40:0.02099532):0.00844179,((12:0.03364918,(81:0.01612573,((13:0.01779092,(7:0.004786244,38:3.061011E-4):0.01140717):5.725204E-4,((((31:0.005403603,5:0.01613969):6.565779E-5,30:0.00584191):0.003474666,6:0.01182622):0.02110814,19:0.01611104):0.005294352):0.001289642):0.003661347):0.002787156,(42:0.06586936,(((109:0.02182786,(63:0.0648921,(((((((97:3.240071E-4,98:0.01403065):0.00402079,96:3.024664E-4):0.01365159,(((((18:0.01436162,(74:0.01447053,16:5.082638E-4):0.01256557):0.0131446,(17:0.01343108,(85:0.005886107,((84:0.002782144,83:0.008662272):0.002951496,86:0.0110423):2.56014E-4):0.001237933):0.002696889):0.004070273,(75:0.006742386,90:5.985678E-4):0.03596252):0.002701192,(70:0.03833306,(24:0.006498752,69:0.007463933):0.01244214):0.008331017):0.002010665,88:0.007323873):1.367729E-4):0.0134125,47:0.08424995):7.41979E-4,(29:0.008775608,2:0.002973265):0.01675634):0.003507373,(10:0.009130997,(62:0.05962202,((44:0.01165586,(((8:0.00385612,(56:7.667729E-4,(55:1.443794E-4,54:0.001875173):0.001635516):0.008824931):0.007804478,(((58:0.003777927,57:5.543015E-5):0.01738388,46:0.006851025):0.005995717,(((21:1.076142E-4,22:1.403073E-4):0.003708836,20:5.286711E-5):0.004305898,23:0.01100716):0.01734381):0.003036081):8.554375E-4,((45:0.03258867,53:0.02822344):0.003572156,9:0.01151465):0.005627184):0.001021305):0.007067742,(4:0.008325823,71:0.004975286):0.004376439):0.002922556):0.006402011):8.466424E-4):0.001445598,36:0.02265484):0.001906283):7.504138E-4):0.006024656,((108:0.010996,(104:0.02036037,(101:9.502621E-4,99:0.001378627):0.005259879):0.00234804):0.005735041,((103:0.00873249,102:0.001114747):0.002642931,(107:0.005721271,(106:0.01226505,(100:0.002067975,105:0.007854621):0.003918878):0.003870543):5.803349E-4):0.01490937):0.05537413):0.02552453,((43:0.02405393,(61:0.005268811,60:0.006184229):0.02051473):0.01429325,(((48:5.300205E-4,(51:0.005081727,52:0.002145131):4.689475E-4):0.008138902,(50:0.00642066,49:0.00229205):0.01083612):0.01365119,15:0.05275337):0.03131155):0.002168167):0.006014995):0.01926144):0.002447895):0.002845387,(94:0.02996051,(78:0.009668312,(76:0.008810045,77:0.007422696):0.001750221):0.005562747):0.01525991):0.001752964,((39:0.03471268,((26:0.005384768,25:0.0158059):0.001751049,(28:0.004569594,27:0.01134461):0.006058855):0.009822098):0.002274155,95:0.0175138):0.003183485):0.002029727,((59:0.02179356,((((41:0.03905457,(34:0.01819963,(92:0.01425466,65:0.01204374):0.01203131):0.007452934):0.002838682,(93:0.01125941,(82:0.006106604,35:9.580008E-4):0.0118827):0.002947305):0.007591651,(37:0.02137931,32:0.01981871):0.001532131):0.001992676,((79:0.03992066,72:0.01049148):2.026237E-4,87:0.01556971):0.003727796):0.001263186):0.004438393,(73:0.03807934,11:0.02124606):0.003511656):5.695607E-5):0.00143215):0.003926451,64:0.05101392):0.005241699):0.001973073):0.001801751,((68:0.005056619,66:0.014729):0.01788664,3:0.01953948):0.006734218,1:0.01864727);
[34] tree 'run1.5170000'=[&R] (((67:0.001842504,14:0.008810856):0.02260201,((91:0.0193155,33:0.0330312):0.01328989,(((80:0.01727512,110:0.01613087):0.009526287,(((((89:0.02860269,40:0.02099532):0.00844179,((12:0.03364918,(81:0.01612573,((13:0.01779092,(7:0.004786244,38:3.061011E-4):0.01140717):5.725204E-4,((((31:0.005403603,5:0.01613969):6.565779E-5,30:0.00584191):0.003474666,6:0.01182622):0.02110814,19:0.01611104):0.005294352):0.001289642):0.003661347):0.002787156,(42:0.06586936,(((109:0.02182786,(63:0.0648921,(((((((97:3.240071E-4,98:0.01403065):0.00402079,96:3.024664E-4):0.01365159,(((((18:0.01436162,(74:0.01447053,16:5.082638E-4):0.01256557):0.0131446,(17:0.01343108,(85:0.005886107,((84:0.002782144,83:0.008662272):0.002951496,86:0.0110423):2.56014E-4):0.001237933):0.002696889):0.004070273,(75:0.006742386,90:5.985678E-4):0.03596252):0.002701192,(70:0.03833306,(24:0.006498752,69:0.007463933):0.01244214):0.008331017):0.002010665,88:0.007323873):1.367729E-4):0.0134125,47:0.08424995):7.41979E-4,(29:0.008775608,2:0.002973265):0.01675634):0.003507373,(10:0.009130997,(62:0.05962202,((44:0.01165586,(((8:0.00385612,(56:7.667729E-4,(55:1.443794E-4,54:0.001875173):0.001635516):0.008824931):0.007804478,(((58:0.003777927,57:5.543015E-5):0.01738388,46:0.006851025):0.005995717,(((21:1.076142E-4,22:1.403073E-4):0.003708836,20:5.286711E-5):0.004305898,23:0.01100716):0.01734381):0.003036081):8.554375E-4,((45:0.03258867,53:0.02822344):0.003572156,9:0.01151465):0.005627184):0.001021305):0.007067742,(4:0.008325823,71:0.004975286):0.004376439):0.002922556):0.006402011):8.466424E-4):0.001445598,36:0.02265484):0.001906283):7.504138E-4):0.006024656,((108:0.010996,(104:0.02036037,(101:9.502621E-4,99:0.001378627):0.005259879):0.00234804):0.005735041,((103:0.00873249,102:0.001114747):0.002642931,(107:0.005721271,(106:0.01226505,(100:0.002067975,105:0.007854621):0.003918878):0.003870543):5.803349E-4):0.01490937):0.05537413):0.02552453,((43:0.02405393,(61:0.005268811,60:0.006184229):0.02051473):0.01429325,(((48:5.300205E-4,(51:0.005081727,52:0.002145131):4.689475E-4):0.008138902,(50:0.00642066,49:0.00229205):0.01083612):0.01365119,15:0.05275337):0.03131155):0.002168167):0.006014995):0.01926144):0.002447895):0.002845387,(94:0.02996051,(78:0.009668312,(76:0.008810045,77:0.007422696):0.001750221):0.005562747):0.01525991):0.001752964,((39:0.03471268,((26:0.005384768,25:0.0158059):0.001751049,(28:0.004569594,27:0.01134461):0.006058855):0.009822098):0.002274155,95:0.0175138):0.003183485):0.002029727,((59:0.02179356,((((41:0.03905457,(34:0.01819963,(92:0.01425466,65:0.01204374):0.01203131):0.007452934):0.002838682,(93:0.01125941,(82:0.006106604,35:9.580008E-4):0.0118827):0.002947305):0.007591651,(37:0.02137931,32:0.01981871):0.001532131):0.001992676,((79:0.03992066,72:0.01049148):2.026237E-4,87:0.01556971):0.003727796):0.001263186):0.004438393,(73:0.03807934,11:0.02124606):0.003511656):5.695607E-5):0.00143215):0.003926451,64:0.05101392):0.005241699):0.001973073):0.001801751,((68:0.005056619,66:0.014729):0.01788664,3:0.01953948):0.006734218,1:0.01864727);
[35] tree 'run1.5175000'=[&R] (((67:0.001842504,14:0.008810856):0.02260201,((91:0.0193155,33:0.0330312):0.01328989,(((80:0.01727512,110:0.01613087):0.009526287,(((((89:0.02860269,40:0.02099532):0.00844179,((12:0.03364918,(81:0.01612573,((13:0.01779092,(7:0.004786244,38:3.061011E-4):0.01140717):5.725204E-4,((((31:0.005403603,5:0.01613969):6.565779E-5,30:0.00584191):0.003474666,6:0.01182622):0.02110814,19:0.01611104):0.005294352):0.001289642):0.003661347):0.002787156,(42:0.06586936,(((109:0.02182786,(63:0.0648921,(((((((97:3.240071E-4,98:0.01403065):0.00402079,96:3.024664E-4):0.01365159,(((((18:0.01436162,(74:0.01447053,16:5.082638E-4):0.01256557):0.0131446,(17:0.01343108,(85:0.005886107,((84:0.002782144,83:0.008662272):0.002951496,86:0.0110423):2.56014E-4):0.001237933):0.002696889):0.004070273,(75:0.006742386,90:5.985678E-4):0.03596252):0.002701192,(70:0.03833306,(24:0.006498752,69:0.007463933):0.01244214):0.008331017):0.002010665,88:0.007323873):1.367729E-4):0.0134125,47:0.08424995):7.41979E-4,(29:0.008775608,2:0.002973265):0.01675634):0.003507373,(10:0.009130997,(62:0.05962202,((44:0.01165586,(((8:0.00385612,(56:7.667729E-4,(55:1.443794E-4,54:0.001875173):0.001635516):0.008824931):0.007804478,(((58:0.003777927,57:5.543015E-5):0.01738388,46:0.006851025):0.005995717,(((21:1.076142E-4,22:1.403073E-4):0.003708836,20:5.286711E-5):0.004305898,23:0.01100716):0.01734381):0.003036081):8.554375E-4,((45:0.03258867,53:0.02822344):0.003572156,9:0.01151465):0.005627184):0.001021305):0.007067742,(4:0.008325823,71:0.004975286):0.004376439):0.002922556):0.006402011):8.466424E-4):0.001445598,36:0.02265484):0.001906283):7.504138E-4):0.006024656,((108:0.010996,(104:0.02036037,(101:9.502621E-4,99:0.001378627):0.005259879):0.00234804):0.005735041,((103:0.00873249,102:0.001114747):0.002642931,(107:0.005721271,(106:0.01226505,(100:0.002067975,105:0.007854621):0.003918878):0.003870543):5.803349E-4):0.01490937):0.05537413):0.02552453,((43:0.02405393,(61:0.005268811,60:0.006184229):0.02051473):0.01429325,(((48:5.300205E-4,(51:0.005081727,52:0.002145131):4.689475E-4):0.008138902,(50:0.00642066,49:0.00229205):0.01083612):0.01365119,15:0.05275337):0.03131155):0.002168167):0.006014995):0.01926144):0.002447895):0.002845387,(94:0.02996051,(78:0.009668312,(76:0.008810045,77:0.007422696):0.001750221):0.005562747):0.01525991):0.001752964,((39:0.03471268,((26:0.005384768,25:0.0158059):0.001751049,(28:0.004569594,27:0.01134461):0.006058855):0.009822098):0.002274155,95:0.0175138):0.003183485):0.002029727,((59:0.02179356,((((41:0.03905457,(34:0.01819963,(92:0.01425466,65:0.01204374):0.01203131):0.007452934):0.002838682,(93:0.01125941,(82:0.006106604,35:9.580008E-4):0.0118827):0.002947305):0.007591651,(37:0.02137931,32:0.01981871):0.001532131):0.001992676,((79:0.03992066,72:0.01049148):2.026237E-4,87:0.01556971):0.003727796):0.001263186):0.004438393,(73:0.03807934,11:0.02124606):0.003511656):5.695607E-5):0.00143215):0.003926451,64:0.05101392):0.005241699):0.001973073):0.001801751,((68:0.005056619,66:0.014729):0.01788664,3:0.01953948):0.006734218,1:0.01864727);
[36] tree 'run1.5180000'=[&R] (((67:0.001842504,14:0.008810856):0.02260201,((91:0.0193155,33:0.0330312):0.01328989,(((80:0.01727512,110:0.01613087):0.009526287,(((((89:0.02860269,40:0.02099532):0.00844179,((12:0.03364918,(81:0.01612573,((13:0.01779092,(7:0.004786244,38:3.061011E-4):0.01140717):5.725204E-4,((((31:0.005403603,5:0.01613969):6.565779E-5,30:0.00584191):0.003474666,6:0.01182622):0.02110814,19:0.01611104):0.005294352):0.001289642):0.003661347):0.002787156,(42:0.06586936,(((109:0.02182786,(63:0.0648921,(((((((97:3.240071E-4,98:0.01403065):0.00402079,96:3.024664E-4):0.01365159,(((((18:0.01436162,(74:0.01447053,16:5.082638E-4):0.01256557):0.0131446,(17:0.01343108,(85:0.005886107,((84:0.002782144,83:0.008662272):0.002951496,86:0.0110423):2.56014E-4):0.001237933):0.002696889):0.004070273,(75:0.006742386,90:5.985678E-4):0.03596252):0.002701192,(70:0.03833306,(24:0.006498752,69:0.007463933):0.01244214):0.008331017):0.002010665,88:0.007323873):1.367729E-4):0.0134125,47:0.08424995):7.41979E-4,(29:0.008775608,2:0.002973265):0.01675634):0.003507373,(10:0.009130997,(62:0.05962202,((44:0.01165586,(((8:0.00385612,(56:7.667729E-4,(55:1.443794E-4,54:0.001875173):0.001635516):0.008824931):0.007804478,(((58:0.003777927,57:5.543015E-5):0.01738388,46:0.006851025):0.005995717,(((21:1.076142E-4,22:1.403073E-4):0.003708836,20:5.286711E-5):0.004305898,23:0.01100716):0.01734381):0.003036081):8.554375E-4,((45:0.03258867,53:0.02822344):0.003572156,9:0.01151465):0.005627184):0.001021305):0.007067742,(4:0.008325823,71:0.004975286):0.004376439):0.002922556):0.006402011):8.466424E-4):0.001445598,36:0.02265484):0.001906283):7.504138E-4):0.006024656,((108:0.010996,(104:0.02036037,(101:9.502621E-4,99:0.001378627):0.005259879):0.00234804):0.005735041,((103:0.00873249,102:0.001114747):0.002642931,(107:0.005721271,(106:0.01226505,(100:0.002067975,105:0.007854621):0.003918878):0.003870543):5.803349E-4):0.01490937):0.05537413):0.02552453,((43:0.02405393,(61:0.005268811,60:0.006184229):0.02051473):0.01429325,(((48:5.300205E-4,(51:0.005081727,52:0.002145131):4.689475E-4):0.008138902,(50:0.00642066,49:0.00229205):0.01083612):0.01365119,15:0.05275337):0.03131155):0.002168167):0.006014995):0.01926144):0.002447895):0.002845387,(94:0.02996051,(78:0.009668312,(76:0.008810045,77:0.007422696):0.001750221):0.005562747):0.01525991):0.001752964,((39:0.03471268,((26:0.005384768,25:0.0158059):0.001751049,(28:0.004569594,27:0.01134461):0.006058855):0.009822098):0.002274155,95:0.0175138):0.003183485):0.002029727,((59:0.02179356,((((41:0.03905457,(34:0.01819963,(92:0.01425466,65:0.01204374):0.01203131):0.007452934):0.002838682,(93:0.01125941,(82:0.006106604,35:9.580008E-4):0.0118827):0.002947305):0.007591651,(37:0.02137931,32:0.01981871):0.001532131):0.001992676,((79:0.03992066,72:0.01049148):2.026237E-4,87:0.01556971):0.003727796):0.001263186):0.004438393,(73:0.03807934,11:0.02124606):0.003511656):5.695607E-5):0.00143215):0.003926451,64:0.05101392):0.005241699):0.001973073):0.001801751,((68:0.005056619,66:0.014729):0.01788664,3:0.01953948):0.006734218,1:0.01864727);
[37] tree 'run1.5185000'=[&R] (((67:0.001842504,14:0.008810856):0.02260201,((91:0.0193155,33:0.0330312):0.01328989,(((80:0.01727512,110:0.01613087):0.009526287,(((((89:0.02860269,40:0.02099532):0.00844179,((12:0.03364918,(81:0.01612573,((13:0.01779092,(7:0.004786244,38:3.061011E-4):0.01140717):5.725204E-4,((((31:0.005403603,5:0.01613969):6.565779E-5,30:0.00584191):0.003474666,6:0.01182622):0.02110814,19:0.01611104):0.005294352):0.001289642):0.003661347):0.002787156,(42:0.06586936,(((109:0.02182786,(63:0.0648921,(((((((97:3.240071E-4,98:0.01403065):0.00402079,96:3.024664E-4):0.01365159,(((((18:0.01436162,(74:0.01447053,16:5.082638E-4):0.01256557):0.0131446,(17:0.01343108,(85:0.005886107,((84:0.002782144,83:0.008662272):0.002951496,86:0.0110423):2.56014E-4):0.001237933):0.002696889):0.004070273,(75:0.006742386,90:5.985678E-4):0.03596252):0.002701192,(70:0.03833306,(24:0.006498752,69:0.007463933):0.01244214):0.008331017):0.002010665,88:0.007323873):1.367729E-4):0.0134125,47:0.08424995):7.41979E-4,(29:0.008775608,2:0.002973265):0.01675634):0.003507373,(10:0.009130997,(62:0.05962202,((44:0.01165586,(((8:0.00385612,(56:7.667729E-4,(55:1.443794E-4,54:0.001875173):0.001635516):0.008824931):0.007804478,(((58:0.003777927,57:5.543015E-5):0.01738388,46:0.006851025):0.005995717,(((21:1.076142E-4,22:1.403073E-4):0.003708836,20:5.286711E-5):0.004305898,23:0.01100716):0.01734381):0.003036081):8.554375E-4,((45:0.03258867,53:0.02822344):0.003572156,9:0.01151465):0.005627184):0.001021305):0.007067742,(4:0.008325823,71:0.004975286):0.004376439):0.002922556):0.006402011):8.466424E-4):0.001445598,36:0.02265484):0.001906283):7.504138E-4):0.006024656,((108:0.010996,(104:0.02036037,(101:9.502621E-4,99:0.001378627):0.005259879):0.00234804):0.005735041,((103:0.00873249,102:0.001114747):0.002642931,(107:0.005721271,(106:0.01226505,(100:0.002067975,105:0.007854621):0.003918878):0.003870543):5.803349E-4):0.01490937):0.05537413):0.02552453,((43:0.02405393,(61:0.005268811,60:0.006184229):0.02051473):0.01429325,(((48:5.300205E-4,(51:0.005081727,52:0.002145131):4.689475E-4):0.008138902,(50:0.00642066,49:0.00229205):0.01083612):0.01365119,15:0.05275337):0.03131155):0.002168167):0.006014995):0.01926144):0.002447895):0.002845387,(94:0.02996051,(78:0.009668312,(76:0.008810045,77:0.007422696):0.001750221):0.005562747):0.01525991):0.001752964,((39:0.03471268,((26:0.005384768,25:0.0158059):0.001751049,(28:0.004569594,27:0.01134461):0.006058855):0.009822098):0.002274155,95:0.0175138):0.003183485):0.002029727,((59:0.02179356,((((41:0.03905457,(34:0.01819963,(92:0.01425466,65:0.01204374):0.01203131):0.007452934):0.002838682,(93:0.01125941,(82:0.006106604,35:9.580008E-4):0.0118827):0.002947305):0.007591651,(37:0.02137931,32:0.01981871):0.001532131):0.001992676,((79:0.03992066,72:0.01049148):2.026237E-4,87:0.01556971):0.003727796):0.001263186):0.004438393,(73:0.03807934,11:0.02124606):0.003511656):5.695607E-5):0.00143215):0.003926451,64:0.05101392):0.005241699):0.001973073):0.001801751,((68:0.005056619,66:0.014729):0.01788664,3:0.01953948):0.006734218,1:0.01864727);
[38] tree 'run1.5190000'=[&R] (((67:0.001842504,14:0.008810856):0.02260201,((91:0.0193155,33:0.0330312):0.01328989,(((80:0.01727512,110:0.01613087):0.009526287,(((((89:0.02860269,40:0.02099532):0.00844179,((12:0.03364918,(81:0.01612573,((13:0.01779092,(7:0.004786244,38:3.061011E-4):0.01140717):5.725204E-4,((((31:0.005403603,5:0.01613969):6.565779E-5,30:0.00584191):0.003474666,6:0.01182622):0.02110814,19:0.01611104):0.005294352):0.001289642):0.003661347):0.002787156,(42:0.06586936,(((109:0.02182786,(63:0.0648921,(((((((97:3.240071E-4,98:0.01403065):0.00402079,96:3.024664E-4):0.01365159,(((((18:0.01436162,(74:0.01447053,16:5.082638E-4):0.01256557):0.0131446,(17:0.01343108,(85:0.005886107,((84:0.002782144,83:0.008662272):0.002951496,86:0.0110423):2.56014E-4):0.001237933):0.002696889):0.004070273,(75:0.006742386,90:5.985678E-4):0.03596252):0.002701192,(70:0.03833306,(24:0.006498752,69:0.007463933):0.01244214):0.008331017):0.002010665,88:0.007323873):1.367729E-4):0.0134125,47:0.08424995):7.41979E-4,(29:0.008775608,2:0.002973265):0.01675634):0.003507373,(10:0.009130997,(62:0.05962202,((44:0.01165586,(((8:0.00385612,(56:7.667729E-4,(55:1.443794E-4,54:0.001875173):0.001635516):0.008824931):0.007804478,(((58:0.003777927,57:5.543015E-5):0.01738388,46:0.006851025):0.005995717,(((21:1.076142E-4,22:1.403073E-4):0.003708836,20:5.286711E-5):0.004305898,23:0.01100716):0.01734381):0.003036081):8.554375E-4,((45:0.03258867,53:0.02822344):0.003572156,9:0.01151465):0.005627184):0.001021305):0.007067742,(4:0.008325823,71:0.004975286):0.004376439):0.002922556):0.006402011):8.466424E-4):0.001445598,36:0.02265484):0.001906283):7.504138E-4):0.006024656,((108:0.010996,(104:0.02036037,(101:9.502621E-4,99:0.001378627):0.005259879):0.00234804):0.005735041,((103:0.00873249,102:0.001114747):0.002642931,(107:0.005721271,(106:0.01226505,(100:0.002067975,105:0.007854621):0.003918878):0.003870543):5.803349E-4):0.01490937):0.05537413):0.02552453,((43:0.02405393,(61:0.005268811,60:0.006184229):0.02051473):0.01429325,(((48:5.300205E-4,(51:0.005081727,52:0.002145131):4.689475E-4):0.008138902,(50:0.00642066,49:0.00229205):0.01083612):0.01365119,15:0.05275337):0.03131155):0.002168167):0.006014995):0.01926144):0.002447895):0.002845387,(94:0.02996051,(78:0.009668312,(76:0.008810045,77:0.007422696):0.001750221):0.005562747):0.01525991):0.001752964,((39:0.03471268,((26:0.005384768,25:0.0158059):0.001751049,(28:0.004569594,27:0.01134461):0.006058855):0.009822098):0.002274155,95:0.0175138):0.003183485):0.002029727,((59:0.02179356,((((41:0.03905457,(34:0.01819963,(92:0.01425466,65:0.01204374):0.01203131):0.007452934):0.002838682,(93:0.01125941,(82:0.006106604,35:9.580008E-4):0.0118827):0.002947305):0.007591651,(37:0.02137931,32:0.01981871):0.001532131):0.001992676,((79:0.03992066,72:0.01049148):2.026237E-4,87:0.01556971):0.003727796):0.001263186):0.004438393,(73:0.03807934,11:0.02124606):0.003511656):5.695607E-5):0.00143215):0.003926451,64:0.05101392):0.005241699):0.001973073):0.001801751,((68:0.005056619,66:0.014729):0.01788664,3:0.01953948):0.006734218,1:0.01864727);
[39] tree 'run1.5195000'=[&R] (((67:0.001842504,14:0.008810856):0.02260201,((91:0.0193155,33:0.0330312):0.01328989,(((80:0.01727512,110:0.01613087):0.009526287,(((((89:0.02860269,40:0.02099532):0.00844179,((12:0.03364918,(81:0.01612573,((13:0.01779092,(7:0.004786244,38:3.061011E-4):0.01140717):5.725204E-4,((((31:0.005403603,5:0.01613969):6.565779E-5,30:0.00584191):0.003474666,6:0.01182622):0.02110814,19:0.01611104):0.005294352):0.001289642):0.003661347):0.002787156,(42:0.06586936,(((109:0.02182786,(63:0.0648921,(((((((97:3.240071E-4,98:0.01403065):0.00402079,96:3.024664E-4):0.01365159,(((((18:0.01436162,(74:0.01447053,16:5.082638E-4):0.01256557):0.0131446,(17:0.01343108,(85:0.005886107,((84:0.002782144,83:0.008662272):0.002951496,86:0.0110423):2.56014E-4):0.001237933):0.002696889):0.004070273,(75:0.006742386,90:5.985678E-4):0.03596252):0.002701192,(70:0.03833306,(24:0.006498752,69:0.007463933):0.01244214):0.008331017):0.002010665,88:0.007323873):1.367729E-4):0.0134125,47:0.08424995):7.41979E-4,(29:0.008775608,2:0.002973265):0.01675634):0.003507373,(10:0.009130997,(62:0.05962202,((44:0.01165586,(((8:0.00385612,(56:7.667729E-4,(55:1.443794E-4,54:0.001875173):0.001635516):0.008824931):0.007804478,(((58:0.003777927,57:5.543015E-5):0.01738388,46:0.006851025):0.005995717,(((21:1.076142E-4,22:1.403073E-4):0.003708836,20:5.286711E-5):0.004305898,23:0.01100716):0.01734381):0.003036081):8.554375E-4,((45:0.03258867,53:0.02822344):0.003572156,9:0.01151465):0.005627184):0.001021305):0.007067742,(4:0.008325823,71:0.004975286):0.004376439):0.002922556):0.006402011):8.466424E-4):0.001445598,36:0.02265484):0.001906283):7.504138E-4):0.006024656,((108:0.010996,(104:0.02036037,(101:9.502621E-4,99:0.001378627):0.005259879):0.00234804):0.005735041,((103:0.00873249,102:0.001114747):0.002642931,(107:0.005721271,(106:0.01226505,(100:0.002067975,105:0.007854621):0.003918878):0.003870543):5.803349E-4):0.01490937):0.05537413):0.02552453,((43:0.02405393,(61:0.005268811,60:0.006184229):0.02051473):0.01429325,(((48:5.300205E-4,(51:0.005081727,52:0.002145131):4.689475E-4):0.008138902,(50:0.00642066,49:0.00229205):0.01083612):0.01365119,15:0.05275337):0.03131155):0.002168167):0.006014995):0.01926144):0.002447895):0.002845387,(94:0.02996051,(78:0.009668312,(76:0.008810045,77:0.007422696):0.001750221):0.005562747):0.01525991):0.001752964,((39:0.03471268,((26:0.005384768,25:0.0158059):0.001751049,(28:0.004569594,27:0.01134461):0.006058855):0.009822098):0.002274155,95:0.0175138):0.003183485):0.002029727,((59:0.02179356,((((41:0.03905457,(34:0.01819963,(92:0.01425466,65:0.01204374):0.01203131):0.007452934):0.002838682,(93:0.01125941,(82:0.006106604,35:9.580008E-4):0.0118827):0.002947305):0.007591651,(37:0.02137931,32:0.01981871):0.001532131):0.001992676,((79:0.03992066,72:0.01049148):2.026237E-4,87:0.01556971):0.003727796):0.001263186):0.004438393,(73:0.03807934,11:0.02124606):0.003511656):5.695607E-5):0.00143215):0.003926451,64:0.05101392):0.005241699):0.001973073):0.001801751,((68:0.005056619,66:0.014729):0.01788664,3:0.01953948):0.006734218,1:0.01864727);
[40] tree 'run1.5200000'=[&R] (((67:0.001842504,14:0.008810856):0.02260201,((91:0.0193155,33:0.0330312):0.01328989,(((80:0.01727512,110:0.01613087):0.009526287,(((((89:0.02860269,40:0.02099532):0.00844179,((12:0.03364918,(81:0.01612573,((13:0.01779092,(7:0.004786244,38:3.061011E-4):0.01140717):5.725204E-4,((((31:0.005403603,5:0.01613969):6.565779E-5,30:0.00584191):0.003474666,6:0.01182622):0.02110814,19:0.01611104):0.005294352):0.001289642):0.003661347):0.002787156,(42:0.06586936,(((109:0.02182786,(63:0.0648921,(((((((97:3.240071E-4,98:0.01403065):0.00402079,96:3.024664E-4):0.01365159,(((((18:0.01436162,(74:0.01447053,16:5.082638E-4):0.01256557):0.0131446,(17:0.01343108,(85:0.005886107,((84:0.002782144,83:0.008662272):0.002951496,86:0.0110423):2.56014E-4):0.001237933):0.002696889):0.004070273,(75:0.006742386,90:5.985678E-4):0.03596252):0.002701192,(70:0.03833306,(24:0.006498752,69:0.007463933):0.01244214):0.008331017):0.002010665,88:0.007323873):1.367729E-4):0.0134125,47:0.08424995):7.41979E-4,(29:0.008775608,2:0.002973265):0.01675634):0.003507373,(10:0.009130997,(62:0.05962202,((44:0.01165586,(((8:0.00385612,(56:7.667729E-4,(55:1.443794E-4,54:0.001875173):0.001635516):0.008824931):0.007804478,(((58:0.003777927,57:5.543015E-5):0.01738388,46:0.006851025):0.005995717,(((21:1.076142E-4,22:1.403073E-4):0.003708836,20:5.286711E-5):0.004305898,23:0.01100716):0.01734381):0.003036081):8.554375E-4,((45:0.03258867,53:0.02822344):0.003572156,9:0.01151465):0.005627184):0.001021305):0.007067742,(4:0.008325823,71:0.004975286):0.004376439):0.002922556):0.006402011):8.466424E-4):0.001445598,36:0.02265484):0.001906283):7.504138E-4):0.006024656,((108:0.010996,(104:0.02036037,(101:9.502621E-4,99:0.001378627):0.005259879):0.00234804):0.005735041,((103:0.00873249,102:0.001114747):0.002642931,(107:0.005721271,(106:0.01226505,(100:0.002067975,105:0.007854621):0.003918878):0.003870543):5.803349E-4):0.01490937):0.05537413):0.02552453,((43:0.02405393,(61:0.005268811,60:0.006184229):0.02051473):0.01429325,(((48:5.300205E-4,(51:0.005081727,52:0.002145131):4.689475E-4):0.008138902,(50:0.00642066,49:0.00229205):0.01083612):0.01365119,15:0.05275337):0.03131155):0.002168167):0.006014995):0.01926144):0.002447895):0.002845387,(94:0.02996051,(78:0.009668312,(76:0.008810045,77:0.007422696):0.001750221):0.005562747):0.01525991):0.001752964,((39:0.03471268,((26:0.005384768,25:0.0158059):0.001751049,(28:0.004569594,27:0.01134461):0.006058855):0.009822098):0.002274155,95:0.0175138):0.003183485):0.002029727,((59:0.02179356,((((41:0.03905457,(34:0.01819963,(92:0.01425466,65:0.01204374):0.01203131):0.007452934):0.002838682,(93:0.01125941,(82:0.006106604,35:9.580008E-4):0.0118827):0.002947305):0.007591651,(37:0.02137931,32:0.01981871):0.001532131):0.001992676,((79:0.03992066,72:0.01049148):2.026237E-4,87:0.01556971):0.003727796):0.001263186):0.004438393,(73:0.03807934,11:0.02124606):0.003511656):5.695607E-5):0.00143215):0.003926451,64:0.05101392):0.005241699):0.001973073):0.001801751,((68:0.005056619,66:0.014729):0.01788664,3:0.01953948):0.006734218,1:0.01864727);
[41] tree 'run1.5205000'=[&R] (((67:0.001842504,14:0.008810856):0.02260201,((91:0.0193155,33:0.0330312):0.01328989,(((80:0.01727512,110:0.01613087):0.009526287,(((((89:0.02860269,40:0.02099532):0.00844179,((12:0.03364918,(81:0.01612573,((13:0.01779092,(7:0.004786244,38:3.061011E-4):0.01140717):5.725204E-4,((((31:0.005403603,5:0.01613969):6.565779E-5,30:0.00584191):0.003474666,6:0.01182622):0.02110814,19:0.01611104):0.005294352):0.001289642):0.003661347):0.002787156,(42:0.06586936,(((109:0.02182786,(63:0.0648921,(((((((97:3.240071E-4,98:0.01403065):0.00402079,96:3.024664E-4):0.01365159,(((((18:0.01436162,(74:0.01447053,16:5.082638E-4):0.01256557):0.0131446,(17:0.01343108,(85:0.005886107,((84:0.002782144,83:0.008662272):0.002951496,86:0.0110423):2.56014E-4):0.001237933):0.002696889):0.004070273,(75:0.006742386,90:5.985678E-4):0.03596252):0.002701192,(70:0.03833306,(24:0.006498752,69:0.007463933):0.01244214):0.008331017):0.002010665,88:0.007323873):1.367729E-4):0.0134125,47:0.08424995):7.41979E-4,(29:0.008775608,2:0.002973265):0.01675634):0.003507373,(10:0.009130997,(62:0.05962202,((44:0.01165586,(((8:0.00385612,(56:7.667729E-4,(55:1.443794E-4,54:0.001875173):0.001635516):0.008824931):0.007804478,(((58:0.003777927,57:5.543015E-5):0.01738388,46:0.006851025):0.005995717,(((21:1.076142E-4,22:1.403073E-4):0.003708836,20:5.286711E-5):0.004305898,23:0.01100716):0.01734381):0.003036081):8.554375E-4,((45:0.03258867,53:0.02822344):0.003572156,9:0.01151465):0.005627184):0.001021305):0.007067742,(4:0.008325823,71:0.004975286):0.004376439):0.002922556):0.006402011):8.466424E-4):0.001445598,36:0.02265484):0.001906283):7.504138E-4):0.006024656,((108:0.010996,(104:0.02036037,(101:9.502621E-4,99:0.001378627):0.005259879):0.00234804):0.005735041,((103:0.00873249,102:0.001114747):0.002642931,(107:0.005721271,(106:0.01226505,(100:0.002067975,105:0.007854621):0.003918878):0.003870543):5.803349E-4):0.01490937):0.05537413):0.02552453,((43:0.02405393,(61:0.005268811,60:0.006184229):0.02051473):0.01429325,(((48:5.300205E-4,(51:0.005081727,52:0.002145131):4.689475E-4):0.008138902,(50:0.00642066,49:0.00229205):0.01083612):0.01365119,15:0.05275337):0.03131155):0.002168167):0.006014995):0.01926144):0.002447895):0.002845387,(94:0.02996051,(78:0.009668312,(76:0.008810045,77:0.007422696):0.001750221):0.005562747):0.01525991):0.001752964,((39:0.03471268,((26:0.005384768,25:0.0158059):0.001751049,(28:0.004569594,27:0.01134461):0.006058855):0.009822098):0.002274155,95:0.0175138):0.003183485):0.002029727,((59:0.02179356,((((41:0.03905457,(34:0.01819963,(92:0.01425466,65:0.01204374):0.01203131):0.007452934):0.002838682,(93:0.01125941,(82:0.006106604,35:9.580008E-4):0.0118827):0.002947305):0.007591651,(37:0.02137931,32:0.01981871):0.001532131):0.001992676,((79:0.03992066,72:0.01049148):2.026237E-4,87:0.01556971):0.003727796):0.001263186):0.004438393,(73:0.03807934,11:0.02124606):0.003511656):5.695607E-5):0.00143215):0.003926451,64:0.05101392):0.005241699):0.001973073):0.001801751,((68:0.005056619,66:0.014729):0.01788664,3:0.01953948):0.006734218,1:0.01864727);
[42] tree 'run1.5210000'=[&R] (((67:0.001842504,14:0.008810856):0.02260201,((91:0.0193155,33:0.0330312):0.01328989,(((80:0.01727512,110:0.01613087):0.009526287,(((((89:0.02860269,40:0.02099532):0.00844179,((12:0.03364918,(81:0.01612573,((13:0.01779092,(7:0.004786244,38:3.061011E-4):0.01140717):5.725204E-4,((((31:0.005403603,5:0.01613969):6.565779E-5,30:0.00584191):0.003474666,6:0.01182622):0.02110814,19:0.01611104):0.005294352):0.001289642):0.003661347):0.002787156,(42:0.06586936,(((109:0.02182786,(63:0.0648921,(((((((97:3.240071E-4,98:0.01403065):0.00402079,96:3.024664E-4):0.01365159,(((((18:0.01436162,(74:0.01447053,16:5.082638E-4):0.01256557):0.0131446,(17:0.01343108,(85:0.005886107,((84:0.002782144,83:0.008662272):0.002951496,86:0.0110423):2.56014E-4):0.001237933):0.002696889):0.004070273,(75:0.006742386,90:5.985678E-4):0.03596252):0.002701192,(70:0.03833306,(24:0.006498752,69:0.007463933):0.01244214):0.008331017):0.002010665,88:0.007323873):1.367729E-4):0.0134125,47:0.08424995):7.41979E-4,(29:0.008775608,2:0.002973265):0.01675634):0.003507373,(10:0.009130997,(62:0.05962202,((44:0.01165586,(((8:0.00385612,(56:7.667729E-4,(55:1.443794E-4,54:0.001875173):0.001635516):0.008824931):0.007804478,(((58:0.003777927,57:5.543015E-5):0.01738388,46:0.006851025):0.005995717,(((21:1.076142E-4,22:1.403073E-4):0.003708836,20:5.286711E-5):0.004305898,23:0.01100716):0.01734381):0.003036081):8.554375E-4,((45:0.03258867,53:0.02822344):0.003572156,9:0.01151465):0.005627184):0.001021305):0.007067742,(4:0.008325823,71:0.004975286):0.004376439):0.002922556):0.006402011):8.466424E-4):0.001445598,36:0.02265484):0.001906283):7.504138E-4):0.006024656,((108:0.010996,(104:0.02036037,(101:9.502621E-4,99:0.001378627):0.005259879):0.00234804):0.005735041,((103:0.00873249,102:0.001114747):0.002642931,(107:0.005721271,(106:0.01226505,(100:0.002067975,105:0.007854621):0.003918878):0.003870543):5.803349E-4):0.01490937):0.05537413):0.02552453,((43:0.02405393,(61:0.005268811,60:0.006184229):0.02051473):0.01429325,(((48:5.300205E-4,(51:0.005081727,52:0.002145131):4.689475E-4):0.008138902,(50:0.00642066,49:0.00229205):0.01083612):0.01365119,15:0.05275337):0.03131155):0.002168167):0.006014995):0.01926144):0.002447895):0.002845387,(94:0.02996051,(78:0.009668312,(76:0.008810045,77:0.007422696):0.001750221):0.005562747):0.01525991):0.001752964,((39:0.03471268,((26:0.005384768,25:0.0158059):0.001751049,(28:0.004569594,27:0.01134461):0.006058855):0.009822098):0.002274155,95:0.0175138):0.003183485):0.002029727,((59:0.02179356,((((41:0.03905457,(34:0.01819963,(92:0.01425466,65:0.01204374):0.01203131):0.007452934):0.002838682,(93:0.01125941,(82:0.006106604,35:9.580008E-4):0.0118827):0.002947305):0.007591651,(37:0.02137931,32:0.01981871):0.001532131):0.001992676,((79:0.03992066,72:0.01049148):2.026237E-4,87:0.01556971):0.003727796):0.001263186):0.004438393,(73:0.03807934,11:0.02124606):0.003511656):5.695607E-5):0.00143215):0.003926451,64:0.05101392):0.005241699):0.001973073):0.001801751,((68:0.005056619,66:0.014729):0.01788664,3:0.01953948):0.006734218,1:0.01864727);
[43] tree 'run1.5215000'=[&R] (((67:0.001842504,14:0.008810856):0.02260201,((91:0.0193155,33:0.0330312):0.01328989,(((80:0.01727512,110:0.01613087):0.009526287,(((((89:0.02860269,40:0.02099532):0.00844179,((12:0.03364918,(81:0.01612573,((13:0.01779092,(7:0.004786244,38:3.061011E-4):0.01140717):5.725204E-4,((((31:0.005403603,5:0.01613969):6.565779E-5,30:0.00584191):0.003474666,6:0.01182622):0.02110814,19:0.01611104):0.005294352):0.001289642):0.003661347):0.002787156,(42:0.06586936,(((109:0.02182786,(63:0.0648921,(((((((97:3.240071E-4,98:0.01403065):0.00402079,96:3.024664E-4):0.01365159,(((((18:0.01436162,(74:0.01447053,16:5.082638E-4):0.01256557):0.0131446,(17:0.01343108,(85:0.005886107,((84:0.002782144,83:0.008662272):0.002951496,86:0.0110423):2.56014E-4):0.001237933):0.002696889):0.004070273,(75:0.006742386,90:5.985678E-4):0.03596252):0.002701192,(70:0.03833306,(24:0.006498752,69:0.007463933):0.01244214):0.008331017):0.002010665,88:0.007323873):1.367729E-4):0.0134125,47:0.08424995):7.41979E-4,(29:0.008775608,2:0.002973265):0.01675634):0.003507373,(10:0.009130997,(62:0.05962202,((44:0.01165586,(((8:0.00385612,(56:7.667729E-4,(55:1.443794E-4,54:0.001875173):0.001635516):0.008824931):0.007804478,(((58:0.003777927,57:5.543015E-5):0.01738388,46:0.006851025):0.005995717,(((21:1.076142E-4,22:1.403073E-4):0.003708836,20:5.286711E-5):0.004305898,23:0.01100716):0.01734381):0.003036081):8.554375E-4,((45:0.03258867,53:0.02822344):0.003572156,9:0.01151465):0.005627184):0.001021305):0.007067742,(4:0.008325823,71:0.004975286):0.004376439):0.002922556):0.006402011):8.466424E-4):0.001445598,36:0.02265484):0.001906283):7.504138E-4):0.006024656,((108:0.010996,(104:0.02036037,(101:9.502621E-4,99:0.001378627):0.005259879):0.00234804):0.005735041,((103:0.00873249,102:0.001114747):0.002642931,(107:0.005721271,(106:0.01226505,(100:0.002067975,105:0.007854621):0.003918878):0.003870543):5.803349E-4):0.01490937):0.05537413):0.02552453,((43:0.02405393,(61:0.005268811,60:0.006184229):0.02051473):0.01429325,(((48:5.300205E-4,(51:0.005081727,52:0.002145131):4.689475E-4):0.008138902,(50:0.00642066,49:0.00229205):0.01083612):0.01365119,15:0.05275337):0.03131155):0.002168167):0.006014995):0.01926144):0.002447895):0.002845387,(94:0.02996051,(78:0.009668312,(76:0.008810045,77:0.007422696):0.001750221):0.005562747):0.01525991):0.001752964,((39:0.03471268,((26:0.005384768,25:0.0158059):0.001751049,(28:0.004569594,27:0.01134461):0.006058855):0.009822098):0.002274155,95:0.0175138):0.003183485):0.002029727,((59:0.02179356,((((41:0.03905457,(34:0.01819963,(92:0.01425466,65:0.01204374):0.01203131):0.007452934):0.002838682,(93:0.01125941,(82:0.006106604,35:9.580008E-4):0.0118827):0.002947305):0.007591651,(37:0.02137931,32:0.01981871):0.001532131):0.001992676,((79:0.03992066,72:0.01049148):2.026237E-4,87:0.01556971):0.003727796):0.001263186):0.004438393,(73:0.03807934,11:0.02124606):0.003511656):5.695607E-5):0.00143215):0.003926451,64:0.05101392):0.005241699):0.001973073):0.001801751,((68:0.005056619,66:0.014729):0.01788664,3:0.01953948):0.006734218,1:0.01864727);
[44] tree 'run1.5220000'=[&R] (((67:0.001842504,14:0.008810856):0.02260201,((91:0.0193155,33:0.0330312):0.01328989,(((80:0.01727512,110:0.01613087):0.009526287,(((((89:0.02860269,40:0.02099532):0.00844179,((12:0.03364918,(81:0.01612573,((13:0.01779092,(7:0.004786244,38:3.061011E-4):0.01140717):5.725204E-4,((((31:0.005403603,5:0.01613969):6.565779E-5,30:0.00584191):0.003474666,6:0.01182622):0.02110814,19:0.01611104):0.005294352):0.001289642):0.003661347):0.002787156,(42:0.06586936,(((109:0.02182786,(63:0.0648921,(((((((97:3.240071E-4,98:0.01403065):0.00402079,96:3.024664E-4):0.01365159,(((((18:0.01436162,(74:0.01447053,16:5.082638E-4):0.01256557):0.0131446,(17:0.01343108,(85:0.005886107,((84:0.002782144,83:0.008662272):0.002951496,86:0.0110423):2.56014E-4):0.001237933):0.002696889):0.004070273,(75:0.006742386,90:5.985678E-4):0.03596252):0.002701192,(70:0.03833306,(24:0.006498752,69:0.007463933):0.01244214):0.008331017):0.002010665,88:0.007323873):1.367729E-4):0.0134125,47:0.08424995):7.41979E-4,(29:0.008775608,2:0.002973265):0.01675634):0.003507373,(10:0.009130997,(62:0.05962202,((44:0.01165586,(((8:0.00385612,(56:7.667729E-4,(55:1.443794E-4,54:0.001875173):0.001635516):0.008824931):0.007804478,(((58:0.003777927,57:5.543015E-5):0.01738388,46:0.006851025):0.005995717,(((21:1.076142E-4,22:1.403073E-4):0.003708836,20:5.286711E-5):0.004305898,23:0.01100716):0.01734381):0.003036081):8.554375E-4,((45:0.03258867,53:0.02822344):0.003572156,9:0.01151465):0.005627184):0.001021305):0.007067742,(4:0.008325823,71:0.004975286):0.004376439):0.002922556):0.006402011):8.466424E-4):0.001445598,36:0.02265484):0.001906283):7.504138E-4):0.006024656,((108:0.010996,(104:0.02036037,(101:9.502621E-4,99:0.001378627):0.005259879):0.00234804):0.005735041,((103:0.00873249,102:0.001114747):0.002642931,(107:0.005721271,(106:0.01226505,(100:0.002067975,105:0.007854621):0.003918878):0.003870543):5.803349E-4):0.01490937):0.05537413):0.02552453,((43:0.02405393,(61:0.005268811,60:0.006184229):0.02051473):0.01429325,(((48:5.300205E-4,(51:0.005081727,52:0.002145131):4.689475E-4):0.008138902,(50:0.00642066,49:0.00229205):0.01083612):0.01365119,15:0.05275337):0.03131155):0.002168167):0.006014995):0.01926144):0.002447895):0.002845387,(94:0.02996051,(78:0.009668312,(76:0.008810045,77:0.007422696):0.001750221):0.005562747):0.01525991):0.001752964,((39:0.03471268,((26:0.005384768,25:0.0158059):0.001751049,(28:0.004569594,27:0.01134461):0.006058855):0.009822098):0.002274155,95:0.0175138):0.003183485):0.002029727,((59:0.02179356,((((41:0.03905457,(34:0.01819963,(92:0.01425466,65:0.01204374):0.01203131):0.007452934):0.002838682,(93:0.01125941,(82:0.006106604,35:9.580008E-4):0.0118827):0.002947305):0.007591651,(37:0.02137931,32:0.01981871):0.001532131):0.001992676,((79:0.03992066,72:0.01049148):2.026237E-4,87:0.01556971):0.003727796):0.001263186):0.004438393,(73:0.03807934,11:0.02124606):0.003511656):5.695607E-5):0.00143215):0.003926451,64:0.05101392):0.005241699):0.001973073):0.001801751,((68:0.005056619,66:0.014729):0.01788664,3:0.01953948):0.006734218,1:0.01864727);
[45] tree 'run1.5225000'=[&R] (((67:0.001842504,14:0.008810856):0.02260201,((91:0.0193155,33:0.0330312):0.01328989,(((80:0.01727512,110:0.01613087):0.009526287,(((((89:0.02860269,40:0.02099532):0.00844179,((12:0.03364918,(81:0.01612573,((13:0.01779092,(7:0.004786244,38:3.061011E-4):0.01140717):5.725204E-4,((((31:0.005403603,5:0.01613969):6.565779E-5,30:0.00584191):0.003474666,6:0.01182622):0.02110814,19:0.01611104):0.005294352):0.001289642):0.003661347):0.002787156,(42:0.06586936,(((109:0.02182786,(63:0.0648921,(((((((97:3.240071E-4,98:0.01403065):0.00402079,96:3.024664E-4):0.01365159,(((((18:0.01436162,(74:0.01447053,16:5.082638E-4):0.01256557):0.0131446,(17:0.01343108,(85:0.005886107,((84:0.002782144,83:0.008662272):0.002951496,86:0.0110423):2.56014E-4):0.001237933):0.002696889):0.004070273,(75:0.006742386,90:5.985678E-4):0.03596252):0.002701192,(70:0.03833306,(24:0.006498752,69:0.007463933):0.01244214):0.008331017):0.002010665,88:0.007323873):1.367729E-4):0.0134125,47:0.08424995):7.41979E-4,(29:0.008775608,2:0.002973265):0.01675634):0.003507373,(10:0.009130997,(62:0.05962202,((44:0.01165586,(((8:0.00385612,(56:7.667729E-4,(55:1.443794E-4,54:0.001875173):0.001635516):0.008824931):0.007804478,(((58:0.003777927,57:5.543015E-5):0.01738388,46:0.006851025):0.005995717,(((21:1.076142E-4,22:1.403073E-4):0.003708836,20:5.286711E-5):0.004305898,23:0.01100716):0.01734381):0.003036081):8.554375E-4,((45:0.03258867,53:0.02822344):0.003572156,9:0.01151465):0.005627184):0.001021305):0.007067742,(4:0.008325823,71:0.004975286):0.004376439):0.002922556):0.006402011):8.466424E-4):0.001445598,36:0.02265484):0.001906283):7.504138E-4):0.006024656,((108:0.010996,(104:0.02036037,(101:9.502621E-4,99:0.001378627):0.005259879):0.00234804):0.005735041,((103:0.00873249,102:0.001114747):0.002642931,(107:0.005721271,(106:0.01226505,(100:0.002067975,105:0.007854621):0.003918878):0.003870543):5.803349E-4):0.01490937):0.05537413):0.02552453,((43:0.02405393,(61:0.005268811,60:0.006184229):0.02051473):0.01429325,(((48:5.300205E-4,(51:0.005081727,52:0.002145131):4.689475E-4):0.008138902,(50:0.00642066,49:0.00229205):0.01083612):0.01365119,15:0.05275337):0.03131155):0.002168167):0.006014995):0.01926144):0.002447895):0.002845387,(94:0.02996051,(78:0.009668312,(76:0.008810045,77:0.007422696):0.001750221):0.005562747):0.01525991):0.001752964,((39:0.03471268,((26:0.005384768,25:0.0158059):0.001751049,(28:0.004569594,27:0.01134461):0.006058855):0.009822098):0.002274155,95:0.0175138):0.003183485):0.002029727,((59:0.02179356,((((41:0.03905457,(34:0.01819963,(92:0.01425466,65:0.01204374):0.01203131):0.007452934):0.002838682,(93:0.01125941,(82:0.006106604,35:9.580008E-4):0.0118827):0.002947305):0.007591651,(37:0.02137931,32:0.01981871):0.001532131):0.001992676,((79:0.03992066,72:0.01049148):2.026237E-4,87:0.01556971):0.003727796):0.001263186):0.004438393,(73:0.03807934,11:0.02124606):0.003511656):5.695607E-5):0.00143215):0.003926451,64:0.05101392):0.005241699):0.001973073):0.001801751,((68:0.005056619,66:0.014729):0.01788664,3:0.01953948):0.006734218,1:0.01864727);
[46] tree 'run1.5230000'=[&R] (((67:0.001842504,14:0.008810856):0.02260201,((91:0.0193155,33:0.0330312):0.01328989,(((80:0.01727512,110:0.01613087):0.009526287,(((((89:0.02860269,40:0.02099532):0.00844179,((12:0.03364918,(81:0.01612573,((13:0.01779092,(7:0.004786244,38:3.061011E-4):0.01140717):5.725204E-4,((((31:0.005403603,5:0.01613969):6.565779E-5,30:0.00584191):0.003474666,6:0.01182622):0.02110814,19:0.01611104):0.005294352):0.001289642):0.003661347):0.002787156,(42:0.06586936,(((109:0.02182786,(63:0.0648921,(((((((97:3.240071E-4,98:0.01403065):0.00402079,96:3.024664E-4):0.01365159,(((((18:0.01436162,(74:0.01447053,16:5.082638E-4):0.01256557):0.0131446,(17:0.01343108,(85:0.005886107,((84:0.002782144,83:0.008662272):0.002951496,86:0.0110423):2.56014E-4):0.001237933):0.002696889):0.004070273,(75:0.006742386,90:5.985678E-4):0.03596252):0.002701192,(70:0.03833306,(24:0.006498752,69:0.007463933):0.01244214):0.008331017):0.002010665,88:0.007323873):1.367729E-4):0.0134125,47:0.08424995):7.41979E-4,(29:0.008775608,2:0.002973265):0.01675634):0.003507373,(10:0.009130997,(62:0.05962202,((44:0.01165586,(((8:0.00385612,(56:7.667729E-4,(55:1.443794E-4,54:0.001875173):0.001635516):0.008824931):0.007804478,(((58:0.003777927,57:5.543015E-5):0.01738388,46:0.006851025):0.005995717,(((21:1.076142E-4,22:1.403073E-4):0.003708836,20:5.286711E-5):0.004305898,23:0.01100716):0.01734381):0.003036081):8.554375E-4,((45:0.03258867,53:0.02822344):0.003572156,9:0.01151465):0.005627184):0.001021305):0.007067742,(4:0.008325823,71:0.004975286):0.004376439):0.002922556):0.006402011):8.466424E-4):0.001445598,36:0.02265484):0.001906283):7.504138E-4):0.006024656,((108:0.010996,(104:0.02036037,(101:9.502621E-4,99:0.001378627):0.005259879):0.00234804):0.005735041,((103:0.00873249,102:0.001114747):0.002642931,(107:0.005721271,(106:0.01226505,(100:0.002067975,105:0.007854621):0.003918878):0.003870543):5.803349E-4):0.01490937):0.05537413):0.02552453,((43:0.02405393,(61:0.005268811,60:0.006184229):0.02051473):0.01429325,(((48:5.300205E-4,(51:0.005081727,52:0.002145131):4.689475E-4):0.008138902,(50:0.00642066,49:0.00229205):0.01083612):0.01365119,15:0.05275337):0.03131155):0.002168167):0.006014995):0.01926144):0.002447895):0.002845387,(94:0.02996051,(78:0.009668312,(76:0.008810045,77:0.007422696):0.001750221):0.005562747):0.01525991):0.001752964,((39:0.03471268,((26:0.005384768,25:0.0158059):0.001751049,(28:0.004569594,27:0.01134461):0.006058855):0.009822098):0.002274155,95:0.0175138):0.003183485):0.002029727,((59:0.02179356,((((41:0.03905457,(34:0.01819963,(92:0.01425466,65:0.01204374):0.01203131):0.007452934):0.002838682,(93:0.01125941,(82:0.006106604,35:9.580008E-4):0.0118827):0.002947305):0.007591651,(37:0.02137931,32:0.01981871):0.001532131):0.001992676,((79:0.03992066,72:0.01049148):2.026237E-4,87:0.01556971):0.003727796):0.001263186):0.004438393,(73:0.03807934,11:0.02124606):0.003511656):5.695607E-5):0.00143215):0.003926451,64:0.05101392):0.005241699):0.001973073):0.001801751,((68:0.005056619,66:0.014729):0.01788664,3:0.01953948):0.006734218,1:0.01864727);
[47] tree 'run1.5235000'=[&R] (((67:0.001842504,14:0.008810856):0.02260201,((91:0.0193155,33:0.0330312):0.01328989,(((80:0.01727512,110:0.01613087):0.009526287,(((((89:0.02860269,40:0.02099532):0.00844179,((12:0.03364918,(81:0.01612573,((13:0.01779092,(7:0.004786244,38:3.061011E-4):0.01140717):5.725204E-4,((((31:0.005403603,5:0.01613969):6.565779E-5,30:0.00584191):0.003474666,6:0.01182622):0.02110814,19:0.01611104):0.005294352):0.001289642):0.003661347):0.002787156,(42:0.06586936,(((109:0.02182786,(63:0.0648921,(((((((97:3.240071E-4,98:0.01403065):0.00402079,96:3.024664E-4):0.01365159,(((((18:0.01436162,(74:0.01447053,16:5.082638E-4):0.01256557):0.0131446,(17:0.01343108,(85:0.005886107,((84:0.002782144,83:0.008662272):0.002951496,86:0.0110423):2.56014E-4):0.001237933):0.002696889):0.004070273,(75:0.006742386,90:5.985678E-4):0.03596252):0.002701192,(70:0.03833306,(24:0.006498752,69:0.007463933):0.01244214):0.008331017):0.002010665,88:0.007323873):1.367729E-4):0.0134125,47:0.08424995):7.41979E-4,(29:0.008775608,2:0.002973265):0.01675634):0.003507373,(10:0.009130997,(62:0.05962202,((44:0.01165586,(((8:0.00385612,(56:7.667729E-4,(55:1.443794E-4,54:0.001875173):0.001635516):0.008824931):0.007804478,(((58:0.003777927,57:5.543015E-5):0.01738388,46:0.006851025):0.005995717,(((21:1.076142E-4,22:1.403073E-4):0.003708836,20:5.286711E-5):0.004305898,23:0.01100716):0.01734381):0.003036081):8.554375E-4,((45:0.03258867,53:0.02822344):0.003572156,9:0.01151465):0.005627184):0.001021305):0.007067742,(4:0.008325823,71:0.004975286):0.004376439):0.002922556):0.006402011):8.466424E-4):0.001445598,36:0.02265484):0.001906283):7.504138E-4):0.006024656,((108:0.010996,(104:0.02036037,(101:9.502621E-4,99:0.001378627):0.005259879):0.00234804):0.005735041,((103:0.00873249,102:0.001114747):0.002642931,(107:0.005721271,(106:0.01226505,(100:0.002067975,105:0.007854621):0.003918878):0.003870543):5.803349E-4):0.01490937):0.05537413):0.02552453,((43:0.02405393,(61:0.005268811,60:0.006184229):0.02051473):0.01429325,(((48:5.300205E-4,(51:0.005081727,52:0.002145131):4.689475E-4):0.008138902,(50:0.00642066,49:0.00229205):0.01083612):0.01365119,15:0.05275337):0.03131155):0.002168167):0.006014995):0.01926144):0.002447895):0.002845387,(94:0.02996051,(78:0.009668312,(76:0.008810045,77:0.007422696):0.001750221):0.005562747):0.01525991):0.001752964,((39:0.03471268,((26:0.005384768,25:0.0158059):0.001751049,(28:0.004569594,27:0.01134461):0.006058855):0.009822098):0.002274155,95:0.0175138):0.003183485):0.002029727,((59:0.02179356,((((41:0.03905457,(34:0.01819963,(92:0.01425466,65:0.01204374):0.01203131):0.007452934):0.002838682,(93:0.01125941,(82:0.006106604,35:9.580008E-4):0.0118827):0.002947305):0.007591651,(37:0.02137931,32:0.01981871):0.001532131):0.001992676,((79:0.03992066,72:0.01049148):2.026237E-4,87:0.01556971):0.003727796):0.001263186):0.004438393,(73:0.03807934,11:0.02124606):0.003511656):5.695607E-5):0.00143215):0.003926451,64:0.05101392):0.005241699):0.001973073):0.001801751,((68:0.005056619,66:0.014729):0.01788664,3:0.01953948):0.006734218,1:0.01864727);
[48] tree 'run1.5240000'=[&R] (((67:0.001842504,14:0.008810856):0.02260201,((91:0.0193155,33:0.0330312):0.01328989,(((80:0.01727512,110:0.01613087):0.009526287,(((((89:0.02860269,40:0.02099532):0.00844179,((12:0.03364918,(81:0.01612573,((13:0.01779092,(7:0.004786244,38:3.061011E-4):0.01140717):5.725204E-4,((((31:0.005403603,5:0.01613969):6.565779E-5,30:0.00584191):0.003474666,6:0.01182622):0.02110814,19:0.01611104):0.005294352):0.001289642):0.003661347):0.002787156,(42:0.06586936,(((109:0.02182786,(63:0.0648921,(((((((97:3.240071E-4,98:0.01403065):0.00402079,96:3.024664E-4):0.01365159,(((((18:0.01436162,(74:0.01447053,16:5.082638E-4):0.01256557):0.0131446,(17:0.01343108,(85:0.005886107,((84:0.002782144,83:0.008662272):0.002951496,86:0.0110423):2.56014E-4):0.001237933):0.002696889):0.004070273,(75:0.006742386,90:5.985678E-4):0.03596252):0.002701192,(70:0.03833306,(24:0.006498752,69:0.007463933):0.01244214):0.008331017):0.002010665,88:0.007323873):1.367729E-4):0.0134125,47:0.08424995):7.41979E-4,(29:0.008775608,2:0.002973265):0.01675634):0.003507373,(10:0.009130997,(62:0.05962202,((44:0.01165586,(((8:0.00385612,(56:7.667729E-4,(55:1.443794E-4,54:0.001875173):0.001635516):0.008824931):0.007804478,(((58:0.003777927,57:5.543015E-5):0.01738388,46:0.006851025):0.005995717,(((21:1.076142E-4,22:1.403073E-4):0.003708836,20:5.286711E-5):0.004305898,23:0.01100716):0.01734381):0.003036081):8.554375E-4,((45:0.03258867,53:0.02822344):0.003572156,9:0.01151465):0.005627184):0.001021305):0.007067742,(4:0.008325823,71:0.004975286):0.004376439):0.002922556):0.006402011):8.466424E-4):0.001445598,36:0.02265484):0.001906283):7.504138E-4):0.006024656,((108:0.010996,(104:0.02036037,(101:9.502621E-4,99:0.001378627):0.005259879):0.00234804):0.005735041,((103:0.00873249,102:0.001114747):0.002642931,(107:0.005721271,(106:0.01226505,(100:0.002067975,105:0.007854621):0.003918878):0.003870543):5.803349E-4):0.01490937):0.05537413):0.02552453,((43:0.02405393,(61:0.005268811,60:0.006184229):0.02051473):0.01429325,(((48:5.300205E-4,(51:0.005081727,52:0.002145131):4.689475E-4):0.008138902,(50:0.00642066,49:0.00229205):0.01083612):0.01365119,15:0.05275337):0.03131155):0.002168167):0.006014995):0.01926144):0.002447895):0.002845387,(94:0.02996051,(78:0.009668312,(76:0.008810045,77:0.007422696):0.001750221):0.005562747):0.01525991):0.001752964,((39:0.03471268,((26:0.005384768,25:0.0158059):0.001751049,(28:0.004569594,27:0.01134461):0.006058855):0.009822098):0.002274155,95:0.0175138):0.003183485):0.002029727,((59:0.02179356,((((41:0.03905457,(34:0.01819963,(92:0.01425466,65:0.01204374):0.01203131):0.007452934):0.002838682,(93:0.01125941,(82:0.006106604,35:9.580008E-4):0.0118827):0.002947305):0.007591651,(37:0.02137931,32:0.01981871):0.001532131):0.001992676,((79:0.03992066,72:0.01049148):2.026237E-4,87:0.01556971):0.003727796):0.001263186):0.004438393,(73:0.03807934,11:0.02124606):0.003511656):5.695607E-5):0.00143215):0.003926451,64:0.05101392):0.005241699):0.001973073):0.001801751,((68:0.005056619,66:0.014729):0.01788664,3:0.01953948):0.006734218,1:0.01864727);
[49] tree 'run1.5245000'=[&R] (((67:0.001842504,14:0.008810856):0.02260201,((91:0.0193155,33:0.0330312):0.01328989,(((80:0.01727512,110:0.01613087):0.009526287,(((((89:0.02860269,40:0.02099532):0.00844179,((12:0.03364918,(81:0.01612573,((13:0.01779092,(7:0.004786244,38:3.061011E-4):0.01140717):5.725204E-4,((((31:0.005403603,5:0.01613969):6.565779E-5,30:0.00584191):0.003474666,6:0.01182622):0.02110814,19:0.01611104):0.005294352):0.001289642):0.003661347):0.002787156,(42:0.06586936,(((109:0.02182786,(63:0.0648921,(((((((97:3.240071E-4,98:0.01403065):0.00402079,96:3.024664E-4):0.01365159,(((((18:0.01436162,(74:0.01447053,16:5.082638E-4):0.01256557):0.0131446,(17:0.01343108,(85:0.005886107,((84:0.002782144,83:0.008662272):0.002951496,86:0.0110423):2.56014E-4):0.001237933):0.002696889):0.004070273,(75:0.006742386,90:5.985678E-4):0.03596252):0.002701192,(70:0.03833306,(24:0.006498752,69:0.007463933):0.01244214):0.008331017):0.002010665,88:0.007323873):1.367729E-4):0.0134125,47:0.08424995):7.41979E-4,(29:0.008775608,2:0.002973265):0.01675634):0.003507373,(10:0.009130997,(62:0.05962202,((44:0.01165586,(((8:0.00385612,(56:7.667729E-4,(55:1.443794E-4,54:0.001875173):0.001635516):0.008824931):0.007804478,(((58:0.003777927,57:5.543015E-5):0.01738388,46:0.006851025):0.005995717,(((21:1.076142E-4,22:1.403073E-4):0.003708836,20:5.286711E-5):0.004305898,23:0.01100716):0.01734381):0.003036081):8.554375E-4,((45:0.03258867,53:0.02822344):0.003572156,9:0.01151465):0.005627184):0.001021305):0.007067742,(4:0.008325823,71:0.004975286):0.004376439):0.002922556):0.006402011):8.466424E-4):0.001445598,36:0.02265484):0.001906283):7.504138E-4):0.006024656,((108:0.010996,(104:0.02036037,(101:9.502621E-4,99:0.001378627):0.005259879):0.00234804):0.005735041,((103:0.00873249,102:0.001114747):0.002642931,(107:0.005721271,(106:0.01226505,(100:0.002067975,105:0.007854621):0.003918878):0.003870543):5.803349E-4):0.01490937):0.05537413):0.02552453,((43:0.02405393,(61:0.005268811,60:0.006184229):0.02051473):0.01429325,(((48:5.300205E-4,(51:0.005081727,52:0.002145131):4.689475E-4):0.008138902,(50:0.00642066,49:0.00229205):0.01083612):0.01365119,15:0.05275337):0.03131155):0.002168167):0.006014995):0.01926144):0.002447895):0.002845387,(94:0.02996051,(78:0.009668312,(76:0.008810045,77:0.007422696):0.001750221):0.005562747):0.01525991):0.001752964,((39:0.03471268,((26:0.005384768,25:0.0158059):0.001751049,(28:0.004569594,27:0.01134461):0.006058855):0.009822098):0.002274155,95:0.0175138):0.003183485):0.002029727,((59:0.02179356,((((41:0.03905457,(34:0.01819963,(92:0.01425466,65:0.01204374):0.01203131):0.007452934):0.002838682,(93:0.01125941,(82:0.006106604,35:9.580008E-4):0.0118827):0.002947305):0.007591651,(37:0.02137931,32:0.01981871):0.001532131):0.001992676,((79:0.03992066,72:0.01049148):2.026237E-4,87:0.01556971):0.003727796):0.001263186):0.004438393,(73:0.03807934,11:0.02124606):0.003511656):5.695607E-5):0.00143215):0.003926451,64:0.05101392):0.005241699):0.001973073):0.001801751,((68:0.005056619,66:0.014729):0.01788664,3:0.01953948):0.006734218,1:0.01864727);
[50] tree 'run1.5250000'=[&R] (((67:0.001842504,14:0.008810856):0.02260201,((91:0.0193155,33:0.0330312):0.01328989,(((80:0.01727512,110:0.01613087):0.009526287,(((((89:0.02860269,40:0.02099532):0.00844179,((12:0.03364918,(81:0.01612573,((13:0.01779092,(7:0.004786244,38:3.061011E-4):0.01140717):5.725204E-4,((((31:0.005403603,5:0.01613969):6.565779E-5,30:0.00584191):0.003474666,6:0.01182622):0.02110814,19:0.01611104):0.005294352):0.001289642):0.003661347):0.002787156,(42:0.06586936,(((109:0.02182786,(63:0.0648921,(((((((97:3.240071E-4,98:0.01403065):0.00402079,96:3.024664E-4):0.01365159,(((((18:0.01436162,(74:0.01447053,16:5.082638E-4):0.01256557):0.0131446,(17:0.01343108,(85:0.005886107,((84:0.002782144,83:0.008662272):0.002951496,86:0.0110423):2.56014E-4):0.001237933):0.002696889):0.004070273,(75:0.006742386,90:5.985678E-4):0.03596252):0.002701192,(70:0.03833306,(24:0.006498752,69:0.007463933):0.01244214):0.008331017):0.002010665,88:0.007323873):1.367729E-4):0.0134125,47:0.08424995):7.41979E-4,(29:0.008775608,2:0.002973265):0.01675634):0.003507373,(10:0.009130997,(62:0.05962202,((44:0.01165586,(((8:0.00385612,(56:7.667729E-4,(55:1.443794E-4,54:0.001875173):0.001635516):0.008824931):0.007804478,(((58:0.003777927,57:5.543015E-5):0.01738388,46:0.006851025):0.005995717,(((21:1.076142E-4,22:1.403073E-4):0.003708836,20:5.286711E-5):0.004305898,23:0.01100716):0.01734381):0.003036081):8.554375E-4,((45:0.03258867,53:0.02822344):0.003572156,9:0.01151465):0.005627184):0.001021305):0.007067742,(4:0.008325823,71:0.004975286):0.004376439):0.002922556):0.006402011):8.466424E-4):0.001445598,36:0.02265484):0.001906283):7.504138E-4):0.006024656,((108:0.010996,(104:0.02036037,(101:9.502621E-4,99:0.001378627):0.005259879):0.00234804):0.005735041,((103:0.00873249,102:0.001114747):0.002642931,(107:0.005721271,(106:0.01226505,(100:0.002067975,105:0.007854621):0.003918878):0.003870543):5.803349E-4):0.01490937):0.05537413):0.02552453,((43:0.02405393,(61:0.005268811,60:0.006184229):0.02051473):0.01429325,(((48:5.300205E-4,(51:0.005081727,52:0.002145131):4.689475E-4):0.008138902,(50:0.00642066,49:0.00229205):0.01083612):0.01365119,15:0.05275337):0.03131155):0.002168167):0.006014995):0.01926144):0.002447895):0.002845387,(94:0.02996051,(78:0.009668312,(76:0.008810045,77:0.007422696):0.001750221):0.005562747):0.01525991):0.001752964,((39:0.03471268,((26:0.005384768,25:0.0158059):0.001751049,(28:0.004569594,27:0.01134461):0.006058855):0.009822098):0.002274155,95:0.0175138):0.003183485):0.002029727,((59:0.02179356,((((41:0.03905457,(34:0.01819963,(92:0.01425466,65:0.01204374):0.01203131):0.007452934):0.002838682,(93:0.01125941,(82:0.006106604,35:9.580008E-4):0.0118827):0.002947305):0.007591651,(37:0.02137931,32:0.01981871):0.001532131):0.001992676,((79:0.03992066,72:0.01049148):2.026237E-4,87:0.01556971):0.003727796):0.001263186):0.004438393,(73:0.03807934,11:0.02124606):0.003511656):5.695607E-5):0.00143215):0.003926451,64:0.05101392):0.005241699):0.001973073):0.001801751,((68:0.005056619,66:0.014729):0.01788664,3:0.01953948):0.006734218,1:0.01864727);
[51] tree 'run1.5255000'=[&R] (((67:0.001842504,14:0.008810856):0.02260201,((91:0.0193155,33:0.0330312):0.01328989,(((80:0.01727512,110:0.01613087):0.009526287,(((((89:0.02860269,40:0.02099532):0.00844179,((12:0.03364918,(81:0.01612573,((13:0.01779092,(7:0.004786244,38:3.061011E-4):0.01140717):5.725204E-4,((((31:0.005403603,5:0.01613969):6.565779E-5,30:0.00584191):0.003474666,6:0.01182622):0.02110814,19:0.01611104):0.005294352):0.001289642):0.003661347):0.002787156,(42:0.06586936,(((109:0.02182786,(63:0.0648921,(((((((97:3.240071E-4,98:0.01403065):0.00402079,96:3.024664E-4):0.01365159,(((((18:0.01436162,(74:0.01447053,16:5.082638E-4):0.01256557):0.0131446,(17:0.01343108,(85:0.005886107,((84:0.002782144,83:0.008662272):0.002951496,86:0.0110423):2.56014E-4):0.001237933):0.002696889):0.004070273,(75:0.006742386,90:5.985678E-4):0.03596252):0.002701192,(70:0.03833306,(24:0.006498752,69:0.007463933):0.01244214):0.008331017):0.002010665,88:0.007323873):1.367729E-4):0.0134125,47:0.08424995):7.41979E-4,(29:0.008775608,2:0.002973265):0.01675634):0.003507373,(10:0.009130997,(62:0.05962202,((44:0.01165586,(((8:0.00385612,(56:7.667729E-4,(55:1.443794E-4,54:0.001875173):0.001635516):0.008824931):0.007804478,(((58:0.003777927,57:5.543015E-5):0.01738388,46:0.006851025):0.005995717,(((21:1.076142E-4,22:1.403073E-4):0.003708836,20:5.286711E-5):0.004305898,23:0.01100716):0.01734381):0.003036081):8.554375E-4,((45:0.03258867,53:0.02822344):0.003572156,9:0.01151465):0.005627184):0.001021305):0.007067742,(4:0.008325823,71:0.004975286):0.004376439):0.002922556):0.006402011):8.466424E-4):0.001445598,36:0.02265484):0.001906283):7.504138E-4):0.006024656,((108:0.010996,(104:0.02036037,(101:9.502621E-4,99:0.001378627):0.005259879):0.00234804):0.005735041,((103:0.00873249,102:0.001114747):0.002642931,(107:0.005721271,(106:0.01226505,(100:0.002067975,105:0.007854621):0.003918878):0.003870543):5.803349E-4):0.01490937):0.05537413):0.02552453,((43:0.02405393,(61:0.005268811,60:0.006184229):0.02051473):0.01429325,(((48:5.300205E-4,(51:0.005081727,52:0.002145131):4.689475E-4):0.008138902,(50:0.00642066,49:0.00229205):0.01083612):0.01365119,15:0.05275337):0.03131155):0.002168167):0.006014995):0.01926144):0.002447895):0.002845387,(94:0.02996051,(78:0.009668312,(76:0.008810045,77:0.007422696):0.001750221):0.005562747):0.01525991):0.001752964,((39:0.03471268,((26:0.005384768,25:0.0158059):0.001751049,(28:0.004569594,27:0.01134461):0.006058855):0.009822098):0.002274155,95:0.0175138):0.003183485):0.002029727,((59:0.02179356,((((41:0.03905457,(34:0.01819963,(92:0.01425466,65:0.01204374):0.01203131):0.007452934):0.002838682,(93:0.01125941,(82:0.006106604,35:9.580008E-4):0.0118827):0.002947305):0.007591651,(37:0.02137931,32:0.01981871):0.001532131):0.001992676,((79:0.03992066,72:0.01049148):2.026237E-4,87:0.01556971):0.003727796):0.001263186):0.004438393,(73:0.03807934,11:0.02124606):0.003511656):5.695607E-5):0.00143215):0.003926451,64:0.05101392):0.005241699):0.001973073):0.001801751,((68:0.005056619,66:0.014729):0.01788664,3:0.01953948):0.006734218,1:0.01864727);
[52] tree 'run1.5260000'=[&R] (((67:0.001842504,14:0.008810856):0.02260201,((91:0.0193155,33:0.0330312):0.01328989,(((80:0.01727512,110:0.01613087):0.009526287,(((((89:0.02860269,40:0.02099532):0.00844179,((12:0.03364918,(81:0.01612573,((13:0.01779092,(7:0.004786244,38:3.061011E-4):0.01140717):5.725204E-4,((((31:0.005403603,5:0.01613969):6.565779E-5,30:0.00584191):0.003474666,6:0.01182622):0.02110814,19:0.01611104):0.005294352):0.001289642):0.003661347):0.002787156,(42:0.06586936,(((109:0.02182786,(63:0.0648921,(((((((97:3.240071E-4,98:0.01403065):0.00402079,96:3.024664E-4):0.01365159,(((((18:0.01436162,(74:0.01447053,16:5.082638E-4):0.01256557):0.0131446,(17:0.01343108,(85:0.005886107,((84:0.002782144,83:0.008662272):0.002951496,86:0.0110423):2.56014E-4):0.001237933):0.002696889):0.004070273,(75:0.006742386,90:5.985678E-4):0.03596252):0.002701192,(70:0.03833306,(24:0.006498752,69:0.007463933):0.01244214):0.008331017):0.002010665,88:0.007323873):1.367729E-4):0.0134125,47:0.08424995):7.41979E-4,(29:0.008775608,2:0.002973265):0.01675634):0.003507373,(10:0.009130997,(62:0.05962202,((44:0.01165586,(((8:0.00385612,(56:7.667729E-4,(55:1.443794E-4,54:0.001875173):0.001635516):0.008824931):0.007804478,(((58:0.003777927,57:5.543015E-5):0.01738388,46:0.006851025):0.005995717,(((21:1.076142E-4,22:1.403073E-4):0.003708836,20:5.286711E-5):0.004305898,23:0.01100716):0.01734381):0.003036081):8.554375E-4,((45:0.03258867,53:0.02822344):0.003572156,9:0.01151465):0.005627184):0.001021305):0.007067742,(4:0.008325823,71:0.004975286):0.004376439):0.002922556):0.006402011):8.466424E-4):0.001445598,36:0.02265484):0.001906283):7.504138E-4):0.006024656,((108:0.010996,(104:0.02036037,(101:9.502621E-4,99:0.001378627):0.005259879):0.00234804):0.005735041,((103:0.00873249,102:0.001114747):0.002642931,(107:0.005721271,(106:0.01226505,(100:0.002067975,105:0.007854621):0.003918878):0.003870543):5.803349E-4):0.01490937):0.05537413):0.02552453,((43:0.02405393,(61:0.005268811,60:0.006184229):0.02051473):0.01429325,(((48:5.300205E-4,(51:0.005081727,52:0.002145131):4.689475E-4):0.008138902,(50:0.00642066,49:0.00229205):0.01083612):0.01365119,15:0.05275337):0.03131155):0.002168167):0.006014995):0.01926144):0.002447895):0.002845387,(94:0.02996051,(78:0.009668312,(76:0.008810045,77:0.007422696):0.001750221):0.005562747):0.01525991):0.001752964,((39:0.03471268,((26:0.005384768,25:0.0158059):0.001751049,(28:0.004569594,27:0.01134461):0.006058855):0.009822098):0.002274155,95:0.0175138):0.003183485):0.002029727,((59:0.02179356,((((41:0.03905457,(34:0.01819963,(92:0.01425466,65:0.01204374):0.01203131):0.007452934):0.002838682,(93:0.01125941,(82:0.006106604,35:9.580008E-4):0.0118827):0.002947305):0.007591651,(37:0.02137931,32:0.01981871):0.001532131):0.001992676,((79:0.03992066,72:0.01049148):2.026237E-4,87:0.01556971):0.003727796):0.001263186):0.004438393,(73:0.03807934,11:0.02124606):0.003511656):5.695607E-5):0.00143215):0.003926451,64:0.05101392):0.005241699):0.001973073):0.001801751,((68:0.005056619,66:0.014729):0.01788664,3:0.01953948):0.006734218,1:0.01864727);
[53] tree 'run1.5265000'=[&R] (((67:0.001842504,14:0.008810856):0.02260201,((91:0.0193155,33:0.0330312):0.01328989,(((80:0.01727512,110:0.01613087):0.009526287,(((((89:0.02860269,40:0.02099532):0.00844179,((12:0.03364918,(81:0.01612573,((13:0.01779092,(7:0.004786244,38:3.061011E-4):0.01140717):5.725204E-4,((((31:0.005403603,5:0.01613969):6.565779E-5,30:0.00584191):0.003474666,6:0.01182622):0.02110814,19:0.01611104):0.005294352):0.001289642):0.003661347):0.002787156,(42:0.06586936,(((109:0.02182786,(63:0.0648921,(((((((97:3.240071E-4,98:0.01403065):0.00402079,96:3.024664E-4):0.01365159,(((((18:0.01436162,(74:0.01447053,16:5.082638E-4):0.01256557):0.0131446,(17:0.01343108,(85:0.005886107,((84:0.002782144,83:0.008662272):0.002951496,86:0.0110423):2.56014E-4):0.001237933):0.002696889):0.004070273,(75:0.006742386,90:5.985678E-4):0.03596252):0.002701192,(70:0.03833306,(24:0.006498752,69:0.007463933):0.01244214):0.008331017):0.002010665,88:0.007323873):1.367729E-4):0.0134125,47:0.08424995):7.41979E-4,(29:0.008775608,2:0.002973265):0.01675634):0.003507373,(10:0.009130997,(62:0.05962202,((44:0.01165586,(((8:0.00385612,(56:7.667729E-4,(55:1.443794E-4,54:0.001875173):0.001635516):0.008824931):0.007804478,(((58:0.003777927,57:5.543015E-5):0.01738388,46:0.006851025):0.005995717,(((21:1.076142E-4,22:1.403073E-4):0.003708836,20:5.286711E-5):0.004305898,23:0.01100716):0.01734381):0.003036081):8.554375E-4,((45:0.03258867,53:0.02822344):0.003572156,9:0.01151465):0.005627184):0.001021305):0.007067742,(4:0.008325823,71:0.004975286):0.004376439):0.002922556):0.006402011):8.466424E-4):0.001445598,36:0.02265484):0.001906283):7.504138E-4):0.006024656,((108:0.010996,(104:0.02036037,(101:9.502621E-4,99:0.001378627):0.005259879):0.00234804):0.005735041,((103:0.00873249,102:0.001114747):0.002642931,(107:0.005721271,(106:0.01226505,(100:0.002067975,105:0.007854621):0.003918878):0.003870543):5.803349E-4):0.01490937):0.05537413):0.02552453,((43:0.02405393,(61:0.005268811,60:0.006184229):0.02051473):0.01429325,(((48:5.300205E-4,(51:0.005081727,52:0.002145131):4.689475E-4):0.008138902,(50:0.00642066,49:0.00229205):0.01083612):0.01365119,15:0.05275337):0.03131155):0.002168167):0.006014995):0.01926144):0.002447895):0.002845387,(94:0.02996051,(78:0.009668312,(76:0.008810045,77:0.007422696):0.001750221):0.005562747):0.01525991):0.001752964,((39:0.03471268,((26:0.005384768,25:0.0158059):0.001751049,(28:0.004569594,27:0.01134461):0.006058855):0.009822098):0.002274155,95:0.0175138):0.003183485):0.002029727,((59:0.02179356,((((41:0.03905457,(34:0.01819963,(92:0.01425466,65:0.01204374):0.01203131):0.007452934):0.002838682,(93:0.01125941,(82:0.006106604,35:9.580008E-4):0.0118827):0.002947305):0.007591651,(37:0.02137931,32:0.01981871):0.001532131):0.001992676,((79:0.03992066,72:0.01049148):2.026237E-4,87:0.01556971):0.003727796):0.001263186):0.004438393,(73:0.03807934,11:0.02124606):0.003511656):5.695607E-5):0.00143215):0.003926451,64:0.05101392):0.005241699):0.001973073):0.001801751,((68:0.005056619,66:0.014729):0.01788664,3:0.01953948):0.006734218,1:0.01864727);
[54] tree 'run1.5270000'=[&R] (((67:0.001842504,14:0.008810856):0.02260201,((91:0.0193155,33:0.0330312):0.01328989,(((80:0.01727512,110:0.01613087):0.009526287,(((((89:0.02860269,40:0.02099532):0.00844179,((12:0.03364918,(81:0.01612573,((13:0.01779092,(7:0.004786244,38:3.061011E-4):0.01140717):5.725204E-4,((((31:0.005403603,5:0.01613969):6.565779E-5,30:0.00584191):0.003474666,6:0.01182622):0.02110814,19:0.01611104):0.005294352):0.001289642):0.003661347):0.002787156,(42:0.06586936,(((109:0.02182786,(63:0.0648921,(((((((97:3.240071E-4,98:0.01403065):0.00402079,96:3.024664E-4):0.01365159,(((((18:0.01436162,(74:0.01447053,16:5.082638E-4):0.01256557):0.0131446,(17:0.01343108,(85:0.005886107,((84:0.002782144,83:0.008662272):0.002951496,86:0.0110423):2.56014E-4):0.001237933):0.002696889):0.004070273,(75:0.006742386,90:5.985678E-4):0.03596252):0.002701192,(70:0.03833306,(24:0.006498752,69:0.007463933):0.01244214):0.008331017):0.002010665,88:0.007323873):1.367729E-4):0.0134125,47:0.08424995):7.41979E-4,(29:0.008775608,2:0.002973265):0.01675634):0.003507373,(10:0.009130997,(62:0.05962202,((44:0.01165586,(((8:0.00385612,(56:7.667729E-4,(55:1.443794E-4,54:0.001875173):0.001635516):0.008824931):0.007804478,(((58:0.003777927,57:5.543015E-5):0.01738388,46:0.006851025):0.005995717,(((21:1.076142E-4,22:1.403073E-4):0.003708836,20:5.286711E-5):0.004305898,23:0.01100716):0.01734381):0.003036081):8.554375E-4,((45:0.03258867,53:0.02822344):0.003572156,9:0.01151465):0.005627184):0.001021305):0.007067742,(4:0.008325823,71:0.004975286):0.004376439):0.002922556):0.006402011):8.466424E-4):0.001445598,36:0.02265484):0.001906283):7.504138E-4):0.006024656,((108:0.010996,(104:0.02036037,(101:9.502621E-4,99:0.001378627):0.005259879):0.00234804):0.005735041,((103:0.00873249,102:0.001114747):0.002642931,(107:0.005721271,(106:0.01226505,(100:0.002067975,105:0.007854621):0.003918878):0.003870543):5.803349E-4):0.01490937):0.05537413):0.02552453,((43:0.02405393,(61:0.005268811,60:0.006184229):0.02051473):0.01429325,(((48:5.300205E-4,(51:0.005081727,52:0.002145131):4.689475E-4):0.008138902,(50:0.00642066,49:0.00229205):0.01083612):0.01365119,15:0.05275337):0.03131155):0.002168167):0.006014995):0.01926144):0.002447895):0.002845387,(94:0.02996051,(78:0.009668312,(76:0.008810045,77:0.007422696):0.001750221):0.005562747):0.01525991):0.001752964,((39:0.03471268,((26:0.005384768,25:0.0158059):0.001751049,(28:0.004569594,27:0.01134461):0.006058855):0.009822098):0.002274155,95:0.0175138):0.003183485):0.002029727,((59:0.02179356,((((41:0.03905457,(34:0.01819963,(92:0.01425466,65:0.01204374):0.01203131):0.007452934):0.002838682,(93:0.01125941,(82:0.006106604,35:9.580008E-4):0.0118827):0.002947305):0.007591651,(37:0.02137931,32:0.01981871):0.001532131):0.001992676,((79:0.03992066,72:0.01049148):2.026237E-4,87:0.01556971):0.003727796):0.001263186):0.004438393,(73:0.03807934,11:0.02124606):0.003511656):5.695607E-5):0.00143215):0.003926451,64:0.05101392):0.005241699):0.001973073):0.001801751,((68:0.005056619,66:0.014729):0.01788664,3:0.01953948):0.006734218,1:0.01864727);
[55] tree 'run1.5275000'=[&R] (((67:0.001842504,14:0.008810856):0.02260201,((91:0.0193155,33:0.0330312):0.01328989,(((80:0.01727512,110:0.01613087):0.009526287,(((((89:0.02860269,40:0.02099532):0.00844179,((12:0.03364918,(81:0.01612573,((13:0.01779092,(7:0.004786244,38:3.061011E-4):0.01140717):5.725204E-4,((((31:0.005403603,5:0.01613969):6.565779E-5,30:0.00584191):0.003474666,6:0.01182622):0.02110814,19:0.01611104):0.005294352):0.001289642):0.003661347):0.002787156,(42:0.06586936,(((109:0.02182786,(63:0.0648921,(((((((97:3.240071E-4,98:0.01403065):0.00402079,96:3.024664E-4):0.01365159,(((((18:0.01436162,(74:0.01447053,16:5.082638E-4):0.01256557):0.0131446,(17:0.01343108,(85:0.005886107,((84:0.002782144,83:0.008662272):0.002951496,86:0.0110423):2.56014E-4):0.001237933):0.002696889):0.004070273,(75:0.006742386,90:5.985678E-4):0.03596252):0.002701192,(70:0.03833306,(24:0.006498752,69:0.007463933):0.01244214):0.008331017):0.002010665,88:0.007323873):1.367729E-4):0.0134125,47:0.08424995):7.41979E-4,(29:0.008775608,2:0.002973265):0.01675634):0.003507373,(10:0.009130997,(62:0.05962202,((44:0.01165586,(((8:0.00385612,(56:7.667729E-4,(55:1.443794E-4,54:0.001875173):0.001635516):0.008824931):0.007804478,(((58:0.003777927,57:5.543015E-5):0.01738388,46:0.006851025):0.005995717,(((21:1.076142E-4,22:1.403073E-4):0.003708836,20:5.286711E-5):0.004305898,23:0.01100716):0.01734381):0.003036081):8.554375E-4,((45:0.03258867,53:0.02822344):0.003572156,9:0.01151465):0.005627184):0.001021305):0.007067742,(4:0.008325823,71:0.004975286):0.004376439):0.002922556):0.006402011):8.466424E-4):0.001445598,36:0.02265484):0.001906283):7.504138E-4):0.006024656,((108:0.010996,(104:0.02036037,(101:9.502621E-4,99:0.001378627):0.005259879):0.00234804):0.005735041,((103:0.00873249,102:0.001114747):0.002642931,(107:0.005721271,(106:0.01226505,(100:0.002067975,105:0.007854621):0.003918878):0.003870543):5.803349E-4):0.01490937):0.05537413):0.02552453,((43:0.02405393,(61:0.005268811,60:0.006184229):0.02051473):0.01429325,(((48:5.300205E-4,(51:0.005081727,52:0.002145131):4.689475E-4):0.008138902,(50:0.00642066,49:0.00229205):0.01083612):0.01365119,15:0.05275337):0.03131155):0.002168167):0.006014995):0.01926144):0.002447895):0.002845387,(94:0.02996051,(78:0.009668312,(76:0.008810045,77:0.007422696):0.001750221):0.005562747):0.01525991):0.001752964,((39:0.03471268,((26:0.005384768,25:0.0158059):0.001751049,(28:0.004569594,27:0.01134461):0.006058855):0.009822098):0.002274155,95:0.0175138):0.003183485):0.002029727,((59:0.02179356,((((41:0.03905457,(34:0.01819963,(92:0.01425466,65:0.01204374):0.01203131):0.007452934):0.002838682,(93:0.01125941,(82:0.006106604,35:9.580008E-4):0.0118827):0.002947305):0.007591651,(37:0.02137931,32:0.01981871):0.001532131):0.001992676,((79:0.03992066,72:0.01049148):2.026237E-4,87:0.01556971):0.003727796):0.001263186):0.004438393,(73:0.03807934,11:0.02124606):0.003511656):5.695607E-5):0.00143215):0.003926451,64:0.05101392):0.005241699):0.001973073):0.001801751,((68:0.005056619,66:0.014729):0.01788664,3:0.01953948):0.006734218,1:0.01864727);
[56] tree 'run1.5280000'=[&R] (((67:0.001842504,14:0.008810856):0.02260201,((91:0.0193155,33:0.0330312):0.01328989,(((80:0.01727512,110:0.01613087):0.009526287,(((((89:0.02860269,40:0.02099532):0.00844179,((12:0.03364918,(81:0.01612573,((13:0.01779092,(7:0.004786244,38:3.061011E-4):0.01140717):5.725204E-4,((((31:0.005403603,5:0.01613969):6.565779E-5,30:0.00584191):0.003474666,6:0.01182622):0.02110814,19:0.01611104):0.005294352):0.001289642):0.003661347):0.002787156,(42:0.06586936,(((109:0.02182786,(63:0.0648921,(((((((97:3.240071E-4,98:0.01403065):0.00402079,96:3.024664E-4):0.01365159,(((((18:0.01436162,(74:0.01447053,16:5.082638E-4):0.01256557):0.0131446,(17:0.01343108,(85:0.005886107,((84:0.002782144,83:0.008662272):0.002951496,86:0.0110423):2.56014E-4):0.001237933):0.002696889):0.004070273,(75:0.006742386,90:5.985678E-4):0.03596252):0.002701192,(70:0.03833306,(24:0.006498752,69:0.007463933):0.01244214):0.008331017):0.002010665,88:0.007323873):1.367729E-4):0.0134125,47:0.08424995):7.41979E-4,(29:0.008775608,2:0.002973265):0.01675634):0.003507373,(10:0.009130997,(62:0.05962202,((44:0.01165586,(((8:0.00385612,(56:7.667729E-4,(55:1.443794E-4,54:0.001875173):0.001635516):0.008824931):0.007804478,(((58:0.003777927,57:5.543015E-5):0.01738388,46:0.006851025):0.005995717,(((21:1.076142E-4,22:1.403073E-4):0.003708836,20:5.286711E-5):0.004305898,23:0.01100716):0.01734381):0.003036081):8.554375E-4,((45:0.03258867,53:0.02822344):0.003572156,9:0.01151465):0.005627184):0.001021305):0.007067742,(4:0.008325823,71:0.004975286):0.004376439):0.002922556):0.006402011):8.466424E-4):0.001445598,36:0.02265484):0.001906283):7.504138E-4):0.006024656,((108:0.010996,(104:0.02036037,(101:9.502621E-4,99:0.001378627):0.005259879):0.00234804):0.005735041,((103:0.00873249,102:0.001114747):0.002642931,(107:0.005721271,(106:0.01226505,(100:0.002067975,105:0.007854621):0.003918878):0.003870543):5.803349E-4):0.01490937):0.05537413):0.02552453,((43:0.02405393,(61:0.005268811,60:0.006184229):0.02051473):0.01429325,(((48:5.300205E-4,(51:0.005081727,52:0.002145131):4.689475E-4):0.008138902,(50:0.00642066,49:0.00229205):0.01083612):0.01365119,15:0.05275337):0.03131155):0.002168167):0.006014995):0.01926144):0.002447895):0.002845387,(94:0.02996051,(78:0.009668312,(76:0.008810045,77:0.007422696):0.001750221):0.005562747):0.01525991):0.001752964,((39:0.03471268,((26:0.005384768,25:0.0158059):0.001751049,(28:0.004569594,27:0.01134461):0.006058855):0.009822098):0.002274155,95:0.0175138):0.003183485):0.002029727,((59:0.02179356,((((41:0.03905457,(34:0.01819963,(92:0.01425466,65:0.01204374):0.01203131):0.007452934):0.002838682,(93:0.01125941,(82:0.006106604,35:9.580008E-4):0.0118827):0.002947305):0.007591651,(37:0.02137931,32:0.01981871):0.001532131):0.001992676,((79:0.03992066,72:0.01049148):2.026237E-4,87:0.01556971):0.003727796):0.001263186):0.004438393,(73:0.03807934,11:0.02124606):0.003511656):5.695607E-5):0.00143215):0.003926451,64:0.05101392):0.005241699):0.001973073):0.001801751,((68:0.005056619,66:0.014729):0.01788664,3:0.01953948):0.006734218,1:0.01864727);
[57] tree 'run1.5285000'=[&R] (((67:0.001842504,14:0.008810856):0.02260201,((91:0.0193155,33:0.0330312):0.01328989,(((80:0.01727512,110:0.01613087):0.009526287,(((((89:0.02860269,40:0.02099532):0.00844179,((12:0.03364918,(81:0.01612573,((13:0.01779092,(7:0.004786244,38:3.061011E-4):0.01140717):5.725204E-4,((((31:0.005403603,5:0.01613969):6.565779E-5,30:0.00584191):0.003474666,6:0.01182622):0.02110814,19:0.01611104):0.005294352):0.001289642):0.003661347):0.002787156,(42:0.06586936,(((109:0.02182786,(63:0.0648921,(((((((97:3.240071E-4,98:0.01403065):0.00402079,96:3.024664E-4):0.01365159,(((((18:0.01436162,(74:0.01447053,16:5.082638E-4):0.01256557):0.0131446,(17:0.01343108,(85:0.005886107,((84:0.002782144,83:0.008662272):0.002951496,86:0.0110423):2.56014E-4):0.001237933):0.002696889):0.004070273,(75:0.006742386,90:5.985678E-4):0.03596252):0.002701192,(70:0.03833306,(24:0.006498752,69:0.007463933):0.01244214):0.008331017):0.002010665,88:0.007323873):1.367729E-4):0.0134125,47:0.08424995):7.41979E-4,(29:0.008775608,2:0.002973265):0.01675634):0.003507373,(10:0.009130997,(62:0.05962202,((44:0.01165586,(((8:0.00385612,(56:7.667729E-4,(55:1.443794E-4,54:0.001875173):0.001635516):0.008824931):0.007804478,(((58:0.003777927,57:5.543015E-5):0.01738388,46:0.006851025):0.005995717,(((21:1.076142E-4,22:1.403073E-4):0.003708836,20:5.286711E-5):0.004305898,23:0.01100716):0.01734381):0.003036081):8.554375E-4,((45:0.03258867,53:0.02822344):0.003572156,9:0.01151465):0.005627184):0.001021305):0.007067742,(4:0.008325823,71:0.004975286):0.004376439):0.002922556):0.006402011):8.466424E-4):0.001445598,36:0.02265484):0.001906283):7.504138E-4):0.006024656,((108:0.010996,(104:0.02036037,(101:9.502621E-4,99:0.001378627):0.005259879):0.00234804):0.005735041,((103:0.00873249,102:0.001114747):0.002642931,(107:0.005721271,(106:0.01226505,(100:0.002067975,105:0.007854621):0.003918878):0.003870543):5.803349E-4):0.01490937):0.05537413):0.02552453,((43:0.02405393,(61:0.005268811,60:0.006184229):0.02051473):0.01429325,(((48:5.300205E-4,(51:0.005081727,52:0.002145131):4.689475E-4):0.008138902,(50:0.00642066,49:0.00229205):0.01083612):0.01365119,15:0.05275337):0.03131155):0.002168167):0.006014995):0.01926144):0.002447895):0.002845387,(94:0.02996051,(78:0.009668312,(76:0.008810045,77:0.007422696):0.001750221):0.005562747):0.01525991):0.001752964,((39:0.03471268,((26:0.005384768,25:0.0158059):0.001751049,(28:0.004569594,27:0.01134461):0.006058855):0.009822098):0.002274155,95:0.0175138):0.003183485):0.002029727,((59:0.02179356,((((41:0.03905457,(34:0.01819963,(92:0.01425466,65:0.01204374):0.01203131):0.007452934):0.002838682,(93:0.01125941,(82:0.006106604,35:9.580008E-4):0.0118827):0.002947305):0.007591651,(37:0.02137931,32:0.01981871):0.001532131):0.001992676,((79:0.03992066,72:0.01049148):2.026237E-4,87:0.01556971):0.003727796):0.001263186):0.004438393,(73:0.03807934,11:0.02124606):0.003511656):5.695607E-5):0.00143215):0.003926451,64:0.05101392):0.005241699):0.001973073):0.001801751,((68:0.005056619,66:0.014729):0.01788664,3:0.01953948):0.006734218,1:0.01864727);
[58] tree 'run1.5290000'=[&R] (((67:0.001842504,14:0.008810856):0.02260201,((91:0.0193155,33:0.0330312):0.01328989,(((80:0.01727512,110:0.01613087):0.009526287,(((((89:0.02860269,40:0.02099532):0.00844179,((12:0.03364918,(81:0.01612573,((13:0.01779092,(7:0.004786244,38:3.061011E-4):0.01140717):5.725204E-4,((((31:0.005403603,5:0.01613969):6.565779E-5,30:0.00584191):0.003474666,6:0.01182622):0.02110814,19:0.01611104):0.005294352):0.001289642):0.003661347):0.002787156,(42:0.06586936,(((109:0.02182786,(63:0.0648921,(((((((97:3.240071E-4,98:0.01403065):0.00402079,96:3.024664E-4):0.01365159,(((((18:0.01436162,(74:0.01447053,16:5.082638E-4):0.01256557):0.0131446,(17:0.01343108,(85:0.005886107,((84:0.002782144,83:0.008662272):0.002951496,86:0.0110423):2.56014E-4):0.001237933):0.002696889):0.004070273,(75:0.006742386,90:5.985678E-4):0.03596252):0.002701192,(70:0.03833306,(24:0.006498752,69:0.007463933):0.01244214):0.008331017):0.002010665,88:0.007323873):1.367729E-4):0.0134125,47:0.08424995):7.41979E-4,(29:0.008775608,2:0.002973265):0.01675634):0.003507373,(10:0.009130997,(62:0.05962202,((44:0.01165586,(((8:0.00385612,(56:7.667729E-4,(55:1.443794E-4,54:0.001875173):0.001635516):0.008824931):0.007804478,(((58:0.003777927,57:5.543015E-5):0.01738388,46:0.006851025):0.005995717,(((21:1.076142E-4,22:1.403073E-4):0.003708836,20:5.286711E-5):0.004305898,23:0.01100716):0.01734381):0.003036081):8.554375E-4,((45:0.03258867,53:0.02822344):0.003572156,9:0.01151465):0.005627184):0.001021305):0.007067742,(4:0.008325823,71:0.004975286):0.004376439):0.002922556):0.006402011):8.466424E-4):0.001445598,36:0.02265484):0.001906283):7.504138E-4):0.006024656,((108:0.010996,(104:0.02036037,(101:9.502621E-4,99:0.001378627):0.005259879):0.00234804):0.005735041,((103:0.00873249,102:0.001114747):0.002642931,(107:0.005721271,(106:0.01226505,(100:0.002067975,105:0.007854621):0.003918878):0.003870543):5.803349E-4):0.01490937):0.05537413):0.02552453,((43:0.02405393,(61:0.005268811,60:0.006184229):0.02051473):0.01429325,(((48:5.300205E-4,(51:0.005081727,52:0.002145131):4.689475E-4):0.008138902,(50:0.00642066,49:0.00229205):0.01083612):0.01365119,15:0.05275337):0.03131155):0.002168167):0.006014995):0.01926144):0.002447895):0.002845387,(94:0.02996051,(78:0.009668312,(76:0.008810045,77:0.007422696):0.001750221):0.005562747):0.01525991):0.001752964,((39:0.03471268,((26:0.005384768,25:0.0158059):0.001751049,(28:0.004569594,27:0.01134461):0.006058855):0.009822098):0.002274155,95:0.0175138):0.003183485):0.002029727,((59:0.02179356,((((41:0.03905457,(34:0.01819963,(92:0.01425466,65:0.01204374):0.01203131):0.007452934):0.002838682,(93:0.01125941,(82:0.006106604,35:9.580008E-4):0.0118827):0.002947305):0.007591651,(37:0.02137931,32:0.01981871):0.001532131):0.001992676,((79:0.03992066,72:0.01049148):2.026237E-4,87:0.01556971):0.003727796):0.001263186):0.004438393,(73:0.03807934,11:0.02124606):0.003511656):5.695607E-5):0.00143215):0.003926451,64:0.05101392):0.005241699):0.001973073):0.001801751,((68:0.005056619,66:0.014729):0.01788664,3:0.01953948):0.006734218,1:0.01864727);
[59] tree 'run1.5295000'=[&R] (((67:0.001842504,14:0.008810856):0.02260201,((91:0.0193155,33:0.0330312):0.01328989,(((80:0.01727512,110:0.01613087):0.009526287,(((((89:0.02860269,40:0.02099532):0.00844179,((12:0.03364918,(81:0.01612573,((13:0.01779092,(7:0.004786244,38:3.061011E-4):0.01140717):5.725204E-4,((((31:0.005403603,5:0.01613969):6.565779E-5,30:0.00584191):0.003474666,6:0.01182622):0.02110814,19:0.01611104):0.005294352):0.001289642):0.003661347):0.002787156,(42:0.06586936,(((109:0.02182786,(63:0.0648921,(((((((97:3.240071E-4,98:0.01403065):0.00402079,96:3.024664E-4):0.01365159,(((((18:0.01436162,(74:0.01447053,16:5.082638E-4):0.01256557):0.0131446,(17:0.01343108,(85:0.005886107,((84:0.002782144,83:0.008662272):0.002951496,86:0.0110423):2.56014E-4):0.001237933):0.002696889):0.004070273,(75:0.006742386,90:5.985678E-4):0.03596252):0.002701192,(70:0.03833306,(24:0.006498752,69:0.007463933):0.01244214):0.008331017):0.002010665,88:0.007323873):1.367729E-4):0.0134125,47:0.08424995):7.41979E-4,(29:0.008775608,2:0.002973265):0.01675634):0.003507373,(10:0.009130997,(62:0.05962202,((44:0.01165586,(((8:0.00385612,(56:7.667729E-4,(55:1.443794E-4,54:0.001875173):0.001635516):0.008824931):0.007804478,(((58:0.003777927,57:5.543015E-5):0.01738388,46:0.006851025):0.005995717,(((21:1.076142E-4,22:1.403073E-4):0.003708836,20:5.286711E-5):0.004305898,23:0.01100716):0.01734381):0.003036081):8.554375E-4,((45:0.03258867,53:0.02822344):0.003572156,9:0.01151465):0.005627184):0.001021305):0.007067742,(4:0.008325823,71:0.004975286):0.004376439):0.002922556):0.006402011):8.466424E-4):0.001445598,36:0.02265484):0.001906283):7.504138E-4):0.006024656,((108:0.010996,(104:0.02036037,(101:9.502621E-4,99:0.001378627):0.005259879):0.00234804):0.005735041,((103:0.00873249,102:0.001114747):0.002642931,(107:0.005721271,(106:0.01226505,(100:0.002067975,105:0.007854621):0.003918878):0.003870543):5.803349E-4):0.01490937):0.05537413):0.02552453,((43:0.02405393,(61:0.005268811,60:0.006184229):0.02051473):0.01429325,(((48:5.300205E-4,(51:0.005081727,52:0.002145131):4.689475E-4):0.008138902,(50:0.00642066,49:0.00229205):0.01083612):0.01365119,15:0.05275337):0.03131155):0.002168167):0.006014995):0.01926144):0.002447895):0.002845387,(94:0.02996051,(78:0.009668312,(76:0.008810045,77:0.007422696):0.001750221):0.005562747):0.01525991):0.001752964,((39:0.03471268,((26:0.005384768,25:0.0158059):0.001751049,(28:0.004569594,27:0.01134461):0.006058855):0.009822098):0.002274155,95:0.0175138):0.003183485):0.002029727,((59:0.02179356,((((41:0.03905457,(34:0.01819963,(92:0.01425466,65:0.01204374):0.01203131):0.007452934):0.002838682,(93:0.01125941,(82:0.006106604,35:9.580008E-4):0.0118827):0.002947305):0.007591651,(37:0.02137931,32:0.01981871):0.001532131):0.001992676,((79:0.03992066,72:0.01049148):2.026237E-4,87:0.01556971):0.003727796):0.001263186):0.004438393,(73:0.03807934,11:0.02124606):0.003511656):5.695607E-5):0.00143215):0.003926451,64:0.05101392):0.005241699):0.001973073):0.001801751,((68:0.005056619,66:0.014729):0.01788664,3:0.01953948):0.006734218,1:0.01864727);
[60] tree 'run1.5300000'=[&R] (((67:0.001842504,14:0.008810856):0.02260201,((91:0.0193155,33:0.0330312):0.01328989,(((80:0.01727512,110:0.01613087):0.009526287,(((((89:0.02860269,40:0.02099532):0.00844179,((12:0.03364918,(81:0.01612573,((13:0.01779092,(7:0.004786244,38:3.061011E-4):0.01140717):5.725204E-4,((((31:0.005403603,5:0.01613969):6.565779E-5,30:0.00584191):0.003474666,6:0.01182622):0.02110814,19:0.01611104):0.005294352):0.001289642):0.003661347):0.002787156,(42:0.06586936,(((109:0.02182786,(63:0.0648921,(((((((97:3.240071E-4,98:0.01403065):0.00402079,96:3.024664E-4):0.01365159,(((((18:0.01436162,(74:0.01447053,16:5.082638E-4):0.01256557):0.0131446,(17:0.01343108,(85:0.005886107,((84:0.002782144,83:0.008662272):0.002951496,86:0.0110423):2.56014E-4):0.001237933):0.002696889):0.004070273,(75:0.006742386,90:5.985678E-4):0.03596252):0.002701192,(70:0.03833306,(24:0.006498752,69:0.007463933):0.01244214):0.008331017):0.002010665,88:0.007323873):1.367729E-4):0.0134125,47:0.08424995):7.41979E-4,(29:0.008775608,2:0.002973265):0.01675634):0.003507373,(10:0.009130997,(62:0.05962202,((44:0.01165586,(((8:0.00385612,(56:7.667729E-4,(55:1.443794E-4,54:0.001875173):0.001635516):0.008824931):0.007804478,(((58:0.003777927,57:5.543015E-5):0.01738388,46:0.006851025):0.005995717,(((21:1.076142E-4,22:1.403073E-4):0.003708836,20:5.286711E-5):0.004305898,23:0.01100716):0.01734381):0.003036081):8.554375E-4,((45:0.03258867,53:0.02822344):0.003572156,9:0.01151465):0.005627184):0.001021305):0.007067742,(4:0.008325823,71:0.004975286):0.004376439):0.002922556):0.006402011):8.466424E-4):0.001445598,36:0.02265484):0.001906283):7.504138E-4):0.006024656,((108:0.010996,(104:0.02036037,(101:9.502621E-4,99:0.001378627):0.005259879):0.00234804):0.005735041,((103:0.00873249,102:0.001114747):0.002642931,(107:0.005721271,(106:0.01226505,(100:0.002067975,105:0.007854621):0.003918878):0.003870543):5.803349E-4):0.01490937):0.05537413):0.02552453,((43:0.02405393,(61:0.005268811,60:0.006184229):0.02051473):0.01429325,(((48:5.300205E-4,(51:0.005081727,52:0.002145131):4.689475E-4):0.008138902,(50:0.00642066,49:0.00229205):0.01083612):0.01365119,15:0.05275337):0.03131155):0.002168167):0.006014995):0.01926144):0.002447895):0.002845387,(94:0.02996051,(78:0.009668312,(76:0.008810045,77:0.007422696):0.001750221):0.005562747):0.01525991):0.001752964,((39:0.03471268,((26:0.005384768,25:0.0158059):0.001751049,(28:0.004569594,27:0.01134461):0.006058855):0.009822098):0.002274155,95:0.0175138):0.003183485):0.002029727,((59:0.02179356,((((41:0.03905457,(34:0.01819963,(92:0.01425466,65:0.01204374):0.01203131):0.007452934):0.002838682,(93:0.01125941,(82:0.006106604,35:9.580008E-4):0.0118827):0.002947305):0.007591651,(37:0.02137931,32:0.01981871):0.001532131):0.001992676,((79:0.03992066,72:0.01049148):2.026237E-4,87:0.01556971):0.003727796):0.001263186):0.004438393,(73:0.03807934,11:0.02124606):0.003511656):5.695607E-5):0.00143215):0.003926451,64:0.05101392):0.005241699):0.001973073):0.001801751,((68:0.005056619,66:0.014729):0.01788664,3:0.01953948):0.006734218,1:0.01864727);
[61] tree 'run1.5305000'=[&R] (((67:0.001842504,14:0.008810856):0.02260201,((91:0.0193155,33:0.0330312):0.01328989,(((80:0.01727512,110:0.01613087):0.009526287,(((((89:0.02860269,40:0.02099532):0.00844179,((12:0.03364918,(81:0.01612573,((13:0.01779092,(7:0.004786244,38:3.061011E-4):0.01140717):5.725204E-4,((((31:0.005403603,5:0.01613969):6.565779E-5,30:0.00584191):0.003474666,6:0.01182622):0.02110814,19:0.01611104):0.005294352):0.001289642):0.003661347):0.002787156,(42:0.06586936,(((109:0.02182786,(63:0.0648921,(((((((97:3.240071E-4,98:0.01403065):0.00402079,96:3.024664E-4):0.01365159,(((((18:0.01436162,(74:0.01447053,16:5.082638E-4):0.01256557):0.0131446,(17:0.01343108,(85:0.005886107,((84:0.002782144,83:0.008662272):0.002951496,86:0.0110423):2.56014E-4):0.001237933):0.002696889):0.004070273,(75:0.006742386,90:5.985678E-4):0.03596252):0.002701192,(70:0.03833306,(24:0.006498752,69:0.007463933):0.01244214):0.008331017):0.002010665,88:0.007323873):1.367729E-4):0.0134125,47:0.08424995):7.41979E-4,(29:0.008775608,2:0.002973265):0.01675634):0.003507373,(10:0.009130997,(62:0.05962202,((44:0.01165586,(((8:0.00385612,(56:7.667729E-4,(55:1.443794E-4,54:0.001875173):0.001635516):0.008824931):0.007804478,(((58:0.003777927,57:5.543015E-5):0.01738388,46:0.006851025):0.005995717,(((21:1.076142E-4,22:1.403073E-4):0.003708836,20:5.286711E-5):0.004305898,23:0.01100716):0.01734381):0.003036081):8.554375E-4,((45:0.03258867,53:0.02822344):0.003572156,9:0.01151465):0.005627184):0.001021305):0.007067742,(4:0.008325823,71:0.004975286):0.004376439):0.002922556):0.006402011):8.466424E-4):0.001445598,36:0.02265484):0.001906283):7.504138E-4):0.006024656,((108:0.010996,(104:0.02036037,(101:9.502621E-4,99:0.001378627):0.005259879):0.00234804):0.005735041,((103:0.00873249,102:0.001114747):0.002642931,(107:0.005721271,(106:0.01226505,(100:0.002067975,105:0.007854621):0.003918878):0.003870543):5.803349E-4):0.01490937):0.05537413):0.02552453,((43:0.02405393,(61:0.005268811,60:0.006184229):0.02051473):0.01429325,(((48:5.300205E-4,(51:0.005081727,52:0.002145131):4.689475E-4):0.008138902,(50:0.00642066,49:0.00229205):0.01083612):0.01365119,15:0.05275337):0.03131155):0.002168167):0.006014995):0.01926144):0.002447895):0.002845387,(94:0.02996051,(78:0.009668312,(76:0.008810045,77:0.007422696):0.001750221):0.005562747):0.01525991):0.001752964,((39:0.03471268,((26:0.005384768,25:0.0158059):0.001751049,(28:0.004569594,27:0.01134461):0.006058855):0.009822098):0.002274155,95:0.0175138):0.003183485):0.002029727,((59:0.02179356,((((41:0.03905457,(34:0.01819963,(92:0.01425466,65:0.01204374):0.01203131):0.007452934):0.002838682,(93:0.01125941,(82:0.006106604,35:9.580008E-4):0.0118827):0.002947305):0.007591651,(37:0.02137931,32:0.01981871):0.001532131):0.001992676,((79:0.03992066,72:0.01049148):2.026237E-4,87:0.01556971):0.003727796):0.001263186):0.004438393,(73:0.03807934,11:0.02124606):0.003511656):5.695607E-5):0.00143215):0.003926451,64:0.05101392):0.005241699):0.001973073):0.001801751,((68:0.005056619,66:0.014729):0.01788664,3:0.01953948):0.006734218,1:0.01864727);
[62] tree 'run1.5310000'=[&R] (((67:0.001842504,14:0.008810856):0.02260201,((91:0.0193155,33:0.0330312):0.01328989,(((80:0.01727512,110:0.01613087):0.009526287,(((((89:0.02860269,40:0.02099532):0.00844179,((12:0.03364918,(81:0.01612573,((13:0.01779092,(7:0.004786244,38:3.061011E-4):0.01140717):5.725204E-4,((((31:0.005403603,5:0.01613969):6.565779E-5,30:0.00584191):0.003474666,6:0.01182622):0.02110814,19:0.01611104):0.005294352):0.001289642):0.003661347):0.002787156,(42:0.06586936,(((109:0.02182786,(63:0.0648921,(((((((97:3.240071E-4,98:0.01403065):0.00402079,96:3.024664E-4):0.01365159,(((((18:0.01436162,(74:0.01447053,16:5.082638E-4):0.01256557):0.0131446,(17:0.01343108,(85:0.005886107,((84:0.002782144,83:0.008662272):0.002951496,86:0.0110423):2.56014E-4):0.001237933):0.002696889):0.004070273,(75:0.006742386,90:5.985678E-4):0.03596252):0.002701192,(70:0.03833306,(24:0.006498752,69:0.007463933):0.01244214):0.008331017):0.002010665,88:0.007323873):1.367729E-4):0.0134125,47:0.08424995):7.41979E-4,(29:0.008775608,2:0.002973265):0.01675634):0.003507373,(10:0.009130997,(62:0.05962202,((44:0.01165586,(((8:0.00385612,(56:7.667729E-4,(55:1.443794E-4,54:0.001875173):0.001635516):0.008824931):0.007804478,(((58:0.003777927,57:5.543015E-5):0.01738388,46:0.006851025):0.005995717,(((21:1.076142E-4,22:1.403073E-4):0.003708836,20:5.286711E-5):0.004305898,23:0.01100716):0.01734381):0.003036081):8.554375E-4,((45:0.03258867,53:0.02822344):0.003572156,9:0.01151465):0.005627184):0.001021305):0.007067742,(4:0.008325823,71:0.004975286):0.004376439):0.002922556):0.006402011):8.466424E-4):0.001445598,36:0.02265484):0.001906283):7.504138E-4):0.006024656,((108:0.010996,(104:0.02036037,(101:9.502621E-4,99:0.001378627):0.005259879):0.00234804):0.005735041,((103:0.00873249,102:0.001114747):0.002642931,(107:0.005721271,(106:0.01226505,(100:0.002067975,105:0.007854621):0.003918878):0.003870543):5.803349E-4):0.01490937):0.05537413):0.02552453,((43:0.02405393,(61:0.005268811,60:0.006184229):0.02051473):0.01429325,(((48:5.300205E-4,(51:0.005081727,52:0.002145131):4.689475E-4):0.008138902,(50:0.00642066,49:0.00229205):0.01083612):0.01365119,15:0.05275337):0.03131155):0.002168167):0.006014995):0.01926144):0.002447895):0.002845387,(94:0.02996051,(78:0.009668312,(76:0.008810045,77:0.007422696):0.001750221):0.005562747):0.01525991):0.001752964,((39:0.03471268,((26:0.005384768,25:0.0158059):0.001751049,(28:0.004569594,27:0.01134461):0.006058855):0.009822098):0.002274155,95:0.0175138):0.003183485):0.002029727,((59:0.02179356,((((41:0.03905457,(34:0.01819963,(92:0.01425466,65:0.01204374):0.01203131):0.007452934):0.002838682,(93:0.01125941,(82:0.006106604,35:9.580008E-4):0.0118827):0.002947305):0.007591651,(37:0.02137931,32:0.01981871):0.001532131):0.001992676,((79:0.03992066,72:0.01049148):2.026237E-4,87:0.01556971):0.003727796):0.001263186):0.004438393,(73:0.03807934,11:0.02124606):0.003511656):5.695607E-5):0.00143215):0.003926451,64:0.05101392):0.005241699):0.001973073):0.001801751,((68:0.005056619,66:0.014729):0.01788664,3:0.01953948):0.006734218,1:0.01864727);
[63] tree 'run1.5315000'=[&R] (((67:0.001842504,14:0.008810856):0.02260201,((91:0.0193155,33:0.0330312):0.01328989,(((80:0.01727512,110:0.01613087):0.009526287,(((((89:0.02860269,40:0.02099532):0.00844179,((12:0.03364918,(81:0.01612573,((13:0.01779092,(7:0.004786244,38:3.061011E-4):0.01140717):5.725204E-4,((((31:0.005403603,5:0.01613969):6.565779E-5,30:0.00584191):0.003474666,6:0.01182622):0.02110814,19:0.01611104):0.005294352):0.001289642):0.003661347):0.002787156,(42:0.06586936,(((109:0.02182786,(63:0.0648921,(((((((97:3.240071E-4,98:0.01403065):0.00402079,96:3.024664E-4):0.01365159,(((((18:0.01436162,(74:0.01447053,16:5.082638E-4):0.01256557):0.0131446,(17:0.01343108,(85:0.005886107,((84:0.002782144,83:0.008662272):0.002951496,86:0.0110423):2.56014E-4):0.001237933):0.002696889):0.004070273,(75:0.006742386,90:5.985678E-4):0.03596252):0.002701192,(70:0.03833306,(24:0.006498752,69:0.007463933):0.01244214):0.008331017):0.002010665,88:0.007323873):1.367729E-4):0.0134125,47:0.08424995):7.41979E-4,(29:0.008775608,2:0.002973265):0.01675634):0.003507373,(10:0.009130997,(62:0.05962202,((44:0.01165586,(((8:0.00385612,(56:7.667729E-4,(55:1.443794E-4,54:0.001875173):0.001635516):0.008824931):0.007804478,(((58:0.003777927,57:5.543015E-5):0.01738388,46:0.006851025):0.005995717,(((21:1.076142E-4,22:1.403073E-4):0.003708836,20:5.286711E-5):0.004305898,23:0.01100716):0.01734381):0.003036081):8.554375E-4,((45:0.03258867,53:0.02822344):0.003572156,9:0.01151465):0.005627184):0.001021305):0.007067742,(4:0.008325823,71:0.004975286):0.004376439):0.002922556):0.006402011):8.466424E-4):0.001445598,36:0.02265484):0.001906283):7.504138E-4):0.006024656,((108:0.010996,(104:0.02036037,(101:9.502621E-4,99:0.001378627):0.005259879):0.00234804):0.005735041,((103:0.00873249,102:0.001114747):0.002642931,(107:0.005721271,(106:0.01226505,(100:0.002067975,105:0.007854621):0.003918878):0.003870543):5.803349E-4):0.01490937):0.05537413):0.02552453,((43:0.02405393,(61:0.005268811,60:0.006184229):0.02051473):0.01429325,(((48:5.300205E-4,(51:0.005081727,52:0.002145131):4.689475E-4):0.008138902,(50:0.00642066,49:0.00229205):0.01083612):0.01365119,15:0.05275337):0.03131155):0.002168167):0.006014995):0.01926144):0.002447895):0.002845387,(94:0.02996051,(78:0.009668312,(76:0.008810045,77:0.007422696):0.001750221):0.005562747):0.01525991):0.001752964,((39:0.03471268,((26:0.005384768,25:0.0158059):0.001751049,(28:0.004569594,27:0.01134461):0.006058855):0.009822098):0.002274155,95:0.0175138):0.003183485):0.002029727,((59:0.02179356,((((41:0.03905457,(34:0.01819963,(92:0.01425466,65:0.01204374):0.01203131):0.007452934):0.002838682,(93:0.01125941,(82:0.006106604,35:9.580008E-4):0.0118827):0.002947305):0.007591651,(37:0.02137931,32:0.01981871):0.001532131):0.001992676,((79:0.03992066,72:0.01049148):2.026237E-4,87:0.01556971):0.003727796):0.001263186):0.004438393,(73:0.03807934,11:0.02124606):0.003511656):5.695607E-5):0.00143215):0.003926451,64:0.05101392):0.005241699):0.001973073):0.001801751,((68:0.005056619,66:0.014729):0.01788664,3:0.01953948):0.006734218,1:0.01864727);
[64] tree 'run1.5320000'=[&R] (((67:0.001842504,14:0.008810856):0.02260201,((91:0.0193155,33:0.0330312):0.01328989,(((80:0.01727512,110:0.01613087):0.009526287,(((((89:0.02860269,40:0.02099532):0.00844179,((12:0.03364918,(81:0.01612573,((13:0.01779092,(7:0.004786244,38:3.061011E-4):0.01140717):5.725204E-4,((((31:0.005403603,5:0.01613969):6.565779E-5,30:0.00584191):0.003474666,6:0.01182622):0.02110814,19:0.01611104):0.005294352):0.001289642):0.003661347):0.002787156,(42:0.06586936,(((109:0.02182786,(63:0.0648921,(((((((97:3.240071E-4,98:0.01403065):0.00402079,96:3.024664E-4):0.01365159,(((((18:0.01436162,(74:0.01447053,16:5.082638E-4):0.01256557):0.0131446,(17:0.01343108,(85:0.005886107,((84:0.002782144,83:0.008662272):0.002951496,86:0.0110423):2.56014E-4):0.001237933):0.002696889):0.004070273,(75:0.006742386,90:5.985678E-4):0.03596252):0.002701192,(70:0.03833306,(24:0.006498752,69:0.007463933):0.01244214):0.008331017):0.002010665,88:0.007323873):1.367729E-4):0.0134125,47:0.08424995):7.41979E-4,(29:0.008775608,2:0.002973265):0.01675634):0.003507373,(10:0.009130997,(62:0.05962202,((44:0.01165586,(((8:0.00385612,(56:7.667729E-4,(55:1.443794E-4,54:0.001875173):0.001635516):0.008824931):0.007804478,(((58:0.003777927,57:5.543015E-5):0.01738388,46:0.006851025):0.005995717,(((21:1.076142E-4,22:1.403073E-4):0.003708836,20:5.286711E-5):0.004305898,23:0.01100716):0.01734381):0.003036081):8.554375E-4,((45:0.03258867,53:0.02822344):0.003572156,9:0.01151465):0.005627184):0.001021305):0.007067742,(4:0.008325823,71:0.004975286):0.004376439):0.002922556):0.006402011):8.466424E-4):0.001445598,36:0.02265484):0.001906283):7.504138E-4):0.006024656,((108:0.010996,(104:0.02036037,(101:9.502621E-4,99:0.001378627):0.005259879):0.00234804):0.005735041,((103:0.00873249,102:0.001114747):0.002642931,(107:0.005721271,(106:0.01226505,(100:0.002067975,105:0.007854621):0.003918878):0.003870543):5.803349E-4):0.01490937):0.05537413):0.02552453,((43:0.02405393,(61:0.005268811,60:0.006184229):0.02051473):0.01429325,(((48:5.300205E-4,(51:0.005081727,52:0.002145131):4.689475E-4):0.008138902,(50:0.00642066,49:0.00229205):0.01083612):0.01365119,15:0.05275337):0.03131155):0.002168167):0.006014995):0.01926144):0.002447895):0.002845387,(94:0.02996051,(78:0.009668312,(76:0.008810045,77:0.007422696):0.001750221):0.005562747):0.01525991):0.001752964,((39:0.03471268,((26:0.005384768,25:0.0158059):0.001751049,(28:0.004569594,27:0.01134461):0.006058855):0.009822098):0.002274155,95:0.0175138):0.003183485):0.002029727,((59:0.02179356,((((41:0.03905457,(34:0.01819963,(92:0.01425466,65:0.01204374):0.01203131):0.007452934):0.002838682,(93:0.01125941,(82:0.006106604,35:9.580008E-4):0.0118827):0.002947305):0.007591651,(37:0.02137931,32:0.01981871):0.001532131):0.001992676,((79:0.03992066,72:0.01049148):2.026237E-4,87:0.01556971):0.003727796):0.001263186):0.004438393,(73:0.03807934,11:0.02124606):0.003511656):5.695607E-5):0.00143215):0.003926451,64:0.05101392):0.005241699):0.001973073):0.001801751,((68:0.005056619,66:0.014729):0.01788664,3:0.01953948):0.006734218,1:0.01864727);
[65] tree 'run1.5325000'=[&R] (((67:0.001842504,14:0.008810856):0.02260201,((91:0.0193155,33:0.0330312):0.01328989,(((80:0.01727512,110:0.01613087):0.009526287,(((((89:0.02860269,40:0.02099532):0.00844179,((12:0.03364918,(81:0.01612573,((13:0.01779092,(7:0.004786244,38:3.061011E-4):0.01140717):5.725204E-4,((((31:0.005403603,5:0.01613969):6.565779E-5,30:0.00584191):0.003474666,6:0.01182622):0.02110814,19:0.01611104):0.005294352):0.001289642):0.003661347):0.002787156,(42:0.06586936,(((109:0.02182786,(63:0.0648921,(((((((97:3.240071E-4,98:0.01403065):0.00402079,96:3.024664E-4):0.01365159,(((((18:0.01436162,(74:0.01447053,16:5.082638E-4):0.01256557):0.0131446,(17:0.01343108,(85:0.005886107,((84:0.002782144,83:0.008662272):0.002951496,86:0.0110423):2.56014E-4):0.001237933):0.002696889):0.004070273,(75:0.006742386,90:5.985678E-4):0.03596252):0.002701192,(70:0.03833306,(24:0.006498752,69:0.007463933):0.01244214):0.008331017):0.002010665,88:0.007323873):1.367729E-4):0.0134125,47:0.08424995):7.41979E-4,(29:0.008775608,2:0.002973265):0.01675634):0.003507373,(10:0.009130997,(62:0.05962202,((44:0.01165586,(((8:0.00385612,(56:7.667729E-4,(55:1.443794E-4,54:0.001875173):0.001635516):0.008824931):0.007804478,(((58:0.003777927,57:5.543015E-5):0.01738388,46:0.006851025):0.005995717,(((21:1.076142E-4,22:1.403073E-4):0.003708836,20:5.286711E-5):0.004305898,23:0.01100716):0.01734381):0.003036081):8.554375E-4,((45:0.03258867,53:0.02822344):0.003572156,9:0.01151465):0.005627184):0.001021305):0.007067742,(4:0.008325823,71:0.004975286):0.004376439):0.002922556):0.006402011):8.466424E-4):0.001445598,36:0.02265484):0.001906283):7.504138E-4):0.006024656,((108:0.010996,(104:0.02036037,(101:9.502621E-4,99:0.001378627):0.005259879):0.00234804):0.005735041,((103:0.00873249,102:0.001114747):0.002642931,(107:0.005721271,(106:0.01226505,(100:0.002067975,105:0.007854621):0.003918878):0.003870543):5.803349E-4):0.01490937):0.05537413):0.02552453,((43:0.02405393,(61:0.005268811,60:0.006184229):0.02051473):0.01429325,(((48:5.300205E-4,(51:0.005081727,52:0.002145131):4.689475E-4):0.008138902,(50:0.00642066,49:0.00229205):0.01083612):0.01365119,15:0.05275337):0.03131155):0.002168167):0.006014995):0.01926144):0.002447895):0.002845387,(94:0.02996051,(78:0.009668312,(76:0.008810045,77:0.007422696):0.001750221):0.005562747):0.01525991):0.001752964,((39:0.03471268,((26:0.005384768,25:0.0158059):0.001751049,(28:0.004569594,27:0.01134461):0.006058855):0.009822098):0.002274155,95:0.0175138):0.003183485):0.002029727,((59:0.02179356,((((41:0.03905457,(34:0.01819963,(92:0.01425466,65:0.01204374):0.01203131):0.007452934):0.002838682,(93:0.01125941,(82:0.006106604,35:9.580008E-4):0.0118827):0.002947305):0.007591651,(37:0.02137931,32:0.01981871):0.001532131):0.001992676,((79:0.03992066,72:0.01049148):2.026237E-4,87:0.01556971):0.003727796):0.001263186):0.004438393,(73:0.03807934,11:0.02124606):0.003511656):5.695607E-5):0.00143215):0.003926451,64:0.05101392):0.005241699):0.001973073):0.001801751,((68:0.005056619,66:0.014729):0.01788664,3:0.01953948):0.006734218,1:0.01864727);
[66] tree 'run1.5330000'=[&R] (((67:0.001842504,14:0.008810856):0.02260201,((91:0.0193155,33:0.0330312):0.01328989,(((80:0.01727512,110:0.01613087):0.009526287,(((((89:0.02860269,40:0.02099532):0.00844179,((12:0.03364918,(81:0.01612573,((13:0.01779092,(7:0.004786244,38:3.061011E-4):0.01140717):5.725204E-4,((((31:0.005403603,5:0.01613969):6.565779E-5,30:0.00584191):0.003474666,6:0.01182622):0.02110814,19:0.01611104):0.005294352):0.001289642):0.003661347):0.002787156,(42:0.06586936,(((109:0.02182786,(63:0.0648921,(((((((97:3.240071E-4,98:0.01403065):0.00402079,96:3.024664E-4):0.01365159,(((((18:0.01436162,(74:0.01447053,16:5.082638E-4):0.01256557):0.0131446,(17:0.01343108,(85:0.005886107,((84:0.002782144,83:0.008662272):0.002951496,86:0.0110423):2.56014E-4):0.001237933):0.002696889):0.004070273,(75:0.006742386,90:5.985678E-4):0.03596252):0.002701192,(70:0.03833306,(24:0.006498752,69:0.007463933):0.01244214):0.008331017):0.002010665,88:0.007323873):1.367729E-4):0.0134125,47:0.08424995):7.41979E-4,(29:0.008775608,2:0.002973265):0.01675634):0.003507373,(10:0.009130997,(62:0.05962202,((44:0.01165586,(((8:0.00385612,(56:7.667729E-4,(55:1.443794E-4,54:0.001875173):0.001635516):0.008824931):0.007804478,(((58:0.003777927,57:5.543015E-5):0.01738388,46:0.006851025):0.005995717,(((21:1.076142E-4,22:1.403073E-4):0.003708836,20:5.286711E-5):0.004305898,23:0.01100716):0.01734381):0.003036081):8.554375E-4,((45:0.03258867,53:0.02822344):0.003572156,9:0.01151465):0.005627184):0.001021305):0.007067742,(4:0.008325823,71:0.004975286):0.004376439):0.002922556):0.006402011):8.466424E-4):0.001445598,36:0.02265484):0.001906283):7.504138E-4):0.006024656,((108:0.010996,(104:0.02036037,(101:9.502621E-4,99:0.001378627):0.005259879):0.00234804):0.005735041,((103:0.00873249,102:0.001114747):0.002642931,(107:0.005721271,(106:0.01226505,(100:0.002067975,105:0.007854621):0.003918878):0.003870543):5.803349E-4):0.01490937):0.05537413):0.02552453,((43:0.02405393,(61:0.005268811,60:0.006184229):0.02051473):0.01429325,(((48:5.300205E-4,(51:0.005081727,52:0.002145131):4.689475E-4):0.008138902,(50:0.00642066,49:0.00229205):0.01083612):0.01365119,15:0.05275337):0.03131155):0.002168167):0.006014995):0.01926144):0.002447895):0.002845387,(94:0.02996051,(78:0.009668312,(76:0.008810045,77:0.007422696):0.001750221):0.005562747):0.01525991):0.001752964,((39:0.03471268,((26:0.005384768,25:0.0158059):0.001751049,(28:0.004569594,27:0.01134461):0.006058855):0.009822098):0.002274155,95:0.0175138):0.003183485):0.002029727,((59:0.02179356,((((41:0.03905457,(34:0.01819963,(92:0.01425466,65:0.01204374):0.01203131):0.007452934):0.002838682,(93:0.01125941,(82:0.006106604,35:9.580008E-4):0.0118827):0.002947305):0.007591651,(37:0.02137931,32:0.01981871):0.001532131):0.001992676,((79:0.03992066,72:0.01049148):2.026237E-4,87:0.01556971):0.003727796):0.001263186):0.004438393,(73:0.03807934,11:0.02124606):0.003511656):5.695607E-5):0.00143215):0.003926451,64:0.05101392):0.005241699):0.001973073):0.001801751,((68:0.005056619,66:0.014729):0.01788664,3:0.01953948):0.006734218,1:0.01864727);
[67] tree 'run1.5335000'=[&R] (((67:0.001842504,14:0.008810856):0.02260201,((91:0.0193155,33:0.0330312):0.01328989,(((80:0.01727512,110:0.01613087):0.009526287,(((((89:0.02860269,40:0.02099532):0.00844179,((12:0.03364918,(81:0.01612573,((13:0.01779092,(7:0.004786244,38:3.061011E-4):0.01140717):5.725204E-4,((((31:0.005403603,5:0.01613969):6.565779E-5,30:0.00584191):0.003474666,6:0.01182622):0.02110814,19:0.01611104):0.005294352):0.001289642):0.003661347):0.002787156,(42:0.06586936,(((109:0.02182786,(63:0.0648921,(((((((97:3.240071E-4,98:0.01403065):0.00402079,96:3.024664E-4):0.01365159,(((((18:0.01436162,(74:0.01447053,16:5.082638E-4):0.01256557):0.0131446,(17:0.01343108,(85:0.005886107,((84:0.002782144,83:0.008662272):0.002951496,86:0.0110423):2.56014E-4):0.001237933):0.002696889):0.004070273,(75:0.006742386,90:5.985678E-4):0.03596252):0.002701192,(70:0.03833306,(24:0.006498752,69:0.007463933):0.01244214):0.008331017):0.002010665,88:0.007323873):1.367729E-4):0.0134125,47:0.08424995):7.41979E-4,(29:0.008775608,2:0.002973265):0.01675634):0.003507373,(10:0.009130997,(62:0.05962202,((44:0.01165586,(((8:0.00385612,(56:7.667729E-4,(55:1.443794E-4,54:0.001875173):0.001635516):0.008824931):0.007804478,(((58:0.003777927,57:5.543015E-5):0.01738388,46:0.006851025):0.005995717,(((21:1.076142E-4,22:1.403073E-4):0.003708836,20:5.286711E-5):0.004305898,23:0.01100716):0.01734381):0.003036081):8.554375E-4,((45:0.03258867,53:0.02822344):0.003572156,9:0.01151465):0.005627184):0.001021305):0.007067742,(4:0.008325823,71:0.004975286):0.004376439):0.002922556):0.006402011):8.466424E-4):0.001445598,36:0.02265484):0.001906283):7.504138E-4):0.006024656,((108:0.010996,(104:0.02036037,(101:9.502621E-4,99:0.001378627):0.005259879):0.00234804):0.005735041,((103:0.00873249,102:0.001114747):0.002642931,(107:0.005721271,(106:0.01226505,(100:0.002067975,105:0.007854621):0.003918878):0.003870543):5.803349E-4):0.01490937):0.05537413):0.02552453,((43:0.02405393,(61:0.005268811,60:0.006184229):0.02051473):0.01429325,(((48:5.300205E-4,(51:0.005081727,52:0.002145131):4.689475E-4):0.008138902,(50:0.00642066,49:0.00229205):0.01083612):0.01365119,15:0.05275337):0.03131155):0.002168167):0.006014995):0.01926144):0.002447895):0.002845387,(94:0.02996051,(78:0.009668312,(76:0.008810045,77:0.007422696):0.001750221):0.005562747):0.01525991):0.001752964,((39:0.03471268,((26:0.005384768,25:0.0158059):0.001751049,(28:0.004569594,27:0.01134461):0.006058855):0.009822098):0.002274155,95:0.0175138):0.003183485):0.002029727,((59:0.02179356,((((41:0.03905457,(34:0.01819963,(92:0.01425466,65:0.01204374):0.01203131):0.007452934):0.002838682,(93:0.01125941,(82:0.006106604,35:9.580008E-4):0.0118827):0.002947305):0.007591651,(37:0.02137931,32:0.01981871):0.001532131):0.001992676,((79:0.03992066,72:0.01049148):2.026237E-4,87:0.01556971):0.003727796):0.001263186):0.004438393,(73:0.03807934,11:0.02124606):0.003511656):5.695607E-5):0.00143215):0.003926451,64:0.05101392):0.005241699):0.001973073):0.001801751,((68:0.005056619,66:0.014729):0.01788664,3:0.01953948):0.006734218,1:0.01864727);
[68] tree 'run1.5340000'=[&R] (((67:0.001842504,14:0.008810856):0.02260201,((91:0.0193155,33:0.0330312):0.01328989,(((80:0.01727512,110:0.01613087):0.009526287,(((((89:0.02860269,40:0.02099532):0.00844179,((12:0.03364918,(81:0.01612573,((13:0.01779092,(7:0.004786244,38:3.061011E-4):0.01140717):5.725204E-4,((((31:0.005403603,5:0.01613969):6.565779E-5,30:0.00584191):0.003474666,6:0.01182622):0.02110814,19:0.01611104):0.005294352):0.001289642):0.003661347):0.002787156,(42:0.06586936,(((109:0.02182786,(63:0.0648921,(((((((97:3.240071E-4,98:0.01403065):0.00402079,96:3.024664E-4):0.01365159,(((((18:0.01436162,(74:0.01447053,16:5.082638E-4):0.01256557):0.0131446,(17:0.01343108,(85:0.005886107,((84:0.002782144,83:0.008662272):0.002951496,86:0.0110423):2.56014E-4):0.001237933):0.002696889):0.004070273,(75:0.006742386,90:5.985678E-4):0.03596252):0.002701192,(70:0.03833306,(24:0.006498752,69:0.007463933):0.01244214):0.008331017):0.002010665,88:0.007323873):1.367729E-4):0.0134125,47:0.08424995):7.41979E-4,(29:0.008775608,2:0.002973265):0.01675634):0.003507373,(10:0.009130997,(62:0.05962202,((44:0.01165586,(((8:0.00385612,(56:7.667729E-4,(55:1.443794E-4,54:0.001875173):0.001635516):0.008824931):0.007804478,(((58:0.003777927,57:5.543015E-5):0.01738388,46:0.006851025):0.005995717,(((21:1.076142E-4,22:1.403073E-4):0.003708836,20:5.286711E-5):0.004305898,23:0.01100716):0.01734381):0.003036081):8.554375E-4,((45:0.03258867,53:0.02822344):0.003572156,9:0.01151465):0.005627184):0.001021305):0.007067742,(4:0.008325823,71:0.004975286):0.004376439):0.002922556):0.006402011):8.466424E-4):0.001445598,36:0.02265484):0.001906283):7.504138E-4):0.006024656,((108:0.010996,(104:0.02036037,(101:9.502621E-4,99:0.001378627):0.005259879):0.00234804):0.005735041,((103:0.00873249,102:0.001114747):0.002642931,(107:0.005721271,(106:0.01226505,(100:0.002067975,105:0.007854621):0.003918878):0.003870543):5.803349E-4):0.01490937):0.05537413):0.02552453,((43:0.02405393,(61:0.005268811,60:0.006184229):0.02051473):0.01429325,(((48:5.300205E-4,(51:0.005081727,52:0.002145131):4.689475E-4):0.008138902,(50:0.00642066,49:0.00229205):0.01083612):0.01365119,15:0.05275337):0.03131155):0.002168167):0.006014995):0.01926144):0.002447895):0.002845387,(94:0.02996051,(78:0.009668312,(76:0.008810045,77:0.007422696):0.001750221):0.005562747):0.01525991):0.001752964,((39:0.03471268,((26:0.005384768,25:0.0158059):0.001751049,(28:0.004569594,27:0.01134461):0.006058855):0.009822098):0.002274155,95:0.0175138):0.003183485):0.002029727,((59:0.02179356,((((41:0.03905457,(34:0.01819963,(92:0.01425466,65:0.01204374):0.01203131):0.007452934):0.002838682,(93:0.01125941,(82:0.006106604,35:9.580008E-4):0.0118827):0.002947305):0.007591651,(37:0.02137931,32:0.01981871):0.001532131):0.001992676,((79:0.03992066,72:0.01049148):2.026237E-4,87:0.01556971):0.003727796):0.001263186):0.004438393,(73:0.03807934,11:0.02124606):0.003511656):5.695607E-5):0.00143215):0.003926451,64:0.05101392):0.005241699):0.001973073):0.001801751,((68:0.005056619,66:0.014729):0.01788664,3:0.01953948):0.006734218,1:0.01864727);
[69] tree 'run1.5345000'=[&R] (((67:0.001842504,14:0.008810856):0.02260201,((91:0.0193155,33:0.0330312):0.01328989,(((80:0.01727512,110:0.01613087):0.009526287,(((((89:0.02860269,40:0.02099532):0.00844179,((12:0.03364918,(81:0.01612573,((13:0.01779092,(7:0.004786244,38:3.061011E-4):0.01140717):5.725204E-4,((((31:0.005403603,5:0.01613969):6.565779E-5,30:0.00584191):0.003474666,6:0.01182622):0.02110814,19:0.01611104):0.005294352):0.001289642):0.003661347):0.002787156,(42:0.06586936,(((109:0.02182786,(63:0.0648921,(((((((97:3.240071E-4,98:0.01403065):0.00402079,96:3.024664E-4):0.01365159,(((((18:0.01436162,(74:0.01447053,16:5.082638E-4):0.01256557):0.0131446,(17:0.01343108,(85:0.005886107,((84:0.002782144,83:0.008662272):0.002951496,86:0.0110423):2.56014E-4):0.001237933):0.002696889):0.004070273,(75:0.006742386,90:5.985678E-4):0.03596252):0.002701192,(70:0.03833306,(24:0.006498752,69:0.007463933):0.01244214):0.008331017):0.002010665,88:0.007323873):1.367729E-4):0.0134125,47:0.08424995):7.41979E-4,(29:0.008775608,2:0.002973265):0.01675634):0.003507373,(10:0.009130997,(62:0.05962202,((44:0.01165586,(((8:0.00385612,(56:7.667729E-4,(55:1.443794E-4,54:0.001875173):0.001635516):0.008824931):0.007804478,(((58:0.003777927,57:5.543015E-5):0.01738388,46:0.006851025):0.005995717,(((21:1.076142E-4,22:1.403073E-4):0.003708836,20:5.286711E-5):0.004305898,23:0.01100716):0.01734381):0.003036081):8.554375E-4,((45:0.03258867,53:0.02822344):0.003572156,9:0.01151465):0.005627184):0.001021305):0.007067742,(4:0.008325823,71:0.004975286):0.004376439):0.002922556):0.006402011):8.466424E-4):0.001445598,36:0.02265484):0.001906283):7.504138E-4):0.006024656,((108:0.010996,(104:0.02036037,(101:9.502621E-4,99:0.001378627):0.005259879):0.00234804):0.005735041,((103:0.00873249,102:0.001114747):0.002642931,(107:0.005721271,(106:0.01226505,(100:0.002067975,105:0.007854621):0.003918878):0.003870543):5.803349E-4):0.01490937):0.05537413):0.02552453,((43:0.02405393,(61:0.005268811,60:0.006184229):0.02051473):0.01429325,(((48:5.300205E-4,(51:0.005081727,52:0.002145131):4.689475E-4):0.008138902,(50:0.00642066,49:0.00229205):0.01083612):0.01365119,15:0.05275337):0.03131155):0.002168167):0.006014995):0.01926144):0.002447895):0.002845387,(94:0.02996051,(78:0.009668312,(76:0.008810045,77:0.007422696):0.001750221):0.005562747):0.01525991):0.001752964,((39:0.03471268,((26:0.005384768,25:0.0158059):0.001751049,(28:0.004569594,27:0.01134461):0.006058855):0.009822098):0.002274155,95:0.0175138):0.003183485):0.002029727,((59:0.02179356,((((41:0.03905457,(34:0.01819963,(92:0.01425466,65:0.01204374):0.01203131):0.007452934):0.002838682,(93:0.01125941,(82:0.006106604,35:9.580008E-4):0.0118827):0.002947305):0.007591651,(37:0.02137931,32:0.01981871):0.001532131):0.001992676,((79:0.03992066,72:0.01049148):2.026237E-4,87:0.01556971):0.003727796):0.001263186):0.004438393,(73:0.03807934,11:0.02124606):0.003511656):5.695607E-5):0.00143215):0.003926451,64:0.05101392):0.005241699):0.001973073):0.001801751,((68:0.005056619,66:0.014729):0.01788664,3:0.01953948):0.006734218,1:0.01864727);
[70] tree 'run1.5350000'=[&R] (((67:0.001842504,14:0.008810856):0.02260201,((91:0.0193155,33:0.0330312):0.01328989,(((80:0.01727512,110:0.01613087):0.009526287,(((((89:0.02860269,40:0.02099532):0.00844179,((12:0.03364918,(81:0.01612573,((13:0.01779092,(7:0.004786244,38:3.061011E-4):0.01140717):5.725204E-4,((((31:0.005403603,5:0.01613969):6.565779E-5,30:0.00584191):0.003474666,6:0.01182622):0.02110814,19:0.01611104):0.005294352):0.001289642):0.003661347):0.002787156,(42:0.06586936,(((109:0.02182786,(63:0.0648921,(((((((97:3.240071E-4,98:0.01403065):0.00402079,96:3.024664E-4):0.01365159,(((((18:0.01436162,(74:0.01447053,16:5.082638E-4):0.01256557):0.0131446,(17:0.01343108,(85:0.005886107,((84:0.002782144,83:0.008662272):0.002951496,86:0.0110423):2.56014E-4):0.001237933):0.002696889):0.004070273,(75:0.006742386,90:5.985678E-4):0.03596252):0.002701192,(70:0.03833306,(24:0.006498752,69:0.007463933):0.01244214):0.008331017):0.002010665,88:0.007323873):1.367729E-4):0.0134125,47:0.08424995):7.41979E-4,(29:0.008775608,2:0.002973265):0.01675634):0.003507373,(10:0.009130997,(62:0.05962202,((44:0.01165586,(((8:0.00385612,(56:7.667729E-4,(55:1.443794E-4,54:0.001875173):0.001635516):0.008824931):0.007804478,(((58:0.003777927,57:5.543015E-5):0.01738388,46:0.006851025):0.005995717,(((21:1.076142E-4,22:1.403073E-4):0.003708836,20:5.286711E-5):0.004305898,23:0.01100716):0.01734381):0.003036081):8.554375E-4,((45:0.03258867,53:0.02822344):0.003572156,9:0.01151465):0.005627184):0.001021305):0.007067742,(4:0.008325823,71:0.004975286):0.004376439):0.002922556):0.006402011):8.466424E-4):0.001445598,36:0.02265484):0.001906283):7.504138E-4):0.006024656,((108:0.010996,(104:0.02036037,(101:9.502621E-4,99:0.001378627):0.005259879):0.00234804):0.005735041,((103:0.00873249,102:0.001114747):0.002642931,(107:0.005721271,(106:0.01226505,(100:0.002067975,105:0.007854621):0.003918878):0.003870543):5.803349E-4):0.01490937):0.05537413):0.02552453,((43:0.02405393,(61:0.005268811,60:0.006184229):0.02051473):0.01429325,(((48:5.300205E-4,(51:0.005081727,52:0.002145131):4.689475E-4):0.008138902,(50:0.00642066,49:0.00229205):0.01083612):0.01365119,15:0.05275337):0.03131155):0.002168167):0.006014995):0.01926144):0.002447895):0.002845387,(94:0.02996051,(78:0.009668312,(76:0.008810045,77:0.007422696):0.001750221):0.005562747):0.01525991):0.001752964,((39:0.03471268,((26:0.005384768,25:0.0158059):0.001751049,(28:0.004569594,27:0.01134461):0.006058855):0.009822098):0.002274155,95:0.0175138):0.003183485):0.002029727,((59:0.02179356,((((41:0.03905457,(34:0.01819963,(92:0.01425466,65:0.01204374):0.01203131):0.007452934):0.002838682,(93:0.01125941,(82:0.006106604,35:9.580008E-4):0.0118827):0.002947305):0.007591651,(37:0.02137931,32:0.01981871):0.001532131):0.001992676,((79:0.03992066,72:0.01049148):2.026237E-4,87:0.01556971):0.003727796):0.001263186):0.004438393,(73:0.03807934,11:0.02124606):0.003511656):5.695607E-5):0.00143215):0.003926451,64:0.05101392):0.005241699):0.001973073):0.001801751,((68:0.005056619,66:0.014729):0.01788664,3:0.01953948):0.006734218,1:0.01864727);
[71] tree 'run1.5355000'=[&R] (((67:0.001842504,14:0.008810856):0.02260201,((91:0.0193155,33:0.0330312):0.01328989,(((80:0.01727512,110:0.01613087):0.009526287,(((((89:0.02860269,40:0.02099532):0.00844179,((12:0.03364918,(81:0.01612573,((13:0.01779092,(7:0.004786244,38:3.061011E-4):0.01140717):5.725204E-4,((((31:0.005403603,5:0.01613969):6.565779E-5,30:0.00584191):0.003474666,6:0.01182622):0.02110814,19:0.01611104):0.005294352):0.001289642):0.003661347):0.002787156,(42:0.06586936,(((109:0.02182786,(63:0.0648921,(((((((97:3.240071E-4,98:0.01403065):0.00402079,96:3.024664E-4):0.01365159,(((((18:0.01436162,(74:0.01447053,16:5.082638E-4):0.01256557):0.0131446,(17:0.01343108,(85:0.005886107,((84:0.002782144,83:0.008662272):0.002951496,86:0.0110423):2.56014E-4):0.001237933):0.002696889):0.004070273,(75:0.006742386,90:5.985678E-4):0.03596252):0.002701192,(70:0.03833306,(24:0.006498752,69:0.007463933):0.01244214):0.008331017):0.002010665,88:0.007323873):1.367729E-4):0.0134125,47:0.08424995):7.41979E-4,(29:0.008775608,2:0.002973265):0.01675634):0.003507373,(10:0.009130997,(62:0.05962202,((44:0.01165586,(((8:0.00385612,(56:7.667729E-4,(55:1.443794E-4,54:0.001875173):0.001635516):0.008824931):0.007804478,(((58:0.003777927,57:5.543015E-5):0.01738388,46:0.006851025):0.005995717,(((21:1.076142E-4,22:1.403073E-4):0.003708836,20:5.286711E-5):0.004305898,23:0.01100716):0.01734381):0.003036081):8.554375E-4,((45:0.03258867,53:0.02822344):0.003572156,9:0.01151465):0.005627184):0.001021305):0.007067742,(4:0.008325823,71:0.004975286):0.004376439):0.002922556):0.006402011):8.466424E-4):0.001445598,36:0.02265484):0.001906283):7.504138E-4):0.006024656,((108:0.010996,(104:0.02036037,(101:9.502621E-4,99:0.001378627):0.005259879):0.00234804):0.005735041,((103:0.00873249,102:0.001114747):0.002642931,(107:0.005721271,(106:0.01226505,(100:0.002067975,105:0.007854621):0.003918878):0.003870543):5.803349E-4):0.01490937):0.05537413):0.02552453,((43:0.02405393,(61:0.005268811,60:0.006184229):0.02051473):0.01429325,(((48:5.300205E-4,(51:0.005081727,52:0.002145131):4.689475E-4):0.008138902,(50:0.00642066,49:0.00229205):0.01083612):0.01365119,15:0.05275337):0.03131155):0.002168167):0.006014995):0.01926144):0.002447895):0.002845387,(94:0.02996051,(78:0.009668312,(76:0.008810045,77:0.007422696):0.001750221):0.005562747):0.01525991):0.001752964,((39:0.03471268,((26:0.005384768,25:0.0158059):0.001751049,(28:0.004569594,27:0.01134461):0.006058855):0.009822098):0.002274155,95:0.0175138):0.003183485):0.002029727,((59:0.02179356,((((41:0.03905457,(34:0.01819963,(92:0.01425466,65:0.01204374):0.01203131):0.007452934):0.002838682,(93:0.01125941,(82:0.006106604,35:9.580008E-4):0.0118827):0.002947305):0.007591651,(37:0.02137931,32:0.01981871):0.001532131):0.001992676,((79:0.03992066,72:0.01049148):2.026237E-4,87:0.01556971):0.003727796):0.001263186):0.004438393,(73:0.03807934,11:0.02124606):0.003511656):5.695607E-5):0.00143215):0.003926451,64:0.05101392):0.005241699):0.001973073):0.001801751,((68:0.005056619,66:0.014729):0.01788664,3:0.01953948):0.006734218,1:0.01864727);
[72] tree 'run1.5360000'=[&R] (((67:0.001842504,14:0.008810856):0.02260201,((91:0.0193155,33:0.0330312):0.01328989,(((80:0.01727512,110:0.01613087):0.009526287,(((((89:0.02860269,40:0.02099532):0.00844179,((12:0.03364918,(81:0.01612573,((13:0.01779092,(7:0.004786244,38:3.061011E-4):0.01140717):5.725204E-4,((((31:0.005403603,5:0.01613969):6.565779E-5,30:0.00584191):0.003474666,6:0.01182622):0.02110814,19:0.01611104):0.005294352):0.001289642):0.003661347):0.002787156,(42:0.06586936,(((109:0.02182786,(63:0.0648921,(((((((97:3.240071E-4,98:0.01403065):0.00402079,96:3.024664E-4):0.01365159,(((((18:0.01436162,(74:0.01447053,16:5.082638E-4):0.01256557):0.0131446,(17:0.01343108,(85:0.005886107,((84:0.002782144,83:0.008662272):0.002951496,86:0.0110423):2.56014E-4):0.001237933):0.002696889):0.004070273,(75:0.006742386,90:5.985678E-4):0.03596252):0.002701192,(70:0.03833306,(24:0.006498752,69:0.007463933):0.01244214):0.008331017):0.002010665,88:0.007323873):1.367729E-4):0.0134125,47:0.08424995):7.41979E-4,(29:0.008775608,2:0.002973265):0.01675634):0.003507373,(10:0.009130997,(62:0.05962202,((44:0.01165586,(((8:0.00385612,(56:7.667729E-4,(55:1.443794E-4,54:0.001875173):0.001635516):0.008824931):0.007804478,(((58:0.003777927,57:5.543015E-5):0.01738388,46:0.006851025):0.005995717,(((21:1.076142E-4,22:1.403073E-4):0.003708836,20:5.286711E-5):0.004305898,23:0.01100716):0.01734381):0.003036081):8.554375E-4,((45:0.03258867,53:0.02822344):0.003572156,9:0.01151465):0.005627184):0.001021305):0.007067742,(4:0.008325823,71:0.004975286):0.004376439):0.002922556):0.006402011):8.466424E-4):0.001445598,36:0.02265484):0.001906283):7.504138E-4):0.006024656,((108:0.010996,(104:0.02036037,(101:9.502621E-4,99:0.001378627):0.005259879):0.00234804):0.005735041,((103:0.00873249,102:0.001114747):0.002642931,(107:0.005721271,(106:0.01226505,(100:0.002067975,105:0.007854621):0.003918878):0.003870543):5.803349E-4):0.01490937):0.05537413):0.02552453,((43:0.02405393,(61:0.005268811,60:0.006184229):0.02051473):0.01429325,(((48:5.300205E-4,(51:0.005081727,52:0.002145131):4.689475E-4):0.008138902,(50:0.00642066,49:0.00229205):0.01083612):0.01365119,15:0.05275337):0.03131155):0.002168167):0.006014995):0.01926144):0.002447895):0.002845387,(94:0.02996051,(78:0.009668312,(76:0.008810045,77:0.007422696):0.001750221):0.005562747):0.01525991):0.001752964,((39:0.03471268,((26:0.005384768,25:0.0158059):0.001751049,(28:0.004569594,27:0.01134461):0.006058855):0.009822098):0.002274155,95:0.0175138):0.003183485):0.002029727,((59:0.02179356,((((41:0.03905457,(34:0.01819963,(92:0.01425466,65:0.01204374):0.01203131):0.007452934):0.002838682,(93:0.01125941,(82:0.006106604,35:9.580008E-4):0.0118827):0.002947305):0.007591651,(37:0.02137931,32:0.01981871):0.001532131):0.001992676,((79:0.03992066,72:0.01049148):2.026237E-4,87:0.01556971):0.003727796):0.001263186):0.004438393,(73:0.03807934,11:0.02124606):0.003511656):5.695607E-5):0.00143215):0.003926451,64:0.05101392):0.005241699):0.001973073):0.001801751,((68:0.005056619,66:0.014729):0.01788664,3:0.01953948):0.006734218,1:0.01864727);
[73] tree 'run1.5365000'=[&R] (((67:0.001842504,14:0.008810856):0.02260201,((91:0.0193155,33:0.0330312):0.01328989,(((80:0.01727512,110:0.01613087):0.009526287,(((((89:0.02860269,40:0.02099532):0.00844179,((12:0.03364918,(81:0.01612573,((13:0.01779092,(7:0.004786244,38:3.061011E-4):0.01140717):5.725204E-4,((((31:0.005403603,5:0.01613969):6.565779E-5,30:0.00584191):0.003474666,6:0.01182622):0.02110814,19:0.01611104):0.005294352):0.001289642):0.003661347):0.002787156,(42:0.06586936,(((109:0.02182786,(63:0.0648921,(((((((97:3.240071E-4,98:0.01403065):0.00402079,96:3.024664E-4):0.01365159,(((((18:0.01436162,(74:0.01447053,16:5.082638E-4):0.01256557):0.0131446,(17:0.01343108,(85:0.005886107,((84:0.002782144,83:0.008662272):0.002951496,86:0.0110423):2.56014E-4):0.001237933):0.002696889):0.004070273,(75:0.006742386,90:5.985678E-4):0.03596252):0.002701192,(70:0.03833306,(24:0.006498752,69:0.007463933):0.01244214):0.008331017):0.002010665,88:0.007323873):1.367729E-4):0.0134125,47:0.08424995):7.41979E-4,(29:0.008775608,2:0.002973265):0.01675634):0.003507373,(10:0.009130997,(62:0.05962202,((44:0.01165586,(((8:0.00385612,(56:7.667729E-4,(55:1.443794E-4,54:0.001875173):0.001635516):0.008824931):0.007804478,(((58:0.003777927,57:5.543015E-5):0.01738388,46:0.006851025):0.005995717,(((21:1.076142E-4,22:1.403073E-4):0.003708836,20:5.286711E-5):0.004305898,23:0.01100716):0.01734381):0.003036081):8.554375E-4,((45:0.03258867,53:0.02822344):0.003572156,9:0.01151465):0.005627184):0.001021305):0.007067742,(4:0.008325823,71:0.004975286):0.004376439):0.002922556):0.006402011):8.466424E-4):0.001445598,36:0.02265484):0.001906283):7.504138E-4):0.006024656,((108:0.010996,(104:0.02036037,(101:9.502621E-4,99:0.001378627):0.005259879):0.00234804):0.005735041,((103:0.00873249,102:0.001114747):0.002642931,(107:0.005721271,(106:0.01226505,(100:0.002067975,105:0.007854621):0.003918878):0.003870543):5.803349E-4):0.01490937):0.05537413):0.02552453,((43:0.02405393,(61:0.005268811,60:0.006184229):0.02051473):0.01429325,(((48:5.300205E-4,(51:0.005081727,52:0.002145131):4.689475E-4):0.008138902,(50:0.00642066,49:0.00229205):0.01083612):0.01365119,15:0.05275337):0.03131155):0.002168167):0.006014995):0.01926144):0.002447895):0.002845387,(94:0.02996051,(78:0.009668312,(76:0.008810045,77:0.007422696):0.001750221):0.005562747):0.01525991):0.001752964,((39:0.03471268,((26:0.005384768,25:0.0158059):0.001751049,(28:0.004569594,27:0.01134461):0.006058855):0.009822098):0.002274155,95:0.0175138):0.003183485):0.002029727,((59:0.02179356,((((41:0.03905457,(34:0.01819963,(92:0.01425466,65:0.01204374):0.01203131):0.007452934):0.002838682,(93:0.01125941,(82:0.006106604,35:9.580008E-4):0.0118827):0.002947305):0.007591651,(37:0.02137931,32:0.01981871):0.001532131):0.001992676,((79:0.03992066,72:0.01049148):2.026237E-4,87:0.01556971):0.003727796):0.001263186):0.004438393,(73:0.03807934,11:0.02124606):0.003511656):5.695607E-5):0.00143215):0.003926451,64:0.05101392):0.005241699):0.001973073):0.001801751,((68:0.005056619,66:0.014729):0.01788664,3:0.01953948):0.006734218,1:0.01864727);
[74] tree 'run1.5370000'=[&R] (((67:0.001842504,14:0.008810856):0.02260201,((91:0.0193155,33:0.0330312):0.01328989,(((80:0.01727512,110:0.01613087):0.009526287,(((((89:0.02860269,40:0.02099532):0.00844179,((12:0.03364918,(81:0.01612573,((13:0.01779092,(7:0.004786244,38:3.061011E-4):0.01140717):5.725204E-4,((((31:0.005403603,5:0.01613969):6.565779E-5,30:0.00584191):0.003474666,6:0.01182622):0.02110814,19:0.01611104):0.005294352):0.001289642):0.003661347):0.002787156,(42:0.06586936,(((109:0.02182786,(63:0.0648921,(((((((97:3.240071E-4,98:0.01403065):0.00402079,96:3.024664E-4):0.01365159,(((((18:0.01436162,(74:0.01447053,16:5.082638E-4):0.01256557):0.0131446,(17:0.01343108,(85:0.005886107,((84:0.002782144,83:0.008662272):0.002951496,86:0.0110423):2.56014E-4):0.001237933):0.002696889):0.004070273,(75:0.006742386,90:5.985678E-4):0.03596252):0.002701192,(70:0.03833306,(24:0.006498752,69:0.007463933):0.01244214):0.008331017):0.002010665,88:0.007323873):1.367729E-4):0.0134125,47:0.08424995):7.41979E-4,(29:0.008775608,2:0.002973265):0.01675634):0.003507373,(10:0.009130997,(62:0.05962202,((44:0.01165586,(((8:0.00385612,(56:7.667729E-4,(55:1.443794E-4,54:0.001875173):0.001635516):0.008824931):0.007804478,(((58:0.003777927,57:5.543015E-5):0.01738388,46:0.006851025):0.005995717,(((21:1.076142E-4,22:1.403073E-4):0.003708836,20:5.286711E-5):0.004305898,23:0.01100716):0.01734381):0.003036081):8.554375E-4,((45:0.03258867,53:0.02822344):0.003572156,9:0.01151465):0.005627184):0.001021305):0.007067742,(4:0.008325823,71:0.004975286):0.004376439):0.002922556):0.006402011):8.466424E-4):0.001445598,36:0.02265484):0.001906283):7.504138E-4):0.006024656,((108:0.010996,(104:0.02036037,(101:9.502621E-4,99:0.001378627):0.005259879):0.00234804):0.005735041,((103:0.00873249,102:0.001114747):0.002642931,(107:0.005721271,(106:0.01226505,(100:0.002067975,105:0.007854621):0.003918878):0.003870543):5.803349E-4):0.01490937):0.05537413):0.02552453,((43:0.02405393,(61:0.005268811,60:0.006184229):0.02051473):0.01429325,(((48:5.300205E-4,(51:0.005081727,52:0.002145131):4.689475E-4):0.008138902,(50:0.00642066,49:0.00229205):0.01083612):0.01365119,15:0.05275337):0.03131155):0.002168167):0.006014995):0.01926144):0.002447895):0.002845387,(94:0.02996051,(78:0.009668312,(76:0.008810045,77:0.007422696):0.001750221):0.005562747):0.01525991):0.001752964,((39:0.03471268,((26:0.005384768,25:0.0158059):0.001751049,(28:0.004569594,27:0.01134461):0.006058855):0.009822098):0.002274155,95:0.0175138):0.003183485):0.002029727,((59:0.02179356,((((41:0.03905457,(34:0.01819963,(92:0.01425466,65:0.01204374):0.01203131):0.007452934):0.002838682,(93:0.01125941,(82:0.006106604,35:9.580008E-4):0.0118827):0.002947305):0.007591651,(37:0.02137931,32:0.01981871):0.001532131):0.001992676,((79:0.03992066,72:0.01049148):2.026237E-4,87:0.01556971):0.003727796):0.001263186):0.004438393,(73:0.03807934,11:0.02124606):0.003511656):5.695607E-5):0.00143215):0.003926451,64:0.05101392):0.005241699):0.001973073):0.001801751,((68:0.005056619,66:0.014729):0.01788664,3:0.01953948):0.006734218,1:0.01864727);
[75] tree 'run1.5375000'=[&R] (((67:0.001842504,14:0.008810856):0.02260201,((91:0.0193155,33:0.0330312):0.01328989,(((80:0.01727512,110:0.01613087):0.009526287,(((((89:0.02860269,40:0.02099532):0.00844179,((12:0.03364918,(81:0.01612573,((13:0.01779092,(7:0.004786244,38:3.061011E-4):0.01140717):5.725204E-4,((((31:0.005403603,5:0.01613969):6.565779E-5,30:0.00584191):0.003474666,6:0.01182622):0.02110814,19:0.01611104):0.005294352):0.001289642):0.003661347):0.002787156,(42:0.06586936,(((109:0.02182786,(63:0.0648921,(((((((97:3.240071E-4,98:0.01403065):0.00402079,96:3.024664E-4):0.01365159,(((((18:0.01436162,(74:0.01447053,16:5.082638E-4):0.01256557):0.0131446,(17:0.01343108,(85:0.005886107,((84:0.002782144,83:0.008662272):0.002951496,86:0.0110423):2.56014E-4):0.001237933):0.002696889):0.004070273,(75:0.006742386,90:5.985678E-4):0.03596252):0.002701192,(70:0.03833306,(24:0.006498752,69:0.007463933):0.01244214):0.008331017):0.002010665,88:0.007323873):1.367729E-4):0.0134125,47:0.08424995):7.41979E-4,(29:0.008775608,2:0.002973265):0.01675634):0.003507373,(10:0.009130997,(62:0.05962202,((44:0.01165586,(((8:0.00385612,(56:7.667729E-4,(55:1.443794E-4,54:0.001875173):0.001635516):0.008824931):0.007804478,(((58:0.003777927,57:5.543015E-5):0.01738388,46:0.006851025):0.005995717,(((21:1.076142E-4,22:1.403073E-4):0.003708836,20:5.286711E-5):0.004305898,23:0.01100716):0.01734381):0.003036081):8.554375E-4,((45:0.03258867,53:0.02822344):0.003572156,9:0.01151465):0.005627184):0.001021305):0.007067742,(4:0.008325823,71:0.004975286):0.004376439):0.002922556):0.006402011):8.466424E-4):0.001445598,36:0.02265484):0.001906283):7.504138E-4):0.006024656,((108:0.010996,(104:0.02036037,(101:9.502621E-4,99:0.001378627):0.005259879):0.00234804):0.005735041,((103:0.00873249,102:0.001114747):0.002642931,(107:0.005721271,(106:0.01226505,(100:0.002067975,105:0.007854621):0.003918878):0.003870543):5.803349E-4):0.01490937):0.05537413):0.02552453,((43:0.02405393,(61:0.005268811,60:0.006184229):0.02051473):0.01429325,(((48:5.300205E-4,(51:0.005081727,52:0.002145131):4.689475E-4):0.008138902,(50:0.00642066,49:0.00229205):0.01083612):0.01365119,15:0.05275337):0.03131155):0.002168167):0.006014995):0.01926144):0.002447895):0.002845387,(94:0.02996051,(78:0.009668312,(76:0.008810045,77:0.007422696):0.001750221):0.005562747):0.01525991):0.001752964,((39:0.03471268,((26:0.005384768,25:0.0158059):0.001751049,(28:0.004569594,27:0.01134461):0.006058855):0.009822098):0.002274155,95:0.0175138):0.003183485):0.002029727,((59:0.02179356,((((41:0.03905457,(34:0.01819963,(92:0.01425466,65:0.01204374):0.01203131):0.007452934):0.002838682,(93:0.01125941,(82:0.006106604,35:9.580008E-4):0.0118827):0.002947305):0.007591651,(37:0.02137931,32:0.01981871):0.001532131):0.001992676,((79:0.03992066,72:0.01049148):2.026237E-4,87:0.01556971):0.003727796):0.001263186):0.004438393,(73:0.03807934,11:0.02124606):0.003511656):5.695607E-5):0.00143215):0.003926451,64:0.05101392):0.005241699):0.001973073):0.001801751,((68:0.005056619,66:0.014729):0.01788664,3:0.01953948):0.006734218,1:0.01864727);
[76] tree 'run1.5380000'=[&R] (((67:0.001842504,14:0.008810856):0.02260201,((91:0.0193155,33:0.0330312):0.01328989,(((80:0.01727512,110:0.01613087):0.009526287,(((((89:0.02860269,40:0.02099532):0.00844179,((12:0.03364918,(81:0.01612573,((13:0.01779092,(7:0.004786244,38:3.061011E-4):0.01140717):5.725204E-4,((((31:0.005403603,5:0.01613969):6.565779E-5,30:0.00584191):0.003474666,6:0.01182622):0.02110814,19:0.01611104):0.005294352):0.001289642):0.003661347):0.002787156,(42:0.06586936,(((109:0.02182786,(63:0.0648921,(((((((97:3.240071E-4,98:0.01403065):0.00402079,96:3.024664E-4):0.01365159,(((((18:0.01436162,(74:0.01447053,16:5.082638E-4):0.01256557):0.0131446,(17:0.01343108,(85:0.005886107,((84:0.002782144,83:0.008662272):0.002951496,86:0.0110423):2.56014E-4):0.001237933):0.002696889):0.004070273,(75:0.006742386,90:5.985678E-4):0.03596252):0.002701192,(70:0.03833306,(24:0.006498752,69:0.007463933):0.01244214):0.008331017):0.002010665,88:0.007323873):1.367729E-4):0.0134125,47:0.08424995):7.41979E-4,(29:0.008775608,2:0.002973265):0.01675634):0.003507373,(10:0.009130997,(62:0.05962202,((44:0.01165586,(((8:0.00385612,(56:7.667729E-4,(55:1.443794E-4,54:0.001875173):0.001635516):0.008824931):0.007804478,(((58:0.003777927,57:5.543015E-5):0.01738388,46:0.006851025):0.005995717,(((21:1.076142E-4,22:1.403073E-4):0.003708836,20:5.286711E-5):0.004305898,23:0.01100716):0.01734381):0.003036081):8.554375E-4,((45:0.03258867,53:0.02822344):0.003572156,9:0.01151465):0.005627184):0.001021305):0.007067742,(4:0.008325823,71:0.004975286):0.004376439):0.002922556):0.006402011):8.466424E-4):0.001445598,36:0.02265484):0.001906283):7.504138E-4):0.006024656,((108:0.010996,(104:0.02036037,(101:9.502621E-4,99:0.001378627):0.005259879):0.00234804):0.005735041,((103:0.00873249,102:0.001114747):0.002642931,(107:0.005721271,(106:0.01226505,(100:0.002067975,105:0.007854621):0.003918878):0.003870543):5.803349E-4):0.01490937):0.05537413):0.02552453,((43:0.02405393,(61:0.005268811,60:0.006184229):0.02051473):0.01429325,(((48:5.300205E-4,(51:0.005081727,52:0.002145131):4.689475E-4):0.008138902,(50:0.00642066,49:0.00229205):0.01083612):0.01365119,15:0.05275337):0.03131155):0.002168167):0.006014995):0.01926144):0.002447895):0.002845387,(94:0.02996051,(78:0.009668312,(76:0.008810045,77:0.007422696):0.001750221):0.005562747):0.01525991):0.001752964,((39:0.03471268,((26:0.005384768,25:0.0158059):0.001751049,(28:0.004569594,27:0.01134461):0.006058855):0.009822098):0.002274155,95:0.0175138):0.003183485):0.002029727,((59:0.02179356,((((41:0.03905457,(34:0.01819963,(92:0.01425466,65:0.01204374):0.01203131):0.007452934):0.002838682,(93:0.01125941,(82:0.006106604,35:9.580008E-4):0.0118827):0.002947305):0.007591651,(37:0.02137931,32:0.01981871):0.001532131):0.001992676,((79:0.03992066,72:0.01049148):2.026237E-4,87:0.01556971):0.003727796):0.001263186):0.004438393,(73:0.03807934,11:0.02124606):0.003511656):5.695607E-5):0.00143215):0.003926451,64:0.05101392):0.005241699):0.001973073):0.001801751,((68:0.005056619,66:0.014729):0.01788664,3:0.01953948):0.006734218,1:0.01864727);
[77] tree 'run1.5385000'=[&R] (((67:0.001842504,14:0.008810856):0.02260201,((91:0.0193155,33:0.0330312):0.01328989,(((80:0.01727512,110:0.01613087):0.009526287,(((((89:0.02860269,40:0.02099532):0.00844179,((12:0.03364918,(81:0.01612573,((13:0.01779092,(7:0.004786244,38:3.061011E-4):0.01140717):5.725204E-4,((((31:0.005403603,5:0.01613969):6.565779E-5,30:0.00584191):0.003474666,6:0.01182622):0.02110814,19:0.01611104):0.005294352):0.001289642):0.003661347):0.002787156,(42:0.06586936,(((109:0.02182786,(63:0.0648921,(((((((97:3.240071E-4,98:0.01403065):0.00402079,96:3.024664E-4):0.01365159,(((((18:0.01436162,(74:0.01447053,16:5.082638E-4):0.01256557):0.0131446,(17:0.01343108,(85:0.005886107,((84:0.002782144,83:0.008662272):0.002951496,86:0.0110423):2.56014E-4):0.001237933):0.002696889):0.004070273,(75:0.006742386,90:5.985678E-4):0.03596252):0.002701192,(70:0.03833306,(24:0.006498752,69:0.007463933):0.01244214):0.008331017):0.002010665,88:0.007323873):1.367729E-4):0.0134125,47:0.08424995):7.41979E-4,(29:0.008775608,2:0.002973265):0.01675634):0.003507373,(10:0.009130997,(62:0.05962202,((44:0.01165586,(((8:0.00385612,(56:7.667729E-4,(55:1.443794E-4,54:0.001875173):0.001635516):0.008824931):0.007804478,(((58:0.003777927,57:5.543015E-5):0.01738388,46:0.006851025):0.005995717,(((21:1.076142E-4,22:1.403073E-4):0.003708836,20:5.286711E-5):0.004305898,23:0.01100716):0.01734381):0.003036081):8.554375E-4,((45:0.03258867,53:0.02822344):0.003572156,9:0.01151465):0.005627184):0.001021305):0.007067742,(4:0.008325823,71:0.004975286):0.004376439):0.002922556):0.006402011):8.466424E-4):0.001445598,36:0.02265484):0.001906283):7.504138E-4):0.006024656,((108:0.010996,(104:0.02036037,(101:9.502621E-4,99:0.001378627):0.005259879):0.00234804):0.005735041,((103:0.00873249,102:0.001114747):0.002642931,(107:0.005721271,(106:0.01226505,(100:0.002067975,105:0.007854621):0.003918878):0.003870543):5.803349E-4):0.01490937):0.05537413):0.02552453,((43:0.02405393,(61:0.005268811,60:0.006184229):0.02051473):0.01429325,(((48:5.300205E-4,(51:0.005081727,52:0.002145131):4.689475E-4):0.008138902,(50:0.00642066,49:0.00229205):0.01083612):0.01365119,15:0.05275337):0.03131155):0.002168167):0.006014995):0.01926144):0.002447895):0.002845387,(94:0.02996051,(78:0.009668312,(76:0.008810045,77:0.007422696):0.001750221):0.005562747):0.01525991):0.001752964,((39:0.03471268,((26:0.005384768,25:0.0158059):0.001751049,(28:0.004569594,27:0.01134461):0.006058855):0.009822098):0.002274155,95:0.0175138):0.003183485):0.002029727,((59:0.02179356,((((41:0.03905457,(34:0.01819963,(92:0.01425466,65:0.01204374):0.01203131):0.007452934):0.002838682,(93:0.01125941,(82:0.006106604,35:9.580008E-4):0.0118827):0.002947305):0.007591651,(37:0.02137931,32:0.01981871):0.001532131):0.001992676,((79:0.03992066,72:0.01049148):2.026237E-4,87:0.01556971):0.003727796):0.001263186):0.004438393,(73:0.03807934,11:0.02124606):0.003511656):5.695607E-5):0.00143215):0.003926451,64:0.05101392):0.005241699):0.001973073):0.001801751,((68:0.005056619,66:0.014729):0.01788664,3:0.01953948):0.006734218,1:0.01864727);
[78] tree 'run1.5390000'=[&R] (((67:0.001842504,14:0.008810856):0.02260201,((91:0.0193155,33:0.0330312):0.01328989,(((80:0.01727512,110:0.01613087):0.009526287,(((((89:0.02860269,40:0.02099532):0.00844179,((12:0.03364918,(81:0.01612573,((13:0.01779092,(7:0.004786244,38:3.061011E-4):0.01140717):5.725204E-4,((((31:0.005403603,5:0.01613969):6.565779E-5,30:0.00584191):0.003474666,6:0.01182622):0.02110814,19:0.01611104):0.005294352):0.001289642):0.003661347):0.002787156,(42:0.06586936,(((109:0.02182786,(63:0.0648921,(((((((97:3.240071E-4,98:0.01403065):0.00402079,96:3.024664E-4):0.01365159,(((((18:0.01436162,(74:0.01447053,16:5.082638E-4):0.01256557):0.0131446,(17:0.01343108,(85:0.005886107,((84:0.002782144,83:0.008662272):0.002951496,86:0.0110423):2.56014E-4):0.001237933):0.002696889):0.004070273,(75:0.006742386,90:5.985678E-4):0.03596252):0.002701192,(70:0.03833306,(24:0.006498752,69:0.007463933):0.01244214):0.008331017):0.002010665,88:0.007323873):1.367729E-4):0.0134125,47:0.08424995):7.41979E-4,(29:0.008775608,2:0.002973265):0.01675634):0.003507373,(10:0.009130997,(62:0.05962202,((44:0.01165586,(((8:0.00385612,(56:7.667729E-4,(55:1.443794E-4,54:0.001875173):0.001635516):0.008824931):0.007804478,(((58:0.003777927,57:5.543015E-5):0.01738388,46:0.006851025):0.005995717,(((21:1.076142E-4,22:1.403073E-4):0.003708836,20:5.286711E-5):0.004305898,23:0.01100716):0.01734381):0.003036081):8.554375E-4,((45:0.03258867,53:0.02822344):0.003572156,9:0.01151465):0.005627184):0.001021305):0.007067742,(4:0.008325823,71:0.004975286):0.004376439):0.002922556):0.006402011):8.466424E-4):0.001445598,36:0.02265484):0.001906283):7.504138E-4):0.006024656,((108:0.010996,(104:0.02036037,(101:9.502621E-4,99:0.001378627):0.005259879):0.00234804):0.005735041,((103:0.00873249,102:0.001114747):0.002642931,(107:0.005721271,(106:0.01226505,(100:0.002067975,105:0.007854621):0.003918878):0.003870543):5.803349E-4):0.01490937):0.05537413):0.02552453,((43:0.02405393,(61:0.005268811,60:0.006184229):0.02051473):0.01429325,(((48:5.300205E-4,(51:0.005081727,52:0.002145131):4.689475E-4):0.008138902,(50:0.00642066,49:0.00229205):0.01083612):0.01365119,15:0.05275337):0.03131155):0.002168167):0.006014995):0.01926144):0.002447895):0.002845387,(94:0.02996051,(78:0.009668312,(76:0.008810045,77:0.007422696):0.001750221):0.005562747):0.01525991):0.001752964,((39:0.03471268,((26:0.005384768,25:0.0158059):0.001751049,(28:0.004569594,27:0.01134461):0.006058855):0.009822098):0.002274155,95:0.0175138):0.003183485):0.002029727,((59:0.02179356,((((41:0.03905457,(34:0.01819963,(92:0.01425466,65:0.01204374):0.01203131):0.007452934):0.002838682,(93:0.01125941,(82:0.006106604,35:9.580008E-4):0.0118827):0.002947305):0.007591651,(37:0.02137931,32:0.01981871):0.001532131):0.001992676,((79:0.03992066,72:0.01049148):2.026237E-4,87:0.01556971):0.003727796):0.001263186):0.004438393,(73:0.03807934,11:0.02124606):0.003511656):5.695607E-5):0.00143215):0.003926451,64:0.05101392):0.005241699):0.001973073):0.001801751,((68:0.005056619,66:0.014729):0.01788664,3:0.01953948):0.006734218,1:0.01864727);
[79] tree 'run1.5395000'=[&R] (((67:0.001842504,14:0.008810856):0.02260201,((91:0.0193155,33:0.0330312):0.01328989,(((80:0.01727512,110:0.01613087):0.009526287,(((((89:0.02860269,40:0.02099532):0.00844179,((12:0.03364918,(81:0.01612573,((13:0.01779092,(7:0.004786244,38:3.061011E-4):0.01140717):5.725204E-4,((((31:0.005403603,5:0.01613969):6.565779E-5,30:0.00584191):0.003474666,6:0.01182622):0.02110814,19:0.01611104):0.005294352):0.001289642):0.003661347):0.002787156,(42:0.06586936,(((109:0.02182786,(63:0.0648921,(((((((97:3.240071E-4,98:0.01403065):0.00402079,96:3.024664E-4):0.01365159,(((((18:0.01436162,(74:0.01447053,16:5.082638E-4):0.01256557):0.0131446,(17:0.01343108,(85:0.005886107,((84:0.002782144,83:0.008662272):0.002951496,86:0.0110423):2.56014E-4):0.001237933):0.002696889):0.004070273,(75:0.006742386,90:5.985678E-4):0.03596252):0.002701192,(70:0.03833306,(24:0.006498752,69:0.007463933):0.01244214):0.008331017):0.002010665,88:0.007323873):1.367729E-4):0.0134125,47:0.08424995):7.41979E-4,(29:0.008775608,2:0.002973265):0.01675634):0.003507373,(10:0.009130997,(62:0.05962202,((44:0.01165586,(((8:0.00385612,(56:7.667729E-4,(55:1.443794E-4,54:0.001875173):0.001635516):0.008824931):0.007804478,(((58:0.003777927,57:5.543015E-5):0.01738388,46:0.006851025):0.005995717,(((21:1.076142E-4,22:1.403073E-4):0.003708836,20:5.286711E-5):0.004305898,23:0.01100716):0.01734381):0.003036081):8.554375E-4,((45:0.03258867,53:0.02822344):0.003572156,9:0.01151465):0.005627184):0.001021305):0.007067742,(4:0.008325823,71:0.004975286):0.004376439):0.002922556):0.006402011):8.466424E-4):0.001445598,36:0.02265484):0.001906283):7.504138E-4):0.006024656,((108:0.010996,(104:0.02036037,(101:9.502621E-4,99:0.001378627):0.005259879):0.00234804):0.005735041,((103:0.00873249,102:0.001114747):0.002642931,(107:0.005721271,(106:0.01226505,(100:0.002067975,105:0.007854621):0.003918878):0.003870543):5.803349E-4):0.01490937):0.05537413):0.02552453,((43:0.02405393,(61:0.005268811,60:0.006184229):0.02051473):0.01429325,(((48:5.300205E-4,(51:0.005081727,52:0.002145131):4.689475E-4):0.008138902,(50:0.00642066,49:0.00229205):0.01083612):0.01365119,15:0.05275337):0.03131155):0.002168167):0.006014995):0.01926144):0.002447895):0.002845387,(94:0.02996051,(78:0.009668312,(76:0.008810045,77:0.007422696):0.001750221):0.005562747):0.01525991):0.001752964,((39:0.03471268,((26:0.005384768,25:0.0158059):0.001751049,(28:0.004569594,27:0.01134461):0.006058855):0.009822098):0.002274155,95:0.0175138):0.003183485):0.002029727,((59:0.02179356,((((41:0.03905457,(34:0.01819963,(92:0.01425466,65:0.01204374):0.01203131):0.007452934):0.002838682,(93:0.01125941,(82:0.006106604,35:9.580008E-4):0.0118827):0.002947305):0.007591651,(37:0.02137931,32:0.01981871):0.001532131):0.001992676,((79:0.03992066,72:0.01049148):2.026237E-4,87:0.01556971):0.003727796):0.001263186):0.004438393,(73:0.03807934,11:0.02124606):0.003511656):5.695607E-5):0.00143215):0.003926451,64:0.05101392):0.005241699):0.001973073):0.001801751,((68:0.005056619,66:0.014729):0.01788664,3:0.01953948):0.006734218,1:0.01864727);
[80] tree 'run1.5400000'=[&R] (((67:0.001842504,14:0.008810856):0.02260201,((91:0.0193155,33:0.0330312):0.01328989,(((80:0.01727512,110:0.01613087):0.009526287,(((((89:0.02860269,40:0.02099532):0.00844179,((12:0.03364918,(81:0.01612573,((13:0.01779092,(7:0.004786244,38:3.061011E-4):0.01140717):5.725204E-4,((((31:0.005403603,5:0.01613969):6.565779E-5,30:0.00584191):0.003474666,6:0.01182622):0.02110814,19:0.01611104):0.005294352):0.001289642):0.003661347):0.002787156,(42:0.06586936,(((109:0.02182786,(63:0.0648921,(((((((97:3.240071E-4,98:0.01403065):0.00402079,96:3.024664E-4):0.01365159,(((((18:0.01436162,(74:0.01447053,16:5.082638E-4):0.01256557):0.0131446,(17:0.01343108,(85:0.005886107,((84:0.002782144,83:0.008662272):0.002951496,86:0.0110423):2.56014E-4):0.001237933):0.002696889):0.004070273,(75:0.006742386,90:5.985678E-4):0.03596252):0.002701192,(70:0.03833306,(24:0.006498752,69:0.007463933):0.01244214):0.008331017):0.002010665,88:0.007323873):1.367729E-4):0.0134125,47:0.08424995):7.41979E-4,(29:0.008775608,2:0.002973265):0.01675634):0.003507373,(10:0.009130997,(62:0.05962202,((44:0.01165586,(((8:0.00385612,(56:7.667729E-4,(55:1.443794E-4,54:0.001875173):0.001635516):0.008824931):0.007804478,(((58:0.003777927,57:5.543015E-5):0.01738388,46:0.006851025):0.005995717,(((21:1.076142E-4,22:1.403073E-4):0.003708836,20:5.286711E-5):0.004305898,23:0.01100716):0.01734381):0.003036081):8.554375E-4,((45:0.03258867,53:0.02822344):0.003572156,9:0.01151465):0.005627184):0.001021305):0.007067742,(4:0.008325823,71:0.004975286):0.004376439):0.002922556):0.006402011):8.466424E-4):0.001445598,36:0.02265484):0.001906283):7.504138E-4):0.006024656,((108:0.010996,(104:0.02036037,(101:9.502621E-4,99:0.001378627):0.005259879):0.00234804):0.005735041,((103:0.00873249,102:0.001114747):0.002642931,(107:0.005721271,(106:0.01226505,(100:0.002067975,105:0.007854621):0.003918878):0.003870543):5.803349E-4):0.01490937):0.05537413):0.02552453,((43:0.02405393,(61:0.005268811,60:0.006184229):0.02051473):0.01429325,(((48:5.300205E-4,(51:0.005081727,52:0.002145131):4.689475E-4):0.008138902,(50:0.00642066,49:0.00229205):0.01083612):0.01365119,15:0.05275337):0.03131155):0.002168167):0.006014995):0.01926144):0.002447895):0.002845387,(94:0.02996051,(78:0.009668312,(76:0.008810045,77:0.007422696):0.001750221):0.005562747):0.01525991):0.001752964,((39:0.03471268,((26:0.005384768,25:0.0158059):0.001751049,(28:0.004569594,27:0.01134461):0.006058855):0.009822098):0.002274155,95:0.0175138):0.003183485):0.002029727,((59:0.02179356,((((41:0.03905457,(34:0.01819963,(92:0.01425466,65:0.01204374):0.01203131):0.007452934):0.002838682,(93:0.01125941,(82:0.006106604,35:9.580008E-4):0.0118827):0.002947305):0.007591651,(37:0.02137931,32:0.01981871):0.001532131):0.001992676,((79:0.03992066,72:0.01049148):2.026237E-4,87:0.01556971):0.003727796):0.001263186):0.004438393,(73:0.03807934,11:0.02124606):0.003511656):5.695607E-5):0.00143215):0.003926451,64:0.05101392):0.005241699):0.001973073):0.001801751,((68:0.005056619,66:0.014729):0.01788664,3:0.01953948):0.006734218,1:0.01864727);
[81] tree 'run1.5405000'=[&R] (((67:0.001842504,14:0.008810856):0.02260201,((91:0.0193155,33:0.0330312):0.01328989,(((80:0.01727512,110:0.01613087):0.009526287,(((((89:0.02860269,40:0.02099532):0.00844179,((12:0.03364918,(81:0.01612573,((13:0.01779092,(7:0.004786244,38:3.061011E-4):0.01140717):5.725204E-4,((((31:0.005403603,5:0.01613969):6.565779E-5,30:0.00584191):0.003474666,6:0.01182622):0.02110814,19:0.01611104):0.005294352):0.001289642):0.003661347):0.002787156,(42:0.06586936,(((109:0.02182786,(63:0.0648921,(((((((97:3.240071E-4,98:0.01403065):0.00402079,96:3.024664E-4):0.01365159,(((((18:0.01436162,(74:0.01447053,16:5.082638E-4):0.01256557):0.0131446,(17:0.01343108,(85:0.005886107,((84:0.002782144,83:0.008662272):0.002951496,86:0.0110423):2.56014E-4):0.001237933):0.002696889):0.004070273,(75:0.006742386,90:5.985678E-4):0.03596252):0.002701192,(70:0.03833306,(24:0.006498752,69:0.007463933):0.01244214):0.008331017):0.002010665,88:0.007323873):1.367729E-4):0.0134125,47:0.08424995):7.41979E-4,(29:0.008775608,2:0.002973265):0.01675634):0.003507373,(10:0.009130997,(62:0.05962202,((44:0.01165586,(((8:0.00385612,(56:7.667729E-4,(55:1.443794E-4,54:0.001875173):0.001635516):0.008824931):0.007804478,(((58:0.003777927,57:5.543015E-5):0.01738388,46:0.006851025):0.005995717,(((21:1.076142E-4,22:1.403073E-4):0.003708836,20:5.286711E-5):0.004305898,23:0.01100716):0.01734381):0.003036081):8.554375E-4,((45:0.03258867,53:0.02822344):0.003572156,9:0.01151465):0.005627184):0.001021305):0.007067742,(4:0.008325823,71:0.004975286):0.004376439):0.002922556):0.006402011):8.466424E-4):0.001445598,36:0.02265484):0.001906283):7.504138E-4):0.006024656,((108:0.010996,(104:0.02036037,(101:9.502621E-4,99:0.001378627):0.005259879):0.00234804):0.005735041,((103:0.00873249,102:0.001114747):0.002642931,(107:0.005721271,(106:0.01226505,(100:0.002067975,105:0.007854621):0.003918878):0.003870543):5.803349E-4):0.01490937):0.05537413):0.02552453,((43:0.02405393,(61:0.005268811,60:0.006184229):0.02051473):0.01429325,(((48:5.300205E-4,(51:0.005081727,52:0.002145131):4.689475E-4):0.008138902,(50:0.00642066,49:0.00229205):0.01083612):0.01365119,15:0.05275337):0.03131155):0.002168167):0.006014995):0.01926144):0.002447895):0.002845387,(94:0.02996051,(78:0.009668312,(76:0.008810045,77:0.007422696):0.001750221):0.005562747):0.01525991):0.001752964,((39:0.03471268,((26:0.005384768,25:0.0158059):0.001751049,(28:0.004569594,27:0.01134461):0.006058855):0.009822098):0.002274155,95:0.0175138):0.003183485):0.002029727,((59:0.02179356,((((41:0.03905457,(34:0.01819963,(92:0.01425466,65:0.01204374):0.01203131):0.007452934):0.002838682,(93:0.01125941,(82:0.006106604,35:9.580008E-4):0.0118827):0.002947305):0.007591651,(37:0.02137931,32:0.01981871):0.001532131):0.001992676,((79:0.03992066,72:0.01049148):2.026237E-4,87:0.01556971):0.003727796):0.001263186):0.004438393,(73:0.03807934,11:0.02124606):0.003511656):5.695607E-5):0.00143215):0.003926451,64:0.05101392):0.005241699):0.001973073):0.001801751,((68:0.005056619,66:0.014729):0.01788664,3:0.01953948):0.006734218,1:0.01864727);
[82] tree 'run1.5410000'=[&R] (((67:0.001842504,14:0.008810856):0.02260201,((91:0.0193155,33:0.0330312):0.01328989,(((80:0.01727512,110:0.01613087):0.009526287,(((((89:0.02860269,40:0.02099532):0.00844179,((12:0.03364918,(81:0.01612573,((13:0.01779092,(7:0.004786244,38:3.061011E-4):0.01140717):5.725204E-4,((((31:0.005403603,5:0.01613969):6.565779E-5,30:0.00584191):0.003474666,6:0.01182622):0.02110814,19:0.01611104):0.005294352):0.001289642):0.003661347):0.002787156,(42:0.06586936,(((109:0.02182786,(63:0.0648921,(((((((97:3.240071E-4,98:0.01403065):0.00402079,96:3.024664E-4):0.01365159,(((((18:0.01436162,(74:0.01447053,16:5.082638E-4):0.01256557):0.0131446,(17:0.01343108,(85:0.005886107,((84:0.002782144,83:0.008662272):0.002951496,86:0.0110423):2.56014E-4):0.001237933):0.002696889):0.004070273,(75:0.006742386,90:5.985678E-4):0.03596252):0.002701192,(70:0.03833306,(24:0.006498752,69:0.007463933):0.01244214):0.008331017):0.002010665,88:0.007323873):1.367729E-4):0.0134125,47:0.08424995):7.41979E-4,(29:0.008775608,2:0.002973265):0.01675634):0.003507373,(10:0.009130997,(62:0.05962202,((44:0.01165586,(((8:0.00385612,(56:7.667729E-4,(55:1.443794E-4,54:0.001875173):0.001635516):0.008824931):0.007804478,(((58:0.003777927,57:5.543015E-5):0.01738388,46:0.006851025):0.005995717,(((21:1.076142E-4,22:1.403073E-4):0.003708836,20:5.286711E-5):0.004305898,23:0.01100716):0.01734381):0.003036081):8.554375E-4,((45:0.03258867,53:0.02822344):0.003572156,9:0.01151465):0.005627184):0.001021305):0.007067742,(4:0.008325823,71:0.004975286):0.004376439):0.002922556):0.006402011):8.466424E-4):0.001445598,36:0.02265484):0.001906283):7.504138E-4):0.006024656,((108:0.010996,(104:0.02036037,(101:9.502621E-4,99:0.001378627):0.005259879):0.00234804):0.005735041,((103:0.00873249,102:0.001114747):0.002642931,(107:0.005721271,(106:0.01226505,(100:0.002067975,105:0.007854621):0.003918878):0.003870543):5.803349E-4):0.01490937):0.05537413):0.02552453,((43:0.02405393,(61:0.005268811,60:0.006184229):0.02051473):0.01429325,(((48:5.300205E-4,(51:0.005081727,52:0.002145131):4.689475E-4):0.008138902,(50:0.00642066,49:0.00229205):0.01083612):0.01365119,15:0.05275337):0.03131155):0.002168167):0.006014995):0.01926144):0.002447895):0.002845387,(94:0.02996051,(78:0.009668312,(76:0.008810045,77:0.007422696):0.001750221):0.005562747):0.01525991):0.001752964,((39:0.03471268,((26:0.005384768,25:0.0158059):0.001751049,(28:0.004569594,27:0.01134461):0.006058855):0.009822098):0.002274155,95:0.0175138):0.003183485):0.002029727,((59:0.02179356,((((41:0.03905457,(34:0.01819963,(92:0.01425466,65:0.01204374):0.01203131):0.007452934):0.002838682,(93:0.01125941,(82:0.006106604,35:9.580008E-4):0.0118827):0.002947305):0.007591651,(37:0.02137931,32:0.01981871):0.001532131):0.001992676,((79:0.03992066,72:0.01049148):2.026237E-4,87:0.01556971):0.003727796):0.001263186):0.004438393,(73:0.03807934,11:0.02124606):0.003511656):5.695607E-5):0.00143215):0.003926451,64:0.05101392):0.005241699):0.001973073):0.001801751,((68:0.005056619,66:0.014729):0.01788664,3:0.01953948):0.006734218,1:0.01864727);
[83] tree 'run1.5415000'=[&R] (((67:0.001842504,14:0.008810856):0.02260201,((91:0.0193155,33:0.0330312):0.01328989,(((80:0.01727512,110:0.01613087):0.009526287,(((((89:0.02860269,40:0.02099532):0.00844179,((12:0.03364918,(81:0.01612573,((13:0.01779092,(7:0.004786244,38:3.061011E-4):0.01140717):5.725204E-4,((((31:0.005403603,5:0.01613969):6.565779E-5,30:0.00584191):0.003474666,6:0.01182622):0.02110814,19:0.01611104):0.005294352):0.001289642):0.003661347):0.002787156,(42:0.06586936,(((109:0.02182786,(63:0.0648921,(((((((97:3.240071E-4,98:0.01403065):0.00402079,96:3.024664E-4):0.01365159,(((((18:0.01436162,(74:0.01447053,16:5.082638E-4):0.01256557):0.0131446,(17:0.01343108,(85:0.005886107,((84:0.002782144,83:0.008662272):0.002951496,86:0.0110423):2.56014E-4):0.001237933):0.002696889):0.004070273,(75:0.006742386,90:5.985678E-4):0.03596252):0.002701192,(70:0.03833306,(24:0.006498752,69:0.007463933):0.01244214):0.008331017):0.002010665,88:0.007323873):1.367729E-4):0.0134125,47:0.08424995):7.41979E-4,(29:0.008775608,2:0.002973265):0.01675634):0.003507373,(10:0.009130997,(62:0.05962202,((44:0.01165586,(((8:0.00385612,(56:7.667729E-4,(55:1.443794E-4,54:0.001875173):0.001635516):0.008824931):0.007804478,(((58:0.003777927,57:5.543015E-5):0.01738388,46:0.006851025):0.005995717,(((21:1.076142E-4,22:1.403073E-4):0.003708836,20:5.286711E-5):0.004305898,23:0.01100716):0.01734381):0.003036081):8.554375E-4,((45:0.03258867,53:0.02822344):0.003572156,9:0.01151465):0.005627184):0.001021305):0.007067742,(4:0.008325823,71:0.004975286):0.004376439):0.002922556):0.006402011):8.466424E-4):0.001445598,36:0.02265484):0.001906283):7.504138E-4):0.006024656,((108:0.010996,(104:0.02036037,(101:9.502621E-4,99:0.001378627):0.005259879):0.00234804):0.005735041,((103:0.00873249,102:0.001114747):0.002642931,(107:0.005721271,(106:0.01226505,(100:0.002067975,105:0.007854621):0.003918878):0.003870543):5.803349E-4):0.01490937):0.05537413):0.02552453,((43:0.02405393,(61:0.005268811,60:0.006184229):0.02051473):0.01429325,(((48:5.300205E-4,(51:0.005081727,52:0.002145131):4.689475E-4):0.008138902,(50:0.00642066,49:0.00229205):0.01083612):0.01365119,15:0.05275337):0.03131155):0.002168167):0.006014995):0.01926144):0.002447895):0.002845387,(94:0.02996051,(78:0.009668312,(76:0.008810045,77:0.007422696):0.001750221):0.005562747):0.01525991):0.001752964,((39:0.03471268,((26:0.005384768,25:0.0158059):0.001751049,(28:0.004569594,27:0.01134461):0.006058855):0.009822098):0.002274155,95:0.0175138):0.003183485):0.002029727,((59:0.02179356,((((41:0.03905457,(34:0.01819963,(92:0.01425466,65:0.01204374):0.01203131):0.007452934):0.002838682,(93:0.01125941,(82:0.006106604,35:9.580008E-4):0.0118827):0.002947305):0.007591651,(37:0.02137931,32:0.01981871):0.001532131):0.001992676,((79:0.03992066,72:0.01049148):2.026237E-4,87:0.01556971):0.003727796):0.001263186):0.004438393,(73:0.03807934,11:0.02124606):0.003511656):5.695607E-5):0.00143215):0.003926451,64:0.05101392):0.005241699):0.001973073):0.001801751,((68:0.005056619,66:0.014729):0.01788664,3:0.01953948):0.006734218,1:0.01864727);
[84] tree 'run1.5420000'=[&R] (((67:0.001842504,14:0.008810856):0.02260201,((91:0.0193155,33:0.0330312):0.01328989,(((80:0.01727512,110:0.01613087):0.009526287,(((((89:0.02860269,40:0.02099532):0.00844179,((12:0.03364918,(81:0.01612573,((13:0.01779092,(7:0.004786244,38:3.061011E-4):0.01140717):5.725204E-4,((((31:0.005403603,5:0.01613969):6.565779E-5,30:0.00584191):0.003474666,6:0.01182622):0.02110814,19:0.01611104):0.005294352):0.001289642):0.003661347):0.002787156,(42:0.06586936,(((109:0.02182786,(63:0.0648921,(((((((97:3.240071E-4,98:0.01403065):0.00402079,96:3.024664E-4):0.01365159,(((((18:0.01436162,(74:0.01447053,16:5.082638E-4):0.01256557):0.0131446,(17:0.01343108,(85:0.005886107,((84:0.002782144,83:0.008662272):0.002951496,86:0.0110423):2.56014E-4):0.001237933):0.002696889):0.004070273,(75:0.006742386,90:5.985678E-4):0.03596252):0.002701192,(70:0.03833306,(24:0.006498752,69:0.007463933):0.01244214):0.008331017):0.002010665,88:0.007323873):1.367729E-4):0.0134125,47:0.08424995):7.41979E-4,(29:0.008775608,2:0.002973265):0.01675634):0.003507373,(10:0.009130997,(62:0.05962202,((44:0.01165586,(((8:0.00385612,(56:7.667729E-4,(55:1.443794E-4,54:0.001875173):0.001635516):0.008824931):0.007804478,(((58:0.003777927,57:5.543015E-5):0.01738388,46:0.006851025):0.005995717,(((21:1.076142E-4,22:1.403073E-4):0.003708836,20:5.286711E-5):0.004305898,23:0.01100716):0.01734381):0.003036081):8.554375E-4,((45:0.03258867,53:0.02822344):0.003572156,9:0.01151465):0.005627184):0.001021305):0.007067742,(4:0.008325823,71:0.004975286):0.004376439):0.002922556):0.006402011):8.466424E-4):0.001445598,36:0.02265484):0.001906283):7.504138E-4):0.006024656,((108:0.010996,(104:0.02036037,(101:9.502621E-4,99:0.001378627):0.005259879):0.00234804):0.005735041,((103:0.00873249,102:0.001114747):0.002642931,(107:0.005721271,(106:0.01226505,(100:0.002067975,105:0.007854621):0.003918878):0.003870543):5.803349E-4):0.01490937):0.05537413):0.02552453,((43:0.02405393,(61:0.005268811,60:0.006184229):0.02051473):0.01429325,(((48:5.300205E-4,(51:0.005081727,52:0.002145131):4.689475E-4):0.008138902,(50:0.00642066,49:0.00229205):0.01083612):0.01365119,15:0.05275337):0.03131155):0.002168167):0.006014995):0.01926144):0.002447895):0.002845387,(94:0.02996051,(78:0.009668312,(76:0.008810045,77:0.007422696):0.001750221):0.005562747):0.01525991):0.001752964,((39:0.03471268,((26:0.005384768,25:0.0158059):0.001751049,(28:0.004569594,27:0.01134461):0.006058855):0.009822098):0.002274155,95:0.0175138):0.003183485):0.002029727,((59:0.02179356,((((41:0.03905457,(34:0.01819963,(92:0.01425466,65:0.01204374):0.01203131):0.007452934):0.002838682,(93:0.01125941,(82:0.006106604,35:9.580008E-4):0.0118827):0.002947305):0.007591651,(37:0.02137931,32:0.01981871):0.001532131):0.001992676,((79:0.03992066,72:0.01049148):2.026237E-4,87:0.01556971):0.003727796):0.001263186):0.004438393,(73:0.03807934,11:0.02124606):0.003511656):5.695607E-5):0.00143215):0.003926451,64:0.05101392):0.005241699):0.001973073):0.001801751,((68:0.005056619,66:0.014729):0.01788664,3:0.01953948):0.006734218,1:0.01864727);
[85] tree 'run1.5425000'=[&R] (((67:0.001842504,14:0.008810856):0.02260201,((91:0.0193155,33:0.0330312):0.01328989,(((80:0.01727512,110:0.01613087):0.009526287,(((((89:0.02860269,40:0.02099532):0.00844179,((12:0.03364918,(81:0.01612573,((13:0.01779092,(7:0.004786244,38:3.061011E-4):0.01140717):5.725204E-4,((((31:0.005403603,5:0.01613969):6.565779E-5,30:0.00584191):0.003474666,6:0.01182622):0.02110814,19:0.01611104):0.005294352):0.001289642):0.003661347):0.002787156,(42:0.06586936,(((109:0.02182786,(63:0.0648921,(((((((97:3.240071E-4,98:0.01403065):0.00402079,96:3.024664E-4):0.01365159,(((((18:0.01436162,(74:0.01447053,16:5.082638E-4):0.01256557):0.0131446,(17:0.01343108,(85:0.005886107,((84:0.002782144,83:0.008662272):0.002951496,86:0.0110423):2.56014E-4):0.001237933):0.002696889):0.004070273,(75:0.006742386,90:5.985678E-4):0.03596252):0.002701192,(70:0.03833306,(24:0.006498752,69:0.007463933):0.01244214):0.008331017):0.002010665,88:0.007323873):1.367729E-4):0.0134125,47:0.08424995):7.41979E-4,(29:0.008775608,2:0.002973265):0.01675634):0.003507373,(10:0.009130997,(62:0.05962202,((44:0.01165586,(((8:0.00385612,(56:7.667729E-4,(55:1.443794E-4,54:0.001875173):0.001635516):0.008824931):0.007804478,(((58:0.003777927,57:5.543015E-5):0.01738388,46:0.006851025):0.005995717,(((21:1.076142E-4,22:1.403073E-4):0.003708836,20:5.286711E-5):0.004305898,23:0.01100716):0.01734381):0.003036081):8.554375E-4,((45:0.03258867,53:0.02822344):0.003572156,9:0.01151465):0.005627184):0.001021305):0.007067742,(4:0.008325823,71:0.004975286):0.004376439):0.002922556):0.006402011):8.466424E-4):0.001445598,36:0.02265484):0.001906283):7.504138E-4):0.006024656,((108:0.010996,(104:0.02036037,(101:9.502621E-4,99:0.001378627):0.005259879):0.00234804):0.005735041,((103:0.00873249,102:0.001114747):0.002642931,(107:0.005721271,(106:0.01226505,(100:0.002067975,105:0.007854621):0.003918878):0.003870543):5.803349E-4):0.01490937):0.05537413):0.02552453,((43:0.02405393,(61:0.005268811,60:0.006184229):0.02051473):0.01429325,(((48:5.300205E-4,(51:0.005081727,52:0.002145131):4.689475E-4):0.008138902,(50:0.00642066,49:0.00229205):0.01083612):0.01365119,15:0.05275337):0.03131155):0.002168167):0.006014995):0.01926144):0.002447895):0.002845387,(94:0.02996051,(78:0.009668312,(76:0.008810045,77:0.007422696):0.001750221):0.005562747):0.01525991):0.001752964,((39:0.03471268,((26:0.005384768,25:0.0158059):0.001751049,(28:0.004569594,27:0.01134461):0.006058855):0.009822098):0.002274155,95:0.0175138):0.003183485):0.002029727,((59:0.02179356,((((41:0.03905457,(34:0.01819963,(92:0.01425466,65:0.01204374):0.01203131):0.007452934):0.002838682,(93:0.01125941,(82:0.006106604,35:9.580008E-4):0.0118827):0.002947305):0.007591651,(37:0.02137931,32:0.01981871):0.001532131):0.001992676,((79:0.03992066,72:0.01049148):2.026237E-4,87:0.01556971):0.003727796):0.001263186):0.004438393,(73:0.03807934,11:0.02124606):0.003511656):5.695607E-5):0.00143215):0.003926451,64:0.05101392):0.005241699):0.001973073):0.001801751,((68:0.005056619,66:0.014729):0.01788664,3:0.01953948):0.006734218,1:0.01864727);
[86] tree 'run1.5430000'=[&R] (((67:0.001842504,14:0.008810856):0.02260201,((91:0.0193155,33:0.0330312):0.01328989,(((80:0.01727512,110:0.01613087):0.009526287,(((((89:0.02860269,40:0.02099532):0.00844179,((12:0.03364918,(81:0.01612573,((13:0.01779092,(7:0.004786244,38:3.061011E-4):0.01140717):5.725204E-4,((((31:0.005403603,5:0.01613969):6.565779E-5,30:0.00584191):0.003474666,6:0.01182622):0.02110814,19:0.01611104):0.005294352):0.001289642):0.003661347):0.002787156,(42:0.06586936,(((109:0.02182786,(63:0.0648921,(((((((97:3.240071E-4,98:0.01403065):0.00402079,96:3.024664E-4):0.01365159,(((((18:0.01436162,(74:0.01447053,16:5.082638E-4):0.01256557):0.0131446,(17:0.01343108,(85:0.005886107,((84:0.002782144,83:0.008662272):0.002951496,86:0.0110423):2.56014E-4):0.001237933):0.002696889):0.004070273,(75:0.006742386,90:5.985678E-4):0.03596252):0.002701192,(70:0.03833306,(24:0.006498752,69:0.007463933):0.01244214):0.008331017):0.002010665,88:0.007323873):1.367729E-4):0.0134125,47:0.08424995):7.41979E-4,(29:0.008775608,2:0.002973265):0.01675634):0.003507373,(10:0.009130997,(62:0.05962202,((44:0.01165586,(((8:0.00385612,(56:7.667729E-4,(55:1.443794E-4,54:0.001875173):0.001635516):0.008824931):0.007804478,(((58:0.003777927,57:5.543015E-5):0.01738388,46:0.006851025):0.005995717,(((21:1.076142E-4,22:1.403073E-4):0.003708836,20:5.286711E-5):0.004305898,23:0.01100716):0.01734381):0.003036081):8.554375E-4,((45:0.03258867,53:0.02822344):0.003572156,9:0.01151465):0.005627184):0.001021305):0.007067742,(4:0.008325823,71:0.004975286):0.004376439):0.002922556):0.006402011):8.466424E-4):0.001445598,36:0.02265484):0.001906283):7.504138E-4):0.006024656,((108:0.010996,(104:0.02036037,(101:9.502621E-4,99:0.001378627):0.005259879):0.00234804):0.005735041,((103:0.00873249,102:0.001114747):0.002642931,(107:0.005721271,(106:0.01226505,(100:0.002067975,105:0.007854621):0.003918878):0.003870543):5.803349E-4):0.01490937):0.05537413):0.02552453,((43:0.02405393,(61:0.005268811,60:0.006184229):0.02051473):0.01429325,(((48:5.300205E-4,(51:0.005081727,52:0.002145131):4.689475E-4):0.008138902,(50:0.00642066,49:0.00229205):0.01083612):0.01365119,15:0.05275337):0.03131155):0.002168167):0.006014995):0.01926144):0.002447895):0.002845387,(94:0.02996051,(78:0.009668312,(76:0.008810045,77:0.007422696):0.001750221):0.005562747):0.01525991):0.001752964,((39:0.03471268,((26:0.005384768,25:0.0158059):0.001751049,(28:0.004569594,27:0.01134461):0.006058855):0.009822098):0.002274155,95:0.0175138):0.003183485):0.002029727,((59:0.02179356,((((41:0.03905457,(34:0.01819963,(92:0.01425466,65:0.01204374):0.01203131):0.007452934):0.002838682,(93:0.01125941,(82:0.006106604,35:9.580008E-4):0.0118827):0.002947305):0.007591651,(37:0.02137931,32:0.01981871):0.001532131):0.001992676,((79:0.03992066,72:0.01049148):2.026237E-4,87:0.01556971):0.003727796):0.001263186):0.004438393,(73:0.03807934,11:0.02124606):0.003511656):5.695607E-5):0.00143215):0.003926451,64:0.05101392):0.005241699):0.001973073):0.001801751,((68:0.005056619,66:0.014729):0.01788664,3:0.01953948):0.006734218,1:0.01864727);
[87] tree 'run1.5435000'=[&R] (((67:0.001842504,14:0.008810856):0.02260201,((91:0.0193155,33:0.0330312):0.01328989,(((80:0.01727512,110:0.01613087):0.009526287,(((((89:0.02860269,40:0.02099532):0.00844179,((12:0.03364918,(81:0.01612573,((13:0.01779092,(7:0.004786244,38:3.061011E-4):0.01140717):5.725204E-4,((((31:0.005403603,5:0.01613969):6.565779E-5,30:0.00584191):0.003474666,6:0.01182622):0.02110814,19:0.01611104):0.005294352):0.001289642):0.003661347):0.002787156,(42:0.06586936,(((109:0.02182786,(63:0.0648921,(((((((97:3.240071E-4,98:0.01403065):0.00402079,96:3.024664E-4):0.01365159,(((((18:0.01436162,(74:0.01447053,16:5.082638E-4):0.01256557):0.0131446,(17:0.01343108,(85:0.005886107,((84:0.002782144,83:0.008662272):0.002951496,86:0.0110423):2.56014E-4):0.001237933):0.002696889):0.004070273,(75:0.006742386,90:5.985678E-4):0.03596252):0.002701192,(70:0.03833306,(24:0.006498752,69:0.007463933):0.01244214):0.008331017):0.002010665,88:0.007323873):1.367729E-4):0.0134125,47:0.08424995):7.41979E-4,(29:0.008775608,2:0.002973265):0.01675634):0.003507373,(10:0.009130997,(62:0.05962202,((44:0.01165586,(((8:0.00385612,(56:7.667729E-4,(55:1.443794E-4,54:0.001875173):0.001635516):0.008824931):0.007804478,(((58:0.003777927,57:5.543015E-5):0.01738388,46:0.006851025):0.005995717,(((21:1.076142E-4,22:1.403073E-4):0.003708836,20:5.286711E-5):0.004305898,23:0.01100716):0.01734381):0.003036081):8.554375E-4,((45:0.03258867,53:0.02822344):0.003572156,9:0.01151465):0.005627184):0.001021305):0.007067742,(4:0.008325823,71:0.004975286):0.004376439):0.002922556):0.006402011):8.466424E-4):0.001445598,36:0.02265484):0.001906283):7.504138E-4):0.006024656,((108:0.010996,(104:0.02036037,(101:9.502621E-4,99:0.001378627):0.005259879):0.00234804):0.005735041,((103:0.00873249,102:0.001114747):0.002642931,(107:0.005721271,(106:0.01226505,(100:0.002067975,105:0.007854621):0.003918878):0.003870543):5.803349E-4):0.01490937):0.05537413):0.02552453,((43:0.02405393,(61:0.005268811,60:0.006184229):0.02051473):0.01429325,(((48:5.300205E-4,(51:0.005081727,52:0.002145131):4.689475E-4):0.008138902,(50:0.00642066,49:0.00229205):0.01083612):0.01365119,15:0.05275337):0.03131155):0.002168167):0.006014995):0.01926144):0.002447895):0.002845387,(94:0.02996051,(78:0.009668312,(76:0.008810045,77:0.007422696):0.001750221):0.005562747):0.01525991):0.001752964,((39:0.03471268,((26:0.005384768,25:0.0158059):0.001751049,(28:0.004569594,27:0.01134461):0.006058855):0.009822098):0.002274155,95:0.0175138):0.003183485):0.002029727,((59:0.02179356,((((41:0.03905457,(34:0.01819963,(92:0.01425466,65:0.01204374):0.01203131):0.007452934):0.002838682,(93:0.01125941,(82:0.006106604,35:9.580008E-4):0.0118827):0.002947305):0.007591651,(37:0.02137931,32:0.01981871):0.001532131):0.001992676,((79:0.03992066,72:0.01049148):2.026237E-4,87:0.01556971):0.003727796):0.001263186):0.004438393,(73:0.03807934,11:0.02124606):0.003511656):5.695607E-5):0.00143215):0.003926451,64:0.05101392):0.005241699):0.001973073):0.001801751,((68:0.005056619,66:0.014729):0.01788664,3:0.01953948):0.006734218,1:0.01864727);
[88] tree 'run1.5440000'=[&R] (((67:0.001842504,14:0.008810856):0.02260201,((91:0.0193155,33:0.0330312):0.01328989,(((80:0.01727512,110:0.01613087):0.009526287,(((((89:0.02860269,40:0.02099532):0.00844179,((12:0.03364918,(81:0.01612573,((13:0.01779092,(7:0.004786244,38:3.061011E-4):0.01140717):5.725204E-4,((((31:0.005403603,5:0.01613969):6.565779E-5,30:0.00584191):0.003474666,6:0.01182622):0.02110814,19:0.01611104):0.005294352):0.001289642):0.003661347):0.002787156,(42:0.06586936,(((109:0.02182786,(63:0.0648921,(((((((97:3.240071E-4,98:0.01403065):0.00402079,96:3.024664E-4):0.01365159,(((((18:0.01436162,(74:0.01447053,16:5.082638E-4):0.01256557):0.0131446,(17:0.01343108,(85:0.005886107,((84:0.002782144,83:0.008662272):0.002951496,86:0.0110423):2.56014E-4):0.001237933):0.002696889):0.004070273,(75:0.006742386,90:5.985678E-4):0.03596252):0.002701192,(70:0.03833306,(24:0.006498752,69:0.007463933):0.01244214):0.008331017):0.002010665,88:0.007323873):1.367729E-4):0.0134125,47:0.08424995):7.41979E-4,(29:0.008775608,2:0.002973265):0.01675634):0.003507373,(10:0.009130997,(62:0.05962202,((44:0.01165586,(((8:0.00385612,(56:7.667729E-4,(55:1.443794E-4,54:0.001875173):0.001635516):0.008824931):0.007804478,(((58:0.003777927,57:5.543015E-5):0.01738388,46:0.006851025):0.005995717,(((21:1.076142E-4,22:1.403073E-4):0.003708836,20:5.286711E-5):0.004305898,23:0.01100716):0.01734381):0.003036081):8.554375E-4,((45:0.03258867,53:0.02822344):0.003572156,9:0.01151465):0.005627184):0.001021305):0.007067742,(4:0.008325823,71:0.004975286):0.004376439):0.002922556):0.006402011):8.466424E-4):0.001445598,36:0.02265484):0.001906283):7.504138E-4):0.006024656,((108:0.010996,(104:0.02036037,(101:9.502621E-4,99:0.001378627):0.005259879):0.00234804):0.005735041,((103:0.00873249,102:0.001114747):0.002642931,(107:0.005721271,(106:0.01226505,(100:0.002067975,105:0.007854621):0.003918878):0.003870543):5.803349E-4):0.01490937):0.05537413):0.02552453,((43:0.02405393,(61:0.005268811,60:0.006184229):0.02051473):0.01429325,(((48:5.300205E-4,(51:0.005081727,52:0.002145131):4.689475E-4):0.008138902,(50:0.00642066,49:0.00229205):0.01083612):0.01365119,15:0.05275337):0.03131155):0.002168167):0.006014995):0.01926144):0.002447895):0.002845387,(94:0.02996051,(78:0.009668312,(76:0.008810045,77:0.007422696):0.001750221):0.005562747):0.01525991):0.001752964,((39:0.03471268,((26:0.005384768,25:0.0158059):0.001751049,(28:0.004569594,27:0.01134461):0.006058855):0.009822098):0.002274155,95:0.0175138):0.003183485):0.002029727,((59:0.02179356,((((41:0.03905457,(34:0.01819963,(92:0.01425466,65:0.01204374):0.01203131):0.007452934):0.002838682,(93:0.01125941,(82:0.006106604,35:9.580008E-4):0.0118827):0.002947305):0.007591651,(37:0.02137931,32:0.01981871):0.001532131):0.001992676,((79:0.03992066,72:0.01049148):2.026237E-4,87:0.01556971):0.003727796):0.001263186):0.004438393,(73:0.03807934,11:0.02124606):0.003511656):5.695607E-5):0.00143215):0.003926451,64:0.05101392):0.005241699):0.001973073):0.001801751,((68:0.005056619,66:0.014729):0.01788664,3:0.01953948):0.006734218,1:0.01864727);
[89] tree 'run1.5445000'=[&R] (((67:0.001842504,14:0.008810856):0.02260201,((91:0.0193155,33:0.0330312):0.01328989,(((80:0.01727512,110:0.01613087):0.009526287,(((((89:0.02860269,40:0.02099532):0.00844179,((12:0.03364918,(81:0.01612573,((13:0.01779092,(7:0.004786244,38:3.061011E-4):0.01140717):5.725204E-4,((((31:0.005403603,5:0.01613969):6.565779E-5,30:0.00584191):0.003474666,6:0.01182622):0.02110814,19:0.01611104):0.005294352):0.001289642):0.003661347):0.002787156,(42:0.06586936,(((109:0.02182786,(63:0.0648921,(((((((97:3.240071E-4,98:0.01403065):0.00402079,96:3.024664E-4):0.01365159,(((((18:0.01436162,(74:0.01447053,16:5.082638E-4):0.01256557):0.0131446,(17:0.01343108,(85:0.005886107,((84:0.002782144,83:0.008662272):0.002951496,86:0.0110423):2.56014E-4):0.001237933):0.002696889):0.004070273,(75:0.006742386,90:5.985678E-4):0.03596252):0.002701192,(70:0.03833306,(24:0.006498752,69:0.007463933):0.01244214):0.008331017):0.002010665,88:0.007323873):1.367729E-4):0.0134125,47:0.08424995):7.41979E-4,(29:0.008775608,2:0.002973265):0.01675634):0.003507373,(10:0.009130997,(62:0.05962202,((44:0.01165586,(((8:0.00385612,(56:7.667729E-4,(55:1.443794E-4,54:0.001875173):0.001635516):0.008824931):0.007804478,(((58:0.003777927,57:5.543015E-5):0.01738388,46:0.006851025):0.005995717,(((21:1.076142E-4,22:1.403073E-4):0.003708836,20:5.286711E-5):0.004305898,23:0.01100716):0.01734381):0.003036081):8.554375E-4,((45:0.03258867,53:0.02822344):0.003572156,9:0.01151465):0.005627184):0.001021305):0.007067742,(4:0.008325823,71:0.004975286):0.004376439):0.002922556):0.006402011):8.466424E-4):0.001445598,36:0.02265484):0.001906283):7.504138E-4):0.006024656,((108:0.010996,(104:0.02036037,(101:9.502621E-4,99:0.001378627):0.005259879):0.00234804):0.005735041,((103:0.00873249,102:0.001114747):0.002642931,(107:0.005721271,(106:0.01226505,(100:0.002067975,105:0.007854621):0.003918878):0.003870543):5.803349E-4):0.01490937):0.05537413):0.02552453,((43:0.02405393,(61:0.005268811,60:0.006184229):0.02051473):0.01429325,(((48:5.300205E-4,(51:0.005081727,52:0.002145131):4.689475E-4):0.008138902,(50:0.00642066,49:0.00229205):0.01083612):0.01365119,15:0.05275337):0.03131155):0.002168167):0.006014995):0.01926144):0.002447895):0.002845387,(94:0.02996051,(78:0.009668312,(76:0.008810045,77:0.007422696):0.001750221):0.005562747):0.01525991):0.001752964,((39:0.03471268,((26:0.005384768,25:0.0158059):0.001751049,(28:0.004569594,27:0.01134461):0.006058855):0.009822098):0.002274155,95:0.0175138):0.003183485):0.002029727,((59:0.02179356,((((41:0.03905457,(34:0.01819963,(92:0.01425466,65:0.01204374):0.01203131):0.007452934):0.002838682,(93:0.01125941,(82:0.006106604,35:9.580008E-4):0.0118827):0.002947305):0.007591651,(37:0.02137931,32:0.01981871):0.001532131):0.001992676,((79:0.03992066,72:0.01049148):2.026237E-4,87:0.01556971):0.003727796):0.001263186):0.004438393,(73:0.03807934,11:0.02124606):0.003511656):5.695607E-5):0.00143215):0.003926451,64:0.05101392):0.005241699):0.001973073):0.001801751,((68:0.005056619,66:0.014729):0.01788664,3:0.01953948):0.006734218,1:0.01864727);
[90] tree 'run1.5450000'=[&R] (((67:0.001842504,14:0.008810856):0.02260201,((91:0.0193155,33:0.0330312):0.01328989,(((80:0.01727512,110:0.01613087):0.009526287,(((((89:0.02860269,40:0.02099532):0.00844179,((12:0.03364918,(81:0.01612573,((13:0.01779092,(7:0.004786244,38:3.061011E-4):0.01140717):5.725204E-4,((((31:0.005403603,5:0.01613969):6.565779E-5,30:0.00584191):0.003474666,6:0.01182622):0.02110814,19:0.01611104):0.005294352):0.001289642):0.003661347):0.002787156,(42:0.06586936,(((109:0.02182786,(63:0.0648921,(((((((97:3.240071E-4,98:0.01403065):0.00402079,96:3.024664E-4):0.01365159,(((((18:0.01436162,(74:0.01447053,16:5.082638E-4):0.01256557):0.0131446,(17:0.01343108,(85:0.005886107,((84:0.002782144,83:0.008662272):0.002951496,86:0.0110423):2.56014E-4):0.001237933):0.002696889):0.004070273,(75:0.006742386,90:5.985678E-4):0.03596252):0.002701192,(70:0.03833306,(24:0.006498752,69:0.007463933):0.01244214):0.008331017):0.002010665,88:0.007323873):1.367729E-4):0.0134125,47:0.08424995):7.41979E-4,(29:0.008775608,2:0.002973265):0.01675634):0.003507373,(10:0.009130997,(62:0.05962202,((44:0.01165586,(((8:0.00385612,(56:7.667729E-4,(55:1.443794E-4,54:0.001875173):0.001635516):0.008824931):0.007804478,(((58:0.003777927,57:5.543015E-5):0.01738388,46:0.006851025):0.005995717,(((21:1.076142E-4,22:1.403073E-4):0.003708836,20:5.286711E-5):0.004305898,23:0.01100716):0.01734381):0.003036081):8.554375E-4,((45:0.03258867,53:0.02822344):0.003572156,9:0.01151465):0.005627184):0.001021305):0.007067742,(4:0.008325823,71:0.004975286):0.004376439):0.002922556):0.006402011):8.466424E-4):0.001445598,36:0.02265484):0.001906283):7.504138E-4):0.006024656,((108:0.010996,(104:0.02036037,(101:9.502621E-4,99:0.001378627):0.005259879):0.00234804):0.005735041,((103:0.00873249,102:0.001114747):0.002642931,(107:0.005721271,(106:0.01226505,(100:0.002067975,105:0.007854621):0.003918878):0.003870543):5.803349E-4):0.01490937):0.05537413):0.02552453,((43:0.02405393,(61:0.005268811,60:0.006184229):0.02051473):0.01429325,(((48:5.300205E-4,(51:0.005081727,52:0.002145131):4.689475E-4):0.008138902,(50:0.00642066,49:0.00229205):0.01083612):0.01365119,15:0.05275337):0.03131155):0.002168167):0.006014995):0.01926144):0.002447895):0.002845387,(94:0.02996051,(78:0.009668312,(76:0.008810045,77:0.007422696):0.001750221):0.005562747):0.01525991):0.001752964,((39:0.03471268,((26:0.005384768,25:0.0158059):0.001751049,(28:0.004569594,27:0.01134461):0.006058855):0.009822098):0.002274155,95:0.0175138):0.003183485):0.002029727,((59:0.02179356,((((41:0.03905457,(34:0.01819963,(92:0.01425466,65:0.01204374):0.01203131):0.007452934):0.002838682,(93:0.01125941,(82:0.006106604,35:9.580008E-4):0.0118827):0.002947305):0.007591651,(37:0.02137931,32:0.01981871):0.001532131):0.001992676,((79:0.03992066,72:0.01049148):2.026237E-4,87:0.01556971):0.003727796):0.001263186):0.004438393,(73:0.03807934,11:0.02124606):0.003511656):5.695607E-5):0.00143215):0.003926451,64:0.05101392):0.005241699):0.001973073):0.001801751,((68:0.005056619,66:0.014729):0.01788664,3:0.01953948):0.006734218,1:0.01864727);
[91] tree 'run1.5455000'=[&R] (((67:0.001842504,14:0.008810856):0.02260201,((91:0.0193155,33:0.0330312):0.01328989,(((80:0.01727512,110:0.01613087):0.009526287,(((((89:0.02860269,40:0.02099532):0.00844179,((12:0.03364918,(81:0.01612573,((13:0.01779092,(7:0.004786244,38:3.061011E-4):0.01140717):5.725204E-4,((((31:0.005403603,5:0.01613969):6.565779E-5,30:0.00584191):0.003474666,6:0.01182622):0.02110814,19:0.01611104):0.005294352):0.001289642):0.003661347):0.002787156,(42:0.06586936,(((109:0.02182786,(63:0.0648921,(((((((97:3.240071E-4,98:0.01403065):0.00402079,96:3.024664E-4):0.01365159,(((((18:0.01436162,(74:0.01447053,16:5.082638E-4):0.01256557):0.0131446,(17:0.01343108,(85:0.005886107,((84:0.002782144,83:0.008662272):0.002951496,86:0.0110423):2.56014E-4):0.001237933):0.002696889):0.004070273,(75:0.006742386,90:5.985678E-4):0.03596252):0.002701192,(70:0.03833306,(24:0.006498752,69:0.007463933):0.01244214):0.008331017):0.002010665,88:0.007323873):1.367729E-4):0.0134125,47:0.08424995):7.41979E-4,(29:0.008775608,2:0.002973265):0.01675634):0.003507373,(10:0.009130997,(62:0.05962202,((44:0.01165586,(((8:0.00385612,(56:7.667729E-4,(55:1.443794E-4,54:0.001875173):0.001635516):0.008824931):0.007804478,(((58:0.003777927,57:5.543015E-5):0.01738388,46:0.006851025):0.005995717,(((21:1.076142E-4,22:1.403073E-4):0.003708836,20:5.286711E-5):0.004305898,23:0.01100716):0.01734381):0.003036081):8.554375E-4,((45:0.03258867,53:0.02822344):0.003572156,9:0.01151465):0.005627184):0.001021305):0.007067742,(4:0.008325823,71:0.004975286):0.004376439):0.002922556):0.006402011):8.466424E-4):0.001445598,36:0.02265484):0.001906283):7.504138E-4):0.006024656,((108:0.010996,(104:0.02036037,(101:9.502621E-4,99:0.001378627):0.005259879):0.00234804):0.005735041,((103:0.00873249,102:0.001114747):0.002642931,(107:0.005721271,(106:0.01226505,(100:0.002067975,105:0.007854621):0.003918878):0.003870543):5.803349E-4):0.01490937):0.05537413):0.02552453,((43:0.02405393,(61:0.005268811,60:0.006184229):0.02051473):0.01429325,(((48:5.300205E-4,(51:0.005081727,52:0.002145131):4.689475E-4):0.008138902,(50:0.00642066,49:0.00229205):0.01083612):0.01365119,15:0.05275337):0.03131155):0.002168167):0.006014995):0.01926144):0.002447895):0.002845387,(94:0.02996051,(78:0.009668312,(76:0.008810045,77:0.007422696):0.001750221):0.005562747):0.01525991):0.001752964,((39:0.03471268,((26:0.005384768,25:0.0158059):0.001751049,(28:0.004569594,27:0.01134461):0.006058855):0.009822098):0.002274155,95:0.0175138):0.003183485):0.002029727,((59:0.02179356,((((41:0.03905457,(34:0.01819963,(92:0.01425466,65:0.01204374):0.01203131):0.007452934):0.002838682,(93:0.01125941,(82:0.006106604,35:9.580008E-4):0.0118827):0.002947305):0.007591651,(37:0.02137931,32:0.01981871):0.001532131):0.001992676,((79:0.03992066,72:0.01049148):2.026237E-4,87:0.01556971):0.003727796):0.001263186):0.004438393,(73:0.03807934,11:0.02124606):0.003511656):5.695607E-5):0.00143215):0.003926451,64:0.05101392):0.005241699):0.001973073):0.001801751,((68:0.005056619,66:0.014729):0.01788664,3:0.01953948):0.006734218,1:0.01864727);
[92] tree 'run1.5460000'=[&R] (((67:0.001842504,14:0.008810856):0.02260201,((91:0.0193155,33:0.0330312):0.01328989,(((80:0.01727512,110:0.01613087):0.009526287,(((((89:0.02860269,40:0.02099532):0.00844179,((12:0.03364918,(81:0.01612573,((13:0.01779092,(7:0.004786244,38:3.061011E-4):0.01140717):5.725204E-4,((((31:0.005403603,5:0.01613969):6.565779E-5,30:0.00584191):0.003474666,6:0.01182622):0.02110814,19:0.01611104):0.005294352):0.001289642):0.003661347):0.002787156,(42:0.06586936,(((109:0.02182786,(63:0.0648921,(((((((97:3.240071E-4,98:0.01403065):0.00402079,96:3.024664E-4):0.01365159,(((((18:0.01436162,(74:0.01447053,16:5.082638E-4):0.01256557):0.0131446,(17:0.01343108,(85:0.005886107,((84:0.002782144,83:0.008662272):0.002951496,86:0.0110423):2.56014E-4):0.001237933):0.002696889):0.004070273,(75:0.006742386,90:5.985678E-4):0.03596252):0.002701192,(70:0.03833306,(24:0.006498752,69:0.007463933):0.01244214):0.008331017):0.002010665,88:0.007323873):1.367729E-4):0.0134125,47:0.08424995):7.41979E-4,(29:0.008775608,2:0.002973265):0.01675634):0.003507373,(10:0.009130997,(62:0.05962202,((44:0.01165586,(((8:0.00385612,(56:7.667729E-4,(55:1.443794E-4,54:0.001875173):0.001635516):0.008824931):0.007804478,(((58:0.003777927,57:5.543015E-5):0.01738388,46:0.006851025):0.005995717,(((21:1.076142E-4,22:1.403073E-4):0.003708836,20:5.286711E-5):0.004305898,23:0.01100716):0.01734381):0.003036081):8.554375E-4,((45:0.03258867,53:0.02822344):0.003572156,9:0.01151465):0.005627184):0.001021305):0.007067742,(4:0.008325823,71:0.004975286):0.004376439):0.002922556):0.006402011):8.466424E-4):0.001445598,36:0.02265484):0.001906283):7.504138E-4):0.006024656,((108:0.010996,(104:0.02036037,(101:9.502621E-4,99:0.001378627):0.005259879):0.00234804):0.005735041,((103:0.00873249,102:0.001114747):0.002642931,(107:0.005721271,(106:0.01226505,(100:0.002067975,105:0.007854621):0.003918878):0.003870543):5.803349E-4):0.01490937):0.05537413):0.02552453,((43:0.02405393,(61:0.005268811,60:0.006184229):0.02051473):0.01429325,(((48:5.300205E-4,(51:0.005081727,52:0.002145131):4.689475E-4):0.008138902,(50:0.00642066,49:0.00229205):0.01083612):0.01365119,15:0.05275337):0.03131155):0.002168167):0.006014995):0.01926144):0.002447895):0.002845387,(94:0.02996051,(78:0.009668312,(76:0.008810045,77:0.007422696):0.001750221):0.005562747):0.01525991):0.001752964,((39:0.03471268,((26:0.005384768,25:0.0158059):0.001751049,(28:0.004569594,27:0.01134461):0.006058855):0.009822098):0.002274155,95:0.0175138):0.003183485):0.002029727,((59:0.02179356,((((41:0.03905457,(34:0.01819963,(92:0.01425466,65:0.01204374):0.01203131):0.007452934):0.002838682,(93:0.01125941,(82:0.006106604,35:9.580008E-4):0.0118827):0.002947305):0.007591651,(37:0.02137931,32:0.01981871):0.001532131):0.001992676,((79:0.03992066,72:0.01049148):2.026237E-4,87:0.01556971):0.003727796):0.001263186):0.004438393,(73:0.03807934,11:0.02124606):0.003511656):5.695607E-5):0.00143215):0.003926451,64:0.05101392):0.005241699):0.001973073):0.001801751,((68:0.005056619,66:0.014729):0.01788664,3:0.01953948):0.006734218,1:0.01864727);
[93] tree 'run1.5465000'=[&R] (((67:0.001842504,14:0.008810856):0.02260201,((91:0.0193155,33:0.0330312):0.01328989,(((80:0.01727512,110:0.01613087):0.009526287,(((((89:0.02860269,40:0.02099532):0.00844179,((12:0.03364918,(81:0.01612573,((13:0.01779092,(7:0.004786244,38:3.061011E-4):0.01140717):5.725204E-4,((((31:0.005403603,5:0.01613969):6.565779E-5,30:0.00584191):0.003474666,6:0.01182622):0.02110814,19:0.01611104):0.005294352):0.001289642):0.003661347):0.002787156,(42:0.06586936,(((109:0.02182786,(63:0.0648921,(((((((97:3.240071E-4,98:0.01403065):0.00402079,96:3.024664E-4):0.01365159,(((((18:0.01436162,(74:0.01447053,16:5.082638E-4):0.01256557):0.0131446,(17:0.01343108,(85:0.005886107,((84:0.002782144,83:0.008662272):0.002951496,86:0.0110423):2.56014E-4):0.001237933):0.002696889):0.004070273,(75:0.006742386,90:5.985678E-4):0.03596252):0.002701192,(70:0.03833306,(24:0.006498752,69:0.007463933):0.01244214):0.008331017):0.002010665,88:0.007323873):1.367729E-4):0.0134125,47:0.08424995):7.41979E-4,(29:0.008775608,2:0.002973265):0.01675634):0.003507373,(10:0.009130997,(62:0.05962202,((44:0.01165586,(((8:0.00385612,(56:7.667729E-4,(55:1.443794E-4,54:0.001875173):0.001635516):0.008824931):0.007804478,(((58:0.003777927,57:5.543015E-5):0.01738388,46:0.006851025):0.005995717,(((21:1.076142E-4,22:1.403073E-4):0.003708836,20:5.286711E-5):0.004305898,23:0.01100716):0.01734381):0.003036081):8.554375E-4,((45:0.03258867,53:0.02822344):0.003572156,9:0.01151465):0.005627184):0.001021305):0.007067742,(4:0.008325823,71:0.004975286):0.004376439):0.002922556):0.006402011):8.466424E-4):0.001445598,36:0.02265484):0.001906283):7.504138E-4):0.006024656,((108:0.010996,(104:0.02036037,(101:9.502621E-4,99:0.001378627):0.005259879):0.00234804):0.005735041,((103:0.00873249,102:0.001114747):0.002642931,(107:0.005721271,(106:0.01226505,(100:0.002067975,105:0.007854621):0.003918878):0.003870543):5.803349E-4):0.01490937):0.05537413):0.02552453,((43:0.02405393,(61:0.005268811,60:0.006184229):0.02051473):0.01429325,(((48:5.300205E-4,(51:0.005081727,52:0.002145131):4.689475E-4):0.008138902,(50:0.00642066,49:0.00229205):0.01083612):0.01365119,15:0.05275337):0.03131155):0.002168167):0.006014995):0.01926144):0.002447895):0.002845387,(94:0.02996051,(78:0.009668312,(76:0.008810045,77:0.007422696):0.001750221):0.005562747):0.01525991):0.001752964,((39:0.03471268,((26:0.005384768,25:0.0158059):0.001751049,(28:0.004569594,27:0.01134461):0.006058855):0.009822098):0.002274155,95:0.0175138):0.003183485):0.002029727,((59:0.02179356,((((41:0.03905457,(34:0.01819963,(92:0.01425466,65:0.01204374):0.01203131):0.007452934):0.002838682,(93:0.01125941,(82:0.006106604,35:9.580008E-4):0.0118827):0.002947305):0.007591651,(37:0.02137931,32:0.01981871):0.001532131):0.001992676,((79:0.03992066,72:0.01049148):2.026237E-4,87:0.01556971):0.003727796):0.001263186):0.004438393,(73:0.03807934,11:0.02124606):0.003511656):5.695607E-5):0.00143215):0.003926451,64:0.05101392):0.005241699):0.001973073):0.001801751,((68:0.005056619,66:0.014729):0.01788664,3:0.01953948):0.006734218,1:0.01864727);
[94] tree 'run1.5470000'=[&R] (((67:0.001842504,14:0.008810856):0.02260201,((91:0.0193155,33:0.0330312):0.01328989,(((80:0.01727512,110:0.01613087):0.009526287,(((((89:0.02860269,40:0.02099532):0.00844179,((12:0.03364918,(81:0.01612573,((13:0.01779092,(7:0.004786244,38:3.061011E-4):0.01140717):5.725204E-4,((((31:0.005403603,5:0.01613969):6.565779E-5,30:0.00584191):0.003474666,6:0.01182622):0.02110814,19:0.01611104):0.005294352):0.001289642):0.003661347):0.002787156,(42:0.06586936,(((109:0.02182786,(63:0.0648921,(((((((97:3.240071E-4,98:0.01403065):0.00402079,96:3.024664E-4):0.01365159,(((((18:0.01436162,(74:0.01447053,16:5.082638E-4):0.01256557):0.0131446,(17:0.01343108,(85:0.005886107,((84:0.002782144,83:0.008662272):0.002951496,86:0.0110423):2.56014E-4):0.001237933):0.002696889):0.004070273,(75:0.006742386,90:5.985678E-4):0.03596252):0.002701192,(70:0.03833306,(24:0.006498752,69:0.007463933):0.01244214):0.008331017):0.002010665,88:0.007323873):1.367729E-4):0.0134125,47:0.08424995):7.41979E-4,(29:0.008775608,2:0.002973265):0.01675634):0.003507373,(10:0.009130997,(62:0.05962202,((44:0.01165586,(((8:0.00385612,(56:7.667729E-4,(55:1.443794E-4,54:0.001875173):0.001635516):0.008824931):0.007804478,(((58:0.003777927,57:5.543015E-5):0.01738388,46:0.006851025):0.005995717,(((21:1.076142E-4,22:1.403073E-4):0.003708836,20:5.286711E-5):0.004305898,23:0.01100716):0.01734381):0.003036081):8.554375E-4,((45:0.03258867,53:0.02822344):0.003572156,9:0.01151465):0.005627184):0.001021305):0.007067742,(4:0.008325823,71:0.004975286):0.004376439):0.002922556):0.006402011):8.466424E-4):0.001445598,36:0.02265484):0.001906283):7.504138E-4):0.006024656,((108:0.010996,(104:0.02036037,(101:9.502621E-4,99:0.001378627):0.005259879):0.00234804):0.005735041,((103:0.00873249,102:0.001114747):0.002642931,(107:0.005721271,(106:0.01226505,(100:0.002067975,105:0.007854621):0.003918878):0.003870543):5.803349E-4):0.01490937):0.05537413):0.02552453,((43:0.02405393,(61:0.005268811,60:0.006184229):0.02051473):0.01429325,(((48:5.300205E-4,(51:0.005081727,52:0.002145131):4.689475E-4):0.008138902,(50:0.00642066,49:0.00229205):0.01083612):0.01365119,15:0.05275337):0.03131155):0.002168167):0.006014995):0.01926144):0.002447895):0.002845387,(94:0.02996051,(78:0.009668312,(76:0.008810045,77:0.007422696):0.001750221):0.005562747):0.01525991):0.001752964,((39:0.03471268,((26:0.005384768,25:0.0158059):0.001751049,(28:0.004569594,27:0.01134461):0.006058855):0.009822098):0.002274155,95:0.0175138):0.003183485):0.002029727,((59:0.02179356,((((41:0.03905457,(34:0.01819963,(92:0.01425466,65:0.01204374):0.01203131):0.007452934):0.002838682,(93:0.01125941,(82:0.006106604,35:9.580008E-4):0.0118827):0.002947305):0.007591651,(37:0.02137931,32:0.01981871):0.001532131):0.001992676,((79:0.03992066,72:0.01049148):2.026237E-4,87:0.01556971):0.003727796):0.001263186):0.004438393,(73:0.03807934,11:0.02124606):0.003511656):5.695607E-5):0.00143215):0.003926451,64:0.05101392):0.005241699):0.001973073):0.001801751,((68:0.005056619,66:0.014729):0.01788664,3:0.01953948):0.006734218,1:0.01864727);
[95] tree 'run1.5475000'=[&R] (((67:0.001842504,14:0.008810856):0.02260201,((91:0.0193155,33:0.0330312):0.01328989,(((80:0.01727512,110:0.01613087):0.009526287,(((((89:0.02860269,40:0.02099532):0.00844179,((12:0.03364918,(81:0.01612573,((13:0.01779092,(7:0.004786244,38:3.061011E-4):0.01140717):5.725204E-4,((((31:0.005403603,5:0.01613969):6.565779E-5,30:0.00584191):0.003474666,6:0.01182622):0.02110814,19:0.01611104):0.005294352):0.001289642):0.003661347):0.002787156,(42:0.06586936,(((109:0.02182786,(63:0.0648921,(((((((97:3.240071E-4,98:0.01403065):0.00402079,96:3.024664E-4):0.01365159,(((((18:0.01436162,(74:0.01447053,16:5.082638E-4):0.01256557):0.0131446,(17:0.01343108,(85:0.005886107,((84:0.002782144,83:0.008662272):0.002951496,86:0.0110423):2.56014E-4):0.001237933):0.002696889):0.004070273,(75:0.006742386,90:5.985678E-4):0.03596252):0.002701192,(70:0.03833306,(24:0.006498752,69:0.007463933):0.01244214):0.008331017):0.002010665,88:0.007323873):1.367729E-4):0.0134125,47:0.08424995):7.41979E-4,(29:0.008775608,2:0.002973265):0.01675634):0.003507373,(10:0.009130997,(62:0.05962202,((44:0.01165586,(((8:0.00385612,(56:7.667729E-4,(55:1.443794E-4,54:0.001875173):0.001635516):0.008824931):0.007804478,(((58:0.003777927,57:5.543015E-5):0.01738388,46:0.006851025):0.005995717,(((21:1.076142E-4,22:1.403073E-4):0.003708836,20:5.286711E-5):0.004305898,23:0.01100716):0.01734381):0.003036081):8.554375E-4,((45:0.03258867,53:0.02822344):0.003572156,9:0.01151465):0.005627184):0.001021305):0.007067742,(4:0.008325823,71:0.004975286):0.004376439):0.002922556):0.006402011):8.466424E-4):0.001445598,36:0.02265484):0.001906283):7.504138E-4):0.006024656,((108:0.010996,(104:0.02036037,(101:9.502621E-4,99:0.001378627):0.005259879):0.00234804):0.005735041,((103:0.00873249,102:0.001114747):0.002642931,(107:0.005721271,(106:0.01226505,(100:0.002067975,105:0.007854621):0.003918878):0.003870543):5.803349E-4):0.01490937):0.05537413):0.02552453,((43:0.02405393,(61:0.005268811,60:0.006184229):0.02051473):0.01429325,(((48:5.300205E-4,(51:0.005081727,52:0.002145131):4.689475E-4):0.008138902,(50:0.00642066,49:0.00229205):0.01083612):0.01365119,15:0.05275337):0.03131155):0.002168167):0.006014995):0.01926144):0.002447895):0.002845387,(94:0.02996051,(78:0.009668312,(76:0.008810045,77:0.007422696):0.001750221):0.005562747):0.01525991):0.001752964,((39:0.03471268,((26:0.005384768,25:0.0158059):0.001751049,(28:0.004569594,27:0.01134461):0.006058855):0.009822098):0.002274155,95:0.0175138):0.003183485):0.002029727,((59:0.02179356,((((41:0.03905457,(34:0.01819963,(92:0.01425466,65:0.01204374):0.01203131):0.007452934):0.002838682,(93:0.01125941,(82:0.006106604,35:9.580008E-4):0.0118827):0.002947305):0.007591651,(37:0.02137931,32:0.01981871):0.001532131):0.001992676,((79:0.03992066,72:0.01049148):2.026237E-4,87:0.01556971):0.003727796):0.001263186):0.004438393,(73:0.03807934,11:0.02124606):0.003511656):5.695607E-5):0.00143215):0.003926451,64:0.05101392):0.005241699):0.001973073):0.001801751,((68:0.005056619,66:0.014729):0.01788664,3:0.01953948):0.006734218,1:0.01864727);
[96] tree 'run1.5480000'=[&R] (((67:0.001842504,14:0.008810856):0.02260201,((91:0.0193155,33:0.0330312):0.01328989,(((80:0.01727512,110:0.01613087):0.009526287,(((((89:0.02860269,40:0.02099532):0.00844179,((12:0.03364918,(81:0.01612573,((13:0.01779092,(7:0.004786244,38:3.061011E-4):0.01140717):5.725204E-4,((((31:0.005403603,5:0.01613969):6.565779E-5,30:0.00584191):0.003474666,6:0.01182622):0.02110814,19:0.01611104):0.005294352):0.001289642):0.003661347):0.002787156,(42:0.06586936,(((109:0.02182786,(63:0.0648921,(((((((97:3.240071E-4,98:0.01403065):0.00402079,96:3.024664E-4):0.01365159,(((((18:0.01436162,(74:0.01447053,16:5.082638E-4):0.01256557):0.0131446,(17:0.01343108,(85:0.005886107,((84:0.002782144,83:0.008662272):0.002951496,86:0.0110423):2.56014E-4):0.001237933):0.002696889):0.004070273,(75:0.006742386,90:5.985678E-4):0.03596252):0.002701192,(70:0.03833306,(24:0.006498752,69:0.007463933):0.01244214):0.008331017):0.002010665,88:0.007323873):1.367729E-4):0.0134125,47:0.08424995):7.41979E-4,(29:0.008775608,2:0.002973265):0.01675634):0.003507373,(10:0.009130997,(62:0.05962202,((44:0.01165586,(((8:0.00385612,(56:7.667729E-4,(55:1.443794E-4,54:0.001875173):0.001635516):0.008824931):0.007804478,(((58:0.003777927,57:5.543015E-5):0.01738388,46:0.006851025):0.005995717,(((21:1.076142E-4,22:1.403073E-4):0.003708836,20:5.286711E-5):0.004305898,23:0.01100716):0.01734381):0.003036081):8.554375E-4,((45:0.03258867,53:0.02822344):0.003572156,9:0.01151465):0.005627184):0.001021305):0.007067742,(4:0.008325823,71:0.004975286):0.004376439):0.002922556):0.006402011):8.466424E-4):0.001445598,36:0.02265484):0.001906283):7.504138E-4):0.006024656,((108:0.010996,(104:0.02036037,(101:9.502621E-4,99:0.001378627):0.005259879):0.00234804):0.005735041,((103:0.00873249,102:0.001114747):0.002642931,(107:0.005721271,(106:0.01226505,(100:0.002067975,105:0.007854621):0.003918878):0.003870543):5.803349E-4):0.01490937):0.05537413):0.02552453,((43:0.02405393,(61:0.005268811,60:0.006184229):0.02051473):0.01429325,(((48:5.300205E-4,(51:0.005081727,52:0.002145131):4.689475E-4):0.008138902,(50:0.00642066,49:0.00229205):0.01083612):0.01365119,15:0.05275337):0.03131155):0.002168167):0.006014995):0.01926144):0.002447895):0.002845387,(94:0.02996051,(78:0.009668312,(76:0.008810045,77:0.007422696):0.001750221):0.005562747):0.01525991):0.001752964,((39:0.03471268,((26:0.005384768,25:0.0158059):0.001751049,(28:0.004569594,27:0.01134461):0.006058855):0.009822098):0.002274155,95:0.0175138):0.003183485):0.002029727,((59:0.02179356,((((41:0.03905457,(34:0.01819963,(92:0.01425466,65:0.01204374):0.01203131):0.007452934):0.002838682,(93:0.01125941,(82:0.006106604,35:9.580008E-4):0.0118827):0.002947305):0.007591651,(37:0.02137931,32:0.01981871):0.001532131):0.001992676,((79:0.03992066,72:0.01049148):2.026237E-4,87:0.01556971):0.003727796):0.001263186):0.004438393,(73:0.03807934,11:0.02124606):0.003511656):5.695607E-5):0.00143215):0.003926451,64:0.05101392):0.005241699):0.001973073):0.001801751,((68:0.005056619,66:0.014729):0.01788664,3:0.01953948):0.006734218,1:0.01864727);
[97] tree 'run1.5485000'=[&R] (((67:0.001842504,14:0.008810856):0.02260201,((91:0.0193155,33:0.0330312):0.01328989,(((80:0.01727512,110:0.01613087):0.009526287,(((((89:0.02860269,40:0.02099532):0.00844179,((12:0.03364918,(81:0.01612573,((13:0.01779092,(7:0.004786244,38:3.061011E-4):0.01140717):5.725204E-4,((((31:0.005403603,5:0.01613969):6.565779E-5,30:0.00584191):0.003474666,6:0.01182622):0.02110814,19:0.01611104):0.005294352):0.001289642):0.003661347):0.002787156,(42:0.06586936,(((109:0.02182786,(63:0.0648921,(((((((97:3.240071E-4,98:0.01403065):0.00402079,96:3.024664E-4):0.01365159,(((((18:0.01436162,(74:0.01447053,16:5.082638E-4):0.01256557):0.0131446,(17:0.01343108,(85:0.005886107,((84:0.002782144,83:0.008662272):0.002951496,86:0.0110423):2.56014E-4):0.001237933):0.002696889):0.004070273,(75:0.006742386,90:5.985678E-4):0.03596252):0.002701192,(70:0.03833306,(24:0.006498752,69:0.007463933):0.01244214):0.008331017):0.002010665,88:0.007323873):1.367729E-4):0.0134125,47:0.08424995):7.41979E-4,(29:0.008775608,2:0.002973265):0.01675634):0.003507373,(10:0.009130997,(62:0.05962202,((44:0.01165586,(((8:0.00385612,(56:7.667729E-4,(55:1.443794E-4,54:0.001875173):0.001635516):0.008824931):0.007804478,(((58:0.003777927,57:5.543015E-5):0.01738388,46:0.006851025):0.005995717,(((21:1.076142E-4,22:1.403073E-4):0.003708836,20:5.286711E-5):0.004305898,23:0.01100716):0.01734381):0.003036081):8.554375E-4,((45:0.03258867,53:0.02822344):0.003572156,9:0.01151465):0.005627184):0.001021305):0.007067742,(4:0.008325823,71:0.004975286):0.004376439):0.002922556):0.006402011):8.466424E-4):0.001445598,36:0.02265484):0.001906283):7.504138E-4):0.006024656,((108:0.010996,(104:0.02036037,(101:9.502621E-4,99:0.001378627):0.005259879):0.00234804):0.005735041,((103:0.00873249,102:0.001114747):0.002642931,(107:0.005721271,(106:0.01226505,(100:0.002067975,105:0.007854621):0.003918878):0.003870543):5.803349E-4):0.01490937):0.05537413):0.02552453,((43:0.02405393,(61:0.005268811,60:0.006184229):0.02051473):0.01429325,(((48:5.300205E-4,(51:0.005081727,52:0.002145131):4.689475E-4):0.008138902,(50:0.00642066,49:0.00229205):0.01083612):0.01365119,15:0.05275337):0.03131155):0.002168167):0.006014995):0.01926144):0.002447895):0.002845387,(94:0.02996051,(78:0.009668312,(76:0.008810045,77:0.007422696):0.001750221):0.005562747):0.01525991):0.001752964,((39:0.03471268,((26:0.005384768,25:0.0158059):0.001751049,(28:0.004569594,27:0.01134461):0.006058855):0.009822098):0.002274155,95:0.0175138):0.003183485):0.002029727,((59:0.02179356,((((41:0.03905457,(34:0.01819963,(92:0.01425466,65:0.01204374):0.01203131):0.007452934):0.002838682,(93:0.01125941,(82:0.006106604,35:9.580008E-4):0.0118827):0.002947305):0.007591651,(37:0.02137931,32:0.01981871):0.001532131):0.001992676,((79:0.03992066,72:0.01049148):2.026237E-4,87:0.01556971):0.003727796):0.001263186):0.004438393,(73:0.03807934,11:0.02124606):0.003511656):5.695607E-5):0.00143215):0.003926451,64:0.05101392):0.005241699):0.001973073):0.001801751,((68:0.005056619,66:0.014729):0.01788664,3:0.01953948):0.006734218,1:0.01864727);
[98] tree 'run1.5490000'=[&R] (((67:0.001842504,14:0.008810856):0.02260201,((91:0.0193155,33:0.0330312):0.01328989,(((80:0.01727512,110:0.01613087):0.009526287,(((((89:0.02860269,40:0.02099532):0.00844179,((12:0.03364918,(81:0.01612573,((13:0.01779092,(7:0.004786244,38:3.061011E-4):0.01140717):5.725204E-4,((((31:0.005403603,5:0.01613969):6.565779E-5,30:0.00584191):0.003474666,6:0.01182622):0.02110814,19:0.01611104):0.005294352):0.001289642):0.003661347):0.002787156,(42:0.06586936,(((109:0.02182786,(63:0.0648921,(((((((97:3.240071E-4,98:0.01403065):0.00402079,96:3.024664E-4):0.01365159,(((((18:0.01436162,(74:0.01447053,16:5.082638E-4):0.01256557):0.0131446,(17:0.01343108,(85:0.005886107,((84:0.002782144,83:0.008662272):0.002951496,86:0.0110423):2.56014E-4):0.001237933):0.002696889):0.004070273,(75:0.006742386,90:5.985678E-4):0.03596252):0.002701192,(70:0.03833306,(24:0.006498752,69:0.007463933):0.01244214):0.008331017):0.002010665,88:0.007323873):1.367729E-4):0.0134125,47:0.08424995):7.41979E-4,(29:0.008775608,2:0.002973265):0.01675634):0.003507373,(10:0.009130997,(62:0.05962202,((44:0.01165586,(((8:0.00385612,(56:7.667729E-4,(55:1.443794E-4,54:0.001875173):0.001635516):0.008824931):0.007804478,(((58:0.003777927,57:5.543015E-5):0.01738388,46:0.006851025):0.005995717,(((21:1.076142E-4,22:1.403073E-4):0.003708836,20:5.286711E-5):0.004305898,23:0.01100716):0.01734381):0.003036081):8.554375E-4,((45:0.03258867,53:0.02822344):0.003572156,9:0.01151465):0.005627184):0.001021305):0.007067742,(4:0.008325823,71:0.004975286):0.004376439):0.002922556):0.006402011):8.466424E-4):0.001445598,36:0.02265484):0.001906283):7.504138E-4):0.006024656,((108:0.010996,(104:0.02036037,(101:9.502621E-4,99:0.001378627):0.005259879):0.00234804):0.005735041,((103:0.00873249,102:0.001114747):0.002642931,(107:0.005721271,(106:0.01226505,(100:0.002067975,105:0.007854621):0.003918878):0.003870543):5.803349E-4):0.01490937):0.05537413):0.02552453,((43:0.02405393,(61:0.005268811,60:0.006184229):0.02051473):0.01429325,(((48:5.300205E-4,(51:0.005081727,52:0.002145131):4.689475E-4):0.008138902,(50:0.00642066,49:0.00229205):0.01083612):0.01365119,15:0.05275337):0.03131155):0.002168167):0.006014995):0.01926144):0.002447895):0.002845387,(94:0.02996051,(78:0.009668312,(76:0.008810045,77:0.007422696):0.001750221):0.005562747):0.01525991):0.001752964,((39:0.03471268,((26:0.005384768,25:0.0158059):0.001751049,(28:0.004569594,27:0.01134461):0.006058855):0.009822098):0.002274155,95:0.0175138):0.003183485):0.002029727,((59:0.02179356,((((41:0.03905457,(34:0.01819963,(92:0.01425466,65:0.01204374):0.01203131):0.007452934):0.002838682,(93:0.01125941,(82:0.006106604,35:9.580008E-4):0.0118827):0.002947305):0.007591651,(37:0.02137931,32:0.01981871):0.001532131):0.001992676,((79:0.03992066,72:0.01049148):2.026237E-4,87:0.01556971):0.003727796):0.001263186):0.004438393,(73:0.03807934,11:0.02124606):0.003511656):5.695607E-5):0.00143215):0.003926451,64:0.05101392):0.005241699):0.001973073):0.001801751,((68:0.005056619,66:0.014729):0.01788664,3:0.01953948):0.006734218,1:0.01864727);
[99] tree 'run1.5495000'=[&R] (((67:0.001842504,14:0.008810856):0.02260201,((91:0.0193155,33:0.0330312):0.01328989,(((80:0.01727512,110:0.01613087):0.009526287,(((((89:0.02860269,40:0.02099532):0.00844179,((12:0.03364918,(81:0.01612573,((13:0.01779092,(7:0.004786244,38:3.061011E-4):0.01140717):5.725204E-4,((((31:0.005403603,5:0.01613969):6.565779E-5,30:0.00584191):0.003474666,6:0.01182622):0.02110814,19:0.01611104):0.005294352):0.001289642):0.003661347):0.002787156,(42:0.06586936,(((109:0.02182786,(63:0.0648921,(((((((97:3.240071E-4,98:0.01403065):0.00402079,96:3.024664E-4):0.01365159,(((((18:0.01436162,(74:0.01447053,16:5.082638E-4):0.01256557):0.0131446,(17:0.01343108,(85:0.005886107,((84:0.002782144,83:0.008662272):0.002951496,86:0.0110423):2.56014E-4):0.001237933):0.002696889):0.004070273,(75:0.006742386,90:5.985678E-4):0.03596252):0.002701192,(70:0.03833306,(24:0.006498752,69:0.007463933):0.01244214):0.008331017):0.002010665,88:0.007323873):1.367729E-4):0.0134125,47:0.08424995):7.41979E-4,(29:0.008775608,2:0.002973265):0.01675634):0.003507373,(10:0.009130997,(62:0.05962202,((44:0.01165586,(((8:0.00385612,(56:7.667729E-4,(55:1.443794E-4,54:0.001875173):0.001635516):0.008824931):0.007804478,(((58:0.003777927,57:5.543015E-5):0.01738388,46:0.006851025):0.005995717,(((21:1.076142E-4,22:1.403073E-4):0.003708836,20:5.286711E-5):0.004305898,23:0.01100716):0.01734381):0.003036081):8.554375E-4,((45:0.03258867,53:0.02822344):0.003572156,9:0.01151465):0.005627184):0.001021305):0.007067742,(4:0.008325823,71:0.004975286):0.004376439):0.002922556):0.006402011):8.466424E-4):0.001445598,36:0.02265484):0.001906283):7.504138E-4):0.006024656,((108:0.010996,(104:0.02036037,(101:9.502621E-4,99:0.001378627):0.005259879):0.00234804):0.005735041,((103:0.00873249,102:0.001114747):0.002642931,(107:0.005721271,(106:0.01226505,(100:0.002067975,105:0.007854621):0.003918878):0.003870543):5.803349E-4):0.01490937):0.05537413):0.02552453,((43:0.02405393,(61:0.005268811,60:0.006184229):0.02051473):0.01429325,(((48:5.300205E-4,(51:0.005081727,52:0.002145131):4.689475E-4):0.008138902,(50:0.00642066,49:0.00229205):0.01083612):0.01365119,15:0.05275337):0.03131155):0.002168167):0.006014995):0.01926144):0.002447895):0.002845387,(94:0.02996051,(78:0.009668312,(76:0.008810045,77:0.007422696):0.001750221):0.005562747):0.01525991):0.001752964,((39:0.03471268,((26:0.005384768,25:0.0158059):0.001751049,(28:0.004569594,27:0.01134461):0.006058855):0.009822098):0.002274155,95:0.0175138):0.003183485):0.002029727,((59:0.02179356,((((41:0.03905457,(34:0.01819963,(92:0.01425466,65:0.01204374):0.01203131):0.007452934):0.002838682,(93:0.01125941,(82:0.006106604,35:9.580008E-4):0.0118827):0.002947305):0.007591651,(37:0.02137931,32:0.01981871):0.001532131):0.001992676,((79:0.03992066,72:0.01049148):2.026237E-4,87:0.01556971):0.003727796):0.001263186):0.004438393,(73:0.03807934,11:0.02124606):0.003511656):5.695607E-5):0.00143215):0.003926451,64:0.05101392):0.005241699):0.001973073):0.001801751,((68:0.005056619,66:0.014729):0.01788664,3:0.01953948):0.006734218,1:0.01864727);
[100] tree 'run1.5500000'=[&R] (((67:0.001842504,14:0.008810856):0.02260201,((91:0.0193155,33:0.0330312):0.01328989,(((80:0.01727512,110:0.01613087):0.009526287,(((((89:0.02860269,40:0.02099532):0.00844179,((12:0.03364918,(81:0.01612573,((13:0.01779092,(7:0.004786244,38:3.061011E-4):0.01140717):5.725204E-4,((((31:0.005403603,5:0.01613969):6.565779E-5,30:0.00584191):0.003474666,6:0.01182622):0.02110814,19:0.01611104):0.005294352):0.001289642):0.003661347):0.002787156,(42:0.06586936,(((109:0.02182786,(63:0.0648921,(((((((97:3.240071E-4,98:0.01403065):0.00402079,96:3.024664E-4):0.01365159,(((((18:0.01436162,(74:0.01447053,16:5.082638E-4):0.01256557):0.0131446,(17:0.01343108,(85:0.005886107,((84:0.002782144,83:0.008662272):0.002951496,86:0.0110423):2.56014E-4):0.001237933):0.002696889):0.004070273,(75:0.006742386,90:5.985678E-4):0.03596252):0.002701192,(70:0.03833306,(24:0.006498752,69:0.007463933):0.01244214):0.008331017):0.002010665,88:0.007323873):1.367729E-4):0.0134125,47:0.08424995):7.41979E-4,(29:0.008775608,2:0.002973265):0.01675634):0.003507373,(10:0.009130997,(62:0.05962202,((44:0.01165586,(((8:0.00385612,(56:7.667729E-4,(55:1.443794E-4,54:0.001875173):0.001635516):0.008824931):0.007804478,(((58:0.003777927,57:5.543015E-5):0.01738388,46:0.006851025):0.005995717,(((21:1.076142E-4,22:1.403073E-4):0.003708836,20:5.286711E-5):0.004305898,23:0.01100716):0.01734381):0.003036081):8.554375E-4,((45:0.03258867,53:0.02822344):0.003572156,9:0.01151465):0.005627184):0.001021305):0.007067742,(4:0.008325823,71:0.004975286):0.004376439):0.002922556):0.006402011):8.466424E-4):0.001445598,36:0.02265484):0.001906283):7.504138E-4):0.006024656,((108:0.010996,(104:0.02036037,(101:9.502621E-4,99:0.001378627):0.005259879):0.00234804):0.005735041,((103:0.00873249,102:0.001114747):0.002642931,(107:0.005721271,(106:0.01226505,(100:0.002067975,105:0.007854621):0.003918878):0.003870543):5.803349E-4):0.01490937):0.05537413):0.02552453,((43:0.02405393,(61:0.005268811,60:0.006184229):0.02051473):0.01429325,(((48:5.300205E-4,(51:0.005081727,52:0.002145131):4.689475E-4):0.008138902,(50:0.00642066,49:0.00229205):0.01083612):0.01365119,15:0.05275337):0.03131155):0.002168167):0.006014995):0.01926144):0.002447895):0.002845387,(94:0.02996051,(78:0.009668312,(76:0.008810045,77:0.007422696):0.001750221):0.005562747):0.01525991):0.001752964,((39:0.03471268,((26:0.005384768,25:0.0158059):0.001751049,(28:0.004569594,27:0.01134461):0.006058855):0.009822098):0.002274155,95:0.0175138):0.003183485):0.002029727,((59:0.02179356,((((41:0.03905457,(34:0.01819963,(92:0.01425466,65:0.01204374):0.01203131):0.007452934):0.002838682,(93:0.01125941,(82:0.006106604,35:9.580008E-4):0.0118827):0.002947305):0.007591651,(37:0.02137931,32:0.01981871):0.001532131):0.001992676,((79:0.03992066,72:0.01049148):2.026237E-4,87:0.01556971):0.003727796):0.001263186):0.004438393,(73:0.03807934,11:0.02124606):0.003511656):5.695607E-5):0.00143215):0.003926451,64:0.05101392):0.005241699):0.001973073):0.001801751,((68:0.005056619,66:0.014729):0.01788664,3:0.01953948):0.006734218,1:0.01864727);
[101] tree 'run1.5505000'=[&R] (((67:0.001842504,14:0.008810856):0.02260201,((91:0.0193155,33:0.0330312):0.01328989,(((80:0.01727512,110:0.01613087):0.009526287,(((((89:0.02860269,40:0.02099532):0.00844179,((12:0.03364918,(81:0.01612573,((13:0.01779092,(7:0.004786244,38:3.061011E-4):0.01140717):5.725204E-4,((((31:0.005403603,5:0.01613969):6.565779E-5,30:0.00584191):0.003474666,6:0.01182622):0.02110814,19:0.01611104):0.005294352):0.001289642):0.003661347):0.002787156,(42:0.06586936,(((109:0.02182786,(63:0.0648921,(((((((97:3.240071E-4,98:0.01403065):0.00402079,96:3.024664E-4):0.01365159,(((((18:0.01436162,(74:0.01447053,16:5.082638E-4):0.01256557):0.0131446,(17:0.01343108,(85:0.005886107,((84:0.002782144,83:0.008662272):0.002951496,86:0.0110423):2.56014E-4):0.001237933):0.002696889):0.004070273,(75:0.006742386,90:5.985678E-4):0.03596252):0.002701192,(70:0.03833306,(24:0.006498752,69:0.007463933):0.01244214):0.008331017):0.002010665,88:0.007323873):1.367729E-4):0.0134125,47:0.08424995):7.41979E-4,(29:0.008775608,2:0.002973265):0.01675634):0.003507373,(10:0.009130997,(62:0.05962202,((44:0.01165586,(((8:0.00385612,(56:7.667729E-4,(55:1.443794E-4,54:0.001875173):0.001635516):0.008824931):0.007804478,(((58:0.003777927,57:5.543015E-5):0.01738388,46:0.006851025):0.005995717,(((21:1.076142E-4,22:1.403073E-4):0.003708836,20:5.286711E-5):0.004305898,23:0.01100716):0.01734381):0.003036081):8.554375E-4,((45:0.03258867,53:0.02822344):0.003572156,9:0.01151465):0.005627184):0.001021305):0.007067742,(4:0.008325823,71:0.004975286):0.004376439):0.002922556):0.006402011):8.466424E-4):0.001445598,36:0.02265484):0.001906283):7.504138E-4):0.006024656,((108:0.010996,(104:0.02036037,(101:9.502621E-4,99:0.001378627):0.005259879):0.00234804):0.005735041,((103:0.00873249,102:0.001114747):0.002642931,(107:0.005721271,(106:0.01226505,(100:0.002067975,105:0.007854621):0.003918878):0.003870543):5.803349E-4):0.01490937):0.05537413):0.02552453,((43:0.02405393,(61:0.005268811,60:0.006184229):0.02051473):0.01429325,(((48:5.300205E-4,(51:0.005081727,52:0.002145131):4.689475E-4):0.008138902,(50:0.00642066,49:0.00229205):0.01083612):0.01365119,15:0.05275337):0.03131155):0.002168167):0.006014995):0.01926144):0.002447895):0.002845387,(94:0.02996051,(78:0.009668312,(76:0.008810045,77:0.007422696):0.001750221):0.005562747):0.01525991):0.001752964,((39:0.03471268,((26:0.005384768,25:0.0158059):0.001751049,(28:0.004569594,27:0.01134461):0.006058855):0.009822098):0.002274155,95:0.0175138):0.003183485):0.002029727,((59:0.02179356,((((41:0.03905457,(34:0.01819963,(92:0.01425466,65:0.01204374):0.01203131):0.007452934):0.002838682,(93:0.01125941,(82:0.006106604,35:9.580008E-4):0.0118827):0.002947305):0.007591651,(37:0.02137931,32:0.01981871):0.001532131):0.001992676,((79:0.03992066,72:0.01049148):2.026237E-4,87:0.01556971):0.003727796):0.001263186):0.004438393,(73:0.03807934,11:0.02124606):0.003511656):5.695607E-5):0.00143215):0.003926451,64:0.05101392):0.005241699):0.001973073):0.001801751,((68:0.005056619,66:0.014729):0.01788664,3:0.01953948):0.006734218,1:0.01864727);
[102] tree 'run1.5510000'=[&R] (((67:0.001842504,14:0.008810856):0.02260201,((91:0.0193155,33:0.0330312):0.01328989,(((80:0.01727512,110:0.01613087):0.009526287,(((((89:0.02860269,40:0.02099532):0.00844179,((12:0.03364918,(81:0.01612573,((13:0.01779092,(7:0.004786244,38:3.061011E-4):0.01140717):5.725204E-4,((((31:0.005403603,5:0.01613969):6.565779E-5,30:0.00584191):0.003474666,6:0.01182622):0.02110814,19:0.01611104):0.005294352):0.001289642):0.003661347):0.002787156,(42:0.06586936,(((109:0.02182786,(63:0.0648921,(((((((97:3.240071E-4,98:0.01403065):0.00402079,96:3.024664E-4):0.01365159,(((((18:0.01436162,(74:0.01447053,16:5.082638E-4):0.01256557):0.0131446,(17:0.01343108,(85:0.005886107,((84:0.002782144,83:0.008662272):0.002951496,86:0.0110423):2.56014E-4):0.001237933):0.002696889):0.004070273,(75:0.006742386,90:5.985678E-4):0.03596252):0.002701192,(70:0.03833306,(24:0.006498752,69:0.007463933):0.01244214):0.008331017):0.002010665,88:0.007323873):1.367729E-4):0.0134125,47:0.08424995):7.41979E-4,(29:0.008775608,2:0.002973265):0.01675634):0.003507373,(10:0.009130997,(62:0.05962202,((44:0.01165586,(((8:0.00385612,(56:7.667729E-4,(55:1.443794E-4,54:0.001875173):0.001635516):0.008824931):0.007804478,(((58:0.003777927,57:5.543015E-5):0.01738388,46:0.006851025):0.005995717,(((21:1.076142E-4,22:1.403073E-4):0.003708836,20:5.286711E-5):0.004305898,23:0.01100716):0.01734381):0.003036081):8.554375E-4,((45:0.03258867,53:0.02822344):0.003572156,9:0.01151465):0.005627184):0.001021305):0.007067742,(4:0.008325823,71:0.004975286):0.004376439):0.002922556):0.006402011):8.466424E-4):0.001445598,36:0.02265484):0.001906283):7.504138E-4):0.006024656,((108:0.010996,(104:0.02036037,(101:9.502621E-4,99:0.001378627):0.005259879):0.00234804):0.005735041,((103:0.00873249,102:0.001114747):0.002642931,(107:0.005721271,(106:0.01226505,(100:0.002067975,105:0.007854621):0.003918878):0.003870543):5.803349E-4):0.01490937):0.05537413):0.02552453,((43:0.02405393,(61:0.005268811,60:0.006184229):0.02051473):0.01429325,(((48:5.300205E-4,(51:0.005081727,52:0.002145131):4.689475E-4):0.008138902,(50:0.00642066,49:0.00229205):0.01083612):0.01365119,15:0.05275337):0.03131155):0.002168167):0.006014995):0.01926144):0.002447895):0.002845387,(94:0.02996051,(78:0.009668312,(76:0.008810045,77:0.007422696):0.001750221):0.005562747):0.01525991):0.001752964,((39:0.03471268,((26:0.005384768,25:0.0158059):0.001751049,(28:0.004569594,27:0.01134461):0.006058855):0.009822098):0.002274155,95:0.0175138):0.003183485):0.002029727,((59:0.02179356,((((41:0.03905457,(34:0.01819963,(92:0.01425466,65:0.01204374):0.01203131):0.007452934):0.002838682,(93:0.01125941,(82:0.006106604,35:9.580008E-4):0.0118827):0.002947305):0.007591651,(37:0.02137931,32:0.01981871):0.001532131):0.001992676,((79:0.03992066,72:0.01049148):2.026237E-4,87:0.01556971):0.003727796):0.001263186):0.004438393,(73:0.03807934,11:0.02124606):0.003511656):5.695607E-5):0.00143215):0.003926451,64:0.05101392):0.005241699):0.001973073):0.001801751,((68:0.005056619,66:0.014729):0.01788664,3:0.01953948):0.006734218,1:0.01864727);
[103] tree 'run1.5515000'=[&R] (((67:0.001842504,14:0.008810856):0.02260201,((91:0.0193155,33:0.0330312):0.01328989,(((80:0.01727512,110:0.01613087):0.009526287,(((((89:0.02860269,40:0.02099532):0.00844179,((12:0.03364918,(81:0.01612573,((13:0.01779092,(7:0.004786244,38:3.061011E-4):0.01140717):5.725204E-4,((((31:0.005403603,5:0.01613969):6.565779E-5,30:0.00584191):0.003474666,6:0.01182622):0.02110814,19:0.01611104):0.005294352):0.001289642):0.003661347):0.002787156,(42:0.06586936,(((109:0.02182786,(63:0.0648921,(((((((97:3.240071E-4,98:0.01403065):0.00402079,96:3.024664E-4):0.01365159,(((((18:0.01436162,(74:0.01447053,16:5.082638E-4):0.01256557):0.0131446,(17:0.01343108,(85:0.005886107,((84:0.002782144,83:0.008662272):0.002951496,86:0.0110423):2.56014E-4):0.001237933):0.002696889):0.004070273,(75:0.006742386,90:5.985678E-4):0.03596252):0.002701192,(70:0.03833306,(24:0.006498752,69:0.007463933):0.01244214):0.008331017):0.002010665,88:0.007323873):1.367729E-4):0.0134125,47:0.08424995):7.41979E-4,(29:0.008775608,2:0.002973265):0.01675634):0.003507373,(10:0.009130997,(62:0.05962202,((44:0.01165586,(((8:0.00385612,(56:7.667729E-4,(55:1.443794E-4,54:0.001875173):0.001635516):0.008824931):0.007804478,(((58:0.003777927,57:5.543015E-5):0.01738388,46:0.006851025):0.005995717,(((21:1.076142E-4,22:1.403073E-4):0.003708836,20:5.286711E-5):0.004305898,23:0.01100716):0.01734381):0.003036081):8.554375E-4,((45:0.03258867,53:0.02822344):0.003572156,9:0.01151465):0.005627184):0.001021305):0.007067742,(4:0.008325823,71:0.004975286):0.004376439):0.002922556):0.006402011):8.466424E-4):0.001445598,36:0.02265484):0.001906283):7.504138E-4):0.006024656,((108:0.010996,(104:0.02036037,(101:9.502621E-4,99:0.001378627):0.005259879):0.00234804):0.005735041,((103:0.00873249,102:0.001114747):0.002642931,(107:0.005721271,(106:0.01226505,(100:0.002067975,105:0.007854621):0.003918878):0.003870543):5.803349E-4):0.01490937):0.05537413):0.02552453,((43:0.02405393,(61:0.005268811,60:0.006184229):0.02051473):0.01429325,(((48:5.300205E-4,(51:0.005081727,52:0.002145131):4.689475E-4):0.008138902,(50:0.00642066,49:0.00229205):0.01083612):0.01365119,15:0.05275337):0.03131155):0.002168167):0.006014995):0.01926144):0.002447895):0.002845387,(94:0.02996051,(78:0.009668312,(76:0.008810045,77:0.007422696):0.001750221):0.005562747):0.01525991):0.001752964,((39:0.03471268,((26:0.005384768,25:0.0158059):0.001751049,(28:0.004569594,27:0.01134461):0.006058855):0.009822098):0.002274155,95:0.0175138):0.003183485):0.002029727,((59:0.02179356,((((41:0.03905457,(34:0.01819963,(92:0.01425466,65:0.01204374):0.01203131):0.007452934):0.002838682,(93:0.01125941,(82:0.006106604,35:9.580008E-4):0.0118827):0.002947305):0.007591651,(37:0.02137931,32:0.01981871):0.001532131):0.001992676,((79:0.03992066,72:0.01049148):2.026237E-4,87:0.01556971):0.003727796):0.001263186):0.004438393,(73:0.03807934,11:0.02124606):0.003511656):5.695607E-5):0.00143215):0.003926451,64:0.05101392):0.005241699):0.001973073):0.001801751,((68:0.005056619,66:0.014729):0.01788664,3:0.01953948):0.006734218,1:0.01864727);
[104] tree 'run1.5520000'=[&R] (((67:0.001842504,14:0.008810856):0.02260201,((91:0.0193155,33:0.0330312):0.01328989,(((80:0.01727512,110:0.01613087):0.009526287,(((((89:0.02860269,40:0.02099532):0.00844179,((12:0.03364918,(81:0.01612573,((13:0.01779092,(7:0.004786244,38:3.061011E-4):0.01140717):5.725204E-4,((((31:0.005403603,5:0.01613969):6.565779E-5,30:0.00584191):0.003474666,6:0.01182622):0.02110814,19:0.01611104):0.005294352):0.001289642):0.003661347):0.002787156,(42:0.06586936,(((109:0.02182786,(63:0.0648921,(((((((97:3.240071E-4,98:0.01403065):0.00402079,96:3.024664E-4):0.01365159,(((((18:0.01436162,(74:0.01447053,16:5.082638E-4):0.01256557):0.0131446,(17:0.01343108,(85:0.005886107,((84:0.002782144,83:0.008662272):0.002951496,86:0.0110423):2.56014E-4):0.001237933):0.002696889):0.004070273,(75:0.006742386,90:5.985678E-4):0.03596252):0.002701192,(70:0.03833306,(24:0.006498752,69:0.007463933):0.01244214):0.008331017):0.002010665,88:0.007323873):1.367729E-4):0.0134125,47:0.08424995):7.41979E-4,(29:0.008775608,2:0.002973265):0.01675634):0.003507373,(10:0.009130997,(62:0.05962202,((44:0.01165586,(((8:0.00385612,(56:7.667729E-4,(55:1.443794E-4,54:0.001875173):0.001635516):0.008824931):0.007804478,(((58:0.003777927,57:5.543015E-5):0.01738388,46:0.006851025):0.005995717,(((21:1.076142E-4,22:1.403073E-4):0.003708836,20:5.286711E-5):0.004305898,23:0.01100716):0.01734381):0.003036081):8.554375E-4,((45:0.03258867,53:0.02822344):0.003572156,9:0.01151465):0.005627184):0.001021305):0.007067742,(4:0.008325823,71:0.004975286):0.004376439):0.002922556):0.006402011):8.466424E-4):0.001445598,36:0.02265484):0.001906283):7.504138E-4):0.006024656,((108:0.010996,(104:0.02036037,(101:9.502621E-4,99:0.001378627):0.005259879):0.00234804):0.005735041,((103:0.00873249,102:0.001114747):0.002642931,(107:0.005721271,(106:0.01226505,(100:0.002067975,105:0.007854621):0.003918878):0.003870543):5.803349E-4):0.01490937):0.05537413):0.02552453,((43:0.02405393,(61:0.005268811,60:0.006184229):0.02051473):0.01429325,(((48:5.300205E-4,(51:0.005081727,52:0.002145131):4.689475E-4):0.008138902,(50:0.00642066,49:0.00229205):0.01083612):0.01365119,15:0.05275337):0.03131155):0.002168167):0.006014995):0.01926144):0.002447895):0.002845387,(94:0.02996051,(78:0.009668312,(76:0.008810045,77:0.007422696):0.001750221):0.005562747):0.01525991):0.001752964,((39:0.03471268,((26:0.005384768,25:0.0158059):0.001751049,(28:0.004569594,27:0.01134461):0.006058855):0.009822098):0.002274155,95:0.0175138):0.003183485):0.002029727,((59:0.02179356,((((41:0.03905457,(34:0.01819963,(92:0.01425466,65:0.01204374):0.01203131):0.007452934):0.002838682,(93:0.01125941,(82:0.006106604,35:9.580008E-4):0.0118827):0.002947305):0.007591651,(37:0.02137931,32:0.01981871):0.001532131):0.001992676,((79:0.03992066,72:0.01049148):2.026237E-4,87:0.01556971):0.003727796):0.001263186):0.004438393,(73:0.03807934,11:0.02124606):0.003511656):5.695607E-5):0.00143215):0.003926451,64:0.05101392):0.005241699):0.001973073):0.001801751,((68:0.005056619,66:0.014729):0.01788664,3:0.01953948):0.006734218,1:0.01864727);
[105] tree 'run1.5525000'=[&R] (((67:0.001842504,14:0.008810856):0.02260201,((91:0.0193155,33:0.0330312):0.01328989,(((80:0.01727512,110:0.01613087):0.009526287,(((((89:0.02860269,40:0.02099532):0.00844179,((12:0.03364918,(81:0.01612573,((13:0.01779092,(7:0.004786244,38:3.061011E-4):0.01140717):5.725204E-4,((((31:0.005403603,5:0.01613969):6.565779E-5,30:0.00584191):0.003474666,6:0.01182622):0.02110814,19:0.01611104):0.005294352):0.001289642):0.003661347):0.002787156,(42:0.06586936,(((109:0.02182786,(63:0.0648921,(((((((97:3.240071E-4,98:0.01403065):0.00402079,96:3.024664E-4):0.01365159,(((((18:0.01436162,(74:0.01447053,16:5.082638E-4):0.01256557):0.0131446,(17:0.01343108,(85:0.005886107,((84:0.002782144,83:0.008662272):0.002951496,86:0.0110423):2.56014E-4):0.001237933):0.002696889):0.004070273,(75:0.006742386,90:5.985678E-4):0.03596252):0.002701192,(70:0.03833306,(24:0.006498752,69:0.007463933):0.01244214):0.008331017):0.002010665,88:0.007323873):1.367729E-4):0.0134125,47:0.08424995):7.41979E-4,(29:0.008775608,2:0.002973265):0.01675634):0.003507373,(10:0.009130997,(62:0.05962202,((44:0.01165586,(((8:0.00385612,(56:7.667729E-4,(55:1.443794E-4,54:0.001875173):0.001635516):0.008824931):0.007804478,(((58:0.003777927,57:5.543015E-5):0.01738388,46:0.006851025):0.005995717,(((21:1.076142E-4,22:1.403073E-4):0.003708836,20:5.286711E-5):0.004305898,23:0.01100716):0.01734381):0.003036081):8.554375E-4,((45:0.03258867,53:0.02822344):0.003572156,9:0.01151465):0.005627184):0.001021305):0.007067742,(4:0.008325823,71:0.004975286):0.004376439):0.002922556):0.006402011):8.466424E-4):0.001445598,36:0.02265484):0.001906283):7.504138E-4):0.006024656,((108:0.010996,(104:0.02036037,(101:9.502621E-4,99:0.001378627):0.005259879):0.00234804):0.005735041,((103:0.00873249,102:0.001114747):0.002642931,(107:0.005721271,(106:0.01226505,(100:0.002067975,105:0.007854621):0.003918878):0.003870543):5.803349E-4):0.01490937):0.05537413):0.02552453,((43:0.02405393,(61:0.005268811,60:0.006184229):0.02051473):0.01429325,(((48:5.300205E-4,(51:0.005081727,52:0.002145131):4.689475E-4):0.008138902,(50:0.00642066,49:0.00229205):0.01083612):0.01365119,15:0.05275337):0.03131155):0.002168167):0.006014995):0.01926144):0.002447895):0.002845387,(94:0.02996051,(78:0.009668312,(76:0.008810045,77:0.007422696):0.001750221):0.005562747):0.01525991):0.001752964,((39:0.03471268,((26:0.005384768,25:0.0158059):0.001751049,(28:0.004569594,27:0.01134461):0.006058855):0.009822098):0.002274155,95:0.0175138):0.003183485):0.002029727,((59:0.02179356,((((41:0.03905457,(34:0.01819963,(92:0.01425466,65:0.01204374):0.01203131):0.007452934):0.002838682,(93:0.01125941,(82:0.006106604,35:9.580008E-4):0.0118827):0.002947305):0.007591651,(37:0.02137931,32:0.01981871):0.001532131):0.001992676,((79:0.03992066,72:0.01049148):2.026237E-4,87:0.01556971):0.003727796):0.001263186):0.004438393,(73:0.03807934,11:0.02124606):0.003511656):5.695607E-5):0.00143215):0.003926451,64:0.05101392):0.005241699):0.001973073):0.001801751,((68:0.005056619,66:0.014729):0.01788664,3:0.01953948):0.006734218,1:0.01864727);
[106] tree 'run1.5530000'=[&R] (((67:0.001842504,14:0.008810856):0.02260201,((91:0.0193155,33:0.0330312):0.01328989,(((80:0.01727512,110:0.01613087):0.009526287,(((((89:0.02860269,40:0.02099532):0.00844179,((12:0.03364918,(81:0.01612573,((13:0.01779092,(7:0.004786244,38:3.061011E-4):0.01140717):5.725204E-4,((((31:0.005403603,5:0.01613969):6.565779E-5,30:0.00584191):0.003474666,6:0.01182622):0.02110814,19:0.01611104):0.005294352):0.001289642):0.003661347):0.002787156,(42:0.06586936,(((109:0.02182786,(63:0.0648921,(((((((97:3.240071E-4,98:0.01403065):0.00402079,96:3.024664E-4):0.01365159,(((((18:0.01436162,(74:0.01447053,16:5.082638E-4):0.01256557):0.0131446,(17:0.01343108,(85:0.005886107,((84:0.002782144,83:0.008662272):0.002951496,86:0.0110423):2.56014E-4):0.001237933):0.002696889):0.004070273,(75:0.006742386,90:5.985678E-4):0.03596252):0.002701192,(70:0.03833306,(24:0.006498752,69:0.007463933):0.01244214):0.008331017):0.002010665,88:0.007323873):1.367729E-4):0.0134125,47:0.08424995):7.41979E-4,(29:0.008775608,2:0.002973265):0.01675634):0.003507373,(10:0.009130997,(62:0.05962202,((44:0.01165586,(((8:0.00385612,(56:7.667729E-4,(55:1.443794E-4,54:0.001875173):0.001635516):0.008824931):0.007804478,(((58:0.003777927,57:5.543015E-5):0.01738388,46:0.006851025):0.005995717,(((21:1.076142E-4,22:1.403073E-4):0.003708836,20:5.286711E-5):0.004305898,23:0.01100716):0.01734381):0.003036081):8.554375E-4,((45:0.03258867,53:0.02822344):0.003572156,9:0.01151465):0.005627184):0.001021305):0.007067742,(4:0.008325823,71:0.004975286):0.004376439):0.002922556):0.006402011):8.466424E-4):0.001445598,36:0.02265484):0.001906283):7.504138E-4):0.006024656,((108:0.010996,(104:0.02036037,(101:9.502621E-4,99:0.001378627):0.005259879):0.00234804):0.005735041,((103:0.00873249,102:0.001114747):0.002642931,(107:0.005721271,(106:0.01226505,(100:0.002067975,105:0.007854621):0.003918878):0.003870543):5.803349E-4):0.01490937):0.05537413):0.02552453,((43:0.02405393,(61:0.005268811,60:0.006184229):0.02051473):0.01429325,(((48:5.300205E-4,(51:0.005081727,52:0.002145131):4.689475E-4):0.008138902,(50:0.00642066,49:0.00229205):0.01083612):0.01365119,15:0.05275337):0.03131155):0.002168167):0.006014995):0.01926144):0.002447895):0.002845387,(94:0.02996051,(78:0.009668312,(76:0.008810045,77:0.007422696):0.001750221):0.005562747):0.01525991):0.001752964,((39:0.03471268,((26:0.005384768,25:0.0158059):0.001751049,(28:0.004569594,27:0.01134461):0.006058855):0.009822098):0.002274155,95:0.0175138):0.003183485):0.002029727,((59:0.02179356,((((41:0.03905457,(34:0.01819963,(92:0.01425466,65:0.01204374):0.01203131):0.007452934):0.002838682,(93:0.01125941,(82:0.006106604,35:9.580008E-4):0.0118827):0.002947305):0.007591651,(37:0.02137931,32:0.01981871):0.001532131):0.001992676,((79:0.03992066,72:0.01049148):2.026237E-4,87:0.01556971):0.003727796):0.001263186):0.004438393,(73:0.03807934,11:0.02124606):0.003511656):5.695607E-5):0.00143215):0.003926451,64:0.05101392):0.005241699):0.001973073):0.001801751,((68:0.005056619,66:0.014729):0.01788664,3:0.01953948):0.006734218,1:0.01864727);
[107] tree 'run1.5535000'=[&R] (((67:0.001842504,14:0.008810856):0.02260201,((91:0.0193155,33:0.0330312):0.01328989,(((80:0.01727512,110:0.01613087):0.009526287,(((((89:0.02860269,40:0.02099532):0.00844179,((12:0.03364918,(81:0.01612573,((13:0.01779092,(7:0.004786244,38:3.061011E-4):0.01140717):5.725204E-4,((((31:0.005403603,5:0.01613969):6.565779E-5,30:0.00584191):0.003474666,6:0.01182622):0.02110814,19:0.01611104):0.005294352):0.001289642):0.003661347):0.002787156,(42:0.06586936,(((109:0.02182786,(63:0.0648921,(((((((97:3.240071E-4,98:0.01403065):0.00402079,96:3.024664E-4):0.01365159,(((((18:0.01436162,(74:0.01447053,16:5.082638E-4):0.01256557):0.0131446,(17:0.01343108,(85:0.005886107,((84:0.002782144,83:0.008662272):0.002951496,86:0.0110423):2.56014E-4):0.001237933):0.002696889):0.004070273,(75:0.006742386,90:5.985678E-4):0.03596252):0.002701192,(70:0.03833306,(24:0.006498752,69:0.007463933):0.01244214):0.008331017):0.002010665,88:0.007323873):1.367729E-4):0.0134125,47:0.08424995):7.41979E-4,(29:0.008775608,2:0.002973265):0.01675634):0.003507373,(10:0.009130997,(62:0.05962202,((44:0.01165586,(((8:0.00385612,(56:7.667729E-4,(55:1.443794E-4,54:0.001875173):0.001635516):0.008824931):0.007804478,(((58:0.003777927,57:5.543015E-5):0.01738388,46:0.006851025):0.005995717,(((21:1.076142E-4,22:1.403073E-4):0.003708836,20:5.286711E-5):0.004305898,23:0.01100716):0.01734381):0.003036081):8.554375E-4,((45:0.03258867,53:0.02822344):0.003572156,9:0.01151465):0.005627184):0.001021305):0.007067742,(4:0.008325823,71:0.004975286):0.004376439):0.002922556):0.006402011):8.466424E-4):0.001445598,36:0.02265484):0.001906283):7.504138E-4):0.006024656,((108:0.010996,(104:0.02036037,(101:9.502621E-4,99:0.001378627):0.005259879):0.00234804):0.005735041,((103:0.00873249,102:0.001114747):0.002642931,(107:0.005721271,(106:0.01226505,(100:0.002067975,105:0.007854621):0.003918878):0.003870543):5.803349E-4):0.01490937):0.05537413):0.02552453,((43:0.02405393,(61:0.005268811,60:0.006184229):0.02051473):0.01429325,(((48:5.300205E-4,(51:0.005081727,52:0.002145131):4.689475E-4):0.008138902,(50:0.00642066,49:0.00229205):0.01083612):0.01365119,15:0.05275337):0.03131155):0.002168167):0.006014995):0.01926144):0.002447895):0.002845387,(94:0.02996051,(78:0.009668312,(76:0.008810045,77:0.007422696):0.001750221):0.005562747):0.01525991):0.001752964,((39:0.03471268,((26:0.005384768,25:0.0158059):0.001751049,(28:0.004569594,27:0.01134461):0.006058855):0.009822098):0.002274155,95:0.0175138):0.003183485):0.002029727,((59:0.02179356,((((41:0.03905457,(34:0.01819963,(92:0.01425466,65:0.01204374):0.01203131):0.007452934):0.002838682,(93:0.01125941,(82:0.006106604,35:9.580008E-4):0.0118827):0.002947305):0.007591651,(37:0.02137931,32:0.01981871):0.001532131):0.001992676,((79:0.03992066,72:0.01049148):2.026237E-4,87:0.01556971):0.003727796):0.001263186):0.004438393,(73:0.03807934,11:0.02124606):0.003511656):5.695607E-5):0.00143215):0.003926451,64:0.05101392):0.005241699):0.001973073):0.001801751,((68:0.005056619,66:0.014729):0.01788664,3:0.01953948):0.006734218,1:0.01864727);
[108] tree 'run1.5540000'=[&R] (((67:0.001842504,14:0.008810856):0.02260201,((91:0.0193155,33:0.0330312):0.01328989,(((80:0.01727512,110:0.01613087):0.009526287,(((((89:0.02860269,40:0.02099532):0.00844179,((12:0.03364918,(81:0.01612573,((13:0.01779092,(7:0.004786244,38:3.061011E-4):0.01140717):5.725204E-4,((((31:0.005403603,5:0.01613969):6.565779E-5,30:0.00584191):0.003474666,6:0.01182622):0.02110814,19:0.01611104):0.005294352):0.001289642):0.003661347):0.002787156,(42:0.06586936,(((109:0.02182786,(63:0.0648921,(((((((97:3.240071E-4,98:0.01403065):0.00402079,96:3.024664E-4):0.01365159,(((((18:0.01436162,(74:0.01447053,16:5.082638E-4):0.01256557):0.0131446,(17:0.01343108,(85:0.005886107,((84:0.002782144,83:0.008662272):0.002951496,86:0.0110423):2.56014E-4):0.001237933):0.002696889):0.004070273,(75:0.006742386,90:5.985678E-4):0.03596252):0.002701192,(70:0.03833306,(24:0.006498752,69:0.007463933):0.01244214):0.008331017):0.002010665,88:0.007323873):1.367729E-4):0.0134125,47:0.08424995):7.41979E-4,(29:0.008775608,2:0.002973265):0.01675634):0.003507373,(10:0.009130997,(62:0.05962202,((44:0.01165586,(((8:0.00385612,(56:7.667729E-4,(55:1.443794E-4,54:0.001875173):0.001635516):0.008824931):0.007804478,(((58:0.003777927,57:5.543015E-5):0.01738388,46:0.006851025):0.005995717,(((21:1.076142E-4,22:1.403073E-4):0.003708836,20:5.286711E-5):0.004305898,23:0.01100716):0.01734381):0.003036081):8.554375E-4,((45:0.03258867,53:0.02822344):0.003572156,9:0.01151465):0.005627184):0.001021305):0.007067742,(4:0.008325823,71:0.004975286):0.004376439):0.002922556):0.006402011):8.466424E-4):0.001445598,36:0.02265484):0.001906283):7.504138E-4):0.006024656,((108:0.010996,(104:0.02036037,(101:9.502621E-4,99:0.001378627):0.005259879):0.00234804):0.005735041,((103:0.00873249,102:0.001114747):0.002642931,(107:0.005721271,(106:0.01226505,(100:0.002067975,105:0.007854621):0.003918878):0.003870543):5.803349E-4):0.01490937):0.05537413):0.02552453,((43:0.02405393,(61:0.005268811,60:0.006184229):0.02051473):0.01429325,(((48:5.300205E-4,(51:0.005081727,52:0.002145131):4.689475E-4):0.008138902,(50:0.00642066,49:0.00229205):0.01083612):0.01365119,15:0.05275337):0.03131155):0.002168167):0.006014995):0.01926144):0.002447895):0.002845387,(94:0.02996051,(78:0.009668312,(76:0.008810045,77:0.007422696):0.001750221):0.005562747):0.01525991):0.001752964,((39:0.03471268,((26:0.005384768,25:0.0158059):0.001751049,(28:0.004569594,27:0.01134461):0.006058855):0.009822098):0.002274155,95:0.0175138):0.003183485):0.002029727,((59:0.02179356,((((41:0.03905457,(34:0.01819963,(92:0.01425466,65:0.01204374):0.01203131):0.007452934):0.002838682,(93:0.01125941,(82:0.006106604,35:9.580008E-4):0.0118827):0.002947305):0.007591651,(37:0.02137931,32:0.01981871):0.001532131):0.001992676,((79:0.03992066,72:0.01049148):2.026237E-4,87:0.01556971):0.003727796):0.001263186):0.004438393,(73:0.03807934,11:0.02124606):0.003511656):5.695607E-5):0.00143215):0.003926451,64:0.05101392):0.005241699):0.001973073):0.001801751,((68:0.005056619,66:0.014729):0.01788664,3:0.01953948):0.006734218,1:0.01864727);
[109] tree 'run1.5545000'=[&R] (((67:0.001842504,14:0.008810856):0.02260201,((91:0.0193155,33:0.0330312):0.01328989,(((80:0.01727512,110:0.01613087):0.009526287,(((((89:0.02860269,40:0.02099532):0.00844179,((12:0.03364918,(81:0.01612573,((13:0.01779092,(7:0.004786244,38:3.061011E-4):0.01140717):5.725204E-4,((((31:0.005403603,5:0.01613969):6.565779E-5,30:0.00584191):0.003474666,6:0.01182622):0.02110814,19:0.01611104):0.005294352):0.001289642):0.003661347):0.002787156,(42:0.06586936,(((109:0.02182786,(63:0.0648921,(((((((97:3.240071E-4,98:0.01403065):0.00402079,96:3.024664E-4):0.01365159,(((((18:0.01436162,(74:0.01447053,16:5.082638E-4):0.01256557):0.0131446,(17:0.01343108,(85:0.005886107,((84:0.002782144,83:0.008662272):0.002951496,86:0.0110423):2.56014E-4):0.001237933):0.002696889):0.004070273,(75:0.006742386,90:5.985678E-4):0.03596252):0.002701192,(70:0.03833306,(24:0.006498752,69:0.007463933):0.01244214):0.008331017):0.002010665,88:0.007323873):1.367729E-4):0.0134125,47:0.08424995):7.41979E-4,(29:0.008775608,2:0.002973265):0.01675634):0.003507373,(10:0.009130997,(62:0.05962202,((44:0.01165586,(((8:0.00385612,(56:7.667729E-4,(55:1.443794E-4,54:0.001875173):0.001635516):0.008824931):0.007804478,(((58:0.003777927,57:5.543015E-5):0.01738388,46:0.006851025):0.005995717,(((21:1.076142E-4,22:1.403073E-4):0.003708836,20:5.286711E-5):0.004305898,23:0.01100716):0.01734381):0.003036081):8.554375E-4,((45:0.03258867,53:0.02822344):0.003572156,9:0.01151465):0.005627184):0.001021305):0.007067742,(4:0.008325823,71:0.004975286):0.004376439):0.002922556):0.006402011):8.466424E-4):0.001445598,36:0.02265484):0.001906283):7.504138E-4):0.006024656,((108:0.010996,(104:0.02036037,(101:9.502621E-4,99:0.001378627):0.005259879):0.00234804):0.005735041,((103:0.00873249,102:0.001114747):0.002642931,(107:0.005721271,(106:0.01226505,(100:0.002067975,105:0.007854621):0.003918878):0.003870543):5.803349E-4):0.01490937):0.05537413):0.02552453,((43:0.02405393,(61:0.005268811,60:0.006184229):0.02051473):0.01429325,(((48:5.300205E-4,(51:0.005081727,52:0.002145131):4.689475E-4):0.008138902,(50:0.00642066,49:0.00229205):0.01083612):0.01365119,15:0.05275337):0.03131155):0.002168167):0.006014995):0.01926144):0.002447895):0.002845387,(94:0.02996051,(78:0.009668312,(76:0.008810045,77:0.007422696):0.001750221):0.005562747):0.01525991):0.001752964,((39:0.03471268,((26:0.005384768,25:0.0158059):0.001751049,(28:0.004569594,27:0.01134461):0.006058855):0.009822098):0.002274155,95:0.0175138):0.003183485):0.002029727,((59:0.02179356,((((41:0.03905457,(34:0.01819963,(92:0.01425466,65:0.01204374):0.01203131):0.007452934):0.002838682,(93:0.01125941,(82:0.006106604,35:9.580008E-4):0.0118827):0.002947305):0.007591651,(37:0.02137931,32:0.01981871):0.001532131):0.001992676,((79:0.03992066,72:0.01049148):2.026237E-4,87:0.01556971):0.003727796):0.001263186):0.004438393,(73:0.03807934,11:0.02124606):0.003511656):5.695607E-5):0.00143215):0.003926451,64:0.05101392):0.005241699):0.001973073):0.001801751,((68:0.005056619,66:0.014729):0.01788664,3:0.01953948):0.006734218,1:0.01864727);
[110] tree 'run1.5550000'=[&R] (((67:0.001842504,14:0.008810856):0.02260201,((91:0.0193155,33:0.0330312):0.01328989,(((80:0.01727512,110:0.01613087):0.009526287,(((((89:0.02860269,40:0.02099532):0.00844179,((12:0.03364918,(81:0.01612573,((13:0.01779092,(7:0.004786244,38:3.061011E-4):0.01140717):5.725204E-4,((((31:0.005403603,5:0.01613969):6.565779E-5,30:0.00584191):0.003474666,6:0.01182622):0.02110814,19:0.01611104):0.005294352):0.001289642):0.003661347):0.002787156,(42:0.06586936,(((109:0.02182786,(63:0.0648921,(((((((97:3.240071E-4,98:0.01403065):0.00402079,96:3.024664E-4):0.01365159,(((((18:0.01436162,(74:0.01447053,16:5.082638E-4):0.01256557):0.0131446,(17:0.01343108,(85:0.005886107,((84:0.002782144,83:0.008662272):0.002951496,86:0.0110423):2.56014E-4):0.001237933):0.002696889):0.004070273,(75:0.006742386,90:5.985678E-4):0.03596252):0.002701192,(70:0.03833306,(24:0.006498752,69:0.007463933):0.01244214):0.008331017):0.002010665,88:0.007323873):1.367729E-4):0.0134125,47:0.08424995):7.41979E-4,(29:0.008775608,2:0.002973265):0.01675634):0.003507373,(10:0.009130997,(62:0.05962202,((44:0.01165586,(((8:0.00385612,(56:7.667729E-4,(55:1.443794E-4,54:0.001875173):0.001635516):0.008824931):0.007804478,(((58:0.003777927,57:5.543015E-5):0.01738388,46:0.006851025):0.005995717,(((21:1.076142E-4,22:1.403073E-4):0.003708836,20:5.286711E-5):0.004305898,23:0.01100716):0.01734381):0.003036081):8.554375E-4,((45:0.03258867,53:0.02822344):0.003572156,9:0.01151465):0.005627184):0.001021305):0.007067742,(4:0.008325823,71:0.004975286):0.004376439):0.002922556):0.006402011):8.466424E-4):0.001445598,36:0.02265484):0.001906283):7.504138E-4):0.006024656,((108:0.010996,(104:0.02036037,(101:9.502621E-4,99:0.001378627):0.005259879):0.00234804):0.005735041,((103:0.00873249,102:0.001114747):0.002642931,(107:0.005721271,(106:0.01226505,(100:0.002067975,105:0.007854621):0.003918878):0.003870543):5.803349E-4):0.01490937):0.05537413):0.02552453,((43:0.02405393,(61:0.005268811,60:0.006184229):0.02051473):0.01429325,(((48:5.300205E-4,(51:0.005081727,52:0.002145131):4.689475E-4):0.008138902,(50:0.00642066,49:0.00229205):0.01083612):0.01365119,15:0.05275337):0.03131155):0.002168167):0.006014995):0.01926144):0.002447895):0.002845387,(94:0.02996051,(78:0.009668312,(76:0.008810045,77:0.007422696):0.001750221):0.005562747):0.01525991):0.001752964,((39:0.03471268,((26:0.005384768,25:0.0158059):0.001751049,(28:0.004569594,27:0.01134461):0.006058855):0.009822098):0.002274155,95:0.0175138):0.003183485):0.002029727,((59:0.02179356,((((41:0.03905457,(34:0.01819963,(92:0.01425466,65:0.01204374):0.01203131):0.007452934):0.002838682,(93:0.01125941,(82:0.006106604,35:9.580008E-4):0.0118827):0.002947305):0.007591651,(37:0.02137931,32:0.01981871):0.001532131):0.001992676,((79:0.03992066,72:0.01049148):2.026237E-4,87:0.01556971):0.003727796):0.001263186):0.004438393,(73:0.03807934,11:0.02124606):0.003511656):5.695607E-5):0.00143215):0.003926451,64:0.05101392):0.005241699):0.001973073):0.001801751,((68:0.005056619,66:0.014729):0.01788664,3:0.01953948):0.006734218,1:0.01864727);
[111] tree 'run1.5555000'=[&R] (((67:0.001842504,14:0.008810856):0.02260201,((91:0.0193155,33:0.0330312):0.01328989,(((80:0.01727512,110:0.01613087):0.009526287,(((((89:0.02860269,40:0.02099532):0.00844179,((12:0.03364918,(81:0.01612573,((13:0.01779092,(7:0.004786244,38:3.061011E-4):0.01140717):5.725204E-4,((((31:0.005403603,5:0.01613969):6.565779E-5,30:0.00584191):0.003474666,6:0.01182622):0.02110814,19:0.01611104):0.005294352):0.001289642):0.003661347):0.002787156,(42:0.06586936,(((109:0.02182786,(63:0.0648921,(((((((97:3.240071E-4,98:0.01403065):0.00402079,96:3.024664E-4):0.01365159,(((((18:0.01436162,(74:0.01447053,16:5.082638E-4):0.01256557):0.0131446,(17:0.01343108,(85:0.005886107,((84:0.002782144,83:0.008662272):0.002951496,86:0.0110423):2.56014E-4):0.001237933):0.002696889):0.004070273,(75:0.006742386,90:5.985678E-4):0.03596252):0.002701192,(70:0.03833306,(24:0.006498752,69:0.007463933):0.01244214):0.008331017):0.002010665,88:0.007323873):1.367729E-4):0.0134125,47:0.08424995):7.41979E-4,(29:0.008775608,2:0.002973265):0.01675634):0.003507373,(10:0.009130997,(62:0.05962202,((44:0.01165586,(((8:0.00385612,(56:7.667729E-4,(55:1.443794E-4,54:0.001875173):0.001635516):0.008824931):0.007804478,(((58:0.003777927,57:5.543015E-5):0.01738388,46:0.006851025):0.005995717,(((21:1.076142E-4,22:1.403073E-4):0.003708836,20:5.286711E-5):0.004305898,23:0.01100716):0.01734381):0.003036081):8.554375E-4,((45:0.03258867,53:0.02822344):0.003572156,9:0.01151465):0.005627184):0.001021305):0.007067742,(4:0.008325823,71:0.004975286):0.004376439):0.002922556):0.006402011):8.466424E-4):0.001445598,36:0.02265484):0.001906283):7.504138E-4):0.006024656,((108:0.010996,(104:0.02036037,(101:9.502621E-4,99:0.001378627):0.005259879):0.00234804):0.005735041,((103:0.00873249,102:0.001114747):0.002642931,(107:0.005721271,(106:0.01226505,(100:0.002067975,105:0.007854621):0.003918878):0.003870543):5.803349E-4):0.01490937):0.05537413):0.02552453,((43:0.02405393,(61:0.005268811,60:0.006184229):0.02051473):0.01429325,(((48:5.300205E-4,(51:0.005081727,52:0.002145131):4.689475E-4):0.008138902,(50:0.00642066,49:0.00229205):0.01083612):0.01365119,15:0.05275337):0.03131155):0.002168167):0.006014995):0.01926144):0.002447895):0.002845387,(94:0.02996051,(78:0.009668312,(76:0.008810045,77:0.007422696):0.001750221):0.005562747):0.01525991):0.001752964,((39:0.03471268,((26:0.005384768,25:0.0158059):0.001751049,(28:0.004569594,27:0.01134461):0.006058855):0.009822098):0.002274155,95:0.0175138):0.003183485):0.002029727,((59:0.02179356,((((41:0.03905457,(34:0.01819963,(92:0.01425466,65:0.01204374):0.01203131):0.007452934):0.002838682,(93:0.01125941,(82:0.006106604,35:9.580008E-4):0.0118827):0.002947305):0.007591651,(37:0.02137931,32:0.01981871):0.001532131):0.001992676,((79:0.03992066,72:0.01049148):2.026237E-4,87:0.01556971):0.003727796):0.001263186):0.004438393,(73:0.03807934,11:0.02124606):0.003511656):5.695607E-5):0.00143215):0.003926451,64:0.05101392):0.005241699):0.001973073):0.001801751,((68:0.005056619,66:0.014729):0.01788664,3:0.01953948):0.006734218,1:0.01864727);
[112] tree 'run1.5560000'=[&R] (((67:0.001842504,14:0.008810856):0.02260201,((91:0.0193155,33:0.0330312):0.01328989,(((80:0.01727512,110:0.01613087):0.009526287,(((((89:0.02860269,40:0.02099532):0.00844179,((12:0.03364918,(81:0.01612573,((13:0.01779092,(7:0.004786244,38:3.061011E-4):0.01140717):5.725204E-4,((((31:0.005403603,5:0.01613969):6.565779E-5,30:0.00584191):0.003474666,6:0.01182622):0.02110814,19:0.01611104):0.005294352):0.001289642):0.003661347):0.002787156,(42:0.06586936,(((109:0.02182786,(63:0.0648921,(((((((97:3.240071E-4,98:0.01403065):0.00402079,96:3.024664E-4):0.01365159,(((((18:0.01436162,(74:0.01447053,16:5.082638E-4):0.01256557):0.0131446,(17:0.01343108,(85:0.005886107,((84:0.002782144,83:0.008662272):0.002951496,86:0.0110423):2.56014E-4):0.001237933):0.002696889):0.004070273,(75:0.006742386,90:5.985678E-4):0.03596252):0.002701192,(70:0.03833306,(24:0.006498752,69:0.007463933):0.01244214):0.008331017):0.002010665,88:0.007323873):1.367729E-4):0.0134125,47:0.08424995):7.41979E-4,(29:0.008775608,2:0.002973265):0.01675634):0.003507373,(10:0.009130997,(62:0.05962202,((44:0.01165586,(((8:0.00385612,(56:7.667729E-4,(55:1.443794E-4,54:0.001875173):0.001635516):0.008824931):0.007804478,(((58:0.003777927,57:5.543015E-5):0.01738388,46:0.006851025):0.005995717,(((21:1.076142E-4,22:1.403073E-4):0.003708836,20:5.286711E-5):0.004305898,23:0.01100716):0.01734381):0.003036081):8.554375E-4,((45:0.03258867,53:0.02822344):0.003572156,9:0.01151465):0.005627184):0.001021305):0.007067742,(4:0.008325823,71:0.004975286):0.004376439):0.002922556):0.006402011):8.466424E-4):0.001445598,36:0.02265484):0.001906283):7.504138E-4):0.006024656,((108:0.010996,(104:0.02036037,(101:9.502621E-4,99:0.001378627):0.005259879):0.00234804):0.005735041,((103:0.00873249,102:0.001114747):0.002642931,(107:0.005721271,(106:0.01226505,(100:0.002067975,105:0.007854621):0.003918878):0.003870543):5.803349E-4):0.01490937):0.05537413):0.02552453,((43:0.02405393,(61:0.005268811,60:0.006184229):0.02051473):0.01429325,(((48:5.300205E-4,(51:0.005081727,52:0.002145131):4.689475E-4):0.008138902,(50:0.00642066,49:0.00229205):0.01083612):0.01365119,15:0.05275337):0.03131155):0.002168167):0.006014995):0.01926144):0.002447895):0.002845387,(94:0.02996051,(78:0.009668312,(76:0.008810045,77:0.007422696):0.001750221):0.005562747):0.01525991):0.001752964,((39:0.03471268,((26:0.005384768,25:0.0158059):0.001751049,(28:0.004569594,27:0.01134461):0.006058855):0.009822098):0.002274155,95:0.0175138):0.003183485):0.002029727,((59:0.02179356,((((41:0.03905457,(34:0.01819963,(92:0.01425466,65:0.01204374):0.01203131):0.007452934):0.002838682,(93:0.01125941,(82:0.006106604,35:9.580008E-4):0.0118827):0.002947305):0.007591651,(37:0.02137931,32:0.01981871):0.001532131):0.001992676,((79:0.03992066,72:0.01049148):2.026237E-4,87:0.01556971):0.003727796):0.001263186):0.004438393,(73:0.03807934,11:0.02124606):0.003511656):5.695607E-5):0.00143215):0.003926451,64:0.05101392):0.005241699):0.001973073):0.001801751,((68:0.005056619,66:0.014729):0.01788664,3:0.01953948):0.006734218,1:0.01864727);
[113] tree 'run1.5565000'=[&R] (((67:0.001842504,14:0.008810856):0.02260201,((91:0.0193155,33:0.0330312):0.01328989,(((80:0.01727512,110:0.01613087):0.009526287,(((((89:0.02860269,40:0.02099532):0.00844179,((12:0.03364918,(81:0.01612573,((13:0.01779092,(7:0.004786244,38:3.061011E-4):0.01140717):5.725204E-4,((((31:0.005403603,5:0.01613969):6.565779E-5,30:0.00584191):0.003474666,6:0.01182622):0.02110814,19:0.01611104):0.005294352):0.001289642):0.003661347):0.002787156,(42:0.06586936,(((109:0.02182786,(63:0.0648921,(((((((97:3.240071E-4,98:0.01403065):0.00402079,96:3.024664E-4):0.01365159,(((((18:0.01436162,(74:0.01447053,16:5.082638E-4):0.01256557):0.0131446,(17:0.01343108,(85:0.005886107,((84:0.002782144,83:0.008662272):0.002951496,86:0.0110423):2.56014E-4):0.001237933):0.002696889):0.004070273,(75:0.006742386,90:5.985678E-4):0.03596252):0.002701192,(70:0.03833306,(24:0.006498752,69:0.007463933):0.01244214):0.008331017):0.002010665,88:0.007323873):1.367729E-4):0.0134125,47:0.08424995):7.41979E-4,(29:0.008775608,2:0.002973265):0.01675634):0.003507373,(10:0.009130997,(62:0.05962202,((44:0.01165586,(((8:0.00385612,(56:7.667729E-4,(55:1.443794E-4,54:0.001875173):0.001635516):0.008824931):0.007804478,(((58:0.003777927,57:5.543015E-5):0.01738388,46:0.006851025):0.005995717,(((21:1.076142E-4,22:1.403073E-4):0.003708836,20:5.286711E-5):0.004305898,23:0.01100716):0.01734381):0.003036081):8.554375E-4,((45:0.03258867,53:0.02822344):0.003572156,9:0.01151465):0.005627184):0.001021305):0.007067742,(4:0.008325823,71:0.004975286):0.004376439):0.002922556):0.006402011):8.466424E-4):0.001445598,36:0.02265484):0.001906283):7.504138E-4):0.006024656,((108:0.010996,(104:0.02036037,(101:9.502621E-4,99:0.001378627):0.005259879):0.00234804):0.005735041,((103:0.00873249,102:0.001114747):0.002642931,(107:0.005721271,(106:0.01226505,(100:0.002067975,105:0.007854621):0.003918878):0.003870543):5.803349E-4):0.01490937):0.05537413):0.02552453,((43:0.02405393,(61:0.005268811,60:0.006184229):0.02051473):0.01429325,(((48:5.300205E-4,(51:0.005081727,52:0.002145131):4.689475E-4):0.008138902,(50:0.00642066,49:0.00229205):0.01083612):0.01365119,15:0.05275337):0.03131155):0.002168167):0.006014995):0.01926144):0.002447895):0.002845387,(94:0.02996051,(78:0.009668312,(76:0.008810045,77:0.007422696):0.001750221):0.005562747):0.01525991):0.001752964,((39:0.03471268,((26:0.005384768,25:0.0158059):0.001751049,(28:0.004569594,27:0.01134461):0.006058855):0.009822098):0.002274155,95:0.0175138):0.003183485):0.002029727,((59:0.02179356,((((41:0.03905457,(34:0.01819963,(92:0.01425466,65:0.01204374):0.01203131):0.007452934):0.002838682,(93:0.01125941,(82:0.006106604,35:9.580008E-4):0.0118827):0.002947305):0.007591651,(37:0.02137931,32:0.01981871):0.001532131):0.001992676,((79:0.03992066,72:0.01049148):2.026237E-4,87:0.01556971):0.003727796):0.001263186):0.004438393,(73:0.03807934,11:0.02124606):0.003511656):5.695607E-5):0.00143215):0.003926451,64:0.05101392):0.005241699):0.001973073):0.001801751,((68:0.005056619,66:0.014729):0.01788664,3:0.01953948):0.006734218,1:0.01864727);
[114] tree 'run1.5570000'=[&R] (((67:0.001842504,14:0.008810856):0.02260201,((91:0.0193155,33:0.0330312):0.01328989,(((80:0.01727512,110:0.01613087):0.009526287,(((((89:0.02860269,40:0.02099532):0.00844179,((12:0.03364918,(81:0.01612573,((13:0.01779092,(7:0.004786244,38:3.061011E-4):0.01140717):5.725204E-4,((((31:0.005403603,5:0.01613969):6.565779E-5,30:0.00584191):0.003474666,6:0.01182622):0.02110814,19:0.01611104):0.005294352):0.001289642):0.003661347):0.002787156,(42:0.06586936,(((109:0.02182786,(63:0.0648921,(((((((97:3.240071E-4,98:0.01403065):0.00402079,96:3.024664E-4):0.01365159,(((((18:0.01436162,(74:0.01447053,16:5.082638E-4):0.01256557):0.0131446,(17:0.01343108,(85:0.005886107,((84:0.002782144,83:0.008662272):0.002951496,86:0.0110423):2.56014E-4):0.001237933):0.002696889):0.004070273,(75:0.006742386,90:5.985678E-4):0.03596252):0.002701192,(70:0.03833306,(24:0.006498752,69:0.007463933):0.01244214):0.008331017):0.002010665,88:0.007323873):1.367729E-4):0.0134125,47:0.08424995):7.41979E-4,(29:0.008775608,2:0.002973265):0.01675634):0.003507373,(10:0.009130997,(62:0.05962202,((44:0.01165586,(((8:0.00385612,(56:7.667729E-4,(55:1.443794E-4,54:0.001875173):0.001635516):0.008824931):0.007804478,(((58:0.003777927,57:5.543015E-5):0.01738388,46:0.006851025):0.005995717,(((21:1.076142E-4,22:1.403073E-4):0.003708836,20:5.286711E-5):0.004305898,23:0.01100716):0.01734381):0.003036081):8.554375E-4,((45:0.03258867,53:0.02822344):0.003572156,9:0.01151465):0.005627184):0.001021305):0.007067742,(4:0.008325823,71:0.004975286):0.004376439):0.002922556):0.006402011):8.466424E-4):0.001445598,36:0.02265484):0.001906283):7.504138E-4):0.006024656,((108:0.010996,(104:0.02036037,(101:9.502621E-4,99:0.001378627):0.005259879):0.00234804):0.005735041,((103:0.00873249,102:0.001114747):0.002642931,(107:0.005721271,(106:0.01226505,(100:0.002067975,105:0.007854621):0.003918878):0.003870543):5.803349E-4):0.01490937):0.05537413):0.02552453,((43:0.02405393,(61:0.005268811,60:0.006184229):0.02051473):0.01429325,(((48:5.300205E-4,(51:0.005081727,52:0.002145131):4.689475E-4):0.008138902,(50:0.00642066,49:0.00229205):0.01083612):0.01365119,15:0.05275337):0.03131155):0.002168167):0.006014995):0.01926144):0.002447895):0.002845387,(94:0.02996051,(78:0.009668312,(76:0.008810045,77:0.007422696):0.001750221):0.005562747):0.01525991):0.001752964,((39:0.03471268,((26:0.005384768,25:0.0158059):0.001751049,(28:0.004569594,27:0.01134461):0.006058855):0.009822098):0.002274155,95:0.0175138):0.003183485):0.002029727,((59:0.02179356,((((41:0.03905457,(34:0.01819963,(92:0.01425466,65:0.01204374):0.01203131):0.007452934):0.002838682,(93:0.01125941,(82:0.006106604,35:9.580008E-4):0.0118827):0.002947305):0.007591651,(37:0.02137931,32:0.01981871):0.001532131):0.001992676,((79:0.03992066,72:0.01049148):2.026237E-4,87:0.01556971):0.003727796):0.001263186):0.004438393,(73:0.03807934,11:0.02124606):0.003511656):5.695607E-5):0.00143215):0.003926451,64:0.05101392):0.005241699):0.001973073):0.001801751,((68:0.005056619,66:0.014729):0.01788664,3:0.01953948):0.006734218,1:0.01864727);
[115] tree 'run1.5575000'=[&R] (((67:0.001842504,14:0.008810856):0.02260201,((91:0.0193155,33:0.0330312):0.01328989,(((80:0.01727512,110:0.01613087):0.009526287,(((((89:0.02860269,40:0.02099532):0.00844179,((12:0.03364918,(81:0.01612573,((13:0.01779092,(7:0.004786244,38:3.061011E-4):0.01140717):5.725204E-4,((((31:0.005403603,5:0.01613969):6.565779E-5,30:0.00584191):0.003474666,6:0.01182622):0.02110814,19:0.01611104):0.005294352):0.001289642):0.003661347):0.002787156,(42:0.06586936,(((109:0.02182786,(63:0.0648921,(((((((97:3.240071E-4,98:0.01403065):0.00402079,96:3.024664E-4):0.01365159,(((((18:0.01436162,(74:0.01447053,16:5.082638E-4):0.01256557):0.0131446,(17:0.01343108,(85:0.005886107,((84:0.002782144,83:0.008662272):0.002951496,86:0.0110423):2.56014E-4):0.001237933):0.002696889):0.004070273,(75:0.006742386,90:5.985678E-4):0.03596252):0.002701192,(70:0.03833306,(24:0.006498752,69:0.007463933):0.01244214):0.008331017):0.002010665,88:0.007323873):1.367729E-4):0.0134125,47:0.08424995):7.41979E-4,(29:0.008775608,2:0.002973265):0.01675634):0.003507373,(10:0.009130997,(62:0.05962202,((44:0.01165586,(((8:0.00385612,(56:7.667729E-4,(55:1.443794E-4,54:0.001875173):0.001635516):0.008824931):0.007804478,(((58:0.003777927,57:5.543015E-5):0.01738388,46:0.006851025):0.005995717,(((21:1.076142E-4,22:1.403073E-4):0.003708836,20:5.286711E-5):0.004305898,23:0.01100716):0.01734381):0.003036081):8.554375E-4,((45:0.03258867,53:0.02822344):0.003572156,9:0.01151465):0.005627184):0.001021305):0.007067742,(4:0.008325823,71:0.004975286):0.004376439):0.002922556):0.006402011):8.466424E-4):0.001445598,36:0.02265484):0.001906283):7.504138E-4):0.006024656,((108:0.010996,(104:0.02036037,(101:9.502621E-4,99:0.001378627):0.005259879):0.00234804):0.005735041,((103:0.00873249,102:0.001114747):0.002642931,(107:0.005721271,(106:0.01226505,(100:0.002067975,105:0.007854621):0.003918878):0.003870543):5.803349E-4):0.01490937):0.05537413):0.02552453,((43:0.02405393,(61:0.005268811,60:0.006184229):0.02051473):0.01429325,(((48:5.300205E-4,(51:0.005081727,52:0.002145131):4.689475E-4):0.008138902,(50:0.00642066,49:0.00229205):0.01083612):0.01365119,15:0.05275337):0.03131155):0.002168167):0.006014995):0.01926144):0.002447895):0.002845387,(94:0.02996051,(78:0.009668312,(76:0.008810045,77:0.007422696):0.001750221):0.005562747):0.01525991):0.001752964,((39:0.03471268,((26:0.005384768,25:0.0158059):0.001751049,(28:0.004569594,27:0.01134461):0.006058855):0.009822098):0.002274155,95:0.0175138):0.003183485):0.002029727,((59:0.02179356,((((41:0.03905457,(34:0.01819963,(92:0.01425466,65:0.01204374):0.01203131):0.007452934):0.002838682,(93:0.01125941,(82:0.006106604,35:9.580008E-4):0.0118827):0.002947305):0.007591651,(37:0.02137931,32:0.01981871):0.001532131):0.001992676,((79:0.03992066,72:0.01049148):2.026237E-4,87:0.01556971):0.003727796):0.001263186):0.004438393,(73:0.03807934,11:0.02124606):0.003511656):5.695607E-5):0.00143215):0.003926451,64:0.05101392):0.005241699):0.001973073):0.001801751,((68:0.005056619,66:0.014729):0.01788664,3:0.01953948):0.006734218,1:0.01864727);
[116] tree 'run1.5580000'=[&R] (((67:0.001842504,14:0.008810856):0.02260201,((91:0.0193155,33:0.0330312):0.01328989,(((80:0.01727512,110:0.01613087):0.009526287,(((((89:0.02860269,40:0.02099532):0.00844179,((12:0.03364918,(81:0.01612573,((13:0.01779092,(7:0.004786244,38:3.061011E-4):0.01140717):5.725204E-4,((((31:0.005403603,5:0.01613969):6.565779E-5,30:0.00584191):0.003474666,6:0.01182622):0.02110814,19:0.01611104):0.005294352):0.001289642):0.003661347):0.002787156,(42:0.06586936,(((109:0.02182786,(63:0.0648921,(((((((97:3.240071E-4,98:0.01403065):0.00402079,96:3.024664E-4):0.01365159,(((((18:0.01436162,(74:0.01447053,16:5.082638E-4):0.01256557):0.0131446,(17:0.01343108,(85:0.005886107,((84:0.002782144,83:0.008662272):0.002951496,86:0.0110423):2.56014E-4):0.001237933):0.002696889):0.004070273,(75:0.006742386,90:5.985678E-4):0.03596252):0.002701192,(70:0.03833306,(24:0.006498752,69:0.007463933):0.01244214):0.008331017):0.002010665,88:0.007323873):1.367729E-4):0.0134125,47:0.08424995):7.41979E-4,(29:0.008775608,2:0.002973265):0.01675634):0.003507373,(10:0.009130997,(62:0.05962202,((44:0.01165586,(((8:0.00385612,(56:7.667729E-4,(55:1.443794E-4,54:0.001875173):0.001635516):0.008824931):0.007804478,(((58:0.003777927,57:5.543015E-5):0.01738388,46:0.006851025):0.005995717,(((21:1.076142E-4,22:1.403073E-4):0.003708836,20:5.286711E-5):0.004305898,23:0.01100716):0.01734381):0.003036081):8.554375E-4,((45:0.03258867,53:0.02822344):0.003572156,9:0.01151465):0.005627184):0.001021305):0.007067742,(4:0.008325823,71:0.004975286):0.004376439):0.002922556):0.006402011):8.466424E-4):0.001445598,36:0.02265484):0.001906283):7.504138E-4):0.006024656,((108:0.010996,(104:0.02036037,(101:9.502621E-4,99:0.001378627):0.005259879):0.00234804):0.005735041,((103:0.00873249,102:0.001114747):0.002642931,(107:0.005721271,(106:0.01226505,(100:0.002067975,105:0.007854621):0.003918878):0.003870543):5.803349E-4):0.01490937):0.05537413):0.02552453,((43:0.02405393,(61:0.005268811,60:0.006184229):0.02051473):0.01429325,(((48:5.300205E-4,(51:0.005081727,52:0.002145131):4.689475E-4):0.008138902,(50:0.00642066,49:0.00229205):0.01083612):0.01365119,15:0.05275337):0.03131155):0.002168167):0.006014995):0.01926144):0.002447895):0.002845387,(94:0.02996051,(78:0.009668312,(76:0.008810045,77:0.007422696):0.001750221):0.005562747):0.01525991):0.001752964,((39:0.03471268,((26:0.005384768,25:0.0158059):0.001751049,(28:0.004569594,27:0.01134461):0.006058855):0.009822098):0.002274155,95:0.0175138):0.003183485):0.002029727,((59:0.02179356,((((41:0.03905457,(34:0.01819963,(92:0.01425466,65:0.01204374):0.01203131):0.007452934):0.002838682,(93:0.01125941,(82:0.006106604,35:9.580008E-4):0.0118827):0.002947305):0.007591651,(37:0.02137931,32:0.01981871):0.001532131):0.001992676,((79:0.03992066,72:0.01049148):2.026237E-4,87:0.01556971):0.003727796):0.001263186):0.004438393,(73:0.03807934,11:0.02124606):0.003511656):5.695607E-5):0.00143215):0.003926451,64:0.05101392):0.005241699):0.001973073):0.001801751,((68:0.005056619,66:0.014729):0.01788664,3:0.01953948):0.006734218,1:0.01864727);
[117] tree 'run1.5585000'=[&R] (((67:0.001842504,14:0.008810856):0.02260201,((91:0.0193155,33:0.0330312):0.01328989,(((80:0.01727512,110:0.01613087):0.009526287,(((((89:0.02860269,40:0.02099532):0.00844179,((12:0.03364918,(81:0.01612573,((13:0.01779092,(7:0.004786244,38:3.061011E-4):0.01140717):5.725204E-4,((((31:0.005403603,5:0.01613969):6.565779E-5,30:0.00584191):0.003474666,6:0.01182622):0.02110814,19:0.01611104):0.005294352):0.001289642):0.003661347):0.002787156,(42:0.06586936,(((109:0.02182786,(63:0.0648921,(((((((97:3.240071E-4,98:0.01403065):0.00402079,96:3.024664E-4):0.01365159,(((((18:0.01436162,(74:0.01447053,16:5.082638E-4):0.01256557):0.0131446,(17:0.01343108,(85:0.005886107,((84:0.002782144,83:0.008662272):0.002951496,86:0.0110423):2.56014E-4):0.001237933):0.002696889):0.004070273,(75:0.006742386,90:5.985678E-4):0.03596252):0.002701192,(70:0.03833306,(24:0.006498752,69:0.007463933):0.01244214):0.008331017):0.002010665,88:0.007323873):1.367729E-4):0.0134125,47:0.08424995):7.41979E-4,(29:0.008775608,2:0.002973265):0.01675634):0.003507373,(10:0.009130997,(62:0.05962202,((44:0.01165586,(((8:0.00385612,(56:7.667729E-4,(55:1.443794E-4,54:0.001875173):0.001635516):0.008824931):0.007804478,(((58:0.003777927,57:5.543015E-5):0.01738388,46:0.006851025):0.005995717,(((21:1.076142E-4,22:1.403073E-4):0.003708836,20:5.286711E-5):0.004305898,23:0.01100716):0.01734381):0.003036081):8.554375E-4,((45:0.03258867,53:0.02822344):0.003572156,9:0.01151465):0.005627184):0.001021305):0.007067742,(4:0.008325823,71:0.004975286):0.004376439):0.002922556):0.006402011):8.466424E-4):0.001445598,36:0.02265484):0.001906283):7.504138E-4):0.006024656,((108:0.010996,(104:0.02036037,(101:9.502621E-4,99:0.001378627):0.005259879):0.00234804):0.005735041,((103:0.00873249,102:0.001114747):0.002642931,(107:0.005721271,(106:0.01226505,(100:0.002067975,105:0.007854621):0.003918878):0.003870543):5.803349E-4):0.01490937):0.05537413):0.02552453,((43:0.02405393,(61:0.005268811,60:0.006184229):0.02051473):0.01429325,(((48:5.300205E-4,(51:0.005081727,52:0.002145131):4.689475E-4):0.008138902,(50:0.00642066,49:0.00229205):0.01083612):0.01365119,15:0.05275337):0.03131155):0.002168167):0.006014995):0.01926144):0.002447895):0.002845387,(94:0.02996051,(78:0.009668312,(76:0.008810045,77:0.007422696):0.001750221):0.005562747):0.01525991):0.001752964,((39:0.03471268,((26:0.005384768,25:0.0158059):0.001751049,(28:0.004569594,27:0.01134461):0.006058855):0.009822098):0.002274155,95:0.0175138):0.003183485):0.002029727,((59:0.02179356,((((41:0.03905457,(34:0.01819963,(92:0.01425466,65:0.01204374):0.01203131):0.007452934):0.002838682,(93:0.01125941,(82:0.006106604,35:9.580008E-4):0.0118827):0.002947305):0.007591651,(37:0.02137931,32:0.01981871):0.001532131):0.001992676,((79:0.03992066,72:0.01049148):2.026237E-4,87:0.01556971):0.003727796):0.001263186):0.004438393,(73:0.03807934,11:0.02124606):0.003511656):5.695607E-5):0.00143215):0.003926451,64:0.05101392):0.005241699):0.001973073):0.001801751,((68:0.005056619,66:0.014729):0.01788664,3:0.01953948):0.006734218,1:0.01864727);
[118] tree 'run1.5590000'=[&R] (((67:0.001842504,14:0.008810856):0.02260201,((91:0.0193155,33:0.0330312):0.01328989,(((80:0.01727512,110:0.01613087):0.009526287,(((((89:0.02860269,40:0.02099532):0.00844179,((12:0.03364918,(81:0.01612573,((13:0.01779092,(7:0.004786244,38:3.061011E-4):0.01140717):5.725204E-4,((((31:0.005403603,5:0.01613969):6.565779E-5,30:0.00584191):0.003474666,6:0.01182622):0.02110814,19:0.01611104):0.005294352):0.001289642):0.003661347):0.002787156,(42:0.06586936,(((109:0.02182786,(63:0.0648921,(((((((97:3.240071E-4,98:0.01403065):0.00402079,96:3.024664E-4):0.01365159,(((((18:0.01436162,(74:0.01447053,16:5.082638E-4):0.01256557):0.0131446,(17:0.01343108,(85:0.005886107,((84:0.002782144,83:0.008662272):0.002951496,86:0.0110423):2.56014E-4):0.001237933):0.002696889):0.004070273,(75:0.006742386,90:5.985678E-4):0.03596252):0.002701192,(70:0.03833306,(24:0.006498752,69:0.007463933):0.01244214):0.008331017):0.002010665,88:0.007323873):1.367729E-4):0.0134125,47:0.08424995):7.41979E-4,(29:0.008775608,2:0.002973265):0.01675634):0.003507373,(10:0.009130997,(62:0.05962202,((44:0.01165586,(((8:0.00385612,(56:7.667729E-4,(55:1.443794E-4,54:0.001875173):0.001635516):0.008824931):0.007804478,(((58:0.003777927,57:5.543015E-5):0.01738388,46:0.006851025):0.005995717,(((21:1.076142E-4,22:1.403073E-4):0.003708836,20:5.286711E-5):0.004305898,23:0.01100716):0.01734381):0.003036081):8.554375E-4,((45:0.03258867,53:0.02822344):0.003572156,9:0.01151465):0.005627184):0.001021305):0.007067742,(4:0.008325823,71:0.004975286):0.004376439):0.002922556):0.006402011):8.466424E-4):0.001445598,36:0.02265484):0.001906283):7.504138E-4):0.006024656,((108:0.010996,(104:0.02036037,(101:9.502621E-4,99:0.001378627):0.005259879):0.00234804):0.005735041,((103:0.00873249,102:0.001114747):0.002642931,(107:0.005721271,(106:0.01226505,(100:0.002067975,105:0.007854621):0.003918878):0.003870543):5.803349E-4):0.01490937):0.05537413):0.02552453,((43:0.02405393,(61:0.005268811,60:0.006184229):0.02051473):0.01429325,(((48:5.300205E-4,(51:0.005081727,52:0.002145131):4.689475E-4):0.008138902,(50:0.00642066,49:0.00229205):0.01083612):0.01365119,15:0.05275337):0.03131155):0.002168167):0.006014995):0.01926144):0.002447895):0.002845387,(94:0.02996051,(78:0.009668312,(76:0.008810045,77:0.007422696):0.001750221):0.005562747):0.01525991):0.001752964,((39:0.03471268,((26:0.005384768,25:0.0158059):0.001751049,(28:0.004569594,27:0.01134461):0.006058855):0.009822098):0.002274155,95:0.0175138):0.003183485):0.002029727,((59:0.02179356,((((41:0.03905457,(34:0.01819963,(92:0.01425466,65:0.01204374):0.01203131):0.007452934):0.002838682,(93:0.01125941,(82:0.006106604,35:9.580008E-4):0.0118827):0.002947305):0.007591651,(37:0.02137931,32:0.01981871):0.001532131):0.001992676,((79:0.03992066,72:0.01049148):2.026237E-4,87:0.01556971):0.003727796):0.001263186):0.004438393,(73:0.03807934,11:0.02124606):0.003511656):5.695607E-5):0.00143215):0.003926451,64:0.05101392):0.005241699):0.001973073):0.001801751,((68:0.005056619,66:0.014729):0.01788664,3:0.01953948):0.006734218,1:0.01864727);
[119] tree 'run1.5595000'=[&R] (((67:0.001842504,14:0.008810856):0.02260201,((91:0.0193155,33:0.0330312):0.01328989,(((80:0.01727512,110:0.01613087):0.009526287,(((((89:0.02860269,40:0.02099532):0.00844179,((12:0.03364918,(81:0.01612573,((13:0.01779092,(7:0.004786244,38:3.061011E-4):0.01140717):5.725204E-4,((((31:0.005403603,5:0.01613969):6.565779E-5,30:0.00584191):0.003474666,6:0.01182622):0.02110814,19:0.01611104):0.005294352):0.001289642):0.003661347):0.002787156,(42:0.06586936,(((109:0.02182786,(63:0.0648921,(((((((97:3.240071E-4,98:0.01403065):0.00402079,96:3.024664E-4):0.01365159,(((((18:0.01436162,(74:0.01447053,16:5.082638E-4):0.01256557):0.0131446,(17:0.01343108,(85:0.005886107,((84:0.002782144,83:0.008662272):0.002951496,86:0.0110423):2.56014E-4):0.001237933):0.002696889):0.004070273,(75:0.006742386,90:5.985678E-4):0.03596252):0.002701192,(70:0.03833306,(24:0.006498752,69:0.007463933):0.01244214):0.008331017):0.002010665,88:0.007323873):1.367729E-4):0.0134125,47:0.08424995):7.41979E-4,(29:0.008775608,2:0.002973265):0.01675634):0.003507373,(10:0.009130997,(62:0.05962202,((44:0.01165586,(((8:0.00385612,(56:7.667729E-4,(55:1.443794E-4,54:0.001875173):0.001635516):0.008824931):0.007804478,(((58:0.003777927,57:5.543015E-5):0.01738388,46:0.006851025):0.005995717,(((21:1.076142E-4,22:1.403073E-4):0.003708836,20:5.286711E-5):0.004305898,23:0.01100716):0.01734381):0.003036081):8.554375E-4,((45:0.03258867,53:0.02822344):0.003572156,9:0.01151465):0.005627184):0.001021305):0.007067742,(4:0.008325823,71:0.004975286):0.004376439):0.002922556):0.006402011):8.466424E-4):0.001445598,36:0.02265484):0.001906283):7.504138E-4):0.006024656,((108:0.010996,(104:0.02036037,(101:9.502621E-4,99:0.001378627):0.005259879):0.00234804):0.005735041,((103:0.00873249,102:0.001114747):0.002642931,(107:0.005721271,(106:0.01226505,(100:0.002067975,105:0.007854621):0.003918878):0.003870543):5.803349E-4):0.01490937):0.05537413):0.02552453,((43:0.02405393,(61:0.005268811,60:0.006184229):0.02051473):0.01429325,(((48:5.300205E-4,(51:0.005081727,52:0.002145131):4.689475E-4):0.008138902,(50:0.00642066,49:0.00229205):0.01083612):0.01365119,15:0.05275337):0.03131155):0.002168167):0.006014995):0.01926144):0.002447895):0.002845387,(94:0.02996051,(78:0.009668312,(76:0.008810045,77:0.007422696):0.001750221):0.005562747):0.01525991):0.001752964,((39:0.03471268,((26:0.005384768,25:0.0158059):0.001751049,(28:0.004569594,27:0.01134461):0.006058855):0.009822098):0.002274155,95:0.0175138):0.003183485):0.002029727,((59:0.02179356,((((41:0.03905457,(34:0.01819963,(92:0.01425466,65:0.01204374):0.01203131):0.007452934):0.002838682,(93:0.01125941,(82:0.006106604,35:9.580008E-4):0.0118827):0.002947305):0.007591651,(37:0.02137931,32:0.01981871):0.001532131):0.001992676,((79:0.03992066,72:0.01049148):2.026237E-4,87:0.01556971):0.003727796):0.001263186):0.004438393,(73:0.03807934,11:0.02124606):0.003511656):5.695607E-5):0.00143215):0.003926451,64:0.05101392):0.005241699):0.001973073):0.001801751,((68:0.005056619,66:0.014729):0.01788664,3:0.01953948):0.006734218,1:0.01864727);
[120] tree 'run1.5600000'=[&R] (((67:0.001842504,14:0.008810856):0.02260201,((91:0.0193155,33:0.0330312):0.01328989,(((80:0.01727512,110:0.01613087):0.009526287,(((((89:0.02860269,40:0.02099532):0.00844179,((12:0.03364918,(81:0.01612573,((13:0.01779092,(7:0.004786244,38:3.061011E-4):0.01140717):5.725204E-4,((((31:0.005403603,5:0.01613969):6.565779E-5,30:0.00584191):0.003474666,6:0.01182622):0.02110814,19:0.01611104):0.005294352):0.001289642):0.003661347):0.002787156,(42:0.06586936,(((109:0.02182786,(63:0.0648921,(((((((97:3.240071E-4,98:0.01403065):0.00402079,96:3.024664E-4):0.01365159,(((((18:0.01436162,(74:0.01447053,16:5.082638E-4):0.01256557):0.0131446,(17:0.01343108,(85:0.005886107,((84:0.002782144,83:0.008662272):0.002951496,86:0.0110423):2.56014E-4):0.001237933):0.002696889):0.004070273,(75:0.006742386,90:5.985678E-4):0.03596252):0.002701192,(70:0.03833306,(24:0.006498752,69:0.007463933):0.01244214):0.008331017):0.002010665,88:0.007323873):1.367729E-4):0.0134125,47:0.08424995):7.41979E-4,(29:0.008775608,2:0.002973265):0.01675634):0.003507373,(10:0.009130997,(62:0.05962202,((44:0.01165586,(((8:0.00385612,(56:7.667729E-4,(55:1.443794E-4,54:0.001875173):0.001635516):0.008824931):0.007804478,(((58:0.003777927,57:5.543015E-5):0.01738388,46:0.006851025):0.005995717,(((21:1.076142E-4,22:1.403073E-4):0.003708836,20:5.286711E-5):0.004305898,23:0.01100716):0.01734381):0.003036081):8.554375E-4,((45:0.03258867,53:0.02822344):0.003572156,9:0.01151465):0.005627184):0.001021305):0.007067742,(4:0.008325823,71:0.004975286):0.004376439):0.002922556):0.006402011):8.466424E-4):0.001445598,36:0.02265484):0.001906283):7.504138E-4):0.006024656,((108:0.010996,(104:0.02036037,(101:9.502621E-4,99:0.001378627):0.005259879):0.00234804):0.005735041,((103:0.00873249,102:0.001114747):0.002642931,(107:0.005721271,(106:0.01226505,(100:0.002067975,105:0.007854621):0.003918878):0.003870543):5.803349E-4):0.01490937):0.05537413):0.02552453,((43:0.02405393,(61:0.005268811,60:0.006184229):0.02051473):0.01429325,(((48:5.300205E-4,(51:0.005081727,52:0.002145131):4.689475E-4):0.008138902,(50:0.00642066,49:0.00229205):0.01083612):0.01365119,15:0.05275337):0.03131155):0.002168167):0.006014995):0.01926144):0.002447895):0.002845387,(94:0.02996051,(78:0.009668312,(76:0.008810045,77:0.007422696):0.001750221):0.005562747):0.01525991):0.001752964,((39:0.03471268,((26:0.005384768,25:0.0158059):0.001751049,(28:0.004569594,27:0.01134461):0.006058855):0.009822098):0.002274155,95:0.0175138):0.003183485):0.002029727,((59:0.02179356,((((41:0.03905457,(34:0.01819963,(92:0.01425466,65:0.01204374):0.01203131):0.007452934):0.002838682,(93:0.01125941,(82:0.006106604,35:9.580008E-4):0.0118827):0.002947305):0.007591651,(37:0.02137931,32:0.01981871):0.001532131):0.001992676,((79:0.03992066,72:0.01049148):2.026237E-4,87:0.01556971):0.003727796):0.001263186):0.004438393,(73:0.03807934,11:0.02124606):0.003511656):5.695607E-5):0.00143215):0.003926451,64:0.05101392):0.005241699):0.001973073):0.001801751,((68:0.005056619,66:0.014729):0.01788664,3:0.01953948):0.006734218,1:0.01864727);
[121] tree 'run1.5605000'=[&R] (((67:0.001842504,14:0.008810856):0.02260201,((91:0.0193155,33:0.0330312):0.01328989,(((80:0.01727512,110:0.01613087):0.009526287,(((((89:0.02860269,40:0.02099532):0.00844179,((12:0.03364918,(81:0.01612573,((13:0.01779092,(7:0.004786244,38:3.061011E-4):0.01140717):5.725204E-4,((((31:0.005403603,5:0.01613969):6.565779E-5,30:0.00584191):0.003474666,6:0.01182622):0.02110814,19:0.01611104):0.005294352):0.001289642):0.003661347):0.002787156,(42:0.06586936,(((109:0.02182786,(63:0.0648921,(((((((97:3.240071E-4,98:0.01403065):0.00402079,96:3.024664E-4):0.01365159,(((((18:0.01436162,(74:0.01447053,16:5.082638E-4):0.01256557):0.0131446,(17:0.01343108,(85:0.005886107,((84:0.002782144,83:0.008662272):0.002951496,86:0.0110423):2.56014E-4):0.001237933):0.002696889):0.004070273,(75:0.006742386,90:5.985678E-4):0.03596252):0.002701192,(70:0.03833306,(24:0.006498752,69:0.007463933):0.01244214):0.008331017):0.002010665,88:0.007323873):1.367729E-4):0.0134125,47:0.08424995):7.41979E-4,(29:0.008775608,2:0.002973265):0.01675634):0.003507373,(10:0.009130997,(62:0.05962202,((44:0.01165586,(((8:0.00385612,(56:7.667729E-4,(55:1.443794E-4,54:0.001875173):0.001635516):0.008824931):0.007804478,(((58:0.003777927,57:5.543015E-5):0.01738388,46:0.006851025):0.005995717,(((21:1.076142E-4,22:1.403073E-4):0.003708836,20:5.286711E-5):0.004305898,23:0.01100716):0.01734381):0.003036081):8.554375E-4,((45:0.03258867,53:0.02822344):0.003572156,9:0.01151465):0.005627184):0.001021305):0.007067742,(4:0.008325823,71:0.004975286):0.004376439):0.002922556):0.006402011):8.466424E-4):0.001445598,36:0.02265484):0.001906283):7.504138E-4):0.006024656,((108:0.010996,(104:0.02036037,(101:9.502621E-4,99:0.001378627):0.005259879):0.00234804):0.005735041,((103:0.00873249,102:0.001114747):0.002642931,(107:0.005721271,(106:0.01226505,(100:0.002067975,105:0.007854621):0.003918878):0.003870543):5.803349E-4):0.01490937):0.05537413):0.02552453,((43:0.02405393,(61:0.005268811,60:0.006184229):0.02051473):0.01429325,(((48:5.300205E-4,(51:0.005081727,52:0.002145131):4.689475E-4):0.008138902,(50:0.00642066,49:0.00229205):0.01083612):0.01365119,15:0.05275337):0.03131155):0.002168167):0.006014995):0.01926144):0.002447895):0.002845387,(94:0.02996051,(78:0.009668312,(76:0.008810045,77:0.007422696):0.001750221):0.005562747):0.01525991):0.001752964,((39:0.03471268,((26:0.005384768,25:0.0158059):0.001751049,(28:0.004569594,27:0.01134461):0.006058855):0.009822098):0.002274155,95:0.0175138):0.003183485):0.002029727,((59:0.02179356,((((41:0.03905457,(34:0.01819963,(92:0.01425466,65:0.01204374):0.01203131):0.007452934):0.002838682,(93:0.01125941,(82:0.006106604,35:9.580008E-4):0.0118827):0.002947305):0.007591651,(37:0.02137931,32:0.01981871):0.001532131):0.001992676,((79:0.03992066,72:0.01049148):2.026237E-4,87:0.01556971):0.003727796):0.001263186):0.004438393,(73:0.03807934,11:0.02124606):0.003511656):5.695607E-5):0.00143215):0.003926451,64:0.05101392):0.005241699):0.001973073):0.001801751,((68:0.005056619,66:0.014729):0.01788664,3:0.01953948):0.006734218,1:0.01864727);
[122] tree 'run1.5610000'=[&R] (((67:0.001842504,14:0.008810856):0.02260201,((91:0.0193155,33:0.0330312):0.01328989,(((80:0.01727512,110:0.01613087):0.009526287,(((((89:0.02860269,40:0.02099532):0.00844179,((12:0.03364918,(81:0.01612573,((13:0.01779092,(7:0.004786244,38:3.061011E-4):0.01140717):5.725204E-4,((((31:0.005403603,5:0.01613969):6.565779E-5,30:0.00584191):0.003474666,6:0.01182622):0.02110814,19:0.01611104):0.005294352):0.001289642):0.003661347):0.002787156,(42:0.06586936,(((109:0.02182786,(63:0.0648921,(((((((97:3.240071E-4,98:0.01403065):0.00402079,96:3.024664E-4):0.01365159,(((((18:0.01436162,(74:0.01447053,16:5.082638E-4):0.01256557):0.0131446,(17:0.01343108,(85:0.005886107,((84:0.002782144,83:0.008662272):0.002951496,86:0.0110423):2.56014E-4):0.001237933):0.002696889):0.004070273,(75:0.006742386,90:5.985678E-4):0.03596252):0.002701192,(70:0.03833306,(24:0.006498752,69:0.007463933):0.01244214):0.008331017):0.002010665,88:0.007323873):1.367729E-4):0.0134125,47:0.08424995):7.41979E-4,(29:0.008775608,2:0.002973265):0.01675634):0.003507373,(10:0.009130997,(62:0.05962202,((44:0.01165586,(((8:0.00385612,(56:7.667729E-4,(55:1.443794E-4,54:0.001875173):0.001635516):0.008824931):0.007804478,(((58:0.003777927,57:5.543015E-5):0.01738388,46:0.006851025):0.005995717,(((21:1.076142E-4,22:1.403073E-4):0.003708836,20:5.286711E-5):0.004305898,23:0.01100716):0.01734381):0.003036081):8.554375E-4,((45:0.03258867,53:0.02822344):0.003572156,9:0.01151465):0.005627184):0.001021305):0.007067742,(4:0.008325823,71:0.004975286):0.004376439):0.002922556):0.006402011):8.466424E-4):0.001445598,36:0.02265484):0.001906283):7.504138E-4):0.006024656,((108:0.010996,(104:0.02036037,(101:9.502621E-4,99:0.001378627):0.005259879):0.00234804):0.005735041,((103:0.00873249,102:0.001114747):0.002642931,(107:0.005721271,(106:0.01226505,(100:0.002067975,105:0.007854621):0.003918878):0.003870543):5.803349E-4):0.01490937):0.05537413):0.02552453,((43:0.02405393,(61:0.005268811,60:0.006184229):0.02051473):0.01429325,(((48:5.300205E-4,(51:0.005081727,52:0.002145131):4.689475E-4):0.008138902,(50:0.00642066,49:0.00229205):0.01083612):0.01365119,15:0.05275337):0.03131155):0.002168167):0.006014995):0.01926144):0.002447895):0.002845387,(94:0.02996051,(78:0.009668312,(76:0.008810045,77:0.007422696):0.001750221):0.005562747):0.01525991):0.001752964,((39:0.03471268,((26:0.005384768,25:0.0158059):0.001751049,(28:0.004569594,27:0.01134461):0.006058855):0.009822098):0.002274155,95:0.0175138):0.003183485):0.002029727,((59:0.02179356,((((41:0.03905457,(34:0.01819963,(92:0.01425466,65:0.01204374):0.01203131):0.007452934):0.002838682,(93:0.01125941,(82:0.006106604,35:9.580008E-4):0.0118827):0.002947305):0.007591651,(37:0.02137931,32:0.01981871):0.001532131):0.001992676,((79:0.03992066,72:0.01049148):2.026237E-4,87:0.01556971):0.003727796):0.001263186):0.004438393,(73:0.03807934,11:0.02124606):0.003511656):5.695607E-5):0.00143215):0.003926451,64:0.05101392):0.005241699):0.001973073):0.001801751,((68:0.005056619,66:0.014729):0.01788664,3:0.01953948):0.006734218,1:0.01864727);
[123] tree 'run1.5615000'=[&R] (((67:0.001842504,14:0.008810856):0.02260201,((91:0.0193155,33:0.0330312):0.01328989,(((80:0.01727512,110:0.01613087):0.009526287,(((((89:0.02860269,40:0.02099532):0.00844179,((12:0.03364918,(81:0.01612573,((13:0.01779092,(7:0.004786244,38:3.061011E-4):0.01140717):5.725204E-4,((((31:0.005403603,5:0.01613969):6.565779E-5,30:0.00584191):0.003474666,6:0.01182622):0.02110814,19:0.01611104):0.005294352):0.001289642):0.003661347):0.002787156,(42:0.06586936,(((109:0.02182786,(63:0.0648921,(((((((97:3.240071E-4,98:0.01403065):0.00402079,96:3.024664E-4):0.01365159,(((((18:0.01436162,(74:0.01447053,16:5.082638E-4):0.01256557):0.0131446,(17:0.01343108,(85:0.005886107,((84:0.002782144,83:0.008662272):0.002951496,86:0.0110423):2.56014E-4):0.001237933):0.002696889):0.004070273,(75:0.006742386,90:5.985678E-4):0.03596252):0.002701192,(70:0.03833306,(24:0.006498752,69:0.007463933):0.01244214):0.008331017):0.002010665,88:0.007323873):1.367729E-4):0.0134125,47:0.08424995):7.41979E-4,(29:0.008775608,2:0.002973265):0.01675634):0.003507373,(10:0.009130997,(62:0.05962202,((44:0.01165586,(((8:0.00385612,(56:7.667729E-4,(55:1.443794E-4,54:0.001875173):0.001635516):0.008824931):0.007804478,(((58:0.003777927,57:5.543015E-5):0.01738388,46:0.006851025):0.005995717,(((21:1.076142E-4,22:1.403073E-4):0.003708836,20:5.286711E-5):0.004305898,23:0.01100716):0.01734381):0.003036081):8.554375E-4,((45:0.03258867,53:0.02822344):0.003572156,9:0.01151465):0.005627184):0.001021305):0.007067742,(4:0.008325823,71:0.004975286):0.004376439):0.002922556):0.006402011):8.466424E-4):0.001445598,36:0.02265484):0.001906283):7.504138E-4):0.006024656,((108:0.010996,(104:0.02036037,(101:9.502621E-4,99:0.001378627):0.005259879):0.00234804):0.005735041,((103:0.00873249,102:0.001114747):0.002642931,(107:0.005721271,(106:0.01226505,(100:0.002067975,105:0.007854621):0.003918878):0.003870543):5.803349E-4):0.01490937):0.05537413):0.02552453,((43:0.02405393,(61:0.005268811,60:0.006184229):0.02051473):0.01429325,(((48:5.300205E-4,(51:0.005081727,52:0.002145131):4.689475E-4):0.008138902,(50:0.00642066,49:0.00229205):0.01083612):0.01365119,15:0.05275337):0.03131155):0.002168167):0.006014995):0.01926144):0.002447895):0.002845387,(94:0.02996051,(78:0.009668312,(76:0.008810045,77:0.007422696):0.001750221):0.005562747):0.01525991):0.001752964,((39:0.03471268,((26:0.005384768,25:0.0158059):0.001751049,(28:0.004569594,27:0.01134461):0.006058855):0.009822098):0.002274155,95:0.0175138):0.003183485):0.002029727,((59:0.02179356,((((41:0.03905457,(34:0.01819963,(92:0.01425466,65:0.01204374):0.01203131):0.007452934):0.002838682,(93:0.01125941,(82:0.006106604,35:9.580008E-4):0.0118827):0.002947305):0.007591651,(37:0.02137931,32:0.01981871):0.001532131):0.001992676,((79:0.03992066,72:0.01049148):2.026237E-4,87:0.01556971):0.003727796):0.001263186):0.004438393,(73:0.03807934,11:0.02124606):0.003511656):5.695607E-5):0.00143215):0.003926451,64:0.05101392):0.005241699):0.001973073):0.001801751,((68:0.005056619,66:0.014729):0.01788664,3:0.01953948):0.006734218,1:0.01864727);
[124] tree 'run1.5620000'=[&R] (((67:0.001842504,14:0.008810856):0.02260201,((91:0.0193155,33:0.0330312):0.01328989,(((80:0.01727512,110:0.01613087):0.009526287,(((((89:0.02860269,40:0.02099532):0.00844179,((12:0.03364918,(81:0.01612573,((13:0.01779092,(7:0.004786244,38:3.061011E-4):0.01140717):5.725204E-4,((((31:0.005403603,5:0.01613969):6.565779E-5,30:0.00584191):0.003474666,6:0.01182622):0.02110814,19:0.01611104):0.005294352):0.001289642):0.003661347):0.002787156,(42:0.06586936,(((109:0.02182786,(63:0.0648921,(((((((97:3.240071E-4,98:0.01403065):0.00402079,96:3.024664E-4):0.01365159,(((((18:0.01436162,(74:0.01447053,16:5.082638E-4):0.01256557):0.0131446,(17:0.01343108,(85:0.005886107,((84:0.002782144,83:0.008662272):0.002951496,86:0.0110423):2.56014E-4):0.001237933):0.002696889):0.004070273,(75:0.006742386,90:5.985678E-4):0.03596252):0.002701192,(70:0.03833306,(24:0.006498752,69:0.007463933):0.01244214):0.008331017):0.002010665,88:0.007323873):1.367729E-4):0.0134125,47:0.08424995):7.41979E-4,(29:0.008775608,2:0.002973265):0.01675634):0.003507373,(10:0.009130997,(62:0.05962202,((44:0.01165586,(((8:0.00385612,(56:7.667729E-4,(55:1.443794E-4,54:0.001875173):0.001635516):0.008824931):0.007804478,(((58:0.003777927,57:5.543015E-5):0.01738388,46:0.006851025):0.005995717,(((21:1.076142E-4,22:1.403073E-4):0.003708836,20:5.286711E-5):0.004305898,23:0.01100716):0.01734381):0.003036081):8.554375E-4,((45:0.03258867,53:0.02822344):0.003572156,9:0.01151465):0.005627184):0.001021305):0.007067742,(4:0.008325823,71:0.004975286):0.004376439):0.002922556):0.006402011):8.466424E-4):0.001445598,36:0.02265484):0.001906283):7.504138E-4):0.006024656,((108:0.010996,(104:0.02036037,(101:9.502621E-4,99:0.001378627):0.005259879):0.00234804):0.005735041,((103:0.00873249,102:0.001114747):0.002642931,(107:0.005721271,(106:0.01226505,(100:0.002067975,105:0.007854621):0.003918878):0.003870543):5.803349E-4):0.01490937):0.05537413):0.02552453,((43:0.02405393,(61:0.005268811,60:0.006184229):0.02051473):0.01429325,(((48:5.300205E-4,(51:0.005081727,52:0.002145131):4.689475E-4):0.008138902,(50:0.00642066,49:0.00229205):0.01083612):0.01365119,15:0.05275337):0.03131155):0.002168167):0.006014995):0.01926144):0.002447895):0.002845387,(94:0.02996051,(78:0.009668312,(76:0.008810045,77:0.007422696):0.001750221):0.005562747):0.01525991):0.001752964,((39:0.03471268,((26:0.005384768,25:0.0158059):0.001751049,(28:0.004569594,27:0.01134461):0.006058855):0.009822098):0.002274155,95:0.0175138):0.003183485):0.002029727,((59:0.02179356,((((41:0.03905457,(34:0.01819963,(92:0.01425466,65:0.01204374):0.01203131):0.007452934):0.002838682,(93:0.01125941,(82:0.006106604,35:9.580008E-4):0.0118827):0.002947305):0.007591651,(37:0.02137931,32:0.01981871):0.001532131):0.001992676,((79:0.03992066,72:0.01049148):2.026237E-4,87:0.01556971):0.003727796):0.001263186):0.004438393,(73:0.03807934,11:0.02124606):0.003511656):5.695607E-5):0.00143215):0.003926451,64:0.05101392):0.005241699):0.001973073):0.001801751,((68:0.005056619,66:0.014729):0.01788664,3:0.01953948):0.006734218,1:0.01864727);
[125] tree 'run1.5625000'=[&R] (((67:0.001842504,14:0.008810856):0.02260201,((91:0.0193155,33:0.0330312):0.01328989,(((80:0.01727512,110:0.01613087):0.009526287,(((((89:0.02860269,40:0.02099532):0.00844179,((12:0.03364918,(81:0.01612573,((13:0.01779092,(7:0.004786244,38:3.061011E-4):0.01140717):5.725204E-4,((((31:0.005403603,5:0.01613969):6.565779E-5,30:0.00584191):0.003474666,6:0.01182622):0.02110814,19:0.01611104):0.005294352):0.001289642):0.003661347):0.002787156,(42:0.06586936,(((109:0.02182786,(63:0.0648921,(((((((97:3.240071E-4,98:0.01403065):0.00402079,96:3.024664E-4):0.01365159,(((((18:0.01436162,(74:0.01447053,16:5.082638E-4):0.01256557):0.0131446,(17:0.01343108,(85:0.005886107,((84:0.002782144,83:0.008662272):0.002951496,86:0.0110423):2.56014E-4):0.001237933):0.002696889):0.004070273,(75:0.006742386,90:5.985678E-4):0.03596252):0.002701192,(70:0.03833306,(24:0.006498752,69:0.007463933):0.01244214):0.008331017):0.002010665,88:0.007323873):1.367729E-4):0.0134125,47:0.08424995):7.41979E-4,(29:0.008775608,2:0.002973265):0.01675634):0.003507373,(10:0.009130997,(62:0.05962202,((44:0.01165586,(((8:0.00385612,(56:7.667729E-4,(55:1.443794E-4,54:0.001875173):0.001635516):0.008824931):0.007804478,(((58:0.003777927,57:5.543015E-5):0.01738388,46:0.006851025):0.005995717,(((21:1.076142E-4,22:1.403073E-4):0.003708836,20:5.286711E-5):0.004305898,23:0.01100716):0.01734381):0.003036081):8.554375E-4,((45:0.03258867,53:0.02822344):0.003572156,9:0.01151465):0.005627184):0.001021305):0.007067742,(4:0.008325823,71:0.004975286):0.004376439):0.002922556):0.006402011):8.466424E-4):0.001445598,36:0.02265484):0.001906283):7.504138E-4):0.006024656,((108:0.010996,(104:0.02036037,(101:9.502621E-4,99:0.001378627):0.005259879):0.00234804):0.005735041,((103:0.00873249,102:0.001114747):0.002642931,(107:0.005721271,(106:0.01226505,(100:0.002067975,105:0.007854621):0.003918878):0.003870543):5.803349E-4):0.01490937):0.05537413):0.02552453,((43:0.02405393,(61:0.005268811,60:0.006184229):0.02051473):0.01429325,(((48:5.300205E-4,(51:0.005081727,52:0.002145131):4.689475E-4):0.008138902,(50:0.00642066,49:0.00229205):0.01083612):0.01365119,15:0.05275337):0.03131155):0.002168167):0.006014995):0.01926144):0.002447895):0.002845387,(94:0.02996051,(78:0.009668312,(76:0.008810045,77:0.007422696):0.001750221):0.005562747):0.01525991):0.001752964,((39:0.03471268,((26:0.005384768,25:0.0158059):0.001751049,(28:0.004569594,27:0.01134461):0.006058855):0.009822098):0.002274155,95:0.0175138):0.003183485):0.002029727,((59:0.02179356,((((41:0.03905457,(34:0.01819963,(92:0.01425466,65:0.01204374):0.01203131):0.007452934):0.002838682,(93:0.01125941,(82:0.006106604,35:9.580008E-4):0.0118827):0.002947305):0.007591651,(37:0.02137931,32:0.01981871):0.001532131):0.001992676,((79:0.03992066,72:0.01049148):2.026237E-4,87:0.01556971):0.003727796):0.001263186):0.004438393,(73:0.03807934,11:0.02124606):0.003511656):5.695607E-5):0.00143215):0.003926451,64:0.05101392):0.005241699):0.001973073):0.001801751,((68:0.005056619,66:0.014729):0.01788664,3:0.01953948):0.006734218,1:0.01864727);
[126] tree 'run1.5630000'=[&R] (((67:0.001842504,14:0.008810856):0.02260201,((91:0.0193155,33:0.0330312):0.01328989,(((80:0.01727512,110:0.01613087):0.009526287,(((((89:0.02860269,40:0.02099532):0.00844179,((12:0.03364918,(81:0.01612573,((13:0.01779092,(7:0.004786244,38:3.061011E-4):0.01140717):5.725204E-4,((((31:0.005403603,5:0.01613969):6.565779E-5,30:0.00584191):0.003474666,6:0.01182622):0.02110814,19:0.01611104):0.005294352):0.001289642):0.003661347):0.002787156,(42:0.06586936,(((109:0.02182786,(63:0.0648921,(((((((97:3.240071E-4,98:0.01403065):0.00402079,96:3.024664E-4):0.01365159,(((((18:0.01436162,(74:0.01447053,16:5.082638E-4):0.01256557):0.0131446,(17:0.01343108,(85:0.005886107,((84:0.002782144,83:0.008662272):0.002951496,86:0.0110423):2.56014E-4):0.001237933):0.002696889):0.004070273,(75:0.006742386,90:5.985678E-4):0.03596252):0.002701192,(70:0.03833306,(24:0.006498752,69:0.007463933):0.01244214):0.008331017):0.002010665,88:0.007323873):1.367729E-4):0.0134125,47:0.08424995):7.41979E-4,(29:0.008775608,2:0.002973265):0.01675634):0.003507373,(10:0.009130997,(62:0.05962202,((44:0.01165586,(((8:0.00385612,(56:7.667729E-4,(55:1.443794E-4,54:0.001875173):0.001635516):0.008824931):0.007804478,(((58:0.003777927,57:5.543015E-5):0.01738388,46:0.006851025):0.005995717,(((21:1.076142E-4,22:1.403073E-4):0.003708836,20:5.286711E-5):0.004305898,23:0.01100716):0.01734381):0.003036081):8.554375E-4,((45:0.03258867,53:0.02822344):0.003572156,9:0.01151465):0.005627184):0.001021305):0.007067742,(4:0.008325823,71:0.004975286):0.004376439):0.002922556):0.006402011):8.466424E-4):0.001445598,36:0.02265484):0.001906283):7.504138E-4):0.006024656,((108:0.010996,(104:0.02036037,(101:9.502621E-4,99:0.001378627):0.005259879):0.00234804):0.005735041,((103:0.00873249,102:0.001114747):0.002642931,(107:0.005721271,(106:0.01226505,(100:0.002067975,105:0.007854621):0.003918878):0.003870543):5.803349E-4):0.01490937):0.05537413):0.02552453,((43:0.02405393,(61:0.005268811,60:0.006184229):0.02051473):0.01429325,(((48:5.300205E-4,(51:0.005081727,52:0.002145131):4.689475E-4):0.008138902,(50:0.00642066,49:0.00229205):0.01083612):0.01365119,15:0.05275337):0.03131155):0.002168167):0.006014995):0.01926144):0.002447895):0.002845387,(94:0.02996051,(78:0.009668312,(76:0.008810045,77:0.007422696):0.001750221):0.005562747):0.01525991):0.001752964,((39:0.03471268,((26:0.005384768,25:0.0158059):0.001751049,(28:0.004569594,27:0.01134461):0.006058855):0.009822098):0.002274155,95:0.0175138):0.003183485):0.002029727,((59:0.02179356,((((41:0.03905457,(34:0.01819963,(92:0.01425466,65:0.01204374):0.01203131):0.007452934):0.002838682,(93:0.01125941,(82:0.006106604,35:9.580008E-4):0.0118827):0.002947305):0.007591651,(37:0.02137931,32:0.01981871):0.001532131):0.001992676,((79:0.03992066,72:0.01049148):2.026237E-4,87:0.01556971):0.003727796):0.001263186):0.004438393,(73:0.03807934,11:0.02124606):0.003511656):5.695607E-5):0.00143215):0.003926451,64:0.05101392):0.005241699):0.001973073):0.001801751,((68:0.005056619,66:0.014729):0.01788664,3:0.01953948):0.006734218,1:0.01864727);
[127] tree 'run1.5635000'=[&R] (((67:0.001842504,14:0.008810856):0.02260201,((91:0.0193155,33:0.0330312):0.01328989,(((80:0.01727512,110:0.01613087):0.009526287,(((((89:0.02860269,40:0.02099532):0.00844179,((12:0.03364918,(81:0.01612573,((13:0.01779092,(7:0.004786244,38:3.061011E-4):0.01140717):5.725204E-4,((((31:0.005403603,5:0.01613969):6.565779E-5,30:0.00584191):0.003474666,6:0.01182622):0.02110814,19:0.01611104):0.005294352):0.001289642):0.003661347):0.002787156,(42:0.06586936,(((109:0.02182786,(63:0.0648921,(((((((97:3.240071E-4,98:0.01403065):0.00402079,96:3.024664E-4):0.01365159,(((((18:0.01436162,(74:0.01447053,16:5.082638E-4):0.01256557):0.0131446,(17:0.01343108,(85:0.005886107,((84:0.002782144,83:0.008662272):0.002951496,86:0.0110423):2.56014E-4):0.001237933):0.002696889):0.004070273,(75:0.006742386,90:5.985678E-4):0.03596252):0.002701192,(70:0.03833306,(24:0.006498752,69:0.007463933):0.01244214):0.008331017):0.002010665,88:0.007323873):1.367729E-4):0.0134125,47:0.08424995):7.41979E-4,(29:0.008775608,2:0.002973265):0.01675634):0.003507373,(10:0.009130997,(62:0.05962202,((44:0.01165586,(((8:0.00385612,(56:7.667729E-4,(55:1.443794E-4,54:0.001875173):0.001635516):0.008824931):0.007804478,(((58:0.003777927,57:5.543015E-5):0.01738388,46:0.006851025):0.005995717,(((21:1.076142E-4,22:1.403073E-4):0.003708836,20:5.286711E-5):0.004305898,23:0.01100716):0.01734381):0.003036081):8.554375E-4,((45:0.03258867,53:0.02822344):0.003572156,9:0.01151465):0.005627184):0.001021305):0.007067742,(4:0.008325823,71:0.004975286):0.004376439):0.002922556):0.006402011):8.466424E-4):0.001445598,36:0.02265484):0.001906283):7.504138E-4):0.006024656,((108:0.010996,(104:0.02036037,(101:9.502621E-4,99:0.001378627):0.005259879):0.00234804):0.005735041,((103:0.00873249,102:0.001114747):0.002642931,(107:0.005721271,(106:0.01226505,(100:0.002067975,105:0.007854621):0.003918878):0.003870543):5.803349E-4):0.01490937):0.05537413):0.02552453,((43:0.02405393,(61:0.005268811,60:0.006184229):0.02051473):0.01429325,(((48:5.300205E-4,(51:0.005081727,52:0.002145131):4.689475E-4):0.008138902,(50:0.00642066,49:0.00229205):0.01083612):0.01365119,15:0.05275337):0.03131155):0.002168167):0.006014995):0.01926144):0.002447895):0.002845387,(94:0.02996051,(78:0.009668312,(76:0.008810045,77:0.007422696):0.001750221):0.005562747):0.01525991):0.001752964,((39:0.03471268,((26:0.005384768,25:0.0158059):0.001751049,(28:0.004569594,27:0.01134461):0.006058855):0.009822098):0.002274155,95:0.0175138):0.003183485):0.002029727,((59:0.02179356,((((41:0.03905457,(34:0.01819963,(92:0.01425466,65:0.01204374):0.01203131):0.007452934):0.002838682,(93:0.01125941,(82:0.006106604,35:9.580008E-4):0.0118827):0.002947305):0.007591651,(37:0.02137931,32:0.01981871):0.001532131):0.001992676,((79:0.03992066,72:0.01049148):2.026237E-4,87:0.01556971):0.003727796):0.001263186):0.004438393,(73:0.03807934,11:0.02124606):0.003511656):5.695607E-5):0.00143215):0.003926451,64:0.05101392):0.005241699):0.001973073):0.001801751,((68:0.005056619,66:0.014729):0.01788664,3:0.01953948):0.006734218,1:0.01864727);
[truncated: 5,758,577 more chars]
