# Supplementary material for: Eocene Loranthaceae pollen pushes back divergence ages for major splits in the family
Source: PeerJ. 2017 Jun 7;5:e3373. doi: 10.7717/peerj.3373 (PMC5466002; doi:10.7717/peerj.3373)
Supplement: Supplemental Information 8 — This archive includes all data and analysis files referred to in the main text and supplementary files that are needed to reproduce the shown results. See GuideToFiles.txt for naming schemes and contents of each subfolder included in this archive, and File S1 for analysis set-ups and further background information. [file peerj-05-3373-s008.zip › Step3_speciestrees/00a_nr.all.PPNet.20plus.nxs]

#nexus
[!ID: 2393239192
Param: tree{all}
Processed by SplitsTree4]

BEGIN Taxa;
DIMENSIONS ntax=72;
TAXLABELS
[1] 'Actinanthella_menyharthii'
[2] 'Aetanthus_nodosus'
[3] 'Agelanthus_sansibarensis'
[4] 'Alepis_flavida'
[5] 'Amyema_glabra'
[6] 'Amyema_queenslandica'
[7] 'Amylotheca_duthieana'
[8] 'Atkinsonia_ligustrina'
[9] 'Bakerella_sp_Nickrent_4161'
[10] 'Baratranthus_axanthus'
[11] 'Benthamina_alyxifolia'
[12] 'Berhautia_senegalensis'
[13] 'Cecarria_obtusifolia'
[14] 'Cladocolea_gracilis'
[15] 'Dactyliophora_novaeguineae'
[16] 'Decaisnina_triflora'
[17] 'Dendropemon_bicolor'
[18] 'Dendrophthoe_curvata'
[19] 'Dendrophthoe_longituba'
[20] 'Desmaria_mutabilis'
[21] 'Diplatia_furcata'
[22] 'Emelianthe_panganensis'
[23] 'Englerina_ramulosa'
[24] 'Englerina_woodfordioides'
[25] 'Erianthemum_dregei'
[26] 'Gaiadendron_punctatum'
[27] 'Globimetula_dinklagei'
[28] 'Helixanthera_coccinea'
[29] 'Helixanthera_cylindrica'
[30] 'Helixanthera_kirkii'
[31] 'Ileostylus_micranthus'
[32] 'Lepeostegeres_lancifolia'
[33] 'Lepidaria_sp_Nickrent_4044'
[34] 'Ligaria_cuneifolia'
[35] 'Loranthus_delavayi'
[36] 'Loranthus_europaeus'
[37] 'Loranthus_kaoi'
[38] 'Loranthus_odoratus'
[39] 'Loxanthera_speciosa'
[40] 'Lysiana_exocarpi'
[41] 'Lysiana_filifolia'
[42] 'Macrosolen_cochinchinensis'
[43] 'Moquiniella_rubra'
[44] 'Muellerina_eucalyptoides'
[45] 'Notanthera_heterophylla'
[46] 'Nuytsia_floribunda'
[47] 'Oedina_pendens'
[48] 'Oliverella_rubroviridis'
[49] 'Oncella_ambigua'
[50] 'Oncocalyx_sulfureus'
[51] 'Oryctanthus_occidentalis'
[52] 'Passovia_pyrifolia'
[53] 'Peraxilla_tetrapetala'
[54] 'Phragmanthera_crassicaulis'
[55] 'Plicosepalus_sagittifolius'
[56] 'Psittacanthus_angustifolius'
[57] 'Psittacanthus_calyculatus'
[58] 'Scurrula_ferruginea'
[59] 'Scurrula_parasitica'
[60] 'Scurrula_pulverulenta'
[61] 'Septulina_glauca'
[62] 'Socratina_bemarivensis'
[63] 'Sogerianthe_sessiflora'
[64] 'Struthanthus_oerstedii'
[65] 'Struthanthus_woodsonii'
[66] 'Tapinanthus_constrictiflorus'
[67] 'Tapinanthus_quinquangulus'
[68] 'Taxillus_chinensis'
[69] 'Tripodanthus_acutifolius'
[70] 'Tristerix_corymbosus'
[71] 'Tupeia_antarctica'
[72] 'Vanwykia_remota'
;
END; [Taxa]

BEGIN Trees;
TRANSLATE
'44' 'Muellerina_eucalyptoides',
'45' 'Notanthera_heterophylla',
'46' 'Nuytsia_floribunda',
'47' 'Oedina_pendens',
'48' 'Oliverella_rubroviridis',
'49' 'Oncella_ambigua',
'50' 'Oncocalyx_sulfureus',
'51' 'Oryctanthus_occidentalis',
'52' 'Passovia_pyrifolia',
'53' 'Peraxilla_tetrapetala',
'10' 'Baratranthus_axanthus',
'54' 'Phragmanthera_crassicaulis',
'11' 'Benthamina_alyxifolia',
'55' 'Plicosepalus_sagittifolius',
'12' 'Berhautia_senegalensis',
'56' 'Psittacanthus_angustifolius',
'13' 'Cecarria_obtusifolia',
'57' 'Psittacanthus_calyculatus',
'14' 'Cladocolea_gracilis',
'58' 'Scurrula_ferruginea',
'15' 'Dactyliophora_novaeguineae',
'59' 'Scurrula_parasitica',
'16' 'Decaisnina_triflora',
'17' 'Dendropemon_bicolor',
'18' 'Dendrophthoe_curvata',
'19' 'Dendrophthoe_longituba',
'1' 'Actinanthella_menyharthii',
'2' 'Aetanthus_nodosus',
'3' 'Agelanthus_sansibarensis',
'4' 'Alepis_flavida',
'5' 'Amyema_glabra',
'6' 'Amyema_queenslandica',
'7' 'Amylotheca_duthieana',
'8' 'Atkinsonia_ligustrina',
'9' 'Bakerella_sp_Nickrent_4161',
'60' 'Scurrula_pulverulenta',
'61' 'Septulina_glauca',
'62' 'Socratina_bemarivensis',
'63' 'Sogerianthe_sessiflora',
'20' 'Desmaria_mutabilis',
'64' 'Struthanthus_oerstedii',
'21' 'Diplatia_furcata',
'65' 'Struthanthus_woodsonii',
'22' 'Emelianthe_panganensis',
'66' 'Tapinanthus_constrictiflorus',
'23' 'Englerina_ramulosa',
'67' 'Tapinanthus_quinquangulus',
'24' 'Englerina_woodfordioides',
'68' 'Taxillus_chinensis',
'25' 'Erianthemum_dregei',
'69' 'Tripodanthus_acutifolius',
'26' 'Gaiadendron_punctatum',
'27' 'Globimetula_dinklagei',
'28' 'Helixanthera_coccinea',
'29' 'Helixanthera_cylindrica',
'70' 'Tristerix_corymbosus',
'71' 'Tupeia_antarctica',
'72' 'Vanwykia_remota',
'30' 'Helixanthera_kirkii',
'31' 'Ileostylus_micranthus',
'32' 'Lepeostegeres_lancifolia',
'33' 'Lepidaria_sp_Nickrent_4044',
'34' 'Ligaria_cuneifolia',
'35' 'Loranthus_delavayi',
'36' 'Loranthus_europaeus',
'37' 'Loranthus_kaoi',
'38' 'Loranthus_odoratus',
'39' 'Loxanthera_speciosa',
'40' 'Lysiana_exocarpi',
'41' 'Lysiana_filifolia',
'42' 'Macrosolen_cochinchinensis',
'43' 'Moquiniella_rubra',
;
[TREES]
[1] tree 'run1.5005000'=[&R] (3:0.0117061,((9:0.008146738,((61:0.002880853,(((62:0.01149427,72:0.008033122):0.005703149,((28:0.009247327,(((68:0.006458874,((59:0.00351864,58:0.003981893):9.02443E-5,60:0.009266457):0.002513099):0.002415906,((19:0.01192987,18:0.006962532):0.003395885,55:0.02016938):0.002746828):5.500113E-5,(((((70:0.01207252,(46:0.01363372,26:0.007825309):0.003264337):4.544481E-4,(((20:0.001171833,2:0.001452054):0.002355367,(((57:0.02882583,(((17:0.005439226,51:0.007083689):0.01213872,52:0.01302228):0.001236624,(56:0.01466803,(14:0.005663787,(64:0.001934401,65:0.005347424):8.899656E-4):6.750095E-4):9.342677E-4):0.002249799):0.001139018,69:0.004779982):0.004001137,(8:0.002915926,(((4:0.004082321,53:0.003791737):0.001213474,((33:0.00129383,45:0.01720795):0.004677186,(((16:0.009479345,42:0.01558076):0.00562628,(40:5.386986E-4,41:5.871915E-4):0.0059242):0.002339957,((39:0.02470258,7:0.002322333):0.004651568,32:0.003610576):0.00127466):0.002394104):0.007108452):0.008340061,34:0.02995654):0.002777284):3.227624E-4):0.001133347):0.001446241,71:0.001941993):8.617212E-4):0.007614109,(13:0.02459147,(((38:1.761169E-5,37:0.006260141):1.805003E-4,35:0.001263962):0.00864565,36:0.006461499):0.006606944):0.003118724):0.002668751,(44:0.004777973,31:0.005406196):0.004701953):0.007001828,(((15:0.005917855,(21:0.003373585,5:0.004088193):0.00524765):0.002582203,((11:0.01143737,6:0.007801645):0.002743465,63:0.009140861):9.939082E-4):0.003733346,(29:0.01178905,10:0.01084192):0.003016106):0.002352616):0.003660471):1.415811E-4):0.002328196,(((48:0.01222637,67:0.002666333):0.00256756,(23:0.01615825,66:0.008966546):0.001264314):5.538527E-4,24:0.0141665):0.00934386):0.001070324):0.001421305,(((25:0.006609947,47:0.03518902):0.002285052,(22:0.004384885,27:0.007472784):0.002399592):6.811514E-4,(43:0.007246964,30:0.008564191):0.004133516):7.24299E-4):7.835724E-4):0.004028222,54:0.004242812):0.001599909):0.002193473,((50:0.00934115,49:0.006696883):0.01120945,12:0.01569941):0.001907286):0.003714495,1:0.01715451);
[2] tree 'run1.5010000'=[&R] ((((49:0.007799609,50:0.01417096):0.00839516,12:0.02130945):0.001955286,((((43:0.002156802,30:0.01037333):0.007468484,(61:0.00310777,((25:0.006509442,47:0.03489828):0.002931336,((27:0.009600989,22:0.003165807):0.002642232,((((((60:0.004631346,59:0.006435532):0.001702838,58:0.004382987):2.947111E-4,68:0.007070142):0.002647099,(((((63:0.01079157,(21:0.006181275,5:0.002818238):0.007964242):0.00453626,(6:0.004613728,(15:0.004897898,11:0.008855046):2.580314E-4):9.272218E-4):0.002272307,10:0.01042898):0.002146036,((31:0.002524643,44:0.008273963):0.005843827,(((71:0.007645499,((70:0.01269125,46:0.01995999):5.437181E-4,26:0.01401357):0.002847625):3.978119E-4,(8:0.002191062,(((4:0.00666745,53:0.004947005):0.00175096,((33:0.001110468,45:0.02666373):0.003302993,(((42:0.01346653,(32:0.006333404,16:0.01568758):0.001088004):2.226187E-4,(7:0.006172607,39:0.03398208):0.003694374):5.838775E-4,(40:0.001550893,41:7.143225E-4):0.006941397):0.003272311):0.004742091):0.006482179,(((((56:0.01226604,57:0.02533567):0.004450411,14:0.007226342):1.053744E-5,((65:0.003942072,64:0.005088317):0.001075691,((51:0.00902626,17:0.002333081):0.008928061,52:0.01681311):0.002318486):8.536117E-4):0.003445785,69:0.009384802):0.004966494,((2:0.002311859,20:7.492133E-4):0.004847192,34:0.02882808):0.001514594):3.461261E-4):4.430946E-6):0.001080245):0.005408857,(13:0.020062,(36:0.005617485,((37:0.003991842,35:5.804906E-4):0.005269946,38:0.002316206):0.008735406):0.007803227):0.01154331):5.459234E-4):0.005023305):5.281301E-4,29:0.01186721):0.00358322):0.001376124,((28:0.009194213,(18:0.004684528,19:0.004029148):0.007325115):0.001038129,55:0.02166993):0.001188555):0.002861192,(((24:0.01180516,((23:0.01199101,67:2.871717E-4):0.004996368,48:0.01211116):0.00203562):0.002304522,66:0.00888907):0.009550847,(62:0.01683432,72:0.01102234):0.005552928):7.063143E-4):0.002315149):6.931073E-4):0.001862665):3.881692E-4):0.001660569,54:0.009161655):0.001462884,9:0.00549835):0.001964382):0.002380546,3:0.007974871,1:0.01581598);
[3] tree 'run1.5015000'=[&R] (((9:0.008393013,(((61:0.005983248,(((27:0.008285322,22:0.006112897):0.002090365,(25:0.004782543,47:0.04009319):0.002512601):3.613127E-4,((((((10:0.01393798,29:0.0100174):0.001157059,((6:0.003982004,(15:0.004736673,11:0.01081448):0.003205711):0.001732737,((21:0.004566857,5:0.003476862):0.01499272,63:0.00623941):2.538279E-4):0.004431947):0.001333516,((31:0.005404671,44:0.004331454):0.004026783,(((71:0.007754409,((46:0.01492713,26:0.01421442):0.006774178,70:0.01010228):0.002355885):6.208515E-4,((((34:0.037999,(2:0.002892073,20:7.338079E-4):0.004095368):5.116198E-4,((4:0.002266542,((33:0.002175974,45:0.02199133):0.003405486,(((7:0.005509214,39:0.0253922):0.007131684,42:0.01321513):0.001543473,((32:0.004724373,16:0.008104308):8.113873E-4,(40:5.126088E-5,41:4.395072E-4):0.005997252):4.374575E-4):0.004279348):0.003463671):6.431356E-4,53:0.005472201):0.004511834):9.297978E-4,8:0.002406634):0.001855037,((((65:0.003156893,64:0.004414073):0.001333821,((51:0.008269321,17:0.006958025):0.01081408,52:0.01183377):0.005039885):6.102408E-4,((56:0.002253368,57:0.02434376):0.009488688,14:0.0150724):0.001982448):0.001039508,69:0.01012674):0.005898305):0.003187655):0.0124391,(13:0.01872463,(36:0.007776271,((38:2.022618E-4,35:0.001201425):8.621974E-4,37:0.004943439):0.003883167):0.006754417):0.004773086):0.002316929):0.005480303):0.002855582,((((59:0.006006529,60:0.002728867):0.001032201,58:0.006983831):0.003725985,68:0.003842647):0.003122037,(28:0.0156521,(18:0.007978048,19:0.003647823):0.005409123):0.005045442):1.592002E-4):0.002388048,((62:0.01571211,72:0.005902752):0.005254152,55:0.02407893):0.002034809):0.00168553,((48:0.01039648,(23:0.011719,67:0.00584601):0.002654163):0.002474699,(66:0.001304643,24:0.003797348):0.005640632):0.009992549):0.003997622):0.003497469):1.354425E-5,(43:0.009377215,30:0.007504588):0.00382239):0.002851777,54:0.005381654):0.001953146):0.003627045,(12:0.02060634,(49:0.009097245,50:0.009756566):0.01101491):0.001103278):0.005666066,3:0.01134835,1:0.01370507);
[4] tree 'run1.5020000'=[&R] (3:0.009821824,(((50:0.013196,49:0.007357784):0.009228983,12:0.0226771):6.127868E-4,((((((22:0.002867995,27:0.007861357):6.66391E-4,((47:0.03599419,25:0.005513809):9.699285E-4,(((24:0.007693217,(((23:0.01629432,67:0.002107306):0.004398084,66:0.008505982):4.86012E-4,48:0.01082879):0.003039393):0.007656141,(((55:0.02902681,((19:0.009813308,18:0.005881113):0.006552339,28:0.009366956):0.001995356):0.003659286,((68:0.003632353,((58:0.006305113,59:0.005701636):0.001210803,60:0.004788389):0.001215211):0.003126531,(((44:0.007893457,31:0.005409422):0.002897264,((13:0.02436374,((35:0.00209913,(37:0.004564638,38:0.001995186):1.878057E-4):0.003454206,36:0.007901397):0.008502319):0.008270711,(71:0.007539749,(((((((17:0.004335704,51:0.007091095):0.01061782,(52:0.01836966,((56:0.006763386,(65:0.005339693,64:0.005247516):0.001304026):7.509164E-5,14:0.01007695):0.001806962):0.001081271):0.001654108,(69:0.008931178,57:0.02355142):1.300679E-4):0.00254845,(20:0.002380757,2:2.177101E-4):0.00693006):0.002285462,8:0.00507726):3.586562E-4,((45:0.03068771,34:0.02927667):0.002772949,((53:0.004183566,(((39:0.02673674,7:0.009294515):0.003674316,((32:0.004083229,16:0.01266347):0.001709247,((40:0.003080595,41:1.621385E-4):0.006370834,42:0.01577541):3.276301E-4):4.708873E-4):0.00337917,33:0.003418303):0.00241861):4.033894E-4,4:0.005192696):0.00679402):0.003458674):0.005162297,((46:0.01068014,70:0.0124233):0.002439997,26:0.008404041):0.002376273):0.002921841):0.003761414):0.006534632):0.004753411,((10:0.01317989,29:0.01000771):0.002897235,((((21:0.001303172,5:0.00633494):0.0051717,63:0.008658248):0.002198791,15:0.008843988):0.001718633,(11:0.00808073,6:0.005288934):0.004166548):0.003119798):0.001018893):0.003239345):0.00128262):0.001686648,(62:0.01449141,72:0.006505428):0.007653735):0.001973044):0.001170642,30:0.01550903):0.00167867):7.470041E-4):0.002599771,61:0.002759353):0.001540335,43:0.01121223):0.001781057,54:0.009340407):0.001239819,9:0.006107189):0.004804826):0.003221248,1:0.007780995);
[5] tree 'run1.5025000'=[&R] (3:0.0110149,((50:0.008842784,49:0.004012836):0.01025602,(12:0.02801427,(((((47:0.04901111,25:0.01063393):0.002956674,(((((24:3.955755E-4,66:0.008067141):0.005959437,23:0.02481343):0.001500316,(48:0.007929208,67:0.002615167):0.00351169):0.008453572,((((((((((2:0.003288492,20:8.804808E-5):0.004303784,((((52:0.01548567,(57:0.02621766,(51:0.00653921,17:0.002403802):0.005727545):0.002292287):6.400309E-4,((14:0.00861212,(65:0.0039769,64:0.005659533):0.002045337):3.905883E-4,56:0.01649147):0.002145204):0.004192142,69:0.005406505):0.009060111,((34:0.02754841,((4:0.008363764,53:0.003579207):8.768599E-4,((33:0.002119477,45:0.02265308):0.00312832,((((16:0.008878414,42:0.01900615):0.004638891,32:0.007129061):0.002617836,(41:4.997257E-4,40:6.618827E-4):0.004656336):3.315608E-4,(7:0.004338304,39:0.02782994):0.007715184):0.003851826):0.005383597):0.005435128):9.230237E-4,8:0.00364409):7.558153E-4):6.078571E-4):0.002870699,71:0.004021071):0.001674019,((70:0.01544867,46:0.01242996):7.23436E-5,26:0.01483939):0.001708088):0.005730054,((36:0.01298496,(35:0.001862307,(37:0.004600617,38:8.886007E-4):4.692123E-4):0.007949777):0.003905952,13:0.02361122):0.006146024):0.005607284,(31:0.00520638,44:0.004752692):0.003467131):0.003456415,(29:0.01079444,(10:0.01408021,((15:0.007415954,((5:0.004435223,21:0.002797344):0.01228912,63:0.009040815):0.001956365):8.675772E-4,(6:0.005327364,11:0.01260653):0.002459259):0.003632571):0.002980096):9.106353E-4):0.004974301,(((59:0.005928798,60:0.007222969):0.001093275,68:0.005397466):9.696682E-4,58:0.002948203):0.002091758):0.001232682,((28:0.01016486,(18:0.003818501,19:0.006712592):0.006613791):0.004693079,55:0.02847291):1.043828E-4):0.003106465,(62:0.01112401,72:0.007271405):0.006999244):0.003031108):0.003948423,(22:0.001912879,27:0.007987119):0.00216847):0.001977071):0.001215242,(30:0.01298076,43:0.005360594):0.00433487):0.003299075,61:0.007330487):0.002688052,(54:0.007756723,9:0.007843755):4.176541E-4):0.006188395):5.538991E-5):0.003759544,1:0.01346967);
[6] tree 'run1.5030000'=[&R] (3:0.01061331,(((50:0.00877989,49:0.007684681):0.007994359,12:0.02681629):0.001710026,((54:0.005248275,((((55:0.02714017,((62:0.01100832,72:0.009122234):0.00630331,(((68:0.002603632,((60:0.005959899,58:0.004674468):0.001289031,59:0.004595028):0.002604036):0.002223211,(((10:0.0191185,((15:0.006130113,((5:0.007283985,21:2.713932E-4):0.004781574,63:0.008247213):0.001837562):0.001986265,(6:0.005959649,11:0.01212639):4.155025E-4):0.003807084):0.001162454,((31:0.002450946,44:0.004608718):0.002418708,(((36:0.007889254,(35:0.002490451,(37:0.004775489,38:4.300827E-5):0.002462802):0.006817972):0.009649628,13:0.01608098):0.006228746,((((((52:0.01521888,(57:0.0235077,(51:0.007220705,17:0.001310465):0.007352598):0.002520309):0.003082862,((56:0.004968363,14:0.007683408):0.001165836,(65:0.005129512,64:0.005830478):3.092075E-4):6.953316E-4):0.00272048,69:0.008490477):0.002565183,((8:0.003189835,(((53:0.003167665,((33:6.527675E-4,45:0.01885683):0.003496536,((((42:0.01758616,16:0.008078178):0.00203946,32:0.005731661):7.726426E-4,(41:5.884395E-4,40:8.212948E-4):0.00521612):0.001582461,(7:0.00322911,39:0.02573238):0.005740934):0.003088639):0.002979818):5.049764E-4,4:0.004676981):0.005530237,34:0.02567559):5.029131E-4):2.958491E-4,(2:0.003018059,20:3.014485E-4):0.00578021):0.003348503):0.00370427,(71:0.004831492,70:0.009414226):0.001102689):6.515354E-4,(26:0.008417745,46:0.01494868):0.001486624):0.00528725):0.002102554):0.003803384):0.001723505,29:0.00883211):0.002814976):5.295892E-4,(28:0.00796855,(18:0.003674987,19:0.006558633):0.004800647):0.003103646):0.002498961):0.001876387):2.369841E-4,(((23:0.01662527,(48:0.006940975,67:0.008413379):0.00546409):0.002997613,(24:0.002891898,66:0.003591246):0.001891747):0.008512731,61:0.00588239):0.001398527):0.003532658,((47:0.0348952,25:0.006901982):0.002337689,(22:0.004066792,27:0.006060299):0.003672644):9.734781E-4):9.449585E-4,(30:0.01482542,43:0.003415868):0.005608752):0.002979174):8.09781E-4,9:0.008265181):0.002247827):0.003610684,1:0.009765422);
[7] tree 'run1.5035000'=[&R] ((12:0.02066529,((50:0.005339369,49:0.008536448):0.01231944,(9:0.006675995,(54:0.006509208,((30:0.01428278,43:0.004239693):0.004318022,(((47:0.03098158,25:0.006719992):0.004075046,(22:0.005010723,27:0.0105534):0.002698228):4.107711E-4,((((62:0.0125298,72:0.007233904):0.006097418,((24:0.004323644,66:0.004697312):0.002697262,((48:0.01162116,23:0.02029301):1.801548E-4,67:0.0030559):0.004253738):0.006219581):5.956109E-4,(55:0.02791722,((((19:0.007954273,18:0.005838358):0.007888411,28:0.01030858):0.004119477,(68:0.003949113,((60:0.005637228,59:0.00385643):0.001670403,58:0.003566916):0.00164964):0.001333595):2.426651E-4,((((((21:0.00465082,5:0.005674691):0.006044835,(15:0.005955328,63:0.006110724):6.919479E-4):0.001403949,(11:0.01093905,6:0.004803196):0.001667869):4.571297E-4,10:0.01699551):0.00379396,29:0.01294246):0.001175749,((44:0.004475977,31:0.006367882):0.003277841,(((71:0.003482181,(((((69:0.01026541,(((57:0.02709678,(17:0.00352593,51:0.007758417):0.004591198):0.004060076,52:0.01540709):0.002612283,(((14:0.00754154,56:0.01620289):4.798425E-4,65:0.006289129):2.728645E-4,64:0.002824501):0.001192804):0.002184019):0.004493111,8:0.002828505):1.676217E-4,(45:0.02175804,(((33:0.005764286,(((32:0.005165016,(40:6.395028E-4,41:7.025084E-4):0.003656411):0.002000141,16:0.01147598):9.8758E-5,(42:0.01608336,(39:0.03247064,7:0.006715614):0.005520186):0.001163736):0.001187963):0.004113259,53:0.002442266):5.87502E-4,4:0.005156672):0.00163332):0.004143667):4.176784E-4,34:0.02577462):4.897554E-4,(20:0.001410075,2:0.004445552):0.004306201):0.001503631):0.002920809,((46:0.01594853,26:0.009460527):5.705588E-4,70:0.01522969):0.001720541):0.004154855,(13:0.01927299,((37:0.007538966,(38:0.001724821,35:0.001433306):0.003248647):0.003609317,36:0.008052107):0.01381951):0.003147195):0.003970154):0.005352526):0.002462944):0.002923425):0.001284896):0.003287092,61:0.01124148):0.002587337):0.00150188):0.001076046):0.001177139):0.004074815):3.698812E-4):0.003006053,3:0.00932999,1:0.01464896);
[8] tree 'run1.5040000'=[&R] (((54:0.006531404,(((((47:0.02893024,25:0.003894502):0.003374571,(22:0.0034372,(27:0.01229263,(((67:0.005688023,48:0.00870492):0.003518039,(23:0.02004433,(66:0.005027012,24:0.002949986):0.003104778):0.001994239):0.007132055,((62:0.01101475,72:0.006124785):0.009592858,(((((19:0.003449235,18:0.004646233):0.007612254,28:0.009626037):0.002196639,55:0.02601249):0.002989883,((29:0.01328098,(10:0.01587021,((((21:0.001696955,5:0.004004053):0.005014962,63:0.008789546):0.004980543,15:0.00452915):0.001600045,(11:0.01212879,6:0.002984246):0.003432295):0.001754448):8.107102E-4):0.002392225,((44:0.004179615,31:0.004519572):0.005225245,(((((69:0.006028831,(((57:0.02420265,52:0.01552349):0.001241822,(17:0.004211988,51:0.005818014):0.009870796):2.171856E-4,(14:0.009768231,((65:0.004192224,64:0.003839385):7.581652E-4,56:0.008692257):3.691026E-4):0.002574):0.005653911):0.004610043,(20:0.001365264,2:0.001630635):0.00292053):4.400075E-4,(8:0.004704153,((45:0.01929445,((((((39:0.02457326,7:0.0043122):0.003703018,33:0.005617694):8.223681E-4,32:0.004635766):3.278742E-4,((42:0.01406604,16:0.008536413):0.001851182,(40:0.004138943,41:8.855148E-5):0.006855968):0.00196729):0.008564157,4:0.002964128):3.434591E-4,53:0.003134778):0.003106374):0.001089113,34:0.03198513):0.003240201):9.532337E-4):0.0013484,((70:0.01199876,(46:0.01457041,26:0.007714079):3.964195E-4):9.080396E-4,71:0.007308021):0.002413224):0.007939894,(13:0.01848368,(((35:0.001099709,37:0.004519525):7.916361E-4,38:0.001535907):0.006519917,36:0.007615315):0.01267737):0.01348144):0.002090365):0.002488348):0.003756435):6.969428E-5,(68:0.005670865,((60:0.005422948,59:0.004552243):0.002593377,58:0.004227546):0.001216883):0.002919134):0.002940868):0.002956119):0.003060656):7.015593E-4):5.617109E-4):0.00209452,61:0.003417918):0.001865526,(30:0.01623267,43:0.00168783):0.008960427):0.001947134,9:0.008309621):0.001317913):0.00224578,(12:0.019297,(50:0.009451833,49:0.01228035):0.008997391):3.233809E-4):0.003494235,3:0.01196519,1:0.01367903);
[9] tree 'run1.5045000'=[&R] (((((54:0.005384471,(61:0.004852054,(((((23:0.01897447,(24:0.01337266,66:0.003692972):2.5848E-4):8.52841E-4,(48:0.008321011,67:0.004676234):0.007788371):0.008476522,((62:0.01269875,72:0.007538942):0.008284245,(((68:0.003236109,(58:0.005305024,(59:0.004936292,60:0.006900658):0.001441951):0.001190756):0.002386158,((((44:0.006455007,31:0.003930647):0.004576188,(((26:0.01103085,(46:0.01542741,70:0.01045277):0.001153389):0.002299411,(71:0.003499868,(((34:0.03554796,(20:0.001796356,2:0.002516113):0.003221633):0.001830612,((69:0.006174722,((((65:0.001689367,64:0.003574041):0.001013261,(56:0.006138168,14:0.006626123):1.496884E-4):0.001685703,(52:0.01401653,(17:0.002068805,51:0.009573718):0.008868524):6.383428E-4):0.001982081,57:0.0259615):6.49525E-4):0.004572581,(((33:9.67109E-4,45:0.02005943):0.007791273,(((40:8.486321E-4,41:8.894721E-4):0.004632106,(42:0.01325141,16:0.008771339):0.002229447):0.002212891,((39:0.02407548,7:0.009571305):0.003894552,32:0.004104606):7.686091E-4):0.002944255):0.005580524,(4:0.005408743,53:0.003381359):2.022996E-4):0.009645876):1.560956E-4):8.467565E-5,8:0.003688737):0.004728768):3.856256E-4):0.006023241,(13:0.01965962,(((37:0.004571543,35:0.003350176):0.00190702,38:3.028359E-4):0.006551333,36:0.0116782):0.004578293):0.0060366):0.002312039):0.003017796,((((15:0.004130819,((21:0.002076197,5:0.004072951):0.009386766,63:0.009509795):0.001493778):0.00197129,(11:0.008609415,6:0.004149397):3.19052E-4):0.001046225,10:0.01682851):0.002672072,29:0.01066257):0.001086624):0.002932843,(28:0.007213701,(19:0.005298291,18:0.004359077):0.007300838):0.004792239):3.002302E-4):5.13579E-4,55:0.02331008):0.001629693):0.00315696):0.002753547,((22:0.004982497,27:0.01217198):0.001766584,(47:0.03211454,25:0.005997246):0.004539952):0.00104042):2.674771E-5,(30:0.002345084,43:0.006785437):0.00332921):0.002995557):0.001916841):4.495044E-4,9:0.0128103):0.004900938,12:0.02221815):0.002273305,(50:0.003169556,49:0.006992823):0.0109617):0.001126954,3:0.008206199,1:0.01224021);
[10] tree 'run1.5050000'=[&R] ((((50:0.0053739,49:0.00938177):0.01375442,(((61:0.005264899,((30:0.01233044,43:0.00504703):0.005187843,(((22:0.004779634,27:0.007084439):0.001978223,(47:0.03643605,25:0.006507532):0.004260853):9.643599E-4,((62:0.01382647,72:0.01272557):0.009284072,((((68:0.00301801,(58:0.004902846,(59:0.003743619,60:0.003943948):0.00136557):2.322069E-4):0.001587948,(28:0.01052124,(19:0.001604743,18:0.002373606):0.00880843):0.002476768):2.525556E-4,(55:0.02437644,(((44:0.006947597,31:0.004728528):0.005715664,(((20:0.001551201,2:0.004188054):0.003837066,((((46:0.01528245,70:0.008668282):0.002115022,26:0.01179061):4.412538E-4,(((69:0.005953277,(57:0.02788061,((56:0.007959436,14:0.007741181):2.953663E-4,((52:0.01524348,(17:0.003941734,51:0.009537474):0.007066026):0.001627318,(65:0.00551239,64:0.008288131):0.002264785):0.001130752):5.711628E-4):0.001045017):0.002772453,8:0.00115611):0.001353608,((((33:7.483834E-4,45:0.02176622):0.003036755,(((32:0.004617406,(42:0.01442225,16:0.009967449):0.001966192):0.001327582,(40:5.061917E-4,41:4.772692E-4):0.005165626):0.001865777,(39:0.03071614,7:0.006117306):0.00461049):0.006428843):0.003389447,(4:0.006967943,53:0.002878283):2.594268E-4):0.003514843,34:0.03613536):0.003148743):0.002077728):0.002098125,71:0.003303597):8.82695E-4):0.002966515,(13:0.0283736,((35:0.001418513,(38:0.001025932,37:0.002489056):0.00186327):0.005764257,36:0.01171191):0.008630519):0.005486391):0.001656162):0.008502356,(((15:0.002969119,((5:0.00914421,21:0.007411419):0.003647122,63:0.005776484):0.004264844):0.001816269,(11:0.009341961,6:0.007620049):0.004584451):0.002737148,(10:0.0101636,29:0.01156981):0.003332146):0.002299393):0.003527247):0.00143646):0.003166394,((48:0.01135949,67:0.004605955):0.0055155,((23:0.01622742,24:0.01923018):0.001581185,66:0.006051387):0.001206137):0.008502129):0.002199124):0.001548351):0.002798316):2.996777E-4):0.002135273,54:0.006613454):0.002035041,9:0.01230097):0.001706452):0.001447412,12:0.02359804):0.006285525,3:0.007045639,1:0.01109307);
[11] tree 'run1.5055000'=[&R] (((54:0.008959971,(((((22:0.005387467,27:0.01030596):8.779874E-4,(47:0.03051476,25:0.006880931):0.001063374):7.598007E-4,(30:0.009282458,43:0.006113161):0.01046671):0.003099265,(((((24:0.001931153,23:0.009910316):0.008853795,66:0.008354019):0.001626723,(67:0.004142935,48:0.009631478):0.003500944):0.009402503,(55:0.01879752,((((44:0.008076618,31:0.006805129):0.003648456,((((46:0.01400652,70:0.007921335):0.002088402,(((34:0.03035096,(((69:0.006402948,(((56:0.0125527,14:0.007379396):0.001221972,(64:0.007973042,65:0.004576167):6.288678E-4):0.002199522,(52:0.01340025,((17:0.0039908,51:0.009628424):0.004950289,57:0.02814648):0.00351999):0.001068333):0.004130545):0.003600194,26:0.01322562):0.001406124,8:0.006806107):0.001194324):0.001735757,((((39:0.03119517,7:0.00611402):0.006625123,(((40:0.002513412,41:4.530175E-4):0.005926006,32:0.007107992):5.503499E-4,(42:0.01502238,16:0.01072969):0.005931276):0.001169594):0.008653236,(4:0.004925751,53:0.002964684):0.001914399):0.006639708,(33:0.002188256,45:0.02793353):0.004924103):0.002295296):6.274268E-4,(20:0.003395653,2:0.003848862):0.006268677):0.001578139):7.22756E-4,71:0.005564968):0.004078364,(13:0.02593773,((38:2.720233E-4,(37:0.007309169,35:3.624724E-4):1.750347E-4):0.007297499,36:0.008267536):0.00997984):0.002474207):0.004290241):0.004417609,((10:0.01169034,((15:0.004107056,((5:0.004474515,21:0.003432554):0.007273314,63:0.008971685):0.00239618):0.004166426,(11:0.01016956,6:0.003468588):0.002513939):0.005826748):0.001900253,29:0.01284949):9.576713E-4):0.004888828,((28:0.01091325,(68:0.005022691,(58:0.004379067,(59:0.001688953,60:0.005856359):0.001365291):0.001398436):5.091179E-4):0.001602656,(19:0.008708393,18:0.006365334):0.009731839):0.001547252):0.003080323):0.002057481):0.002104492,((62:0.01171648,72:0.01138324):0.005998631,61:0.003845439):0.001845933):6.875636E-4):0.004158736,9:0.01109926):5.946369E-4):0.002049114,((50:0.005132016,49:0.009003131):0.02452373,12:0.0231333):8.96451E-5):0.002733316,3:0.00747331,1:0.01211971);
[12] tree 'run1.5060000'=[&R] (((((((((47:0.0414521,25:0.004427427):0.006610953,((43:0.009321388,30:0.008722645):0.009205963,(((66:0.002719134,24:0.004163337):0.003666141,((48:0.01078627,67:0.007706181):0.001306891,23:0.01685904):0.002383026):0.01331311,(((((29:0.01278575,10:0.01193513):0.001919943,((6:0.005522003,11:0.01421718):0.003022385,(15:0.00899385,((5:0.004580676,21:0.004267099):0.01262371,63:0.006214649):0.001166443):0.001714658):0.006381234):7.749149E-4,(((31:0.003309462,44:0.003433248):0.006476116,((46:0.01982297,(((((57:0.02541221,((52:0.01981097,(51:0.007470455,17:0.004506658):0.009776164):3.96879E-4,((56:0.01119006,14:0.005764276):8.750487E-4,(64:0.003325862,65:0.003118664):0.00176947):2.664312E-4):6.675713E-4):0.002379308,69:0.006678981):0.004872121,(8:0.004717377,(((53:0.004671354,4:0.00758222):6.821932E-5,((33:0.004757156,45:0.02782749):0.007479805,(32:0.007029495,(((42:0.02100271,16:0.01659258):0.002966473,(40:0.001622496,41:7.051382E-4):0.006461859):0.001318406,(7:0.003115328,39:0.03281911):0.006986879):5.327049E-4):0.001923933):0.008085948):0.007754084,34:0.03045935):0.001588798):3.539352E-4):6.79403E-4,(2:0.003354717,20:0.001334494):0.005969925):0.002517681,(70:0.01256616,71:0.004609599):4.205127E-4):0.001024207):0.001209587,26:0.01446491):0.004811145):0.002394488,(13:0.02399872,(36:0.009443752,(38:0.001107597,(37:0.004447593,35:0.001771682):0.001361341):0.006423507):0.006745253):0.004222702):0.007063733):0.008097718,(((59:0.004284034,60:0.003355192):9.270666E-4,58:0.005746455):0.002833146,68:0.005725705):0.004057134):2.835352E-4,(55:0.02456473,((18:0.006908166,19:0.01187605):0.007830465,28:0.01229153):0.004737972):0.002943543):0.003611566):0.002332794):0.001018989):6.531046E-4,(22:0.004797674,27:0.007441805):0.002625726):4.468402E-4,(62:0.00761652,72:0.01606893):0.0121293):0.002010585,61:0.003885564):0.001780458,54:0.006090264):0.001424126,9:0.008436327):0.003031816,((49:0.009281263,50:0.007430258):0.01841238,12:0.020019):0.002143932):0.002660408,3:0.01305468,1:0.01745181);
[13] tree 'run1.5065000'=[&R] ((((49:0.008716597,50:0.00763148):0.01251846,12:0.01902584):0.001434145,(9:0.006585806,(((((((((24:0.005650421,66:6.713212E-4):0.004312216,23:0.01618683):5.145672E-4,(48:0.01458983,67:0.004639112):0.002786037):0.01190982,((((10:0.007148513,29:0.01394677):0.001251341,((6:0.004082684,11:0.007079224):0.002101812,(15:0.003867329,((5:0.004362597,21:0.001274458):0.007912742,63:0.008570532):0.00299152):0.002063595):0.00281558):0.001067375,((13:0.02245647,(36:0.007322289,(38:3.47443E-4,(37:9.713211E-4,35:0.001676172):0.001169646):0.003648451):0.006004793):0.01045873,((((2:0.002937461,20:0.004301168):0.003344719,((70:0.008698138,(26:0.01616379,46:0.01466042):7.536345E-4):0.005275964,((8:0.003653946,((53:0.004356517,((((32:0.003447708,(7:0.006718541,39:0.02944497):0.006105834):0.002614708,((40:7.950535E-4,41:0.00212934):0.006125885,(42:0.01428127,16:0.01433533):0.003795016):0.001138728):0.001900709,(45:0.02550298,33:2.041235E-4):0.001837478):0.004072907,4:0.005674283):7.685278E-4):0.003737294,34:0.0233404):0.002588686):0.001410208,((57:0.02377913,(((51:0.006435651,17:0.004088629):0.01302855,52:0.01854333):0.001246945,((65:0.00256445,64:0.00457526):0.001501081,(56:0.009773847,14:0.006498562):2.705173E-4):0.001891719):0.00159349):9.761616E-4,69:0.006853498):0.005204157):0.001482713):0.00120947):0.002762161,71:0.007074938):0.007460074,(31:0.004476433,44:0.007464081):0.005670529):7.506483E-4):0.006773503):0.004230427,(((58:0.007426419,(60:0.005642845,59:0.005629243):0.002062008):0.002424389,68:0.005118969):0.003884028,(55:0.0229861,(28:0.009160253,(18:0.003798325,19:0.007869999):0.009190648):9.097917E-4):0.001137107):2.428256E-4):0.003478905):0.002593965,27:0.009736351):3.795862E-4,(((47:0.03995181,25:0.007848698):0.002415923,(43:0.008722361,30:0.0114157):0.006592455):0.002421448,22:0.004578731):2.955025E-4):6.697629E-4,(62:0.01000184,72:0.009842762):0.004199311):0.001840562,61:0.003760821):0.001329681,54:0.007274315):0.002882427):0.006282681):0.003836953,3:0.009676201,1:0.01614641);
[14] tree 'run1.5070000'=[&R] (3:0.008859289,((9:0.008319704,((61:0.004239704,((47:0.04083077,25:0.005128934):0.004312461,((30:0.01300943,43:0.005366341):0.00463158,((27:0.008219905,22:0.003713851):0.001779968,(((62:0.0132212,72:0.008239098):0.006331019,(((28:0.006260596,(18:0.007324902,19:0.008764782):0.007171563):0.003860837,(((58:0.005504927,(60:0.005278716,59:0.005188795):1.869885E-4):0.002950381,68:0.003060703):0.002071367,(((10:0.01286623,29:0.007890914):0.00233289,(((63:0.01002328,(21:0.005627122,5:0.003341032):0.005962518):0.001536654,15:0.003985852):0.002785494,(6:0.002996087,11:0.01043263):0.001438643):0.004543217):0.00183279,((31:0.00542913,44:0.004788134):0.003323141,(((36:0.005594256,(38:2.808936E-4,(37:0.003435703,35:0.002494673):3.589825E-4):0.004005135):0.004602787,13:0.02170527):0.007000843,(((71:0.003193116,70:0.008164583):8.030337E-4,(((8:0.005128274,((57:0.0240614,(((14:0.008926733,56:0.01038786):3.909773E-4,(64:0.007663033,65:0.002463008):3.946142E-4):6.976307E-4,((51:0.005482621,17:0.002886526):0.008177923,52:0.01659821):0.001962992):0.001880041):0.001365408,69:0.005145661):0.002570412):3.742307E-4,(34:0.02863395,((4:0.007652033,53:0.003074045):6.303105E-4,((((32:0.007882143,(41:4.344314E-4,40:9.686149E-6):0.005522298):9.274488E-4,(16:0.01180546,42:0.01595524):0.003119493):0.001190575,(7:0.004904288,39:0.02288556):0.009505164):0.004235486,(45:0.02208394,33:2.01437E-4):0.003118733):0.004194587):0.008963587):0.004292474):0.001037967,(2:0.003112662,20:2.069934E-4):0.006206558):0.001625422):0.001440234,(46:0.01888202,26:0.007515081):0.001415362):0.004449638):0.003415274):0.00600832):0.00339936):0.001131605):0.001441156,55:0.02769611):0.001431829):0.002518012,((66:0.003851426,23:0.01446988):0.001273066,((48:0.01033606,67:0.002312375):0.002807831,24:0.005454982):0.001947299):0.00416409):0.002288548):6.195409E-4):5.080964E-4):0.00451557):0.001998299,54:0.008896265):9.662048E-4):0.005988046,((50:0.003113518,49:0.006465465):0.01451048,12:0.01924999):0.002015927):0.004840242,1:0.007075683);
[15] tree 'run1.5075000'=[&R] ((((49:0.006409657,50:0.005670924):0.01614586,12:0.01422767):9.93889E-4,(9:0.009774884,(((((27:0.01161686,(22:0.005802099,30:0.01636775):7.364893E-4):0.002057137,(47:0.03001438,25:0.01157319):0.003681326):6.024937E-4,(((((23:0.008389889,24:6.855599E-4):0.007174368,(67:0.006597623,48:0.01389519):0.006440854):0.002452626,66:0.004881144):0.008924306,((((((31:0.003676504,44:0.005418658):0.004834348,(((71:0.004479624,(((8:0.003018527,(34:0.02601259,(53:0.004287996,(4:0.006944668,((33:0.004114822,45:0.03219865):0.003489625,((7:0.006090084,39:0.02193375):0.006056466,((32:0.00436642,(16:0.01222631,42:0.01473783):0.002762201):0.002154944,(40:1.020426E-4,41:4.873225E-4):0.006075421):9.170177E-4):0.001494936):0.007452706):6.581938E-4):0.001694342):0.008611844):6.013178E-4,(((((57:0.02579756,(51:0.005146185,17:0.003490001):0.006861902):0.004588046,52:0.01436403):0.001174006,((14:0.007116734,56:0.0128691):0.001174113,(65:0.005311433,64:0.003817699):8.901374E-4):0.001071658):0.004148913,69:0.00902416):0.002497716,(2:0.001026681,20:9.580411E-4):0.001198988):9.945973E-4):0.00103135,70:0.01358238):2.208977E-4):7.033819E-4,(26:0.01084447,46:0.01033783):0.00186421):0.0093157,(13:0.01750803,(36:0.009378937,(35:0.001747552,(37:0.002546729,38:0.002172475):7.809787E-4):0.003911902):0.006735051):0.008596593):0.003428346):0.005659095,((29:0.01176671,10:0.01116963):0.001821903,(((63:0.01027033,(5:0.002315106,21:0.004218321):0.01046227):0.004105098,15:0.00606786):0.001778483,(11:0.0112068,6:0.00491031):0.001317515):0.002156126):0.001608991):0.003241668,(((18:0.002549426,19:0.005994803):0.007069938,28:0.01068629):0.005028331,(((59:0.004963544,60:0.003063689):6.397503E-4,58:0.006436534):0.001492115,68:0.001968257):0.001873826):4.152058E-4):0.002109618,55:0.03071224):1.407765E-4,(62:0.01390688,72:0.006650467):0.00771625):0.004164666):8.787051E-4,61:0.005612394):0.002456699):0.001403272,43:0.006968383):0.003473422,54:0.0078281):2.450736E-4):0.003230208):0.001883364,3:0.01004993,1:0.01446227);
[16] tree 'run1.5080000'=[&R] (((9:0.01149667,(54:0.007270981,((((((47:0.03201329,25:0.005965379):0.003123525,30:0.01644088):0.00120217,((24:0.006456847,(67:0.001882075,(48:0.01106692,(66:0.00362372,23:0.02012598):4.849681E-4):4.318835E-4):0.002146931):0.01148714,(((((18:0.004006523,19:0.007192072):0.004477969,28:0.01603442):0.007134592,((((59:0.005097218,60:0.006585442):8.157537E-4,58:0.005526383):0.001157914,68:0.005594866):0.002101433,((29:0.009988752,(((((5:0.003515848,21:0.003603857):0.01331953,63:0.00623373):0.003152306,15:0.008311133):0.002797414,(11:0.01278894,6:0.003078768):0.003167325):0.002749224,10:0.01952741):0.001631645):0.001195837,((((26:0.01008569,(46:0.01090028,70:0.0145413):8.251307E-4):0.00316756,(((2:1.839607E-4,20:3.454192E-4):0.009918881,(((((52:0.01253939,(57:0.03181617,(51:0.01092163,17:0.002621384):0.01197244):0.002070154):0.002122167,((14:0.01163601,(65:0.004088775,64:0.00418195):0.001220208):3.723193E-4,56:0.01269973):6.872238E-4):0.003701792,69:0.005197889):0.003427449,8:0.003964956):6.954561E-4,(34:0.03915433,(4:0.005220802,(((33:0.001290638,45:0.03345773):0.002017074,((32:0.005117174,(7:0.003624704,39:0.03073841):0.002784113):0.005395482,((16:0.01412569,42:0.01584475):0.002064854,(40:1.103275E-4,41:7.219841E-4):0.00994816):0.001365496):0.005571794):0.003989051,53:0.003452681):1.319278E-4):0.004289239):0.002167673):0.001991559):0.003593639,71:0.005178467):0.002928038):0.00828619,(31:0.004195542,44:0.006149627):0.006573933):0.001607528,(13:0.01826732,(36:0.01117091,((37:0.006851876,38:4.071067E-4):0.001058874,35:0.002081779):0.004194178):0.007381476):0.007302191):0.005400742):0.006032453):8.724749E-4):0.002502045,55:0.0351801):0.00273696,(62:0.01285606,72:0.008129019):0.006302352):0.00370195):0.003877385):8.207735E-4,(22:0.005370544,27:0.0105675):0.001027805):0.002741411,61:0.01038376):0.002644968,43:0.008580691):0.003230373):9.630377E-4):0.003247162,(12:0.02119085,(49:0.00624475,50:0.008168178):0.01754463):9.57762E-4):0.00519823,3:0.01054267,1:0.0130124);
[17] tree 'run1.5085000'=[&R] (3:0.007930335,(((50:0.006388942,49:0.01502942):0.01720939,(9:0.009004336,((61:0.004883509,(((62:0.01274068,72:0.01191023):0.006648137,((24:0.01033477,((67:0.003901712,(23:0.01595537,66:0.007834331):0.003527144):1.083247E-4,48:0.01427712):0.002993487):0.008247328,((55:0.02842046,(28:0.01034811,(18:0.005385748,19:0.007416847):0.00636299):0.001817022):0.002771854,((68:0.003129144,(58:0.003551792,(59:0.005772808,60:0.008372615):0.002318171):0.002216231):0.002340826,(((29:0.01482345,10:0.0142221):4.878589E-4,((15:0.004680854,((21:0.001340473,5:0.002080396):0.01003844,63:0.006594404):0.003084938):0.001973682,(6:0.006558074,11:0.01081621):0.00277294):0.001382271):0.00153141,((((36:0.007343038,((35:0.00171096,37:0.002609935):0.006434748,38:2.418545E-4):0.006765106):0.009049789,13:0.02288318):0.008046871,((((((53:0.004795294,(4:0.007645108,((45:0.02714631,((7:0.007123431,39:0.02449482):0.005137607,((32:0.00846354,(41:0.001541454,40:6.022071E-4):0.00539165):9.756056E-4,(42:0.02226612,16:0.01141205):0.002237813):5.836985E-4):0.004895778):1.243305E-4,33:0.005537164):0.004545273):7.386999E-4):0.006977701,((((56:0.00767388,((64:0.006293668,65:0.003300407):6.337085E-4,14:0.01077721):3.101636E-4):4.666504E-4,((57:0.01777088,(51:0.007169966,17:0.004467887):0.006705034):0.002722034,52:0.01543771):6.091089E-5):0.002239104,69:0.009562543):0.003762343,(34:0.03268157,(2:0.001445523,20:0.001783273):0.003802268):7.273954E-4):0.001355302):0.001222713,8:0.003359901):0.00213152,70:0.01880918):4.709652E-5,71:0.00801055):0.001219798,(46:0.01537266,26:0.008189097):0.002474118):0.005811506):0.005136891,(31:0.00668867,44:0.007316722):0.006261541):0.003328978):0.002994712):0.001229885):0.002956547):0.002679672):0.002219815,(((47:0.03901677,25:0.008953195):0.001697446,(30:0.01368226,43:0.00672675):0.004652308):3.868676E-4,(27:0.008287595,22:0.00241644):0.001369662):6.800946E-4):0.004331157):0.001431195,54:0.006907572):0.001281143):0.002873267):0.001444137,12:0.02748404):0.002848819,1:0.0128104);
[18] tree 'run1.5090000'=[&R] (3:0.009388685,(((((61:0.004550092,(((47:0.03618245,25:0.007125355):0.001725109,(30:0.01356888,43:0.004415168):0.003390208):0.001124094,((((24:0.007851063,66:0.006203518):0.001378927,((23:0.01122557,67:0.004918183):0.001450698,48:0.01358032):0.001270628):0.005871907,(((((((36:0.005238458,(35:0.004263589,(37:0.002477412,38:0.001596259):0.001696714):0.003153289):0.007348033,13:0.01407693):0.007608297,(((((8:0.003903073,(((((32:0.00998425,16:0.006807105):8.383327E-4,(7:0.003714414,39:0.03129371):0.003948079):6.868496E-4,((41:2.533697E-4,40:0.00143613):0.006151668,42:0.01882772):5.234135E-4):0.001212527,(45:0.02030034,33:3.676886E-4):0.005568433):0.007480065,(4:0.004710959,53:0.001722075):0.002218186):0.006625934):2.679317E-5,(((((51:0.008339134,17:0.00529098):0.005098613,57:0.0203234):0.002055757,52:0.01229947):2.607641E-4,((64:0.005115716,65:0.003114673):0.001178694,(56:0.01012823,14:0.003898413):0.005659791):0.001132303):0.003738348,69:0.005291242):0.005227744):7.625003E-4,(34:0.0252676,(2:4.040069E-4,20:0.001906366):0.00290228):8.363574E-4):0.003067764,71:0.005951588):1.512194E-4,(26:0.008985117,(46:0.01384023,70:0.0133953):9.829095E-4):0.001396946):0.005700285):0.003374196,(31:0.005853405,44:0.004033336):0.004991789):0.003958509,(29:0.01258864,(10:0.01011299,((15:0.006866649,((21:0.001899873,5:0.004527844):0.006807027,63:0.005857961):0.003167799):0.003032789,(6:0.005053098,11:0.009342919):8.026165E-4):0.001708983):0.002119962):0.001903448):0.001270952,(((55:0.02223217,28:0.007468211):8.339675E-4,(18:0.001504484,19:0.004920345):0.0108779):0.0053175,(68:0.002419283,((60:0.004102399,59:0.003746105):0.001437021,58:0.003869896):0.001370075):0.006404263):1.858411E-4):0.003696751,(62:0.008576662,72:0.006881425):0.005735681):0.005709948):0.002322934,(27:0.01253945,22:0.006420911):7.341542E-4):0.001102942):0.002021847):0.00134881,54:0.006542042):0.003099619,9:0.004591063):0.003650394,12:0.02188411):9.483425E-4,(50:0.006740175,49:0.008547929):0.01262646):0.004794323,1:0.01145724);
[19] tree 'run1.5095000'=[&R] (3:0.009603378,(((50:0.0096494,49:0.00818425):0.01232312,12:0.02212501):5.022698E-4,(9:0.01073599,(((61:0.005479791,((((55:0.02334134,(((18:0.002889294,19:0.01091994):0.009348108,28:0.008746485):0.005780352,((68:0.008045496,((60:0.004150493,59:0.006214708):0.002536876,58:0.003127363):0.002762701):0.003449523,(((((36:0.01071072,((37:0.004501972,38:1.026372E-4):4.1844E-4,35:0.001306411):0.008179816):0.004820879,13:0.0177877):0.008418238,((71:0.005201962,((46:0.009880618,26:0.01825806):0.003028216,70:0.01323496):0.00214735):0.001119733,(((34:0.02979732,(2:0.002183883,20:3.269333E-4):0.004248113):0.004946477,(4:0.004054025,((((((7:0.004788874,39:0.03186065):0.003112999,32:0.008624228):3.791215E-4,(16:0.01539453,42:0.01528026):7.198696E-4):6.981058E-4,(41:7.581252E-4,40:2.690953E-4):0.00862781):0.001947304,(45:0.0210247,33:0.001412482):0.001750229):0.003006702,53:0.006746671):8.649505E-4):0.006506888):3.981633E-4,(((57:0.01766528,((52:0.01612683,(51:0.008993833,17:0.005776333):0.008752476):0.002293747,(65:0.005045431,(64:0.003341295,(14:0.00785432,56:0.01027251):8.263941E-4):0.001606269):0.001628712):0.003562016):0.001383428,69:0.004143527):0.006495261,8:0.007265832):3.814155E-4):0.003710573):0.00707901):0.003998264,(31:0.007786628,44:0.003838872):0.003670356):0.003555326,(29:0.01513368,(10:0.007860313,((15:0.002934494,(63:0.008039457,(21:0.00190336,5:0.002570918):0.008641572):0.004458863):0.001427674,(6:0.003612295,11:0.009809041):0.002017643):0.002904143):0.003171171):0.002037109):0.003981448):0.001111188):7.579696E-4):9.551825E-4,(62:0.00838205,72:0.008588552):0.008081306):3.36598E-4,((48:0.01057043,((67:0.005283923,66:0.006457772):0.00141357,23:0.02074429):0.001622204):0.001696084,24:0.01333432):0.01090645):0.001601168,((47:0.02981315,25:0.005948703):0.003535823,(27:0.007666762,22:0.002864925):0.002424488):3.542622E-4):0.003671408):0.001078248,(30:0.01342778,43:0.00680828):0.004184176):0.002615475,54:0.009267406):0.001145086):0.002140722):0.003157348,1:0.01272841);
[20] tree 'run1.5100000'=[&R] (((49:0.003751786,50:0.01118456):0.007404327,(12:0.02279054,((54:0.005701863,(((22:0.006875827,27:0.009376217):6.79345E-4,((30:0.01470228,43:0.007596087):0.006847936,(47:0.03306925,25:0.004444381):0.004492011):3.090911E-4):0.003557807,((((((60:0.005539466,59:0.003109106):0.002914926,58:0.004036976):0.002489798,68:0.00590819):0.001966703,(((18:0.01457174,19:0.002479569):0.006535912,28:0.01233279):0.004216821,(55:0.02732453,(((((46:0.01585405,70:0.01048276):0.003058916,(71:0.005182296,((2:0.003159511,20:1.333575E-4):0.004705152,(8:0.005358118,((26:0.005875657,((4:0.004335613,((45:0.0218418,33:7.09021E-4):0.004856043,((32:0.007205147,(40:4.253178E-4,41:8.207544E-4):0.006585281):4.885826E-4,((42:0.01346863,16:0.009787397):0.001746286,(7:0.006755405,39:0.02456034):0.002850777):7.757159E-4):0.003603655):0.002526416):7.199472E-4,53:0.00319841):0.005778378):0.002895363,(34:0.03330751,(((((14:0.00646057,(65:0.003439226,64:0.005668944):0.00154718):6.287637E-5,56:0.00995645):0.001074441,57:0.02361536):7.889193E-4,((51:0.008343002,17:0.004161929):0.008800085,52:0.01867263):0.001615041):0.004025122,69:0.006951342):0.00501917):0.00398888):2.412625E-5):0.002078487):0.001648037):0.002497901):0.004500173,(31:0.00425666,44:0.007119175):0.005100287):0.00135488,(13:0.02150602,(36:0.007001263,((35:7.614928E-4,37:0.008003531):0.001154108,38:5.120396E-4):0.006496391):0.008602824):0.005452242):0.005179895,(((((5:0.00628933,21:0.002426569):0.00504151,63:0.004181167):0.002687188,15:0.005440326):7.418738E-4,(11:0.01090402,6:0.005256039):0.002222762):0.002061105,(10:0.01473766,29:0.01306353):0.002143341):0.001554235):0.002118971):1.420235E-4):1.199265E-4):0.003184883,((62:0.00721975,72:0.01317285):0.005573469,(((23:0.00827343,24:5.385552E-4):0.007770718,(67:0.003074541,48:0.008568883):0.006151815):0.002678607,66:0.003422881):0.008779677):0.001078377):0.001494494,61:0.006657906):0.00193648):0.001917294):0.001797741,9:0.00777118):0.002249913):0.001385435):0.002567889,3:0.009671256,1:0.009417686);
[21] tree 'run1.5105000'=[&R] (3:0.009179264,(((9:0.005756056,((54:0.008578563,61:0.003923854):6.402742E-4,((((((48:0.01470096,(67:0.001647877,23:0.01221437):0.003912321):0.003465158,66:0.005562359):0.002838086,24:0.01056657):0.00256407,((((19:0.006830242,18:0.001960266):0.004667916,28:0.007154586):0.006110624,((((60:0.004856354,59:0.0051026):2.924579E-4,58:0.005900887):0.001511624,68:0.005647593):0.004007846,(((10:0.01589531,((15:0.006112664,(63:0.007844204,(5:0.005348305,21:0.007923841):0.00559279):0.001955261):8.502243E-4,(11:0.006936837,6:0.004454387):0.001688636):0.002910766):0.001732167,29:0.01377256):3.821237E-4,((((26:0.0093989,(70:0.01046316,46:0.01086503):0.0023353):0.00154754,(71:0.003651005,((20:3.331355E-4,2:0.002487053):0.00496794,(((8:0.00191015,34:0.02992853):7.157001E-4,((57:0.01798609,(((14:0.01041197,56:0.01976808):1.731609E-4,(64:0.003880534,65:0.00330896):0.002640827):9.407325E-4,(52:0.01234632,(51:0.01109615,17:0.002594728):0.007754543):0.003052735):0.004923225):0.001465348,69:0.006072242):0.004144659):0.001444997,((53:0.003290644,4:0.003738968):4.96305E-4,(((32:0.005130747,((16:0.008377754,42:0.0137328):0.001389876,(40:0.00135989,41:1.070971E-4):0.005503163):0.001381742):2.044824E-4,(39:0.01917169,7:0.005099831):0.004721051):0.005589369,(45:0.01875721,33:9.045197E-4):0.004598242):0.0020959):0.006186221):0.001286228):0.001790878):6.851713E-4):0.004243749,((36:0.008669668,((35:0.00114667,37:0.002266765):0.001277283,38:5.726264E-4):0.006503375):0.006809291,13:0.02100906):0.005136016):0.00363695,(31:0.005607884,44:0.004565582):0.005678115):0.003644006):0.002875427):0.001328126):0.00140073,55:0.02783027):0.001280383):0.001041132,(72:0.008474113,62:0.007543911):0.007346716):0.002142482,((47:0.03997453,25:0.005990029):0.003384686,(27:0.01417088,22:0.002417494):0.001125512):0.002463705):0.001264762):0.001314496):0.001967139,(43:0.007770058,30:0.01098578):0.006603011):0.001160719,(12:0.01990778,(49:0.009594443,50:0.01070198):0.01206223):0.001693027):0.005610544,1:0.009291976);
[22] tree 'run1.5110000'=[&R] (3:0.01016399,((54:0.006698222,((((((((24:0.0100017,(67:0.001075058,48:0.007019885):8.088947E-4):0.001995188,23:0.01695792):2.537252E-4,66:0.01060566):0.007136502,((((68:0.005829136,(58:0.007015145,(59:0.0042189,60:0.005447482):9.496128E-4):9.144472E-4):0.002632428,(55:0.02625277,(28:0.008944291,(19:0.005698875,18:0.004287166):0.005897787):0.002034449):0.001260678):8.156497E-5,((((((63:0.01111837,(21:0.003666294,5:0.005011407):0.006773124):0.001894784,15:0.00934544):0.00346514,(11:0.01277177,6:0.007014325):0.00231575):0.0024334,10:0.01104401):4.593424E-4,29:0.00697984):0.001108433,((44:0.00312517,31:0.005139974):0.00765461,(((((26:0.01044723,46:0.01948994):0.006516759,70:0.01158748):0.003356267,(((34:0.03312995,((53:0.004339059,4:0.004239859):9.691251E-4,((45:0.02546719,33:0.001417007):4.788827E-4,(32:0.00825109,(((40:0.00230928,41:0.002018913):0.005043701,(16:0.01337995,42:0.01329038):0.001796655):7.573416E-4,(39:0.02853947,7:0.00300994):0.006332918):8.580265E-4):0.001864767):0.004877168):0.005151949):0.001590207,8:0.003076749):9.95538E-4,((69:0.008439386,(((65:0.00386146,(64:0.006782578,(14:0.007113604,56:0.01167843):2.608956E-4):0.001449488):0.002437948,(52:0.01800992,(17:0.002920968,51:0.007055646):0.00656545):0.003330477):6.435305E-4,57:0.02580008):8.02623E-4):0.003305621,(20:5.23942E-4,2:0.002108222):0.004727199):8.111501E-4):0.003924309):4.807092E-4,71:0.005906572):0.007781278,(13:0.02121015,((37:0.004733093,(38:1.924273E-4,35:9.356432E-4):2.287513E-4):0.006820769,36:0.008189919):0.005081691):0.009098411):0.001438491):0.004907376):0.001696237):0.002725579,(62:0.00911957,72:0.009081373):0.008990193):0.001338772):0.003407944,((27:0.006168352,22:0.005256511):0.001626004,(47:0.03604925,25:0.004226698):0.003197864):0.001425989):9.756462E-4,61:0.005107905):9.420643E-4,(30:0.01122559,43:0.007632725):0.006025644):0.002631744,9:0.007350038):7.842051E-4):0.003491471,(12:0.01654549,(50:0.006785066,49:0.007094748):0.01043795):9.595441E-4):0.002895646,1:0.01145542);
[23] tree 'run1.5115000'=[&R] (3:0.01094044,(((50:0.007823112,49:0.008755998):0.01467943,12:0.01937266):7.661814E-4,((9:0.009236872,((30:0.007617529,43:0.004917865):0.009794374,(((((((67:0.002597709,48:0.00999663):0.003058803,23:0.01773616):2.463055E-4,(24:0.00341951,66:0.01315042):0.001333951):0.006561898,(((((((63:0.01283431,(21:0.005491393,5:0.004009445):0.01068441):0.001734389,15:0.003869606):0.001495952,(11:0.009091241,6:0.004483968):0.00240748):0.00513608,(29:0.009875632,10:0.007234008):0.002887937):0.002045284,((44:0.005809029,31:0.0045975):0.004680222,((71:0.002767255,(((((53:0.003398195,4:0.002771519):0.001763161,((45:0.02083875,33:9.269943E-4):0.003113765,((16:0.01212157,((39:0.02245766,7:0.001983518):0.002792081,32:0.005861148):0.003300026):0.00245149,(42:0.01490999,(40:5.484062E-4,41:3.390382E-4):0.007365285):0.001221694):0.002542725):0.005230976):0.003573123,26:0.01105059):0.002750683,(46:0.02059811,70:0.01272648):0.001802848):0.001292021,((20:3.529902E-4,2:0.003073515):0.006650618,((34:0.02843401,8:0.004038755):0.002323437,(69:0.009897116,(57:0.0214626,((56:0.006758717,14:0.01000117):2.986509E-4,((64:0.005785186,65:0.002458532):7.421826E-4,(52:0.01564682,(17:0.003851099,51:0.008973482):0.009479465):0.001707452):0.001122659):0.001970568):7.193017E-4):0.002215239):0.004532151):0.002518226):0.002980438):0.007794457,(13:0.01515426,(((37:0.00317819,38:4.20398E-4):1.503998E-4,35:0.004264831):0.008460892,36:0.01135081):0.006205133):0.007863169):0.003913627):0.004183389):0.001097227,((28:0.007752809,(19:0.004073371,18:0.006616301):0.006614869):0.002135475,(68:0.005747597,((60:0.007221484,58:0.005495385):8.213403E-4,59:0.00227548):0.002397285):0.00146117):0.001857423):0.001455598,55:0.02997237):0.001554846):0.005107956,(62:0.00778884,72:0.009213867):0.005277481):0.001538307,((27:0.007498179,22:0.003517683):0.002600322,(47:0.0323917,25:0.008320893):0.001247165):0.002643467):1.737072E-4,61:0.007377934):0.003102027):0.001704066):0.001143029,54:0.00650079):0.002930612):0.004997479,1:0.01032161);
[24] tree 'run1.5120000'=[&R] (((12:0.01757204,(49:0.007604653,50:0.01162372):0.008345424):0.004154055,(9:0.005529832,(((61:0.0026139,(((62:0.01137951,72:0.00772264):0.005322342,(((66:0.007508008,23:0.02286149):7.769208E-4,(24:0.005554256,(67:0.004391598,48:0.007835196):0.00233935):0.006730693):0.009101569,((((28:0.006554115,(18:0.002099894,19:0.01488045):0.007794711):0.01002944,((58:0.005049898,(59:0.004684485,60:0.003993898):0.001888503):0.001009016,68:0.005149183):0.002582885):1.164232E-4,(((((46:0.01559433,26:0.01001953):0.003353985,(71:0.004316737,((((34:0.03182466,((4:0.006254299,((45:0.02767431,33:0.004210275):0.001377888,(((7:0.006301382,39:0.02430063):0.003723912,42:0.01402539):0.002359544,((32:0.006666416,16:0.01066716):0.003062778,(40:4.040545E-4,41:0.001116437):0.007399144):0.002131514):0.006154076):0.005720688):2.328192E-4,53:0.002874336):0.006072541):0.004017623,8:0.00177253):0.001686108,((2:0.002290907,20:0.001094541):0.006224578,((((52:0.01197957,(51:0.006398792,17:0.00250886):0.008497584):0.001239732,57:0.01989131):0.002005626,((14:0.008094104,(64:0.003448563,65:0.004525515):0.001448655):6.680512E-4,56:0.01335917):0.001392041):0.001507384,69:0.006875117):0.004776044):5.917639E-4):0.002054933,70:0.01670204):1.084474E-4):0.002452625):0.008795832,(13:0.02152034,(36:0.009789301,((37:0.002915751,35:0.001744559):0.001963591,38:0.001386218):0.003369627):0.005711039):0.005522345):0.003489833,(31:0.005222965,44:0.004526961):0.007050348):0.00171928,((((6:0.006405433,11:0.01197458):0.001762351,((63:0.007558435,(5:0.001673923,21:0.002899449):0.007591903):0.004311711,15:0.005000197):7.212058E-4):0.00207465,10:0.01249363):4.934713E-4,29:0.009240592):8.864006E-4):0.002497681):8.772692E-4,55:0.0260415):0.00320103):8.812145E-4):0.003654509,((25:0.009435566,47:0.03825208):0.001528569,(22:0.003043705,27:0.006730713):0.001150823):0.002315947):9.628676E-4):5.892687E-4,(30:0.01288657,43:0.003672661):0.008913146):0.003550456,54:0.008374464):8.076865E-4):0.001450975):0.007526863,3:0.007635967,1:0.01113946);
[25] tree 'run1.5125000'=[&R] (3:0.01246241,(((50:0.008512739,49:0.009607857):0.008772715,12:0.02190353):4.406242E-4,((54:0.008249092,(((30:0.01084818,61:4.914345E-4):0.006357186,(((27:0.008460148,22:0.005434841):0.002231786,(47:0.03506681,25:0.005909233):0.001414758):0.001020507,(((24:0.004731163,23:0.007018899):0.009015975,((67:0.002519513,48:0.010069):0.003472263,66:0.005989261):5.669161E-4):0.006979074,((62:0.01166493,72:0.007500969):0.004989545,(55:0.02600226,(((68:0.006945005,((60:0.007103916,59:0.006951037):3.05623E-4,58:0.004743194):0.001808616):0.002893524,(((29:0.009916625,10:0.01220652):0.001276307,((15:0.005337993,(63:0.00711743,(21:0.004766622,5:0.002930165):0.004446996):0.004415877):0.002060138,(11:0.009431447,6:0.00531622):0.003069012):0.004775808):0.001150995,((44:0.002225851,31:0.008215758):0.005175537,((((((34:0.03165425,(((57:0.02681258,((52:0.01226657,(17:0.005171969,51:0.007421023):0.008297324):0.002459203,((56:0.01619237,(64:0.004978619,65:0.003964091):0.001567603):1.793213E-4,14:0.01070359):8.223622E-4):0.003298371):0.002645381,69:0.006501748):0.002262388,8:0.00508942):0.001192568):7.065905E-4,(20:5.059111E-4,2:0.002376854):0.003023448):7.140301E-4,((((45:0.01722709,33:0.0037501):0.009605786,(((39:0.02216657,7:0.003822697):0.002602001,32:0.003977054):4.583771E-4,((40:5.371852E-4,41:6.979975E-4):0.006988341,(42:0.01343887,16:0.01244483):0.002151886):1.944675E-4):0.001974423):0.005440867,4:0.002985187):0.002484443,53:0.003319224):0.005416353):0.002497595,(71:0.003130042,70:0.01176036):1.75948E-5):0.0032015,(26:0.0104899,46:0.01985919):0.001534639):0.003835656,(13:0.01650001,((38:0.001686197,(35:0.005993199,37:0.001514338):9.19096E-4):0.00460184,36:0.01083395):0.007477246):0.007742856):0.004198682):0.005305348):0.00257871):6.083083E-4,(28:0.006469642,(19:0.004640777,18:0.00214138):0.004585195):0.003008428):0.001301612):5.466E-4):9.043337E-4):0.003465954):0.00121272):0.003048085,43:0.007904427):4.845412E-4):1.652845E-4,9:0.009191278):0.002862188):0.002112396,1:0.01659469);
[26] tree 'run1.5130000'=[&R] (3:0.01011418,((43:0.007423623,((((((((67:0.006745354,48:0.007292736):0.005486366,(23:0.01288512,(24:0.006323273,66:7.986284E-4):0.006350612):6.647644E-4):0.009315824,(((68:0.005545798,((60:0.004394414,59:0.004262644):0.003366403,58:0.006649811):0.001733346):0.002539095,((((((15:0.003016851,63:0.01841375):6.138631E-4,(21:0.003715141,5:0.003562163):0.01000902):0.002724666,(11:0.01171255,6:0.004423306):7.442385E-4):0.001147118,10:0.0121684):0.001553205,29:0.01123663):0.002248,((44:0.005069644,31:0.00467825):0.003392935,(((((((((((64:0.003356562,65:0.003090482):2.867009E-4,((17:0.003407784,51:0.007504897):0.01326794,(52:0.01331458,56:0.0093836):0.001776583):0.003257201):5.292358E-4,57:0.02359422):6.192716E-4,14:0.007827824):0.001454435,69:0.009518097):0.00444086,(((53:0.00295426,(((45:0.0179227,33:6.512932E-4):0.006822539,(((42:0.009618018,(16:0.013185,32:0.005726387):0.001302213):5.567116E-4,(39:0.0228306,7:0.004144299):0.003679291):4.551666E-4,(40:9.117412E-4,41:3.624878E-6):0.007865961):0.003722686):0.005829561,4:0.004736835):0.001600502):0.004986617,34:0.02990531):0.002236831,8:0.001943179):1.004338E-5):7.363176E-4,(20:0.001177434,2:0.009490704):0.00531079):0.001618412,(26:0.007540996,46:0.01627769):0.001738735):0.004555859,70:0.01861177):4.696199E-4,71:0.005174444):0.003502703,(13:0.01933706,(((35:0.002242556,37:0.00381822):8.318064E-4,38:3.847724E-4):0.005662399,36:0.01072156):0.006049498):0.009183237):0.001700982):0.003827089):0.004701265):5.119337E-4,((62:0.01696239,72:0.006674744):0.007627792,((28:0.009829541,(19:0.003559341,18:0.006658268):0.006459704):0.001542069,55:0.02684028):6.864095E-4):7.018975E-4):0.004281503):0.001823584,((47:0.03470304,25:0.005699174):0.00334158,(22:0.006329333,27:0.009750617):0.001797843):0.001522324):9.573337E-4,30:0.01565287):0.002089704,61:0.003913904):0.001660308,54:0.009178224):7.862828E-4,9:0.01044832):8.43456E-4):0.001387659,((50:0.009411118,49:0.00888031):0.009158018,12:0.01937785):0.001605646):0.00362171,1:0.01634797);
[27] tree 'run1.5135000'=[&R] (3:0.01063038,((50:0.009607174,49:0.009390349):0.009373991,((((43:0.01801342,((((62:0.01062092,72:0.01253389):0.002729516,((((67:0.004206415,48:0.01050882):0.003950248,(66:0.00237365,(24:0.003935846,23:0.01246384):0.00876461):8.116516E-4):0.008059448,30:0.009341554):0.002411836,(((28:0.008585647,55:0.02297348):3.060775E-4,(19:0.005042215,18:0.0030521):0.009191501):0.002160308,((((60:0.005531547,59:0.003720443):3.600768E-4,58:0.005872788):0.003547752,68:0.004318524):0.003903343,((((11:0.01305936,6:0.005215713):9.624977E-4,((63:0.007441287,(21:2.720163E-4,5:0.00475388):0.008898805):0.001539167,15:0.005721157):0.001214566):0.004545813,(10:0.01404245,29:0.009526928):0.001181581):0.001960103,((44:0.004275465,31:0.006051405):0.003621167,(((((((20:8.881542E-4,2:0.001508753):0.005907841,((((56:0.006122075,(64:0.004071127,65:0.003134788):0.001073491):0.001910788,(52:0.01468652,(57:0.02214316,(17:0.003160149,51:0.008115666):0.004996105):5.544191E-4):8.156955E-4):0.001406291,14:0.00908589):0.002496282,69:0.008620948):0.00543487):0.001123855,(34:0.03093275,(53:0.003081771,(4:0.00351644,((45:0.01651088,33:0.001557206):0.004812173,((39:0.02407196,7:0.005039066):0.007868631,((16:0.01197498,32:0.00289841):0.004226131,((40:1.732433E-4,41:2.690386E-4):0.008985079,42:0.01426745):6.320212E-4):0.001007237):0.003621607):0.004686715):0.00107068):0.00454239):0.001946504):4.189129E-4,8:0.005641597):0.003278922,((46:0.02152158,26:0.01092834):0.001031809,70:0.01112038):0.001091409):0.002558966,71:0.004112542):0.006488312,(13:0.01739768,(((38:2.079525E-4,35:0.001350416):0.002293642,37:0.006039403):0.005081291,36:0.00782114):0.007841015):0.01167254):0.00214372):0.00351763):0.002693117):4.894082E-4):0.002762067):0.001136463):0.002068539,((47:0.03283644,25:0.004916101):0.00274815,(22:0.001642309,27:0.009226151):7.015588E-4):0.00119887):0.003254714,61:0.007753165):0.001424628):0.002236611,9:0.00623934):0.001724646,54:0.008684545):0.001289958,12:0.02348479):8.587412E-4):0.003756554,1:0.01486831);
[28] tree 'run1.5140000'=[&R] (3:0.008794537,(((50:0.01024514,49:0.004858613):0.01103975,12:0.01592429):0.001523448,(((43:0.00546542,(61:0.004956804,((22:0.006366312,27:0.0110435):0.001165993,((47:0.03315883,25:0.005685367):0.004505067,(((24:0.00589393,(66:0.005572825,((67:0.003055798,23:0.01491324):0.001783849,48:0.01124529):0.001034498):0.002024695):0.006155407,30:0.01343387):7.35757E-5,(((((19:0.007498712,18:0.002271239):0.004209694,28:0.01007543):0.002097489,55:0.02264838):0.001232118,(62:0.009490629,72:0.009235077):0.005510023):0.001195545,(((60:0.004472614,(59:0.005367674,58:0.004748397):0.001497581):0.002750817,68:0.002377439):0.00153514,(((44:0.005249695,31:0.004398537):0.005089281,((26:0.0108469,((70:0.01593461,((((34:0.03123645,(53:0.005126118,(((45:0.01724738,33:0.001272445):0.001192723,((39:0.02757171,7:0.007484139):0.005006374,((40:5.611993E-4,41:0.001516273):0.005376346,((16:0.01122824,32:0.005233165):0.001910205,42:0.01651049):6.686425E-4):0.001025333):0.001805757):0.005755138,4:0.003695514):2.247785E-4):0.003954978):0.001323969,8:0.002996548):0.001766156,((20:6.193147E-5,2:5.895075E-4):0.003899177,((((52:0.01118698,(17:0.004900797,51:0.007719537):0.005674734):6.535057E-4,(56:0.01212046,(14:0.006702192,(64:0.002008591,65:0.005949076):7.297615E-4):0.002552697):0.001536607):0.001088961,57:0.02236056):0.00141042,69:0.004869123):0.006433872):3.257517E-4):0.001655235,71:0.004002642):2.299472E-4):0.001751968,46:0.01539235):1.551507E-4):0.003153486,(13:0.01699764,((38:0.001279297,(37:0.003066507,35:0.00384474):4.366072E-4):0.002681872,36:0.009051843):0.008353293):0.009101663):0.002574599):0.004523282,(29:0.01513292,(((11:0.01244151,6:0.006002822):0.003801764,((63:0.009662315,(21:0.007333219,5:0.005039335):0.005935738):0.002443534,15:0.004733385):0.001850704):0.003546107,10:0.01398289):9.510949E-4):0.001168139):0.001937272):0.00274641):0.002216491):0.001048445):8.642616E-4):0.001807549):1.821031E-4):0.003533906,54:0.006080947):5.197252E-4,9:0.006644687):0.003265059):0.005747634,1:0.01266667);
[29] tree 'run1.5145000'=[&R] (3:0.0115597,(((((((((((23:0.01387586,(48:0.009772856,67:0.001242072):6.766699E-5):0.00193538,24:0.004819203):3.209253E-4,66:0.004941896):0.009680565,((55:0.02238477,((18:0.003164657,19:0.004936044):0.006859782,28:0.008299065):9.936863E-4):0.00105798,((68:0.007389465,(58:0.00379563,(60:0.003832622,59:0.004621652):4.28976E-4):0.001488216):0.001958059,((10:0.01382367,(((6:0.004806117,11:0.007232019):0.001385395,(15:0.007131589,(63:0.0105749,(21:0.004718215,5:0.003310577):0.01258887):2.715647E-4):0.001637517):0.003966869,29:0.008985179):6.8179E-4):0.001524844,((31:0.004352358,44:0.006811066):0.003069892,((((26:0.008999756,(46:0.01049372,70:0.01347981):0.001858529):0.001751993,(((34:0.02666404,((4:0.00476951,53:0.003284573):3.822135E-4,(45:0.02415922,(((32:0.004465248,16:0.01069096):0.001672446,(7:0.005158962,39:0.02338479):0.002880846):0.001720189,((33:0.002290705,42:0.01113361):0.001102815,(41:1.54708E-4,40:0.001932845):0.006628712):0.001190211):0.003897859):0.004232876):0.002990265):0.003185541,(8:0.004749651,(((((65:0.004545099,64:0.005272466):8.542756E-4,56:0.0122947):8.460083E-4,14:0.008240968):0.002352537,(57:0.01974245,((51:0.006554985,17:0.002136723):0.008131673,52:0.01697633):0.00203972):4.940141E-4):0.001690987,69:0.006436719):0.00216813):6.813197E-4):0.001134076,(20:6.493942E-4,2:3.421738E-4):0.004459284):0.002950638):4.912146E-4,71:0.002923083):0.006141717,((36:0.008465171,((35:8.307326E-4,37:0.007761034):9.883204E-4,38:1.729506E-4):0.007333909):0.007910179,13:0.02549229):0.005083137):0.002822684):0.00408753):0.002585727):0.001655624):8.426694E-4):9.821103E-4,(62:0.01088069,72:0.009741727):0.005751984):0.001757948,((47:0.03144248,25:0.008666054):0.001135787,(22:0.006757032,27:0.008341358):0.002184353):2.326859E-4):8.287906E-4,61:0.005608219):0.003054882,54:0.006517824):0.001176922,9:0.00833377):0.002282565,(30:0.01279185,43:0.006948411):0.002765972):0.003228873,(12:0.01523391,(50:0.006695237,49:0.002647682):0.01064157):0.005648922):0.003328551,1:0.008102634);
[30] tree 'run1.5150000'=[&R] (3:0.008871745,(((9:0.008954605,((((((68:0.003861289,((59:0.004928943,60:0.004227688):7.358834E-4,58:0.004912576):0.001119872):0.003228788,((((10:0.0134849,29:0.01574116):0.001340521,((15:0.003701528,((21:8.415434E-4,5:0.008914376):0.003772507,63:0.009232768):0.004168167):0.001779646,(6:0.005713787,11:0.00706972):0.003024975):0.001990266):0.001563584,((31:0.004673658,44:0.004282515):0.002968301,((71:0.00225635,((70:0.01149188,(26:0.008741745,46:0.009774167):0.002294226):0.004351701,((((((51:0.011487,17:0.003877608):0.007998285,(57:0.01771739,52:0.01436891):5.442164E-5):0.001401198,(((14:0.003704832,56:0.01277165):0.006081348,65:0.004721985):3.471445E-5,64:0.006942542):0.00188494):0.00402666,69:0.005949046):0.001949637,(20:9.529059E-4,2:0.001161757):0.005976269):0.002071112,(8:0.002713627,((45:0.02225331,34:0.0287337):7.261638E-4,(((33:0.004084259,((7:0.004790379,39:0.0275328):0.006690421,((42:0.01197241,(41:0.001196118,40:6.564848E-4):0.006402308):0.001192811,(32:0.00353224,16:0.01125272):9.553794E-4):7.688967E-4):0.005088827):0.003633367,53:0.00526894):6.939326E-7,4:0.007636942):0.004940587):4.476986E-4):6.56153E-4):0.001965037):1.733103E-4):0.007863746,((36:0.006143324,((35:0.006184554,38:3.876284E-4):0.002002149,37:0.004742861):0.003334667):0.01020575,13:0.0234675):0.005325706):0.004249092):0.00771608):0.002388669,((18:0.005123853,19:0.007809877):0.007382622,(55:0.02242973,28:0.0100778):0.002759947):0.002625933):2.764117E-4):0.002991208,((62:0.01050928,72:0.008402956):0.007819265,(66:0.009367122,((24:0.01131578,23:0.01027482):0.001464375,(48:0.009298259,67:0.003864559):0.002645169):6.193398E-4):0.008447646):3.947214E-4):0.003620368,((47:0.03112739,25:0.007067661):0.002780023,(22:0.003098961,27:0.01104011):0.001670891):0.001421977):0.001752945,61:0.006155962):0.002268642,54:0.008190183):8.777479E-4):0.00106057,(30:0.009583052,43:0.01128691):0.007807882):0.002744916,(12:0.01841284,(50:0.008718965,49:0.003937531):0.01074593):0.001111675):0.002402006,1:0.01272471);
[31] tree 'run1.5155000'=[&R] (3:0.01023486,((((43:0.01139164,(61:0.004638001,(((62:0.009997673,72:0.01249863):0.00447413,((55:0.02235815,(((((13:0.01694004,(((38:9.694796E-4,37:0.006584804):0.001134015,35:0.0015139):0.002660487,36:0.008414631):0.007860795):0.00812022,(71:0.00554786,((26:0.01373922,(46:0.01592337,70:0.01469093):0.001363885):0.001719834,((8:0.006371885,(34:0.02970635,((33:0.00239757,45:0.02711499):0.005537675,((53:0.004529783,4:0.002976805):7.248175E-4,((40:5.275606E-4,41:6.31801E-4):0.00676246,((42:0.01553687,(39:0.01837391,7:0.006337924):0.005048448):3.272982E-4,(16:0.009360423,32:0.005673826):0.00168371):0.002056342):0.00891196):0.002329265):0.002475153):0.002985033):0.004181094,((69:0.008576574,((14:0.006305277,(56:4.658528E-4,57:0.005796783):0.02091214):0.001864681,((65:0.003994487,64:0.004525833):0.001343315,(52:0.01583135,(17:0.003371814,51:0.006891977):0.008697804):0.002287879):0.001601189):0.003288167):0.005022744,(2:0.002731604,20:0.005306806):9.694062E-4):0.002406198):0.003091687):5.320636E-4):0.00754969):0.003978699,(44:0.007446902,31:0.003534187):0.003841178):0.003018643,((10:0.008521483,29:0.01147473):0.001965624,((11:0.01024555,6:0.00264258):0.004811926,((63:0.009623851,(21:0.004234328,5:0.002143184):0.009683938):3.444537E-4,15:0.004543293):0.002061457):0.002554931):9.356116E-4):0.003396529,((68:0.004870779,(58:0.006513933,(59:0.002426382,60:0.008976779):8.612401E-4):0.001757604):8.880699E-4,(28:0.009048222,(19:0.008153843,18:0.006509602):0.008312125):0.002527047):0.00185402):0.001655703):0.001186783,(((23:0.02335358,(24:0.01332872,66:0.004417843):0.003552789):8.436555E-4,(67:0.006738759,48:0.012062):0.001222774):0.007102101,30:0.007650558):0.001349795):6.62643E-4):0.001173565,((22:0.004292779,27:0.009482748):9.428046E-4,(47:0.03758487,25:0.00587437):0.002510895):7.269186E-4):0.001766958):0.001654385):0.005052347,9:0.007590894):0.001461783,54:0.003581278):0.001097288,(12:0.01849185,(50:0.008165572,49:0.00410004):0.01327037):0.00161957):0.004423206,1:0.01087381);
[32] tree 'run1.5160000'=[&R] ((((((((((27:0.006978356,22:0.003664424):8.772548E-4,(25:0.005855934,47:0.03496718):0.004811967):5.656545E-5,(30:0.01194303,43:0.005077087):0.00570864):2.352335E-4,(((67:0.001891773,48:0.008847298):0.004416543,(23:0.009746115,(24:0.005715264,66:0.01077147):1.771038E-4):0.001527627):0.007367633,((((55:0.02269243,((18:0.003999838,19:0.003569349):0.003362344,28:0.01056084):7.878755E-4):0.002428954,(68:0.005459182,(58:0.003039585,(60:0.006338538,59:0.005870958):0.002979594):0.001292107):0.001997528):0.001181792,(((31:0.008039369,44:0.002283637):0.003681929,((((8:0.002446361,(((45:0.02789815,34:0.02413648):0.00309182,(53:0.003128663,(((7:0.005164639,39:0.02136693):0.003513605,(((40:0.001492927,41:0.001593684):0.005501067,(32:0.006120269,42:0.01531578):0.002061216):7.34034E-4,16:0.01310193):3.305337E-4):0.003868965,4:0.00730538):0.0023829):0.005702742):0.001303857,((((52:0.01407452,((51:0.006988641,17:0.003258732):0.005853559,57:0.02307347):0.001842519):0.001777803,(14:0.009647897,56:0.007284162):2.383638E-4):3.700469E-4,(65:0.003515574,64:0.003984086):0.001301839):0.002353443,69:0.008268077):0.00356205):0.001222719):0.001423358,(2:0.003467142,20:0.001842853):0.005700049):0.002189023,(((46:0.01386047,70:0.01141094):0.001892887,(26:0.005772573,33:8.375776E-4):0.007736857):0.002049405,71:0.001995834):0.001682542):0.00482228,(13:0.02021988,(36:0.009191495,((35:0.002551297,38:0.001412989):3.168375E-4,37:0.005094948):0.008798612):0.008525731):0.006316754):0.002597509):0.005442751,(((15:0.007742853,(63:0.006496727,(21:0.003888471,5:0.007958694):0.007562063):0.00231417):7.266071E-4,(6:0.006645832,11:0.007809486):0.003664684):0.001273846,(29:0.008828968,10:0.01158573):0.001611169):0.002743701):0.002458675):0.002188059,(62:0.01188329,72:0.008519839):0.005616005):0.001123084):0.002770555):0.002377526,61:0.005949508):0.002705263,54:0.00603601):6.840633E-4,9:0.007999735):0.00238684,12:0.01958106):2.395613E-4,(49:0.008248471,50:0.005557717):0.01278698):0.006057727,3:0.008492418,1:0.01330227);
[33] tree 'run1.5165000'=[&R] (3:0.01334583,((54:0.01054991,(9:0.005402786,(((((67:0.002853593,48:0.01099484):9.300425E-4,(23:0.02058091,(24:0.007574856,66:0.002591025):0.00342502):0.002734048):0.00854066,((55:0.02380168,((((58:0.007403631,(60:0.009551603,59:0.004972141):0.003326463):0.001524102,68:0.004227826):0.00172319,(28:0.01392373,(18:0.005574373,19:0.003075736):0.008400663):0.003537983):4.751402E-5,((10:0.01130519,((((63:0.00643791,(21:0.0063044,5:0.001556311):0.00659653):7.975347E-4,15:0.002591059):0.001996819,(11:0.009420446,6:0.004788485):0.003821166):0.00283947,29:0.01077001):0.001382242):0.003655479,((((((((((14:0.00629504,56:0.01301819):0.001230271,(64:0.004183681,65:0.003921122):0.001743926):0.002984589,(52:0.01173068,(51:0.010223,17:0.004481572):0.005044463):0.003110929):0.003410042,57:0.02236738):0.002020843,69:0.006533931):0.003309622,(20:4.537142E-6,2:0.001183626):0.009266106):0.001155578,8:0.006924387):0.00411243,((((45:0.0247027,34:0.02484309):0.00342633,(((33:0.003002365,((7:0.005109217,39:0.02488911):0.005482348,((32:0.008622762,(16:0.012503,42:0.01911022):0.002053544):1.250667E-4,(41:4.545453E-4,40:0.001045182):0.006323219):5.02725E-4):0.001802465):0.002739781,4:0.002522365):1.826298E-4,53:0.002750534):0.0027147):0.00510409,(26:0.009425278,(46:0.01649317,70:0.007844109):0.001892218):0.001037129):0.001626154,71:0.002829191):2.640169E-4):0.005701875,((36:0.007347955,(37:0.003488116,(35:7.0747E-4,38:9.281344E-5):0.003159609):0.005445104):0.008258176,13:0.02527552):0.003745918):0.001811231,(31:0.007054728,44:0.002888939):0.006729788):0.005260286):0.002382231):0.003630362):7.113391E-4,(62:0.01157141,72:0.005813976):0.006702408):0.001539932):0.002241474,61:0.006281831):0.002012671,(((47:0.03397371,25:0.004781188):0.007052625,(22:0.00621772,27:0.01092351):0.002315346):4.676166E-4,(30:0.01470542,43:0.005165099):0.005466106):0.002766612):0.004943903):0.002247773):0.003017529,((50:0.0127712,49:0.01243426):0.01517868,12:0.01816021):0.002447763):0.005059647,1:0.01114714);
[34] tree 'run1.5170000'=[&R] ((((49:0.009109712,50:0.004878017):0.01272126,12:0.01740698):0.002203313,((((30:0.01188287,43:0.005012462):0.004588319,((((25:0.005512547,47:0.03211693):0.003819027,(22:0.003960993,27:0.009683816):0.003591841):0.00130052,(((((23:0.01729911,24:0.02207543):0.002609321,(67:0.006064651,48:0.01072281):0.00152343):0.001373665,66:0.006161099):0.0117711,(62:0.01345556,72:0.01074266):0.004258312):7.192792E-4,((((18:0.005958839,19:0.005139203):0.007866452,55:0.02501048):0.001381846,28:0.01086656):0.00361045,((((31:0.004462175,44:0.008140014):0.005011449,((13:0.01860835,(36:0.009146493,((37:0.005723996,35:0.002210507):0.001027559,38:2.040213E-4):0.005045486):0.009983834):0.003813676,((((34:0.02826078,(((4:0.006235159,53:0.00470784):9.86199E-5,((39:0.02472232,(32:0.002792812,7:0.007599022):0.002367642):0.004328617,((40:2.6023E-4,41:0.001781934):0.008664621,(16:0.01172514,42:0.01630221):0.002774266):0.001088324):0.006381456):0.005954712,45:0.02380022):4.22951E-4):0.003440123,8:0.002932616):6.206443E-4,((2:0.003540503,20:0.003995537):0.002262928,(((((51:0.008201577,17:0.003471845):0.009692797,52:0.01606944):4.67312E-4,57:0.03195823):6.845302E-4,(14:0.005337102,(56:0.004023896,(64:0.004370681,65:0.003762603):0.001205724):0.00147985):6.413169E-4):0.004990394,69:0.008983296):0.005393587):0.001151691):0.001430165,(((46:0.01170197,70:0.01181812):0.001808496,(26:0.001684346,33:0.004896095):0.004925322):0.004908052,71:0.01298214):2.006386E-4):0.006152796):0.002632005):0.005182784,((29:0.01406805,((15:0.006377128,(63:0.007703918,(21:0.005215614,5:0.003827621):0.007453295):6.510536E-4):0.003577566,(11:0.008983172,6:0.006016514):0.003755677):0.002478202):0.002731158,10:0.01748305):0.001529075):0.002317287,(68:0.004429508,((59:0.002748498,60:0.009240306):0.00241545,58:0.006782204):0.002477038):0.003607123):0.001844154):0.002029364):0.003747342):0.001233376,61:0.003906761):9.813491E-4):0.002301609,9:0.0121814):0.001105302,54:0.007262721):0.00294438):0.002250352,3:0.008572471,1:0.009810446);
[35] tree 'run1.5175000'=[&R] (3:0.01120428,(((50:0.006699812,49:0.01172766):0.01360903,(((43:0.01265815,(61:0.005647069,(((25:0.005097481,47:0.04127472):5.120655E-4,30:0.01973328):0.002270937,((((67:0.0103656,48:0.007411184):0.004356081,((23:0.01930454,66:0.007213076):0.001048354,24:0.008873051):0.001844071):0.009792639,(((((19:0.004310804,18:0.004692544):0.01227493,28:0.01302526):0.003796062,((68:0.006075701,((59:0.006108961,60:0.005365616):0.00125632,58:0.003194704):0.002811906):0.002916152,(((13:0.02036151,(((38:5.671677E-4,37:9.489471E-4):2.121589E-4,35:0.002568899):0.007784872,36:0.009483769):0.00809053):0.004093813,(((((((4:0.005967853,53:0.001163893):7.94208E-4,(((42:0.01369215,16:0.01136244):0.002795796,(((39:0.03329053,7:0.004679774):0.002256574,32:0.007711618):0.002665357,(40:8.742425E-4,41:6.457512E-5):0.005674552):1.671677E-4):9.181376E-4,33:0.002032174):0.007464008):0.002628731,(45:0.02361185,34:0.02330779):0.00341061):0.002837088,(((2:0.003822198,20:0.007090505):0.001710744,(69:0.00465912,((((64:0.005726509,65:0.005966104):0.001137411,56:0.01189533):4.894302E-5,14:0.01178744):0.002240488,(52:0.01557176,(57:0.02141318,(17:0.003819559,51:0.007039957):0.008399514):0.001058679):0.002398175):0.001765651):0.006351399):0.002715884,8:0.003253465):0.001647095):0.001981264,((70:0.01658592,46:0.01968613):9.18838E-4,26:0.01112335):6.09425E-4):0.002046259,71:0.00340699):0.007415492,(44:0.005433901,31:0.007977538):0.005419193):1.731332E-4):0.008699561,(29:0.007132244,(((11:0.01003078,6:0.004645421):0.001614712,(15:0.005383522,((21:0.0057261,5:0.006789855):0.003437185,63:0.008381081):0.003502877):0.003532674):0.003676993,10:0.01220635):0.003002676):0.001367532):0.00445735):9.442155E-5):0.002498666,55:0.025748):3.377945E-4,(62:0.008461429,72:0.007152249):0.0065):0.002288641):0.003786317,(22:0.00270766,27:0.01214494):0.002850603):1.857983E-4):0.002499369):0.001033432):0.001026965,54:0.006117317):0.001803716,9:0.008756776):9.78351E-4):0.001513668,12:0.02599822):0.003273863,1:0.01111152);
[36] tree 'run1.5180000'=[&R] (3:0.01293277,((12:0.0196365,(50:0.005945598,49:0.003826539):0.01723761):8.649399E-4,(9:0.009917795,(((((((((23:0.01944688,(66:0.002882483,24:1.070268E-4):0.006076635):7.124475E-4,(48:0.009741748,67:0.00298938):0.002959962):0.00903285,(((((68:0.004892782,((59:0.003753864,60:0.006229887):9.79614E-4,58:0.001918727):0.002661295):0.002538276,((19:0.004904528,18:0.006633945):0.007113271,28:0.00817615):0.005141243):0.001612191,(((((11:0.009788856,6:0.004322374):0.001787595,(15:0.008572549,((21:0.004509971,5:0.004927538):0.01005845,63:0.005498268):0.002364546):0.002386923):0.002136415,10:0.01235518):0.002281244,29:0.01438022):0.00150626,(((13:0.02233913,(((38:0.001165267,35:0.004271058):1.009531E-4,37:0.007439667):0.004592667,36:0.009255037):0.008999663):0.005676961,(71:0.004884628,((2:0.001519523,20:0.002611961):0.003899198,((8:0.004404828,((53:0.002596434,(4:0.006604619,((32:0.002002273,33:0.003970839):0.003342581,((39:0.03185518,7:0.006329075):0.004053484,((42:0.01506837,16:0.01453759):0.0020171,(40:0.00149286,41:1.060072E-6):0.007183913):9.016166E-4):2.881117E-4):0.008021071):0.001273886):0.00505026,(45:0.02693874,34:0.02016155):0.004285383):0.002799057):9.230928E-4,(((46:0.008572565,26:0.00929131):0.003373267,70:0.01778994):0.001565716,(69:0.008032242,((((17:0.00377489,51:0.01067032):0.005416183,52:0.01363239):0.00206003,(56:0.01150547,(14:0.01308554,(64:0.006044563,65:0.005051723):7.535669E-4):1.882645E-4):0.001954851):0.003018071,57:0.03153021):0.002663741):0.005220544):5.617265E-4):9.793871E-4):1.688747E-4):0.006059984):0.003656862,(44:0.00313166,31:0.00640943):0.006324443):0.003707101):0.003120735):8.218977E-4,55:0.02483953):2.518754E-4,(62:0.01125123,72:0.00545797):0.009130576):0.002835386):0.003843746,30:0.01134802):0.001832374,(47:0.03607221,25:0.003534579):0.003356269):0.001026723,(22:0.003947065,27:0.008561882):2.712467E-4):0.003022219,61:0.003570016):0.00111658,43:0.01358824):0.001421169,54:0.005578535):4.704948E-4):0.003585388):0.00265813,1:0.009388142);
[37] tree 'run1.5185000'=[&R] ((((54:0.008679689,9:0.009079588):1.925101E-4,(61:0.00389758,(((((67:0.002221354,48:0.01123312):0.003215762,(66:0.006099344,(24:0.001752451,23:0.01479449):0.003386232):0.001585164):0.006786042,((((18:0.006088227,19:0.01215223):0.002767225,28:0.007219296):0.002905405,(((59:0.005241714,60:0.006034776):0.002861219,58:0.004467683):0.001409035,68:0.004542859):8.348742E-4):5.461106E-4,((((31:0.006840815,44:0.01000901):0.005098395,((((26:0.008256672,33:0.003790933):0.004669538,(70:0.01417697,46:0.01484539):0.00298247):0.001522472,((((8:0.00874621,(34:0.03676414,((57:0.02552008,((52:0.02012197,(51:0.01299801,17:0.006143482):0.005458785):0.002006679,((14:0.006287897,56:0.01989265):0.002879842,(65:0.004076639,64:0.004618857):0.002918913):0.002993465):0.00193597):0.003283975,69:0.008157573):0.005044076):0.001515947):7.7824E-4,((((7:0.005714115,39:0.02797234):0.003849254,((16:0.008902859,42:0.01948827):0.00482995,(32:0.004100941,(40:0.002452745,41:0.001444098):0.006393196):0.002440731):6.970656E-4):0.004686628,45:0.0251941):0.003179071,(4:0.004846266,53:0.004517133):5.653187E-4):0.004680917):0.001764718,(2:0.001818536,20:0.001531002):0.006695219):0.002295523,71:0.008673677):1.731688E-4):0.006251305,(13:0.02389325,(36:0.008927393,((38:1.35196E-4,37:0.006896383):1.449166E-4,35:0.0011195):0.007705042):0.007249905):0.005578112):0.001775867):0.005798502,((10:0.01114279,29:0.01157177):7.112718E-4,((6:0.004935189,11:0.01068838):0.003638072,(((21:0.00392445,5:0.002062079):0.01518587,63:0.01232904):5.077598E-4,15:0.003424489):4.118698E-4):0.002585564):7.617733E-4):0.002547943,55:0.02237912):0.001766974):0.005430868):0.003852111,(30:0.007820248,43:0.01178789):0.001788479):2.214545E-4,(((27:0.009417405,22:0.004278731):0.00105608,(62:0.0135135,72:0.01248805):0.008474741):3.155435E-4,(25:0.008164044,47:0.03511859):0.002436718):4.917951E-4):0.001901014):0.001282697):0.00379106,(12:0.01834134,(49:0.005767565,50:0.01179445):0.006787202):0.004015307):0.006887546,3:0.01035778,1:0.006951291);
[38] tree 'run1.5190000'=[&R] (3:0.009420993,(((9:0.008352581,((((((27:0.007507751,22:0.002988299):0.00108,(25:0.004735537,47:0.02736196):0.002716402):1.313276E-4,(((72:0.007793809,62:0.01030901):0.005885994,(((((59:0.003966386,60:0.006801017):0.002042352,58:0.005698943):0.001309067,68:0.006212856):0.001403807,(((10:0.01299273,((15:0.00709993,(63:0.00801637,(5:0.004259597,21:0.003832242):0.008548721):2.246705E-4):8.766033E-4,(6:0.007016705,11:0.0121383):1.60575E-4):0.001471515):0.001624066,29:0.0129774):0.002242728,((31:0.004550455,44:0.004014574):0.005353771,(((36:0.007679881,(37:0.00785826,(38:3.378651E-4,35:0.003235294):0.002001092):0.005523137):0.008472099,13:0.02383466):0.004003563,(((46:0.0161153,26:0.009661049):4.403586E-4,70:0.01377925):0.002857442,(71:0.003398477,(((((69:0.008124039,((52:0.01700401,(57:0.02579972,(14:0.008126351,(56:0.0119547,(64:0.003731704,65:0.004852647):0.002479456):2.756938E-4):7.833311E-4):7.019498E-4):7.854939E-4,(51:0.008760761,17:0.003433987):0.007197792):0.003221054):0.006175887,34:0.02307054):3.48111E-5,8:0.004505151):0.001574665,(((45:0.02356418,33:0.0023027):0.004411032,((32:0.004641313,(7:0.004192733,39:0.02245149):0.002635783):0.002542914,((16:0.01109655,42:0.01543884):0.001602838,(40:1.306957E-4,41:5.563254E-4):0.002853729):0.001187847):0.002656446):0.002385397,(53:0.003309765,4:0.003977949):8.634466E-4):0.005305834):8.746809E-4,(20:5.537738E-4,2:6.857904E-4):0.005230212):0.001054688):0.001294735):0.004663591):0.002212513):0.004665669):0.002881805):6.259683E-4,(((19:0.007257957,18:0.002565116):0.005784519,28:0.01162413):0.002399223,55:0.02387803):4.082874E-4):0.002255808):0.001412377,((48:0.01031324,(23:0.01917734,67:0.007739914):5.373295E-4):0.002012405,(66:0.006798651,24:0.002951423):0.002667723):0.007039558):0.001917407):0.002086546,61:0.0074715):0.001046873,(30:0.009549772,43:0.006060069):0.007787125):9.264766E-4,54:0.006448414):0.001393248):0.002474993,12:0.0182525):8.556075E-5,(49:0.009987452,50:0.01123311):0.008862426):0.004198485,1:0.01353947);
[39] tree 'run1.5195000'=[&R] (3:0.008901994,(((50:0.007401878,49:0.004886552):0.01506909,12:0.02065945):0.001553655,(9:0.010453,(54:0.006697461,((((((66:0.008777112,(23:0.01256973,24:0.006558972):0.003421426):4.630509E-4,(48:0.006653423,67:0.00155929):0.003708564):0.009420252,(55:0.02401567,((((10:0.01216323,(((11:0.01160358,6:0.003831831):5.45246E-4,(((21:0.001609009,5:0.003809631):0.009550278,63:0.007746649):6.256625E-5,15:0.005028426):0.002950519):5.678247E-4,29:0.009125098):0.001923458):0.001200593,((31:0.004092238,44:0.005223697):0.005086258,((71:0.005962089,(((20:8.377615E-4,2:2.870083E-4):0.004361611,(((8:0.004173148,(((((51:0.005543857,17:0.002999585):0.008352132,52:0.01239346):0.002354861,((64:0.003385055,65:0.002790486):0.001443789,(56:0.009366909,14:0.005599355):0.001663078):0.00186162):0.002083774,57:0.02206322):0.002215134,69:0.005940354):0.005117887):3.982725E-4,34:0.02586884):0.003838908,((4:0.005202407,53:0.00265009):1.719001E-4,(((((32:0.00409302,16:0.01212601):9.083506E-4,42:0.01337713):8.036472E-4,(7:0.009855796,39:0.02707929):0.004083558):0.003320634,(41:9.251909E-5,40:6.464173E-5):0.009924884):0.003382906,(33:0.003658358,45:0.02305274):0.001591033):0.002184279):0.007433102):0.00103549):0.001238503,((46:0.01010638,26:0.006005648):0.003447742,70:0.01489255):0.002118518):0.001640152):0.008603668,((36:0.009011418,((37:0.003659163,38:0.002322263):0.003644021,35:0.001796179):0.005421929):0.009419168,13:0.02152938):0.003649147):0.001914264):0.004874041):0.002558172,(((58:0.005717451,(59:0.001969684,60:0.008902561):0.001428092):0.001549016,68:0.003840672):0.001892677,((18:0.00284225,19:0.002793969):0.008289484,28:0.01093279):0.002002289):0.002474306):0.001460425,(62:0.00999341,72:0.008854245):0.004985464):6.646946E-4):0.001468365):0.002209685,((27:0.01154702,22:0.003384038):0.002210562,(47:0.03517367,25:0.00642394):0.00375667):6.272369E-4):0.003635716,(30:0.01327163,43:0.009354626):0.001303016):0.002134935,61:0.001978232):0.003256347):0.002189785):0.001358044):0.002675861,1:0.01127213);
[40] tree 'run1.5200000'=[&R] (3:0.008829941,(((49:0.01407331,50:0.006233506):0.01251248,12:0.02001532):0.002152407,((54:0.008500142,((61:0.002724747,((25:0.005542632,(30:0.01472285,47:0.03769888):8.799342E-4):0.002657348,((((((19:0.007015031,18:0.006388446):0.004970299,28:0.008680233):0.00401221,((((29:0.008604717,((((11:0.01037523,15:0.004941176):0.002772516,6:0.003980802):0.002704019,(63:0.008083901,(5:0.002034596,21:0.006298496):0.009169041):0.001316576):0.003489057,10:0.01077103):0.001322504):2.964714E-4,(((31:0.005221923,44:0.003929811):0.005492153,(((46:0.01698501,26:0.00800149):7.524749E-4,70:0.01559478):0.001141366,(((20:0.004661896,2:0.003101349):0.001765184,((69:0.005687989,((52:0.02099689,(57:0.02377969,(51:0.0111462,17:0.002191349):0.005253302):0.00589757):4.519339E-4,((64:0.00516521,65:0.004003234):0.002460207,(56:0.01439749,14:0.009353115):5.001082E-4):4.242963E-4):0.00218621):0.005529772,(((53:0.00330321,(4:0.005280941,(((7:0.007402331,39:0.02614383):0.00301816,((40:2.533859E-4,41:3.12168E-4):0.0096983,(42:0.01612801,(16:0.01060527,32:0.004325525):8.857222E-4):8.788086E-4):0.001781156):0.002251931,(33:0.003620417,45:0.02024305):0.002769141):0.002768813):0.002318953):0.004784956,34:0.02613383):0.002391484,8:0.001435538):0.001357878):0.001293962):4.438887E-4,71:0.002775374):0.001805145):0.007065004):0.001422173,((36:0.006773541,((35:0.001651356,38:0.001083507):6.120207E-5,37:0.002839105):0.003957177):0.006186199,13:0.02203523):0.003496248):0.00683557):0.002019292,55:0.02362315):6.5886E-4,((58:0.004569788,(60:0.00736889,59:0.006065415):0.001297487):0.001717363,68:0.004112851):0.001509359):5.675173E-4):0.001843733,(72:0.0066483,62:0.009642431):0.00727984):0.003979499,((66:0.005743925,((67:0.001372674,23:0.01308921):0.001084754,48:0.008535483):0.001288113):0.002846273,24:0.00924189):0.006812181):0.002127806,(27:0.004874942,22:0.003544211):0.002186716):0.001407606):0.001396091):0.002588812,43:0.005126426):0.001156701):4.702332E-4,9:0.0114476):0.001704546):0.004725127,1:0.01255965);
[41] tree 'run1.5205000'=[&R] (3:0.01239137,((12:0.0196891,(50:0.01211295,49:0.010489):0.01287858):0.001329665,(54:0.00932934,(((61:0.0092523,((((47:0.0312914,25:0.006660906):0.007307806,27:0.007306043):8.27221E-4,22:0.006455997):7.139525E-4,(((67:0.002314335,48:0.006823927):0.004045914,(23:0.01921987,(24:0.00936597,66:0.004345092):0.001571643):0.001544986):0.009457328,((((68:0.003803167,((60:0.004242541,59:0.005780079):0.0015826,58:0.004846483):0.001654037):0.003476266,(((31:0.005491458,44:0.004509916):0.004253804,((((((8:0.003390196,(34:0.03177404,(4:0.005749336,(53:0.003000963,((45:0.0323299,33:0.003694551):0.001366383,(16:0.008596256,((41:4.81339E-4,40:3.476519E-4):0.007783329,((32:0.005447486,42:0.01303298):4.000869E-4,(7:0.003535189,39:0.02735843):0.004705395):0.001837289):0.001836438):7.487886E-4):0.004870029):3.128931E-4):0.003414187):0.001663156):7.447959E-4,(69:0.009005779,((((51:0.01411981,17:0.003948472):0.006000262,57:0.02581083):0.004136886,52:0.01367036):9.603831E-4,(14:0.008316267,((65:0.004827701,64:0.005127264):0.001928595,56:0.005450811):4.237456E-4):9.568497E-4):0.002713513):0.006634543):0.002216416,(20:2.173143E-5,2:0.001142334):0.001480556):0.00354514,71:0.003861967):0.00315497,((46:0.007111724,26:0.007465662):0.001506477,70:0.01211452):0.002788561):0.003207939,((36:0.008651337,(35:0.001248421,(38:7.38907E-4,37:0.00449147):5.76299E-5):0.006381765):0.009171633,13:0.02066286):0.004661566):0.001996033):0.003523423,(((11:0.00808531,6:0.005687621):0.003390783,(15:0.004062077,((21:0.005380966,5:0.005857537):0.01000824,63:0.006607321):3.40742E-4):0.001766707):0.003092389,(29:0.006451839,10:0.01143839):0.002025658):0.001303376):0.002229354):0.002988743,((28:0.008828549,55:0.02350901):5.643442E-5,(18:0.005279119,19:0.006278491):0.005671471):0.001951848):0.003487578,(62:0.01050824,72:0.005199908):0.006881338):9.900623E-4):0.00236226):0.001973283):6.789174E-4,(30:0.01433236,43:0.009561791):0.004430821):0.001861733,9:0.01097926):0.002347167):0.003396579):0.001442423,1:0.01062423);
[42] tree 'run1.5210000'=[&R] (3:0.009905077,(((9:0.005371147,((((47:0.03402536,25:0.007375956):0.002442461,(27:0.01382433,22:0.005345323):0.001868951):8.82717E-5,(30:0.009950253,43:0.01018901):0.002459904):0.001909868,(((55:0.02704463,((28:0.0107899,(18:0.008892919,19:9.041084E-4):0.009099937):0.002043155,((68:0.005307189,((60:0.006141386,59:0.003311114):0.001243464,58:0.004833753):0.001083179):8.799328E-4,(((31:0.003971033,44:0.006979374):0.007018491,(((71:0.003678691,((((69:0.007773234,((((56:0.006154505,14:0.006216772):7.146775E-4,(65:0.005183427,64:0.005430484):0.001835505):0.001781183,(52:0.0163551,(51:0.008360167,17:0.004452488):0.007224753):0.002302686):6.818369E-4,57:0.03246774):0.001478932):0.002784989,8:0.00561536):0.002762549,(53:0.004179629,(4:0.004864756,((33:0.002293546,45:0.02748613):0.001394045,((41:6.548536E-4,40:1.582102E-4):0.007358465,((32:0.004418326,(42:0.01438342,(7:0.007351231,39:0.03019322):0.005175136):2.40626E-4):0.001117711,16:0.007664839):7.243427E-4):0.001930693):0.005473581):1.610992E-4):0.005887301):0.003608237,(34:0.03458921,(20:0.00132569,2:0.00109821):0.001560198):0.001702603):0.001031125):0.001407129,(70:0.01491283,(46:0.0262372,26:0.01443993):0.001553487):3.239521E-4):0.004779839,((36:0.007614144,((38:0.004397287,37:0.006444353):2.707744E-4,35:0.00369077):0.004129891):0.008884798,13:0.02140246):0.005558611):0.001822309):0.005055406,((10:0.01426136,(63:0.006104697,((21:0.004178531,5:0.00361958):0.007183067,(6:0.006698483,(11:0.008287293,15:0.004750144):2.781811E-4):0.005468902):1.708218E-4):0.002986693):0.001066739,29:0.01338241):0.001192426):0.002907105):8.634153E-4):0.001466544):3.993577E-4,(61:0.004958769,(62:0.01031872,72:0.01034679):0.006247345):4.085748E-4):1.845229E-4,(((24:4.197022E-4,23:0.003529299):0.008801402,66:0.005498734):2.990406E-4,(67:0.00448473,48:0.008667602):0.002023701):0.006179967):0.002295006):0.004668646):0.002409616,54:0.007387835):0.001858069,(12:0.02777957,(50:0.006537886,49:0.004581851):0.01468186):0.002206636):0.001937867,1:0.01229207);
[43] tree 'run1.5215000'=[&R] ((((49:0.00533381,50:0.009365807):0.01051303,12:0.02418901):6.124768E-4,(9:0.007431673,((((((25:0.002877137,47:0.03109163):0.005380382,(27:0.00833437,22:0.001973172):0.002582525):5.816271E-4,((((((29:0.009445169,(10:0.01647721,((11:0.009202172,6:0.006965648):0.002285985,(15:0.003608788,(63:0.0125982,(21:0.002846735,5:0.005635469):0.005569858):0.001224558):3.879694E-4):0.001743047):0.001561383):0.001013179,((31:0.006829259,44:0.003899379):0.004543587,(((71:0.003750649,((46:0.01147938,26:0.008969647):0.001011427,70:0.01323214):9.780586E-4):5.232584E-5,(((8:0.002455615,(34:0.02680024,((53:0.004457905,(((16:0.01398112,32:0.005326215):5.118265E-4,((7:0.003926282,39:0.02003355):0.00407484,(42:0.01638486,(40:5.234376E-4,41:4.173818E-4):0.006245354):9.063238E-4):1.442941E-4):0.004398964,(33:0.002440503,45:0.0203149):0.001186793):0.003962393):7.667201E-4,4:0.005139702):0.002751642):0.002746864):4.554341E-4,((((64:0.003828053,65:0.005019307):4.729312E-4,(56:0.009917064,14:0.006823061):7.012687E-4):0.002464544,(52:0.0131606,(57:0.02573988,(51:0.008680595,17:0.003776732):0.004222289):0.00292682):0.001594612):0.001652706,69:0.00622743):0.006160749):0.0010872,(2:4.921791E-4,20:8.939513E-4):0.008034612):0.001262279):0.005553211,(13:0.0201126,(36:0.00830033,((35:0.002757582,37:0.009472504):0.002094349,38:0.001165933):0.01060689):0.00740629):0.005309815):0.002168353):0.004792888):0.004046151,(68:0.005684409,((60:0.004647971,59:0.00291618):0.002359327,58:0.004258928):6.522681E-4):0.0020624):6.210966E-4,((28:0.01283362,55:0.02467714):5.606835E-4,(18:0.006229081,19:0.002998241):0.005289716):0.001756572):0.001150568,((24:0.006338077,(23:0.01543581,66:0.008203453):0.003504751):5.26418E-4,(48:0.007195553,67:0.002064455):0.002237875):0.009017784):0.003251666,(62:0.008071232,72:0.009051761):0.004876626):0.002073387):0.001696558,61:0.004014365):0.001534443,(30:0.01049718,43:0.007540256):0.0101372):0.002610281,54:0.007374929):7.783461E-5):0.003430163):0.003124227,3:0.008871023,1:0.008716746);
[44] tree 'run1.5220000'=[&R] (3:0.01669146,(((54:0.006768017,((61:0.005907904,(((30:0.01397927,(22:0.005161071,27:0.009681114):0.001168385):9.149657E-6,(47:0.02666946,25:0.005713343):0.001703921):0.001931209,((72:0.01092151,62:0.005577975):0.008036507,((((((31:0.005220644,44:0.00475627):0.004178677,(((((34:0.03105183,(4:0.004232501,(53:0.004505253,((((40:9.728976E-5,41:2.026753E-4):0.005075398,(42:0.01217948,16:0.01519711):0.002792191):0.001331958,((7:0.00450322,39:0.03165605):0.007784675,32:0.006467372):2.678043E-4):0.004339815,(33:0.003577472,45:0.01717009):0.007555766):0.003130191):0.001686698):0.005655249):7.067398E-5,(((57:0.02525833,(((14:0.00432072,56:0.01632927):0.003260559,(64:0.004059885,65:0.005678487):0.001358252):0.001226292,(52:0.01596628,(51:0.005255415,17:0.002221562):0.008316111):0.001214751):0.003170933):0.002109171,69:0.007958037):0.003825631,((20:8.380788E-4,2:7.694955E-4):0.004152111,8:0.006403853):1.912645E-4):1.088404E-4):0.004673587,((70:0.01429986,46:0.008719203):0.002840274,26:0.00854204):0.001235631):3.405759E-4,71:0.005003006):0.005826993,((36:0.005937977,((37:0.00166672,35:0.00389428):3.761569E-5,38:0.002682013):0.004402223):0.006577453,13:0.01800727):0.006599907):0.002353383):0.004616485,((((15:0.005152127,((5:0.008912003,21:0.006767359):0.008537014,63:0.01115673):0.004205771):0.001173409,(6:0.003344952,11:0.006455319):0.001588665):0.001337724,10:0.01359905):8.978888E-4,29:0.005763484):0.001569797):0.003305117,(((59:0.004583859,60:0.00629166):0.002160188,58:0.005805973):0.00137499,68:0.004839064):0.002884724):2.916307E-4,((28:0.01078429,(19:0.008840635,18:0.004759532):0.005682917):0.004806032,55:0.02356687):7.017166E-4):0.001138576,((66:0.009251241,((48:0.01152597,67:0.005162834):0.002525555,23:0.01931338):0.001158018):6.238377E-4,24:0.003985009):0.007872097):0.001919322):0.00360315):0.001265407):9.23895E-4,43:0.01043916):0.004071625):1.997917E-4,9:0.01098216):0.005326466,(12:0.02254785,(49:0.006186284,50:0.01100553):0.008984164):0.00468642):0.005134401,1:0.01107383);
[45] tree 'run1.5225000'=[&R] (3:0.01282041,(((((((((55:0.03197385,((18:0.003363897,19:0.002258375):0.008636276,28:0.007132301):0.002073182):7.204963E-5,((((((21:0.001381967,5:0.004303305):0.01383594,((15:0.004787665,(11:0.01025049,6:0.004576707):5.545069E-4):8.242667E-4,63:0.009171429):0.001483829):0.002634298,10:0.01179367):9.208716E-4,((31:0.007561035,44:0.004491664):0.007008307,((((((45:0.02488302,33:0.003025097):0.006485294,(4:0.003155769,((((41:8.477335E-5,40:4.666401E-5):0.008310269,((42:0.01138982,32:0.00838155):4.028984E-4,16:0.0162636):0.001828315):0.002138348,(7:0.005379173,39:0.02621664):0.004012352):0.00789343,53:0.005805214):1.045069E-4):0.001716443):0.004959612,((2:9.263641E-4,20:8.951487E-4):0.003247654,(((69:0.005232467,((((51:0.006311517,17:0.003880788):0.007049584,(56:0.00242847,57:0.01169594):0.0199193):0.00173467,52:0.01390471):0.002605322,(64:0.004007213,(14:0.009116418,65:0.005288619):2.874543E-4):0.003728773):0.001806193):0.003260048,((46:0.008097166,26:0.01066926):0.001111495,70:0.01751566):0.005019639):0.001929767,71:0.007162709):0.00119184):0.002448407):4.698058E-4,8:0.003446227):0.003484523,34:0.02146403):0.006625745,((36:0.01144093,((35:0.00319284,38:6.633861E-5):0.003302342,37:0.00489192):0.004717736):0.008742796,13:0.02136604):0.007028441):0.001196302):0.004381578):5.189376E-4,29:0.01307335):0.004553002,(68:0.003805113,((59:0.005003266,60:0.004773007):3.649623E-4,58:0.004922125):5.993205E-4):0.00308099):5.646174E-4):0.004884719,(((24:0.01038562,66:0.003453562):0.00430731,23:0.02033401):0.001841871,(67:0.00209338,48:0.01194672):0.002450055):0.006247583):0.001217941,((30:0.006182032,(62:0.008236366,72:0.008331141):0.004096569):0.005808276,61:0.004810349):0.003983489):0.00472109,(47:0.03384417,25:0.006601657):0.003046408):5.403612E-4,(27:0.01031623,22:0.005062381):8.719937E-4):0.001962727,43:0.009575656):0.002051755,(9:0.008858733,54:0.009621275):3.646894E-5):0.002147311,((50:0.006064496,49:0.005178647):0.01354096,12:0.02146932):0.001733358):0.004073121,1:0.01770611);
[46] tree 'run1.5230000'=[&R] (3:0.008608441,(((9:0.008614758,((((47:0.03648794,25:0.007927223):0.002280231,(22:0.006014216,27:0.01277338):0.002003722):3.50292E-4,(((((55:0.03261266,28:0.007088813):0.002216297,(18:0.005299238,19:0.007261762):0.008823285):0.001406259,(((((((21:0.003143628,5:0.002578006):0.01397181,15:0.005956038):5.504674E-5,63:0.009808716):0.001759044,(11:0.01096275,6:0.003664767):0.001602731):0.002975594,(29:0.01067904,10:0.01117402):0.002031882):0.001353164,((31:0.0095924,44:0.003872665):0.006964435,(((8:0.003709392,(((2:0.001930843,20:2.403E-4):0.007786916,((69:0.003615482,((52:0.01963456,((51:0.00675008,17:0.003205208):0.01066175,(56:0.005108247,57:0.01388665):0.01132839):0.001402026):0.002278606,(64:0.004341748,(65:0.003969278,14:0.01180673):5.901477E-4):0.00197626):0.002892395):0.003539278,((26:0.01141063,(46:0.01419128,70:0.01801801):0.002229183):0.001121132,71:0.00625054):0.00357438):0.002871586):0.003044453,((45:0.02661204,33:0.001343274):0.002738767,(4:0.002345362,(((32:0.004726833,16:0.01298469):0.001808722,((7:0.00284141,39:0.02840983):0.002851592,(42:0.01637589,(41:6.367558E-5,40:2.311333E-4):0.008964863):0.001943306):0.00140899):0.009834696,53:0.002103466):7.038219E-4):0.003916249):0.002632184):0.001124282):0.004399734,34:0.02512506):0.008643342,((36:0.009357867,((37:0.003991091,35:0.002699793):0.001161252,38:4.853387E-4):0.003906314):0.005400488,13:0.02355047):0.008015306):0.001011507):0.004584384):0.002352032,(68:0.003365821,((59:0.004215182,60:0.006295638):0.003972406,58:0.006109243):0.001200016):0.002987889):4.855411E-4):0.002620049,(61:0.008327915,(62:0.009511493,72:0.007479629):0.005591624):0.003055391):0.001058354,((((24:0.001237545,23:0.01351739):0.004854083,(67:0.001033892,48:0.009113383):0.004753711):0.00330076,66:0.007572043):0.00379879,30:0.01442556):0.003583465):0.00195983):0.001203696,43:0.008917795):0.005786728):5.05356E-5,54:0.005888444):0.00544226,((50:0.005531427,49:0.009113696):0.0129652,12:0.0201375):0.002503085):0.003295483,1:0.01108091);
[47] tree 'run1.5235000'=[&R] (((12:0.02024912,(49:0.003731727,50:0.01060533):0.00835406):9.833655E-4,((54:0.007613999,((((((24:0.006660158,(23:0.01337094,(67:0.002760032,48:0.009148212):0.003607823):7.493127E-5):0.001719816,66:0.006340186):0.009571891,(((((((6:0.005657052,11:0.007141641):0.0015301,((63:0.009560769,(21:0.005352663,5:0.002345068):0.01141887):0.001907116,15:0.00406925):0.002597283):6.271048E-4,(29:0.007138831,10:0.01168644):0.002033958):0.004374965,(((13:0.02261599,(36:0.008536277,((35:0.002312522,37:0.004722635):2.926814E-4,38:7.080963E-4):0.003546392):0.006395282):0.004229467,(((((34:0.03011747,((((45:0.01868165,33:0.007255256):0.003934078,(((16:0.01140886,(42:0.01290595,32:0.002643184):0.00145495):0.001385066,(7:0.001609653,39:0.03217437):0.004652857):4.479531E-4,(40:0.001248863,41:2.779482E-4):0.005785912):0.001293645):0.004857724,4:0.004208169):2.239317E-4,53:0.003873582):0.001362878):0.001966828,(((56:0.01001474,((((51:0.007168048,17:0.001642432):0.007177692,57:0.02449851):0.001606284,52:0.01390395):0.00248669,(65:0.003746882,64:0.00358507):0.001259445):0.00160004):2.407657E-4,14:0.008487625):0.004892431,69:0.006635188):0.005859519):0.001039814,8:0.006518533):0.001103686,(((2:0.008411048,20:0.002466634):0.004124095,71:0.004601249):8.803584E-4,70:0.01588494):0.001065428):8.416519E-4,(46:0.01306624,26:0.01046474):0.00130336):0.005683551):0.002632071,(31:0.002839521,44:0.003838671):0.004536973):0.007507138):0.00355568,(((60:0.006638884,59:0.005066386):0.001703272,58:0.007117643):7.795347E-4,68:0.008179335):0.00308125):4.145022E-4,(55:0.02698104,((18:0.00554388,19:0.006144781):0.002876832,28:0.01046099):0.002750953):2.67644E-4):0.001650563,(62:0.008758764,72:0.004794136):0.004444325):0.003720536):0.001574368,(((25:0.005974371,47:0.0354775):0.002279436,30:0.01441676):0.001169835,(27:0.008804276,22:0.00185381):0.001187053):3.090545E-4):0.004191435,61:0.00590539):0.001631095,43:0.01056636):0.001218505):1.384749E-4,9:0.0100043):0.001982194):0.001385494,3:0.008549116,1:0.01457171);
[48] tree 'run1.5240000'=[&R] (3:0.01149519,(12:0.02176682,((50:0.008066214,49:0.005118092):0.009437532,((9:0.008251769,(((((((((((((69:0.004740386,(((56:0.003169893,57:0.01552604):0.007207174,(14:0.009065109,(64:0.003093416,65:0.002805707):0.00229455):0.001213278):0.00162644,((51:0.009248225,17:0.006093975):0.007088862,52:0.0147827):0.002638759):0.002052376):0.001985785,(71:0.008836119,(2:0.001111475,20:0.001303265):0.003636552):1.56692E-4):2.098855E-4,((46:0.01228537,70:0.007939505):0.002366939,26:0.007066168):0.002885928):0.005220401,(8:0.002108389,((4:0.004438011,53:0.003552357):0.00122252,(((((16:0.009630727,42:0.01406915):0.002583069,32:0.006701351):7.10501E-4,(41:5.778675E-4,40:0.002354237):0.005472863):3.092532E-4,(7:0.005144068,39:0.02135111):0.009584344):0.005639989,(45:0.02604421,33:0.001076771):0.002683187):0.002588412):0.008153866):0.001260085):0.001314371,34:0.02917676):0.004913836,((36:0.01098036,((38:7.125998E-4,35:3.305519E-4):1.900554E-5,37:0.001985872):0.003920929):0.008292548,13:0.02304185):0.00655955):0.007370426,(31:0.005939596,44:0.003190032):0.005169905):0.003110242,(29:0.01027893,(((11:0.008914795,6:0.006259414):0.004222387,(((21:0.002420202,5:0.004743778):0.008341931,63:0.01343811):0.001158195,15:0.008792408):8.988594E-4):0.002956005,10:0.0168385):8.186417E-4):9.798559E-4):0.002166442,((((18:0.003926801,19:0.00624534):0.008555753,28:0.01240943):0.004283409,55:0.02467785):0.002778523,(68:0.007924538,(58:0.003752774,(59:0.005808772,60:0.00418325):0.001510214):0.001326822):0.003099602):3.740701E-4):0.002670768,(((24:0.006151219,66:0.004703346):0.002697406,23:0.01850541):0.002153288,(67:0.003032291,48:0.008438275):0.006528413):0.007520401):7.643E-4,((62:0.01237283,72:0.009992698):0.004108569,(61:6.812487E-4,30:0.01560605):0.002823399):0.001332027):0.001288325,((47:0.03153483,25:0.006401006):0.004538903,(27:0.007636874,22:0.003875204):0.001077589):9.365785E-4):5.698482E-4,43:0.01390638):0.003507911):2.768207E-4,54:0.01052643):0.003165398):6.768663E-4):0.005057039,1:0.008409412);
[49] tree 'run1.5245000'=[&R] ((((49:0.005369426,50:0.006811866):0.01556433,12:0.01937176):5.40341E-4,(((43:0.009063326,(((((66:0.005271149,((23:0.01545544,24:3.437364E-4):0.007841479,(67:0.005931267,48:0.008493588):0.002317196):0.001478666):0.01166089,(62:0.008188053,72:0.007129518):0.005509247):1.953282E-4,((((18:0.001666261,19:0.01010055):0.006427446,28:0.009286837):0.006229677,((((60:0.008064399,59:0.007284509):3.116357E-4,58:0.006333764):0.001447157,68:0.003521931):0.002581502,((29:0.01560107,(((13:0.01768454,(36:0.0083292,(38:3.502156E-4,(37:0.001475278,35:0.001233148):1.896616E-4):0.003249502):0.006327897):0.003968293,((46:0.01300912,26:0.006391747):0.003343274,((70:0.00790552,71:0.005089935):5.753452E-4,(((34:0.023768,(53:0.001993872,(4:0.004600926,((33:6.214322E-4,45:0.01799511):0.00225184,(((7:0.003907818,39:0.0284415):0.002399913,(16:0.01176698,42:0.01502886):0.003077428):3.048265E-4,(32:0.00318641,(40:0.001556705,41:2.733543E-4):0.003293921):0.001985353):0.001457928):0.001905026):0.002593463):0.005407568):0.005082275,(8:0.00321488,((((65:0.004602308,64:0.005008979):0.00235975,((51:0.006010008,17:0.003820666):0.007714417,52:0.01247436):0.001808951):3.828693E-4,((57:0.02091504,56:0.006742514):0.01003815,14:0.009410298):3.175568E-4):0.003395358,69:0.00766201):0.002399659):3.351256E-4):7.367065E-4,(2:0.006900425,20:5.209919E-4):0.005468666):0.001044241):0.002243652):0.003076621):0.004914944,(31:0.003518623,44:0.00532066):0.004008165):0.00284724):3.054831E-4,(((15:0.00630468,(63:0.008305657,(21:0.003731324,5:0.004092839):0.007268159):1.234698E-4):0.002129161,(6:0.003164849,11:0.008911276):0.002500179):0.002736161,10:0.01354482):0.001326073):0.002257432):0.001200561):0.002659437,55:0.02020249):0.004978832):0.0011637,((22:0.006141774,27:0.008669795):3.124375E-4,(25:0.007741552,(47:0.02685759,30:0.01820038):0.00314827):0.003104322):0.001326712):0.003508919,61:0.003436981):0.001186638):0.001866418,54:0.007550822):9.638775E-4,9:0.007344792):0.003484332):0.00390024,3:0.01030639,1:0.01369728);
[50] tree 'run1.5250000'=[&R] (3:0.01254529,(12:0.02272553,((49:0.0100965,50:0.006671069):0.0135906,((54:0.005228818,((((27:0.01090207,22:0.002890937):0.002068027,(47:0.03822708,25:0.00659284):0.001576025):8.971703E-4,(((((48:0.008481707,67:0.00623104):0.004355926,((24:5.554761E-4,23:8.331815E-4):0.01437459,66:0.006969783):8.168735E-5):0.00872728,(((((60:0.005717491,59:0.007018294):1.045793E-5,58:0.006768064):0.003563926,68:0.005907436):0.001067798,(((10:0.007525083,29:0.01493371):0.002767228,((63:0.008964877,((5:0.003238311,21:4.273222E-4):0.007289058,15:0.009444677):9.933987E-4):5.693929E-4,(6:0.00566484,11:0.01035095):0.004181971):0.003518312):0.002514475,((31:0.006129263,44:0.003475511):0.004517558,(((71:0.004029302,((20:6.887923E-4,2:0.002834978):0.00520841,(((52:0.01522233,((57:0.02281798,(51:0.009715686,17:0.00391321):0.006921788):0.002969295,((14:0.007270174,56:0.01367401):1.523705E-4,(64:0.002893819,65:0.004458031):0.001393358):0.001270121):0.001596669):0.002487483,69:0.006808461):0.004359892,(((45:0.0272521,34:0.03280541):0.003482996,(53:0.001601037,(4:0.003105965,(((40:2.136467E-4,41:4.354155E-4):0.008355048,((16:0.01023906,42:0.01419892):0.004206605,((7:0.00444215,39:0.02965163):0.007087399,32:0.005395227):0.001260651):9.493178E-4):0.003474328,33:0.004684132):0.004504622):0.001352014):0.00273537):0.004510751,8:0.003504156):6.314601E-4):0.001056217):0.003728394):0.005340541,((46:0.01006721,70:0.01326683):0.003596829,26:0.01073058):0.001673692):0.007958302,((36:0.006146276,(35:7.183168E-4,(37:0.001596118,38:1.188515E-4):5.173662E-4):0.004184226):0.004639456,13:0.01836553):0.004843968):0.003015383):0.005389515):0.00232904):9.782246E-4,(55:0.02336419,(28:0.008070689,(19:0.008731182,18:0.007474982):0.001191485):0.004212037):0.002273651):0.003470197):0.00108764,(72:0.01120854,62:0.01330608):0.0078928):0.001576858,61:0.009996679):0.002397952):0.001032365,(30:0.01593384,43:0.006957003):0.008998227):0.003328991):0.001634468,9:0.00785598):0.002724728):0.001770957):0.003586242,1:0.01042844);
[51] tree 'run1.5255000'=[&R] (3:0.00720899,((12:0.02029467,(49:0.005774277,50:0.004840778):0.01199998):0.001056144,((((30:0.02304163,43:0.002086967):0.004865448,((((((48:0.00615207,67:0.00468171):0.002499495,66:0.0103237):5.81262E-5,(24:8.990841E-4,23:0.01106359):0.00440931):0.01050964,((72:0.009781192,62:0.01571696):0.005267133,((((19:0.004372384,18:0.007447468):0.005831121,28:0.008128331):0.001893116,55:0.02225701):0.003340543,(((58:0.00564331,(59:0.002538596,60:0.005050718):7.701762E-4):0.001512355,68:0.005459309):0.003016672,(((10:0.01282626,29:0.006611129):0.002579051,((15:0.00329622,(6:0.004730225,11:0.006771543):0.002005881):0.002581748,((5:0.007157363,21:0.004212334):0.004005514,63:0.009507923):0.00114558):0.002648856):0.001825639,((31:0.006882874,44:0.004414995):0.01122636,((((26:0.01296762,(70:0.00834776,46:0.015444):4.527179E-4):0.001820688,((20:0.001431919,2:0.003405587):0.004336472,((((52:0.01350153,(57:0.02161336,(51:0.006349898,17:0.003784975):0.005806276):0.001903976):6.70373E-4,(((64:0.004515305,65:0.004553431):6.450678E-4,56:0.01260076):0.001227995,14:0.008628081):0.001036917):0.002237904,69:0.006274075):0.006995384,(8:0.004692754,((45:0.02511312,(53:0.003141642,(4:0.004563932,((32:0.007934065,((40:4.365365E-4,41:2.656835E-4):0.004888677,(16:0.01324405,(42:0.0143686,33:0.005528295):0.002639699):0.00255418):7.89525E-4):4.835041E-4,(7:0.006108534,39:0.02732432):0.006519236):0.006316878):2.88745E-4):0.004740713):0.001192082,34:0.02695657):0.001565815):7.644391E-4):0.001429497):8.916624E-4):4.310973E-4,71:0.009308178):0.008256399,((36:0.00722367,((37:0.005463237,35:6.94738E-4):3.604642E-4,38:0.001382731):0.003743253):0.006441734,13:0.01936245):0.003301454):0.003453388):0.003324095):0.003259688):3.100088E-4):0.00212729):0.001553006):8.191851E-4,((27:0.00871828,22:0.005286097):0.00152858,(47:0.03265574,25:0.005077478):0.004054869):2.156265E-4):0.003479571,61:0.004367966):0.001181982):0.001929702,9:0.00584887):0.001191195,54:0.01035609):0.00396848):0.005647071,1:0.01574735);
[52] tree 'run1.5260000'=[&R] (3:0.01198248,((12:0.02347351,(9:0.007026917,((((((66:0.007594329,((24:0.006908954,23:0.01133746):0.001907432,(67:0.01085496,48:0.007251903):0.005126439):0.001505387):0.007283776,(((((10:0.01772974,((15:0.00508564,(63:0.008077056,(21:0.001544453,5:0.002679665):0.006725522):0.002580236):0.003731862,(6:0.002558109,11:0.007671277):6.969418E-4):0.001292199):0.001851819,29:0.01295681):0.001035285,(((13:0.02085339,((35:0.001476319,(38:3.802814E-4,37:0.005272697):2.971187E-4):0.005103431,36:0.006689035):0.00899383):0.005524807,(((20:4.060497E-4,2:0.001975671):0.003805489,71:0.003474815):5.63243E-4,((((((57:0.007246752,56:0.001233802):0.01517245,((65:0.004203214,64:0.005472317):0.001489589,(52:0.01810053,(17:0.004243119,51:0.009063976):0.00819454):0.001720737):0.001187915):4.512899E-4,14:0.009932574):0.00280664,69:0.005412264):0.003645263,((((((45:0.02855346,33:2.789435E-4):0.004123284,(((39:0.03069524,7:0.004746034):0.006627392,((16:0.01295234,42:0.01901935):0.002741822,(40:0.003613302,41:7.375146E-5):0.006731856):8.025218E-4):8.726306E-5,32:0.00973153):0.002626007):0.002790251,4:0.006481517):0.002806577,53:0.002346855):0.005320019,34:0.02253718):0.003843533,8:0.003350951):7.282373E-4):0.001408036,(70:0.01309688,(46:0.01533734,26:0.009786695):8.280532E-4):0.001765082):0.002289345):0.006073072):0.003518467,(44:0.005497925,31:0.005511217):0.007102147):0.003218448):0.003838294,(68:0.006453133,(58:0.006242078,(59:0.002658129,60:0.008023485):0.003273205):0.00122609):0.001554641):0.002050627,(55:0.02950708,((19:0.006094771,18:0.005003001):0.008479461,28:0.007059648):0.002186336):3.387889E-4):0.004147456):0.001828839,((25:0.006261987,47:0.03447517):0.003409263,((27:0.009683778,22:0.003544961):0.00149926,(62:0.00886252,72:0.009894875):0.007581508):0.001044739):0.002335203):0.001223698,(43:0.004945707,30:0.007188709):0.007103277):4.313958E-4,61:0.005252848):0.002552496,54:0.006368717):7.836433E-4):0.00337815):0.001908724,(50:0.01213903,49:0.008234785):0.008155076):0.002736927,1:0.01289235);
[53] tree 'run1.5265000'=[&R] (3:0.01511249,(((50:0.007176461,49:0.004392391):0.01182246,12:0.02328246):0.002647799,(9:0.008001504,(((((((55:0.0248454,((((18:0.005050655,19:0.008183248):0.005286813,28:0.008291626):0.004189278,(((60:0.005395555,59:0.004654885):0.001646958,58:0.006671708):0.0016751,68:0.006168049):0.004505317):7.87222E-4,((10:0.0144855,(63:0.006458207,(((11:0.008412104,15:0.007490507):8.134076E-4,6:0.006075199):0.005810977,(21:0.001054251,5:0.003928094):0.01117499):0.001625589):0.002533117):0.003305029,(((((((((69:0.009320621,(((14:0.01135537,56:0.0236579):0.001163899,(65:0.005999601,64:0.004515214):0.001199472):0.001902338,(52:0.01584755,(57:0.032419,(51:0.007789109,17:0.002446848):0.006373296):0.004461128):6.142781E-4):0.002449388):0.006560065,8:0.00413719):4.422747E-4,((34:0.02791044,45:0.02331249):0.003995796,(53:0.004520351,(4:0.003108929,(33:0.01117102,((41:0.00106194,40:7.812435E-4):0.004112494,((16:0.0149476,32:0.003878809):8.146716E-4,(42:0.0178922,(7:0.002130236,39:0.03727309):0.003842526):0.00202012):6.680509E-4):0.002222487):0.005212875):5.225848E-4):0.002910015):0.002518488):0.001088307,(2:0.002724978,20:0.002250594):0.004554998):0.002045045,((46:0.01402904,70:0.01488935):0.001613612,26:0.0115861):0.002628949):7.705979E-4,71:0.005512395):0.01032201,(31:0.004481043,44:0.004456591):0.005212584):0.00129181,((36:0.0140158,(38:7.987179E-4,(37:0.003682301,35:0.001226278):0.001880182):0.004941139):0.0091934,13:0.02003452):0.007777189):0.006722131,29:0.014157):3.398916E-4):0.002201344):0.003110057):0.001577866,((66:0.00595549,(23:0.009046028,24:0.001908571):0.008325652):0.001877703,(48:0.01658611,67:0.004317664):0.00229836):0.009247678):0.001088449,(62:0.008921092,72:0.0122025):0.006825218):7.251241E-4,((27:0.007704354,22:0.004958655):0.002497863,(47:0.04234552,25:0.007417958):2.991589E-4):0.001609261):0.002024381,61:0.009080941):0.001415809,(30:0.005826701,43:0.003036284):0.009035306):0.002866084,54:0.007997376):9.273574E-5):0.00448848):0.00371168,1:0.008658264);
[54] tree 'run1.5270000'=[&R] (3:0.00945459,(12:0.02242434,((49:0.00812783,50:0.005199767):0.01710924,(9:0.00890591,(54:0.007282053,((30:0.007878189,43:0.001897668):0.01122806,(((((66:0.009627364,((67:0.005313865,48:0.007230588):0.002587632,(24:0.002486932,23:0.009720582):0.006218384):0.001641233):0.01332242,(55:0.02969604,((((58:0.007462102,(59:0.004629274,60:0.005782976):9.671752E-4):0.002506993,68:0.009115669):0.002616896,((19:0.006817312,18:0.002894254):0.003784392,28:0.008967173):0.002477313):0.001017677,((29:0.007372185,(10:0.014466,((15:0.004079266,(63:0.006686608,(5:0.006080348,21:0.003925807):0.007213029):0.003509907):0.002884635,(6:0.004938603,11:0.00811751):0.001273065):6.012733E-4):0.004065783):0.002657876,(((71:0.004494246,((46:0.02157799,70:0.009453824):0.002365198,((((8:0.004537676,(((45:0.02167029,33:0.007346285):0.006495141,((4:0.006576361,(((40:4.472585E-4,41:0.001379645):0.002928271,(16:0.0133906,42:0.01204716):0.002109705):0.00107009,(32:0.00507833,(7:0.004047374,39:0.03609387):0.005230575):0.003979302):0.008226936):9.447864E-4,53:0.005014525):0.001813529):0.004542779,34:0.03013459):0.002246057):8.708788E-4,((((64:0.004399993,65:0.002641886):5.014175E-4,(56:0.01241354,14:0.007928005):1.890952E-4):8.710118E-4,(52:0.0125301,(57:0.03336763,(51:0.007992184,17:0.001561608):0.004204602):0.003346576):0.001956608):0.003942852,69:0.00653443):0.005481761):4.643959E-4,(20:0.002271957,2:0.00188268):0.004448104):0.00502147,26:0.01122014):2.494594E-5):1.41645E-4):0.008837975,((36:0.01020813,((35:0.001681843,38:1.207901E-4):0.001470763,37:0.002891528):0.007515397):0.01120549,13:0.02077224):0.008081723):0.001960935,(31:0.005525922,44:0.005915328):0.007066866):0.0102758):0.005523783):0.003032816):0.001868924):0.001504173,(72:0.009164469,62:0.008147434):0.006908001):0.003248495,((47:0.03127504,25:0.009506728):0.00414882,(27:0.01049073,22:0.003687929):0.001514182):6.661227E-4):0.003495941,61:0.00723779):9.654354E-4):0.001980063):0.001380197):0.004778795):4.563457E-4):0.003098359,1:0.01409856);
[55] tree 'run1.5275000'=[&R] (3:0.01267071,(((50:0.01011275,49:0.01223164):0.01091378,12:0.01528162):0.001944098,(9:0.00649137,(54:0.008237632,((30:0.01710981,43:0.01189902):0.003591621,(((22:0.004319822,27:0.007179574):0.001600334,(25:0.005264481,47:0.0419997):0.003056908):0.001259839,(61:0.003644769,(((62:0.01479506,72:0.007786678):0.008934284,((55:0.02279491,(28:0.008809704,(19:0.004185768,18:0.00982932):0.008749727):8.425026E-4):0.002296199,(((29:0.01098197,(10:0.01739962,(((63:0.009032228,(21:0.00330163,5:0.006507811):0.007353608):0.002024815,15:0.002845673):0.001597632,(6:0.008983409,11:0.00894514):0.003363961):0.002386026):0.002129225):0.002087739,((44:0.007332535,31:0.006198754):0.003643138,((13:0.02750346,(((35:4.071714E-4,37:0.004200074):4.762376E-4,38:0.002285605):0.005284992,36:0.01109011):0.005562579):0.003475524,(((8:0.003824237,((((((64:0.003133676,65:0.003932032):0.001179302,14:0.01248175):0.001030762,(((57:0.01432976,56:0.002018083):0.01323401,(17:0.003629559,51:0.009586435):0.006042253):0.002007138,52:0.0237905):0.003388363):0.004530152,69:0.009929971):0.006087346,(((16:0.01803181,(((39:0.02601884,7:0.006344137):0.006937061,32:0.005343598):0.001780674,(42:0.0187739,(40:0.001375636,41:0.001070715):0.01013075):6.978951E-4):0.003873918):0.002209998,(33:3.212051E-4,45:0.02362741):0.008622796):0.005463724,(4:0.003809125,53:0.003276286):4.136811E-4):0.007963211):0.00127281,(34:0.03345715,(20:0.001721966,2:0.002221414):0.003129297):0.001870833):5.105869E-4):0.001393447,(70:0.01231454,71:0.006719705):0.001657069):2.570312E-4,(26:0.007154036,46:0.01389356):0.004140856):0.007753972):0.002373665):0.00488679):0.004325033,(68:0.005963496,(58:0.005228726,(59:0.006725459,60:0.007532737):0.001192143):0.001610901):0.003748369):9.637416E-4):0.00145249):0.003599886,((66:0.001816913,24:0.008566809):0.006941711,(23:0.01448474,(48:0.007944573,67:0.003984264):0.00286302):0.001349146):0.01073092):0.003429596):0.003649277):0.001452511):0.00454042):4.643634E-5):0.003187636):0.002605195,1:0.00905592);
[56] tree 'run1.5280000'=[&R] (3:0.01252681,(((((30:0.01418011,43:0.005322416):0.004229119,(((((67:0.004593774,48:0.01450462):0.002935187,(66:0.003673597,(24:2.663216E-4,23:0.01468467):0.004098985):0.001707074):0.007427033,((((19:0.005992367,18:0.00178168):0.005127128,28:0.009122055):0.006951448,((((59:0.006253618,60:0.003881084):8.116381E-4,58:0.003409847):0.003953364,68:0.003804467):0.001418343,((((6:0.003302973,11:0.01017809):0.002723349,(15:0.007475624,(63:0.01065012,(5:0.006509921,21:0.002600815):0.00650284):0.002886217):0.001446556):0.003091703,(10:0.01420091,29:0.008147346):0.002671693):0.001732272,(((70:0.01444823,((46:0.009405717,26:0.01031831):0.002995059,((8:0.002630364,(((4:0.004320128,((45:0.027234,33:0.00146797):0.002182298,(32:0.005927727,(((40:2.88319E-4,41:9.280621E-4):0.008054478,(16:0.01242322,42:0.01277183):0.00357666):0.002880649,(7:0.005555082,39:0.02795853):0.002980326):8.835841E-4):0.005323881):0.002145573):3.878278E-4,53:0.002251332):0.008079762,((34:0.03578927,(20:0.003137359,2:0.001636282):0.00208515):0.003414526,((57:0.0221389,(14:0.008010747,((65:0.003159123,64:0.007471774):0.001381528,(((51:0.005975043,17:0.005132482):0.01058821,56:0.01501029):0.001502396,52:0.01119024):0.003353563):0.001436284):7.920525E-4):0.002754027,69:0.009258493):0.00483063):5.317006E-4):1.412618E-4):0.003281499,71:0.005788716):0.001588688):7.414714E-4):0.01007971,(31:0.004965161,44:0.003215513):0.005125001):0.002065901,((36:0.009393279,((38:2.602492E-4,37:0.003390536):5.92869E-4,35:0.003625393):0.004167304):0.0104236,13:0.03001058):0.00608303):0.005633959):0.00321665):0.004102195):5.849576E-4,((72:0.007698244,62:0.01163902):0.005699077,55:0.03311037):2.352421E-4):0.002779044):0.002613191,61:0.005882179):0.001029604,((47:0.04190518,25:0.01030689):0.003972153,(22:0.004115566,27:0.008527101):0.001595534):0.00290819):0.001760977):0.002921577,9:0.008972526):0.001629231,54:0.007129636):0.001351021,(12:0.02212229,(49:0.003992972,50:0.008629624):0.006924267):0.002923021):0.004630013,1:0.01134621);
[57] tree 'run1.5285000'=[&R] (3:0.010719,(((((30:0.007366333,43:0.003456721):0.006511118,(((47:0.03245112,25:0.006396764):0.003523887,(22:0.008325953,27:0.007198673):7.733059E-4):8.322465E-4,(((((24:0.002930011,23:0.01673563):0.006308398,(48:0.008432253,67:0.003838021):0.004440467):0.002590424,66:0.006548252):0.01281034,((((58:0.005331854,68:0.008192517):0.001323705,(59:0.004595865,60:0.005730133):0.001308674):0.00342033,(((18:0.00778016,19:0.009389581):0.004993211,28:0.01134821):0.004301301,((29:0.01021244,(10:0.01474349,((6:0.004130519,11:0.007977367):4.773729E-4,(15:0.006932471,((21:0.005225939,5:0.005788708):0.003652874,63:0.009378713):0.002987663):0.001940831):0.003378619):0.001002989):0.001145575,(((((((69:0.008222755,((((51:0.008076473,17:0.004541109):0.004622324,57:0.01979209):0.001952735,52:0.01490645):0.002470182,(((65:0.003833268,14:0.008162837):2.372571E-4,64:0.007570912):7.238027E-4,56:0.01014216):6.507655E-4):0.004303117):0.002689846,(2:0.003170195,20:0.001551457):0.005649846):9.702613E-4,((8:0.002419864,34:0.02765351):0.001653633,((33:0.001302963,45:0.02675143):0.00606337,(53:0.004409312,(4:0.00594664,((7:0.003663217,39:0.02168387):0.004822302,(((42:0.01452371,16:0.01439476):0.002453506,(41:3.410615E-4,40:7.127926E-4):0.004033768):0.00182101,32:0.008740137):6.703929E-4):0.008600679):8.381986E-4):0.001205909):0.005298016):8.800443E-4):0.003613317,(70:0.01600387,71:0.004063849):0.00106154):1.298321E-4,(46:0.01313142,26:0.009432119):0.002522737):0.007133344,((36:0.007148571,((38:0.003065834,35:8.290477E-4):5.318465E-5,37:0.002691231):0.003918599):0.008201203,13:0.02111924):0.005721236):0.004059544,(31:0.006815156,44:0.005350334):0.00541628):0.004039462):0.002762926):0.001006409):0.001515171,55:0.02848747):0.001909973):0.00183825,((62:0.01002661,72:0.005766209):0.005291462,61:0.003312289):0.001397286):0.003252203):0.002484759):0.001526517,9:0.01109338):3.039694E-4,54:0.01039869):0.002082145,(12:0.01682355,(50:0.009044188,49:0.001754593):0.01260905):9.275535E-4):0.001550715,1:0.01339063);
[58] tree 'run1.5290000'=[&R] (3:0.01065294,(((49:0.007268042,50:0.01473972):0.007231712,12:0.01951647):8.370444E-4,((((((27:0.008439497,22:0.005683454):0.002749282,(((((66:0.009564495,(67:2.103738E-4,23:0.01220623):0.00174877):5.975315E-4,48:0.009330935):0.003148919,24:0.007296713):0.01359635,((72:0.008836433,62:0.01124987):0.009330507,(((((19:0.004774652,18:0.003016468):0.008626018,28:0.006628813):0.005229297,(58:0.008369553,((59:0.007328078,60:0.005109463):0.004072673,68:0.006354371):8.159676E-4):0.004287735):6.12028E-4,(((10:0.01315227,29:0.009335403):0.006988022,((6:0.006215829,11:0.01216209):0.002951269,((63:0.01079746,15:0.00532347):5.159774E-4,(5:0.003048783,21:0.004780572):0.0135214):0.001809616):0.004475469):0.002025439,((31:0.005759562,44:0.006393163):0.005892892,(((36:0.01169008,(35:7.562008E-4,(37:0.004738056,38:2.561636E-4):0.00113935):0.005662877):0.006642885,13:0.02321524):0.01167115,(71:0.006063008,((70:0.01563581,(46:0.01887969,26:0.007677572):0.003909171):0.0012885,((((((((56:0.01791799,14:0.009179843):3.190378E-4,(64:0.005748898,65:0.004721378):0.001006772):0.003953494,((51:0.006172668,17:0.002859348):0.01098913,52:0.01322859):0.002527605):0.003269079,57:0.01982567):0.002434355,69:0.007082627):0.007559355,((((45:0.02533362,33:1.116155E-4):0.005718364,(((16:0.01579562,42:0.01392729):0.004214804,(40:8.182167E-4,41:0.001025847):0.003272571):0.002292011,((7:0.003190849,39:0.02437796):0.01349754,32:0.005237546):0.001473739):0.004072576):0.005342961,(4:0.01007074,53:0.003461847):4.541796E-4):0.001416943,34:0.03203471):0.007509911):0.001107051,8:0.001890386):0.005484836,(20:2.298318E-5,2:0.001610593):0.004101989):0.001581834):0.001093332):0.005530364):0.003754214):0.008915933):0.002437427):0.00193863,55:0.02598645):0.001299275):0.003128498):0.002927685,((47:0.02730779,30:0.0153903):0.001713356,25:0.01064275):0.00224939):7.042096E-4):0.002325284,61:0.005028722):0.003662097,43:0.007335968):0.007332454,54:0.006057059):0.002115311,9:0.008723905):0.002585241):0.004282791,1:0.01396667);
[59] tree 'run1.5295000'=[&R] (3:0.01167104,((9:0.006401214,(((61:0.004960716,(((62:0.01549482,72:0.01065758):0.005725418,(((((18:0.006128427,19:0.006234305):0.008048247,28:0.0108835):0.001521535,((((((70:0.01222332,46:0.02046427):0.004505224,(((2:0.002358804,20:0.001323225):0.007101242,((((((4:0.00717322,53:0.004446388):0.001397735,((33:0.002112915,45:0.02990283):0.003111768,((41:9.341861E-4,40:9.465148E-4):0.005288553,((16:0.01090409,32:0.006898434):0.005444431,(42:0.01733486,(7:0.005092076,39:0.03780479):0.007574162):7.34302E-4):9.104741E-4):0.002406284):0.007086983):0.002752785,26:0.01351528):0.001823025,34:0.03536523):5.510657E-4,8:0.002799348):0.003147132,(69:0.009302686,((((51:0.008222048,17:0.004197347):0.006969432,57:0.02249429):0.003286396,52:0.01512091):0.003413844,(14:0.01126484,(56:0.01294521,(64:0.005906232,65:0.002732768):6.600301E-4):4.769159E-4):0.001445975):0.004096017):0.006709843):0.002446514):0.001130961,71:0.00410821):0.003459088):0.003839946,((36:0.006524313,((37:0.004063456,38:1.03946E-4):0.001396476,35:9.488588E-4):0.009283242):0.008849952,13:0.02054383):0.007900869):0.001150594,(31:0.004653831,44:0.004900285):0.006818743):0.005011465,(29:0.01463887,(10:0.009183933,((6:0.004485663,(11:0.006908117,15:0.006476085):0.004357909):0.002954594,(63:0.01354316,(21:0.004096986,5:0.001273333):0.0143614):1.878036E-4):0.002222114):0.002778598):4.727142E-4):0.001449343,((58:0.004084196,(60:0.004541531,59:0.005745616):0.002016495):0.003336276,68:0.006955058):0.001408484):0.001010845):0.001109759,55:0.03080409):0.003338526,(66:0.007838717,(24:0.00720266,(48:0.01190598,(67:0.002037201,23:0.01358292):0.002881366):0.001162007):5.801368E-4):0.01492016):6.137125E-4):0.002715895,((22:0.003781201,27:0.006398892):8.013874E-4,(47:0.03438301,25:0.007594937):0.003463359):0.001261187):0.00108081):0.001305083,(30:0.006946035,43:0.007778113):0.005764573):0.002749683,54:0.005715761):7.501369E-4):0.00391688,(12:0.01432359,(50:0.0171361,49:0.004838086):0.01201001):0.001647304):0.002857515,1:0.01410601);
[60] tree 'run1.5300000'=[&R] (3:0.008600515,(((((((22:0.004524683,27:0.007365593):5.741007E-4,(((47:0.03353926,25:0.006796834):0.001250982,30:0.009506643):0.001442977,(((62:0.01517387,72:0.008738336):0.005586496,(((58:0.004361434,(60:0.005006098,59:0.005993799):9.268118E-4):0.002174194,68:0.00457888):0.001950519,((((18:0.003288655,19:0.004637832):0.009841336,28:0.009457669):5.723783E-4,55:0.02696996):0.003087719,(29:0.007551458,((((6:0.005151012,11:0.007522733):0.002355352,(((21:0.005020859,5:0.001348954):0.008808074,63:0.01127047):0.001799533,15:0.00603047):0.002558259):0.002431345,10:0.008354408):0.001184022,((((71:0.004189632,(70:0.01311313,46:0.01856268):0.004109706):0.001101765,(((69:0.004354099,(((57:0.02040407,(51:0.006837257,17:0.003807319):0.005861777):0.001318216,52:0.01450297):4.461667E-4,((14:0.01021808,56:0.01585976):5.422968E-4,(64:0.005402473,65:0.004127642):0.002538571):0.001171998):0.004231328):0.004774913,8:0.006195341):2.644081E-4,(((2:0.001323091,20:1.118996E-4):0.003429682,34:0.03599625):6.984741E-4,((53:0.003322873,(((((7:0.003018308,39:0.03118534):0.006526661,32:0.004455232):6.41283E-4,((16:0.01221751,42:0.01459746):0.003020646,(41:0.001004421,40:9.073555E-5):0.007419912):3.035624E-4):6.44974E-4,(33:0.001594013,45:0.01855952):0.006792275):0.004618824,4:0.006134819):7.555885E-4):0.005351348,26:0.009252678):0.002822424):9.707176E-4):0.003339149):0.006736305,((36:0.009059015,((35:0.001890347,37:0.00643521):0.003452686,38:0.002218185):0.00284089):0.005066735,13:0.01706178):0.005628701):0.00137483,(31:0.003044178,44:0.005894657):0.004167893):0.01136124):0.001539822):0.002598799):4.123994E-4):0.003578575):0.00453416,((67:0.003316098,48:0.01023749):0.001914159,(66:0.00702625,(23:0.01270536,24:0.00760764):0.004418379):0.001141616):0.008657517):0.003061036):7.911474E-4):0.002988362,61:0.003499542):0.002336092,43:0.007384835):0.001640957,54:0.006312373):0.001666083,9:0.006877795):0.002287631,(12:0.02548363,(50:0.005156372,49:0.01180409):0.0116116):0.00237608):0.002558429,1:0.01056155);
[61] tree 'run1.5305000'=[&R] (3:0.01177875,(((((((27:0.009818638,22:0.003620317):0.001882301,(((25:0.003625033,47:0.02836797):0.001804004,(((72:0.004517867,62:0.01341785):0.006159186,(((55:0.02285698,(19:0.00736761,18:0.006431594):0.005126078):0.00193096,28:0.007713146):0.001240477,((((31:0.002611653,44:0.003133947):0.005577004,((((26:0.01022833,(46:0.009941564,70:0.01292512):0.003273467):0.003155745,((((((57:0.02517961,(51:0.005501612,17:0.00351553):0.005827949):0.002282884,52:0.0159691):8.646069E-4,((14:0.008675181,56:0.01466283):6.288309E-4,(65:0.004327783,64:0.002346605):0.003104675):0.001557441):0.003825462,69:0.00805021):0.003450363,((((33:0.005012651,(32:0.007436586,((7:0.003585405,39:0.02618005):0.003645839,((16:0.009280454,42:0.01390615):0.003395595,(40:0.001547723,41:4.816221E-4):0.005622749):0.002221468):3.861543E-4):0.005065888):3.999356E-4,(4:0.003923066,53:0.004855302):0.002052449):0.003781027,(34:0.0297619,45:0.02544731):0.003787506):0.004743487,8:0.002266499):1.445155E-4):6.042471E-4,(20:0.00111996,2:0.002296539):0.002970382):0.001608359):7.129545E-4,71:0.003094429):0.006644674,((36:0.009225653,(37:0.008039792,(38:4.483007E-4,35:0.001016587):2.799145E-4):0.004324002):0.007901619,13:0.01792844):0.002872656):0.001135074):0.005433652,((10:0.009658354,29:0.006474699):0.002744042,((5:0.001216073,21:0.004529287):0.007766841,((6:0.003806917,(15:0.006351754,11:0.009535148):4.093588E-4):0.002276291,63:0.01207773):0.002108774):0.002978741):4.610479E-4):0.003062089,((58:0.005924361,(59:0.00658666,60:0.002039665):0.004066786):5.5974E-4,68:0.005881503):0.001554306):0.001186708):0.001075079):0.001415611,(66:0.009008317,((48:0.006062551,67:0.004334305):0.002269355,(23:0.001838772,24:0.01063675):0.01065472):7.303075E-4):0.007215585):0.003258537):0.001016488,30:0.008904183):0.001719314):0.002277658,61:0.007350049):9.483429E-4,43:0.01005297):0.002094074,54:0.007106584):0.002740043,9:0.008606713):0.003665489,((49:0.007788225,50:0.007770951):0.01131282,12:0.01470433):0.003067368):0.007890525,1:0.01254129);
[62] tree 'run1.5310000'=[&R] (3:0.01026256,((12:0.02170865,(50:0.007539309,49:0.008809183):0.01077626):8.503939E-4,((9:0.01109495,(61:0.004450387,((((55:0.01871941,(((((((46:0.009708626,26:0.00807902):0.002202696,70:0.01334027):0.002209461,(71:0.005799002,((20:9.764731E-4,2:8.456151E-4):0.003821652,((8:0.002649201,((53:0.001100162,(4:0.004682123,((33:0.002748887,45:0.02110351):0.008223573,(((39:0.02794174,7:0.001933264):0.003293069,32:0.00834182):0.001931536,((42:0.0166133,16:0.01027931):0.00117223,(40:6.151269E-4,41:0.001401921):0.004788277):0.002517071):0.004236649):0.00196507):7.889109E-4):0.002848055,34:0.03059779):0.001618371):0.002056262,(((14:0.01085479,((64:0.004900487,65:0.004421015):0.002055852,(52:0.01511291,(17:0.003339345,51:0.008814541):0.006337704):0.001135527):4.002708E-4):0.001236195,(57:0.01576443,56:0.001183935):0.006461007):0.002163423,69:0.009191385):0.004088885):0.003137345):2.492499E-4):5.67201E-4):0.006721948,(13:0.02438705,(((37:0.004265621,35:9.221277E-4):4.707599E-4,38:8.441421E-4):0.006745893,36:0.008443952):0.009627923):0.003802727):0.003784892,(44:0.007567932,31:0.009159825):0.004822763):0.004146843,((29:0.009788506,10:0.01000626):0.002188169,(63:0.008375267,((15:0.004469644,(21:0.00269577,5:0.002059964):0.01032753):0.001024113,(6:0.002665956,11:0.01016798):0.001421785):0.001690867):0.001021148):0.002343008):0.001695198,((68:0.004855128,((60:0.008806995,59:0.005199354):0.001200232,58:0.003117011):0.002571368):0.002912554,((19:0.009063287,18:0.002975482):0.005078107,28:0.004528739):0.002920699):0.001282938):9.909477E-4):0.001652373,((62:0.006746485,72:0.01125304):0.01007663,(66:0.006612938,((24:4.695186E-4,23:0.00927184):0.01078259,(48:0.008020561,67:0.004101264):0.002663679):0.001879697):0.009603503):4.933982E-4):0.004600485,((27:0.008052463,22:0.0053675):0.001154998,(25:0.005362621,47:0.03748575):0.004133577):0.001495467):6.228942E-4,(30:0.01076108,43:0.004693278):0.00541688):0.002109697):0.002088174):7.861237E-4,54:0.006329583):0.001653267):0.001603703,1:0.01029105);
[63] tree 'run1.5315000'=[&R] (3:0.008623757,(((54:0.006081868,(((((47:0.03323287,25:0.006010598):0.001954195,((27:0.01228674,22:0.003093905):1.685859E-4,(62:0.007232326,72:0.01185998):0.008103042):5.203455E-4):3.82959E-4,(((((((((46:0.0089136,70:0.01449983):0.002486369,26:0.009550582):0.002927151,(71:0.005748574,((20:9.206653E-5,2:0.001269981):0.0055542,(((14:0.007003632,((65:0.003870243,64:0.004503607):3.26819E-4,((52:0.0129962,((51:0.007787308,17:0.002859527):0.003967668,57:0.02717653):0.001975665):0.002267,56:0.01228566):0.002210843):1.912258E-4):0.001255278,69:0.009897183):0.006308412,((34:0.02520301,8:0.004302757):1.152557E-6,(((((7:0.004311033,39:0.02607365):0.008532447,((40:4.743537E-4,41:0.001013816):0.005947096,(42:0.01301265,16:0.01062907):0.001601383):0.001253453):7.284489E-5,32:0.006994815):6.981347E-4,(45:0.02503361,33:0.002828124):0.002091675):0.005705579,(4:0.003859661,53:0.004239387):8.004103E-4):0.004021722):0.001635941):0.002092679):0.001499853):0.001000951):0.004945725,(13:0.01502945,(36:0.01096239,(38:0.004755048,(37:0.006891785,35:0.001716774):7.541386E-4):0.004481204):0.006051908):0.003128715):0.002213787,(31:0.002368871,44:0.004215232):0.006497034):0.005518503,((((63:0.005311575,(21:0.004459354,5:0.008256913):0.01127526):0.00254979,15:0.007825428):0.003434672,(11:0.0117951,6:0.00354799):0.001662861):0.003722138,(29:0.004119047,10:0.01139566):0.003073327):0.001591328):0.001716933,((28:0.005989807,(18:0.005090689,19:0.004961868):0.008257408):0.005627947,((58:0.005877035,(59:0.003957253,60:0.004020138):0.00330826):0.00336411,68:0.005683239):6.848141E-4):0.001316553):0.001415713,55:0.02555932):0.004665052,(((48:0.0132763,67:0.002624743):6.21777E-4,(66:0.007606307,23:0.02068048):7.048398E-4):0.003966063,24:0.005894669):0.004201027):0.003261421):6.200386E-4,(43:0.003244715,30:0.009111876):0.008013227):3.943047E-4,61:0.006473977):0.00138364):5.297091E-5,9:0.01252009):0.002858527,((49:0.005817868,50:0.01173567):0.01500681,12:0.02124397):4.922887E-5):0.004568365,1:0.01418763);
[64] tree 'run1.5320000'=[&R] (3:0.01180201,(((54:0.004349828,(((((47:0.03215252,25:0.007457947):0.001413278,(22:0.004031342,27:0.007864837):6.941172E-4):0.00209564,((((48:0.005605249,67:0.00153489):0.006579109,24:0.01135521):0.002053307,(23:0.02118043,66:0.01305099):0.00143769):0.004553776,((55:0.03073746,(((((((((21:1.727938E-4,63:0.00645448):0.001259015,5:0.009641188):0.002597687,15:0.01085515):0.002475173,(11:0.01329082,6:0.004142812):0.001354299):0.001260461,10:0.01183344):0.002805918,29:0.008629274):0.002023853,(((71:0.004155629,((26:0.01011802,(46:0.01580975,70:0.01100698):0.001029321):8.775244E-4,((20:0.001316846,2:0.004484573):0.003445557,(8:0.003473854,((34:0.02981315,(53:0.003204012,(4:0.00345952,((((32:0.005526739,16:0.01401855):0.002559554,(42:0.01868109,(7:0.002215086,39:0.03044491):0.004841514):1.820009E-4):0.001867089,(40:2.657246E-4,41:7.544322E-4):0.004854798):0.004707188,(45:0.02655439,33:0.002071437):0.001274723):0.001569664):0.00126534):0.005486948):0.001855224,((((64:0.004417072,65:0.004736788):0.003497075,((56:2.155309E-4,57:0.01556641):0.01987355,((51:0.007204846,17:0.001872696):0.008660878,52:0.01585038):5.119245E-4):7.262657E-4):0.001094442,14:0.006923396):0.00346358,69:0.006976923):0.004995015):4.080339E-4):9.165175E-4):0.003857824):1.554133E-4):0.01230883,(13:0.01949636,(36:0.01008192,((38:3.598951E-4,35:0.002121852):8.741137E-5,37:0.003875561):0.005714056):0.006934352):0.006924459):0.002040628,(31:0.00615834,44:0.00647311):0.00173928):0.00539018):0.005833697,(68:0.005203655,((59:0.006339459,60:0.002935571):0.003859579,58:0.005750554):0.003691654):0.001234691):2.424005E-4,(28:0.01263553,(18:0.005614024,19:0.00826479):0.007465272):0.003325384):0.003211647):9.190215E-4,(62:0.01204932,72:0.01298061):0.004805265):0.002898322):0.001304753):0.002318085,61:0.004487975):3.983404E-4,(30:0.01063949,43:0.005345654):0.007983004):0.004627517):0.001987234,9:0.008313838):0.004318907,((49:0.009297128,50:0.009598616):0.01592941,12:0.01866019):1.802363E-4):0.004885928,1:0.01326809);
[65] tree 'run1.5325000'=[&R] (3:0.008876199,(((((((47:0.03851732,25:0.005102589):0.001437645,((22:0.003714716,27:0.01048476):0.001714576,(((67:0.005694036,48:0.007977622):0.001377023,((24:0.001170341,66:0.005161993):0.004600443,23:0.01752566):0.001086043):0.01051655,(((((18:0.002576431,19:0.00365019):0.01000557,28:0.008184616):7.149092E-4,55:0.02442037):0.0013541,((68:0.003416908,((59:0.008162055,60:0.004811993):0.00244872,58:0.004153508):0.001965698):0.005626079,(((10:0.008888404,29:0.009984985):0.001553633,((((5:0.001929292,21:0.002643581):0.008464447,63:0.009349914):7.843425E-4,15:0.004078649):0.001945237,(6:0.005741956,11:0.01078852):8.430578E-4):0.002349618):0.002100918,((31:0.005288372,44:0.004657407):0.004939226,(((36:0.008337539,(38:0.001020446,(35:0.00316729,37:0.0042468):6.136021E-4):0.007027445):0.007796575,13:0.01747751):0.005976182,((71:0.004524354,((26:0.009315883,46:0.0114076):0.001826587,70:0.006896154):0.004288732):0.002538924,((2:0.001331172,20:0.002647242):0.003088157,((8:0.002848863,((69:0.006802994,(((52:0.01971417,(56:0.01373635,57:0.01935649):0.003706902):2.052001E-5,(51:0.01080536,17:0.002957065):0.004542182):0.003293927,(65:0.00417533,(14:0.00773309,64:0.003903084):7.851585E-5):0.002744018):0.002155898):0.005332903,((4:0.005340178,(((((41:3.900378E-4,40:3.003743E-4):0.008043184,42:0.01524778):9.574146E-4,(32:0.005282645,(7:0.003397764,39:0.02275941):0.003168689):0.004217692):0.001754605,16:0.01282211):1.698636E-4,(45:0.0200112,33:6.717199E-4):0.007422626):0.003631695):9.344038E-4,53:0.003555188):0.007426681):0.001729579):0.001231244,34:0.02394719):0.002782073):0.002332848):0.004860039):0.001170842):0.004249355):0.003122083):4.45835E-4):0.005267149,(62:0.008416922,72:0.005577859):0.008150972):2.583667E-4):0.002705942):6.324938E-4):0.002997005,(30:0.004201369,43:0.008065515):0.005148035):0.00112574,61:0.004546009):7.579562E-4,54:0.007062563):0.001533461,9:0.009195861):0.003440419,(12:0.02114614,(50:0.006949451,49:0.01027161):0.009592247):0.002164341):0.003545705,1:0.008582289);
[66] tree 'run1.5330000'=[&R] (3:0.008337849,((((((30:0.01588425,43:0.007713659):0.004373903,((47:0.03365867,25:0.006030852):0.002183262,(22:0.004596504,(27:0.0100032,((((67:0.004192773,48:0.005981289):0.003972952,(23:0.0171155,24:0.005715564):0.001415461):0.001616721,66:0.009116412):0.007926734,((62:0.009841812,72:0.005271222):0.006529643,(((((58:0.006130512,(59:0.003237989,60:0.008499627):0.001195174):4.783317E-4,68:0.00377857):0.003766922,(((((63:0.007624081,(5:0.003491452,21:0.007899077):0.007838138):0.002271201,(6:0.004051237,(11:0.008738686,15:0.008185244):3.529544E-4):0.002824741):0.002450504,10:0.01353039):7.666346E-4,29:0.008737177):0.002135605,((((8:0.002643173,(((34:0.04031489,(20:3.048583E-4,2:0.003183836):0.001038062):0.001955231,((((45:0.02907904,33:0.001976163):0.001136455,(((16:0.0136288,42:0.01667437):0.002128531,(40:0.001027678,41:4.521048E-4):0.008129767):4.377468E-4,((7:0.004141126,39:0.02579269):0.004906706,32:0.006782223):0.001941386):0.003687761):0.007606889,53:0.002840539):0.001397237,4:0.00357468):0.007407195):1.112081E-4,((((52:0.01565196,(51:0.006126031,17:0.002142266):0.008104293):0.001553268,(14:0.01024381,(56:0.01103152,(64:0.003909608,65:0.003164411):0.002575932):3.552127E-4):9.363163E-4):0.002382211,57:0.0227163):0.001893845,69:0.0047255):0.006608285):0.001274292):0.00173051,(((46:0.01155563,70:0.009863066):0.004564245,26:0.006715999):0.001157643,71:0.00443155):6.234856E-4):0.008120842,(13:0.0158445,(36:0.007666244,(38:6.434652E-4,(37:0.005926248,35:0.001668971):0.003308029):0.005169577):0.008567283):0.008563944):0.003370056,(31:0.004024036,44:0.004298016):0.008034854):0.002470285):0.003893123):0.001391046,(28:0.007513997,(18:0.006540697,19:0.004622162):0.007281137):0.00276429):5.602291E-4,55:0.02385084):0.002052204):0.002131464):3.453966E-4):0.001688662):0.001600118):0.003451518):3.419154E-4,61:0.003210532):0.001744008,54:0.006544295):0.001661165,9:0.007168774):0.003673724,(12:0.01500046,(49:0.008848321,50:0.004958923):0.01855086):5.813512E-4):0.002795399,1:0.01499875);
[67] tree 'run1.5335000'=[&R] (3:0.009349841,(((49:0.01215406,50:0.01012639):0.01371599,12:0.02060811):0.00155361,(54:0.009359219,(9:0.008138164,(61:0.003494516,(((47:0.03596922,25:0.008964785):0.003865991,((((62:0.01344395,72:0.006667991):0.007788708,((55:0.02738178,(28:0.01053991,(18:0.004167603,19:0.006424835):0.002009085):0.006614916):0.001179974,(((((71:0.004014756,((((4:0.004368583,(((45:0.03105779,33:9.747386E-4):0.00630935,((40:0.003571434,41:8.089314E-4):0.0098292,((16:0.01425346,42:0.01165631):0.001838643,((7:0.004330929,39:0.02697486):0.00337312,32:0.007759373):9.64931E-4):0.001583379):0.002628927):0.005430445,53:0.003076265):1.073685E-5):0.003803484,(8:0.00340551,(34:0.026558,(20:0.001394319,2:0.002233408):0.00452702):0.001905944):2.152174E-4):0.002025143,(((52:0.0162444,((64:0.003382464,65:0.00394156):6.719609E-4,(56:0.01630562,14:0.007674464):0.001191919):7.279319E-4):6.653282E-4,(57:0.02413901,(51:0.007466855,17:0.002655481):0.007462855):0.00171989):0.002122006,69:0.006051496):0.0021218):0.003541192,((46:0.01119329,70:0.0169712):5.050884E-4,26:0.01534744):9.972047E-4):3.762344E-4):0.005759796,(13:0.01483203,(36:0.0099636,((37:0.002692115,38:9.930338E-4):7.098071E-4,35:0.003536485):0.002725381):0.004850771):0.006716943):0.002437614,(31:0.005523038,44:0.003234315):0.00431986):0.004134872,(29:0.01532139,(10:0.01049291,((63:0.007404079,(5:0.004199888,21:6.486758E-4):0.005258905):0.003299829,((11:0.007109361,15:0.005140847):8.053127E-4,6:0.006154401):0.001848172):0.002909257):0.001414759):0.002788753):0.001665419,((58:0.005626676,(59:0.003079605,60:0.006988553):3.305204E-4):5.911494E-4,68:0.005017844):0.004526087):7.108711E-4):0.001005076):0.002812013,((67:0.003888146,48:0.005668562):0.00579402,((66:0.004274099,24:0.004058768):2.37042E-4,23:0.01867044):6.358606E-4):0.009567436):0.001654382,(27:0.007456992,22:0.006086878):0.00243198):9.273734E-4):8.628972E-4,(30:0.007207996,43:0.01047394):0.005223015):0.001058512):0.002323126):7.309773E-4):0.006244332):0.002486024,1:0.01283999);
[68] tree 'run1.5340000'=[&R] (3:0.01182924,((12:0.01821885,(9:0.005088134,(54:0.007627998,(61:0.006841778,(((62:0.01225885,72:0.009315437):0.00607472,((((55:0.02001746,(19:0.009973733,18:0.005131305):0.0067573):0.001106859,28:0.009263011):0.003344131,(((((((((((57:0.02046468,(17:0.001680012,51:0.008391897):0.005769281):0.004141787,52:0.01384681):0.002494708,(56:0.01084428,(14:0.01321619,(64:0.008026484,65:0.002651086):0.001421336):8.560444E-4):0.001564597):0.002673381,69:0.006580849):0.004205956,(20:0.003172695,2:0.001141079):0.00216913):1.765571E-4,((34:0.03724278,((53:0.004925055,((((16:0.01377742,42:0.01540383):3.158539E-4,(40:2.606061E-4,41:6.806669E-4):0.006635884):8.759217E-4,(32:0.006493898,(39:0.0284347,7:0.007070165):0.004007572):5.718477E-4):0.003523425,(33:0.00455246,45:0.0211285):0.003721612):0.002806704):3.251226E-5,4:0.005558142):0.004227201):0.001656757,8:0.006025309):0.001031993):0.001166372,(((46:0.0176811,26:0.00632874):0.002012868,70:0.01177337):0.001344608,71:0.004399992):7.827034E-4):0.007962088,(13:0.01739973,((35:0.001376565,(37:0.007737447,38:3.328304E-4):8.312336E-4):0.00244162,36:0.009677514):0.006813379):0.005677815):0.004444408,(44:0.005446202,31:0.005857882):0.004797305):0.005800163,((10:0.01070334,((11:0.009038047,6:0.003685073):0.002165651,((63:0.007406433,(21:0.001555345,5:0.002908975):0.005319216):0.001335336,15:0.007955159):0.001938735):0.001498649):0.001570883,29:0.007308062):3.852253E-4):0.001373177,(68:0.004508855,(58:0.004365055,(60:0.00585962,59:0.003509522):7.078241E-4):9.985296E-4):0.001955249):4.864697E-4):0.0044731,((48:0.01000861,(23:0.0185935,(66:0.00246625,67:0.002843628):0.004608848):0.001085342):0.001746471,24:0.007513256):0.006254035):9.034044E-4):7.197434E-4,(((27:0.009763707,22:0.005891068):0.001365846,(25:0.007318318,47:0.03338133):0.003570922):0.001128956,(30:0.01438032,43:0.008506064):0.003653943):8.711026E-4):0.00291083):0.003356643):0.001295946):0.002278973):8.550632E-4,(50:0.007320987,49:0.003899551):0.01241999):0.004345942,1:0.01093189);
[69] tree 'run1.5345000'=[&R] (3:0.01174872,((12:0.01775599,(49:0.005101752,50:0.004650416):0.01773239):0.002395357,((((((67:0.002686115,48:0.006007245):0.003758881,(66:0.007267756,(23:0.01261329,24:0.002724376):0.005417481):0.002198864):0.006385832,((((((((13:0.01973749,(36:0.009481674,(35:0.002641947,(37:0.005988416,38:0.001272622):0.002334011):0.003973593):0.007358076):0.005485759,((70:0.01547341,71:0.003898463):1.575428E-4,((((((57:0.02361859,69:0.007095228):0.001890992,(((51:0.008407904,17:0.002740511):0.009835878,52:0.01499304):0.001535857,((56:0.01294875,14:0.004153343):3.983463E-4,(64:0.003646996,65:0.003894232):9.584599E-4):3.374352E-4):0.003395114):0.01013768,8:0.00382566):8.828407E-4,(((4:0.009482272,((33:8.52386E-4,45:0.01944252):0.005211628,(((7:0.003590602,39:0.02728717):0.003233854,((16:0.01173938,32:0.005336228):6.127435E-4,42:0.01583575):3.870556E-4):4.470903E-4,(40:0.001015142,41:2.203212E-5):0.008409573):2.720422E-4):0.006659937):4.52664E-4,53:0.003021334):0.00306908,34:0.03472293):0.005200039):2.557277E-4,(20:0.001521406,2:0.00197424):0.002087434):0.001396042,(26:0.009571058,46:0.01328492):0.003048216):9.410534E-4):0.005704597):0.003797116,(31:0.003912286,44:0.003886052):0.007199386):0.005355288,(((11:0.006452673,6:0.004782546):7.159033E-4,(15:0.004069536,((5:0.005111566,21:0.00463571):0.005855465,63:0.008007014):0.002223105):0.001392794):5.924804E-4,(10:0.01007018,29:0.01168574):0.004660254):0.003017179):0.002024974,(((60:0.004310527,59:0.005842562):2.282684E-4,58:0.00474118):0.004544357,68:0.005691582):0.003353788):9.205335E-5,((18:0.005082622,19:0.006233369):0.01068902,28:0.008013372):0.003164403):0.002122797,55:0.02201578):8.972689E-4,((62:0.01329169,72:0.006086974):0.003829741,61:0.004283241):0.004166347):0.001210153):0.002709773,((27:0.006359157,22:0.003048003):8.823058E-4,((47:0.02972385,25:0.005269486):0.002421595,(30:0.01322582,43:0.008275873):0.005449406):1.405074E-4):0.003518578):0.003985328,9:0.004757249):0.001410732,54:0.007275756):0.002767768):0.002528575,1:0.01344993);
[70] tree 'run1.5350000'=[&R] (3:0.01202288,((12:0.02110893,(50:0.007371361,49:0.005893034):0.009544286):0.001916606,((30:0.01335415,43:0.004324406):0.005123043,(9:0.009032144,((((((((68:0.002409295,((59:0.005730416,58:0.005508079):4.78501E-4,60:0.005722687):0.001140329):0.00345489,(((10:0.01430254,29:0.005743552):0.001885892,(((63:0.004597581,(5:0.002982753,21:0.003650673):0.004579013):0.00251566,15:0.005554057):5.373614E-4,(11:0.009448011,6:0.004251201):7.007824E-4):0.002796557):0.001578072,((31:0.005916863,44:0.004782975):0.004942903,((71:0.006102205,((46:0.01719868,70:0.0116533):0.0043627,(26:0.009830167,((34:0.03118638,(((((41:2.117732E-4,40:0.001073356):0.00529608,(42:0.01692302,((32:0.004554565,16:0.01001512):4.236753E-4,(7:0.005259864,39:0.02738902):0.004619941):0.002183886):0.002346953):0.005057579,(33:0.004398417,45:0.01795617):0.003116392):0.004887035,4:0.005058715):5.816508E-4,53:0.003407657):0.004017163):0.004303836,(8:0.004197512,((69:0.009035294,((57:0.02520279,(51:0.01239279,17:0.003336699):0.005246085):0.001077355,(52:0.02063347,(((65:0.001936541,64:0.003791293):0.003445509,14:0.007380927):9.96931E-4,56:0.005353024):8.033727E-4):0.001685577):0.001240802):0.002739026,(2:0.001734428,20:9.631545E-4):0.003475435):0.001342904):4.497515E-4):2.734348E-4):0.003386525):7.227689E-4):0.005602432,((36:0.008998548,(35:0.001777089,(38:5.299267E-4,37:0.002782144):1.12741E-4):0.008967229):0.008158265,13:0.02004472):0.009983575):0.002195884):0.004362297):0.003274825):4.538282E-5,(55:0.02377498,(28:0.01053144,(18:0.003363384,19:0.006929783):0.00656747):0.002421029):0.001406544):0.004178825,(24:0.004609969,(48:0.01216028,((23:0.01564429,67:0.002371421):0.001278466,66:0.006424499):7.40164E-5):0.004527975):0.006762279):0.003670507,(27:0.006100529,22:0.003309929):0.001270837):4.171426E-4,(47:0.03288094,25:0.005204781):7.700131E-4):0.003173405,(62:0.004359638,72:0.01394946):0.006177941):0.00111838,(61:0.006702488,54:0.003957021):0.001086269):0.001097737):3.90877E-4):0.002212385):0.004412711,1:0.01139942);
[71] tree 'run1.5355000'=[&R] (3:0.009669091,((12:0.02325776,(50:0.009992442,49:0.008893934):0.0162702):6.203585E-5,((((61:0.006402924,(30:0.008120793,43:0.005400926):0.006631819):2.708806E-4,((((((((10:0.0137417,((5:0.004685244,21:0.002660936):0.008375404,(63:0.007261454,((15:0.004605624,11:0.007119897):0.002011896,6:0.006442736):0.003768544):3.001959E-4):0.001569899):0.001287117,29:0.01044116):0.001067397,((31:0.00453299,44:0.003251141):0.008096687,(((36:0.007019033,((35:0.001376926,38:0.002070147):5.067559E-4,37:0.001196722):0.003470322):0.009851636,13:0.02084311):0.006192173,((71:0.004103185,(46:0.0132013,70:0.009977318):0.001888297):9.08862E-4,((((2:0.002408961,20:0.001219054):0.006357357,(69:0.006869697,(((52:0.02052294,57:0.0283129):3.959109E-4,(51:0.009207287,17:0.002668533):0.006662408):0.001595399,(((64:0.003239161,56:0.01682443):7.252551E-4,14:0.007373113):8.815418E-4,65:0.002689201):0.003277264):0.00558024):8.408463E-4):0.005436363,((((53:0.002301173,4:0.007272625):0.00120808,(((((16:0.01021253,42:0.01269822):0.001811986,32:0.007353852):0.001221775,(41:0.001310433,40:2.582207E-4):0.008933377):6.336039E-4,(7:0.005581325,39:0.02847994):0.005508025):0.002161346,(33:0.002821358,45:0.01751821):0.004433549):0.003098654):0.001746922,34:0.03023622):0.005702337,8:0.004980308):0.002861847):8.813751E-4,26:0.009226511):7.468662E-4):0.004816706):0.002097886):0.005299274):0.004653739,(28:0.01261387,((18:0.004887423,19:0.00420467):0.007313586,55:0.02172559):2.930634E-4):0.003778129):3.28641E-6,(68:0.003697029,(58:0.006600949,(60:0.003874449,59:0.005373613):5.678909E-4):0.0034469):0.003610259):0.002661975,(62:0.006058733,72:0.009333459):0.007222271):0.00285903,(66:0.01076977,((23:0.01076705,24:0.004615722):0.007374395,(67:0.003684356,48:0.01201441):0.00284258):0.002212476):0.009205756):0.001703547,((47:0.03367509,25:0.005341975):0.003118169,(27:0.01197304,22:0.00500643):0.002526874):0.001741371):0.001146491):0.005297751,54:0.003751547):0.001250067,9:0.009656423):0.002200421):0.004750251,1:0.01239083);
[72] tree 'run1.5360000'=[&R] (3:0.00765323,((9:0.007586821,(54:0.007711233,((((25:0.007437871,47:0.02720059):0.004022079,(((((((19:0.005379698,18:0.007209808):0.01032471,(28:0.01290057,55:0.02118991):2.212879E-4):0.002502679,((58:0.006459022,(59:0.00381608,60:0.005996428):0.00119034):8.894398E-4,68:0.004408144):0.005786744):0.001109461,((((11:0.008304299,6:0.007424772):0.002146824,(15:0.004971738,(63:0.007843361,(21:0.002583444,5:0.006206463):0.00276372):0.002147532):3.46682E-4):0.00494047,(10:0.007781241,29:0.01485577):0.00381753):0.001797877,((44:0.005450113,31:0.006232386):0.007317886,(((((((((((17:0.004270884,51:0.008694834):0.007881105,52:0.01215576):7.726448E-4,(64:0.004048711,65:0.001797261):0.001374642):0.001805495,14:0.00899735):0.00128257,(57:0.0211374,56:0.01085096):0.006650053):0.001451787,69:0.007702021):0.004767263,(20:0.00288355,2:9.374677E-4):0.003721438):0.003979165,((34:0.03351719,(53:0.002484287,((((42:0.01403082,(40:0.001824283,41:6.130788E-5):0.01292546):0.001459723,((32:0.007253875,16:0.01188705):1.655008E-5,(39:0.0283191,7:0.002249565):0.005437954):0.001456442):0.002348058,(33:0.001632132,45:0.02879327):0.003304945):0.003541897,4:0.002120871):8.083446E-5):0.001036801):0.004982726,8:0.003220762):5.419889E-5):0.00239917,71:0.00499736):1.711826E-4,((26:0.006326027,46:0.01272898):0.001119953,70:0.01596848):0.001188793):0.007371754,(13:0.01805123,((38:0.00159241,(35:0.00112888,37:0.004486641):0.001209107):0.005539433,36:0.009183024):0.008287321):0.006147552):0.003485848):0.006046964):0.004950729):0.002994097,(62:0.0122348,72:0.008550419):0.004265251):5.535642E-4,((24:0.01157123,(23:0.0182217,66:0.008804654):0.001804266):1.019434E-5,(67:0.003341714,48:0.009797681):0.003669311):0.006914723):0.0011322,(22:0.003985124,27:0.01316604):5.870457E-4):9.561419E-4):0.001697844,61:0.005596233):1.499741E-4,(30:0.01223756,43:0.004561184):0.005414971):0.002726332):0.003456409):0.004456733,((50:0.007904046,49:0.006864552):0.006760073,12:0.01996568):0.002462565):0.00436533,1:0.009519539);
[73] tree 'run1.5365000'=[&R] (3:0.007939682,(((50:0.00595137,49:0.006754455):0.007149717,12:0.01985545):0.002436645,((((((27:0.007427628,22:0.005003158):0.002453584,((47:0.03802021,25:0.003752475):0.002054948,(((55:0.01940339,((28:0.009652372,(18:0.005737378,19:0.002011222):0.007300037):0.002985929,((68:0.003789075,((60:0.004578899,59:0.004098489):0.001211999,58:0.005585186):0.001476254):0.003116347,(((29:0.01378551,10:0.01092943):0.003334588,((11:0.008321846,6:0.00360166):3.429639E-4,(15:0.004094097,((5:0.004168967,21:0.001248997):0.001828402,63:0.0083476):0.001971378):0.001011122):0.00132064):0.001802528,((31:0.002385661,44:0.003079499):0.004522623,(((36:0.007143737,((37:0.002351098,35:0.003051613):3.135279E-5,38:7.005991E-4):0.005643078):0.007132279,13:0.01870834):0.003190917,(((((8:0.002178361,(((4:0.003382022,(((7:0.004676709,39:0.0206031):0.003621196,((16:0.01157656,42:0.0160832):0.002516541,((41:2.147065E-4,40:5.041472E-4):0.004226444,32:0.007777872):8.132533E-4):0.002552786):0.001874412,(33:6.452008E-4,45:0.02179853):0.00181927):0.001583089):4.812838E-4,53:0.003162534):0.004013165,34:0.03030752):6.893522E-4):5.258072E-4,(69:0.009359147,((52:0.01789862,(57:0.01965172,(51:0.006474839,17:0.003465666):0.006609121):0.001657273):0.001346208,((65:0.003461599,64:0.003528274):0.001774854,(56:0.02303255,14:0.005870896):0.002456228):0.001939928):0.004345445):0.003797818):4.023405E-4,(2:7.054891E-4,20:0.00240817):0.002315945):0.002381118,((70:0.01339887,46:0.01496804):0.001069509,26:0.007489992):0.001642786):1.930906E-4,71:0.003935393):0.005378614):0.00110426):0.003824032):0.004201304):0.00136506):0.002061541):1.374778E-4,(62:0.01110986,72:0.006473084):0.005782148):0.001668335,(((23:0.007820741,24:4.152006E-4):0.004221675,66:0.007609267):0.001548177,(67:0.002590311,48:0.01011772):0.003505132):0.005825897):0.001696159):0.001043478):0.00208781,61:0.003237815):0.001598031,(43:0.00263855,30:0.008041907):0.005392572):0.003797814,54:0.005475278):3.685646E-4,9:0.00943121):0.002051497):0.001834598,1:0.0119155);
[74] tree 'run1.5370000'=[&R] (3:0.008199887,(((50:0.01351911,49:0.008259438):0.007505095,12:0.01458199):7.23602E-4,((((61:0.00678186,(((((((58:0.004820566,(59:0.004316297,60:0.005824155):5.571096E-4):9.662179E-4,68:0.003560427):0.002373687,((28:0.01163639,(19:0.003733095,18:0.007193252):0.006876404):0.004166679,55:0.03245004):0.002080297):7.05893E-4,((29:0.01340753,(10:0.01605677,((15:0.003872515,(63:0.005708311,(21:0.003657481,5:0.003139691):0.009735991):0.003591396):0.00257318,(11:0.008386351,6:0.007170183):7.407915E-4):0.00271905):0.002194433):0.003085626,((13:0.02147736,((38:0.002708133,(37:0.002494734,35:0.004810745):0.002095263):0.004195892,36:0.01168616):0.007978945):0.006148356,(((71:0.001938216,((20:0.003213379,2:8.206133E-4):0.001737788,((8:0.007249659,((((17:0.005987433,51:0.004635863):0.004678259,52:0.01372264):0.00309175,(((64:0.004399786,65:0.004689823):0.001570171,14:0.01122819):2.308287E-4,(57:0.01633247,56:0.01059465):0.007320121):6.597915E-4):0.002124523,69:0.00757618):0.004894997):3.617879E-4,(34:0.02689811,((53:0.003760806,(((16:0.01282168,32:0.007491329):0.001175594,((42:0.01191657,(39:0.03475721,7:0.002732593):0.00301349):0.001859586,(40:0.001196952,41:7.511805E-4):0.009764159):5.014296E-4):0.003153119,(33:0.001379711,45:0.02248053):0.00166355):0.004448421):0.00117074,4:0.00679745):0.004935358):0.002332915):0.003005216):0.002413408):1.879725E-4,(70:0.01047816,(46:0.008786085,26:0.01035139):0.002414923):0.002853525):0.005049637,(44:0.004041891,31:0.005073692):0.005316347):0.004102964):0.008460847):9.559855E-4):0.002603442,(62:0.01044903,72:0.006399061):0.00937906):7.868094E-4,(((23:0.005324151,24:0.004843859):0.01090568,66:0.006545838):0.002828887,(67:0.004339726,48:0.007877287):0.007949671):0.007846654):0.002582039,((22:0.002642602,27:0.00960267):0.001039092,(25:0.006648344,47:0.03986415):0.001651466):8.226072E-4):0.003569006):9.64714E-4,(30:0.01591591,43:0.01148765):0.003640783):0.002425125,9:0.008399706):0.001486669,54:0.007420414):0.002583044):0.004771171,1:0.009547805);
[75] tree 'run1.5375000'=[&R] (3:0.0113826,(((50:0.00545771,49:0.01607435):0.01565166,12:0.01552765):4.930126E-4,(54:0.004988715,((43:0.01125428,(61:0.00453103,((22:0.003611089,((30:0.01173233,(25:0.003981403,47:0.03199262):0.001706103):0.002234891,(((((((60:0.005957823,59:0.002834427):0.00114175,58:0.00343372):0.001243814,68:0.005993767):0.003390238,(28:0.01044723,(19:0.005009215,18:0.007330807):0.004835888):0.002718985):0.001378437,(55:0.0247691,(((29:0.01180936,10:0.01377618):0.001788278,((((21:0.001610712,5:0.003023784):0.008425882,63:0.00665159):0.002540816,15:0.003714254):0.002650794,(11:0.01233321,6:0.00481075):0.001389312):0.004822279):0.002576379,(((13:0.01967005,((37:0.01117956,(35:0.005836763,38:3.775874E-4):0.003014042):0.004376901,36:0.01063933):0.007800257):0.007942276,((70:0.01601746,(26:0.009640147,46:0.01110775):2.912474E-4):0.002726805,(((20:0.001862885,2:7.443934E-4):0.009404397,((((34:0.02240532,45:0.02481261):0.001628236,(((((42:0.01892819,16:0.01171019):0.004536198,32:0.005632621):3.083343E-4,(40:0.00126649,41:9.311524E-5):0.006455587):6.257613E-4,(33:0.01042005,(39:0.03330771,7:0.003251196):0.004851793):8.134737E-4):0.008743603,(53:0.003348865,4:0.003117784):2.085718E-4):0.008358807):0.002292508,8:0.004974803):6.361941E-4,(((((17:0.002107078,51:0.01092715):0.0077112,(57:0.008524437,56:5.339986E-4):0.01224112):6.577633E-4,52:0.01249338):0.001041928,((64:0.004085729,65:0.002760639):0.001263646,14:0.007322854):0.001342259):0.002026817,69:0.004179636):0.00417292):1.972155E-4):0.001834873,71:0.005876126):5.195879E-6):0.008438989):0.002279443,(44:0.00469097,31:0.003310205):0.005591616):0.004490717):0.001491953):0.001329429):0.005373216,(62:0.009822645,72:0.007836722):0.006393546):4.442094E-4,((67:0.003239546,48:0.01265572):0.002629864,((24:0.004160781,23:0.01338034):0.004899185,66:0.006408278):0.001294124):0.01032361):0.00306571):0.001463366):0.001032011,27:0.008621457):0.001467683):7.59088E-4):0.002131027,9:0.007884494):7.654348E-5):0.002693641):0.002490353,1:0.01336627);
[76] tree 'run1.5380000'=[&R] (3:0.007566964,((((43:0.01506786,(((47:0.03478955,25:0.004501154):0.002659751,((30:0.01573771,27:0.00608009):7.875279E-5,22:0.004351167):8.402465E-4):0.001106685,((((((((10:0.01618019,((21:6.066414E-4,5:0.001875033):0.01032403,(((11:0.005245977,15:0.007778883):0.002278669,6:0.005857315):0.001948183,63:0.009367618):0.001035744):0.001211114):0.002868614,(((13:0.0205219,(((35:0.003230097,37:0.005128224):7.80659E-4,38:0.002123654):0.003830027,36:0.007111119):0.006888392):0.007780128,(71:0.003447792,((((((((17:0.002167767,51:0.01099627):0.007461924,(57:0.007370358,56:0.004866593):0.008984493):0.001591738,52:0.01880906):0.002984842,((64:0.006414194,65:0.003175781):7.157263E-4,14:0.006558521):4.794898E-4):0.00235894,69:0.006962518):0.004981983,((34:0.03144762,(20:2.368689E-4,2:0.001260847):0.007491144):5.72405E-4,((53:0.002467958,(4:0.002492306,((33:0.005075692,(39:0.0288803,7:0.004009359):0.004057357):1.418589E-6,(32:0.009410828,((40:0.001560667,41:3.594809E-4):0.009990551,(16:0.01281387,42:0.01574532):0.00335348):0.002118853):0.001663896):0.01001624):1.616588E-4):0.001732432,45:0.02611758):0.003120794):1.191397E-4):0.001009689,8:0.003246809):0.003291743,(26:0.01100264,(46:0.01057461,70:0.01153227):0.003211625):0.001501394):6.932033E-4):0.007347221):0.005492861,(44:0.002267606,31:0.00269187):0.003973456):0.003528686):0.003010357,29:0.01518902):0.003296347,(((((60:0.003399105,59:0.004558903):0.001076492,58:0.003132044):0.002788885,68:0.005183885):0.004792925,28:0.01254082):1.727471E-4,(19:0.002930619,18:0.003728832):0.01145797):9.698507E-4):0.001136423,55:0.02902253):0.001710638,(62:0.01198332,72:0.008293749):0.007191256):0.001604107,61:0.007457561):9.741E-4,((67:0.005630461,48:0.01496396):7.715436E-4,(23:0.01455011,(66:0.005347943,24:0.003001684):0.009486093):2.27659E-4):0.01155527):0.002440571):0.001273214):0.003102277,54:0.008657496):3.608485E-4,9:0.01026535):0.002363406,((50:0.00711063,49:0.009858697):0.01481051,12:0.01962714):0.001634094):0.002467157,1:0.01217216);
[77] tree 'run1.5385000'=[&R] (3:0.00859322,((((54:0.006470094,(61:0.007712031,((((22:0.004368719,27:0.008211119):0.00139489,(25:0.008631427,47:0.02756446):0.003735991):7.508565E-4,(62:0.00622886,72:0.0124542):0.007087616):0.001677953,(((66:0.007543717,(23:0.01528005,(24:0.008878936,(67:0.004753859,48:0.00448127):0.001730177):0.005045673):0.003350995):0.002409515,30:0.0113482):0.005237694,(((28:0.01114373,(18:0.00499492,19:0.007595478):0.004834941):0.002751217,((((59:0.007220182,60:0.004354417):0.001294581,58:0.004952221):0.002174292,68:0.006415088):0.003130558,((29:0.01753893,(10:0.01133779,(((11:0.00997959,6:0.005787786):0.002124258,((21:0.005505175,5:0.002788775):0.009207754,15:0.01138361):0.001294626):0.003382084,63:0.007250799):0.001094059):0.002142381):7.371953E-4,((31:0.006224361,44:0.007316656):0.004423962,(((36:0.009306962,(35:2.832733E-4,(37:0.003752808,38:0.001099934):0.002268855):0.00226341):0.01023247,13:0.02369118):0.006563624,(71:0.003665493,((((8:0.005918171,(69:0.007347294,((56:5.291517E-4,57:0.01607204):0.009124208,(((65:0.002557585,64:0.006263816):0.001121258,14:0.007244533):0.001548089,(52:0.01109909,(51:0.004482765,17:0.002708182):0.01039295):0.002044564):0.001672225):0.001562607):0.005270652):8.97033E-4,((4:0.006249908,((33:0.003493419,45:0.02304213):0.001740594,((41:2.76738E-4,40:3.371143E-4):0.008892419,((42:0.01449967,16:0.008618998):0.003535991,(32:0.005179718,(7:0.006249791,39:0.02455776):0.005651057):8.299851E-4):0.001132937):0.003266044):0.005332912):0.00120471,53:0.002183457):0.00870219):7.510948E-4,((2:0.002089622,20:0.001263046):0.003176989,34:0.02901264):0.002289212):0.004887102,(26:0.01392727,(46:0.016371,70:0.01084354):7.21015E-4):0.003701545):0.002189114):0.007578311):0.001340291):0.005784417):0.004037482):0.001926659):0.002427714,55:0.02090496):0.00230819):7.247731E-4):0.007764666):0.001981628):0.002144447,9:0.009491182):0.001437844,43:0.01235977):5.776414E-4,(12:0.02600844,(50:0.007378848,49:0.006968739):0.006116188):0.001907741):0.003317321,1:0.009754678);
[78] tree 'run1.5390000'=[&R] (3:0.01130285,((12:0.02802687,(50:0.007513601,49:0.006193015):0.01357978):0.00188363,(54:0.00748573,(((61:0.003835135,((25:0.006447588,47:0.03683691):0.002494639,(((62:0.008272776,72:0.01324724):0.01060767,((((24:0.001064421,66:0.004671564):0.003631523,(67:0.005839838,(48:0.01116473,23:0.01968963):6.032818E-4):9.234368E-4):0.009155347,30:0.01923638):0.001156514,(((((31:0.006957306,44:0.004863662):0.003207296,(((36:0.009931838,((37:0.004115168,35:7.471724E-4):4.552864E-4,38:2.881117E-4):0.00707492):0.005808613,13:0.01942241):0.007203835,(((((2:0.001839015,20:0.002222468):0.003366961,70:0.01272919):5.954262E-4,((8:0.007386732,(34:0.03739671,(53:0.002365612,(4:0.004351738,((33:0.001896773,45:0.0212574):0.005123904,((((16:0.0103542,42:0.01533726):0.002753737,(41:9.157882E-5,40:0.001142531):0.007162318):1.013192E-4,(7:0.006471917,39:0.0264636):0.003926561):3.94649E-4,32:0.008661547):0.003761718):0.007277142):3.124433E-4):0.004468508):0.002693835):1.461677E-5,(69:0.0100709,((14:0.01051265,(65:0.003219063,64:0.00466528):7.426276E-4):9.532208E-4,(((51:0.004289566,17:0.004393223):0.008821547,(56:1.797254E-4,57:0.01102827):0.01169284):8.292898E-4,52:0.01296124):0.001626713):0.003909039):0.005861923):0.002278481):4.46909E-4,71:0.004920433):0.002713443,(26:0.01521072,46:0.01589124):0.003961885):0.006108902):0.003653512):0.004566486,((10:0.01320333,((11:0.01330015,6:0.006236956):0.001698854,((63:0.006628415,(21:0.002867785,5:0.002832001):0.004778684):0.002452161,15:0.003766188):0.001143238):0.001384154):0.001196809,29:0.01430109):2.084474E-5):0.003064602,((((59:0.005545394,60:0.004686587):0.005326215,58:0.00477495):0.002845163,68:0.003092174):0.001604834,(28:0.01200907,(18:0.005036752,19:0.005220595):0.006626023):0.003749184):0.001171446):0.003976985,55:0.02252732):0.001356716):0.002671221):8.944843E-4,(22:0.003458884,27:0.01140365):3.316812E-4):3.971564E-5):0.004091978):0.001988361,43:0.01287559):0.001331224,9:0.009930764):8.613746E-4):0.004171023):0.002817121,1:0.01339364);
[79] tree 'run1.5395000'=[&R] ((12:0.01891977,(((((((22:0.00578412,27:0.008551552):3.950475E-4,((47:0.04378525,25:0.006119912):0.00224102,((((48:0.00841254,67:0.005569982):0.001918929,23:0.01216705):0.002913606,(24:0.005776392,66:0.002965896):0.007248131):0.006604142,(55:0.02249149,(((((((15:0.005372186,(11:0.00824979,6:0.005617678):0.00100979):0.004134581,(63:0.004508548,(5:0.003186654,21:0.002284169):0.007378472):0.002469265):0.001168474,10:0.01434051):0.002904035,((((71:0.002147039,((26:0.01231263,46:0.01546435):0.001859524,70:0.01278216):0.001589453):0.00322677,((2:3.592842E-4,20:0.001311084):0.003354738,((((53:0.002097989,(4:0.002625527,(((40:0.001085445,41:6.11381E-4):0.006075484,(16:0.01644152,42:0.01699069):0.001124472):2.705888E-4,((7:0.005622226,39:0.02910269):0.005352671,(33:0.004167688,32:0.002075945):0.005051798):6.166163E-4):0.009704171):0.001278522):0.006311985,(45:0.02894561,34:0.0238918):0.002859932):0.003017139,8:0.004615831):3.042173E-4,(69:0.0067525,((52:0.01549734,(57:0.02049239,(51:0.007561973,17:0.002727668):0.005101445):0.003162915):0.002367431,((56:0.01342941,14:0.008335346):1.482064E-4,(65:0.006505824,64:0.004140126):4.648453E-4):0.003270632):0.004640764):0.003053447):0.001583037):0.002319879):0.009219833,((36:0.01072133,(37:0.01078042,(38:1.392253E-4,35:7.564345E-4):4.691416E-4):0.008219184):0.009444951,13:0.02801125):0.005867596):0.00266529,(31:0.005105163,44:0.003874889):0.003749041):0.00415939):0.001359974,29:0.01813024):0.002582547,(((58:0.003525486,(59:0.002945885,60:0.006010715):1.59087E-4):0.001529194,68:0.004493274):0.001750931,((19:0.006887622,18:0.002631162):0.005167087,28:0.009432456):0.002375051):8.660975E-4):0.001729325,(72:0.008672457,62:0.01499465):0.00508739):1.710208E-4):6.1724E-4):0.004063525):0.001518962):0.001890649,(30:0.01299815,43:0.01227217):0.004406306):0.001030607,61:0.006881189):0.002484309,54:0.005488083):4.708945E-4,9:0.01132822):0.004582599,(49:0.01287836,50:0.005108858):0.01621665):1.950698E-4):0.004695654,3:0.008987338,1:0.01465442);
[80] tree 'run1.5400000'=[&R] (3:0.007779244,((50:0.0110317,49:0.008311467):0.01612948,((54:0.004734769,(9:0.01111938,((61:0.004240443,(((((22:0.001743742,30:0.01341036):0.003725912,27:0.007988454):0.001233681,(62:0.01026765,72:0.007572997):0.005037249):9.260753E-4,(25:0.008961868,47:0.04144512):0.004344691):4.600611E-4,(((48:0.01173984,(67:0.003221808,(23:0.01816406,66:0.009246057):0.00145697):0.001139647):0.00321617,24:0.002567634):0.007337148,((28:0.009966459,((18:0.005175997,19:0.007674831):0.008172422,55:0.02425602):0.001465817):0.001939512,(((29:0.01365712,(((15:0.007171351,((21:0.003544403,5:0.005709728):0.007533974,63:0.02070891):0.001005516):0.001275038,(11:0.01190785,6:0.004365831):0.003633543):0.003829694,10:0.01192296):0.001184634):0.003724927,((((71:0.002182671,(((8:0.004148985,(69:0.009061019,(((51:0.0110547,17:0.004760421):0.006351035,52:0.01352725):0.003735449,(((56:0.002795686,57:0.01593101):0.00985685,(65:0.003752873,64:0.006174115):0.001187257):2.444244E-4,14:0.009144):7.970489E-4):0.002891755):0.009327951):0.002246239,(34:0.03504932,((53:0.002509635,(((7:0.006030468,39:0.02886576):0.00380472,((42:0.02304626,(41:1.357927E-4,40:0.001610987):0.008163037):6.135717E-4,(32:0.004366278,16:0.01399496):0.002325818):4.022621E-5):0.00759208,4:0.002798734):3.189852E-4):0.002759399,(33:0.006410648,45:0.02180326):0.003986295):0.003303547):0.00219672):0.001062454,(2:0.003739421,20:0.002730964):0.003179792):0.002262725):0.001998121,((46:0.01156387,26:0.007298917):0.003218145,70:0.01050816):0.001991563):0.007065605,((36:0.008345947,((38:1.65988E-4,37:0.003365694):0.001033563,35:0.001378943):0.00835973):0.01189372,13:0.02063997):0.004531436):0.003555464,(31:0.006209546,44:0.005521433):0.004182854):0.005221017):0.002593742,(68:0.004717439,(58:0.005594869,(59:0.003895269,60:0.005956907):2.014659E-4):0.004080857):0.001842307):0.001189204):0.003623386):0.002229411):0.001497067):0.002293652,43:0.01403204):0.002254355):5.776131E-4):0.00403357,12:0.02416736):1.747633E-4):0.001832075,1:0.01480387);
[81] tree 'run1.5405000'=[&R] (((((((72:0.009566552,62:0.009548166):0.008134378,(((30:0.009674651,43:0.005452303):0.007657704,((47:0.03254167,25:0.006870584):0.003767803,(22:0.003121687,27:0.01214923):8.817614E-4):0.00107489):5.789568E-4,((((((60:0.00455966,59:0.004554867):0.001850154,58:0.004953475):0.002368577,68:0.002895226):0.003830192,(((31:0.00224998,44:0.002764408):0.004467651,(((26:0.01569369,46:0.01359655):0.002505643,(((((2:0.001064425,20:0.002474663):0.00223778,(8:0.007226708,((45:0.02368124,34:0.02361131):0.00338412,((4:0.003535001,(33:9.535564E-4,(((40:1.6375E-4,41:2.882923E-4):0.008738669,((42:0.01361924,16:0.008838221):0.002631106,32:0.005326134):0.00259446):3.689696E-4,(7:0.003495796,39:0.0227217):0.006882027):6.781722E-4):0.005625566):0.002991751,53:0.002400732):0.002315076):0.002727666):0.002220055):6.640497E-4,(69:0.003816814,((52:0.01401674,(51:0.01095059,17:0.001710149):0.007966905):0.001898456,(((64:0.004664006,65:0.002499721):0.001077142,(56:0.01295872,14:0.009187067):0.002665383):3.866178E-5,57:0.02470559):0.001137972):0.001290232):0.004895742):9.363749E-4,71:0.001868023):8.559358E-4,70:0.01216254):0.002534052):0.007364632,((36:0.007848408,((35:6.525295E-4,37:0.009969894):0.002514853,38:0.002399177):0.003251579):0.009082034,13:0.02506172):0.007417904):0.001457572):0.005591244,((10:0.01520579,29:0.008426016):0.004730313,((15:0.004079426,(63:0.01194445,(5:0.005003623,21:0.00176822):0.01093393):9.633022E-4):0.003730288,(11:0.009533386,6:0.001615688):0.002309465):0.002968084):0.002230089):0.003917317):5.616758E-4,(55:0.02137997,((19:0.008381555,18:0.001352551):0.004552423,28:0.009834837):0.003732128):7.586189E-4):0.004727172,((23:0.01576696,66:0.006714453):0.001119315,(24:0.008492621,(48:0.005645477,67:0.005260651):0.005797158):0.003386863):0.007253466):0.001999263):0.003783242):0.001891604,61:0.001412948):0.002430257,54:0.005665329):0.00312912,9:0.004631852):0.002431754,((49:0.007117614,50:0.008820855):0.01764352,12:0.02196958):0.001422635):0.004110648,3:0.007849754,1:0.00959514);
[82] tree 'run1.5410000'=[&R] (3:0.009941607,(((((61:0.005083056,(((30:0.0105979,((((24:0.005769498,23:0.01341941):0.001658855,66:0.007737433):0.001542261,(67:0.005158152,48:0.008799025):0.001702976):0.006326833,((((28:0.008695018,(18:9.406751E-4,19:0.004001133):0.003433904):0.003606799,55:0.02000396):0.003656564,((68:0.004841824,((59:0.003625388,60:0.004248908):1.682474E-4,58:0.005221148):0.002128022):0.003263466,(29:0.008551494,((((15:0.005680659,(63:0.007565258,(21:0.002008097,5:0.004612517):0.009417519):5.238098E-4):7.728476E-4,(11:0.009889847,6:0.004180636):0.001213004):0.001005748,10:0.01237657):0.002041496,(((71:0.003456004,((((((4:0.003174672,((32:0.004178482,(7:0.003127241,39:0.02130235):0.006134014):0.003336536,((41:1.533841E-4,40:7.744378E-4):0.005691799,(16:0.01651164,42:0.009472993):0.003523694):0.002053108):0.008629482):5.081317E-4,53:0.003523121):0.001165319,(34:0.02899188,(33:0.001940992,45:0.03011752):0.00131464):1.124064E-4):0.006399518,((69:0.006620921,((56:0.004186339,57:0.01586656):0.005336443,(14:0.008266176,(((51:0.007251079,17:0.002958447):0.01012169,52:0.015411):0.001902422,(65:0.00263334,64:0.003737407):0.003949712):0.001022919):3.26184E-4):0.002156739):0.007286776,8:0.004600886):4.605164E-4):0.002045729,(2:0.003779073,20:4.305656E-4):0.004952012):0.001142559,(70:0.01078035,(46:0.01149386,26:0.0109575):0.001929412):0.001365658):5.12558E-4):0.005064055,((36:0.009047806,((38:6.5029E-4,37:0.005951938):0.001961551,35:0.002054526):0.005538342):0.007594164,13:0.01769561):0.002781023):0.001460702,(31:0.008178991,44:0.005633808):0.004504243):0.00321001):5.536336E-4):0.002357385):7.838566E-4):5.491645E-4,(62:0.01117153,72:0.005180251):0.007273272):0.003182324):0.002708266):9.991147E-5,(25:0.007252484,47:0.03597901):9.464157E-4):6.660106E-4,(27:0.005523762,22:0.002141961):0.001452227):0.001818988):0.001640394,43:0.009992448):0.002054915,54:0.005528426):9.479477E-4,9:0.008150632):0.002126769,((50:0.008758834,49:0.003905371):0.01226991,12:0.02071981):0.001718092):0.00608349,1:0.01297923);
[83] tree 'run1.5415000'=[&R] (((12:0.01955843,(((((27:0.006250645,22:0.00552477):0.001025735,((47:0.03658644,25:0.006451613):0.002512617,(30:0.01141392,43:0.005475132):0.007409586):0.001539676):1.583292E-4,((61:0.00624152,(72:0.009106822,62:0.006414287):0.004004402):0.003574412,((((((((31:0.007827595,44:0.002228654):0.004050734,((46:0.01231397,26:0.005857023):0.004719626,(((2:0.001137163,20:0.002480022):0.001690941,(((45:0.03467185,(4:0.003985762,(53:0.002854324,(33:0.006238799,((7:0.003866923,39:0.02520205):0.005366044,(((42:0.01262784,16:0.009897364):0.001870627,(40:4.364852E-4,41:1.05327E-4):0.003864414):0.001016716,32:0.008353795):6.620874E-4):0.003432261):0.003584282):1.769645E-4):0.003247442):0.003650659,34:0.03057818):0.00320418,((((((52:0.01571625,56:0.0144237):0.001442818,14:0.008516654):0.002566291,(64:0.003131279,65:0.00443075):0.001801544):0.003473514,((51:0.008982849,17:0.004276267):0.007805141,57:0.02216083):0.003024075):0.001165928,69:0.006055028):0.004495592,8:0.004389262):3.559155E-4):0.001093142):0.003177069,(71:0.005461502,70:0.01646677):5.70113E-5):0.001877716):0.002280114):9.196723E-4,((36:0.01074532,(38:5.583987E-4,(35:0.003268766,37:0.00160556):3.220034E-4):0.003587663):0.009599441,13:0.01854164):0.008214164):0.007673997,((10:0.01594497,((15:0.003729344,(63:0.01192303,(5:0.002223301,21:0.003536016):0.0121465):5.078038E-4):0.001449485,(11:0.008675544,6:0.004374997):0.002955209):0.001821708):0.001808908,29:0.007805582):0.001308605):0.003137464,((58:0.005855579,(60:0.006758555,59:0.0032219):0.001741367):0.00201165,68:0.00450763):0.001781011):0.001454033,(28:0.006867062,(19:0.01029479,18:0.002913372):0.005097996):0.001836823):0.001252977,55:0.01869297):0.001714362,(((48:0.008136427,67:0.001943613):0.004208043,(23:0.02191684,66:0.01079224):5.227863E-4):9.215992E-4,24:0.009416818):0.01107551):1.34785E-4):0.002684566):0.003244106,54:0.006458971):0.00154725,9:0.005187384):0.00186212):0.001358491,(49:0.007936261,50:0.009028126):0.0130329):0.003054087,3:0.008822548,1:0.01553915);
[84] tree 'run1.5420000'=[&R] (((12:0.01711669,(49:0.004131501,50:0.01095977):0.008276305):0.001280551,((((((47:0.03118242,25:0.00332419):0.004394952,(22:0.003417448,(27:0.005742268,((((23:0.007160109,24:0.005714626):0.008832982,66:0.009912881):8.159318E-5,(48:0.008458796,67:0.002856442):0.006958611):0.00738811,((((28:0.009493595,(19:0.007664141,18:0.008383325):0.007937482):0.002909171,((29:0.0115837,((10:0.01395435,((15:0.003302545,((5:0.006778699,21:0.001776438):0.005952641,63:0.0121369):0.001350359):9.766634E-4,(11:0.008186387,6:0.005839113):0.001865845):0.002351913):0.001397774,((31:0.004570055,44:0.007526699):0.005829862,(((26:0.01049122,(70:0.01120253,46:0.01347072):0.002146711):0.002171358,(71:0.004835539,((2:0.00312062,20:0.001390272):0.005750536,((((52:0.01375418,((51:0.006367204,17:0.003121855):0.009286245,57:0.02215094):0.003448268):0.001080221,((65:0.004621827,64:0.006981507):8.453258E-5,(14:0.006857189,56:0.005994617):9.244572E-4):0.001965174):0.00266337,69:0.006635332):0.002951879,(((53:0.004169308,4:0.004105665):4.531824E-4,((33:1.773832E-4,45:0.0339428):0.00316428,(((40:9.831007E-4,41:8.484462E-4):0.004728697,(16:0.01330495,42:0.01113912):0.004961085):2.686504E-4,(32:0.01074971,(7:0.004238472,39:0.03364062):0.002257905):0.002352682):0.005977604):0.003435481):0.006960798,(8:0.008302841,34:0.02831495):0.001898939):1.394905E-5):0.001735131):0.002416416):9.640911E-4):0.005609133,((36:0.009403834,(37:0.002816229,(38:2.438304E-4,35:0.00154344):0.001148565):0.006917877):0.007951868,13:0.02086694):0.004432998):1.521828E-4):0.008655959):0.001052056):0.003483388,((58:0.006257773,(60:0.004263753,59:0.002256005):0.002262039):0.00197168,68:0.005441561):0.003456762):3.454841E-4):0.002279303,55:0.02209101):0.004874498,(72:0.009672048,62:0.01072382):0.003953692):9.411066E-4):0.002499658):0.001722886):7.182145E-4):0.00136716,(30:0.01023002,43:0.009774431):0.005093058):0.001339241,61:0.004398123):0.002783588,54:0.007824385):8.561955E-4,9:0.006758615):0.003181766):0.00778412,3:0.01293631,1:0.009276);
[85] tree 'run1.5425000'=[&R] (((9:0.006437466,(54:0.01015189,(61:0.009103818,(((47:0.03478709,25:0.007877149):0.005011313,(((((23:0.008749519,24:4.443954E-4):0.005775665,66:0.008174438):0.001183156,(48:0.009229203,67:0.003229861):0.007776553):0.0135572,((72:0.0091899,62:0.009802481):0.005125225,((55:0.03195733,(28:0.01034824,(19:0.003863792,18:0.005592195):0.0119519):0.001186385):3.992566E-4,(((((((5:0.004968366,21:0.002515673):0.009586988,63:0.007132451):7.205752E-4,15:0.008884788):9.233152E-4,(11:0.01084937,6:0.006455659):0.001475948):0.00660673,(10:0.0096172,29:0.01369215):0.002512148):0.001171907,((31:0.005032295,44:0.005182736):0.003389464,(((((2:0.003554754,20:2.679652E-4):0.003232291,(((((56:0.01098935,(65:0.004144145,64:0.004212476):6.423593E-4):6.789677E-4,14:0.009504879):0.003260853,((51:0.006768219,17:0.004960911):0.01067429,(52:0.01499237,57:0.02135313):5.290199E-4):7.104086E-4):0.002106566,69:0.008807607):0.002584074,(8:0.003275313,(34:0.02946966,(53:0.005119955,(4:0.007803515,((33:0.001707302,45:0.01875538):0.005366513,(((32:0.008323145,(16:0.009606032,42:0.01694957):0.002147269):2.138088E-4,(40:4.325827E-4,41:0.001333283):0.005941127):3.105121E-4,(7:0.007058534,39:0.02124482):0.004189375):0.002756573):0.003687468):4.151031E-4):0.005428245):0.007748516):8.966177E-4):0.002835159):0.004433956,71:0.004827787):0.00328488,((46:0.01709916,26:0.01177936):0.001126821,70:0.01242262):0.004425099):0.005377818,((36:0.01105944,(38:6.676917E-4,(35:9.753551E-4,37:0.005480611):0.001900251):0.003805957):0.005821316,13:0.01840388):0.006581082):0.002847885):0.00595725):0.003832831,(((59:0.004932603,60:0.005311557):0.001261096,58:0.002158092):0.001843192,68:0.007396062):0.004760845):3.940678E-4):0.002329215):4.523251E-4):0.002529433,(22:0.003170393,27:0.007824742):9.331093E-4):6.56804E-4):5.939718E-4,(30:0.008846421,43:0.007409937):0.004638958):0.001148537):0.005140868):0.001485937):0.002942512,(12:0.02025106,(49:0.01232066,50:0.007354395):0.01200519):3.892703E-4):0.003477404,3:0.00992648,1:0.01901392);
[86] tree 'run1.5430000'=[&R] ((((49:0.005557747,50:0.008722867):0.008392417,12:0.01679051):0.001613692,(9:0.008783508,(((30:0.007193727,43:0.004273165):0.004601324,((((((48:0.00636108,67:0.002364794):0.002570725,(23:0.01523647,24:0.00278423):0.006033702):0.001256724,66:0.005749404):0.009087792,((((28:0.009632051,(19:0.004251237,18:0.005213821):0.002903078):0.006277532,((((10:0.01276238,(((6:0.005629786,(11:0.004883646,15:0.008842715):0.00256445):0.001073772,(5:0.003321249,21:0.002103003):0.01009542):4.609185E-5,63:0.009415428):0.003200508):0.001081401,29:0.01121243):0.001079222,((31:0.002979786,44:0.004664385):0.007041465,(((((26:0.01439043,70:0.01274618):7.54922E-5,46:0.01138264):0.002159724,((((53:0.003744452,(((33:0.005675957,45:0.02034116):0.002293601,(((32:0.006332081,(40:0.003719032,41:1.557816E-4):0.007796926):2.804514E-4,(7:0.005429909,39:0.01902056):0.004404241):2.864959E-4,(42:0.01340305,16:0.008413481):0.003381085):0.005224612):0.002829898,4:0.00439435):2.863566E-4):0.005426085,34:0.02773361):0.001943729,(8:0.003475697,((((57:0.01613055,56:0.003436471):0.00860849,(52:0.01330873,(51:0.005848833,17:0.004692438):0.008701167):0.001440564):5.850183E-4,(14:0.01006385,(65:0.00383677,64:0.002949338):0.001546081):5.574408E-4):0.005891927,69:0.008073576):0.001978367):0.002013664):3.571657E-4,(2:7.400353E-4,20:5.827344E-4):0.002616856):0.001649406):2.312772E-6,71:0.005645412):0.007073392,((36:0.007167276,((35:8.151017E-4,37:0.001746833):0.002693426,38:4.754908E-4):0.005609315):0.006255716,13:0.0200963):0.004902025):7.097136E-4):0.00372637):0.001345275,(((59:0.003380136,60:0.004839226):0.002501512,58:0.003583253):0.001153691,68:0.003945295):0.002487584):0.001726287):7.976369E-4,55:0.02317123):0.001947508,(72:0.005202875,62:0.008165745):0.006270086):0.001403256):0.001957584,((47:0.03111773,25:0.005586756):0.001711686,(22:0.002692555,27:0.005620804):5.15536E-4):0.001746878):0.002737127,61:0.004033352):7.69428E-4):0.002298997,54:0.008286684):3.287418E-4):0.004109982):0.001737217,3:0.007160223,1:0.01160719);
[87] tree 'run1.5435000'=[&R] (3:0.00883326,((12:0.02158668,(50:0.004722753,49:0.01043801):0.0105993):6.676026E-4,((54:0.008032837,(((30:0.008605496,61:0.004051271):0.002530917,(((27:0.008547475,22:0.003515409):0.003185791,(25:0.005700996,47:0.03132124):0.002927591):0.001055848,(((67:0.006150775,48:0.009413372):0.003002561,((24:0.005818778,23:0.01084274):0.00537089,66:0.006748788):0.002032727):0.005595417,((55:0.0190199,((28:0.008994068,(18:0.007910574,19:0.004017612):0.007724169):0.00347472,((68:0.003569809,((59:0.003282898,60:0.005799085):3.523062E-4,58:0.005483524):0.002050917):0.002634265,((((((21:0.005529028,5:0.004472878):0.005072513,63:0.007754694):0.001467768,15:0.003428667):4.325963E-4,(11:0.009225964,6:0.005427548):0.001572287):0.002866273,(29:0.008298014,10:0.01266971):0.004223783):9.324197E-4,(((((((34:0.03300118,((53:0.004106981,((((((41:7.49528E-4,40:4.222921E-4):0.002348511,32:0.003027465):0.004493293,(7:0.00383146,39:0.02464373):0.003186787):4.636585E-4,(42:0.01235972,16:0.01047757):0.004717145):0.001977798,(45:0.01438078,33:0.001709139):0.004418532):0.005721432,4:0.003530673):0.001868538):0.006114057,((57:0.02452378,(((51:0.00680155,17:0.002783567):0.01159724,52:0.01021295):0.00248738,((14:0.01026064,56:0.00837864):0.001951971,(65:0.003442984,64:0.005392519):0.002091458):0.003173783):0.001065372):0.003536176,69:0.008098221):0.004775156):2.129272E-4):0.001053381,8:0.002404133):0.003090996,(2:0.003731349,20:0.001524959):0.004132702):0.002604672,71:0.002415934):0.001401954,((46:0.01406913,26:0.008034057):0.001580072,70:0.01991468):0.003190099):0.006289751,((36:0.008217213,((38:5.585716E-4,35:0.002742802):2.19723E-4,37:0.003540926):0.004472752):0.006027981,13:0.01430562):0.008736753):0.002780143,(31:0.003237838,44:0.003343444):0.004590703):0.005651642):0.003733147):4.263195E-4):0.001961383):4.036331E-4,(62:0.01161568,72:0.007841699):0.007811903):0.002037011):0.003463108):7.324794E-4):0.001180639,43:0.01134275):0.003279202):4.353482E-4,9:0.009053154):0.002558908):0.002096724,1:0.008593226);
[88] tree 'run1.5440000'=[&R] (3:0.01317072,((54:0.005670967,(9:0.006961493,((((((66:0.002606732,24:0.006093073):0.003382853,((48:0.008293909,67:0.009278112):0.001151525,23:0.01808122):6.120566E-4):0.01003596,((62:0.01065278,72:0.003913839):0.004107609,((58:0.005216285,((59:0.004622695,60:0.003462024):0.00459841,68:0.004446619):6.626997E-4):0.003204626,((28:0.01263121,(55:0.02758036,(18:0.00633109,19:0.002608071):0.00875214):0.001470071):0.003052553,((((11:0.01017548,6:0.003755002):0.002547588,(((21:0.002221987,5:0.004756601):0.01288821,63:0.01147318):0.00337889,15:0.004164333):0.002397339):0.001357203,(10:0.01456877,29:0.009266939):0.003091564):0.001298261,((31:0.004044328,44:0.004202144):0.002226037,(((46:0.01422524,26:0.01259964):5.547579E-4,(70:0.01013106,((8:0.003589311,((34:0.03341114,((4:0.002396738,53:0.001893001):7.554827E-5,(((40:4.311542E-4,41:4.454447E-4):0.005407141,((16:0.011055,(32:0.004405521,(7:0.00474508,39:0.02781313):0.003515011):0.003032096):0.001634819,42:0.01387906):5.958919E-4):0.004774015,(45:0.02454301,33:4.311398E-4):0.003034411):0.005706805):0.002554585):0.004938043,((20:0.005085527,2:0.003013782):0.004154204,(((52:0.01161357,(57:0.02003018,(51:0.007689186,17:0.002746435):0.008728229):0.00173461):0.00299164,((64:0.003151762,65:0.004382451):0.002459775,(14:0.01012012,56:0.01557685):8.71477E-4):0.002735757):0.004065968,69:0.007565701):0.003796095):0.001345787):0.001286643):6.974258E-4,71:0.003080516):7.931733E-4):0.001405478):0.007109127,(13:0.01651514,(36:0.008276572,((35:0.007314638,37:0.005783654):9.463909E-6,38:0.003339578):0.001733909):0.007555233):0.005420502):0.002140322):0.004588782):0.001653051):2.892452E-4):0.001844237):0.002113838):2.352895E-4,61:0.007179221):0.001820483,((47:0.0460435,25:0.005006839):0.002351204,(22:0.003662725,27:0.0118787):0.002143993):6.963643E-4):0.00364014,(30:0.01209236,43:0.01391152):0.00304129):0.001664152):0.001364093):0.002038363,(12:0.02456344,(49:0.01153273,50:0.01209057):0.01536504):0.001646403):0.002352323,1:0.009210125);
[89] tree 'run1.5445000'=[&R] (((12:0.02731969,(50:0.01309402,49:0.01139095):0.01547519):5.632226E-4,(9:0.007455647,(54:0.004802211,((((((((((19:0.01002981,18:0.007730339):0.003418193,28:0.009775821):0.001491558,55:0.03203172):0.005526016,(((59:0.003400848,60:0.004528372):0.003032843,58:0.007065975):4.500973E-4,68:0.00519126):0.001734997):2.123747E-4,((((((((57:0.0244376,((((14:0.01028032,56:0.009032103):1.430275E-4,(64:0.00145525,65:0.004553848):6.694174E-4):0.001942442,(17:0.002560452,51:0.005274056):0.01212106):4.699235E-4,52:0.01456696):0.002587018):0.001390932,69:0.005658154):0.00555759,((20:0.001364325,2:0.001376697):0.004047478,((53:0.001744412,(4:0.006164431,(((40:0.001624483,41:0.001528531):0.002628371,((39:0.0296839,7:0.005788879):0.008373634,(42:0.01860143,(16:0.01978088,32:0.005346485):9.827501E-4):8.640761E-4):0.001356028):0.001726748,(33:0.001765065,45:0.01685672):0.00422369):0.005755738):2.801964E-5):0.004441408,(34:0.02897295,8:0.002973703):5.440368E-4):0.003780634):1.024677E-5):0.002786312,((26:0.01276604,46:0.00950653):0.002473892,70:0.009423859):0.001420298):0.001095665,71:0.004566058):0.008552799,(13:0.01756974,((37:0.004639873,(35:0.0029999,38:1.99689E-4):0.001266787):0.00189223,36:0.009318449):0.007855615):0.005836696):0.001823023,(44:0.004384272,31:0.005960732):0.006808863):0.006129362,(29:0.01205763,(10:0.01445683,((15:0.005567885,(63:0.0080095,(5:0.004171282,21:0.002456706):0.006348548):0.004464061):0.00134526,(11:0.009454019,6:0.004839744):0.003138766):0.00298639):0.001955432):9.615046E-4):0.004182998):0.00357112,30:0.01090131):0.003812879,(((67:0.004718483,48:0.01147415):0.003335935,(24:0.009894507,66:0.004946364):6.399924E-4):1.261657E-4,23:0.02560552):0.007608456):0.003347137,((47:0.03128795,25:0.009869077):0.003440495,((22:0.005480425,27:0.007978711):3.033347E-4,(62:0.009590185,72:0.01055707):0.01095271):0.001025516):2.76716E-4):0.003904126,61:0.008718131):0.002312687,43:0.009878476):0.003363728):0.002115301):0.003234733):0.004217547,3:0.009146869,1:0.01164246);
[90] tree 'run1.5450000'=[&R] (3:0.009337952,(((54:0.005799151,(61:0.003867769,((((48:0.009972851,67:0.001895545):0.004375608,(23:0.01388119,(66:0.01008799,24:0.009625846):0.002637896):6.713318E-4):0.007825346,((55:0.02487256,(62:0.0126404,72:0.01144228):0.006865323):0.001088478,((((29:0.0108385,((((15:0.007631289,63:0.01100846):5.408486E-5,(21:0.004245939,5:0.004749589):0.006748222):0.001975566,(11:0.0100835,6:0.006904637):0.001265131):0.001957908,10:0.01361151):0.0017721):0.001736574,(((13:0.02329934,(36:0.01174527,((38:1.478356E-4,35:9.339164E-4):7.528803E-4,37:0.003949004):0.006840264):0.008015224):0.006664719,(71:0.00679493,((70:0.01056301,(46:0.0185245,26:0.0115832):0.00112417):0.001175994,((((34:0.03141167,((((40:3.892613E-4,41:2.233637E-4):0.004746584,(((16:0.01244334,32:0.002325899):0.001081565,(7:0.002663039,39:0.02900264):0.004321652):4.096688E-4,42:0.0126259):9.291947E-4):0.002341646,(33:0.001431836,45:0.02035654):0.003399016):0.007097711,(4:0.007591961,53:0.004308657):3.252937E-4):0.008137219):3.360505E-4,8:0.003637345):0.002180068,(20:0.001799103,2:0.001099318):0.005811911):1.288546E-4,(69:0.007859986,(((14:0.006078688,56:0.01814178):0.002592151,(65:0.003996435,64:0.003663025):6.887173E-4):0.001263866,(((51:0.008133995,17:0.00368192):0.005816662,57:0.01957523):0.002114707,52:0.01338422):4.474836E-4):0.0031493):0.00420534):0.001446583):2.245061E-4):0.005215223):0.005864406,(31:0.006542347,44:0.008178632):0.004569916):0.005187995):0.003731392,(68:0.007369346,((59:0.001836433,60:0.005124475):4.650563E-4,58:0.005080292):0.001298166):0.002993503):0.001260373,(28:0.008412986,(18:0.008575203,19:0.004652609):0.008672375):0.003201426):0.002148316):0.002218064):0.003273262,(((47:0.02866361,25:0.005075782):0.001553319,(22:0.003975577,27:0.00818384):0.001658095):1.690992E-4,(43:0.003739214,30:0.01180361):0.007286471):0.001858526):0.001033896):0.002960449):0.001218316,9:0.005850395):0.002813447,((49:0.008730296,50:0.01453288):0.0129171,12:0.01410029):0.001133529):0.004650842,1:0.01040296);
[91] tree 'run1.5455000'=[&R] (3:0.009181351,((9:0.01002734,(((61:0.004857138,(((25:0.005497418,47:0.03454418):0.003056892,(27:0.006829359,22:0.002723763):0.001244859):0.001437243,((((66:0.007555321,23:0.02454563):0.001122832,24:0.01414757):3.365846E-4,(48:0.008946047,67:0.004612704):0.002540865):0.005114944,((62:0.0064912,72:0.01173696):0.007629066,((((18:0.003225419,19:0.009110989):0.006444862,28:0.008514663):0.001755325,55:0.02417193):0.001891305,((((59:0.007281491,60:0.005140736):0.001151749,58:0.005245006):0.001499999,68:0.003987055):0.002030234,((29:0.01090301,(10:0.0138495,((11:0.01150407,6:0.003507867):0.002549783,((63:0.006626156,15:0.005169316):0.001049669,(21:0.002570966,5:0.007481259):0.009047557):0.001509287):9.045121E-4):0.001245484):0.003700858,((31:0.008520811,44:0.004228421):0.004447289,(((36:0.005377754,(37:0.003294895,(38:7.910821E-4,35:0.001179733):0.003056042):0.005247458):0.008090151,13:0.01547938):0.009510905,((((70:0.01446086,46:0.01290697):0.002170231,26:0.009122588):0.002834204,(((((((51:0.009532059,17:0.004406251):0.01001779,57:0.02593031):6.196014E-4,52:0.01303053):0.00151233,(56:0.01047272,((64:0.003167796,65:0.004566983):0.001134627,14:0.007117484):1.750923E-4):0.002110349):0.003379841,69:0.007321762):0.003899945,(2:0.003715812,20:0.003751551):0.001292218):0.005528222,(8:0.003742852,((4:0.005319512,((((42:0.01441372,(7:0.004795374,39:0.02495823):0.002119755):0.001435304,(16:0.01466504,((41:8.341542E-4,40:1.758857E-4):0.005268063,32:0.006137178):0.001782872):3.517106E-4):0.004455691,(45:0.02023767,33:0.001251422):0.00168154):0.00517257,53:0.003310717):2.893405E-4):0.004842164,34:0.02777757):0.001413972):7.616211E-4):0.005209967):4.237333E-4,71:0.004174933):0.003424155):0.002551046):0.002624087):0.0036147):7.957828E-4):0.00368143):0.002177032):0.005267122):0.003198644):0.001347194,(43:0.006133753,30:0.01649884):0.005275056):0.004735917,54:0.005757261):0.002245448):0.002417617,(12:0.02074636,(50:0.005088124,49:0.005928695):0.01694663):6.253066E-4):0.004550519,1:0.01241625);
[92] tree 'run1.5460000'=[&R] ((((49:0.01419757,50:0.01286492):0.009781813,12:0.0195757):0.001405303,((9:0.008640362,((((((((28:0.005273839,(19:0.002993517,18:0.003180307):0.008714641):0.003924204,55:0.02845661):0.001486302,((((10:0.01519567,((6:0.00295494,11:0.00699864):0.001647142,(63:0.008206724,(15:0.007020865,(5:0.005332782,21:0.002087973):0.01112788):0.002094559):2.653714E-4):9.131732E-4):9.073284E-4,29:0.009036645):0.002102532,((31:0.003162749,44:0.003011884):0.004210001,((((((((53:0.004062365,4:0.005334285):6.79098E-5,((45:0.02468311,33:0.002181199):0.001541814,((40:6.181526E-4,41:1.484001E-4):0.009584731,(((7:0.003430228,39:0.0281017):0.00630053,42:0.01333962):0.002263873,(32:0.005765803,16:0.01010316):5.642633E-4):5.653064E-4):0.001530996):0.0039876):0.00837615,8:0.002968846):3.121195E-4,34:0.02435141):6.766387E-4,(((((52:0.01346825,(51:0.00621232,17:0.003428365):0.007549011):6.069904E-4,((64:0.005141923,65:0.00413718):0.001326312,(14:0.01179529,56:0.007874047):5.711276E-4):0.001636618):0.002273014,57:0.02931562):0.00157924,69:0.00625905):0.004096478,(2:5.54989E-4,20:2.812131E-4):0.004127807):6.93068E-4):0.001291198,((46:0.01034207,26:0.01447934):0.003283705,70:0.015613):0.003362442):0.002206996,71:0.005584839):0.008017432,((36:0.01211209,(38:7.010108E-4,(35:0.001171183,37:0.005016219):3.896139E-5):0.003122731):0.006544285,13:0.01643059):0.009501548):0.002240216):0.003389872):0.002338708,(((59:0.004415917,60:0.003600426):0.001658621,58:0.004099449):0.002917932,68:0.002660483):0.002811042):2.381879E-4):0.002265685,((24:0.008249962,(66:0.005586885,23:0.02293934):0.00448361):7.621441E-5,(67:0.003372739,48:0.009708131):0.002654505):0.003911412):0.00108005,(72:0.007085234,62:0.00981768):0.009163068):0.002834876,((47:0.03237346,25:0.009365632):0.002527149,(27:0.009907613,22:0.002877273):0.001100259):5.685452E-4):0.002256215,61:0.006151828):0.002384878,(43:0.008949774,30:0.009020941):0.00235655):0.004552005):5.11202E-4,54:0.003613594):0.001687408):0.002325222,3:0.007162528,1:0.01309892);
[93] tree 'run1.5465000'=[&R] (((9:0.008085256,(54:0.006064289,(43:0.008978903,(61:0.007328912,((((62:0.01297495,72:0.008817413):0.008702572,(((((19:0.00686011,18:0.00209824):0.007809835,28:0.006432069):0.007318082,55:0.02488336):0.001309732,(68:0.006187944,((59:0.004067685,60:0.004814679):6.706095E-4,58:0.007538025):0.001470214):0.002212144):2.735596E-4,((((((63:0.009331732,(5:0.002356173,21:0.003389435):0.008605791):0.00151856,15:0.004692785):3.420753E-4,(6:0.006994756,11:0.01120099):0.002173535):8.190474E-4,10:0.01139721):6.697648E-4,29:0.01038794):0.001785764,(((((46:0.0128579,70:0.01126482):0.007542491,(26:0.01388842,((((52:0.0171091,((64:0.00526431,65:0.003893849):0.002246934,(14:0.008360486,56:0.008398264):1.167475E-4):0.00153421):5.208668E-4,((17:0.004585484,51:0.006851296):0.005346518,57:0.02873438):0.002524248):0.002434935,69:0.005331553):0.004072359,(((34:0.03257635,((4:0.004346455,((45:0.02374475,33:0.002286527):0.001894321,(((39:0.0235953,7:0.004674706):0.007793363,32:0.007202465):3.575894E-4,((40:0.001149247,41:3.921743E-4):0.006560342,(16:0.008211742,42:0.01295094):0.001903479):6.664044E-4):0.001183557):0.006046491):0.001832533,53:0.004144014):0.006400854):0.001683018,8:0.003988006):0.001601368,(20:1.004994E-4,2:0.004366205):0.008246332):7.587004E-4):0.001231533):0.001841618):8.155119E-4,71:0.007184967):0.006803725,(13:0.02080409,((38:4.708357E-4,(37:0.002580468,35:0.001781347):8.719928E-5):0.004953784,36:0.01015792):0.007228391):0.004328936):0.003158254,(44:0.004343996,31:0.003157311):0.007111785):0.004822552):0.002255029):0.001938967):0.003374489,((66:0.01015729,(23:0.01207969,24:0.003227264):8.894266E-5):0.001161225,(67:0.006057833,48:0.008233677):0.005911426):0.006597299):0.001790723,((25:0.005686522,(47:0.03166818,30:0.01892863):2.867474E-4):0.001648639,(22:0.004970932,27:0.01125966):0.001372738):0.00165279):0.001251742):4.23217E-4):0.003369114):7.857848E-4):0.003241293,((50:0.005003004,49:0.006072624):0.01604473,12:0.02138212):5.512702E-4):0.004761526,3:0.007494615,1:0.01264857);
[94] tree 'run1.5470000'=[&R] (((49:0.009742707,50:0.00893838):0.01112708,(((43:0.008051352,30:0.01231401):0.009104333,((54:0.008848614,(((((72:0.008895034,62:0.008037524):0.00762206,(((((63:0.01308748,(((5:0.00659046,21:0.004019375):0.01026787,15:0.006550469):4.527589E-4,(6:0.004273646,11:0.01636397):0.00445272):0.001666986):0.002423868,(10:0.01114242,29:0.01131049):0.002408091):0.002862631,((31:0.003364623,44:0.006934468):0.00337953,(((8:0.003480949,((((2:0.002349597,20:5.541249E-4):0.002330295,34:0.04915946):0.003952248,((((51:0.008336669,17:0.00310117):0.009822928,(52:0.01857185,((65:0.004474324,64:0.001803623):0.001333597,(56:0.006536344,14:0.01131515):0.001156028):0.003703039):0.001674761):0.003367506,57:0.02576281):0.002433763,69:0.009070039):0.006050009):5.397703E-4,((((33:0.004651841,45:0.02906235):0.005366767,((32:0.009763489,(7:0.003234592,39:0.02484285):0.002127804):0.005832633,((16:0.01666692,42:0.01606086):0.003286588,(40:0.00175509,41:0.001949857):0.002957061):0.001226942):0.003586059):0.005574407,53:0.004035596):2.789327E-4,4:0.005622505):0.01021714):0.002015542):0.001964601,(((46:0.0163266,26:0.00966256):7.467756E-4,70:0.01523268):8.976419E-4,71:0.003449952):2.943681E-4):0.005215923,((36:0.009814151,((38:1.955731E-4,35:0.002810242):7.542148E-4,37:0.002806993):0.004279741):0.008257381,13:0.02219944):0.006939683):6.371657E-4):0.007031984):0.00273539,(55:0.02584018,((19:0.007462635,18:0.006750893):0.00300174,28:0.0113126):0.001461572):0.003091277):5.476717E-4,(((59:0.004711251,60:0.00774487):8.018933E-4,58:0.005681707):0.002365358,68:0.007786265):0.003959898):0.002757321):0.001007879,((((67:2.650834E-4,23:0.0198893):0.005079814,48:0.02117268):2.954218E-4,66:0.006122883):0.005772531,24:0.00734254):0.005322777):0.0024839,((47:0.03769813,25:0.008837725):0.002696169,(22:0.005348431,27:0.01061214):0.001735269):9.93813E-4):0.001069241,61:0.004472584):0.004052732):8.452437E-4,9:0.01370434):0.001499017):0.004262503,12:0.0195652):5.504879E-5):0.003338816,3:0.01009205,1:0.0129742);
[95] tree 'run1.5475000'=[&R] (3:0.007701217,(((((43:0.00770237,30:0.01179215):0.005230244,(61:0.005088684,(((47:0.0388019,25:0.006828364):0.003710644,(27:0.008259242,22:0.004186484):0.002795126):4.09399E-4,((55:0.03121817,((62:0.01277989,72:0.01198922):0.00437844,(((60:0.006413135,(59:0.00351904,58:0.007803002):0.001453215):0.001711173,68:0.005564106):0.003481649,(((((15:0.00749236,(63:0.01066724,(21:0.003547387,5:0.004163452):0.009887256):3.480806E-4):2.709597E-4,(11:0.007976534,6:0.003665489):0.00139457):0.002292407,(29:0.01053529,10:0.009498749):0.003557513):0.002050705,(((((26:0.01063911,(70:0.01039291,46:0.01711587):0.00234106):0.002472559,(8:0.004935951,(((34:0.0288959,(20:5.526896E-4,2:0.002605107):0.003322466):0.002765611,(53:0.004750012,(4:0.005522335,(((7:0.00418761,39:0.03285515):0.005780651,((32:0.004126034,(40:1.488822E-5,41:9.885919E-5):0.003008188):0.0015344,(42:0.01189075,16:0.01627402):0.001181532):0.001179817):0.004742915,(45:0.02193789,33:0.003672183):0.004797679):0.002674982):3.143377E-4):0.005703559):0.001356945,(69:0.007196594,((((64:0.004537924,65:0.003952607):0.001535961,((51:0.006332595,17:0.00245944):0.009451391,52:0.01414992):0.006072078):0.001810722,14:0.008861428):0.001332709,(56:0.009467656,57:0.02618381):0.005118365):0.002205409):0.008768165):0.001224225):7.973619E-4):0.002517517,71:0.007722301):0.007729163,(13:0.02325368,(36:0.009182787,(38:2.49906E-4,(35:0.00158389,37:0.004027699):8.675324E-4):0.004819847):0.006067762):0.004948548):0.001716085,(31:0.005461149,44:0.002930849):0.007268509):0.004152569):0.004264097,((18:0.004762169,19:0.007112827):0.006251196,28:0.01085152):0.00255495):6.925377E-5):0.002288771):0.001159641):0.002127458,((48:0.005925294,67:0.005688107):0.007975506,((23:0.005521943,24:2.667023E-4):0.01157195,66:0.01104149):5.298158E-4):0.009373189):0.003730536):0.003409713):4.375871E-4):0.002938467,54:0.004738886):0.001258126,9:0.008347898):0.005605294,((49:0.00386268,50:0.01316913):0.0104535,12:0.01901184):0.001394382):0.002590073,1:0.008574898);
[96] tree 'run1.5480000'=[&R] ((((((43:0.004655105,30:0.01592367):0.007211956,(((27:0.009641802,22:0.003409399):0.001784842,((((((55:0.02274788,(72:0.00602601,62:0.009198819):0.006045512):1.812994E-4,(28:0.008027947,(19:0.006361836,18:0.004478873):0.005045121):0.001750921):0.002062118,((((((70:0.01074459,71:0.004755899):7.528653E-4,((((((((51:0.008200741,17:0.003640119):0.009715863,52:0.01371791):0.001337489,((56:0.01329949,14:0.006933961):1.674176E-4,(64:0.002470325,65:0.003975015):0.001867754):0.001533386):0.001863086,57:0.02799995):0.002970392,69:0.008411412):0.005259447,8:0.003168174):0.00169682,(((4:0.004170775,((33:0.002515452,45:0.0256197):0.001651408,((40:6.623099E-4,41:9.317639E-5):0.006420411,((42:0.01100631,(7:0.002897253,39:0.0209482):0.004365509):0.001956752,(32:0.005533763,16:0.01051388):0.002046041):0.001019057):0.004926783):0.001022355):0.001302973,53:0.002583667):0.004540881,34:0.03390669):0.002031677):0.002162043,(2:0.001331125,20:0.001001015):0.004129159):0.002982171):0.001006003,(46:0.01414985,26:0.01282915):0.001683325):0.003983203,((36:0.008849896,((38:9.468869E-4,35:0.001180514):0.001405566,37:0.002731925):0.006531674):0.006828543,13:0.01473555):0.004255414):0.003514232,(31:0.005541612,44:0.004324265):0.00324005):0.005242743,((10:0.00929043,29:0.01527787):0.002032214,(((6:0.004662744,(11:0.007312923,15:0.004158756):0.002264899):0.001916014,63:0.01142285):2.784293E-4,(5:0.002110119,21:0.00171766):0.01093499):0.00169539):0.001844741):0.001653821):2.627845E-4,(58:0.003675485,(68:0.0071172,(59:0.00502911,60:0.005992203):0.00201354):1.371957E-4):0.003961865):0.003402682,(((23:0.01560932,(66:0.006435903,67:0.003088432):0.002401264):0.001713631,48:0.01133931):0.001775937,24:0.009377205):0.00501291):0.003213301,(47:0.03196068,25:0.005150165):0.002747437):7.770592E-4):0.001928097,61:0.006855436):0.00110725):0.002738617,54:0.007651433):6.042748E-4,9:0.006678772):0.002857445,((49:0.01000719,50:0.007775507):0.010699,12:0.01988223):6.24694E-4):0.001234412,3:0.01173738,1:0.01382505);
[97] tree 'run1.5485000'=[&R] (3:0.00854587,((12:0.02192592,((9:0.01181969,(((43:0.004737619,30:0.00624855):0.002959782,61:0.00358203):0.005340014,(((27:0.01031381,((((23:0.01003174,24:0.006699361):0.006962282,(48:0.009874275,67:0.002430928):0.002896705):7.725973E-4,66:0.007114016):0.006118888,((55:0.02765201,(((((11:0.01189537,6:0.004886199):0.002470321,(15:0.004277654,(63:0.01185866,(21:0.003883025,5:0.005002943):0.003160122):0.001680833):7.740047E-4):0.001412779,(29:0.01206577,10:0.009408323):6.205964E-4):0.002287481,((((46:0.01402383,26:0.009281535):0.002322991,((71:0.003495257,((20:0.001196031,2:0.001006403):0.004776388,(8:0.004038342,((69:0.01270801,((52:0.01132524,(51:0.008012611,17:0.002441119):0.005881722):0.004176571,((64:0.005150133,65:0.003221032):0.001552908,(14:0.007776907,(56:0.007408046,57:0.01746922):0.01511956):6.806893E-4):0.003079484):0.001132185):0.005404506,(34:0.03022972,(53:0.002531656,(4:0.003614118,((33:0.001939379,45:0.02337619):0.002921727,(((16:0.01229599,42:0.01763274):0.001879539,(32:0.00579847,(40:7.839314E-5,41:4.132637E-4):0.004262828):7.283505E-4):6.187605E-4,(7:0.004715851,39:0.03096981):0.00477653):0.008007464):0.002118643):4.292352E-4):0.008515569):9.694342E-4):3.245925E-4):0.001770273):0.001848566):0.002890175,70:0.0213762):4.653674E-4):0.007482259,(13:0.01702523,(36:0.009651295,(38:1.14219E-4,(37:0.00309496,35:0.002643388):3.433335E-4):0.005593135):0.008015161):0.003878721):0.0029088,(31:0.006006861,44:0.0060234):0.00686266):0.003425047):0.003741034,((((58:0.005353081,59:0.008348273):8.933399E-5,60:0.006155411):0.001114558,68:0.005873944):0.004657838,((18:0.004074333,19:0.007589053):0.005217142,28:0.009917008):0.005945338):0.001264889):9.499668E-4):0.001298848,(62:0.01235172,72:0.006059712):0.005400407):0.001830186):0.003431289):4.65894E-4,22:0.006331448):6.742367E-4,(47:0.03294706,25:0.008522173):0.001439173):0.002826456):0.003528358):0.00122895,54:0.005580511):0.004923705):1.511523E-5,(49:0.01452891,50:0.008285233):0.01967386):0.004760938,1:0.01177231);
[98] tree 'run1.5490000'=[&R] (((9:0.00765145,(54:0.004363931,(43:0.01239151,((61:0.00187419,(24:0.004745049,(((23:0.009648849,67:0.004667163):0.002287176,48:0.009130016):0.002659256,66:0.007180742):0.004939375):0.006154551):0.001582526,(((30:0.009919917,22:0.001556827):0.001535714,(((62:0.01023441,72:0.006458403):0.004793926,(((((58:0.003832947,(59:0.006176394,60:0.004301675):2.127861E-4):0.003132919,68:0.004889358):0.001450035,(((10:0.01439074,((11:0.008359557,6:0.003601533):0.001246281,(((5:0.007169187,21:0.002332278):0.003148495,63:0.007468783):1.3087E-5,15:0.005535814):0.002347959):0.002564618):7.060777E-4,29:0.0136679):0.00207812,((((71:0.00361043,((46:0.0126311,26:0.009416575):0.002745072,70:0.008347004):0.002717467):1.370821E-4,((20:0.003139281,2:0.001989908):0.002049677,((((4:0.00351759,53:0.002453923):8.046618E-4,((45:0.0164397,33:6.977595E-4):0.006117659,((16:0.009978139,42:0.01691846):0.002143127,(((39:0.02373333,7:0.003981095):0.001509073,32:0.006579124):0.002598634,(40:1.452289E-4,41:2.374384E-4):0.005148266):8.480173E-4):0.001913036):0.004835133):0.003465958,34:0.0308133):0.003971502,(8:0.002105079,(((52:0.01593262,(57:0.02721994,(17:0.001809794,51:0.007505397):0.004360943):0.001243091):0.002087318,((64:0.001316165,(56:0.01020189,14:0.004437425):0.001499004):5.358611E-4,65:0.005003634):0.002696032):0.003440969,69:0.004698899):0.004556359):0.001588533):8.666868E-4):0.002677128):0.008442206,(13:0.01604789,(((37:0.005118248,35:0.001335028):0.001919043,38:1.991239E-4):0.005782739,36:0.007589473):0.006568251):0.006731997):0.001976269,(44:0.005094267,31:0.004486701):0.005261306):0.006454429):0.001168455):0.001115139,(28:0.00731691,(19:0.005477768,18:0.002582784):0.009270736):0.005273942):0.002781011,55:0.01968885):5.746426E-4):0.002861961,(47:0.03251394,25:0.00616388):0.001408301):0.00178495):6.795025E-4,27:0.008030775):0.001744172):5.838763E-4):0.003373544):0.001209279):0.003468984,(12:0.02270024,(50:0.005806292,49:0.006166397):0.00909894):0.001536364):0.002994418,3:0.01059685,1:0.01046642);
[99] tree 'run1.5495000'=[&R] (3:0.01052977,((((61:0.001971484,((((62:0.01162522,72:0.009337711):0.006856994,(((67:0.002339443,66:0.004121291):0.001303113,48:0.008423883):2.523962E-4,(24:0.004306182,23:0.01480246):0.004377032):0.009455729):6.31829E-4,((((58:0.005170012,(60:0.004363127,59:0.003815193):0.001385011):0.001426049,68:0.006462895):0.001912918,(((10:0.01510026,29:0.00951042):0.003988455,((11:0.007304582,6:0.003348893):0.002549168,((63:0.007793855,(21:0.002059328,5:0.004213946):0.008417917):0.00172301,15:0.005687939):0.002555633):0.001441129):8.130636E-4,((31:0.007398734,44:0.004500586):0.004982678,((26:0.01026038,(((8:0.005279447,((34:0.02706492,(20:0.00162011,2:0.002063616):0.00205222):0.001128152,(69:0.00654724,(((64:0.004122098,65:0.006113954):0.001856534,(52:0.01262108,((51:0.009991418,17:0.003087791):0.006212738,(56:0.002891612,57:0.01309841):0.006949428):0.001199063):0.002313946):4.51081E-4,14:0.01058635):0.002059004):0.00493357):0.002504918):1.32502E-4,(53:0.006906806,(((45:0.0225904,33:1.253861E-4):0.002587743,(((16:0.007903195,42:0.01244636):0.006342717,(40:1.472793E-4,41:8.145032E-4):0.005402572):5.881984E-4,(32:0.003356336,(7:0.002997162,39:0.03107082):0.003273861):0.001525212):0.004273519):0.001181281,4:0.003027154):2.571789E-4):0.006465007):0.002337256,(71:0.004888655,(70:0.008025704,46:0.01867906):0.005364045):9.821658E-4):9.220778E-4):0.005727113,(13:0.02112266,(36:0.007199486,((38:0.001276728,35:9.189316E-4):0.004330602,37:0.005820403):0.002607629):0.009810672):0.005527659):0.005377998):0.008794904):0.004275938):0.002111202,(55:0.02185046,(28:0.009491354,(18:0.005796044,19:0.003916146):0.002137351):0.003311068):0.00111562):0.002580517):0.001716084,((30:0.005816155,43:0.006276878):0.002876446,((22:0.005643239,27:0.00973293):0.001811628,(47:0.03451071,25:0.005553222):0.003557171):2.374206E-4):4.586226E-4):0.001209303):0.001908574,54:0.005960026):0.002852788,9:0.00417915):0.002488992,((49:0.003581656,50:0.007394978):0.009834567,12:0.02279782):0.001708509):0.002708398,1:0.01822016);
[100] tree 'run1.5500000'=[&R] (3:0.0123493,((54:0.007741996,(((30:0.01221578,43:0.004219739):0.004936397,(61:0.005718437,(((((67:0.002651429,48:0.004955612):0.003589369,(23:6.675277E-4,24:8.779751E-4):0.01648391):0.002088052,66:0.01057343):0.006736649,((62:0.01158973,72:0.009261492):0.004780671,((((10:0.01595281,((6:0.004748853,11:0.01008398):0.001307382,(15:0.00637712,((21:0.001798496,5:2.231143E-4):0.01193909,63:0.008532354):0.00130102):0.002043734):0.001221117):5.86542E-4,29:0.01331478):0.00237242,((31:0.008796539,44:0.005758421):0.003739683,(((((34:0.03609775,(20:0.004555138,2:0.00525657):0.002323899):1.814928E-4,((8:0.003432476,(69:0.005361589,(((14:0.006738012,56:0.008561756):0.001955815,((64:0.006470304,65:0.006374077):0.001479575,(52:0.01395339,(51:0.006530083,17:0.004230335):0.009597924):0.001898883):7.696697E-4):0.002031344,57:0.02978428):0.003390178):0.005805851):5.865541E-4,((((45:0.01948324,33:0.001906073):0.007707496,(((16:0.009876423,42:0.01506425):0.003268984,(40:0.002380885,41:8.230546E-5):0.004906651):9.499403E-4,((7:0.002335049,39:0.03416198):0.003641522,32:0.004056257):0.00498263):0.009526775):0.004753991,4:0.004061158):0.001261667,53:0.005152001):0.007107198):0.001846093):0.001950008,71:0.002793936):0.001069071,(26:0.01576896,(70:0.01022298,46:0.01462578):0.002097202):0.002469656):0.002605761,(13:0.01932288,(36:0.008898556,(38:1.11499E-4,(37:0.005067361,35:0.003255231):0.001032224):0.004210187):0.005241911):0.009124239):0.002639027):0.005159121):0.005099186,((68:0.004966541,((60:0.003943988,59:0.007960508):0.00144249,58:0.005643247):0.003623794):0.00214161,(55:0.02425024,(28:0.01082709,(18:0.002180459,19:0.008036386):0.008196955):0.002083562):0.001938974):3.716219E-4):0.002642878):0.003425479):0.002425615,((47:0.03874249,25:0.007599541):0.002810937,(27:0.009583065,22:0.0013527):0.002273178):0.001626453):0.003299877):0.001279544):0.004054078,9:0.008411396):0.00358042):0.003868045,((49:0.004940248,50:0.008130686):0.01512647,12:0.01635679):0.002682794):0.004008978,1:0.009399474);
[101] tree 'run1.5505000'=[&R] (((12:0.02204819,(50:0.006711386,49:0.003481005):0.01154106):0.001820052,((30:0.007856443,43:0.005020915):0.007428094,(9:0.007640223,(54:0.005722495,(61:0.003788769,(((((((28:0.006026268,(18:0.003192502,19:0.006569863):0.00589194):0.006419578,((58:0.006269678,(59:0.005394729,60:0.005169968):0.002026132):0.002243731,68:0.003908034):0.00186131):0.0023913,((((31:0.006044147,44:0.005022163):0.004018324,(((((34:0.02977764,(2:0.001430264,20:2.661355E-4):0.00274604):9.349541E-4,((4:0.004696942,(53:0.001728009,(((7:0.007809775,39:0.02473861):0.006925295,((32:0.0095283,(41:6.257966E-4,40:5.774218E-4):0.005388652):6.152528E-4,(42:0.0157896,16:0.01086861):0.00404474):0.001158197):0.001775684,(45:0.02989512,33:0.001090741):0.001508398):0.005188887):1.230851E-4):0.008359557,(8:0.004377908,((((14:0.006837844,(65:0.004017447,64:0.002067952):0.002717398):8.093119E-4,56:0.005551342):5.906166E-5,(52:0.0138013,(57:0.02814887,(51:0.008826569,17:0.002944884):0.007313429):9.915562E-4):0.003458274):0.002960082,69:0.005426463):0.003609524):6.407659E-4):4.571229E-5):0.002886161,((46:0.01478775,70:0.01005882):0.003974451,26:0.009338968):0.003630587):1.674095E-4,71:0.00573636):0.01131749,((36:0.009576332,((37:0.003308014,35:0.001593168):8.532961E-4,38:3.451664E-4):0.006763969):0.007034188,13:0.01891503):0.007037453):0.002584673):0.006302404,29:0.01179622):2.335185E-4,(10:0.01632488,((11:0.009984491,6:0.005050759):0.002987755,(15:0.005593239,(63:0.005864776,(21:0.001325959,5:0.00443629):0.007814818):0.001369685):0.001506107):0.001940238):0.002186472):0.002713833):9.93999E-4,55:0.02368984):0.002928611,((48:0.009921025,67:0.004277895):0.001927099,(23:0.02241487,(66:0.005777157,24:0.009217088):0.003926448):4.670514E-4):0.01085816):0.001344941,(62:0.01198107,72:0.007985994):0.006382617):0.001994248,((27:0.01018748,22:0.002738714):0.00146132,(25:0.005069989,47:0.0380646):0.002303118):0.00231662):0.002237724):4.848375E-4):5.731187E-4):4.919222E-4):0.00473594):0.003566979,3:0.01127096,1:0.01139663);
[102] tree 'run1.5510000'=[&R] (((12:0.02188615,(50:0.005632905,49:0.003019354):0.01435894):0.004232992,(9:0.009451479,((61:0.007719442,((30:0.01808054,43:0.01161542):0.004382263,(((25:0.008388751,47:0.0366358):0.003684802,(27:0.007248226,22:0.003548864):0.001765212):1.238378E-5,((((((58:0.006540456,(59:0.005176399,60:0.005550507):0.002844562):0.001560051,68:0.008974693):0.002958523,(((31:0.006944176,44:0.00368472):0.003944883,((((70:0.0153012,(((((65:0.004021271,64:0.004675319):7.362726E-4,(14:0.006812536,56:0.01841089):0.002354425):0.001871626,((51:0.00442424,17:0.004928496):0.009842917,(57:0.03324782,52:0.01232496):0.001541664):0.001652577):0.005044293,69:0.008447435):0.006524609,((8:0.003050431,((53:0.004281056,4:0.007659047):4.514055E-4,(45:0.02475115,(((7:0.005232704,39:0.02626293):0.003403632,(((42:0.01024596,16:0.008378169):0.004289848,(41:0.001174276,40:3.037643E-4):0.00534057):0.00151139,32:0.008151892):8.471185E-5):0.001053892,33:0.01098261):0.002353559):0.006615037):0.005358154):9.55618E-4,(34:0.0329601,(2:0.001348445,20:0.00172355):0.00122865):9.465503E-4):3.416398E-4):0.003754108):3.893892E-4,71:0.008508953):0.002166644,(46:0.01787353,26:0.01212966):0.003732068):0.005132276,((36:0.006242043,((35:0.002792406,37:0.007108866):0.001769372,38:4.328467E-4):0.006022676):0.007011052,13:0.02078):0.003882535):0.001686911):0.00443874,((10:0.01503334,29:0.007487651):0.001073784,((15:0.006398244,(63:0.008052453,(21:0.006220816,5:0.007201168):0.006446927):0.002416658):0.002489082,(11:0.009912084,6:0.005376054):0.00309948):0.002259):0.004213468):0.005174441):7.080532E-4,((28:0.009445884,(18:0.002998729,19:0.00801603):0.008191483):0.005378157,55:0.0237391):0.001331996):0.001393288,(23:0.02657787,((66:0.005111197,24:0.004428787):0.002265101,(48:0.01643672,67:0.004132204):0.003508881):4.625382E-4):0.009216778):0.002152537,(62:0.0116853,72:0.01169773):0.004913245):0.001524794):8.520934E-4):5.791668E-4):0.003188951,54:0.008219011):0.002603161):0.002788009):0.005690562,3:0.01218755,1:0.009286286);
[103] tree 'run1.5515000'=[&R] (((12:0.02479848,(49:0.0100094,50:0.005655775):0.008769288):0.001671394,(54:0.008418358,(((61:0.005106606,(43:0.005260829,30:0.01036672):0.001441928):1.324197E-4,((27:0.008404943,22:0.004455244):0.003337636,((((67:0.004513224,48:0.008742369):0.005197516,(66:0.004797051,(24:0.001195768,23:0.01199232):0.004869988):0.001642031):0.00573355,((72:0.009809337,62:0.01400896):0.00821198,(((((((36:0.00627121,(38:0.00207327,(37:0.003008263,35:0.002291135):9.557496E-4):0.002506119):0.007876691,13:0.02131854):0.007798505,(31:0.004406647,44:0.002700721):0.004293764):9.138219E-4,((71:0.007799134,((46:0.02732432,70:0.01184138):0.003397722,26:0.01773574):0.002477012):3.379856E-4,((34:0.03082867,(2:0.006323157,20:0.002177401):0.002021141):0.001548344,((((((57:0.02083343,56:0.009118901):0.00775768,((64:0.005967475,65:0.003137905):0.001933099,14:0.01033599):1.016773E-4):0.002501305,((51:0.008418135,17:0.004183152):0.008468955,52:0.01427833):0.002323599):0.001418415,69:0.006982712):0.004158533,8:0.006046624):0.002378162,(53:0.002798403,(((33:0.00114408,45:0.03461925):0.003989946,((40:0.005216879,41:7.767982E-4):0.008142519,((42:0.01177641,16:0.009110699):0.002104617,(32:0.01081706,(7:0.008437689,39:0.02536283):0.005484969):0.001413883):0.001157295):0.004809176):0.005360628,4:0.001843476):5.251993E-4):0.005466441):0.00114803):0.002372418):0.008067586):0.005274982,((10:0.0131502,(((11:0.008251221,15:0.007205712):6.186988E-4,6:0.004918199):0.001893488,((21:0.00483536,5:0.001606558):0.01493628,63:0.009725145):5.83756E-4):0.002115783):0.001484526,29:0.02081436):0.001106108):0.002640863,((68:0.01051643,((59:0.005660709,60:0.00587684):0.002955115,58:0.00673463):6.173559E-4):0.002692588,(28:0.007781559,(19:0.005662998,18:0.004546094):0.004816354):0.005439486):0.001530187):0.003733551,55:0.02629873):9.203168E-4):0.001740425):0.002806475,(47:0.03306872,25:0.005622368):0.001048006):7.811671E-4):0.002706878):0.005260352,9:0.009214467):0.001520618):0.004206308):0.004840304,3:0.009512791,1:0.01491132);
[104] tree 'run1.5520000'=[&R] (3:0.006732594,(((49:0.00792664,50:0.01090311):0.009966703,12:0.02013565):0.001173759,((((62:0.008129033,72:0.008248749):0.006822983,((((((((59:0.00336193,60:0.005795305):0.001217314,58:0.006134951):0.001232471,68:0.005986075):5.182682E-4,(((10:0.01233546,(((63:0.008548736,(21:7.225785E-4,5:0.003240158):0.005800859):0.002512242,15:0.007674495):0.001641592,(11:0.00801574,6:0.005009802):0.001086247):0.002529449):0.003110903,((((((20:6.153859E-5,2:8.235761E-4):0.00372243,(((26:0.01450395,((4:0.004114572,(((((7:0.003318268,39:0.02446153):0.003819364,42:0.01237916):3.005846E-4,(16:0.009044312,32:0.006571526):0.001023369):0.003540925,(40:2.89351E-4,41:1.610225E-4):0.008477173):0.005881263,(45:0.01727414,33:5.552353E-4):0.00345493):0.003673796):9.07085E-4,53:0.003013739):0.003101928):0.001790227,34:0.02668651):0.001704744,((69:0.00493388,((56:0.006004876,(14:0.009926792,(64:0.002578168,65:0.003020582):5.249931E-4):0.001041287):9.204178E-4,(52:0.01279159,((51:0.007783986,17:0.004934643):0.004788367,57:0.01749516):0.002672242):0.002654574):0.002687179):0.002893992,8:0.005593112):1.585616E-4):0.003562335):0.002432128,71:0.006092662):0.001261346,(46:0.01175836,70:0.009367117):0.001219188):0.003849666,(13:0.01411406,(36:0.00524261,(35:6.305801E-4,(37:0.00494027,38:5.07085E-4):0.002737253):0.005439891):0.006955425):0.004683141):0.003318419,(31:0.005858274,44:0.00689363):0.005970301):0.002076404):0.003154216,29:0.009341872):0.001515267):0.001207432,(28:0.01035042,(18:0.002135855,19:0.006159178):0.006931612):0.002772064):0.001227356,55:0.025015):8.777784E-4,((48:0.01237369,67:0.002488891):0.001920332,(23:0.01487217,(66:0.002482193,24:0.005289136):0.007231585):0.004441735):0.008323498):0.001422876,((30:0.01191436,43:0.003407006):0.008379962,(22:0.006151598,(27:0.01016862,(47:0.03418789,25:0.01054453):0.002181278):4.004379E-4):0.001028637):0.004306105):5.309463E-4):9.094815E-4,61:0.005560981):0.003214778,(54:0.009856581,9:0.006026245):1.95932E-4):0.006840703):0.004882054,1:0.008126431);
[105] tree 'run1.5525000'=[&R] (3:0.008042682,((12:0.02056903,(49:0.008375513,50:0.01281584):0.01314209):0.001747403,(((((30:0.01572465,43:0.01296274):0.005302094,((47:0.03815667,25:0.01045158):0.001531152,(22:0.004540025,27:0.01219294):0.001196869):0.004370648):2.812046E-4,61:0.007154946):0.001071945,(((((((59:0.008538738,60:0.002221122):5.866076E-4,58:0.006582887):0.001182047,68:0.003969793):0.003962726,(((((71:0.007099079,((((34:0.03227513,(20:6.985809E-5,2:0.003680907):0.01018135):0.001039201,(69:0.007126793,((56:0.009561501,(14:0.008457178,(64:0.005517449,65:0.002980391):0.001854244):0.001049558):6.586311E-4,(52:0.01735302,(57:0.02541628,(51:0.00738747,17:0.003769345):0.008518428):0.001663878):0.00150721):0.004366257):0.003791851):8.518529E-4,8:0.005347184):0.002228482,(((53:0.001774853,4:0.005779256):0.001449954,(((40:0.003600042,41:2.176156E-4):0.007797471,42:0.01527518):0.001515002,(((7:0.002450326,39:0.02958419):0.00721309,(16:0.006524911,32:0.005214778):0.002410107):7.800078E-4,(45:0.01638354,33:0.003586953):0.004058606):0.001250181):0.007663404):0.0060823,26:0.01494698):0.002279796):0.002436238):0.001452234,(46:0.01783455,70:0.01434148):0.003645644):0.005085048,(13:0.02305672,(36:0.008526721,((35:0.004359725,38:8.054079E-4):0.002077846,37:0.007044734):0.007931857):0.01245396):0.008746363):0.004577234,(31:0.006266677,44:0.00262217):0.003862125):0.005839949,((10:0.01662685,(((63:0.01054162,(21:0.007296765,5:0.002437901):0.01573919):6.933025E-4,15:0.006855421):0.001014576,(11:0.009694373,6:0.008752705):0.002219517):0.005950606):0.001226736,29:0.009451478):0.001134403):0.004970025):0.001764133,(28:0.01039511,(18:0.002917487,19:0.006467337):0.00958063):0.001860268):0.001033006,55:0.02289744):0.00239366,((62:0.01476447,72:0.01522143):0.00716827,((66:5.060101E-4,24:0.002760861):0.005492576,((48:0.01154504,67:0.004927853):0.002176592,23:0.01908377):0.001147433):0.00798326):0.002345724):0.001440293):0.005717783,(54:0.01192072,9:0.01223705):5.233849E-4):0.002356576):0.006725685,1:0.01497169);
[106] tree 'run1.5530000'=[&R] (((43:0.01203726,(((61:0.00687352,54:0.007693993):0.001649356,((22:0.004098949,27:0.01173358):0.001121937,(((62:0.008637143,72:0.01155564):0.006238942,(30:0.00809592,(((((19:0.007841197,18:0.004867689):0.006633817,28:0.01154104):0.001988106,55:0.02422048):5.395659E-4,((68:0.004492037,((59:0.006745266,60:0.005665428):5.443742E-4,58:0.005688669):0.001121545):0.002217842,((29:0.009014805,(((6:0.006674613,11:0.01207002):6.222491E-4,(15:0.009115296,(63:0.009297752,(5:0.005294903,21:0.002490821):0.01396412):0.001650881):0.001233534):0.002770932,10:0.01715749):0.001884237):0.001014102,((44:0.006899601,31:0.006812442):0.004643839,((((((34:0.04301822,(20:0.002405323,2:0.005230174):0.003863035):0.002011114,(((((14:0.01158087,64:0.004005799):3.499845E-4,(56:0.0126073,65:0.005438137):7.356495E-4):0.002282013,(((17:0.004833043,51:0.0126711):0.004969005,57:0.02186236):0.002404096,52:0.01374162):0.002146829):0.003394027,69:0.006488929):0.005834475,8:0.008839971):4.348133E-4):0.001255091,(53:0.003223116,(4:0.004902799,(32:0.00665472,((45:0.02057376,33:0.003078761):0.008664248,(((16:0.01105442,42:0.01891369):0.004303127,(40:7.024818E-4,41:0.001698156):0.007140418):7.670779E-4,(39:0.03082443,7:0.006739315):0.004036814):4.100722E-4):2.332402E-4):0.00767216):4.796392E-4):0.00718306):0.004440662,(70:0.01593732,(46:0.01220393,26:0.009529402):0.004782053):0.001103733):0.001576139,71:0.003512577):0.005290389,(13:0.02613118,(((38:1.008994E-4,37:0.005463442):4.536184E-4,35:0.002418105):0.004150933,36:0.00979046):0.004015635):0.00495825):0.001468165):0.008788649):0.002200959):0.002100644):0.004900548,((48:0.006651963,67:0.003981043):0.004582864,((23:0.02158252,66:0.01265743):0.001262954,24:0.00451919):0.004003477):0.0103847):1.13292E-4):0.002870799):9.274866E-4,(25:0.00670393,47:0.03529595):0.004768895):1.836561E-4):0.003007159):0.001875013,9:0.006985478):0.001026472):0.005515313,(12:0.03055784,(50:0.01063467,49:0.006973505):0.009339127):0.00363289):0.004066668,3:0.0129936,1:0.01205437);
[107] tree 'run1.5535000'=[&R] ((((49:0.009614648,50:0.007602886):0.0174771,12:0.01702195):0.001317856,(((54:0.006408095,((((((((((31:0.00624237,44:0.005877746):0.003701059,(((46:0.01435162,26:0.009371513):0.002620704,(((((2:0.001434669,20:0.001010641):0.003392958,(8:0.00424364,(34:0.02766792,(((33:0.00234152,45:0.03002607):0.002278966,(((42:0.02321744,(40:1.92484E-4,41:0.001714378):0.00336726):0.002159932,(32:0.006112498,(7:0.005153767,39:0.02437025):0.001526594):0.00389498):0.001563358,16:0.01976399):0.002779144):0.003340562,(4:0.005001527,53:0.003435471):0.001047447):0.005829225):0.001440696):9.84937E-4):9.869235E-4,(((14:0.009643392,(65:0.008374203,64:0.002137902):5.315403E-4):0.001849879,(((51:0.008002304,17:0.00664138):0.007832596,(52:0.007204838,56:0.01644068):0.006264518):3.368308E-4,57:0.02213498):5.831157E-4):0.002370296,69:0.008887837):0.004231651):6.502112E-4,70:0.01288849):7.083447E-4,71:0.007976466):3.435983E-4):0.008365474,((36:0.01245054,((35:6.182029E-4,38:1.899745E-4):3.427008E-4,37:0.006022985):0.004559572):0.004550269,13:0.02401486):0.006710784):0.002968227):0.009213804,((10:0.01494618,((6:0.004121563,11:0.01252109):0.003504655,(((21:0.002472924,5:0.002461445):0.009222573,63:0.007374417):0.003708928,15:0.005362896):0.001234608):0.001387732):0.002119228,29:0.0166809):0.001520546):0.002700611,((((59:0.005037604,60:0.003112284):9.183897E-4,58:0.003568333):0.002756021,68:0.003491259):0.002096894,(28:0.007136452,(55:0.02874701,(19:0.008328328,18:0.008431038):0.003417639):0.002263225):0.003233969):1.895955E-5):0.002477668,((48:0.008145481,67:0.00489297):0.002425926,((23:0.01684192,24:0.005942744):0.004164748,66:0.007178787):8.168423E-4):0.008373351):0.001994408,30:0.01746862):0.002248677,(47:0.0329114,25:0.004096996):0.00305307):8.726571E-4,(27:0.007544335,22:0.00544364):0.001619855):0.002422519,(72:0.006778311,62:0.008865963):0.008192603):0.001897033,61:0.0069502):0.002893884):0.001736923,9:0.00596712):0.002731285,43:0.008589594):0.00220173):0.004133467,3:0.01487469,1:0.01150039);
[108] tree 'run1.5540000'=[&R] (3:0.007958942,(12:0.02134557,(((((30:0.00731637,43:0.005522749):0.00681692,((((22:0.005713579,27:0.01068285):2.509231E-4,(((62:0.008581083,72:0.007555086):0.00344741,(((((18:0.009823235,19:0.003785008):0.007417531,28:0.0129833):6.979659E-4,55:0.02787002):0.001765234,(((((((34:0.0223694,(20:4.88141E-4,2:0.00319796):0.003397571):0.002975254,((69:0.007036285,((52:0.0166426,(57:0.0244359,(51:0.006536198,17:0.0021761):0.005293101):0.001250709):9.701996E-4,((56:0.01456875,14:0.006807875):0.001466778,(64:0.002139229,65:0.004519884):0.001074451):0.003246699):0.002229028):0.002096285,(((53:0.003330009,((45:0.02570517,33:3.313905E-4):0.002361353,((32:0.003514534,16:0.01151491):8.675602E-4,((7:0.003993092,39:0.03194583):0.005386254,((40:9.75269E-4,41:0.003037091):0.004682069,42:0.01737336):5.480735E-4):0.001397462):0.003239672):0.003274555):5.353635E-4,4:0.003352974):0.005820102,8:0.005114321):0.001116633):0.002858308):0.001275844,71:0.003399924):0.001388504,(26:0.01254692,(70:0.01023942,46:0.01233442):5.925006E-4):0.001374172):0.008072106,(13:0.01608731,(36:0.006919086,(35:0.001688645,(37:0.001985417,38:2.245503E-4):0.003073716):0.003101522):0.006375986):0.004310314):0.00173469,(31:0.003686547,44:0.005180976):0.004811323):0.004752831,((29:0.01052971,10:0.009740157):0.00298407,((((21:0.004083854,5:0.006593989):0.005772147,63:0.006413739):6.298519E-4,15:0.004888289):6.662465E-4,(11:0.01153289,6:0.004085928):0.003753425):0.001354479):0.001076743):0.003837449):1.453534E-4,((58:0.004450462,(59:0.002705499,60:0.005037555):0.002100952):0.002839997,68:0.005921755):0.002527034):0.003753585):4.676834E-4,(((67:0.003116675,48:0.007351974):0.007050468,(23:0.006976987,24:0.002720004):0.007373992):0.002201347,66:0.005701282):0.008302422):0.00107141):0.001456305,(47:0.04098406,25:0.006999333):0.001910395):0.002428504,61:0.005241618):0.001987567):0.002685661,54:0.008738819):4.283884E-4,9:0.008532373):0.005116528,(49:0.008551697,50:0.01059987):0.01007033):6.243045E-4):0.004374729,1:0.01208123);
[109] tree 'run1.5545000'=[&R] (3:0.009720344,(((((((47:0.03580369,25:0.006867778):0.002452716,(22:0.004151627,27:0.006389665):0.0013777):0.001822248,(((62:0.00759178,72:0.01046814):0.005507527,((55:0.0254158,(((18:0.004498085,19:0.00591949):0.006037768,28:0.00816325):0.005976924,(58:0.005895458,(68:0.006592483,(59:0.006457572,60:0.007553365):7.510077E-4):7.233165E-4):0.002079136):0.001357462):4.978921E-5,(((10:0.00935172,29:0.01225031):0.005964836,((15:0.005569229,((21:0.003310194,5:0.00401478):0.004820369,63:0.00994463):2.379831E-4):0.001416831,(11:0.01065294,6:0.004533937):0.002609072):0.00395698):0.001866338,((((((8:0.004769241,((69:0.006076496,(((52:0.0117758,(51:0.006311139,17:0.006233499):0.006527478):8.768188E-4,57:0.0183938):0.001578293,((64:0.003074883,65:0.002903497):0.00192248,(14:0.006479164,56:0.01131124):9.628187E-4):0.00130163):0.001487769):0.0039231,(34:0.03031013,(53:0.00200287,(((45:0.02155822,33:0.002189471):0.001842719,((40:8.268428E-4,41:0.001167455):0.007543983,((42:0.01762903,(7:0.008107435,39:0.01938693):0.004627843):0.001048896,(32:0.004296297,16:0.008288988):0.001695509):2.960197E-4):0.0029908):0.001982725,4:0.004391718):0.002490799):0.004963914):0.002324779):1.459342E-4):0.001560486,(20:4.878727E-4,2:0.002765246):0.007186013):0.001836489,(71:0.003911107,70:0.01013003):0.001163797):0.00226321,(26:0.008338504,46:0.01417275):0.001712706):0.005541928,(13:0.0176752,(36:0.005549575,(38:0.001297775,(37:0.005793349,35:8.737361E-4):0.001079132):0.005292303):0.008186755):0.006220641):0.003005596,(31:0.004565471,44:0.009381324):0.006107794):0.004190671):0.002170276):0.002641632):0.001241624,((66:0.008515062,(23:0.01076444,24:0.001596872):0.006256012):0.002428744,(67:0.001689379,48:0.007211678):0.003401461):0.008891409):0.001235648):0.004822376,(61:0.005211353,(30:0.01337002,43:0.007221662):0.002569502):3.998311E-5):0.002688356,9:0.007270625):0.001501053,54:0.005841816):0.001897583,((49:0.003284324,50:0.00980145):0.01410892,12:0.01497138):0.002522422):0.007254467,1:0.006093937);
[110] tree 'run1.5550000'=[&R] (3:0.01009598,(((((61:0.003037784,(((47:0.04303927,25:0.007169231):0.00295274,(27:0.006116163,22:0.00699913):0.001158067):0.003045921,((((23:0.002006522,24:1.393644E-4):0.01183904,(67:0.003619986,48:0.008711654):0.003110089):0.002846542,66:0.009458737):0.01213484,((62:0.01197035,72:0.006628321):0.009247482,(55:0.029915,((((60:0.00799377,59:0.00527262):0.002853666,58:0.004407681):0.001501133,68:0.006942025):0.002075745,((((10:0.01642107,((15:0.007696469,((21:0.003199893,5:0.006958354):0.007510484,63:0.007496506):0.001577433):5.933706E-4,(11:0.0111193,6:0.004846046):0.001254135):0.001568956):8.079346E-4,29:0.01251889):0.003150271,((((71:0.002782848,((20:0.003021454,2:0.004253529):0.005682615,(((34:0.03225867,(4:0.005289957,(53:0.007604056,(((7:0.004281035,39:0.03443978):0.006965477,((16:0.01756497,32:0.00510784):0.00262194,(42:0.01679532,(40:0.001948699,41:5.422086E-4):0.009209863):0.001027558):5.85705E-4):0.003293665,(45:0.01589087,33:0.002259777):0.008320034):0.002030365):4.089065E-4):0.006074411):9.567736E-4,(69:0.007613987,(57:0.02447874,((52:0.0141942,(51:0.007849194,17:0.002575321):0.01228166):0.002189431,((64:0.002945737,(56:0.01344533,14:0.006868712):0.002784149):4.420877E-4,65:0.004350633):0.002275966):0.001275803):0.002109903):0.008386851):9.919612E-4,8:0.003008961):2.500742E-4):0.001214569):0.00140346,((26:0.007745466,46:0.01423774):8.25534E-4,70:0.01338925):8.771213E-4):0.007282715,(13:0.02151677,(36:0.003940868,((37:0.005474597,38:6.676146E-4):0.001655597,35:0.002632506):0.008726333):0.005414184):0.005560848):0.002300813,(31:0.005369036,44:0.002420569):0.005861596):0.003829653):0.00392932,((18:0.008165705,19:0.008462046):0.007565135,28:0.01596725):0.005068675):3.922068E-4):0.002295529):8.884783E-4):4.511833E-4):0.004270121):0.001161834):0.001838732,(30:0.01348454,43:0.006090734):0.005423253):0.003111052,54:0.007758025):9.491577E-4,9:0.008739947):0.005380152,((49:0.002079172,50:0.004243269):0.009080802,12:0.01799695):0.002013779):0.003027496,1:0.01469666);
[111] tree 'run1.5555000'=[&R] ((((54:0.007399154,(9:0.008758092,(43:0.01258583,(61:0.002631853,((((72:0.00718921,62:0.007899597):0.004787208,((((29:0.008620309,(10:0.01150191,((63:0.01241071,(21:0.004153173,5:0.004360348):0.009979279):5.278088E-4,(6:0.006440359,(15:0.006391603,11:0.01144614):9.939212E-4):9.651438E-4):9.424015E-4):0.003569175):6.683442E-4,((31:0.003977024,44:0.002314097):0.005766283,(((((((69:0.007554659,((57:0.02787357,((56:0.01106777,(64:0.003478416,65:0.002766915):0.001354729):0.001233911,((51:0.007455765,17:0.002954022):0.008338432,52:0.01503044):0.002156566):0.001626647):0.001088786,14:0.005840244):0.00405991):0.005531182,8:0.002376779):0.001418613,(34:0.02383851,((4:0.002532227,((45:0.02379081,33:0.001005753):9.204633E-4,(((7:0.007563986,39:0.03015388):0.004098992,32:0.003952771):0.002804266,((40:0.00113878,41:4.161452E-4):0.004977061,(42:0.01223035,16:0.01066699):0.001763774):0.001833902):0.005739099):0.002546868):3.379485E-4,53:0.004720697):0.001440411):0.00452022):4.418367E-4,(2:0.003452467,20:4.649739E-5):0.005437894):0.004392548,71:0.003443689):3.513857E-4,((46:0.01588242,26:0.01133369):0.00304374,70:0.008446076):0.001449059):0.006870842,((36:0.006203424,((38:7.812437E-5,35:0.008185616):5.692291E-4,37:0.003504934):0.004728568):0.004118529,13:0.02068677):0.005221079):0.002486784):0.007299748):0.00482116,(((60:0.003373807,59:0.006867646):0.001099226,58:0.003852918):8.491418E-4,68:0.006476123):0.004258136):2.078976E-4,(55:0.02159682,((19:0.003378821,18:0.004973586):0.006183317,28:0.008997262):0.003452295):0.002407801):8.512455E-4):3.848778E-4,(((24:0.004817127,23:0.02118661):6.677986E-5,(48:0.008910892,67:0.002106123):0.003455146):0.002872875,(66:1.147514E-4,30:0.001359634):0.01239942):0.007006171):0.002007162,((47:0.03637863,25:0.007101797):0.002661068,(22:0.004517417,27:0.008968502):0.002205213):3.69692E-4):0.002623322):0.001455104):0.002846769):6.801653E-4):0.004111575,(49:0.004107251,50:0.005924257):0.0223277):5.70734E-5,12:0.02003789):0.003031834,3:0.01080337,1:0.01002768);
[112] tree 'run1.5560000'=[&R] (((49:0.01041467,50:0.009726495):0.01037164,(12:0.02562052,(((43:0.0102574,((27:0.009017707,((61:0.004072695,((55:0.02071324,(((19:0.007529766,18:0.006779733):0.005308011,28:0.008721624):0.004897377,((((60:0.008513095,59:0.003450424):7.555899E-4,58:0.003638002):6.13747E-4,68:0.006277722):0.003355887,((29:0.01194974,(10:0.01265667,(((21:0.001992378,5:0.003401709):0.01138157,((11:0.01135627,15:0.005692257):4.714228E-4,6:0.006330897):6.220514E-4):5.406204E-4,63:0.01279435):0.001377484):0.001720651):0.002009466,((((36:0.005936913,((38:6.837512E-4,37:0.005295217):5.78015E-4,35:0.005886068):0.003806881):0.009051982,13:0.01764075):0.007687881,((46:0.01584946,26:0.01064155):0.00100382,((((69:0.004822477,(((56:0.01224945,14:0.007312991):3.385131E-4,(64:0.001990995,65:0.004941045):7.357763E-4):0.00117827,(52:0.01659781,((51:0.00364121,17:0.002966963):0.006983371,57:0.02410986):0.00180697):0.002276959):0.00430192):0.003520079,((((33:9.015623E-4,45:0.02306197):6.119939E-4,((((7:0.006849284,39:0.03305905):0.006510457,(40:0.001602675,41:1.325998E-4):0.005602049):6.036512E-4,(32:0.003737872,16:0.008646035):0.00242687):0.004167885,42:0.01467349):0.001870624):0.004937889,(53:0.004341841,4:0.002823008):3.169879E-4):0.003969107,(34:0.0285228,8:0.006144797):9.225399E-4):2.85949E-4):2.87426E-4,(2:0.001764768,20:1.327163E-4):0.006364285):0.001385007,(71:0.005352294,70:0.009425038):3.737334E-4):0.001923907):0.002826753):0.0025761,(31:0.003777693,44:0.005743431):0.002381009):0.005575076):0.004923004):9.037523E-6):5.92019E-4):0.001160301,((24:0.004773314,(48:0.007571786,67:0.003138747):0.001833208):0.005475526,(23:0.01887505,(66:0.002586081,30:0.01307945):0.00194872):8.435486E-4):0.007214042):3.311422E-4):4.093976E-4,(72:0.007714554,62:0.01211192):0.004413541):7.739754E-4):4.103413E-4,(22:0.004052668,(47:0.03408436,25:0.004676913):0.001956175):2.610153E-4):0.001803678):0.00462255,54:0.00812138):2.673112E-5,9:0.009271067):0.004614015):1.172659E-5):0.003173102,3:0.00892117,1:0.01097609);
[113] tree 'run1.5565000'=[&R] (3:0.01273369,(((49:0.0121598,50:0.01114312):0.01070665,12:0.01812051):0.002603763,(9:0.008985225,(((((47:0.05562019,25:0.007604942):0.004156578,(27:0.00566491,22:0.006891317):0.00285952):0.001703989,(((48:0.01114415,67:0.002325567):0.003734481,((24:3.317131E-4,23:0.01400445):0.004574921,66:0.01210682):9.005631E-4):0.007716707,(((((68:0.00604322,(58:0.005469904,(60:0.005745314,59:0.006754918):5.61095E-4):0.002517023):0.002103877,((((((63:0.0106399,(21:0.002844889,5:0.007001876):0.00521223):0.002633486,15:0.00612234):9.869119E-4,(11:0.01097059,6:0.006108903):0.001557644):0.001922083,29:0.01087595):5.254718E-4,10:0.01237295):0.001778248,((31:0.00451089,44:0.004158619):0.004182203,((13:0.02526623,(36:0.006457041,((37:0.005182151,38:8.940659E-5):8.19107E-5,35:0.003794287):0.0071512):0.009490297):0.007179758,((((46:0.01237056,26:0.007292293):0.001883288,70:0.008555823):0.002774904,71:0.006213724):6.460703E-5,((20:0.001075527,2:0.009587303):0.005193851,((8:0.005681923,(69:0.006886338,(57:0.02371035,((((52:0.01457276,(51:0.0073634,17:0.004353078):0.009993488):0.001542182,(65:0.004332454,64:0.007631704):0.001144858):0.001201273,14:0.007941215):8.055832E-4,56:0.01095565):0.002490213):0.001030957):0.001963975):0.002451756,(34:0.02616957,(((32:0.0063929,((7:0.008485312,39:0.02437332):0.008142254,((40:6.309427E-4,41:0.001013006):0.007109445,(16:0.008330525,42:0.01765863):0.001273773):0.001353629):8.526208E-4):0.004645061,(33:0.003407923,45:0.02737869):0.001269457):0.006525224,(53:0.005464236,4:0.006753484):2.927576E-4):0.004398005):0.002884005):0.002215324):0.002572471):0.003124855):0.002946419):0.00584528):0.002119256):0.001456126,((18:0.004154781,19:0.008704225):0.008375754,28:0.009188963):0.004118648):0.003273987,55:0.03105252):0.002546622,(62:0.0133238,72:0.008990865):0.008963874):6.641268E-4):0.001808556):0.001294186,((30:0.006234807,43:0.004402206):0.006901322,61:0.00720539):2.233235E-4):0.001885157,54:0.009123971):0.001798908):0.004167819):0.002845871,1:0.01253021);
[114] tree 'run1.5570000'=[&R] (3:0.01232884,((9:0.004134076,((((((47:0.03408854,25:0.009270338):0.001945323,(27:0.007873828,22:0.005616653):0.001307287):6.222527E-4,(((((68:0.004815079,(58:0.005204401,(60:0.004416147,59:0.002524245):0.004505868):0.00337057):7.721307E-4,((29:0.009618288,(10:0.01204483,(((63:0.007571036,(21:0.00349398,5:0.004119816):0.005537171):0.003430778,15:0.004153414):0.00228296,(11:0.008021728,6:0.006467963):0.001462211):0.001798359):0.002232391):0.00133177,((31:0.002429931,44:0.006954764):0.005067996,((((26:0.01171087,(46:0.01487707,70:0.01474022):8.971814E-4):0.001351752,71:0.009299094):0.001154304,(((34:0.02585808,(53:0.002731431,(4:0.006143769,(((((16:0.01311403,42:0.01550701):4.09344E-4,(40:2.235628E-5,41:5.564385E-5):0.009997833):1.823638E-4,32:0.007845181):1.176254E-4,(7:0.008955017,39:0.02719309):0.006714206):0.001723572,(33:0.001071011,45:0.02163517):0.006986587):0.004226511):0.001613559):0.002830113):0.002179123,((69:0.01100904,((((52:0.01319723,(51:0.008597009,17:0.003628207):0.007686261):0.001477495,(65:0.00420021,64:0.003588083):0.001768436):1.723644E-4,14:0.007611463):0.002578025,(56:0.001710771,57:0.01054868):0.01702099):0.003366818):0.001769343,(20:0.002228918,2:0.00337116):0.004357831):0.003014643):5.302395E-4,8:0.004545489):0.003355839):0.004239074,(13:0.02272567,(36:0.006767414,(37:0.003497276,(35:0.004057323,38:8.496313E-4):0.001058357):0.003158912):0.01218599):0.007741382):0.002329725):0.004763232):0.003929982):0.002733365,((18:0.004580966,19:0.003571817):0.009796364,28:0.008508233):0.002429467):0.002073438,(55:0.03279004,(62:0.01341954,72:0.008372927):0.00232918):0.001583197):0.002959886,(((66:0.002495045,24:0.005333282):0.003980496,23:0.01490147):0.002341155,(48:0.009039222,67:0.004164387):0.004311962):0.01183907):0.00266843):2.989407E-4,61:0.00762961):0.001214016,(30:0.01010486,43:0.006765814):0.006790104):0.00106538,54:0.005980776):3.988611E-4):0.004740459,(12:0.01790483,(49:0.004356965,50:0.009899341):0.01253028):0.002030147):0.004220871,1:0.009921379);
[115] tree 'run1.5575000'=[&R] (3:0.007715163,((9:0.007906454,(54:0.0102503,(((61:8.465049E-5,30:0.002743803):0.00762788,((((23:0.01395551,(67:0.003092654,48:0.01091949):4.263134E-4):0.003218256,(66:0.006274544,24:0.01180045):5.642004E-4):0.009180032,((((68:0.003607977,(58:0.005077776,(59:0.004825111,60:0.003906273):5.703666E-4):0.002199537):0.001521295,((18:0.006223733,19:0.005490093):0.003769743,28:0.01166071):0.003065096):0.00155343,((((((21:0.003101599,63:0.007448903):9.81786E-4,5:0.007168761):0.001798253,15:0.002974565):0.003050356,(11:0.004963751,6:0.003051989):0.003153965):0.001357607,(29:0.007294941,10:0.01165983):0.001921684):8.820329E-4,((31:0.004777092,44:0.004681416):0.003643827,((71:0.006122761,((((((4:0.005363081,(53:0.002379092,((((16:0.007763627,42:0.01358239):0.001645517,(40:0.001526606,41:1.230447E-4):0.005419259):3.134087E-4,((7:0.001373979,39:0.02961684):6.768951E-4,32:0.005062796):0.002573818):0.008192026,(45:0.02445073,33:5.31841E-4):0.003355112):0.00140551):8.338409E-4):5.25247E-4,34:0.03131495):0.006768736,8:0.008055598):0.001832208,(69:0.007631138,((52:0.01332621,(51:0.007313736,17:0.004883879):0.008945211):0.002715005,(14:0.009151474,((65:0.002937541,64:0.005164046):0.00190117,(56:0.002819335,57:0.01595325):0.007791282):2.542972E-4):0.001131728):0.001574704):0.003758407):9.605822E-5,(20:2.990367E-4,2:0.002358465):0.004210424):0.002740694,(26:0.009709574,(70:0.01081107,46:0.01627499):0.00236846):0.001713165):1.409131E-5):0.004425995,(13:0.01979974,(36:0.006555783,(37:0.002831119,(35:0.002222377,38:0.001326589):4.800358E-4):0.005828365):0.007204358):0.005540554):0.001762368):0.003523965):0.002332097):0.001830725,((62:0.009657777,72:0.007620045):0.006099688,55:0.01878609):0.001563932):0.00306866):0.003056761,((47:0.02761699,25:0.005264215):0.004537769,(27:0.007213326,22:0.005478517):0.001397408):6.419166E-4):9.521041E-4):0.001673897,43:0.008115311):0.004060237):0.001878208):8.556365E-4,(12:0.02098273,(49:0.00600335,50:0.007131953):0.0108054):0.001593068):0.002271658,1:0.0142153);
[116] tree 'run1.5580000'=[&R] (((((((((((((30:0.01103327,66:0.005048982):1.749289E-4,23:0.0154766):0.001288934,((48:0.00887263,67:0.002248104):0.002227765,24:0.0080327):0.003647427):0.005905928,((72:0.01125023,62:0.008100288):0.004928546,((((58:0.005348215,(59:0.00446764,60:0.007119636):0.001224967):5.704269E-4,68:0.002772809):0.002545166,(((((70:0.01345945,(46:0.01196509,26:0.009667165):0.002145307):0.002934722,(71:0.001986439,((((69:0.00804812,((14:0.0119715,(65:0.004063556,64:0.003505816):2.174052E-4):0.002710693,((52:0.01028926,56:0.00587463):0.003018409,((51:0.004967544,17:0.002816186):0.007021127,57:0.0208591):0.005817549):0.002152066):0.002100101):0.004406759,8:0.002821743):3.364021E-4,(((33:0.001567923,45:0.02029217):0.006242406,(((16:0.009730665,42:0.01145979):8.114254E-4,((7:0.006278866,39:0.02886035):0.005578358,(32:0.00477852,(40:0.002369353,41:3.398493E-4):0.006466515):4.605681E-4):4.201256E-4):0.007458449,(4:0.005276111,53:0.00254538):5.396081E-5):4.02857E-5):0.004352251,34:0.03529191):0.001934482):0.005648644,(2:0.001166132,20:0.001264051):0.002831394):0.003819342):0.001306097):0.007219357,((36:0.01069171,(38:6.353369E-4,(35:1.552898E-4,37:0.008060436):7.500686E-4):0.004854383):0.009596474,13:0.01948709):0.005844478):0.001985722,(31:0.003309798,44:0.005965082):0.00307508):0.004747285,(((6:0.002504549,11:0.00911702):0.001756978,(15:0.003511534,(63:0.00503778,(21:0.003399354,5:0.005682474):0.005522288):0.001137359):0.001685371):0.002301791,(10:0.01017436,29:0.008944049):0.001578629):7.42435E-4):0.00466227):0.001327941,((28:0.01040403,(19:0.008616458,18:0.006691806):0.005365998):0.001400916,55:0.02341484):0.001584919):0.005589885):0.002136206):0.002732451,(27:0.008373587,22:0.00524493):5.496041E-4):9.71789E-5,(47:0.03185249,25:0.005817824):0.003825562):9.36026E-4,43:0.006527051):0.002033547,61:0.004023264):6.257672E-4,54:0.007696533):0.002090571,9:0.008950262):0.002612367,(49:0.003705018,50:0.01560978):0.0109566):2.035335E-4,12:0.02202053):0.00543979,3:0.006690309,1:0.009672381);
[117] tree 'run1.5585000'=[&R] (((12:0.01970706,(50:0.00972872,49:0.005176256):0.01514167):6.366272E-4,(((((22:0.003058705,27:0.007132115):0.001129036,((30:0.01365515,((((67:0.006298684,48:0.007448461):0.002701436,23:0.02053148):0.001641905,(24:3.204107E-4,66:0.001294812):0.008623492):0.007533632,((55:0.0227009,(((18:0.00144661,19:0.007676089):0.00556075,28:0.007141932):0.009259753,((29:0.0142458,((((36:0.006016817,((38:0.002472579,37:0.006217486):2.396162E-4,35:0.002875611):0.00498052):0.006216502,13:0.02069566):0.004742721,((((34:0.03574241,(4:0.003237991,(53:0.002998539,((33:0.001154084,45:0.02152436):0.002388404,(((41:0.001676658,40:1.219335E-4):0.007307903,(16:0.01448961,42:0.01207365):0.004286361):6.307119E-5,((7:0.004012931,39:0.03199147):0.004419199,32:0.006347191):0.002261657):0.003298585):0.004363693):0.001168886):0.008555648):2.714119E-4,8:0.002571466):3.422481E-4,((2:0.009139872,20:6.346686E-6):0.004962251,((71:0.004895567,((46:0.012879,26:0.01316626):0.003982644,70:0.015662):0.003263696):0.001998882,(((57:0.02237854,((64:0.004715904,65:0.005138029):0.001224699,(14:0.006723339,56:0.01113358):1.621921E-4):7.717655E-4):4.450894E-4,(52:0.01049232,(51:0.009775894,17:0.004903275):0.009894948):0.002267031):0.002096431,69:0.005290144):0.004526487):1.220902E-4):0.002755927):0.008346426,(31:0.004321842,44:0.003809739):0.003521606):5.944699E-4):0.005656624,((((63:0.008789248,(21:0.005505402,5:0.006770537):0.008276209):0.001153403,15:0.006601773):0.001274118,(11:0.01012129,6:0.005510109):0.0024814):0.0023495,10:0.01174819):0.001224101):0.001409696):0.004629842,(((59:0.004689252,60:0.004445734):5.287038E-4,58:0.004630485):7.129269E-4,68:0.004023704):0.001253465):9.342869E-4):9.795567E-4):0.0012328,(62:0.00948027,72:0.003669797):0.01017907):0.004581757):0.001244837):8.738501E-4,(25:0.004436066,47:0.02518207):0.004754487):4.292995E-4):0.00193606,(54:0.008670694,61:0.002271985):0.003205983):0.003470571,43:0.01579673):0.001239946,9:0.00925152):0.001442347):0.002918816,3:0.00856273,1:0.01469267);
[118] tree 'run1.5590000'=[&R] (((9:0.00752337,(54:0.00553765,(43:0.01148748,(61:0.003378858,(((47:0.0369128,25:0.005163145):0.004454911,(22:0.004896754,27:0.009712607):0.001159512):4.483333E-4,((((((59:0.005355002,60:0.004643998):0.002319816,58:0.006196259):0.00134922,68:0.006920586):0.004270021,((((10:0.01119235,29:0.009543496):0.001735837,(63:0.009879241,((15:0.003652834,(21:0.002896201,5:0.002030874):0.0118495):2.747041E-4,(11:0.007338645,6:0.00610297):7.049308E-4):1.149801E-4):0.003001596):0.002196048,((((71:0.00274248,((8:0.003627671,((((((40:2.23314E-4,41:3.648707E-4):0.007946997,((16:0.01200271,42:0.0127652):0.003203703,32:0.01211384):6.061146E-4):8.87648E-4,(7:0.003786016,39:0.02831595):0.005106859):0.006499452,(33:7.743933E-4,45:0.01941112):0.005841673):0.003215555,4:0.002151832):3.63096E-4,53:0.004909511):0.01029877):0.001342849,((69:0.006316864,((((51:0.01000759,17:0.004107252):0.007220634,57:0.01943528):0.002038982,52:0.01967436):0.001424589,((14:0.009294677,56:0.01336879):2.260266E-4,(64:0.002413243,65:0.003091222):0.00147989):0.00352974):0.004572615):0.00407319,((2:0.003369925,20:6.156853E-4):0.002839246,34:0.03322888):0.001969862):4.162638E-4):0.003236468):0.001461887,((46:0.01194322,26:0.008099379):0.001691725,70:0.01260085):0.00229031):0.003522481,((36:0.01170968,((35:0.004374767,37:0.004379471):5.91255E-4,38:2.067779E-4):0.005484137):0.008033025,13:0.02094584):0.007256339):0.003367967,(31:0.005789172,44:0.005747863):0.003514923):0.005841856):0.002710037,(28:0.008627671,(19:0.006651901,18:0.004111563):0.00649196):0.004677564):5.25675E-4):0.00360508,55:0.02592895):0.002800871,((72:0.009165708,62:0.007230705):0.005446475,((66:0.007335485,(30:0.004857952,23:0.009185802):0.009089994):0.002166987,(24:0.006510199,(48:0.005767154,67:0.009964061):0.00312694):0.008913588):0.008372871):9.370805E-4):0.003617497):0.001650237):0.001676453):0.002091832):0.002676619):0.001650902,((49:0.006589018,50:0.008741551):0.01622798,12:0.02187786):6.653059E-4):0.002850604,3:0.007175781,1:0.009507969);
[119] tree 'run1.5595000'=[&R] (((((61:0.006122003,(((((((24:0.002854364,23:0.01932673):0.003777736,66:0.006272257):0.006006177,(67:0.005924872,48:0.01591389):0.001347571):0.008055253,((62:0.009244049,72:0.00733068):0.008836677,(((((58:0.005987991,(60:0.007897201,59:0.005835154):8.995319E-4):6.994328E-4,68:0.00451342):0.002156627,((18:0.004956456,19:0.007202795):0.005880102,28:0.01310073):0.002960439):0.001006697,(((10:0.01318148,(63:0.01208837,(((21:0.001804037,5:0.00532956):0.00677334,15:0.005371584):0.002668041,(11:0.009792971,6:0.00501259):4.942151E-4):0.001346925):0.001054366):4.9234E-4,29:0.00970257):0.001601599,((((36:0.01243525,(35:5.296928E-4,(38:7.875161E-5,37:0.005269876):0.001733576):0.008676223):0.005905116,13:0.0181524):0.005880711,(((8:0.005597371,(((34:0.0283754,(2:0.001045535,20:2.167118E-4):0.004383206):0.004904017,(53:0.004491255,((33:0.004795342,(((42:0.01478075,((41:5.69253E-6,40:4.715168E-4):0.005831977,(16:0.01181096,32:0.006121013):0.001318896):0.001016823):0.001074685,(7:0.003703877,39:0.03075937):0.003659672):0.003704544,45:0.02425281):0.001123876):0.002078937,4:0.003241334):2.099584E-5):0.006132318):6.768925E-5,((57:0.02829706,(((52:0.01549329,(51:0.008387942,17:0.004129762):0.01150492):0.001432667,((65:0.004307577,64:0.004447176):0.002995772,56:0.01327411):3.490695E-4):8.535691E-4,14:0.006584906):0.001516158):0.001321029,69:0.004970976):0.004579148):9.573006E-4):0.002295973,((46:0.01736069,26:0.01044067):0.001325912,70:0.01406772):0.003070118):0.001393443,71:0.006492219):0.004816849):0.003548677,(31:0.009765671,44:0.006510942):0.003781027):0.004857876):0.005481869):8.568878E-4,55:0.02447894):0.001997898):7.046061E-4):0.001999879,30:0.01375444):0.001559258,(25:0.005717024,47:0.03165394):0.00265504):0.001095293,(22:0.003523814,27:0.01176935):9.46855E-4):0.002598277):5.96985E-4,43:0.01638148):0.005525397,(54:0.00426669,9:0.01182901):9.37285E-4):0.002753265,((50:0.005163952,49:0.008127019):0.0124959,12:0.02423215):0.001711306):0.004883147,3:0.007033305,1:0.01510165);
[120] tree 'run1.5600000'=[&R] (((54:0.005925862,(((((66:0.008180376,((24:0.004466933,(48:0.007555708,67:0.005271115):0.003421956):0.003296299,23:0.0186599):8.064573E-4):0.009739702,(((((19:0.003018726,18:0.00635636):0.01093438,28:0.0104978):0.001172243,55:0.02039634):4.967023E-4,((68:0.005093708,(58:0.005622267,(59:0.00389242,60:0.004799219):0.002844893):8.325559E-4):0.002230479,(((10:0.01901552,29:0.008712948):0.002697399,(((5:0.003962488,21:0.001846702):0.008304926,(15:0.006163039,63:0.008850509):2.410679E-4):8.209103E-4,(6:0.003398011,11:0.007790914):0.0021938):0.001457276):0.001827455,((((70:0.0116561,(71:0.006929335,((((4:0.005854031,((33:0.001682315,45:0.01640837):0.00272118,(((39:0.02919751,7:0.006703094):0.003702983,32:0.006205015):0.001920268,((42:0.01267713,16:0.00980221):0.002242571,(40:0.002050033,41:2.080829E-4):0.004544981):0.001468831):0.001406174):0.004484948):5.310992E-4,53:0.004282542):0.005767508,((((14:0.009213279,((65:0.004840505,64:0.004504534):0.001765416,56:0.01344537):8.180197E-7):0.001657491,(52:0.01422734,(57:0.02412226,(17:0.003959031,51:0.006529997):0.01031919):0.00151247):0.00132699):0.002643501,69:0.00785893):0.003685745,(34:0.02609382,8:0.001688865):0.001607905):9.162814E-5):0.00156528,(20:0.002461185,2:0.002851075):0.003340674):0.001756396):0.001538275):0.002154419,(26:0.009328767,46:0.017784):0.003224238):0.003690813,(13:0.02117747,(((38:3.532759E-5,37:0.002551684):0.001061438,35:8.768484E-4):0.002549362,36:0.009741195):0.00551285):0.007651618):0.001781888,(44:0.004858213,31:0.004870382):0.002414402):0.006534901):0.001769714):8.094767E-4):0.001441521,(62:0.006131784,72:0.007564385):0.009407698):3.244518E-4):0.002756488,(((25:0.004668749,47:0.03327566):0.002138929,(27:0.01306746,22:0.003893929):0.001026806):6.381146E-4,(30:0.008449558,43:0.007338833):0.007113121):2.003497E-4):0.00323204,61:0.003610597):0.001821878,9:0.00735748):0.001094683):0.00131276,(12:0.01800931,(50:0.006333746,49:0.005012961):0.01593004):7.186413E-4):0.004139883,3:0.01007492,1:0.01069014);
[121] tree 'run1.5605000'=[&R] (((12:0.02462665,(50:0.007358522,49:0.006910824):0.01083399):5.53962E-4,(((((((((48:0.007870505,67:0.006692289):0.003253458,24:0.008975408):0.002501582,(66:0.006899961,23:0.02246459):8.038556E-4):0.008244482,((((68:0.006784472,(58:0.004847452,(59:0.006872634,60:0.006315319):0.001680521):9.390892E-4):0.005044961,((29:0.01146322,(((6:0.002952366,11:0.009257417):0.0019307,((63:0.009906395,(5:0.007521344,21:0.004861193):0.00371187):0.002026343,15:0.006704543):9.792988E-4):0.00231091,10:0.01613329):0.001076019):0.002985071,((((26:0.0166244,((71:0.004833098,70:0.01730324):0.001230906,((((53:0.002655768,4:0.00365123):0.001165522,((33:4.036528E-4,45:0.02894142):0.002313738,((16:0.01511031,(40:0.001754292,41:3.441165E-4):0.009971801):4.486439E-4,(42:0.015927,(32:0.01046684,(39:0.024522,7:0.004607385):0.006834077):4.1942E-4):9.413203E-4):0.003800843):0.003665568):0.00614313,(((((14:0.01070395,(((52:0.01514881,(17:0.003332373,51:0.00861041):0.008522058):0.002526096,56:0.01464897):7.704088E-5,(65:0.003141849,64:0.005729764):0.001761473):0.002086161):0.001052839,57:0.02821145):0.003760528,69:0.00855026):0.003990234,34:0.04074444):9.311743E-4,8:0.006652321):2.259549E-4):3.472193E-4,(20:0.002419074,2:5.864693E-4):0.003649003):0.004352912):0.002456143):4.29256E-4,46:0.01915326):0.005446799,(13:0.02563414,(((37:0.00628239,35:0.001164591):0.002406239,38:0.00118598):0.008250105,36:0.008125263):0.003629079):0.006956597):0.003318428,(44:0.005747783,31:0.00506045):0.007886107):0.005074925):0.003056148):7.08149E-4,(((19:0.003706981,18:0.006089357):0.005266248,28:0.009374085):0.003306623,55:0.02475461):9.146233E-4):0.001332733,(62:0.01182394,72:0.008832486):0.005417319):0.003278426):0.002032446,((27:0.01004537,22:0.006073907):0.001901189,(25:0.005785367,47:0.03865953):0.005240829):8.096051E-4):0.00147666,61:0.005938759):0.00181313,(30:0.01696416,43:0.005002753):0.00696282):0.001609187,54:0.006759654):0.001656954,9:0.006359449):0.004109409):0.0023254,3:0.008433019,1:0.01065763);
[122] tree 'run1.5610000'=[&R] (3:0.004378922,(((49:0.006862617,50:0.00977308):0.01300438,12:0.01722831):0.001302746,(54:0.009035094,((43:0.006859734,(((((((24:6.150263E-4,23:7.654314E-4):0.01173152,(48:0.01252222,67:0.002451034):0.003233061):0.001666317,66:0.007786661):0.01150803,(62:0.01111959,72:0.009647457):0.005388585):0.001423947,((((((59:0.004105999,60:0.006416492):4.915622E-4,58:0.002890199):8.881203E-4,68:0.005298877):0.001945261,((18:0.00245492,19:0.005380318):0.006831917,28:0.007798249):0.002821666):4.888846E-4,((((13:0.02037293,(36:0.004384605,(38:8.061823E-5,(35:9.203553E-4,37:0.001495327):0.002274653):0.004243644):0.006233079):0.007202389,(((((20:5.734851E-4,2:0.003375777):0.002752533,(8:0.004926012,(34:0.02873812,(53:0.001811349,(4:0.007024124,((((16:0.01220446,42:0.009168872):0.001511742,(40:0.002145757,41:9.522848E-4):0.004290443):0.001107754,((7:0.003354781,39:0.02709178):0.003886371,32:0.004539445):0.003154966):0.003869442,(45:0.02603418,33:0.001663378):0.004632591):0.002483496):7.735575E-4):0.003684561):7.804644E-4):0.002432609):7.020177E-4,(69:0.007178019,((((64:0.002146559,65:0.006518934):9.85921E-4,56:0.02126093):2.071198E-4,14:0.00680457):0.002021016,((57:0.02148051,(51:0.005994334,17:0.003909397):0.007403019):0.001548807,52:0.01559132):0.003023801):0.005005233):0.003296094):0.003227811,71:0.005816813):0.001205936,((46:0.01456079,26:0.01185639):0.003095865,70:0.009476569):0.002235093):0.005873025):0.002684052,(31:0.004927136,44:0.004421999):0.002228494):0.002475836,((10:0.01036847,((15:0.004780584,(63:0.008109469,(21:0.002227579,5:0.00174048):0.009837771):7.186171E-4):0.001026603,(11:0.0099781,6:0.003192097):0.001056986):0.002632011):0.001404378,29:0.008336922):0.001727927):0.004595402):0.001460548,55:0.01961509):0.002895972):0.001608132,((27:0.004310063,22:0.002863853):0.001937137,(25:0.00563991,(47:0.02870471,30:0.01350912):0.001614599):9.520148E-4):3.477677E-4):0.001421563,61:0.005979331):0.001813688):0.00233373,9:0.008595608):8.067006E-4):0.002009685):0.003197598,1:0.01122972);
[123] tree 'run1.5615000'=[&R] ((((50:0.003852208,49:0.005417801):0.0145828,12:0.02224453):0.002936351,((9:0.009114058,((((55:0.02486426,((((18:0.008613644,19:0.008088505):0.003692303,28:0.009039452):0.009011688,(68:0.005939643,((59:0.003642293,60:0.005069037):0.002068538,58:0.009278358):0.004246217):0.003370605):1.548631E-4,((((((8:0.005199793,(((4:0.001193462,((45:0.01893105,(((7:0.003896422,39:0.02217063):0.004973567,((16:0.00908582,42:0.01641031):0.00221543,(41:1.093539E-4,40:3.531779E-4):0.004792706):1.984662E-4):6.025474E-4,32:0.007944306):0.002650457):0.001389645,33:0.005809337):0.003506967):0.001167614,53:0.00264385):0.005537865,34:0.02628132):0.002111867):9.287035E-4,(((2:3.748547E-4,20:0.002289942):0.006062975,71:0.006849406):6.856301E-4,(((((65:0.003044782,64:0.002332878):0.001340929,(((51:0.008957548,17:0.002966556):0.008643005,52:0.01295174):6.029995E-4,56:0.008498796):0.001410345):8.91907E-4,14:0.006447473):4.037639E-4,57:0.02570717):0.003829405,69:0.005848345):0.005617526):0.001459472):0.002025957,((46:0.01469724,70:0.01473226):0.001766284,26:0.006665818):0.001893956):0.01077219,(31:0.005311629,44:0.004375088):0.004749544):0.00136867,((36:0.009162565,((37:0.003294423,38:9.177365E-4):5.603394E-5,35:3.436879E-4):0.005784402):0.01039983,13:0.01615598):0.003847416):0.009539915,(29:0.01713157,(10:0.008514311,((11:0.01026108,6:0.004094575):0.003609437,(15:0.006032101,((21:0.002319928,5:0.004354593):0.007029084,63:0.0110239):0.001678914):0.002092749):0.001586259):0.001774249):7.652161E-4):0.004234349):0.001572043):0.00191533,((((66:0.007317367,23:0.01295668):0.001183515,67:0.001030301):0.001515639,48:0.01702988):0.001718239,24:0.004424765):0.009841512):0.004392538,((((27:0.006421909,(62:0.01097696,72:0.01004938):0.005260695):0.003126679,22:0.003822985):6.477286E-4,(47:0.0347514,25:0.006909938):0.001669535):2.328349E-4,(43:0.008891161,30:0.009952889):0.006134628):9.113513E-4):0.001260592,61:0.005798493):0.001263149):4.665922E-4,54:0.005167443):0.004262384):0.002639738,3:0.01158858,1:0.0151247);
[124] tree 'run1.5620000'=[&R] (((9:0.00457761,(54:0.005941582,(((43:0.0059479,30:0.007107487):0.006604544,(((22:0.003136607,27:0.008907004):0.005586401,((((48:0.009250686,67:0.004834655):0.003954375,(23:0.02273926,66:0.005303211):9.486113E-5):0.002838614,24:0.009989495):0.01296269,((((55:0.02248252,(28:0.008453785,(18:0.007216221,19:0.005074399):0.004484776):0.002889704):0.002586451,(68:0.004801287,((59:0.006039795,60:0.007174588):0.001562619,58:0.003075419):0.002581043):0.005636195):6.592943E-4,((((11:0.00850468,6:0.003592681):0.001230376,(((21:0.00882185,5:0.005071893):0.0047067,63:0.009419446):0.003209693,15:0.00402741):0.001091043):0.003876903,(10:0.0111468,29:0.007003207):9.258694E-4):0.002245085,(((34:0.02457856,(8:0.003330914,(((71:0.004368531,((46:0.01389267,26:0.008866797):0.00110318,70:0.01238777):0.002525075):0.001950786,((((14:0.009243874,(((65:0.002878662,64:0.009081357):0.001203021,56:0.007005797):0.001520413,((51:0.009249498,17:0.001740289):0.008045615,52:0.0124033):0.001420905):6.028073E-4):4.866787E-4,57:0.02455333):0.004287882,69:0.009105074):0.002435677,(2:0.002733615,20:3.614351E-4):0.00393629):0.003538021):4.531529E-4,((((((41:4.207277E-4,40:7.496076E-4):0.006140007,(16:0.01166414,32:0.003892963):0.002672341):0.001419726,(42:0.01534709,(7:0.002939882,39:0.0255325):0.005725661):0.001503305):0.001116602,33:0.00427407):0.002409356,45:0.01952811):0.005543277,(53:0.004037338,4:0.005746976):8.632255E-6):0.005871857):0.002017816):0.001717308):0.009231445,((36:0.0113055,(37:0.001587135,(35:0.001005419,38:0.001936249):6.465015E-4):0.003098887):0.005192423,13:0.01690776):0.006681511):0.002797989,(31:0.002225463,44:0.004784827):0.004464701):0.005930252):0.003582251):0.001528427,(62:0.01033847,72:0.009806085):0.006844419):0.001988642):0.002653376):6.565764E-4,(47:0.03249985,25:0.006462243):0.002799361):2.652363E-4):0.001249075,61:0.005991768):0.001507464):0.001757554):0.006909539,(12:0.02385983,(50:0.00790011,49:0.005643567):0.010001):7.010727E-4):0.003016708,3:0.01100887,1:0.01462808);
[125] tree 'run1.5625000'=[&R] (((9:0.007874922,((((((55:0.01799114,((((10:0.01786534,(((11:0.008645106,15:0.004197629):0.001864642,6:0.006303569):0.002378552,(63:0.007786239,(5:0.005908757,21:0.007204957):0.006579076):6.687415E-4):0.003777333):0.001326029,29:0.008852874):0.001185009,((((((((((57:0.02300014,(17:0.006647555,51:0.006066049):0.005812793):0.003119677,52:0.01525317):0.002591884,((64:0.00546766,(65:0.002072533,56:0.01704914):0.002336789):6.820121E-4,14:0.01250651):8.538415E-4):0.003075496,69:0.006876413):0.002859599,(20:0.002517896,2:5.631722E-4):0.005079776):0.002312266,(8:0.003124715,((53:0.008084847,(4:0.001630831,((((42:0.01846064,16:0.01820231):0.002952741,(32:0.009484868,(40:6.258442E-4,41:8.878428E-4):0.004782512):2.868929E-4):4.158843E-4,(39:0.03001736,7:0.002115496):0.009101139):0.004773508,(33:4.500633E-5,45:0.02136008):0.003643762):0.003034568):4.057762E-4):0.005009227,34:0.02859707):0.003880762):5.77231E-4):0.003098527,(26:0.009330891,(46:0.01422112,70:0.0142267):0.001935523):0.001317577):2.455268E-4,71:0.00476177):0.004936756,(13:0.02091456,((37:0.005601464,(38:0.001317248,35:0.006157008):6.49697E-4):0.005172102,36:0.007170242):0.005957156):0.005241927):0.003038988,(44:0.003720088,31:0.004293321):0.007169829):0.004290719):0.006680264,(((58:0.003382954,(60:0.00504134,59:0.003425):0.00129263):0.001565995,68:0.005939725):0.00372853,((19:0.004756689,18:0.008659759):0.003735365,28:0.008285752):0.003140368):8.723124E-4):2.280056E-4):0.002282904,(62:0.01169786,72:0.008381547):0.009799748):0.002492843,(((24:1.009639E-5,23:0.005499485):0.01294696,66:0.009962953):1.902364E-4,(67:0.004075398,48:0.009043605):0.004513419):0.0105719):0.003412698,((25:0.006656958,47:0.03605316):0.003108881,((30:0.00637474,43:0.005094378):0.005461643,(27:0.01153289,22:0.003430441):2.089715E-4):1.873697E-4):0.001265412):0.001412401,61:0.00813093):0.004585241,54:0.005789842):9.480238E-4):0.003261171,((50:0.005070642,49:0.007751734):0.01520329,12:0.02453145):0.00171218):0.004113612,3:0.007695025,1:0.01009172);
[126] tree 'run1.5630000'=[&R] ((((((43:0.0110082,30:0.01263484):0.006063983,((((27:0.006588914,22:0.004218557):0.001764635,(47:0.03608722,25:0.007630695):0.002155847):9.317263E-4,((((((((70:0.01601705,((26:0.00934786,46:0.01480104):0.002227762,(((((((51:0.005380911,17:0.003401917):0.008041518,52:0.01134158):0.002273744,(56:0.01056337,(65:0.002462896,64:0.005405046):0.00270794):5.169742E-5):7.344635E-4,14:0.01075662):3.058242E-4,57:0.0318593):0.002140917,69:0.006196379):0.006671487,((34:0.0314156,8:0.005580275):3.699886E-6,((53:0.0019018,(4:0.007064176,((45:0.02490567,33:0.001524288):0.003474142,((((7:0.005769543,39:0.02588712):0.001303142,32:0.01030545):0.003514292,(42:0.01219393,16:0.01169296):4.82034E-4):0.002551056,(41:2.73022E-4,40:0.001528716):0.007337084):0.003076973):0.003157817):9.725217E-5):0.003638823,(2:0.001540067,20:9.128772E-4):0.007261539):0.00120841):0.001376481):0.001199509):0.002709003):0.002377149,71:0.004107246):0.00598711,((36:0.009992744,(35:0.002054409,(38:8.888644E-4,37:0.004712594):8.471679E-4):0.006998807):0.007887846,13:0.01941602):0.003861444):0.006091517,(31:0.006155649,44:0.003365743):0.005223066):0.002702417,((((((21:0.004880898,5:7.505556E-4):0.01135834,63:0.009316568):0.002139292,15:0.003410748):0.001625288,(11:0.00984853,6:0.006589619):0.001109552):0.002169259,10:0.01178119):0.001109863,29:0.01392232):0.003605903):0.00377629,(68:0.004856672,((59:0.005803716,60:0.00537556):4.00383E-4,58:0.004159699):0.002195668):0.00359067):0.001248892,(55:0.02361632,((18:0.003464625,19:0.005335957):0.005017203,28:0.008444421):0.002053918):0.004108947):0.003490171,((62:0.00809158,72:0.01013108):0.006985753,(((24:0.001103333,23:0.0050088):0.009198872,66:0.01131621):6.093343E-4,(67:0.00315771,48:0.008947878):0.004592626):0.004876998):5.24807E-4):0.004182846):0.00366008,61:0.005985008):8.275845E-5):0.003455499,54:0.00659093):0.00121118,9:0.008512078):0.003576451,(12:0.02895554,(50:0.006507386,49:0.00563319):0.01451469):7.761629E-4):0.004110213,3:0.01309829,1:0.01562917);
[127] tree 'run1.5635000'=[&R] ((((49:0.005594013,50:0.006302382):0.01039599,12:0.01907531):0.001170805,((((30:0.01689654,43:0.004823953):0.006683773,((((66:0.008940847,(23:0.01551891,(24:0.01005168,(48:0.006497188,67:0.00603539):0.002573844):0.001571429):0.003557944):0.003713971,(55:0.01860452,((29:0.01158225,((10:0.01454976,((15:0.005541738,((21:0.003495739,5:0.005299743):0.008342133,63:0.007155736):0.002652534):4.570091E-4,(11:0.009147306,6:0.004342754):5.985522E-4):0.003164759):0.002633222,((31:0.006813985,44:0.004352081):0.003643691,((((26:0.00919438,(46:0.01229308,70:0.01188567):3.697725E-4):0.001953233,((2:6.356248E-4,20:3.822795E-4):0.002805206,(((((32:0.006311953,(((42:0.01307338,16:0.008751123):0.002557174,(40:5.920359E-4,41:0.001258085):0.007493766):8.08547E-4,(7:0.005563402,39:0.03107924):0.004262697):2.37412E-4):0.002997717,(45:0.02652714,33:0.004209273):0.002571624):0.00398455,(4:0.006400721,53:0.002917592):7.592683E-4):0.005349965,34:0.02744855):8.487319E-4,(8:0.004396718,(((14:0.01049645,((64:0.002945984,65:0.005081206):0.001381032,56:0.01638491):0.001618538):4.014174E-4,(((51:0.008332636,17:0.003187589):0.00704134,57:0.0314873):0.003701806,52:0.01623915):0.001550128):0.003789893,69:0.00695746):0.002198751):0.001473475):0.001453788):0.001383067):5.005421E-4,71:0.003882017):0.007028771,((36:0.0104615,(38:6.133286E-4,(37:0.001777277,35:0.003625773):0.004215018):0.006866376):0.009203438,13:0.01733273):0.004054078):0.002918709):0.005391932):0.001001069):0.002742937,((68:0.005238222,((60:0.005025065,59:0.004572331):0.001880689,58:0.004525883):7.570876E-4):0.001974753,(28:0.007142637,(19:0.004724812,18:0.003727648):0.01389362):0.003667448):3.793453E-4):7.072984E-4):0.004085448):0.001751812,((47:0.02973614,25:0.006141651):0.004320285,((72:0.01463999,62:0.005675196):0.003920622,(27:0.006214766,22:0.005833782):0.001240388):0.001445002):0.001075393):0.001444989,61:0.004927668):0.002129015):0.003805371,54:0.005333572):0.001570562,9:0.009239516):0.003485072):0.002312098,3:0.009119851,1:0.01505817);
[128] tree 'run1.5640000'=[&R] (((50:0.00695123,49:0.0050466):0.01259469,(12:0.02110294,(9:0.01110602,(54:0.007206818,(((62:0.008369726,72:0.01004217):0.005952231,(((66:0.00752471,((24:0.006113321,23:0.01845294):0.002405811,(67:0.003746175,48:0.01259033):0.003028391):0.002619694):0.009547191,(((19:0.004939959,18:0.004709039):0.009692857,(28:0.007511645,55:0.02024216):1.84914E-4):0.002936495,((68:0.002593095,(58:0.005856208,(60:0.003217128,59:0.00478508):1.755646E-4):0.001847314):0.005879461,(((29:0.01229013,10:0.0143548):1.224995E-4,((15:0.005003152,((21:0.001417916,63:0.005325898):0.001807676,5:0.01080614):0.004783437):9.38373E-4,(11:0.006524081,6:0.002640343):0.00195242):0.003070925):0.002217517,(((((20:0.001053106,2:7.916092E-4):0.004642533,(8:0.004214569,((((4:0.005721458,((45:0.02002559,33:0.003515019):0.003874689,(((40:7.171492E-5,41:4.991945E-4):0.007957536,(32:0.003319038,16:0.00939401):0.002191896):5.939297E-4,((39:0.0256202,7:0.004090764):0.006408444,42:0.01867097):0.001562863):0.004379035):0.003603694):6.642232E-5,53:0.004312263):0.002172932,34:0.03261392):0.003760212,(((((56:4.396956E-4,57:0.01406524):0.01060004,(14:0.008443955,(65:0.002240341,64:0.005513705):0.001562088):6.738381E-4):3.588491E-4,((17:0.003688764,51:0.00798574):0.004408191,52:0.01456271):0.002151666):0.002848024,69:0.005567059):0.001486752,(70:0.01299228,(26:0.01147196,46:0.01695074):0.001810563):0.00128872):0.001290199):7.652395E-4):8.206019E-4):0.002340805,71:0.001830807):0.008812239,(13:0.02547982,(((35:0.004288993,38:3.328708E-4):2.457164E-4,37:0.008406581):0.00517908,36:0.01216108):0.008497215):0.004165042):0.003536072,(44:0.006728103,31:0.003957096):0.005184088):0.004617077):0.002194426):0.001326939):0.004660431):0.001387584,(((25:0.005947823,47:0.03690392):0.003361648,(30:0.01171178,43:0.006135806):0.003911736):6.861243E-4,(27:0.01032319,22:0.002703314):0.001373821):0.002953241):0.001351479):0.001122942,61:0.005404726):0.002045071):6.764299E-4):0.001902912):0.002447725):0.004675709,3:0.01016569,1:0.009772961);
[129] tree 'run1.5645000'=[&R] ((((((30:0.01064289,43:0.009378489):0.004493679,(((((47:0.03555386,25:0.005952584):0.00424562,(27:0.008490811,22:0.003919753):0.002392921):0.001106859,(72:0.008049061,62:0.007695594):0.004567088):0.001505698,((((28:0.01409066,(19:0.004347321,18:0.004447419):0.009272494):0.004552415,((68:0.00661618,((60:0.006476476,59:0.007380926):0.003225966,58:0.004851118):0.001440248):0.002366248,(((10:0.01320837,((15:0.005838734,((21:0.002964408,5:0.008309303):0.002034249,63:0.01000522):0.001142049):0.002077203,(11:0.008471706,6:0.004806359):0.00514331):0.004777798):0.002657585,29:0.01110733):8.913149E-4,((31:0.009648297,44:0.002874242):0.005046323,(((71:0.005255275,((((((51:0.005776031,17:0.003670983):0.01319475,(52:0.01660293,((14:0.01113965,(65:0.005180654,64:0.00580497):0.001312323):2.495264E-4,56:0.0099142):7.966375E-4):0.001473713):0.001242089,57:0.02875235):8.942788E-4,69:0.007896311):0.001479488,(2:7.58764E-4,20:0.00130388):0.003696302):0.001833826,(8:0.002971492,(34:0.02632556,(53:0.004220218,((((7:0.00423366,39:0.02758398):0.009836346,((16:0.01181095,42:0.01527845):0.002738646,((40:2.302789E-4,41:5.39763E-4):0.006244525,32:0.003421684):0.002602547):4.332143E-4):0.004136572,(45:0.02231451,33:0.001502192):0.004603272):0.003027416,4:0.003308389):0.001521958):0.007754357):0.001967747):0.002376346):7.423321E-4):1.2292E-4,((26:0.009513849,46:0.01671897):1.229724E-5,70:0.01325105):0.001516517):0.01154261,((36:0.009463788,(35:0.001635833,(37:0.003698312,38:0.001234609):6.164673E-4):0.004523205):0.006620213,13:0.02025365):0.008073191):0.002191314):0.004856391):0.002444372):9.163215E-4):9.645176E-4,55:0.03200063):0.001600949,((23:0.01737404,(48:0.008619069,67:0.005194793):0.006907325):0.002891939,(24:0.001383639,66:0.003834594):0.0033316):0.008272584):0.002082268):3.86009E-4,61:0.00450503):0.003554898):0.003039856,9:0.009280699):4.090381E-4,54:0.006275831):0.0029666,((49:0.009088115,50:0.009152621):0.01400923,12:0.02404465):0.001846063):0.004454909,3:0.01276181,1:0.01092361);
[130] tree 'run1.5650000'=[&R] (((9:0.01180552,(((30:0.01586717,43:0.002339045):0.005936365,((((27:0.008033318,22:0.001719108):0.001627134,(47:0.03557499,25:0.004595397):0.003687114):0.001348182,((72:0.008098055,62:0.01185612):0.005314253,(((48:0.01048778,67:0.003804751):0.00487914,(23:0.02281484,(66:0.006458153,24:0.003484782):0.007897201):4.295307E-4):0.009425043,(((28:0.01271076,(19:0.005624699,18:0.002365495):0.00727515):0.005294202,((68:0.00405999,((60:0.004774528,59:0.005266317):6.655351E-4,58:0.005131813):0.002996129):0.002175789,((10:0.0120343,((((63:0.005331717,(21:8.655269E-4,5:0.00803524):0.004005875):0.001678777,15:0.00588982):0.005272715,(11:0.0145747,6:0.005736503):0.002124961):0.002335137,29:0.008417178):0.002302514):0.002023102,((31:0.003152844,44:0.003671303):0.003281333,((71:0.005570623,((((8:0.003913526,((((51:0.008115408,17:0.003308567):0.01035364,57:0.03195749):0.001003806,(52:0.01832121,(14:0.009034842,(56:0.008649769,(65:0.005070132,64:0.005138058):0.00133428):2.617303E-4):6.59582E-4):4.251706E-4):0.002983945,69:0.01038036):0.002719732):7.613715E-4,(34:0.03002707,((53:0.003909197,(((7:0.004576264,39:0.02475376):0.002940556,((40:8.433488E-4,41:4.405417E-4):0.006138941,(32:0.00963471,(42:0.01676452,16:0.01291909):0.003122005):2.54643E-4):3.841969E-4):0.002719002,(45:0.01778479,33:0.004601061):0.009399225):0.005642208):1.113594E-4,4:0.005351887):0.004149018):0.004584043):0.001212951,(2:6.03139E-4,20:5.133109E-4):0.007687079):0.002469866,((46:0.01297171,70:0.01825489):0.002900096,26:0.009532447):0.001810611):2.065466E-5):0.005572193,((36:0.01389066,(38:2.865409E-4,(37:0.003748369,35:0.001588983):0.001956999):0.009731977):0.006053598,13:0.02147047):0.005901861):0.004543558):0.007025828):0.001684192):0.001232206):9.434755E-4,55:0.03201964):0.002404777):8.333497E-4):0.002984174):0.001241232,61:0.005190628):7.470882E-4):0.001567691,54:0.007254299):6.347946E-4):0.004904384,((49:0.006662322,50:0.007568964):0.01437093,12:0.0235011):6.322929E-4):0.002371436,3:0.01228959,1:0.01087766);
[131] tree 'run1.5655000'=[&R] (3:0.01057192,((((((((62:0.00683077,72:0.008699999):0.004109028,61:0.003631387):0.003030576,((55:0.02234245,((28:0.01036559,(18:0.001692846,19:0.005825319):0.006002364):0.004793899,((((59:0.003968088,60:0.002961202):0.002674964,58:0.002614325):0.003732644,68:0.005532079):0.003626598,(((29:0.007143964,10:0.01206056):0.002492041,((11:0.01066229,6:0.006760562):0.001217561,(15:0.004175527,(63:0.007731346,(5:0.002233573,21:0.004835377):0.008020776):0.002552855):0.001159095):0.003530354):0.002950478,((((20:4.055174E-4,2:0.003711762):0.009979832,(71:0.00171062,(((((34:0.02050929,45:0.01712547):0.001694988,(4:0.003884137,(53:0.002631222,(33:0.002604255,((((32:0.006625185,(7:0.004608631,39:0.02115608):0.001602449):0.00438583,42:0.01507558):0.003050164,(40:0.002114985,41:3.532181E-4):0.005613111):0.002618391,16:0.01238168):0.001920832):0.004616379):4.881379E-5):0.002353451):0.002657248,8:0.002643471):1.619914E-4,(69:0.006402517,(((64:0.003468924,65:0.003867927):0.001906899,(52:0.008996178,(51:0.005919557,17:0.004166334):0.01131663):0.00469991):0.001110376,(14:0.005563243,(56:0.008163154,57:0.01907286):0.004312025):0.001963113):0.001971874):0.005566362):0.001540894,(26:0.01036518,(70:0.01158728,46:0.01442331):7.832025E-4):6.532849E-4):0.003453907):1.140957E-5):0.007200963,(13:0.01523419,(36:0.007359093,(37:0.002157862,(35:8.982981E-4,38:9.494091E-5):0.001725542):0.003305141):0.005210743):0.005609345):0.002629598,(31:0.005709265,44:0.005832995):0.006869127):0.002751333):0.002330286):5.423669E-4):0.002059191):0.001607864,((66:0.005687804,(23:0.0129772,24:3.494337E-4):0.00545068):0.001507994,(67:0.003433726,48:0.008401375):0.002252473):0.008578321):0.001224399):0.001754255,(((25:0.004990706,47:0.03377689):8.582706E-4,(22:0.005351008,27:0.01111175):0.001595848):0.002636763,(43:0.007996653,30:0.01446241):0.006733128):0.001286599):0.00270628,54:0.006711375):0.002068683,9:0.007286834):0.003144216,12:0.01505236):6.396643E-4,(49:0.007012347,50:0.007370858):0.0108897):0.004026524,1:0.01793106);
[132] tree 'run1.5660000'=[&R] ((((50:0.009729546,49:0.003223404):0.01264833,12:0.0181817):0.002241788,(((61:0.004987574,((((66:0.01025735,(24:0.001164762,23:0.01205494):0.009907407):4.583487E-4,(48:0.01376768,67:0.004113965):7.124211E-4):0.008954597,((62:0.01250447,72:0.006262968):0.005457256,(((((44:0.00307138,31:0.003070314):0.004143291,((13:0.01500419,(((38:1.116192E-4,37:0.001583614):0.001724512,35:0.003292814):0.006072092,36:0.004855704):0.005785288):0.01031055,((46:0.01045366,(70:0.01048842,26:0.01503075):7.667849E-4):0.00331365,(((((((17:0.005166867,51:0.006745368):0.008420577,52:0.01506267):0.003222827,(((56:0.006612919,57:0.01320374):0.007896137,14:0.006189465):0.001680113,(65:0.004605849,64:0.003972948):4.814616E-4):0.001067586):0.003875368,69:0.007076719):0.002666274,(8:0.002982077,(((4:0.003400391,53:0.002790736):1.273544E-4,((33:0.004225573,45:0.01995305):0.002403968,(((32:0.002752961,16:0.009846626):3.284144E-4,(42:0.01188545,(39:0.02229173,7:0.002661757):0.005466645):0.002486891):0.001369006,(40:7.770986E-4,41:6.613549E-4):0.006475347):0.002156545):0.005006523):0.004796864,34:0.03274262):0.001276917):0.00136844):0.001128597,(20:8.379827E-5,2:0.002350387):0.006410375):0.001168597,71:0.006501536):0.002780804):0.003390321):0.001954021):0.004453737,((((63:0.006556565,(5:0.001102919,21:0.001510366):0.006335002):0.00140127,15:0.003798219):0.001545014,(11:0.01266197,6:0.004607407):0.001527038):0.002008611,(10:0.0119247,29:0.01249094):0.003836826):2.230408E-4):0.002228231,(((19:0.009578216,18:0.001644315):0.004237153,28:0.007039852):0.002911359,55:0.02097735):0.001738637):0.002514318,(58:0.005199721,(68:0.005674562,(59:0.002358685,60:0.00643565):3.550311E-4):1.317777E-4):0.002538779):0.001300282):0.002925037):0.001337246,((22:0.002509093,27:0.007428969):0.001167406,(((30:0.01369355,43:0.005354762):0.003600039,47:0.02844304):0.001156745,25:0.006395612):0.001429011):9.401019E-4):0.002128471):0.003184971,54:0.005418073):9.830655E-4,9:0.006527004):0.002134883):0.004936209,3:0.007793567,1:0.01183996);
[133] tree 'run1.5665000'=[&R] (3:0.01153869,((49:0.007872503,50:0.005699091):0.0078575,((((61:0.00506956,((43:0.00498441,30:0.01173996):0.006704662,(((22:0.003374154,27:0.00642895):0.001605378,(25:0.003695751,47:0.02673375):0.003708668):0.001065503,(((23:0.01447221,66:0.007347042):6.446686E-4,(24:0.01160424,(67:0.006399553,48:0.006806358):0.002580647):0.001681465):0.008763658,((((((10:0.01163263,29:0.00681882):0.002480799,((11:0.007364988,6:0.005850169):0.001524745,(15:0.005777896,((5:0.004338818,21:0.00161378):0.006485194,63:0.005189049):0.002134246):0.004032809):0.002297404):0.001274176,((31:0.005224762,44:0.002958269):0.006377041,(((71:0.006282903,((26:0.009983984,(46:0.01383459,70:0.01256659):6.340665E-4):9.936678E-4,((69:0.009885398,((56:0.002832369,57:0.01776568):0.008470103,(((64:0.003076987,65:0.002156881):0.002450626,14:0.00870243):7.448824E-4,(52:0.01095265,(51:0.009256912,17:0.003959494):0.005971585):8.694482E-4):1.631778E-4):0.003483813):0.001510662,((((53:0.003712368,(((42:0.0154813,((32:0.005992761,16:0.009467276):0.003217586,(40:4.099549E-4,41:4.029107E-5):0.00607685):6.813249E-5):6.635833E-4,(7:0.003375356,39:0.02661321):0.005721745):0.004730267,33:0.005140085):0.002400621):5.761302E-4,4:0.006646825):0.006368897,(34:0.0213349,45:0.02452032):0.002451247):0.001480178,8:0.003422626):0.001671715):0.002329704):9.427243E-4):3.39622E-4,(20:0.003433156,2:0.001308754):0.00342096):0.004795083,(13:0.0241094,(36:0.005853687,(35:5.586423E-4,(37:0.004385985,38:7.902136E-4):2.335187E-4):0.005854601):0.008691643):0.006079201):0.005264022):0.002971609):0.002374803,55:0.02444356):8.468326E-4,((28:0.009015036,(18:0.004778968,19:0.01116009):0.003707506):0.002092458,((58:0.005308532,(59:0.004945181,60:0.004960758):1.866317E-4):0.001510311,68:0.004229532):0.003488474):1.540768E-4):0.001956576,(62:0.008511811,72:0.007789487):0.007023814):0.001663069):0.002262852):0.001547606):1.211437E-4):0.003558013,54:0.006235052):0.001895178,9:0.00695229):0.003286561,12:0.02388753):3.926457E-5):0.002986478,1:0.01356924);
[134] tree 'run1.5670000'=[&R] (3:0.01101331,(((((((22:0.003626882,(((24:0.004106985,(66:0.006230544,(23:0.01686467,(67:0.001100642,48:0.0117238):0.001443641):0.001016322):1.308281E-4):0.009962507,((62:0.01237516,72:0.009711219):0.004588087,((((58:0.005224097,(59:0.006445517,60:0.004422691):9.109374E-4):0.001318046,68:0.006177397):0.003120734,((29:0.01367355,((((21:0.001080861,5:0.005486738):0.003811023,63:0.007458807):0.001482419,(6:0.004486671,(15:0.003864245,11:0.00935443):0.002134586):0.00659551):0.001684872,10:0.01051826):0.001288773):0.002794366,((31:0.006082199,44:0.00624713):0.004861273,(((36:0.006053587,(35:5.574805E-4,(37:0.005538939,38:0.001970612):0.001134279):0.005488381):0.008052182,13:0.01570451):0.004004606,((((46:0.01442755,70:0.01323635):6.394131E-4,26:0.01288743):9.590209E-4,((2:0.00883624,20:0.001627624):0.00504743,(8:0.004646468,((((4:0.006869474,(((42:0.01512931,((16:0.009441861,32:0.002892491):0.004082493,(41:9.781957E-5,40:3.653432E-6):0.005830906):9.362541E-4):8.374535E-4,(7:0.006794827,39:0.02817401):0.002334663):0.004580109,(45:0.02432907,33:3.123224E-4):0.003785404):0.003060114):2.918561E-4,53:0.00307694):0.003480804,34:0.0313755):0.003358158,((((51:0.007825839,17:0.005267483):0.008234789,52:0.01400336):0.003947577,(((64:0.005212722,65:0.005280511):0.002716573,14:0.008509158):1.42194E-4,(56:0.009285236,57:0.01691065):0.005633806):0.001194841):0.003480149,69:0.004331712):0.008038467):3.813839E-4):5.248425E-4):0.002481856):2.661206E-4,71:0.00808689):0.004756545):0.003135621):0.006471636):0.002424044):1.570039E-4,(((18:0.00534478,19:0.005752059):0.006671238,28:0.01498443):2.934809E-4,55:0.0208566):0.003645959):0.002141667):0.001439649):0.001216597,(47:0.04061714,25:0.00785098):0.002975764):2.933115E-4):0.001769295,27:0.007799277):0.002198757,(30:0.01165179,61:0.00543888):4.588034E-4):4.304561E-4,43:0.01156809):0.003412481,54:0.00595611):5.513302E-4,9:0.006936993):0.003234925,(12:0.01834652,(50:0.01548717,49:0.003558201):0.007003836):0.001802919):0.001245486,1:0.009760273);
[135] tree 'run1.5675000'=[&R] (3:0.005624259,((9:0.006164765,(((((22:0.00285409,27:0.006957546):9.333722E-4,((47:0.04190114,25:0.004026064):0.005396478,((((((((6:0.005722825,(15:0.005501249,11:0.007666197):0.00168805):7.345097E-4,63:0.009008757):4.576858E-4,(21:0.002914794,5:0.006688984):0.0111841):0.002947598,(10:0.009864538,29:0.01197722):0.002743413):0.001640456,(((71:0.003025565,(((((((((((7:0.00315921,39:0.02734565):0.007593468,42:0.01575758):0.00149939,(16:0.01018188,32:0.00342138):0.001227649):8.742853E-4,(41:0.001306615,40:0.002241409):0.005932258):0.001350248,(45:0.03367569,33:3.428869E-4):0.00346273):0.009149152,53:0.003625773):3.260957E-4,4:0.00469002):0.003795087,34:0.03258828):0.001618305,((2:0.002181398,20:0.002089223):0.005464487,8:0.003832637):6.437072E-4):0.001880801,((((64:0.002114021,65:0.002681562):0.001670851,14:0.008425003):0.002321884,((51:0.008422323,17:0.003607767):0.008503021,(52:0.01559289,56:0.0120833):7.601164E-4):0.001544869):0.001794549,(69:0.005158495,57:0.02783118):8.803231E-4):0.009795458):0.001155041,((26:0.01104331,46:0.01353902):0.008574388,70:0.01218966):0.001412701):1.857787E-5):0.00696674,((36:0.0124535,((38:8.27767E-5,37:0.002857473):0.002359048,35:0.00208041):0.005578775):0.005512579,13:0.0174059):0.00653293):0.001298158,(31:0.004717696,44:0.003528855):0.00535396):0.006941957):0.003090971,((((60:0.004305426,59:0.003342855):6.242628E-4,58:0.005363342):8.530898E-4,68:0.006528733):0.002645939,((55:0.025492,(18:0.006034321,19:0.008805789):0.002705703):0.002358475,28:0.01229465):0.003608102):0.002520815):0.001303357,(30:0.006080229,(62:0.008195917,72:0.006728582):0.008987165):4.538646E-4):7.754094E-4,(24:0.007677042,(66:0.004642061,(48:0.01070959,(23:0.01189719,67:1.085856E-4):0.002780864):8.998364E-4):0.0012693):0.008002554):0.002095673):2.57715E-4):0.004132238,61:0.003596402):0.001471105,43:0.01206461):0.001162271,54:0.006919779):0.0018234):0.00282854,(12:0.01786008,(50:0.01045973,49:0.006648963):0.01363224):4.571211E-4):0.003385773,1:0.01363382);
[136] tree 'run1.5680000'=[&R] (3:0.01252113,(((50:0.007008944,49:0.006379218):0.01066702,12:0.02654897):9.475176E-4,(9:0.009120873,(54:0.006527662,(61:0.008260914,(43:0.01126623,((((((((18:0.006229173,19:0.007267107):0.004815767,28:0.01299932):0.003090053,55:0.02645383):0.002597105,((((10:0.01042993,29:0.0104092):8.964713E-4,(((11:0.0175588,6:0.005825518):0.001121568,(15:0.005508965,(21:0.005938285,5:0.003784732):0.009846616):0.002440507):0.001365279,63:0.009053038):0.001506093):0.002009239,(((((70:0.009489892,46:0.01431501):0.004640104,26:0.01167626):0.002481469,(71:0.007530895,((((69:0.007296431,(57:0.03114517,(((64:0.007573308,(56:0.01367638,14:0.006310552):0.001419433):0.001463589,65:0.002618967):0.002044668,(52:0.01184604,(51:0.008387897,17:0.002302758):0.01373621):0.004138856):5.334059E-4):0.004259879):0.009621376,(((4:0.007737416,53:0.005462408):3.855054E-5,(((41:0.001130412,40:3.638711E-4):0.01056,(42:0.01412262,((32:0.003620432,16:0.01360073):9.603254E-4,(7:0.00523083,39:0.02516037):0.01023844):0.002297655):0.001034689):0.003248352,45:0.03407049):0.006704238):0.002747617,33:0.005075273):0.003939484):0.001328132,(34:0.02555116,8:0.004519943):6.755991E-4):0.001129135,(2:0.002888719,20:5.812209E-4):0.010725):0.002945532):0.001907172):0.005871691,((36:0.01072418,(37:0.005489138,(38:0.001363144,35:0.001712912):2.144048E-4):0.004627118):0.006533717,13:0.01806187):0.007197275):0.003677455,(31:0.004988094,44:0.005479277):0.003547546):0.006786009):0.005058948,(68:0.006475295,(58:0.005586113,(60:0.003383254,59:0.005545108):0.001884167):0.001704344):0.004905451):1.170516E-4):0.004666338,(62:0.007328426,72:0.008983446):0.008409546):0.001920707,(24:0.007573927,(48:0.01368832,(23:0.01355945,(66:0.008811447,67:0.001948322):0.0024815):0.002675666):0.001849268):0.006932604):0.002272944,(22:0.005177462,(27:0.006929763,30:0.01635709):3.687199E-4):6.724647E-4):6.161467E-4,(47:0.03647831,25:0.007659614):0.001394825):0.002586162):9.749997E-4):0.00181605):0.003229001):0.00173279):0.004884243,1:0.01401168);
[137] tree 'run1.5685000'=[&R] (((12:0.01707171,(50:0.01070604,49:0.002475537):0.0126756):6.287347E-4,((54:0.006729798,(((((((((58:0.00684206,(59:0.005604933,60:0.005663716):0.002600344):0.001586372,68:0.006412713):7.089816E-4,(28:0.01271401,(19:0.003381412,18:0.005768274):0.003745544):0.003463526):8.36008E-4,((((((70:0.01200291,(46:0.01446333,26:0.007366218):6.760077E-4):0.001618379,(((((((16:0.009373267,(((40:0.001055775,41:7.679161E-5):0.006981316,42:0.0132058):8.997454E-4,(32:0.007116411,(39:0.02939615,7:0.003142526):0.008833499):0.001312296):0.001228824):0.002953153,(33:2.710463E-4,45:0.02372718):0.004600275):0.005412798,4:0.006418847):1.607319E-4,53:0.001909251):0.01069325,(8:0.003948245,((57:0.01771533,(14:0.01510427,(((17:0.003150567,51:0.006691938):0.005002021,52:0.0145354):0.001911487,((64:0.00315733,65:0.003017658):0.002279042,56:0.00783255):1.665104E-4):0.002119798):0.002745456):0.001494412,69:0.008747778):0.004417987):6.952889E-4):4.61E-4,34:0.03300087):5.761178E-4,(20:6.741962E-4,2:0.002652057):0.005001269):9.4911E-4):9.685944E-4,71:0.004752935):0.008573509,(13:0.02428319,((38:7.964469E-4,(37:0.002681558,35:0.001574767):6.339487E-4):0.007316868,36:0.008858121):0.007112162):0.005418369):0.005011408,(44:0.005279154,31:0.00474641):0.005130226):0.003935926,((10:0.01252273,(((5:0.00222691,21:0.002560207):0.01029992,63:0.006204608):0.002795461,(6:0.006578091,(11:0.007871373,15:0.005066702):0.001398286):0.003185058):8.888953E-4):0.001552708,29:0.01485271):0.001023003):0.001241957):0.005450369,(62:0.01113046,72:0.004272794):0.008477269):3.366489E-4,55:0.020706):0.002846031,((23:0.01397782,(24:3.501113E-4,66:0.001950019):0.004952091):0.002354775,(67:0.002991573,48:0.007933346):0.005634857):0.005859014):0.002138054,((43:0.009813049,30:0.0141897):0.004809899,((22:0.006668151,27:0.008510799):0.001071856,(47:0.03627869,25:0.01018484):0.004056875):0.001137155):8.738488E-4):7.203639E-4,61:0.005813504):0.002683272):6.501261E-4,9:0.01054624):0.002537758):0.003752655,3:0.009847032,1:0.01513105);
[138] tree 'run1.5690000'=[&R] (3:0.009498434,((54:0.009036053,(((43:0.006083544,30:0.009557799):0.005776881,(61:0.00450923,((((((((58:0.007046543,(60:0.0069772,59:0.005312262):0.001304153):0.003978823,68:0.00422682):0.003677383,((18:0.01430574,19:0.007022041):0.005592215,28:0.01392073):0.004487189):0.001256504,(((31:0.003516399,44:0.006524339):0.003073185,(((70:0.01931187,((((45:0.02697983,((4:0.004387618,53:0.002456018):0.002157747,((7:0.002508253,39:0.03305437):0.006602716,((16:0.009942163,42:0.01319865):0.004326452,((40:2.892442E-4,41:0.00142348):0.004414455,(32:0.001633855,33:0.003794832):0.003727939):1.252579E-4):1.775028E-4):0.007309654):0.003881227):9.856299E-4,34:0.03640563):0.004857651,(((20:2.07997E-4,2:0.001791238):0.002614367,((57:0.02520887,((65:0.008879346,(((52:0.01464298,(51:0.007480771,17:0.003463272):0.01220483):0.002666109,56:0.009869968):0.002204005,64:0.00605291):0.001601133):0.002205253,14:0.01054168):8.807047E-4):0.003694447,69:0.008332219):0.004192569):0.001779275,8:0.004129848):0.001360442):0.001760769,71:0.005918372):4.414009E-4):0.002611887,(46:0.01044085,26:0.01612061):0.001236143):0.008322981,(13:0.01521825,(36:0.007935697,(37:0.00569542,(35:0.001699329,38:6.976427E-4):0.001472785):0.005733382):0.009014271):0.008246546):0.001038911):0.008190736,((10:0.0119106,((11:0.01115232,6:0.003942845):0.002871799,((63:0.01000048,(5:0.004330423,21:0.002167175):0.006926339):0.001642417,15:0.005082235):0.001971991):0.003973976):0.00305993,29:0.01298732):8.524787E-4):0.004693884):0.002225502,55:0.02676229):0.004848298,(62:0.010485,72:0.008758352):0.008384913):0.001670394,((23:0.02447451,(24:0.01117807,66:0.01031162):2.710968E-4):6.057586E-4,(67:0.00258061,48:0.01096128):0.003618287):0.004548557):0.00396677,((25:0.006473774,47:0.03361196):0.003805035,(27:0.007502537,22:0.00570909):0.002430084):6.404947E-4):0.001392857):8.331542E-4):0.00205715,9:0.009468411):8.052682E-4):0.001141754,(12:0.016381,(49:0.003436523,50:0.008924743):0.01684624):0.001922739):0.007329637,1:0.01090576);
[139] tree 'run1.5695000'=[&R] (((9:0.006767068,(((((22:0.004515965,27:0.006559224):0.00218315,(47:0.03224318,25:0.006148032):0.003489747):0.002579825,(((66:0.007884368,((24:0.006163045,(48:0.008166482,67:0.004289201):0.008283784):0.001583632,23:0.01275224):0.001307378):0.00891701,(((62:0.008984187,72:0.009749619):0.006931029,((19:0.004748644,18:0.004054956):0.00693692,(28:0.01093819,55:0.02173286):6.7248E-4):0.002720147):0.001260451,(((10:0.01268558,(63:0.006649977,((15:0.007361787,(5:0.003102717,21:0.002838505):0.01361011):0.001099929,(11:0.01014708,6:0.009074182):0.001689168):9.812973E-4):0.001641411):0.004077236,((((13:0.01545408,((38:6.559278E-4,(37:0.001700262,35:0.002286331):0.00103952):0.005709695,36:0.008460248):0.008795831):0.00330303,((26:0.009378162,46:0.01415302):0.002878658,(70:0.01046358,(((69:0.01209802,(57:0.01796307,((52:0.01516146,(17:0.006873676,51:0.00723316):0.00854436):0.001438101,((14:0.009223036,(56:0.01331526,64:0.003416396):5.832633E-4):0.002669794,65:0.003338796):0.001615752):0.001215005):3.349127E-4):0.008013521,((20:0.001309897,2:0.006738313):0.01075799,((34:0.03887379,((4:0.004254517,53:0.003152395):8.602931E-4,((33:0.001945261,45:0.02185489):0.007062675,((39:0.02713047,7:0.003113494):0.004414683,((42:0.02108172,16:0.008478213):0.001651626,(32:0.006601228,(40:1.340719E-4,41:6.943755E-4):0.007758291):5.236473E-4):0.002090279):6.496837E-4):0.005889827):0.003367192):3.683875E-4,8:0.002439582):0.001424968):0.002375014):0.001709733,71:0.005435336):9.445764E-4):0.002691218):0.00780954):0.00261996,(44:0.004005358,31:0.004292176):0.003301362):0.002293197,29:0.01725047):4.840107E-4):0.003078047,(58:0.00719729,((60:0.004611508,59:0.006034366):0.003186841,68:0.004020047):9.102152E-4):0.002051383):9.618303E-4):0.005683283):0.001807673,61:0.00840515):0.002118506):0.002730244,(43:0.009937131,30:0.007262614):0.002979988):0.003501194,54:0.008233331):0.001351983):0.003148894,(12:0.0239916,(50:0.004582432,49:0.009986455):0.01589205):0.002440419):0.005281712,3:0.007065594,1:0.01310516);
[140] tree 'run1.5700000'=[&R] (3:0.008769302,(12:0.01831189,((49:0.003999168,50:0.006211239):0.01158679,(9:0.008067641,((((((((((18:0.003363043,19:0.01171839):0.003254136,28:0.006647803):0.006591451,55:0.02221648):0.001794084,((68:0.003426185,(58:0.007558896,(60:0.005205481,59:0.004811158):0.00177126):0.001342099):0.004517209,((((((70:0.0151938,(26:0.01237484,46:0.01049603):0.00242599):0.003785427,71:0.002494727):4.045831E-4,(((((56:0.01392359,((65:0.006049251,64:0.003936831):0.002717915,14:0.007195743):2.311573E-4):0.001923186,(((51:0.006282655,17:0.004607624):0.007311502,52:0.01526191):0.002445218,57:0.0173606):8.893631E-4):0.003847311,69:0.006000345):0.00480413,(((34:0.0260369,45:0.02157543):0.002213484,(((32:0.008471592,((7:0.003502034,39:0.02855321):0.006209664,((16:0.01059777,42:0.01573313):0.002874307,(40:4.015824E-4,41:2.026185E-4):0.005970067):0.001742058):1.28749E-4):0.002256665,33:0.003255222):0.006370081,(4:0.004233938,53:0.002573286):0.001037887):0.005308547):0.002555902,8:0.004793451):8.525278E-4):8.582414E-4,(20:3.707963E-4,2:0.004031011):0.006368199):0.002138744):0.008225532,(13:0.01732758,(36:0.00907351,((37:0.006250226,35:0.003294276):3.050503E-4,38:7.965935E-4):0.005948973):0.006003721):0.005310818):0.003629233,(31:0.006341553,44:0.005925633):0.004360692):0.005408162,(10:0.01322365,(((11:0.00958322,6:0.005372896):0.003944912,((63:0.00504598,(5:0.007664462,21:0.00551219):0.004032704):0.00467407,15:0.006907405):0.001626408):0.003183368,29:0.009256941):0.001411384):0.006242871):0.003632271):0.001318687):0.001983593,(62:0.00905875,72:0.007877339):0.008738724):0.00167142,((48:0.01166115,(23:0.02076953,67:0.004191516):4.189772E-4):0.00163291,(66:0.002522732,24:0.00598428):0.005538796):0.008301904):0.002032377,((27:0.007832908,22:0.004827933):7.296973E-4,(25:0.007640975,47:0.03410694):0.002896817):3.492131E-4):8.41826E-4,(43:0.001814762,30:0.01019641):0.006119396):0.001486575,61:0.006307506):0.002450614,54:0.008367962):0.001864217):0.002833628):5.434348E-4):0.004109712,1:0.01407469);
[141] tree 'run1.5705000'=[&R] (3:0.01023279,((12:0.02479776,(50:0.01116955,49:0.007255682):0.01184284):0.001217804,(9:0.006882023,((61:0.004876808,(((27:0.008723116,22:0.003570905):0.001293126,(((62:0.00999401,72:0.007429924):0.00641723,((((60:0.003750898,59:0.007069503):0.002868288,58:0.003936812):0.001137595,68:0.004535421):0.004538176,(((55:0.02310635,(18:0.005928964,19:0.006353831):0.006979495):7.883771E-4,28:0.0104823):0.003046923,((29:0.010051,(((63:0.01440321,(21:0.009158016,5:0.001977147):0.01073824):0.001365653,(6:0.002590552,(15:0.005047056,11:0.01194316):0.001142215):0.003797187):0.002523646,10:0.01454907):0.001888353):0.001694756,((((71:0.007919744,(((((52:0.01771614,((51:0.007792131,17:0.002415771):0.009534302,56:0.02036203):3.934288E-4):0.003779532,((64:0.003785159,65:0.005817702):0.001778408,14:0.01060424):0.00159518):0.00194101,57:0.01967877):0.001406631,69:0.007733067):0.006140874,((2:3.688121E-4,20:0.00130101):0.007331893,((((45:0.02134413,33:0.001381864):0.004144125,((((42:0.01382004,((16:0.01253928,32:0.00493858):0.001588083,(7:0.006396528,39:0.02406715):0.00461701):0.002076758):0.001971034,(41:4.110983E-4,40:1.120115E-4):0.006127306):0.007462397,53:0.003700902):0.00157628,4:0.008526333):0.003013569):0.002777173,34:0.03526075):0.00291245,8:0.004214983):0.001353586):9.156959E-4):0.001220842):0.003654377,((70:0.0155858,46:0.0135242):4.698307E-4,26:0.01001917):0.001324037):0.004281299,(31:0.007614825,44:0.004895082):0.006946017):0.002105179,((36:0.01291422,(38:4.803396E-4,(35:0.001802093,37:0.004561708):0.001428928):0.005147579):0.00414916,13:0.02109041):0.007290284):0.006028212):0.003219933):1.396348E-6):0.004026226):0.001149974,((67:0.005477112,48:0.008779693):0.003338302,(66:0.006876325,(23:0.00991856,24:0.004118271):0.01222775):0.001390431):0.006292463):0.004529535):3.457402E-4,((47:0.04273511,25:0.00407494):0.002747842,(30:0.004602018,43:0.01054021):0.00497231):0.002074917):0.00168363):0.005236677,54:0.005055705):0.002365264):0.003824256):0.004473674,1:0.01111014);
[142] tree 'run1.5710000'=[&R] (3:0.01255003,((12:0.01933435,(49:0.006784724,50:0.009500176):0.01117816):0.001111902,(9:0.009157171,(((((27:0.01162224,22:0.004828017):0.001236554,(((43:0.009358873,30:0.006916076):0.003748225,(((66:0.001099602,24:9.855815E-4):0.004742238,(23:0.01725107,(48:0.01053193,67:0.00261431):2.187328E-4):0.002167854):0.008693163,((28:0.01156594,((18:0.004725377,19:0.002388117):0.005231236,55:0.02460389):0.002827221):0.005310438,((((((((((((4:0.003472882,(33:0.004021931,((7:0.008118779,39:0.02846689):0.004043786,(((42:0.01640548,16:0.01202066):6.162631E-4,32:0.005362803):0.002000626,(40:0.004249258,41:8.627005E-4):0.01058656):3.694148E-4):0.001025055):0.00544482):0.00140004,53:0.00187036):0.001591724,(34:0.02102399,45:0.02414402):0.002796587):0.006183226,(((14:0.006854922,(56:0.01106278,(64:0.002598925,65:0.006662416):0.001339581):6.472453E-4):9.262394E-4,(52:0.01378018,((51:0.005039321,17:0.001531587):0.007120889,57:0.02750312):0.002271608):5.719031E-4):0.002399131,69:0.007239396):0.006252418):7.64498E-4,8:0.009478665):0.001268735,(20:0.001689417,2:0.002831135):0.00601485):0.001376451,71:0.007155945):3.264917E-4,(70:0.01362883,(46:0.01100383,26:0.008724835):5.390052E-4):0.001190982):0.006579977,(13:0.01734912,(36:0.01053949,((37:0.006069412,35:0.001089612):2.539626E-4,38:5.218442E-4):0.003584454):0.006683544):0.008303439):0.002426379,(31:0.004054954,44:0.007940833):0.006154554):0.003854164,(((((5:0.007699543,21:0.003537788):0.005267014,15:0.00417101):6.622597E-4,(11:0.0109325,6:0.006004712):0.00265653):0.001381206,63:0.007993528):0.00379062,(10:0.01922068,29:0.008094429):0.002895483):7.214117E-4):0.002844544,(68:0.003995189,(58:0.003686766,(60:0.003883322,59:0.004016303):0.001242066):6.200363E-4):0.0021285):0.002246825):0.003308581):0.003198796):0.001308123,(25:0.006619968,47:0.03362791):0.002475731):0.001095007):0.002306736,(62:0.007590394,72:0.01113231):0.007021401):6.590283E-4,61:0.006490777):0.002103005,54:0.008947399):0.001122539):0.002734749):0.00443929,1:0.013544);
[143] tree 'run1.5715000'=[&R] (3:0.009890297,(((49:0.007905976,50:0.007512892):0.01030945,12:0.0188544):0.003212435,(9:0.009560424,((61:0.003113902,((62:0.007417017,72:0.00761657):0.004415038,((27:0.007127841,22:0.004103975):0.001775272,(((43:0.009883596,30:0.01140298):0.005155652,(25:0.005195067,47:0.02982827):0.004177199):5.601492E-4,(((66:0.005511356,24:0.004585867):0.003165808,(67:0.002474071,(48:0.01055222,23:0.01679241):7.373065E-4):0.002366788):0.009042224,(((((((8:0.00244599,((((((52:0.01143027,(51:0.006379846,17:0.005413679):0.006815913):0.002175591,(56:0.006491215,(14:0.007309484,(64:0.002717182,65:0.0066041):0.001481447):0.001518269):0.001692296):0.001544158,57:0.02523078):0.002659757,69:0.007536578):0.002534602,(20:1.774732E-4,2:0.003978108):0.005051454):6.828046E-4,(((4:0.004453527,(33:0.004002799,((7:0.004132561,39:0.02728199):0.002868796,((32:0.009152119,(16:0.01279412,42:0.01601525):0.001311888):0.002594653,(40:0.001700712,41:2.188473E-4):0.00747187):1.276025E-4):0.00155583):0.006997417):0.001260063,53:0.00172428):0.003518771,(34:0.02283686,45:0.02313906):0.002592923):0.002523519):0.00143651):0.002779868,(70:0.01489488,(46:0.01397939,26:0.01187425):7.272105E-4):0.002008131):0.001305735,71:0.005432316):0.00469258,(13:0.02146284,(36:0.009798589,(37:0.005526054,(35:0.004416144,38:8.876678E-4):3.841752E-4):0.006013788):0.007868035):0.007418069):0.004133194,(31:0.00461278,44:0.001997267):0.006919193):0.00798334,(((((11:0.01047745,6:0.002598326):0.00220781,(15:0.008345758,(5:0.00331363,21:0.002252954):0.009962643):7.45494E-4):0.001344593,63:0.008918192):0.001194642,10:0.01377322):0.001743978,29:0.01261562):0.004015695):0.002913473,((68:0.005053764,((59:0.004585913,60:0.005615099):0.001210066,58:0.002920145):8.686039E-4):0.001572108,(55:0.02357979,((18:0.005704983,19:0.006363919):0.005088836,28:0.005237434):0.004498416):0.002292723):5.362335E-5):0.0031965):0.003671184):5.363101E-4):0.002818836):3.526204E-4):0.001799556,54:0.006975597):0.005749998):0.002840739):0.002240048,1:0.008918826);
[144] tree 'run1.5720000'=[&R] (((12:0.01676109,(49:0.006926037,50:0.008778115):0.0136806):7.542254E-4,(54:0.003568057,(((((((((58:0.005456072,(59:0.00580572,60:0.004895176):0.001842525):0.002864158,68:0.007489274):0.003353689,(((19:0.009824194,18:0.002949608):0.0118024,55:0.02941943):0.001621163,28:0.01090464):0.002188145):0.001588496,((29:0.0126201,(10:0.01303701,((15:0.004248436,((63:0.007697876,21:0.001314317):0.001339814,5:0.008856055):0.003049136):0.001703346,(11:0.01277777,6:0.003254667):0.001851361):0.003096224):0.002046529):6.841017E-4,((31:0.004015997,44:0.004941552):0.005016276,(((36:0.01084453,(37:0.003393638,(35:8.575943E-4,38:0.002866952):0.002866193):0.006273458):0.006406574,13:0.02293035):0.007588669,((((((57:0.01785848,((52:0.01535339,(51:0.01119763,17:0.001546251):0.007263076):0.002207721,((56:0.01822175,14:0.01039987):3.342047E-4,(64:0.006218619,65:0.003610059):9.158769E-4):0.001124268):0.004206946):0.002351656,69:0.005890053):0.002861676,(2:0.004664492,20:3.683487E-4):0.007023703):7.060251E-4,((((((((42:0.01793531,16:0.0118445):0.001634813,((7:0.005815311,39:0.0221156):0.009368116,32:0.006621191):0.001262517):6.377594E-5,(40:1.589236E-4,41:3.825605E-4):0.00664342):0.001873423,(45:0.0318662,33:0.001151039):0.00427198):0.004081448,4:0.002437499):0.003330629,53:0.002683502):0.003777619,34:0.02623722):0.002401345,8:0.005686632):0.002828411):0.00161242,((26:0.009491316,46:0.01311027):0.001428203,70:0.008564613):0.002215604):3.66588E-4,71:0.005456913):0.005146993):0.002598278):0.004037244):0.002261199):0.001414374,((67:0.004406009,48:0.007544321):0.005104949,((24:0.01153319,23:0.008833603):0.004239356,66:0.008210536):4.832146E-4):0.0104082):0.002505661,61:0.005385352):0.002437231,(((22:0.004069885,27:0.006993438):0.001334205,(30:0.01106446,(72:0.01180664,62:0.00722162):0.001849455):0.007010955):1.424128E-4,(47:0.02590248,25:0.007030712):0.0033117):3.714613E-4):0.002324265,43:0.01076885):0.001945538,9:0.01122803):2.827539E-4):0.001901121):0.003758841,3:0.01010862,1:0.01226647);
[145] tree 'run1.5725000'=[&R] (3:0.008807783,(((((30:0.009733168,43:0.01001929):0.001365188,((((((66:0.01102771,24:5.514537E-4):5.115503E-5,23:0.01676339):0.004457448,(67:2.708611E-4,48:0.008543664):0.003970917):0.008799044,(((68:0.00345358,((58:0.006489535,59:0.004470776):0.001313192,60:0.004943161):0.00214713):0.003087967,(((10:0.01782857,((((21:0.004676243,5:0.002400339):0.00663355,63:0.008221589):0.003086823,15:0.006003408):7.994833E-4,(11:0.01202741,6:0.004550247):0.001568846):0.004023328):0.001717902,29:0.01743026):0.003905598,((31:0.006597426,44:0.003791469):0.006035564,(((((8:0.003158145,(((4:0.005342142,53:0.002366722):2.396143E-5,(((((16:0.01106591,32:0.005942332):0.00282033,(7:0.003816233,39:0.021903):0.006678823):0.002009174,42:0.01637339):0.00186916,(41:3.090495E-5,40:3.428061E-4):0.009624279):0.0023849,(45:0.02717306,33:0.001491979):0.003621406):0.006904203):0.004273662,34:0.03722897):0.001909277):4.623849E-4,((((14:0.00794556,(56:0.01242767,(65:0.005005561,64:0.005696122):3.735643E-4):0.001377517):0.001561886,(52:0.01227817,(57:0.02644962,(51:0.005284172,17:0.002548417):0.006647906):0.00257684):0.002382598):0.003586229,69:0.008417561):0.001968643,(2:0.00216857,20:1.852547E-4):0.004740434):0.002295421):0.004832407,((46:0.01833223,70:0.01147912):7.158581E-5,26:0.009975061):0.00421315):0.00105506,71:0.007685999):0.008033285,((36:0.007462972,(37:0.004657536,(38:5.853489E-4,35:0.002826517):3.526559E-4):0.004486312):0.007142951,13:0.01765139):0.005088748):0.003165688):0.005071193):0.004071725):8.928871E-5,(55:0.02179978,((18:0.005660323,19:0.008355198):0.007448113,28:0.008571043):0.004269093):8.421974E-5):0.001589526):3.856257E-4,(61:0.003017216,(62:0.00876355,72:0.01064801):0.004843699):0.00154467):0.002134672,((47:0.03562923,25:0.004230041):0.005621456,(22:0.002551691,27:0.007129095):0.00210659):0.002461718):0.00276924):0.002232816,54:0.007728216):9.889458E-4,9:0.008887273):0.00274269,(12:0.01626984,(50:0.006529561,49:0.01072657):0.01442711):0.00100959):0.002253953,1:0.01101181);
[146] tree 'run1.5730000'=[&R] ((((9:0.007211348,(43:0.009845532,(((((23:0.01907231,(67:0.005272418,48:0.01857667):0.002454049):0.00138789,(24:0.001146171,66:9.067311E-4):0.006302871):0.009427562,((55:0.01987685,((((10:0.0159656,29:0.0095717):0.001668819,((63:0.01079837,(15:0.005147836,(21:0.004041478,5:0.007008532):0.005587034):6.999868E-4):0.001442757,(6:0.006417054,11:0.01173358):0.003532559):0.00487815):0.001920575,((31:0.007499855,44:0.008517998):0.004838741,(((36:0.008441483,(37:0.003706786,(35:6.429562E-4,38:1.444304E-4):0.001199522):0.006152388):0.005265637,13:0.01966103):0.005371825,(71:0.004613609,((((((52:0.02041209,(57:0.02468793,(51:0.008020091,17:0.004793707):0.007718533):0.002866506):0.001765331,((14:0.008396258,(64:0.004457826,65:0.003991912):0.002614991):0.001210996,56:0.00904031):0.002860363):0.003693391,69:0.0071759):0.005437787,(2:0.001627128,20:0.003682153):0.005807377):6.041279E-4,(8:0.005289159,((4:0.005315811,(((((7:0.007598965,39:0.02845574):0.004432293,(42:0.01279832,(40:0.001483533,41:2.326397E-4):0.006014403):2.50123E-4):7.860476E-5,(32:0.004081504,16:0.01026816):0.002211522):0.002806695,(33:7.509186E-4,45:0.03575287):0.007099769):0.004212713,53:0.003993627):3.215271E-4):0.006184115,34:0.02961718):0.004185171):0.00121146):0.001450353,(70:0.01540667,(26:0.01271099,46:0.01617571):0.002348734):0.002606845):4.313707E-5):0.009195045):0.001474577):0.006999291):0.005635082,(((58:0.005992402,(59:0.008494766,60:0.007418675):0.001065149):3.819889E-4,68:0.006820338):0.002599304,(28:0.01153233,(19:0.005721117,18:0.005675752):0.003181373):0.002102768):0.001131674):0.002783858):0.002475751,(72:0.01018024,62:0.01044091):0.008528943):2.903956E-4):0.00117839,((22:0.002629598,(30:0.01604617,27:0.009611151):0.00231863):0.001721947,(47:0.03244476,25:0.002336363):0.007028541):0.002023035):6.58833E-4,61:0.002967621):0.001974266):9.685235E-4):9.539231E-4,54:0.006743826):0.004568556,((49:0.008904751,50:0.006473878):0.02187859,12:0.01591791):0.003138714):0.00583384,3:0.01146884,1:0.01197547);
[147] tree 'run1.5735000'=[&R] (3:0.009654622,(((((61:0.004820408,((((((((18:0.005253985,19:0.005760545):0.006802187,28:0.005767963):0.002898219,55:0.02220624):0.002170382,((58:0.00461639,(59:0.008786326,60:0.005334368):0.002549086):0.001856859,68:0.004250435):0.002164676):6.544318E-4,(((31:0.004626361,44:0.005704341):0.005652493,((13:0.02140493,(36:0.006117152,((37:0.004656548,38:1.577574E-4):3.579332E-4,35:4.926945E-4):0.00542139):0.01304778):0.005221327,((70:0.01728379,(46:0.01364391,26:0.01254388):4.005701E-4):3.972474E-4,(71:0.00430899,(((34:0.02312553,(20:7.364554E-4,2:0.001203945):0.003529681):0.001615151,(53:0.004511659,(4:0.002838746,((33:4.532479E-4,45:0.0204046):0.001637022,((40:8.097379E-4,41:8.318203E-5):0.009162861,((16:0.01418373,42:0.01464512):0.001713219,(32:0.01020547,(7:0.002773721,39:0.03085463):0.004846391):5.831345E-4):8.05886E-4):0.002465279):0.006414815):2.510285E-4):0.006744656):5.274227E-5,((69:0.005657536,(((65:0.004947646,64:0.005356277):0.001506466,14:0.007313219):5.478461E-4,(((51:0.00826189,17:0.001896923):0.007067709,56:0.01385791):0.001290715,(57:0.02252679,52:0.01156089):0.001161924):6.859771E-4):0.001361405):0.005197813,8:0.002327371):0.001266901):0.005519057):5.291282E-4):0.00692516):0.003775702):0.001074516,(((63:0.01094423,((6:0.005605579,11:0.01300117):0.003560585,(15:0.003013665,(5:0.002425627,21:0.00406198):0.006429712):0.001090941):6.000237E-4):0.005034998,10:0.0126706):0.001293312,29:0.01139721):2.569361E-4):0.004146316):0.002814174,(62:0.007199301,72:0.007101483):0.008178951):0.001764335,((67:0.00246407,48:0.008177587):0.003488537,((24:0.00280389,66:0.0056696):0.003500647,23:0.01658977):9.868782E-4):0.006244198):0.00382402,(((27:0.01135415,22:0.005026246):0.001479153,(25:0.006799165,47:0.03282293):0.003840071):1.18019E-4,(43:0.006288119,30:0.009401368):0.00560852):2.397484E-4):0.001189323):0.004077505,9:0.009189184):0.001935317,54:0.005032499):0.003984166,(49:0.00393482,50:0.01583556):0.01771162):1.356701E-4,12:0.02095373):0.004896035,1:0.01232687);
[148] tree 'run1.5740000'=[&R] (3:0.01026947,(((((43:0.007694984,30:0.01505065):0.005161574,(((((((68:0.007713464,((59:0.003491134,60:0.003555867):0.001295541,58:0.004449313):0.002631996):4.631476E-4,(((31:0.004513181,44:0.01033366):0.004988535,((13:0.01906189,(36:0.008365793,((37:0.002727672,35:0.001204372):4.13712E-4,38:2.106783E-7):0.007604297):0.003965538):0.006060153,(71:0.002398216,((((34:0.02711291,8:0.005239925):7.772853E-4,(53:0.003927251,(4:0.002624219,((33:0.003280551,45:0.03008001):0.005783878,(((16:0.01326899,42:0.01606263):0.002715403,(32:0.00844016,(40:3.199898E-4,41:3.375948E-5):0.004948498):3.723844E-4):0.002421709,(7:0.005716834,39:0.02853127):0.001700945):0.00492867):0.002402568):0.002021473):0.004579202):0.002910592,((69:0.006394928,(((14:0.008799164,56:0.009990351):2.510665E-4,(65:0.003498408,64:0.005697388):0.001641933):0.001338929,((57:0.01897116,(51:0.008677727,17:0.003584989):0.004259611):0.001560624,52:0.01624047):3.442513E-4):0.004954761):0.001857128,(20:0.001294879,2:0.001261137):0.00534175):0.001469709):0.004748448,(70:0.01468993,(26:0.01283452,46:0.01265384):0.005447409):0.00110161):5.229135E-4):0.004758415):0.001889825):0.008479229,((10:0.01201503,29:0.00767188):0.002578934,((6:0.005034215,11:0.008951969):0.005062346,((63:0.006305304,(5:0.003982044,21:0.002644691):0.004594923):0.001724463,15:0.00815951):4.18907E-4):0.002305148):0.002050084):0.002017428):0.002802629,(55:0.02834431,(28:0.007884279,(18:0.005333836,19:0.006667052):0.004736813):0.001129606):0.001693903):0.003308363,(62:0.01081137,72:0.007111154):0.004524764):0.001151458,((66:0.00664109,(23:0.02475428,24:0.004109416):0.001407186):0.002883749,(67:0.008697836,48:0.006904423):0.002973598):0.007719203):0.001962883,((25:0.007232166,47:0.03002291):0.004107999,(27:0.01219845,22:0.004426301):0.0012791):0.002338631):8.538088E-4,61:0.003735915):0.001013374):0.001648587,54:0.008230299):0.001044371,9:0.009097316):0.002756037,(12:0.02300859,(49:0.009121172,50:0.005802968):0.01087889):0.002271842):0.002275918,1:0.01050362);
[149] tree 'run1.5745000'=[&R] ((((49:0.01442991,50:0.007633819):0.01389142,(9:0.007358823,((((((30:0.01445905,(((67:0.003942435,48:0.0113942):0.001004539,23:0.01596466):0.001896075,(66:0.002875998,24:0.01033124):0.003187411):0.004882179):0.004404832,((72:0.008110185,62:0.008152057):0.008333093,(((28:0.01228631,(19:0.004704722,18:0.006949395):0.006647536):0.001027815,55:0.02571314):0.003407216,((((59:0.005093745,60:0.00755677):6.389497E-4,58:0.005312665):0.001571944,68:0.004941545):0.002528328,(((31:0.005525083,44:0.004885943):0.005718551,((((((((52:0.01682668,((51:0.007944131,17:0.002862809):0.006339919,57:0.02676436):0.002133414):7.289691E-4,(14:0.01021778,((64:0.004516168,65:0.003639423):0.001200119,56:0.008794157):7.477974E-4):0.001006317):0.003039217,69:0.006137772):0.007426711,(8:0.002153355,((53:0.002593763,(4:0.003749978,((33:0.00164438,45:0.02510299):5.534859E-4,(((42:0.01719137,16:0.006841074):0.001176781,(32:0.008595766,(40:0.002490656,41:3.175019E-5):0.008635312):2.981585E-4):5.076388E-4,(7:0.007082249,39:0.02738171):0.004324341):0.001494727):0.004010709):2.189059E-4):0.005540987,34:0.03413466):0.00162186):2.186997E-4):0.002297435,(2:0.002451623,20:1.948473E-4):0.003692663):0.002758964,71:0.004986649):0.003100687,((46:0.01792627,26:0.009482258):4.373913E-4,70:0.008675744):0.003201899):0.007561104,((36:0.009471225,((35:0.001137536,37:0.00340553):0.00599845,38:0.00227103):0.002803185):0.008576114,13:0.01876717):0.006100397):0.002186708):0.00197046,(((((63:0.006385391,(21:0.004415101,5:0.004768863):0.009587874):0.002992607,15:0.003263022):0.001846647,(11:0.0098168,6:0.0056189):0.002956415):0.003225148,10:0.009722258):0.003410948,29:0.01206583):8.024645E-4):0.002456785):0.001050796):0.002970967):0.001237401):0.001108509,61:0.007647424):7.344172E-4,((25:0.006156356,47:0.03824325):0.001996387,(27:0.007956307,22:0.00519179):0.001253173):5.387256E-4):0.001176963,43:0.01131784):0.002705654,54:0.00968437):0.004175287):0.002368157):1.36304E-4,12:0.02033485):0.007662682,3:0.00566809,1:0.00725218);
[150] tree 'run1.5750000'=[&R] (((9:0.01036672,((43:0.01322391,(61:0.005320639,((((62:0.0102831,72:0.008952685):0.006944284,(30:0.0121232,((((((29:0.01307177,10:0.01146576):0.002440592,(((63:0.009195727,(21:0.001671858,5:0.005208265):0.0101569):0.00265048,15:0.002597357):0.001559717,(11:0.009710704,6:0.004779116):0.001334466):0.003176549):0.001178622,((((((46:0.01529995,70:0.01008129):0.00121407,26:0.009362249):0.002530728,71:0.003632646):9.083182E-4,(((69:0.008046397,(((64:0.002499883,65:0.001957073):0.001585016,(56:0.007731463,14:0.006801978):0.002670764):0.001222125,((57:0.02664378,(51:0.00833175,17:0.003122815):0.008874895):0.001202432,52:0.02010032):0.002185078):0.00104549):0.005598425,(20:1.49119E-4,2:0.002212342):0.00525369):5.745429E-4,(((53:0.003558184,(4:0.003363895,((45:0.02173811,33:3.34588E-4):0.006123685,((41:5.62452E-5,40:0.001065957):0.005618799,((16:0.01814213,32:0.008107861):0.003985079,(42:0.01540951,(7:0.004843571,39:0.03250718):0.004749444):0.002266271):0.001470606):0.005198641):0.005080451):7.673609E-4):0.00561357,34:0.0232784):7.092883E-5,8:0.0062586):0.003817601):0.004139175):0.007687089,((36:0.01111386,((37:0.003127146,38:1.805541E-4):8.08995E-4,35:6.420688E-4):0.00704398):0.009581162,13:0.02005965):0.004942464):0.001696861,(31:0.00185449,44:0.007250382):0.008517624):0.008621452):0.00262408,(((59:0.005123581,60:0.003912088):0.001176992,58:0.004707427):0.001616416,68:0.004370808):0.003414112):2.39779E-4,(55:0.03141828,((18:0.00309718,19:0.003848254):0.01015098,28:0.01228914):0.002771099):2.907222E-4):0.004055538,(66:0.006788038,((24:1.474342E-4,23:0.002425574):0.008967858,(67:0.003344413,48:0.01032851):0.004065767):6.165556E-4):0.005636626):1.230387E-4):0.001595694):0.002409531,(27:0.00833944,22:0.006428345):0.001243407):9.822708E-4,(47:0.03355628,25:0.00620236):0.004263658):0.00248233):0.001923347):0.002909423,54:0.005435016):6.668116E-4):0.005983906,(12:0.01903663,(50:0.00678116,49:0.0106886):0.01764124):0.003712663):0.006211715,3:0.007947803,1:0.01586866);
[151] tree 'run1.5755000'=[&R] (((12:0.022375,(50:0.006356347,49:0.008166893):0.01123466):0.001511148,(9:0.006818809,((61:0.003955988,(43:0.01239657,((22:0.009093699,(((((((58:0.002529326,(60:0.006104086,59:0.00463632):0.002200089):0.001192507,68:0.005041582):3.75475E-4,(((10:0.01332244,(((63:0.009155593,(21:9.932246E-4,5:0.003231784):0.007573422):9.840678E-4,15:0.003748341):0.001107285,(6:0.005257596,11:0.01012374):0.001179394):0.00246091):0.002312687,29:0.006756904):0.001211977,(((((70:0.01590429,46:0.01368253):7.70534E-4,26:0.007051682):0.0028687,(71:0.005949147,((20:0.002258285,2:0.004138706):0.003261157,(((69:0.008381876,(((64:0.003831307,65:0.005050179):8.247658E-4,(56:0.007997538,14:0.008401695):5.476629E-4):0.002664923,((57:0.02267864,(51:0.007019392,17:0.003771084):0.007886792):0.00201123,52:0.01532306):0.003956895):0.003642274):0.004786877,8:0.003122134):0.001547943,(((53:0.003784653,((45:0.0205729,33:4.44897E-4):0.005182286,((41:1.536614E-5,40:6.536412E-4):0.005652337,((7:0.005106244,39:0.02628677):0.003820158,((16:0.01026753,42:0.01645414):0.003137207,32:0.01020313):5.253871E-4):8.364851E-4):0.004288524):0.002070135):3.16639E-4,4:0.002987688):0.004294366,34:0.02615087):0.00119388):5.658329E-4):0.00230906):6.348869E-5):0.01017864,((36:0.004753216,(38:7.040366E-4,(37:0.00852449,35:0.002298412):8.125595E-4):0.01024588):0.008634768,13:0.0137295):0.005739522):0.001283514,(31:0.004900654,44:0.004688089):0.003868156):0.003183663):0.002771487):7.723588E-4,((18:0.006905579,19:0.004590997):0.009550847,(28:0.01148263,55:0.02690916):0.001090666):0.002692814):0.00350363,((((24:0.001074195,23:0.005395743):0.009815176,(67:0.002925793,48:0.009330547):0.004859681):0.001786101,66:0.006355089):0.00727652,30:0.01023175):0.003418446):0.003836876,(62:0.009166522,72:0.007955632):0.005134741):0.001037674,27:0.01005756):8.423212E-4):1.659659E-4,(47:0.03016837,25:0.005175431):0.001372038):8.589368E-4):2.537288E-4):0.001670972,54:0.00694166):6.841076E-4):0.002312803):0.006468547,3:0.01014253,1:0.01425784);
[152] tree 'run1.5760000'=[&R] (((49:0.004422804,50:0.01226659):0.0121081,(((9:0.00764251,((((22:0.00380391,27:0.007038488):7.517164E-4,((25:0.003474933,47:0.04217801):0.001393744,(((24:0.007083602,(48:0.01008557,(67:1.572369E-4,23:0.01037191):0.008199864):0.002756701):4.886157E-4,66:0.006494736):0.007800426,(((72:0.0112711,62:0.01110336):0.01243796,30:0.01239942):0.001063605,(((28:0.01316239,(19:0.005416819,18:0.003591082):0.00822402):9.11524E-4,55:0.02797812):0.002377645,((((59:0.003752522,60:0.003634709):6.833382E-4,58:0.00398697):0.002914921,68:0.003108115):0.003036103,((((15:0.003000907,((21:0.009807847,5:0.004038234):0.01590421,63:0.007497468):0.002865193):0.001556359,(11:0.008202472,6:0.006518899):0.001158695):6.091343E-4,(10:0.009474812,29:0.01157603):0.004384171):0.004017937,((31:0.003519303,44:0.00483008):0.005633893,(((((8:0.006583273,(((((65:0.004135864,64:0.005100658):0.002449293,(52:0.0167238,(51:0.008148169,17:0.00483664):0.008151579):0.001707665):7.441741E-4,(14:0.008584472,56:0.01526206):7.02019E-4):0.001323669,57:0.01971704):0.002709215,69:0.004885698):0.00401075):0.001219778,(((((4:0.004397735,(((32:0.00556097,(40:5.108502E-4,41:1.423525E-4):0.004363141):3.554377E-5,(7:0.002696796,39:0.02890707):0.007720066):9.73218E-4,(42:0.01239655,16:0.009020746):0.001558802):0.00706435):0.00155952,53:0.003355126):0.003518609,(33:9.421267E-4,45:0.01845084):0.007442124):5.320514E-4,34:0.0291964):0.003213219,(2:0.001168954,20:1.103684E-4):0.004692211):7.160996E-4):0.004710405,71:0.004308058):9.696289E-4,((46:0.01397677,70:0.01259218):0.001287555,26:0.0145175):0.001762406):0.004400836,((36:0.01250523,((35:8.484093E-4,37:0.0023968):0.002609928,38:0.001491553):0.003654654):0.005140526,13:0.01688151):0.008079639):0.004068789):0.003847142):0.004831026):7.334367E-4):0.001678025):0.002112204):0.002736559):6.370733E-4):9.925754E-4,61:0.003667875):3.77662E-4,43:0.008803588):0.001365604):7.977628E-4,54:0.004379937):0.003797148,12:0.0160945):4.023333E-4):0.001745769,3:0.008996843,1:0.01335894);
[153] tree 'run1.5765000'=[&R] (((9:0.008424213,(((((((72:0.006837302,62:0.00990541):0.007165881,(((((10:0.0127389,((11:0.006910914,6:0.005132822):0.002092718,(((21:0.008349178,5:0.002903753):0.005162355,63:0.01065752):0.001666479,15:0.004438941):8.678492E-4):0.002044172):4.446049E-4,29:0.008252902):0.002641385,((31:0.003180936,44:0.003887168):0.004983646,(((71:0.004122786,((((65:0.005105427,((56:0.01255386,14:0.009188844):8.515486E-4,64:0.003259859):1.969908E-4):0.003298794,(52:0.01553721,((51:0.009312511,17:0.005007921):0.004908938,57:0.02276518):5.971174E-4):0.001066854):0.002406973,69:0.00938326):0.005707366,((8:0.003714323,(34:0.03060278,(((53:0.003812508,4:0.004352658):2.965584E-4,(((16:0.01467721,32:0.007509756):8.334776E-4,(42:0.01468537,(7:0.005412492,39:0.03154701):0.00116965):0.001599158):9.538808E-4,(40:0.002358569,41:1.333908E-4):0.007233066):0.00509022):0.002572173,(33:0.002016216,45:0.01713176):0.01357529):0.002573878):0.002767268):6.327948E-4,(2:0.009823821,20:3.526085E-4):0.005202682):6.34184E-4):3.621818E-4):8.002271E-4,((46:0.01504471,70:0.0146281):0.001499045,26:0.007617081):6.65449E-4):0.01025824,((36:0.009890968,((37:0.006512357,35:8.138376E-4):0.006342199,38:1.223965E-4):0.005500622):0.009608935,13:0.01842321):0.006918585):0.00282934):0.00481871):0.001760264,((((59:0.006114959,60:0.00396665):0.001417378,58:0.004209636):0.001176537,68:0.005944327):0.002593338,((19:0.001136176,18:0.002670216):0.006611784,28:0.01058282):0.007161858):0.002067294):9.39548E-4,55:0.02861264):0.00216937):6.030369E-5,(30:0.01653794,((24:0.008879036,66:0.005453531):0.001204878,((67:0.002844034,23:0.0125436):0.001166508,48:0.01147212):0.003106095):0.007160274):0.001629785):0.00252317,((25:0.006659423,47:0.02948748):0.001923179,(22:0.001969088,27:0.01205215):0.00115225):0.001984162):0.00314608,61:0.004735229):0.002041318,43:0.01401399):0.003352863,54:0.004907728):0.005068351):0.002923839,(12:0.02141819,(49:0.003272138,50:0.006356995):0.01135738):0.003220329):0.00549378,3:0.009818481,1:0.01120065);
[154] tree 'run1.5770000'=[&R] (3:0.009653079,((49:0.008355363,50:0.006750908):0.01040572,(((((43:0.003626292,30:0.01340347):0.007033175,(61:0.003996742,(((((48:0.009139154,67:0.001986895):0.007132734,((23:0.01356761,66:0.00812269):0.002151777,24:0.006764315):5.037025E-4):0.006108741,(((((18:0.002941845,19:0.008511895):0.005693363,28:0.006457904):0.00423869,(68:0.004525924,((59:0.004517505,60:0.002984244):7.092626E-4,58:0.005631263):0.001352011):0.001709493):5.719213E-4,(((31:0.004799139,44:0.007251508):0.007182264,((((70:0.009628727,(46:0.01238014,26:0.007654321):0.002625223):0.002337014,(((34:0.02784787,(53:0.00312666,(4:0.00482513,(((40:0.001689675,41:4.815887E-5):0.007150548,(((7:0.005549745,39:0.02118563):0.004153416,(42:0.01190275,16:0.01353112):0.003066455):0.001324768,32:0.004759338):2.761966E-5):0.002515432,(33:4.83234E-4,45:0.02754595):0.004365161):0.004776433):0.00180965):0.003622762):0.002366069,8:0.004320504):3.961944E-4,((69:0.008207847,(((65:0.003980234,((14:0.00605736,56:0.01344456):0.002903394,64:0.002723831):4.101778E-4):0.002005588,((51:0.00925121,17:0.002565045):0.005357684,52:0.01149768):0.001547858):0.001264775,57:0.03341457):0.001574964):0.005166472,(20:4.793372E-4,2:0.001102851):0.007591776):0.001368486):0.004118145):1.358009E-4,71:0.006487227):0.007618948,(13:0.01811433,(36:0.006234385,((35:0.001359003,38:3.590793E-4):5.86847E-4,37:0.002960532):0.004096478):0.008475873):0.006345947):0.004229179):0.002303259,((10:0.01063526,((6:0.003352297,11:0.007522286):0.0023965,((63:0.01008983,(5:0.004191682,21:0.001369098):0.004375072):0.002098354,15:0.003909888):7.647755E-4):0.001801422):6.540625E-4,29:0.01030443):0.002577579):0.002869313):0.001477489,55:0.02630011):0.002409783):0.002167183,(25:0.004563421,47:0.03135216):0.004119966):0.002107335,((22:0.004888528,27:0.006546534):2.733645E-4,(62:0.005143654,72:0.01020016):0.008921511):5.617837E-4):8.776094E-4):0.001751498):0.001626784,54:0.005933371):6.361689E-4,9:0.007405583):0.001638608,12:0.02056394):1.997318E-4):0.003931864,1:0.01146445);
[155] tree 'run1.5775000'=[&R] (((12:0.02081455,(50:0.0121654,49:0.002354563):0.008545399):0.003644113,(54:0.005216551,(9:0.01069416,((61:0.007963116,43:0.008911783):4.309745E-4,(((47:0.02683833,25:0.007968006):0.001895933,(22:0.003739948,27:0.008388838):0.001620014):0.001899022,((62:0.01046957,72:0.009183808):0.006672276,(((((29:0.01110529,(((((21:0.002035439,5:0.008742115):0.004197013,63:0.006875957):0.004818653,15:0.002854108):0.003055678,(11:0.008643952,6:0.006029787):0.001067629):0.002286089,10:0.01158195):6.737601E-4):8.049307E-4,((((71:0.003810525,(8:0.002622501,((((52:0.01489654,((51:0.007079262,17:0.00258012):0.008061168,57:0.0303146):0.001529491):0.001088357,((14:0.008375118,56:0.01727475):1.80117E-6,(64:0.00458859,65:0.002650539):0.003270163):0.002483033):0.005313606,69:0.005931237):0.004395795,(((20:7.140221E-4,2:0.004502517):0.003740352,34:0.02493535):0.001610971,((4:0.003839791,53:0.002520468):4.203357E-4,((((7:0.003769428,39:0.0288864):0.006891291,(32:0.006926744,((41:2.675435E-4,40:0.001475681):0.009269234,42:0.01660515):0.001128592):4.482639E-4):8.46595E-4,16:0.01187514):0.004106495,(45:0.03006491,33:2.225897E-4):0.004390249):0.003062303):0.009156053):7.986911E-4):8.705247E-4):0.00412238):0.001510124,(26:0.00970086,(70:0.01300552,46:0.01543913):0.001783472):5.550542E-4):0.006667986,((36:0.008635097,(35:0.001818801,(37:0.004167837,38:0.00215506):2.747218E-4):0.003188733):0.007120874,13:0.01981132):0.005923438):0.004979618,(31:0.005148384,44:0.005980793):0.003443455):0.002319849):0.004132382,55:0.03007144):8.187092E-4,((68:0.00457014,((60:0.007754395,59:0.003544861):0.00160666,58:0.005784282):0.001483483):0.002674159,((18:0.002020826,19:0.005739653):0.00774617,28:0.009555096):5.006458E-4):9.95368E-4):0.003054994,((((48:0.008265963,67:0.002198591):0.005291688,(23:0.006672144,24:0.008342023):0.01077798):0.001598296,66:0.005167053):0.006149975,30:0.01490869):0.002747085):7.308193E-4):0.001942489):0.002604254):0.001342552):1.057967E-4):0.003854758):0.003518758,3:0.01427313,1:0.009570332);
[156] tree 'run1.5780000'=[&R] (3:0.007886029,((12:0.01697707,(49:0.009003944,50:0.005249651):0.008975749):0.005216324,(9:0.008331604,((61:0.005610282,54:0.006220172):0.002351152,((((27:0.006466668,22:0.003810723):5.769286E-4,((25:0.005914123,47:0.03345761):1.368886E-4,(43:0.005855741,30:0.01380552):0.006293328):0.003506766):0.002097224,(62:0.008482372,72:0.008046548):0.006012226):2.824682E-4,((((((31:0.004306939,44:0.005242102):0.002308573,(((26:0.009746397,(46:0.01015381,70:0.009745952):0.002659809):0.001126216,(((20:1.327962E-5,2:0.00125822):0.004979274,((34:0.02799413,(69:0.006465565,(((65:0.00426449,64:0.00298676):9.021471E-4,(56:0.01504052,14:0.006443229):0.002065806):7.282395E-4,(52:0.0140768,((51:0.01119542,17:0.003365141):0.005048736,57:0.01824421):0.00222864):0.002644286):0.003821915):0.003523995):0.001926526,(8:0.004727023,(53:0.002632451,(((45:0.03122712,33:3.109346E-4):0.001297444,(((32:0.003404791,16:0.01481204):0.002034925,(42:0.01950789,(7:0.004746765,39:0.02543215):0.003730809):1.933786E-4):7.358986E-4,(40:4.036112E-4,41:6.116557E-4):0.005707896):0.006644501):0.004904673,4:0.00417609):4.562859E-4):0.005704185):6.984624E-4):0.00208327):5.569056E-4,71:0.004820903):0.002633566):0.00391654,(13:0.01994443,(36:0.008639008,(37:0.004237358,(38:8.439155E-5,35:0.001179416):9.814526E-4):0.004546594):0.006267596):0.004626489):0.003530922):0.003313817,((10:0.01190489,(((63:0.009362017,(5:0.00592023,21:0.001778317):0.006505105):0.002734483,15:0.009307751):0.002295965,(11:0.007114638,6:0.003728755):0.001152379):0.001689193):0.00184709,29:0.01057655):0.001363662):0.004278294,(55:0.02714026,(28:0.01188422,(18:0.003442322,19:0.006339214):0.005150615):0.001698189):0.001884473):3.589489E-4,(68:0.007090342,((60:0.006000572,59:0.004521834):0.001161371,58:0.004408296):0.001122679):0.00209607):0.001476919,(((24:0.004130808,23:0.01093883):0.001767173,66:0.00725247):9.665381E-4,(48:0.01095801,67:0.006633532):0.001346209):0.007999889):3.010932E-4):0.002728802):0.001092743):0.002988906):0.004485101,1:0.01096375);
[157] tree 'run1.5785000'=[&R] (3:0.01278545,((12:0.01606533,(49:0.00772978,50:0.006140557):0.0161887):0.00366097,(9:0.01105693,((61:0.002941293,(((((55:0.03064075,((18:0.004794666,19:0.009149198):0.006631188,28:0.00860639):2.086613E-4):0.002378806,((((10:0.01463033,((((5:0.006814774,21:0.002927246):0.007432514,15:0.004240659):4.7393E-5,63:0.008197117):7.565539E-4,(11:0.01279704,6:0.002888761):6.31181E-4):0.001891643):0.001894122,29:0.01091455):0.001007099,((31:0.006824615,44:0.004096507):0.01010623,(((71:0.004085362,(((8:0.005529236,(69:0.008878924,(((56:0.0188255,14:0.01024092):6.10914E-4,(64:0.005013828,65:0.00445096):0.001006361):0.002066729,(52:0.01545837,((51:0.007446286,17:0.002851083):0.006237434,57:0.0213404):0.003823323):1.562861E-4):0.00257144):0.004269657):8.992982E-4,(((53:0.005021249,4:0.004564361):3.253173E-4,((((42:0.01939191,(16:0.00827161,32:0.006406288):0.003099087):0.001829138,(40:0.003436496,41:0.001190768):0.007296231):7.259656E-4,(7:0.006354203,39:0.02725263):0.007501967):0.003438755,(33:0.003759264,45:0.02966039):0.005189712):0.003132836):0.01063239,34:0.02865392):0.001362363):0.001678861,(20:0.001536941,2:0.003191195):0.002468078):0.002603116):0.001604713,(70:0.02045438,(26:0.01010414,46:0.01471628):0.003269266):3.046409E-4):0.003904543,(13:0.0219747,(36:0.008757035,(35:0.00122103,(38:0.00103759,37:0.004189753):0.001200315):0.005031597):0.008319245):0.004954459):0.001533416):0.00513274):0.003661109,(68:0.004248606,(58:0.005156418,(60:0.007018915,59:0.003168385):0.002433506):6.70001E-4):8.134984E-4):0.001664988):0.001132615,(62:0.00997966,72:0.008405958):0.005352532):0.004369679,(((24:0.007436742,23:0.01455748):0.003671773,(48:0.01014788,67:0.009401348):0.00684173):0.003746706,66:0.007880991):0.009966127):7.63108E-4,(((25:0.006363128,47:0.03204633):0.002144212,(27:0.008983038,22:0.005484513):0.002215643):6.55263E-4,(43:0.007157358,30:0.01023663):0.005760653):2.924707E-4):0.00227514):0.005504972,54:0.005617031):0.001027414):0.005199384):0.001210231,1:0.01233645);
[158] tree 'run1.5790000'=[&R] (((9:0.009112335,(((61:0.003471743,(((30:0.01486407,27:0.006251194):0.001541491,22:0.003590532):0.001307862,((25:0.00609957,47:0.04068553):0.002388254,((66:0.004976195,(23:0.01417089,(24:0.006907154,(67:0.002460115,48:0.008063809):9.519216E-4):0.006307423):0.002064118):0.005158851,(((((60:0.004750611,59:0.004555735):0.002241651,58:0.009298799):0.001726349,68:0.005280539):0.00239155,(((29:0.01273544,(10:0.01675769,((6:0.006486053,11:0.01058696):0.004415565,(((5:0.007513398,21:0.003772095):0.00734426,63:0.005570271):0.001163347,15:0.008773805):0.002297508):0.003993406):0.001859311):5.540036E-4,((((46:0.01748828,70:0.007437146):0.002574668,(71:0.003584649,(((26:0.01175634,(34:0.02517869,(53:0.004844291,(((33:0.001496686,45:0.0272174):0.004215991,((32:0.004421949,(39:0.026313,7:0.003426899):0.002358662):0.003684125,((40:0.002325208,41:2.925622E-4):0.009194328,(16:0.008587605,42:0.01210953):0.002702941):8.539976E-5):0.005897404):0.004928821,4:0.002917956):5.295349E-5):0.003632801):0.0011614):3.236843E-5,(8:0.003513199,(((((17:0.003490861,51:0.00700127):0.01021379,52:0.01297082):0.001032797,(14:0.006671344,(56:0.0146342,(64:0.005079121,65:0.002452371):9.868363E-4):5.192007E-5):0.00266268):0.001432144,57:0.01712239):0.001018006,69:0.008704764):0.004270167):0.002539074):0.001816562,(20:0.003569805,2:0.001036463):0.002557409):0.001738666):0.002575315):0.006348265,(13:0.02251847,((38:0.001965671,(35:4.142935E-4,37:0.006585455):0.001590911):0.004927892,36:0.01010104):0.006432295):0.00475076):0.004332949,(44:0.003571991,31:0.003823783):0.003170666):0.006879517):0.002258917,((55:0.02195799,(19:0.00986411,18:0.002098087):0.007383445):0.001780686,28:0.01057192):0.004342826):1.781579E-4):6.459432E-4,(62:0.01154461,72:0.008092548):0.007668669):0.002964496):0.0030719):4.582246E-4):0.005383249):3.051333E-4,43:0.01365772):0.002106111,54:0.007827872):1.881876E-4):0.003068088,(12:0.01942782,(50:0.009618221,49:0.005024565):0.01485947):0.002007737):0.002914953,3:0.01135148,1:0.014341);
[159] tree 'run1.5795000'=[&R] (((9:0.006774655,(((61:0.005735731,((22:0.003794448,27:0.009906202):6.648548E-4,(((47:0.03535312,25:0.006371139):0.002325023,((((24:0.003190419,23:0.01678274):0.003768066,(67:0.003413851,48:0.006347565):0.002763046):0.005734726,66:0.005776926):0.005535538,((((((58:0.005861089,(59:0.004971984,60:0.006590976):4.951731E-4):0.001951149,68:0.005289758):0.003036206,((29:0.008774371,((63:0.00732904,((15:0.003704315,(21:0.003754546,5:0.004481059):0.006850491):0.001148945,(11:0.007179304,6:0.004742155):0.002264206):0.001103585):2.194981E-4,10:0.01283711):0.002703319):7.549569E-4,(((((((8:0.003346493,(((((64:0.003980557,65:0.00247178):9.3747E-4,56:0.00829166):7.909347E-4,14:0.007217476):7.106168E-4,(52:0.01170224,((51:0.0111446,17:0.002591276):0.006929635,57:0.02232119):0.002730818):0.002489873):0.005759343,69:0.006007665):0.003141556):0.001117913,((4:0.005508087,((45:0.02043887,33:0.003236622):0.007715567,(((42:0.0174311,(7:0.005652881,39:0.02850076):0.006374564):0.001256709,(16:0.01182255,32:0.005455598):0.001312102):4.778541E-4,(41:1.874011E-4,40:1.336418E-4):0.006736669):0.005531011):0.002166966):3.45108E-4,53:0.00478347):0.004443823):0.002412744,((20:0.001773274,2:0.001317727):0.002525729,34:0.02471284):0.001937811):9.110927E-4,71:0.001595818):0.001929824,(26:0.008558304,(46:0.01159434,70:0.009276942):0.002385228):0.002060615):0.007256424,((36:0.005652635,(37:0.002025346,(38:1.591086E-4,35:0.001948695):7.637408E-4):0.00390652):0.008615184,13:0.01645788):0.007699656):0.001661376,(31:0.004500815,44:0.006849502):0.003266864):0.004448847):0.003065757):1.329402E-4,(28:0.01197569,(18:0.001193033,19:0.01252232):0.00432975):0.003452129):5.71633E-4,55:0.02159177):0.002989945,(62:0.01222937,72:0.007829538):0.006435546):0.002648497):0.003524305):4.94995E-4,30:0.01766759):7.38798E-4):0.002285063):1.955633E-4,43:0.005669401):0.003187731,54:0.005334313):0.001449753):0.002884354,(12:0.01444581,(50:0.009797306,49:0.008178087):0.01337484):0.001455085):0.005132291,3:0.009967451,1:0.01323366);
[160] tree 'run1.5800000'=[&R] (3:0.005823091,(((49:0.006388553,50:0.006388216):0.01686349,12:0.0196385):0.001559253,(((((((27:0.01003645,22:0.003688986):0.001554743,(25:0.004025896,47:0.03377006):0.003455322):3.78174E-4,((((24:0.001822078,23:0.006101489):0.008888033,(48:0.007858794,67:0.004475038):0.003049229):0.001847856,66:0.005828686):0.01147984,((62:0.01370485,72:0.01374677):0.005391981,(((((18:0.009262835,19:0.004156492):0.008757344,28:0.008266196):0.003038933,(68:0.005029665,(58:0.004351206,(59:0.003691063,60:0.007353237):0.001420521):0.002016604):0.001189127):4.137004E-4,(29:0.01301366,(((31:0.004739047,44:0.003358062):0.005535386,((((((8:0.00528122,((((45:0.03011623,33:0.002956181):0.002349594,((7:0.004907332,39:0.02695089):0.005805974,((16:0.0116176,(42:0.01359596,32:0.005163313):2.561095E-4):0.001627495,(40:6.35943E-4,41:4.963204E-4):0.006568607):3.847245E-4):0.002013528):0.003473949,(4:0.003484237,53:0.004667566):1.761066E-4):0.006270682,34:0.03261751):0.001482429):3.518744E-5,(69:0.007723459,((((51:0.006688163,17:0.00336151):0.005770127,57:0.02397395):0.001073691,52:0.01068202):8.923706E-4,((56:0.008859968,(65:0.006158583,64:0.006232591):3.88313E-4):7.468352E-4,14:0.01233214):0.002381835):0.002398061):0.005809234):0.001479898,(20:6.056722E-5,2:0.001279449):0.004427887):0.002132234,71:0.004619054):2.243836E-4,((46:0.01166122,26:0.006776368):0.003678536,70:0.01100471):0.001431864):0.004192632,(13:0.01854349,(36:0.006934818,(38:4.547512E-4,(35:0.001500465,37:0.003183703):8.482662E-4):0.00658816):0.004964629):0.006664287):0.001771201):0.006865571,(10:0.01135717,((6:0.003706311,11:0.01049342):6.306984E-4,(15:0.003738138,((5:0.004937141,21:0.003868102):0.007899811,63:0.005719228):0.002844561):0.001025966):0.001796034):0.001887124):0.001276953):0.002207708):0.002799588,55:0.02288917):0.001595101):0.001382634):0.002887098):0.003904286,61:0.006304839):4.412352E-4,(43:0.001505072,30:0.00441547):0.00555072):0.001546625,54:0.009088594):6.983405E-4,9:0.008845531):0.002561428):0.00287782,1:0.009761473);
[161] tree 'run1.5805000'=[&R] (((49:0.008822164,50:0.0080826):0.01804726,(12:0.02372619,(((61:0.002461832,((((72:0.007487604,62:0.01190102):0.005167001,(((68:0.005636007,(59:0.005740605,(58:0.0050774,60:0.005507009):4.211016E-4):0.001630947):0.001114496,(((((11:0.00845368,6:0.003632116):0.001933848,(((21:7.583565E-4,5:0.007325437):0.003432694,63:0.005705292):0.001333008,15:0.00437859):0.001900577):0.001415462,10:0.01436105):0.002552028,(((36:0.01043264,(35:0.001719553,(37:0.006121012,38:3.586712E-4):0.00206674):0.004650789):0.008155289,13:0.01635289):0.01012232,(((((((57:0.02560681,((((14:0.008683318,56:0.007641405):5.262255E-4,64:0.002499737):4.289583E-4,65:0.003945049):0.002384909,((51:0.00659343,17:0.002515642):0.007228254,52:0.01546896):0.002482171):0.002409784):0.003009732,69:0.008654306):0.003541538,(2:0.002815056,20:0.002178459):0.004930372):6.780385E-4,(26:0.01735743,(8:0.007554018,((53:0.001423709,(4:0.00251142,((((7:0.006304176,39:0.02748323):0.004216553,((40:2.058602E-4,41:0.001117204):0.008214067,(32:0.008907094,42:0.01740308):2.070617E-4):0.001155405):5.146879E-5,16:0.0105756):0.006206101,(33:0.005571446,45:0.0212717):0.001162362):0.003520547):0.001486724):0.002588865,34:0.03153746):0.003672755):1.554639E-4):0.001234411):0.002296002,71:0.003474323):0.002436823,(46:0.01634894,70:0.01264019):0.002383036):0.01046565,(31:0.004084966,44:0.004890738):0.003016787):6.597373E-4):0.003220686):0.003694879,29:0.008622215):0.004538594):0.002231855,((19:0.009561723,18:0.009221814):0.00227257,(55:0.01913867,28:0.00999457):0.001788245):0.003286043):0.001413622):0.003110025,(((67:0.004840122,48:0.00826034):0.003195792,(24:0.003981176,23:0.01273883):0.005962681):0.001777047,66:0.008797473):0.007391873):0.001282521,((27:0.005874392,22:0.004867355):0.001238148,((47:0.03453113,25:0.004712323):0.003849741,(43:0.005113657,30:0.007585243):0.004778349):3.381931E-4):0.002202228):0.002383711):0.004194437,9:0.008219732):3.329552E-4,54:0.006660267):0.002467589):3.516307E-4):0.005550632,3:0.007131389,1:0.01035987);
[162] tree 'run1.5810000'=[&R] (3:0.01350914,(((50:0.009301624,49:0.005906798):0.01276595,12:0.01972535):0.002285898,((54:0.005027858,((((62:0.00872,72:0.01088112):0.006746869,(((((60:0.004390092,59:0.006917554):7.240142E-4,58:0.004294092):0.002206632,68:0.005102873):0.002662748,(((29:0.007527547,(10:0.02025114,((((5:0.008166377,21:0.003154677):0.009153635,63:0.007558884):4.86107E-4,15:0.005482893):0.001023141,(6:0.005770925,11:0.00855122):0.002625248):0.002643626):0.002347145):0.001137397,(((13:0.01806817,((35:0.002708406,(38:8.80452E-4,37:0.001640444):2.452964E-4):0.007054016,36:0.008904734):0.006699669):0.006005094,((((33:0.002320145,45:0.0222818):0.003349992,(((32:0.007063341,(16:0.01210127,42:0.01344373):0.002166442):2.392788E-4,(40:4.15377E-4,41:2.688677E-4):0.009357929):0.001359162,(39:0.02786788,7:0.003791279):0.005334635):0.003479938):0.003985605,(53:0.005286096,4:0.00455758):9.72838E-5):0.009296232,((((((46:0.01085196,26:0.008192737):8.454965E-4,70:0.01036687):0.001628838,71:0.008533939):0.002554959,(34:0.03772364,(20:0.001288714,2:4.653531E-4):0.003354496):5.326037E-4):0.001524928,8:0.007707631):9.407517E-5,(69:0.005626084,(((64:0.00515994,65:0.002713781):0.001313234,(56:0.01428066,14:0.008457074):2.730241E-4):0.001806576,(52:0.01372765,((17:0.003339445,51:0.009924455):0.007891639,57:0.0248071):0.001926767):7.140269E-4):0.002831461):0.00680894):6.360825E-4):0.008931979):0.002855319,(44:0.006312605,31:0.00500789):0.004143734):0.003677597):0.005300223,(55:0.01998938,((19:0.00571565,18:0.004727616):0.007138466,28:0.005365194):0.002800452):0.003399477):1.349488E-5):0.003964879,(((23:0.00660582,24:0.003572279):0.009817915,66:0.008593906):9.594801E-4,(67:0.005982857,48:0.009950828):0.003732427):0.0117269):3.179596E-4):0.002913451,((27:0.008068827,22:0.004165491):0.001117163,(25:0.006868814,(30:0.01069658,47:0.03472534):0.002824312):0.004440115):9.276902E-4):0.00315965,(61:0.01001036,43:0.009729653):7.112562E-4):8.691929E-4):8.630045E-4,9:0.008941233):0.003492935):0.003719812,1:0.01273997);
[163] tree 'run1.5815000'=[&R] (((9:0.006045692,((((((66:0.002654238,24:9.848705E-4):0.007323016,(67:0.007896175,(23:0.01491499,48:0.008177043):0.002083729):1.97714E-4):0.01042057,((27:0.00918027,22:0.003421815):0.001285155,((43:0.005176369,30:0.004850238):0.004776602,(47:0.02647159,25:0.006404217):0.003136359):0.001804447):0.002379407):8.614811E-4,((72:0.009759115,62:0.009997149):0.006402429,(55:0.01745202,(((((60:0.006631953,59:0.00474463):0.001784144,58:0.005146918):8.253601E-4,68:0.006778005):0.00287942,(((((11:0.01060809,6:0.004119341):7.315345E-4,((63:0.006149905,(21:0.004033971,5:0.004931215):0.008118784):3.317362E-4,15:0.006480884):0.002115026):0.001054537,10:0.01436836):0.001952566,29:0.01501222):9.239988E-4,((((36:0.007088141,((38:5.877097E-4,37:0.003115453):0.001558018,35:0.002858799):0.004314359):0.008857467,13:0.0225074):0.006135613,((((2:7.372883E-4,20:8.272096E-4):0.004524794,((8:0.004714377,(34:0.02752566,(((((((42:0.01519605,(40:6.166027E-4,41:1.853617E-4):0.008147059):6.847217E-4,(32:0.00683672,(7:0.002016932,39:0.02862603):0.00451409):0.002214935):0.001313741,16:0.01075685):0.001641978,45:0.02822124):0.008120869,4:0.004592161):1.094538E-4,53:0.00445951):0.001281092,(33:0.002533487,26:0.01081332):0.002813703):0.001655061):0.001316947):0.003389986,((((57:0.02037562,(51:0.006724431,17:0.003909932):0.007593734):0.001735521,((14:0.008931046,(65:0.005810268,64:0.003292715):0.002013651):1.729681E-4,56:0.0106804):0.004007249):6.92573E-4,52:0.01457162):0.002243865,69:0.01013767):0.004473651):2.752832E-4):0.002828025,(46:0.01205813,70:0.009103939):0.003566569):0.001316241,71:0.005146563):0.003614124):0.001837381,(31:0.007457284,44:0.004196578):0.00374648):0.004780295):0.00162685):8.142905E-4,(28:0.008424738,(19:0.004158297,18:0.003216229):0.006020712):0.003134182):9.584644E-4):0.002340112):4.727197E-4):0.001039673,61:0.005125032):0.00365887,54:0.008486381):0.001133408):0.005028721,((49:0.005436722,50:0.007679152):0.008898262,12:0.01726758):0.001274383):0.001253887,3:0.01394324,1:0.01361924);
[164] tree 'run1.5820000'=[&R] ((((50:0.004798335,49:0.008674306):0.01477436,12:0.02209002):0.001592515,(9:0.006191005,(54:0.005301187,((43:0.01082888,61:0.006964845):7.628371E-4,((62:0.00667956,72:0.01056833):0.004547285,((((((28:0.01076291,(18:0.00356802,19:0.004287564):0.006449753):0.001110448,55:0.02410491):0.001720398,(((58:0.002796753,(59:0.008491968,60:0.003849813):0.001341145):8.402007E-4,68:0.009168248):0.002649066,(((10:0.00779421,29:0.009017401):0.002397493,((((21:0.002177888,5:0.004222015):0.01069077,63:0.00719937):0.002904603,15:0.003388478):0.001215995,(6:0.00660242,11:0.0110312):0.001441007):0.003630638):0.001763824,(((((((((((16:0.01515681,42:0.01834067):9.214565E-4,(32:0.005269182,(41:0.001536757,40:1.645893E-5):0.003022821):0.003043795):0.001041347,(7:0.003203367,39:0.02943633):0.005432998):0.002357455,(45:0.03269617,33:3.993919E-4):0.006885409):0.003819576,(4:0.003995895,53:0.004040669):8.29281E-4):0.006883191,8:0.005370475):5.587689E-4,((20:6.246029E-4,2:0.001458693):0.003124192,34:0.02971637):0.002087256):1.026919E-4,((57:0.02271906,(((64:0.005771821,65:0.003544804):0.00172823,(14:0.008713408,56:0.01908098):3.523299E-4):0.001482703,((51:0.00741774,17:0.004637296):0.005121014,52:0.01346753):0.002248194):9.378272E-4):0.002923704,69:0.007042546):0.003832061):0.003015076,((70:0.01115362,(26:0.01291496,46:0.01222887):0.002132621):0.002587372,71:0.004364211):1.126407E-5):0.00655641,((36:0.008583093,(38:4.961417E-4,(35:0.007482822,37:0.003073514):0.004850377):0.006777282):0.00748687,13:0.01867311):0.005081472):0.002084859,(31:0.002590306,44:0.005573944):0.005012737):0.005042908):0.00377905):4.342962E-4):0.003063149,(66:0.005558282,((67:0.002800789,48:0.01002224):0.005685912,(23:0.01311868,24:0.002151291):0.006444776):5.25704E-4):0.008667799):0.002867558,30:0.0118159):6.684793E-4,((47:0.03362934,25:0.007905834):0.003011926,(22:0.003059578,27:0.01367988):0.002194855):0.001888426):0.002058294):5.275302E-4):0.003342616):8.912412E-4):0.005167213):0.005683323,3:0.008736722,1:0.01031935);
[165] tree 'run1.5825000'=[&R] (3:0.01165591,((12:0.02034941,((43:0.007153118,30:0.01291386):0.003152502,((54:0.008755591,(61:0.003048019,((62:0.009956047,72:0.01053266):0.008006613,((22:0.00605193,((25:0.004726185,47:0.03773284):0.003441714,(((28:0.005073829,(55:0.02269516,(18:0.004418935,19:0.005699368):0.006508552):0.00220594):0.002148752,(((58:0.005991024,(59:0.003324114,60:0.003118507):0.001559439):0.003756658,68:0.004447341):0.001810956,(((10:0.0148604,(63:0.009483484,((15:0.004579471,(5:0.01172639,21:0.005528802):0.005738227):0.001731877,(11:0.008303138,6:0.0064611):0.002133722):4.02012E-4):0.003758853):0.001208565,29:0.01081338):0.001755434,(((((70:0.01844853,26:0.009449529):6.588781E-5,46:0.01713362):0.002223785,(((20:0.001352619,2:0.001320895):0.004888779,(((34:0.03378775,(69:0.007772166,(((56:0.004990903,14:0.008931252):3.529607E-4,(64:0.004418196,65:0.005061718):8.202273E-4):0.001315575,(((51:0.005081358,17:0.00402534):0.004334332,57:0.01987378):0.001885514,52:0.01208579):9.321938E-4):0.002695531):0.008191006):6.700214E-5,((53:0.002367783,4:0.004618011):8.222682E-4,(((7:0.007066355,39:0.02559626):0.003554431,(33:0.001015202,45:0.01886291):0.006171798):0.002341158,(((32:0.006513557,16:0.01182475):0.001989936,42:0.01929324):0.002832828,(40:3.078337E-4,41:5.529687E-5):0.005965611):0.001115372):0.004538933):0.012194):1.304317E-4,8:0.005743294):0.002637512):0.002388681,71:0.005060167):5.560517E-4):0.007057665,(13:0.02796887,(36:0.009054953,(38:6.211358E-4,(35:0.001786317,37:0.006030526):0.001293793):0.006525882):0.007638661):0.005496812):0.002505844,(31:0.004407562,44:0.00466216):0.004733612):0.004094875):7.858499E-4):9.820719E-4):0.004049411,((48:0.01001305,67:0.003730494):0.00456268,(23:0.01727601,(66:0.001546264,24:0.00119345):0.004256478):0.001627977):0.008048716):0.005057897):0.001154454):0.002807008,27:0.0113913):0.001172974):0.002888519):6.261938E-4):0.00191777,9:0.007556262):0.002658697):0.006582653):5.365283E-4,(49:0.009780396,50:0.009457449):0.01064123):0.001984623,1:0.01080905);
[166] tree 'run1.5830000'=[&R] (3:0.01614306,(((43:0.00596454,30:0.01260809):0.006429127,((54:0.008544743,(61:0.005113857,((((25:0.003620381,47:0.03733913):0.003480197,(27:0.007655216,22:0.006500662):0.001916902):2.682665E-4,(62:0.01017012,72:0.01127712):0.005920933):0.001879068,(((((((11:0.007171842,6:0.005303291):8.472534E-4,(15:0.00384274,(63:0.004451409,(5:0.005707842,21:0.003321664):0.005206222):0.002249934):0.002372048):0.003440084,(10:0.01211429,29:0.0138068):6.971613E-4):0.001357012,((31:0.003834391,44:0.003674406):0.005708579,(((71:0.005391693,(((20:5.174708E-4,2:0.003717192):0.004458098,34:0.03353973):8.562587E-4,((8:0.00395589,(69:0.005601424,((52:0.01542138,((51:0.005752322,17:0.004882299):0.008677173,57:0.01966641):0.00219389):5.291538E-4,((14:0.009068225,(64:0.003898989,65:0.003284634):0.001360087):5.400877E-5,56:0.01839825):0.001825292):0.003247265):0.005368103):6.932965E-4,(((((40:3.981401E-4,41:4.23475E-4):0.003428538,((32:0.007595831,(16:0.009035367,42:0.01611304):0.001865094):6.062522E-4,(7:0.00622898,39:0.02889468):0.005568164):0.002312001):0.001564102,(33:0.00283138,45:0.02667736):4.883163E-4):0.005481646,53:0.004068417):0.002628003,4:0.004947984):0.004386225):0.002037508):5.860293E-4):2.342918E-4,(26:0.009375389,(70:0.01042566,46:0.01296486):0.003932659):0.002754353):0.009417217,(13:0.02186968,(36:0.008960471,((38:5.528305E-4,35:0.001150878):2.472754E-4,37:0.005954844):0.009144585):0.008276505):0.007043154):0.003394708):0.004187327):0.004142202,((58:0.003879935,(59:0.004823803,60:0.005639616):0.001445437):0.001537574,68:0.005069913):0.003261016):6.887957E-4,(((18:0.00513715,19:0.005465599):0.007341603,28:0.006181877):0.002202121,55:0.0264937):0.001315669):0.003143362,((67:0.004236308,48:0.0112682):0.001467527,(66:0.004889656,(23:0.01247334,24:0.002435059):0.003418423):0.002100835):0.01125561):0.002970609):2.710931E-4):0.002597503):0.001170218,9:0.006304873):4.468927E-4):0.001236806,((49:0.004692804,50:0.005893351):0.02305721,12:0.02256977):6.023054E-4):0.005470174,1:0.01314076);
[167] tree 'run1.5835000'=[&R] (3:0.009524527,(12:0.01643962,((49:0.003510308,50:0.006652543):0.01185224,((((((66:0.00512873,(24:0.009560157,((67:0.005660595,48:0.01246678):0.003193156,23:0.02076717):0.001094059):8.782448E-4):0.008261021,((((((10:0.01168055,(((11:0.007171319,15:0.005967355):5.179352E-4,6:0.004925364):0.00402609,(63:0.007462314,(5:0.005625235,21:5.134504E-4):0.007199189):0.004238603):0.001728045):0.001398317,29:0.01081879):0.002128423,((31:0.006084575,44:0.003400824):0.004323472,((((20:4.350639E-4,2:0.001063601):0.004354296,((((((45:0.02512122,33:0.001275864):0.00418841,(((16:0.009135578,42:0.0131278):0.001431731,(40:0.001657446,41:9.13074E-4):0.004296039):0.001096976,(32:0.008296731,(7:0.004263501,39:0.02841137):0.005061729):2.185942E-4):0.005348459):0.002993694,53:0.002593007):4.086985E-4,4:0.002674109):0.005787515,34:0.03231772):1.20079E-4,(8:0.003168982,(69:0.007708223,(((52:0.01517154,(51:0.00871762,17:0.001978008):0.00909611):0.001357019,(64:0.003747604,65:0.004277454):0.002264069):0.002703659,((57:0.0194483,14:0.008605232):5.209994E-4,56:0.008908987):2.189316E-5):0.003670245):0.004248117):0.002233239):0.001181751):0.001726728,(((46:0.01299819,26:0.01208031):0.003008123,70:0.01426234):0.001060431,71:0.004101483):8.336316E-4):0.004664937,(13:0.01765864,(36:0.005959121,((35:8.691419E-4,38:0.001414166):0.002367572,37:0.004319072):0.002010222):0.006317869):0.005219142):0.003081267):0.005238873):0.003123952,((28:0.01020617,(18:0.003673362,19:0.003675842):0.004749698):0.005214322,((58:0.007861994,(59:0.005120622,60:0.005744538):0.001282876):0.001520526,68:0.004985112):0.001194256):9.985293E-4):0.007016769,55:0.02605056):0.002280806,(62:0.009048531,72:0.01056841):0.004686577):0.002344516):0.001468413,((25:0.006771812,47:0.03646094):0.003436207,((27:0.007527173,(43:0.01169581,30:0.007858516):0.001945469):7.10742E-4,22:0.003781894):0.002511422):0.003072331):6.016416E-4,61:0.005478572):0.001127358,54:0.004951053):9.25049E-4,9:0.005567729):0.003308595):0.001504962):0.004440552,1:0.01297984);
[168] tree 'run1.5840000'=[&R] (3:0.008737829,(((49:0.0102636,50:0.007203927):0.01218101,12:0.02016535):0.001231056,(((61:0.005963466,((((25:0.008643607,47:0.0390469):0.001741965,(27:0.007828749,22:0.003112111):9.355929E-4):2.354761E-4,((66:0.008217577,((24:0.001200614,23:0.013247):0.003819706,(48:0.01322422,67:0.003360381):0.003899388):5.367928E-4):0.009340548,(((((((15:0.003949579,(63:0.006422961,(5:0.004232136,21:0.004411352):0.005140627):0.004140198):0.003550091,(11:0.0107344,6:0.005168375):0.001621415):0.002655758,(29:0.01148885,10:0.01721321):0.002979368):2.788006E-4,((31:0.003689705,44:0.004686317):0.003958682,((((((8:0.002442308,(34:0.03200219,(53:0.003720469,(((45:0.02487596,33:0.002167596):0.004728145,((32:0.004996395,(7:0.002365352,39:0.02971784):0.004559893):0.002315935,((16:0.009136895,42:0.01670184):0.0013448,(40:0.001272942,41:0.00124394):0.005178854):0.001492087):0.001116547):0.005813788,4:0.004191207):0.001220906):0.005941814):0.001569671):7.75058E-4,(20:0.001864319,2:0.00239379):0.006691677):8.989275E-4,(69:0.008687914,((14:0.006350596,((64:0.004316246,65:0.004120768):0.002516646,56:0.006679964):1.257833E-4):0.001540126,(52:0.01568766,(57:0.02498553,(51:0.008910066,17:0.001741491):0.009199778):0.003453738):0.001396929):0.005689771):0.00452596):0.001507822,71:0.004630706):6.692643E-4,((46:0.01478406,26:0.01256755):0.003102034,70:0.01080964):0.002820376):0.00700349,(13:0.01981944,(36:0.009292288,(35:0.001724447,(37:0.004090204,38:7.002289E-4):1.256342E-4):0.003775719):0.005206998):0.005303997):0.002971498):0.002632543):0.002303036,(28:0.01223225,((58:0.005465962,(59:0.005233682,60:0.005904371):8.379209E-4):0.00125722,68:0.003383949):0.001010603):0.0021798):7.568789E-4,((18:0.005723312,19:0.007660852):0.00455223,55:0.02755051):0.003578243):0.00354208,(62:0.01310148,72:0.005653869):0.007356371):0.004414339):0.004358297):0.001990859,(43:0.01096477,30:0.01429736):0.002933269):7.141841E-4):0.004034306,54:0.005939143):6.075012E-4,9:0.008983531):0.004418488):0.001496796,1:0.009874032);
[169] tree 'run1.5845000'=[&R] ((((49:0.008198673,50:0.006217978):0.01074314,12:0.0191791):0.001696523,((9:0.008559779,54:0.007751767):0.001814782,((((25:0.005968161,47:0.03294087):0.001595493,(27:0.008397255,22:0.006332344):0.003341456):0.001404545,((61:0.0063053,(((72:0.01079215,62:0.0134252):0.006824889,((((58:0.004653558,(59:0.004753296,60:0.003992212):0.001724824):0.002046623,68:0.005831623):0.003398354,(((10:0.01153181,((((21:0.001294674,5:0.004522829):0.003622889,63:0.006907086):0.001036511,15:0.006088704):9.667958E-4,(11:0.0108148,6:0.004605498):7.621002E-4):0.001953117):0.002727561,29:0.01544239):8.704372E-4,((31:0.003632381,44:0.003680534):0.003694501,((26:0.01451548,(((46:0.01458207,70:0.01295821):0.001788769,71:0.007270185):8.235825E-5,((((2:0.001342429,20:6.243775E-4):0.003984516,((57:0.02172425,(14:0.007534967,((65:0.002300538,64:0.004615207):0.001827241,(((51:0.007272867,17:0.00286134):0.005979318,52:0.0154226):4.490189E-4,56:0.006705902):0.002408587):4.87302E-4):5.260469E-4):0.002236509,69:0.00488587):0.003028997):0.003035487,((53:0.003361928,(((16:0.01256787,((32:0.00890066,((7:0.003947429,39:0.0215151):0.003508441,42:0.02049259):7.160595E-4):7.5036E-4,(40:1.974977E-4,41:1.815166E-4):0.008012103):9.690738E-4):0.002050248,(45:0.0223433,33:0.003909154):0.003668372):0.002523777,4:0.008054329):0.003569778):0.005230389,34:0.03254545):0.004449324):0.003142756,8:0.004609903):3.937629E-4):5.494705E-4):0.004903772,((36:0.005015288,((38:0.001112409,35:7.083412E-4):0.002113989,37:0.005453717):0.004091674):0.006513609,13:0.01793147):0.01040219):0.003685842):0.004741914):0.003360594):0.001310216,((19:0.01126999,18:0.002692761):0.004488628,28:0.01423387):0.004633171):0.001664715):0.003524736,55:0.02876338):0.00214796):0.003156651,(((48:0.009007627,67:8.193725E-4):0.006819355,(23:0.00965541,24:0.008242128):0.004981273):0.002114127,66:0.005804635):0.009278392):0.001890619):0.001437513,(30:0.01130195,43:0.006078922):0.006319295):0.001386043):0.002980305):0.003375973,3:0.005637716,1:0.01240993);
[170] tree 'run1.5850000'=[&R] (3:0.006503018,(12:0.02297962,((49:0.008872022,50:0.00913463):0.01084987,(9:0.006735532,(54:0.007321113,((43:0.003091041,30:0.01362153):0.005909996,(61:0.003853239,((((62:0.008896705,72:0.01133903):0.007268368,(((((18:0.001892888,19:0.01146124):0.006380358,55:0.02514626):0.001559977,28:0.01094428):0.002761556,((68:0.0055562,(58:0.004052534,(59:0.002893298,60:0.005096449):0.002483872):0.003382585):0.0012883,(((31:0.005119858,44:0.003673559):0.005758414,(((46:0.01648293,(70:0.0169086,(((((53:0.004241711,(((45:0.02440933,33:0.003620966):0.007909739,((40:0.001410453,41:1.939213E-4):0.006773879,(16:0.01069157,((32:0.003354957,(7:0.004207653,39:0.03255214):0.007090851):7.360281E-4,42:0.01489031):0.002370365):0.001631242):0.006290441):0.001619837,4:0.003621325):9.488468E-4):0.006570859,8:0.005329783):7.070207E-4,(34:0.0320079,(20:9.978412E-4,2:0.003732939):0.007811268):0.002889734):0.00204452,(69:0.004409566,(((14:0.009055285,56:0.005789325):0.002196072,(64:0.005309364,65:0.00465172):0.002224802):5.105805E-4,(52:0.01756706,((51:0.008598675,17:0.003209065):0.00399561,57:0.0295872):0.002552999):0.004060435):0.007224808):0.005487093):0.001079076,71:0.003357399):1.024236E-4):0.001718048):3.483209E-4,26:0.01361178):0.005996912,(13:0.01929522,(36:0.00904534,((37:0.005572676,38:6.449938E-4):4.099207E-4,35:0.001803712):0.008322207):0.003954991):0.008464542):0.003910457):0.00382009,(((15:0.002629972,((5:0.005170869,21:0.00310807):0.01055309,63:0.01394118):0.003712651):0.002089567,(11:0.01103722,6:0.004617257):0.001343645):0.003285252,(29:0.01242115,10:0.009114478):0.004999464):0.00199519):0.001748709):0.001064404):0.005083333,((48:0.01041105,67:0.004527816):0.007964048,((66:0.01043706,23:0.01734801):0.001180382,24:0.01028702):3.806193E-4):0.006912453):9.297503E-4):0.001986919,(25:0.006590873,47:0.04326048):0.002684778):2.533532E-4,(22:0.003562852,27:0.008821782):9.640346E-4):0.001802548):7.072045E-4):9.211952E-4):2.026318E-4):0.00233543):6.838624E-4):0.003055042,1:0.0100126);
[171] tree 'run1.5855000'=[&R] (3:0.009300378,((((61:0.003953667,((((27:0.008955631,22:0.003439898):4.494451E-4,((((24:0.01122826,(48:0.01034255,67:0.002888569):0.003849007):0.001588367,23:0.01788337):0.001519416,66:0.01021793):0.006389992,((62:0.009024924,72:0.009421247):0.003958933,(55:0.02807758,(((18:5.339773E-4,19:0.006173838):0.007815048,28:0.01202846):0.004358571,((((31:0.005046959,44:0.005306391):0.006461096,(((((69:0.005198364,((51:0.005772363,17:0.002567086):0.01057294,((52:0.0163404,(56:0.0153596,(14:0.00752066,(64:0.004599542,65:0.005221721):3.917701E-4):4.012282E-6):0.001869045):8.476878E-4,57:0.03001361):0.00148345):0.005662151):0.004035693,((20:0.001111489,2:8.551369E-4):0.005166565,(8:0.004250788,(34:0.03195124,(53:0.003425178,((((((40:8.381972E-4,41:3.605719E-4):0.00389677,(16:0.01281889,42:0.0162863):0.005194214):3.343799E-4,32:0.01403386):2.868152E-4,(7:0.004289486,39:0.02713199):0.003538985):0.004368952,(45:0.02059221,33:0.002782395):0.002642829):0.003833838,4:0.004263505):4.527422E-4):0.004188234):6.214774E-4):0.002755266):5.602881E-4):0.003105797,(26:0.01327209,(70:0.01787107,46:0.01507536):0.001129567):0.001680281):6.66644E-4,71:0.003144975):0.006793701,(13:0.03011652,(36:0.009187153,(37:0.005005629,(38:0.00101991,35:0.002137835):0.002485534):0.008045):0.005790245):0.00374541):0.003724748):0.007969394,((10:0.01434894,29:0.01260017):0.003589772,((15:0.004177087,((5:5.572726E-4,21:0.004329889):0.008222131,63:0.009014556):0.002101336):7.806826E-4,(11:0.01119629,6:0.003434862):0.001896074):0.002500845):0.001649102):0.002903062,(68:0.005123876,(58:0.006021146,(59:0.004094247,60:0.003772237):0.002163283):0.002337748):0.001904776):2.070304E-4):9.178137E-4):3.910541E-4):5.741237E-4):0.003227429):4.951585E-4,(25:0.00709497,47:0.03280796):0.00801249):5.483517E-4,(43:0.01135694,30:0.008393113):0.00521143):0.001051832):0.003296808,54:0.006853275):0.001510723,9:0.01128833):0.004440472,(12:0.02327926,(49:0.008734213,50:0.009759269):0.009602431):0.001053355):0.005940994,1:0.01113157);
[172] tree 'run1.5860000'=[&R] (3:0.008184377,((((54:0.006502425,(61:0.006989011,(((22:0.006977372,(27:0.003958911,30:0.0154339):0.005004554):0.002085893,((((((19:0.004220714,18:0.004820384):0.005870802,28:0.01442112):0.001445432,((68:0.01004792,(58:0.00542273,(60:0.005166083,59:0.004038216):0.002924172):9.488031E-4):0.001684217,(((10:0.0125131,(((5:0.00259691,21:0.00323024):0.00785929,15:0.006139635):9.500185E-4,((6:0.004673358,11:0.01020436):0.003102962,63:0.004631463):5.582643E-4):0.004234789):0.001634942,29:0.01107334):0.00299215,((44:0.004240238,31:0.007381057):0.005583621,(((((26:0.01020912,46:0.01111288):6.277925E-4,70:0.01317613):0.002310828,71:0.00415013):0.001919479,(((((20:1.745116E-5,2:5.962756E-4):0.004195578,34:0.02753985):0.003400637,(4:0.004545899,(((((16:0.01298011,42:0.01482313):9.821946E-4,(40:3.766826E-4,41:0.00187196):0.009152504):0.002123847,((39:0.02417479,7:0.004471199):0.004801319,32:0.009979353):0.001443663):0.00500391,(33:0.002677068,45:0.03359435):0.004377747):0.004467947,53:0.00346395):6.031851E-4):0.004242386):5.716412E-4,8:0.00418624):6.281278E-4,((((57:0.01621708,56:0.003191365):0.01032148,(14:0.007205786,(64:0.003238867,65:0.004129777):5.932666E-4):0.002191685):0.001031364,((17:0.003491848,51:0.01269639):0.009946921,52:0.01821457):0.002189293):0.00229206,69:0.008457845):0.004040645):0.002619187):0.008325566,(13:0.01913134,(((35:0.001990883,38:8.619479E-5):8.753761E-4,37:0.003482368):0.006805402,36:0.006349755):0.007791075):0.007580498):0.00160544):0.00988301):0.00294412):0.002316809):0.001173766,55:0.02241246):6.137616E-4,(62:0.01076208,72:0.01015918):0.004913136):0.002518108,((48:0.01378784,(67:6.137039E-4,23:0.01274882):0.00447195):0.002362589,(24:0.001949158,66:0.0015977):0.006442567):0.006054437):0.00193866):5.09445E-4,(47:0.03956394,25:0.0044734):0.003407415):0.003451898):0.001064711):7.074797E-4,9:0.006700905):0.002099702,43:0.01391827):0.002482067,((50:0.008794881,49:0.008799253):0.01212347,12:0.01904454):9.83363E-4):0.006801198,1:0.009928822);
[173] tree 'run1.5865000'=[&R] (3:0.01033314,(((49:0.0025892,50:0.007599377):0.01443463,(9:0.008300667,(((61:0.003941332,(((72:0.00644219,62:0.009881041):0.00698258,((((55:0.02832524,(28:0.01102691,(19:0.01066406,18:0.001380746):0.004994298):0.001256056):0.001661344,(29:0.007093896,((((11:0.007489543,6:0.004590652):0.002844755,((63:0.008242611,(21:0.002449291,5:0.002992422):0.008374009):8.557935E-4,15:0.005429275):5.525297E-4):0.005075427,10:0.01203316):0.002205444,((((8:0.005536197,((((((((65:0.002925169,64:0.004699712):0.001666208,14:0.006932097):8.237419E-5,56:0.01895101):0.001500763,52:0.01391801):0.002725216,((51:0.008986998,17:0.00249493):0.006771988,57:0.02550826):8.222957E-4):0.001763823,69:0.005132326):0.00568288,(2:0.005550572,20:9.144393E-4):0.002539053):6.843613E-4,(34:0.0297269,((45:0.01724647,33:0.003603891):0.007927113,(((((40:0.00711913,41:1.847069E-4):0.006314201,(16:0.009673462,42:0.00954651):0.004358863):0.001021312,(7:0.005636897,39:0.02339897):0.005465367):3.23227E-4,32:0.008137048):0.005914046,(53:0.004874475,4:0.005773381):0.00165716):0.004257844):0.004161257):3.723294E-4):0.001438811):0.001749447,(((46:0.01232966,26:0.008080349):0.002573424,70:0.01218991):0.001355461,71:0.002749786):0.00129198):0.0101824,((36:0.00843404,(38:0.003961473,(37:0.002555894,35:0.001752619):0.003241957):0.004019786):0.007503964,13:0.0195638):0.005176791):0.005518652,(31:0.005990966,44:0.00707912):0.006187195):0.004494895):7.013035E-4):0.001927013):9.982771E-4,(((59:0.004146079,60:0.004211161):5.178552E-4,58:0.004440406):0.001152012,68:0.005342317):0.003139364):0.002829908,((24:0.007366281,(48:0.006027297,67:0.002094772):0.00295296):0.003895257,(23:0.01836915,66:0.009539305):0.001790461):0.007403686):0.001270831):0.001301162,((22:0.006408326,27:0.008676024):0.00137479,(25:0.007937919,47:0.03796196):0.001634964):0.001175951):0.00319695):7.390305E-4,(30:0.01113789,43:0.003862017):0.003951388):0.002614082,54:0.006015139):0.001952854):0.001183957):1.859433E-4,12:0.01795596):0.002904181,1:0.0135908);
[174] tree 'run1.5870000'=[&R] ((((50:0.008604793,49:0.006273162):0.01313806,12:0.01882137):0.001529509,((9:0.008007901,((61:0.005283101,((((24:0.01406359,((23:0.01935944,66:0.007975441):1.27356E-4,(48:0.009280614,67:0.004698363):0.004746767):9.483451E-4):0.006706236,(62:0.008469876,72:0.01361331):0.005260248):5.619412E-4,(((((31:0.007009098,44:0.003421104):0.004519926,(((((46:0.018039,70:0.006022737):0.001030318,26:0.0123816):0.001904584,((8:0.002959148,(34:0.02838957,(45:0.02561506,(4:0.004710438,(53:0.001479449,(33:0.005545636,(((16:0.01044757,42:0.01335014):0.002099419,((41:2.465983E-4,40:9.603183E-4):0.003679563,32:0.007045865):9.58258E-4):0.001028554,(7:0.004570396,39:0.02930475):0.004677561):0.005117096):0.002414996):0.001134484):0.00275099):0.002906911):0.002723337):0.001534342,((20:0.002169906,2:0.001928805):0.006057403,((((57:0.02847732,(51:0.00589088,17:0.003527884):0.006326135):0.001746114,52:0.02095107):0.002209737,(((56:0.01223432,14:0.004479435):0.004485141,64:0.006878526):3.157859E-4,65:0.003013188):0.001340826):0.003413276,69:0.008577659):0.002922452):0.001760881):6.863632E-4):0.001263602,71:0.002276947):0.01034878,((36:0.01210634,(35:0.00387446,(38:6.199052E-4,37:0.00270791):8.584898E-4):0.004528869):0.008319472,13:0.02022279):0.003105455):0.001637784):0.006944665,((10:0.01165091,29:0.0112098):0.001218739,((21:0.001414624,5:0.005147536):0.007331869,((6:0.006394915,(11:0.01087047,15:0.00288277):0.004640544):0.002450709,63:0.0116785):1.999897E-4):0.002917962):0.003418049):0.002240189,((68:0.00442971,(58:0.003780126,(60:0.006502572,59:0.005225536):8.553527E-4):6.072797E-4):0.002906693,(28:0.007602284,(18:0.002816536,19:0.004133649):0.004047158):0.00599383):2.714623E-4):4.399145E-4,55:0.02230009):0.004072355):0.002354461,((30:0.01456844,(25:0.006170613,47:0.03158704):0.00112059):0.002394882,(27:0.007399913,22:0.003934552):0.001256072):0.00149605):0.001105738):0.001674406,43:0.01412673):0.001939693):1.698343E-4,54:0.00617763):0.002393279):0.003943631,3:0.009719504,1:0.01428891);
[175] tree 'run1.5875000'=[&R] (((9:0.008159713,((43:0.01298046,(61:0.005589551,((((55:0.02933737,(((68:0.004350813,(58:0.006349443,(60:0.004788299,59:0.005754725):8.578604E-4):0.001390449):0.001337794,(((31:0.00644613,44:0.003236688):0.004824965,((((71:0.005634729,70:0.0127721):7.688475E-4,((20:7.381729E-4,2:0.001573647):0.006743967,(((((52:0.01683169,(51:0.008908952,17:0.00387775):0.008421018):8.117756E-4,57:0.02797011):0.00121496,((64:0.005485418,65:0.005839249):0.003332265,(14:0.009792083,56:0.01533322):0.00103051):0.003520377):0.002038329,69:0.007443166):0.005707158,(((53:0.001032429,(((((16:0.009329291,42:0.01762834):0.00391769,(7:0.006305675,39:0.02552425):0.006394065):0.001384455,(41:4.892431E-4,40:0.00230722):0.01062628):0.001501954,(33:0.001663966,32:6.797118E-4):0.00401262):0.005518469,4:0.00482488):0.002929745):0.003756323,(34:0.02759922,45:0.02191171):0.00541351):0.005875171,8:0.003713398):5.231543E-4):0.001093971):0.001998784):0.003626407,(46:0.008478701,26:0.005510147):0.001503438):0.001970768,((36:0.01020646,(38:0.001122936,(35:0.001276544,37:0.006790925):3.580228E-4):0.00510934):0.00366889,13:0.02118192):0.01115494):0.002136979):0.007447967,((10:0.01130101,29:0.008794789):0.005344247,((6:0.007878432,11:0.0114699):0.001760022,(((63:0.007279953,21:0.01216852):7.254819E-4,5:0.01230815):0.005776711,15:0.004894481):0.002067024):0.001815403):0.002868235):0.003271343):0.002920115,(28:0.01065783,(18:0.00223749,19:0.003072691):0.006148936):0.004370264):0.001372379):0.001228698,((((48:0.009190951,67:0.006089126):0.002306093,23:0.01927409):0.001226102,24:0.01295565):3.871257E-4,66:0.008964431):0.01122034):0.001251213,(62:0.01014935,72:0.01195273):0.005407117):7.071295E-4,(((47:0.03102445,30:0.01549243):0.001162633,25:0.007802359):0.002457613,(27:0.009121377,22:0.002430369):0.001435434):0.001895724):0.004517898):2.410428E-4):0.00219317,54:0.005605686):0.001548344):0.004740818,(12:0.01879544,(50:0.005108576,49:0.003747703):0.01557888):9.392137E-4):0.002112498,3:0.009262241,1:0.0131318);
[176] tree 'run1.5880000'=[&R] (3:0.008029111,((12:0.02011351,(49:0.004918069,50:0.007331546):0.01125829):0.001314678,(9:0.009076087,(54:0.006550842,(((((22:0.004448906,27:0.009112861):0.001619452,(25:0.01080362,47:0.03620319):0.002052735):0.00162043,((66:0.009306821,((24:0.008294877,(48:0.01000001,67:0.003877608):0.003292788):0.001021063,23:0.0175758):0.001019263):0.005793934,(((((58:0.003241916,(59:0.00627517,60:0.005783949):6.671301E-4):0.002890314,68:0.006092353):0.003782003,(((10:0.01435952,((15:0.01006369,((5:0.005799925,21:0.003648396):0.008237443,63:0.006985237):0.001182852):0.001794915,(11:0.006791481,6:0.004536811):0.003265622):0.001133153):0.001637589,29:0.01507166):0.00136325,((((((46:0.01454023,70:0.008637876):0.002286253,26:0.01143953):9.095468E-4,((34:0.03733932,(20:3.60091E-4,2:0.001176982):0.0037399):6.052876E-4,((8:0.00521638,(69:0.007226217,(57:0.02845701,(((14:0.01211448,56:0.01100838):6.532386E-4,(65:0.003701252,64:0.004176959):0.001812911):0.001952364,((51:0.007244734,17:0.003348107):0.009448837,52:0.01848013):6.045864E-4):0.002189852):0.002381716):0.005950756):9.441856E-4,(((33:5.893458E-4,45:0.0160447):0.006772752,((42:0.01400005,(7:0.005446906,39:0.02457765):0.005818516):0.002663563,((16:0.01665868,32:0.005114472):0.002940932,(40:0.001464513,41:0.001935861):0.006060061):4.857338E-4):0.001613583):0.004565204,(53:0.006135248,4:0.004247798):4.198123E-4):0.00544972):0.001955839):0.00267732):9.682704E-4,71:0.003487647):0.003377514,(13:0.02827722,(36:0.007085891,((38:9.557663E-4,37:0.007624216):2.934383E-4,35:0.002812016):0.005138263):0.009095855):0.004901284):0.004243352,(31:0.005223163,44:0.005998177):0.00343647):0.007304221):0.003992651):7.325835E-4,(55:0.01732598,((18:0.004110315,19:0.005394732):0.008741373,28:0.01031331):0.001209018):0.001504559):0.002288737,(62:0.01362964,72:0.008280389):0.008808202):0.002302406):0.001789919):0.003571294,61:0.007921807):8.360261E-4,(43:0.007745439,30:0.009148615):0.008212321):0.001069619):2.877531E-4):0.00257723):0.005293727,1:0.01501693);
[177] tree 'run1.5885000'=[&R] (3:0.01295124,((54:0.008402506,(9:0.01101329,(43:0.01121291,(((((62:0.01000038,72:0.007765068):0.005352622,(30:0.01804357,(((24:0.007675405,23:0.007111219):0.006377593,66:0.004543298):0.001290715,(48:0.00718195,67:0.001492341):0.004508937):0.00695246):0.002268304):1.902458E-4,((((19:0.003984592,18:0.004618293):0.008854802,55:0.02431469):0.001501978,28:0.008129284):0.002594164,((((44:0.004473888,31:0.00633332):0.005834793,((((46:0.01269076,26:0.01434873):1.352341E-4,70:0.01446801):0.002738216,(71:0.006583132,(((((4:0.004239783,53:0.004152833):7.632234E-4,(33:0.005700135,((32:0.005639239,(39:0.02689406,7:0.0044755):0.003136801):0.005289962,((16:0.01179425,42:0.01161214):0.001274503,(40:6.381554E-5,41:3.911803E-4):0.00725273):0.001573806):0.002985872):0.003993439):0.002911612,(45:0.03194316,34:0.02149797):1.818209E-4):0.002526729,8:0.006024499):6.85475E-4,((((14:0.009433519,((65:0.003887717,64:0.005599649):0.002642718,(52:0.01566488,(17:0.003097644,51:0.007901818):0.009385228):0.002304677):6.277403E-4):7.674677E-4,(57:0.01154747,56:0.002793263):0.01316074):0.003459719,69:0.006962936):0.00995277,(20:1.2595E-4,2:0.003876615):0.004457392):0.001031567):0.003456379):7.329775E-4):0.005258519,(13:0.01362178,((37:0.004771955,(35:0.002805449,38:4.230953E-4):0.001070991):0.005479084,36:0.00997251):0.005368336):0.007654913):0.004554508):0.003144227,(((((5:0.008298787,21:0.007763381):0.008286993,(6:0.004284032,(11:0.007078428,15:0.009811135):7.62988E-4):0.002030126):0.001341942,63:0.0106932):5.742863E-4,10:0.01686357):9.155241E-4,29:0.01229209):0.00288929):0.002882888,(68:0.004707652,((60:0.007850316,59:0.005201892):0.002749652,58:0.004444699):8.699541E-4):0.002060437):0.001140189):0.00315427):0.004923589,((47:0.04089647,25:0.003438357):0.001674153,(22:0.003993932,27:0.00910998):0.001970862):8.884722E-4):5.205486E-4,61:0.009529707):0.003071927):0.001742554):0.001223528):0.001192473,((50:0.01174372,49:0.004888325):0.008671738,12:0.02409711):0.003516277):0.00357701,1:0.01156196);
[178] tree 'run1.5890000'=[&R] (3:0.01188685,(((49:0.01006555,50:0.01564669):0.008046233,12:0.02021947):0.001433781,(9:0.007157705,((((((((((19:0.008681851,18:0.003105212):0.007120277,28:0.01261371):0.01004377,(((58:0.003743971,60:0.0072335):7.725951E-4,59:0.004523661):6.970117E-4,68:0.0041499):0.001524254):8.228821E-4,(55:0.02243682,(((((36:0.008698032,(35:0.002029402,(38:9.826318E-5,37:0.004353974):5.385769E-4):0.00367164):0.01000719,13:0.01387392):0.003437332,((((((((57:0.02336009,(14:0.0109853,((65:0.002637019,64:0.002097019):0.002328222,((52:0.01192482,56:0.01438108):3.223894E-4,(51:0.008465253,17:0.004007095):0.01143457):5.57923E-4):7.329035E-4):0.001793667):0.002421225,69:0.006490902):0.00291393,(((53:0.003758238,4:0.005306865):0.001905051,(((((7:0.002260929,39:0.03832285):0.002970453,32:0.00683174):0.003160187,(16:0.01142469,42:0.01565658):0.001198227):2.340252E-4,(40:0.003980001,41:7.588677E-4):0.006955303):0.004876546,(45:0.03402104,33:0.002901851):0.002459134):0.003467188):0.006168767,34:0.02355432):0.00359908):5.77669E-4,(2:0.008070315,20:0.0013596):0.00396066):0.001884322,8:0.005798746):0.004178968,71:0.006993017):3.738792E-4,((46:0.01029774,26:0.009016793):0.001713291,70:0.01373772):0.00269331):0.006134954,(31:0.004328514,44:0.003751164):0.003576621):0.0013647):0.005972368,(((21:8.333829E-4,5:0.001504523):0.01088975,63:0.01141954):0.002882231,((15:0.005765282,11:0.009865607):0.002927608,6:0.005570561):5.97E-4):0.002094805):1.821379E-4,(10:0.009149242,29:0.00864188):0.003121047):0.005117983):8.785295E-4):0.001220906,(72:0.009465923,62:0.009057866):0.007381522):0.001146158,(((67:0.007702548,23:0.02360178):0.002377024,48:0.01322577):0.001945929,(66:0.005805578,24:0.00767744):0.001866238):0.00813485):6.394453E-4,((25:0.007492275,47:0.04049452):0.002785435,(27:0.01077748,22:0.004631498):9.569658E-4):9.294676E-4):0.002709095,61:0.00356855):0.002089742,(30:0.01307042,43:0.006942288):0.001557467):0.001379803,54:0.004702336):0.001439883):0.004285431):0.004181507,1:0.01488731);
[179] tree 'run1.5895000'=[&R] (3:0.01072486,(((49:0.005940093,50:0.007247133):0.01150596,12:0.01899917):7.840765E-4,((9:0.007307982,(((25:0.005550234,47:0.03805057):0.002982945,(((((((10:0.01447232,((((21:0.007444688,5:0.004866644):0.006347341,63:0.007071054):0.003022894,15:0.006758216):0.002288868,(6:0.005590578,11:0.007627445):7.396027E-4):0.001964988):0.001379576,29:0.008693412):8.283228E-4,((((36:0.008501118,(35:5.023163E-4,(37:0.004460949,38:0.001475101):0.001733863):0.005581724):0.01051842,13:0.01793047):0.004157684,((71:0.004788953,((46:0.01621208,70:0.009903994):0.001855441,26:0.009069117):0.001061742):3.690952E-4,(((((((((16:0.01041853,42:0.01443938):0.001968995,(40:6.027237E-4,41:1.010165E-4):0.005985894):0.00253903,((7:0.005784862,39:0.03843994):0.006925941,32:0.004301058):6.603881E-4):0.005690189,(45:0.02458379,33:0.003478555):0.003483984):0.00421062,4:0.006800431):0.001185756,53:0.003717589):0.002785807,34:0.02510673):0.002000414,(2:0.001370558,20:6.888169E-4):0.00557781):6.541901E-4,(8:0.005376401,(((((51:0.009702341,17:0.005240551):0.005681889,57:0.03614464):0.004365537,52:0.01813112):9.594377E-4,((65:0.004732168,64:0.004278034):0.002026824,(56:0.01704424,14:0.004356159):0.004045627):0.001048873):0.00367883,69:0.008753304):0.002881365):0.002071936):0.005483273):0.007851172):0.001312641,(31:0.006421408,44:0.004961455):0.002894152):0.003816402):0.00433981,((((58:0.003706542,(60:0.003594547,59:0.001526651):2.122454E-4):0.002240388,68:0.005950568):0.001700929,((19:0.009837703,18:0.002927528):0.007745966,28:0.006369357):0.004213022):7.347071E-4,55:0.01939264):4.799252E-4):0.00512638,((66:0.002900288,24:0.004548082):0.00571635,((48:0.0104406,67:0.002301709):0.00616601,23:0.01896665):0.00176757):0.009122922):0.001864531,(72:0.009339242,62:0.008135874):0.007104092):0.00188537,(27:0.007801146,22:0.006252598):7.189148E-4):7.568511E-4):0.002423503,((30:0.01814517,43:0.007996155):0.004633307,61:0.003314147):2.798504E-4):0.004629689):2.451224E-4,54:0.009173411):0.002469702):0.004901269,1:0.0119821);
[180] tree 'run1.5900000'=[&R] (3:0.01072708,(((50:0.009927712,49:0.004333794):0.008633858,12:0.01829517):0.005766448,(43:0.01036183,(9:0.007255666,((((62:0.007421557,72:0.009404929):0.006178528,(((30:0.02060033,22:0.001337699):0.004656136,((47:0.04175852,25:0.00738905):9.377356E-4,(((((((58:0.005484089,59:0.004217209):9.805644E-4,60:0.006961925):0.001281707,68:0.004999168):0.003986976,((19:0.006051134,18:0.001240822):0.004201151,28:0.007883664):0.007297356):0.001137902,(((10:0.009433211,29:0.01182767):0.002258207,((15:0.00248566,((5:0.008168168,21:0.005027548):0.008437977,63:0.01506045):6.725284E-4):8.099042E-4,(11:0.01038148,6:0.004297421):0.001927238):0.002282474):0.002724602,((((71:0.002265428,(20:0.002405796,2:0.001710651):0.002647481):0.00116997,((26:0.01183916,(46:0.01125153,70:0.0153495):0.003267122):8.474745E-4,(((57:0.02260757,((52:0.01095646,(17:0.001645915,51:0.007333403):0.01025375):0.002641618,((65:0.003668141,64:0.006529615):0.001253531,(56:0.009531718,14:0.007713885):3.768065E-4):1.381905E-4):0.003126094):0.002890945,69:0.00924367):0.005362915,(8:0.003779826,(((4:0.01070842,(33:0.005750431,(((42:0.01231755,16:0.01031773):0.004515817,((40:6.934306E-4,41:1.296564E-4):0.01163031,32:0.005298851):0.001269689):6.051075E-4,(39:0.02564537,7:0.005897781):0.005987203):0.004831919):0.00307667):7.361527E-5,53:0.003194139):0.001746383,(45:0.02501382,34:0.02941547):3.259408E-4):0.004956971):4.797433E-4):4.180899E-4):0.001302218):0.007241056,(13:0.02268382,(((35:0.002630439,37:0.007015166):0.003227623,38:9.811022E-5):0.009352454,36:0.007576091):0.006294533):0.004972976):0.003715053,(44:0.00406283,31:0.003732547):0.004970831):0.003688529):0.002130231):0.001346133,55:0.02494078):0.003038148,((67:0.00849853,48:0.01280609):0.001295568,((66:0.002524055,24:0.001617339):0.006700812,23:0.0200998):0.001725363):0.00798332):0.002359142):0.001160377):0.001442254,27:0.01027153):0.001398929):0.002789819,61:0.01097123):8.77329E-4,54:0.005807352):0.002845539):5.111545E-4):0.00183841):0.003746022,1:0.007662462);
[181] tree 'run1.5905000'=[&R] (3:0.01140706,((12:0.02141542,(49:0.005598153,50:0.01617558):0.006813068):0.0028558,(54:0.005537692,((43:0.01000722,(((22:0.005852205,27:0.00713052):0.001704153,(30:0.01233878,(25:0.006528455,47:0.03141566):5.450368E-4):0.001290614):0.001976196,(((72:0.006498735,62:0.008391589):0.007916246,61:0.003674604):0.001644681,(((((58:0.006739596,(60:0.004426849,59:0.00626682):0.001417355):4.843603E-4,68:0.005416015):0.00294827,(28:0.01307153,((19:0.005859822,18:0.005292817):0.004807841,55:0.02762511):0.002543947):6.373847E-4):7.957452E-4,(((((15:0.009444389,((21:9.45595E-4,5:0.001833599):0.007781386,63:0.008122626):0.002329722):0.001532733,(6:0.00567008,11:0.008230235):0.003302334):0.00165752,10:0.01683657):6.7633E-4,29:0.01152774):9.405527E-4,((((36:0.01140853,(38:0.001854475,(35:0.001702157,37:0.004746808):0.002175377):0.00569333):0.01392161,13:0.01921474):0.004713155,((((2:0.004094148,20:1.132235E-4):0.004191006,(8:0.005400613,(((4:0.004958538,53:0.001554929):0.001715033,((33:9.623472E-4,45:0.02699352):0.001233849,(((16:0.01045818,42:0.01747839):9.281332E-4,(32:0.005197629,(7:0.002855878,39:0.02593535):0.00658383):0.002044437):0.001550641,(40:3.799907E-5,41:9.040052E-5):0.01183116):0.005254345):0.003774617):0.008291124,((((65:0.005021928,64:0.004669211):0.002713596,((((51:0.008647104,17:0.001917413):0.005317397,52:0.01677421):0.003152538,(56:0.004514706,57:0.02338399):0.01304505):0.001611216,14:0.00876529):7.112756E-5):0.002612214,69:0.008016825):0.007177807,34:0.02270537):6.31826E-5):1.920056E-4):0.002389327):0.001328551,71:0.003818947):7.080277E-4,((46:0.01374513,26:0.01185074):0.002056738,70:0.01520551):0.001749238):0.00487618):0.004242726,(31:0.004490016,44:0.00489603):0.005124663):0.00393865):0.002771315):0.006917714,(24:0.007781861,(66:0.00627162,((23:0.01738521,67:0.003788688):0.001529818,48:0.01216855):2.600013E-4):0.003255572):0.006593229):9.514275E-4):0.001108711):0.00215631):0.005541426,9:0.01081309):4.872966E-4):0.00677305):0.002458026,1:0.007187471);
[182] tree 'run1.5910000'=[&R] (3:0.01153713,(((49:0.009498733,50:0.007633575):0.01425867,((((((((((((19:0.005481832,18:0.005126866):0.006100102,28:0.01080713):0.001063657,((72:0.007901862,62:0.0105006):0.005320737,55:0.02761902):0.00192318):0.00428862,((58:0.006510659,(60:0.005998474,59:0.005705679):0.00166744):0.001788513,68:0.003670254):0.002075463):0.001012414,(((10:0.008868356,(((15:0.007931735,11:0.009351067):0.001635615,6:0.004478882):0.001385698,((21:0.004166215,5:0.007321894):0.02080527,63:0.008710522):2.638879E-4):0.003237498):0.003491588,29:0.01107562):0.001679678,((31:0.004872799,44:0.003060321):0.004081163,((((46:0.01240736,26:0.00645045):0.002807972,70:0.01284952):0.002980387,(71:0.004888142,((((((33:0.001321029,45:0.02044356):0.002238612,(((42:0.01802275,(7:0.003427298,39:0.0239756):0.005472652):0.001725939,(32:0.005246619,16:0.01253567):0.001393937):0.001391107,(40:1.624339E-4,41:0.001115478):0.00860792):0.003169868):0.002518611,(53:0.002406192,4:0.004317804):6.523826E-4):0.005625166,8:0.001109149):0.001742963,(((14:0.008170513,(56:0.01146386,57:0.01909238):0.006831626):1.987253E-4,((65:0.002015217,64:0.002827107):0.003247861,(52:0.01506075,(51:0.008745706,17:0.002710393):0.01061118):0.001747711):5.050106E-4):0.002859502,69:0.006338009):0.003799255):0.00169345,((2:0.003123402,20:0.00205713):0.0028694,34:0.03794993):0.002434926):0.001399852):0.002295804):0.004617745,((36:0.01223516,(38:3.939866E-4,(37:0.005800401,35:8.803944E-4):1.713657E-4):0.003678006):0.006991066,13:0.01932031):0.008960858):0.005069589):0.006873403):0.002367827):0.003274925,(66:0.01356143,(((67:0.004718896,48:0.008956901):0.001890523,24:0.008821612):2.845053E-4,23:0.01725378):0.003392894):0.008314533):0.001835439,(25:0.005152065,47:0.03286958):0.003451914):3.816775E-4,(22:0.005767749,27:0.009429818):8.801794E-4):6.969294E-4,61:0.003267002):7.23391E-4,(30:0.02357526,43:0.007304074):0.005548287):0.002776354,54:0.01094695):0.001059253,9:0.006166924):0.002971671):1.093339E-4,12:0.01664802):0.005703043,1:0.01353829);
[183] tree 'run1.5915000'=[&R] (3:0.006764416,((12:0.01661686,(49:0.006099373,50:0.005781272):0.01453563):0.002346551,(((((22:0.005123552,27:0.00700119):7.210693E-4,((((67:0.002169009,23:0.01180437):0.002336476,48:0.01210804):0.003173671,(66:0.003651329,24:0.005672867):0.001549124):0.00706037,((((((((6:0.006060666,(15:0.005205533,11:0.008802221):0.001248153):0.003341873,((21:9.544049E-4,5:0.002283586):0.01172493,63:0.007086778):0.001649296):0.002477343,10:0.01230064):9.637465E-4,29:0.01425576):2.752105E-4,((13:0.02022112,(36:0.004808548,(35:0.002874741,(37:0.004259462,38:5.82013E-4):0.001214212):0.002403781):0.008216138):0.006724788,((71:0.003920262,(((8:0.004293348,(((4:0.003890757,((((16:0.01197369,42:0.0112236):0.001893323,(40:2.010792E-4,41:1.680507E-4):0.005752155):0.001436505,(32:0.004212517,(7:0.003644328,39:0.03486689):0.002332361):0.001770515):0.002644171,(33:5.568994E-4,45:0.02036239):0.003200921):0.00535936):3.041506E-4,53:0.002840123):0.003812608,34:0.03002844):1.469155E-4):0.001449973,((20:4.661624E-4,2:0.001620024):0.004241151,(69:0.005305718,((14:0.007996157,(65:0.003479993,64:0.007711861):0.00216646):0.001308757,(((51:0.005759266,17:0.003393617):0.009580477,52:0.01254079):0.001563069,(57:0.002912783,56:0.001851562):0.01654879):6.162736E-4):0.002443651):0.005833957):6.580915E-4):0.002234124,(70:0.01164536,(46:0.01568462,26:0.009986661):0.001050064):7.054734E-4):2.018509E-4):0.01041855,(31:0.005247196,44:0.004032105):0.003043278):0.002360162):0.004060267):0.002643512,((((60:0.005001017,59:0.004185366):0.001813073,58:0.005119575):0.001041631,68:0.004107411):0.004184478,((18:0.004488214,19:0.009653388):0.005929415,28:0.009069979):0.003509187):7.598518E-4):0.003537928,55:0.02199245):9.47379E-4,(61:0.007879717,(62:0.01295758,72:0.008223199):0.01070349):1.093417E-4):7.52201E-4):0.001431244):6.777253E-4,(47:0.0274396,25:0.006110472):0.003878293):0.001847238,(43:0.005971904,30:0.01411415):0.003363437):0.003952312,(9:0.007768312,54:0.007042562):8.695382E-4):0.003042947):0.001332921,1:0.0151736);
[184] tree 'run1.5920000'=[&R] ((((50:0.006056829,49:0.006838103):0.01594806,((((61:0.005759059,(43:0.003565248,30:0.009345967):0.005794114):3.405815E-5,((47:0.03515382,25:0.008763144):0.001704284,(22:0.002424366,(27:0.007668277,((((48:0.009063601,67:0.006680719):0.002054062,(24:5.7624E-4,23:0.005962463):0.008684782):0.006672381,66:0.005438836):0.00736296,(((((((((21:0.001179675,5:0.005878812):0.005602117,63:0.005141036):0.001971338,15:0.00801864):0.001353621,(11:0.01186512,6:0.006395319):0.001222229):0.00149831,29:0.01312823):8.334891E-4,10:0.01421741):0.001009181,((31:0.006473372,44:0.003085276):0.006072979,((((((20:2.056704E-4,2:0.003013608):0.004790841,(69:0.004817335,((52:0.0126002,((51:0.0058948,17:0.002569668):0.006878843,57:0.02657481):0.001048361):0.001343058,((65:0.003891298,64:0.005524702):0.001195273,(14:0.008139358,56:0.01455082):0.001559404):0.001290031):0.003519221):0.004240346):2.440282E-4,(((((4:0.005230666,(((42:0.01799487,16:0.01272939):0.001947045,(((7:0.003541138,39:0.0302468):0.007059213,32:0.006178015):0.001607723,(41:3.621418E-4,40:1.659154E-4):0.006374706):0.00102696):6.068958E-4,33:0.006397821):0.00523964):0.00188502,53:0.003191151):0.002223309,45:0.02693229):0.001032585,34:0.03731752):0.001457939,8:0.002980081):0.001927406):0.003722165,71:0.004813762):0.001330832,(26:0.0100408,(70:0.01696311,46:0.01530575):8.355153E-4):0.001700758):0.005443391,((36:0.01201029,(38:4.536483E-4,(37:0.003974252,35:0.001225251):2.645611E-5):0.007597667):0.01017792,13:0.02721701):0.005296743):9.650465E-4):0.006419125):0.003610581,((((59:0.004222459,60:0.005574156):9.05337E-4,58:0.006708163):0.001300619,68:0.004496718):0.002635417,(((18:0.00438827,19:0.006314334):0.004045769,28:0.007709013):0.00204243,55:0.02014277):0.003547961):5.751837E-4):0.002407323,(62:0.007784862,72:0.006343506):0.004917303):0.001247215):0.001278531):3.133215E-4):6.545732E-4):0.005526632):0.001759921,54:0.008807544):9.754566E-4,9:0.00810283):0.002629779):3.495437E-4,12:0.02050048):0.00300138,3:0.006250812,1:0.00906353);
[185] tree 'run1.5925000'=[&R] ((((54:0.007831987,(((((27:0.007564222,22:0.005055354):8.384912E-4,(47:0.03386132,25:0.006653766):0.003561971):5.424021E-4,(((55:0.02122382,(((((10:0.01369468,((((21:0.003326741,5:0.002875864):0.01185874,63:0.009508649):0.002138555,15:0.004996796):0.001431297,(11:0.0119744,6:0.003971581):0.002512921):0.001689097):0.001161927,29:0.01400891):0.0024132,((31:0.005288917,44:0.004453098):0.005665269,(((26:0.01179315,(46:0.0121741,70:0.008847858):9.050742E-4):0.002484955,(71:0.00290227,((20:3.277211E-4,2:9.356514E-4):0.003980852,(((57:0.02525705,(((56:0.01401583,((51:0.01007948,17:0.007711156):0.009387054,52:0.01522857):0.002353588):0.001280622,(65:0.003644927,64:0.005265189):0.001470428):6.295639E-4,14:0.01052251):0.001012194):0.002866791,69:0.006236493):0.006227537,(((((((32:0.004675193,(41:0.003030084,40:9.796307E-4):0.002298214):0.005101023,(42:0.01431504,16:0.01119589):0.004494094):0.001472598,(7:0.005037625,39:0.02242721):0.004762876):0.001817114,33:0.004210324):0.007909337,(53:0.002584829,4:0.005675797):0.001614075):0.002650721,(34:0.03594547,45:0.02768706):0.002149636):0.005799562,8:0.003141929):0.00213061):0.001014387):0.003223644):3.523116E-4):0.004571816,((36:0.009552234,((35:0.001863739,37:0.004153313):8.982666E-4,38:5.484527E-4):0.005471063):0.005741924,13:0.02611551):0.006339094):0.0020724):0.003827696):0.005294378,(((59:0.007792931,60:0.005893896):0.001324547,58:0.004685367):5.815428E-4,68:0.004331389):0.001721634):8.509795E-4,((18:0.003658032,19:0.01581148):0.00655084,28:0.00739784):0.003134034):0.002285849):8.40884E-4,(62:0.01168643,72:0.009087772):0.007723028):1.736544E-4,(((48:0.01291273,67:0.00415239):0.009262922,66:0.004748781):1.824466E-4,(24:0.002563169,23:0.001863826):0.01017995):0.009104545):0.00249759):0.002234598,61:0.005955764):6.657239E-4,(43:0.003156829,30:0.01188187):0.007197002):0.002671131):5.452947E-4,9:0.006102895):0.002974095,(12:0.02124121,(50:0.009822676,49:0.003923398):0.007733809):0.00147719):0.005360586,3:0.006716923,1:0.01522893);
[186] tree 'run1.5930000'=[&R] (((12:0.02119292,(50:0.005984487,49:0.006208371):0.01481788):0.003009957,((54:0.008143441,(((((47:0.03360069,25:0.007437371):4.505138E-4,(27:0.008241935,22:0.004131797):7.864065E-4):0.001034074,(((62:0.009895854,72:0.009017822):0.005222383,((((((((70:0.009787465,46:0.009470932):9.13991E-4,26:0.01057969):0.001909211,71:0.005386535):3.884359E-4,((20:0.003042773,2:0.001635016):0.002879299,(((57:0.02441099,69:0.004615066):0.001010992,((52:0.01401352,(51:0.005800818,17:0.002216377):0.008391533):0.0025732,((65:0.001937835,64:0.003914131):5.390374E-4,(56:0.01498289,14:0.004307195):0.003499913):5.005422E-4):0.003752918):0.00381383,(((((((42:0.01429741,(7:0.00721697,39:0.01837106):0.005320261):5.651421E-4,(32:0.007993525,(41:0.001973791,40:1.974464E-4):0.00618286):0.002891632):0.001513915,16:0.01468842):0.003912054,33:0.002231007):0.004118699,(53:0.003311589,4:0.004557055):6.10912E-5):0.002694516,(45:0.02001935,34:0.02834452):0.004123298):0.003129462,8:0.004358427):0.001441902):0.004157853):0.001657498):0.00397901,((36:0.008920226,(37:0.002991855,(35:0.003129639,38:2.085267E-4):4.529348E-4):0.006639204):0.006683837,13:0.02591449):0.007814198):0.003672308,(31:0.005248208,44:0.005982053):0.003634567):0.003138934,((10:0.01358927,((11:0.007613629,6:0.004839218):0.001258714,((63:0.00697361,(21:0.003345395,5:0.004132157):0.007765555):5.731264E-4,15:0.005406147):0.004827764):8.411103E-4):6.426492E-4,29:0.01254148):0.003369375):0.001182419,((((59:0.005979123,60:0.006504196):0.00193021,58:0.004702925):7.270921E-4,68:0.004624855):0.003111365,((28:0.009058775,(18:0.004155547,19:0.009710613):0.005771099):0.001664449,55:0.02377033):0.002077992):0.001053893):0.003120469):0.001433043,((23:0.009790553,(67:0.007085233,48:0.01359364):2.966956E-4):0.002997001,(66:4.097113E-4,24:0.003183302):0.005435283):0.007957015):0.003275326):0.002247335,61:0.003587353):0.001421015,(43:0.005580296,30:0.007511528):0.004259562):0.002337913):0.001460256,9:0.005812731):0.002090218):0.003850578,3:0.009122191,1:0.01336107);
[187] tree 'run1.5935000'=[&R] ((((50:0.006775295,49:0.004234609):0.01311102,12:0.02218192):0.004029809,((9:0.006549288,((61:0.003974549,(((47:0.03088712,25:0.009199617):0.003461958,(27:0.008775188,22:0.002927269):0.00158508):3.120115E-4,((((24:0.001281025,66:0.006568002):0.002656132,23:0.01262066):9.267945E-4,(48:0.01298866,67:0.006769921):0.006925675):0.009357957,((62:0.01180358,72:0.006797691):0.006248824,(55:0.02283957,((28:0.009149751,(18:0.005591887,19:0.00708322):0.007766114):0.003618391,((((59:0.005710955,60:0.005992696):8.672403E-4,58:0.005686885):0.002513828,68:0.004658874):0.001609352,((((26:0.008184797,(46:0.01479219,(70:0.007511507,((((20:8.003763E-4,2:0.004533443):0.0034531,(69:0.00807298,((52:0.01330715,((51:0.009306884,17:0.003408991):0.00393627,57:0.02445038):0.00198201):5.523436E-4,((64:0.002901585,65:0.006610051):0.001511581,(14:0.007655865,56:0.007811917):0.0022032):0.002817491):0.003799175):0.002539917):0.001331465,((((53:0.004234739,4:0.003822442):5.886905E-4,((((7:0.005119884,39:0.03216084):0.007399826,(32:0.004798949,16:0.01397745):0.001173791):4.034359E-4,(42:0.01700359,(41:0.001208603,40:0.002369891):0.009520226):0.00113327):0.004270801,33:0.003692785):0.002850107):0.00725064,(45:0.02202332,34:0.02765501):0.001610242):0.002323116,8:0.00436546):0.001959428):0.001125103,71:0.005802942):4.741225E-4):0.003347682):0.00216767):0.007769442,((36:0.0102579,(35:0.002880673,(38:0.003063001,37:0.007027415):0.001171411):0.001686648):0.008694469,13:0.02513289):0.004332207):0.003952938,(31:0.006188539,44:0.006453135):0.004395439):0.003682157,((10:0.01106507,29:0.008065201):0.003649204,((15:0.006573636,(63:0.006528792,(21:0.006607631,5:0.004266916):0.005883286):0.003843779):0.001747381,(11:0.007601662,6:0.004371892):0.002472408):0.001645477):0.00228153):0.00292589):0.001002501):0.001677348):7.896014E-4):0.001357528):0.00133438):0.002146157):7.941414E-4,(30:0.01773439,43:0.01214976):0.002486736):0.001690806):3.305642E-4,54:0.004738233):0.003658646):0.002887508,3:0.0088332,1:0.009856355);
[188] tree 'run1.5940000'=[&R] (3:0.01251266,((9:0.009073877,(54:0.005672951,((30:0.009491625,43:0.007026241):0.00339161,((((25:0.004708125,47:0.04054395):0.003578179,(27:0.006335792,22:0.002603459):0.00289629):0.001266261,((72:0.01074842,62:0.009003223):0.00891732,(((((((((26:0.01119472,70:0.01602729):0.00102218,46:0.01198375):0.001214739,71:0.005685227):7.904006E-4,((8:0.003656828,((((4:0.006217575,((7:0.009032096,39:0.0293391):0.004324898,(((40:0.001372859,41:7.032911E-4):0.003456709,32:0.005077055):0.001171181,(16:0.007870855,(42:0.01093675,33:0.004175869):0.002431903):0.002822183):0.001865995):0.00723329):7.628565E-5,53:0.003984934):0.004224416,45:0.02272532):7.422175E-4,34:0.02640213):0.001634903):1.320256E-4,(((57:0.02904166,(((51:0.006995347,17:0.002864467):0.01240512,52:0.01498506):0.001487208,((65:0.003297844,64:0.00338039):8.792438E-4,(56:0.01056716,14:0.007220968):9.803423E-4):9.018041E-4):0.001647904):6.006707E-4,69:0.00809612):0.005075725,(2:0.002734439,20:4.139078E-4):0.00413641):4.241396E-4):0.001924577):0.01083571,(31:0.004589654,44:0.004483976):0.006870586):0.001411104,((36:0.007566721,((38:3.724351E-4,37:0.00469579):5.761606E-5,35:0.00251562):0.005963252):0.01170527,13:0.0166237):0.005736246):0.007592347,((((11:0.01649782,6:0.004968998):4.762908E-4,((15:0.008374883,(21:0.003515816,5:0.003498847):0.005280866):0.001212754,63:0.01024876):8.300484E-4):0.00324512,10:0.01447301):9.353966E-4,29:0.01013079):2.693455E-4):0.005208377,(((58:0.003720199,(59:0.004394645,60:0.006364026):0.001262394):0.001879793,68:0.005418706):0.002703855,(((19:0.006192974,18:0.004790922):0.005615786,28:0.005959501):0.002556159,55:0.02343946):0.003576865):1.131258E-4):0.002413632,(((66:9.232494E-4,24:0.009991231):0.004583522,23:0.02076993):1.442019E-4,(67:0.003934284,48:0.01002552):5.960199E-4):0.00778014):8.157973E-4):0.002191415):8.424661E-4,61:0.004382934):2.77726E-4):0.001900333):8.480386E-4):0.003000438,((49:0.01202046,50:0.01064845):0.01316156,12:0.01637264):0.002430037):0.006257737,1:0.01057959);
[189] tree 'run1.5945000'=[&R] (3:0.01071599,(((49:0.005265809,50:0.005295034):0.01177605,12:0.01326742):6.310745E-4,(9:0.006274186,(((61:0.004467389,(27:0.008277215,((22:0.006021769,(25:0.007023845,47:0.04061998):0.001637169):5.07803E-5,((66:0.007731819,((67:0.001716315,48:0.006962132):0.006305612,(23:0.009747405,24:0.00111545):0.008013882):5.570495E-4):0.008332451,(((68:0.00641294,((60:0.003371882,59:0.005058169):0.001959897,58:0.004746885):0.00101858):0.00505444,((((31:0.003543418,44:0.002896683):0.005570628,(((((8:0.007834467,(((((((42:0.01458783,16:0.008754255):0.004920581,(40:2.805679E-4,41:1.639893E-4):0.008750633):1.269808E-4,33:0.004630737):3.868803E-4,((7:0.004076136,39:0.02484611):0.00264836,32:0.006109965):0.003523196):0.006750627,(53:0.003667714,4:0.003788898):9.038391E-4):0.002491745,(34:0.02402963,45:0.0215889):0.005301147):0.003482183,((57:0.01784069,(((51:0.006380404,17:0.005375297):0.003580411,52:0.01442274):0.005163547,((64:0.004640231,65:0.00393168):0.001914806,(56:0.01475909,14:0.007558895):8.354154E-4):0.002111229):0.00171071):0.002224319,69:0.008680211):0.005145729):3.616288E-5):6.334781E-4,(2:7.970298E-4,20:0.001054795):0.00617542):5.453612E-4,(70:0.01138873,(46:0.01445579,26:0.01201319):0.001401036):0.002535361):6.345308E-4,71:0.005953102):0.008668845,((36:0.0099749,((37:0.00680164,35:0.00169479):0.002698298,38:2.929562E-4):0.003185287):0.01275578,13:0.01665487):0.006189748):0.003579799):0.004322432,((29:0.01139896,10:0.01552984):0.003045528,((11:0.01092733,6:0.006274628):0.002546103,(63:0.01026797,((21:0.006329735,5:0.005553708):0.01002934,15:0.009557796):9.438523E-4):0.002939223):0.003639057):0.001696646):0.003940225,(55:0.02303182,(28:0.008222184,(19:0.01067275,18:0.002949297):0.004863427):0.004349991):0.001812495):1.251038E-4):0.001839662,(72:0.008679338,62:0.01028291):0.004822386):0.002406651):0.001944961):0.001396298):0.002899355):4.674417E-4,(30:0.008490102,43:0.006086689):0.005957279):0.003448788,54:0.006040845):0.001467561):0.002345906):0.001872911,1:0.01266819);
[190] tree 'run1.5950000'=[&R] (((((61:0.0075776,(((30:0.01400582,43:0.006639046):0.008390408,((47:0.03829733,25:0.01168316):0.00270752,(22:0.002270786,27:0.008715363):0.0023047):3.808363E-4):1.030131E-4,(((62:0.009930853,72:0.00683148):0.004447324,((55:0.02042595,(28:0.009259482,(18:0.003056538,19:0.009324493):0.004356662):0.002638259):0.002492488,((58:0.006528543,(68:0.006925065,(59:0.006612924,60:0.004160269):0.001726775):3.396143E-4):0.001302027,(((10:0.008932587,29:0.008391259):0.002154372,((15:0.007906607,(63:0.01351233,(21:0.007632136,5:0.006676022):0.005203439):5.675958E-5):8.1668E-4,(11:0.01012104,6:0.00426839):0.003210397):0.003206096):0.005420883,((31:0.006040023,44:0.006343405):0.005357588,(((36:0.01146248,(37:0.003191319,(35:0.002333976,38:0.001946999):0.001327397):0.001747402):0.01206469,13:0.02191749):0.007284457,((71:0.003464219,((((69:0.009035402,(((64:0.005034012,65:0.004188695):4.706199E-4,(56:0.01248719,14:0.007018428):9.981598E-4):0.002145257,(((51:0.008401617,17:0.003572295):0.005179328,57:0.02718271):0.003156463,52:0.01678128):0.001929328):0.002371665):0.006418214,(8:0.001948883,((45:0.02384495,34:0.03354526):0.001641926,(((((41:7.244119E-4,40:4.889371E-4):0.008942491,42:0.01845038):2.242831E-5,((16:0.01069732,32:0.007320534):0.001145846,(7:0.002478392,39:0.02943991):0.003698935):0.003131499):0.01181388,(53:0.002636561,33:0.004959286):1.495132E-4):6.815503E-5,4:0.006082959):0.004306719):0.002267254):0.00569196):0.003392543,(20:0.002432736,2:0.005528452):0.006360053):8.035456E-4,26:0.009104311):5.210555E-4):1.681973E-5,(46:0.01653438,70:0.01697706):0.003377034):0.006378266):0.003138294):0.004664238):0.003605811):5.972347E-4):0.00158213):0.001077808,(((23:0.009191359,24:0.00569147):0.007910496,(67:0.005240464,48:0.01529151):0.00452407):0.001747605,66:0.01054425):0.008028578):0.005732148):0.001393074):0.003349345,9:0.008317365):6.644037E-4,54:0.00445235):0.003432932,(12:0.02287963,(50:0.009203276,49:0.01712956):0.01092195):9.285051E-4):0.005276845,3:0.01156247,1:0.01446578);
[191] tree 'run1.5955000'=[&R] (((9:0.009663837,(((30:0.009684663,43:0.008698183):0.005930717,(((47:0.03335605,25:0.007664384):0.003550037,(22:0.00442073,27:0.008753098):0.002258093):0.001153629,(((62:0.009688542,72:0.008296813):0.004685054,61:0.006657388):0.001677709,(((((58:0.006765657,(59:0.006101262,60:0.003299334):0.002909349):0.002204369,68:0.003766581):0.002259195,((10:0.01106667,(29:0.007612699,(((11:0.007728148,15:0.008290885):0.001995869,6:0.003708912):0.003177499,((21:0.002379401,5:0.003144294):0.009262746,63:0.008804232):9.640887E-4):0.001368372):0.001596301):0.001935049,((31:0.004906106,44:0.004249427):0.007056237,(((36:0.01351747,(38:0.001083106,(35:0.001734046,37:0.003350109):0.001297533):0.004502176):0.01033314,13:0.01957991):0.003762679,((((20:0.004574551,2:0.002950711):2.092682E-6,46:0.01926988):0.002663671,((((69:0.006635742,(((52:0.01749237,((65:0.005663981,64:0.004418602):0.002976638,(56:0.01091758,14:0.008232269):2.607589E-6):1.045183E-4):5.615178E-4,(51:0.008177785,17:0.006002038):0.008726362):0.002817521,57:0.02439453):0.00148928):0.003528677,(8:0.002996539,((45:0.03594932,34:0.03132655):0.001031775,((4:0.002965174,((((41:1.564165E-4,40:9.791234E-4):0.007062081,(16:0.01286049,42:0.01795883):0.002483465):2.833277E-4,(7:0.003193972,39:0.02865558):0.004694342):0.001589391,(33:0.006098539,32:0.00848631):1.037767E-4):0.006392464):1.617706E-4,53:0.005377239):0.006062891):0.004957476):1.583887E-4):0.001307308,26:0.0103231):7.757107E-4,70:0.01112687):0.002017608):2.686253E-4,71:0.00598513):0.006197784):0.00289309):0.004135968):0.00246492):0.002562504,((55:0.02741245,(18:0.003366688,19:0.004084996):0.003895133):8.255766E-4,28:0.01322943):0.005304704):0.00244928,(24:0.006735385,(66:0.01135125,((23:0.005926553,67:0.00227204):0.005274291,48:0.01290203):0.001829566):0.001670035):0.008387705):0.001670075):0.001010261):0.001865478):0.0025967,54:0.005692353):9.859008E-5):0.003050097,((50:0.01152471,49:0.01188645):0.01218481,12:0.01845087):0.00214306):0.006400121,3:0.01173502,1:0.015453);
[192] tree 'run1.5960000'=[&R] (((49:0.002609498,50:0.006387923):0.01305703,((9:0.004763061,(((((47:0.02856877,25:0.004526183):0.00406922,((((55:0.02862479,((((31:0.008074065,44:0.003999413):0.002871693,(((46:0.01505122,26:0.005623976):0.001757336,((70:0.01242205,71:0.004968954):0.004803399,(((20:2.103112E-4,2:0.001649353):0.01048859,(69:0.003540141,(57:0.02245023,((52:0.01691625,((14:0.007237299,(65:0.005644549,64:0.004316444):0.00286325):1.82471E-4,56:0.007343087):0.001437298):9.105777E-4,(51:0.009387484,17:0.003322901):0.008655045):0.002003156):0.003810196):0.005283759):7.505327E-4,((((4:0.006305636,((45:0.03265325,33:0.004205463):8.432024E-4,(((40:0.001488495,41:3.90895E-5):0.006124138,(42:0.01799364,16:0.01180031):6.784387E-5):4.618197E-5,(32:0.00391352,(7:0.003567161,39:0.02498709):0.005901578):0.001495703):0.005271735):0.002485241):1.549788E-4,53:0.002604597):0.00270896,34:0.02972577):0.002717802,8:0.005227756):4.933288E-4):9.066395E-4):0.002368805):0.006151776,(13:0.0228144,(36:0.009627902,((35:0.001882234,37:0.01265661):0.001394661,38:0.001206685):0.005327815):0.006909018):0.007349439):0.001770937):0.004882432,(29:0.01457873,(((15:0.005759381,((21:0.005192885,5:0.001884036):0.009009833,63:0.01089739):9.853366E-4):0.001092067,(6:0.003562628,11:0.008481723):0.002205795):8.335874E-4,10:0.009089276):0.001936902):0.001110257):0.003123892,((((59:0.004085121,60:0.01258869):4.812327E-4,58:0.004371155):0.003046925,68:0.004275792):0.003475585,(28:0.006643688,(18:0.005092379,19:0.006946805):0.007273321):0.004729065):0.001079808):0.001716693):5.408433E-4,(62:0.00876955,72:0.009006007):0.006198756):0.001163621,((67:0.004908307,48:0.01111325):0.001406548,(23:0.01728627,(24:5.084105E-4,66:0.004187728):0.004308437):0.002477586):0.01176314):0.001722662,(22:0.003424985,27:0.01081961):0.001329438):7.879508E-4):0.002346103,61:0.006377982):5.576269E-4,(30:0.01466928,43:0.004495616):0.005477004):9.349138E-4,54:0.00437151):0.002621528):0.001964181,12:0.01754405):8.276087E-4):0.002464542,3:0.00975602,1:0.01404854);
[193] tree 'run1.5965000'=[&R] (3:0.01020183,(((((((27:0.005568722,22:0.001954996):0.002434205,((30:0.01534283,43:0.008896692):0.006736446,(47:0.03837946,25:0.006038728):0.003090248):9.464593E-4):0.004360269,((62:0.01452928,72:0.008331881):0.01053341,((55:0.02642392,((((19:0.01269038,18:0.008785374):0.005761163,28:0.01272978):0.007163163,(((10:0.01305176,29:0.01547824):4.207233E-4,((6:0.005050376,11:0.01076139):0.001912586,(((21:0.006666686,5:0.002876374):0.008059784,63:0.01055545):0.001304499,15:0.006120121):0.001304691):0.004841874):0.002461288,((44:0.003780499,31:0.00681997):0.003496027,(((((8:0.005316025,(((45:0.02830903,(53:0.003128997,((((40:1.072933E-4,41:3.867509E-4):0.004677127,((16:0.01055041,42:0.01385675):0.004987044,((39:0.03064497,7:0.006601801):0.007854121,32:0.009032542):4.467896E-4):0.00181954):0.005718731,33:0.005905614):0.002876027,4:0.00587867):4.593648E-4):0.00363511):0.001134338,34:0.02672803):6.365503E-4,(69:0.008512133,(((64:0.003841964,65:0.005063312):0.001036417,((17:0.00377471,51:0.006938947):0.009817959,52:0.01688387):0.004336376):8.660372E-4,(14:0.01276375,(56:0.01392865,57:0.0263583):1.183688E-5):0.002670764):0.002656062):0.002243498):4.348698E-4):0.001242431,(20:1.543809E-4,2:0.003289625):0.005032807):0.004696877,(70:0.01646375,71:0.002364291):6.508459E-4):0.003537774,(26:0.008775276,46:0.01608112):0.002267075):0.007398192,(13:0.01821147,(((35:2.447653E-4,38:2.143274E-4):3.716837E-4,37:0.007582093):0.003446542,36:0.008232591):0.00667124):0.003411078):0.00150809):0.004247273):0.002115191):6.190389E-4,(68:0.003216628,(58:0.007387808,(59:0.007071995,60:0.00525444):0.001409845):0.002742532):0.002957246):0.003729242):0.001369782,((23:0.01959176,(24:0.005746442,66:0.007763077):0.00147996):2.056717E-4,(67:0.002026006,48:0.009510513):0.002819965):0.01159032):0.002080268):3.047271E-4):9.277881E-4,61:0.005338049):0.003351741,54:0.006222453):0.00209138,9:0.007917134):0.003468348,((50:0.01443888,49:0.006699941):0.007816483,12:0.02038515):0.003037558):0.002862134,1:0.01630507);
[194] tree 'run1.5970000'=[&R] (3:0.01111066,(((50:0.008684157,49:0.005328285):0.00688524,12:0.01726243):0.001764294,(((((62:0.009209733,72:0.007396221):0.009246359,((((47:0.03058312,25:0.002909234):0.002875976,(30:0.01035517,43:0.00456547):0.008459089):0.001040287,(27:0.008379895,22:0.003459484):0.001681198):0.004430677,((((((((71:0.00362073,((((((39:0.02191394,7:0.005609616):0.004924349,(((40:4.601409E-4,41:5.418585E-4):0.003208744,32:0.004119166):0.001652095,(16:0.01240557,42:0.01158107):0.004221066):2.373158E-4):0.001157126,(33:0.0031218,45:0.02287006):0.006455909):0.005081029,(53:0.003828742,4:0.002824119):2.515045E-4):0.007176376,(8:0.002448,(69:0.008066195,(((56:0.01498199,((64:0.003729782,65:0.004530202):0.001375044,14:0.007810794):5.28221E-4):0.001906729,((17:0.004020548,51:0.005032317):0.005212182,52:0.01427067):0.00268116):0.001832201,57:0.01891444):7.074793E-4):0.005716488):5.228902E-4):8.445246E-4,(34:0.03380294,(20:5.244192E-4,2:0.00236595):0.002255619):0.001403617):0.004748476):6.522876E-4,(46:0.01838783,(70:0.01517739,26:0.00889995):8.442748E-4):0.002172626):0.00343123,(13:0.01727457,((35:0.001166844,(37:0.004262274,38:0.001363838):5.103569E-4):0.004197084,36:0.008849758):0.008100099):0.006299684):0.002929751,(44:0.004624187,31:0.004504981):0.006130641):0.006020519,((10:0.01281601,((6:0.005118872,11:0.01111713):0.001912588,(((21:0.002094963,5:0.002901282):0.01090783,63:0.009730719):0.002553113,15:0.006062459):0.002573583):0.001290144):0.001874055,29:0.00657928):0.001861144):0.003430166,(68:0.004218586,(58:0.006302732,(59:0.006157943,60:0.003463522):4.660969E-4):0.001936048):0.004149502):9.274548E-4,((28:0.01173517,(19:0.004724256,18:0.004336295):0.005645245):0.001843849,55:0.02032889):0.001409508):0.001714932,(((24:0.008145403,23:0.01973079):6.16482E-4,66:0.00856223):0.001145459,(67:0.003932191,48:0.01585623):0.00178259):0.008490108):0.002416883):4.122606E-4):0.001306673,61:0.00788374):0.002995097,54:0.006159859):0.00250046,9:0.009973729):0.001595365):0.002666827,1:0.01137305);
[truncated: 3,728,129 more chars]
