# Supplementary material for: Eocene Loranthaceae pollen pushes back divergence ages for major splits in the family
Source: PeerJ. 2017 Jun 7;5:e3373. doi: 10.7717/peerj.3373 (PMC5466002; doi:10.7717/peerj.3373)
Supplement: Supplemental Information 8 — This archive includes all data and analysis files referred to in the main text and supplementary files that are needed to reproduce the shown results. See GuideToFiles.txt for naming schemes and contents of each subfolder included in this archive, and File S1 for analysis set-ups and further background information. [file peerj-05-3373-s008.zip › Step3_speciestrees/00b_cp.all.PPNet.20plus.nxs]

#nexus
[!ID: 2843141425
Param: tree{all}
Processed by SplitsTree4]

BEGIN Taxa;
DIMENSIONS ntax=101;
TAXLABELS
[1] 'Actinanthella_menyharthii'
[2] 'Agelanthus_sansibarensis'
[3] 'Alepis_flavida'
[4] 'Amyema_cambagei'
[5] 'Amyema_glabra'
[6] 'Amyema_queenslandica'
[7] 'Amylotheca_subumbellata'
[8] 'Amylotheca_duthieana'
[9] 'Atkinsonia_ligustrina'
[10] 'Bakerella_sp_Nickrent_4161'
[11] 'Baratranthus_axanthus'
[12] 'Benthamina_alyxifolia'
[13] 'Berhautia_senegalensis'
[14] 'Cecarria_obtusifolia'
[15] 'Cladocolea_cupulata'
[16] 'Cladocolea_gracilis'
[17] 'Cladocolea_mcvaughii'
[18] 'Dactyliophora_novaeguineae'
[19] 'Decaisnina_brittenii'
[20] 'Decaisnina_congesta'
[21] 'Decaisnina_signata'
[22] 'Decaisnina_triflora'
[23] 'Dendropemon_bicolor'
[24] 'Dendrophthoe_curvata'
[25] 'Dendrophthoe_constricta'
[26] 'Dendrophthoe_longituba'
[27] 'Dendrophthoe_vitellina'
[28] 'Desmaria_mutabilis'
[29] 'Diplatia_furcata'
[30] 'Diplatia_grandibractea'
[31] 'Emelianthe_panganensis'
[32] 'Englerina_ramulosa'
[33] 'Erianthemum_dregei'
[34] 'Gaiadendron_punctatum'
[35] 'Globimetula_dinklagei'
[36] 'Helicanthes_elastica'
[37] 'Helixanthera_coccinea'
[38] 'Helixanthera_cylindrica'
[39] 'Helixanthera_parasitica'
[40] 'Ileostylus_micranthus'
[41] 'Lepidaria_oviceps'
[42] 'Lepidaria_sp_Nickrent_4044'
[43] 'Ligaria_cuneifolia'
[44] 'Loranthus_europaeus'
[45] 'Loranthus_grewingkii'
[46] 'Loranthus_odoratus'
[47] 'Loxanthera_speciosa'
[48] 'Lysiana_filifolia'
[49] 'Lysiana_maritima'
[50] 'Macrosolen_cochinchinensis'
[51] 'Macrosolen_melintangensis'
[52] 'Moquiniella_rubra'
[53] 'Muellerina_celastroides'
[54] 'Muellerina_eucalyptoides'
[55] 'Notanthera_heterophylla'
[56] 'Nuytsia_floribunda'
[57] 'Oedina_pendens'
[58] 'Oliverella_rubroviridis'
[59] 'Oncella_ambigua'
[60] 'Oncocalyx_schimperi'
[61] 'Oncocalyx_sulfureus'
[62] 'Oryctanthus_occidentalis'
[63] 'Passovia_pyrifolia'
[64] 'Peraxilla_tetrapetala'
[65] 'Phragmanthera_crassicaulis'
[66] 'Plicosepalus_sagittifolius'
[67] 'Psittacanthus_calyculatus'
[68] 'Scurrula_ferruginea'
[69] 'Scurrula_parasitica'
[70] 'Scurrula_pulverulenta'
[71] 'Septulina_glauca'
[72] 'Socratina_bemarivensis'
[73] 'Sogerianthe_sessiflora'
[74] 'Spragueanella_rhamnifolia'
[75] 'Struthanthus_oerstedii'
[76] 'Struthanthus_orbicularis'
[77] 'Struthanthus_woodsonii'
[78] 'Struthanthus_sp_RE_5128_1'
[79] 'Phragmanthera_regularis'
[80] 'Phthirusa_inorna'
[81] 'Plicosepalus_curviflorus'
[82] 'Psittacanthus_schiedeanus'
[83] 'Tapinanthus_constrictiflorus'
[84] 'Tapinanthus_sp_OM825'
[85] 'Taxillus_chinensis'
[86] 'Tolypanthus_involucratus'
[87] 'Tripodanthus_acutifolius'
[88] 'Tripodanthus_belmirensis'
[89] 'Tripodanthus_flagellaris'
[90] 'Tristerix_aphyllus'
[91] 'Tristerix_chodatianus'
[92] 'Tristerix_corymbosus'
[93] 'Tristerix_grandiflorus'
[94] 'Tristerix_longebracteatus'
[95] 'Tristerix_penduliflorus'
[96] 'Tristerix_peruvianus'
[97] 'Tristerix_peytonii'
[98] 'Tristerix_pubescens'
[99] 'Tristerix_verticillatus'
[100] 'Tupeia_antarctica'
[101] 'Vanwykia_remota'
;
END; [Taxa]

BEGIN Trees;
TRANSLATE
'88' 'Tripodanthus_belmirensis',
'89' 'Tripodanthus_flagellaris',
'90' 'Tristerix_aphyllus',
'91' 'Tristerix_chodatianus',
'92' 'Tristerix_corymbosus',
'93' 'Tristerix_grandiflorus',
'94' 'Tristerix_longebracteatus',
'95' 'Tristerix_penduliflorus',
'96' 'Tristerix_peruvianus',
'97' 'Tristerix_peytonii',
'10' 'Bakerella_sp_Nickrent_4161',
'98' 'Tristerix_pubescens',
'11' 'Baratranthus_axanthus',
'99' 'Tristerix_verticillatus',
'12' 'Benthamina_alyxifolia',
'13' 'Berhautia_senegalensis',
'14' 'Cecarria_obtusifolia',
'15' 'Cladocolea_cupulata',
'16' 'Cladocolea_gracilis',
'17' 'Cladocolea_mcvaughii',
'18' 'Dactyliophora_novaeguineae',
'19' 'Decaisnina_brittenii',
'1' 'Actinanthella_menyharthii',
'2' 'Agelanthus_sansibarensis',
'3' 'Alepis_flavida',
'4' 'Amyema_cambagei',
'5' 'Amyema_glabra',
'6' 'Amyema_queenslandica',
'7' 'Amylotheca_subumbellata',
'8' 'Amylotheca_duthieana',
'9' 'Atkinsonia_ligustrina',
'20' 'Decaisnina_congesta',
'21' 'Decaisnina_signata',
'22' 'Decaisnina_triflora',
'23' 'Dendropemon_bicolor',
'24' 'Dendrophthoe_curvata',
'25' 'Dendrophthoe_constricta',
'26' 'Dendrophthoe_longituba',
'27' 'Dendrophthoe_vitellina',
'28' 'Desmaria_mutabilis',
'29' 'Diplatia_furcata',
'30' 'Diplatia_grandibractea',
'31' 'Emelianthe_panganensis',
'32' 'Englerina_ramulosa',
'33' 'Erianthemum_dregei',
'34' 'Gaiadendron_punctatum',
'35' 'Globimetula_dinklagei',
'36' 'Helicanthes_elastica',
'37' 'Helixanthera_coccinea',
'38' 'Helixanthera_cylindrica',
'39' 'Helixanthera_parasitica',
'40' 'Ileostylus_micranthus',
'41' 'Lepidaria_oviceps',
'42' 'Lepidaria_sp_Nickrent_4044',
'43' 'Ligaria_cuneifolia',
'44' 'Loranthus_europaeus',
'45' 'Loranthus_grewingkii',
'46' 'Loranthus_odoratus',
'47' 'Loxanthera_speciosa',
'48' 'Lysiana_filifolia',
'49' 'Lysiana_maritima',
'50' 'Macrosolen_cochinchinensis',
'51' 'Macrosolen_melintangensis',
'52' 'Moquiniella_rubra',
'53' 'Muellerina_celastroides',
'54' 'Muellerina_eucalyptoides',
'55' 'Notanthera_heterophylla',
'56' 'Nuytsia_floribunda',
'57' 'Oedina_pendens',
'58' 'Oliverella_rubroviridis',
'59' 'Oncella_ambigua',
'60' 'Oncocalyx_schimperi',
'61' 'Oncocalyx_sulfureus',
'62' 'Oryctanthus_occidentalis',
'63' 'Passovia_pyrifolia',
'64' 'Peraxilla_tetrapetala',
'65' 'Phragmanthera_crassicaulis',
'66' 'Plicosepalus_sagittifolius',
'67' 'Psittacanthus_calyculatus',
'68' 'Scurrula_ferruginea',
'69' 'Scurrula_parasitica',
'70' 'Scurrula_pulverulenta',
'71' 'Septulina_glauca',
'72' 'Socratina_bemarivensis',
'73' 'Sogerianthe_sessiflora',
'74' 'Spragueanella_rhamnifolia',
'75' 'Struthanthus_oerstedii',
'76' 'Struthanthus_orbicularis',
'77' 'Struthanthus_woodsonii',
'78' 'Struthanthus_sp_RE_5128_1',
'79' 'Phragmanthera_regularis',
'100' 'Tupeia_antarctica',
'101' 'Vanwykia_remota',
'80' 'Phthirusa_inorna',
'81' 'Plicosepalus_curviflorus',
'82' 'Psittacanthus_schiedeanus',
'83' 'Tapinanthus_constrictiflorus',
'84' 'Tapinanthus_sp_OM825',
'85' 'Taxillus_chinensis',
'86' 'Tolypanthus_involucratus',
'87' 'Tripodanthus_acutifolius',
;
[TREES]
[1] tree 'run1.5005000'=[&R] (((60:0.006589538,13:0.005024642):0.03483767,(((((((((40:0.0320639,(54:0.009591979,53:0.006792981):0.02943712):0.03074054,((46:0.00633814,14:0.0569128):4.892995E-4,(45:0.002789905,44:0.007920069):0.01626838):0.04819338):0.002122259,(((9:0.006969964,56:0.08722744):0.002485121,((100:0.03398993,(((((22:0.01626531,((20:9.352918E-4,21:0.003125605):0.008562987,19:2.521128E-5):0.008706636):0.01488675,((50:5.528323E-4,51:0.002917248):0.01215052,42:0.004539071):0.002895763):0.003751525,8:0.01287161):0.002329048,(((7:0.003774237,(48:8.864066E-4,49:0.002813479):0.01119489):0.004403953,41:0.04669132):2.321341E-4,47:0.01620109):9.346977E-4):0.007661138,(64:0.01040757,3:0.01018318):0.01905237):0.005469062):0.00139573,(((43:0.1138815,(((((98:0.01152886,(94:0.003522987,93:0.005150871):0.003295567):0.003322684,(91:0.003391568,96:0.01042391):0.004207229):0.004593516,97:0.008932476):0.02596161,((95:0.02775389,99:0.01513379):0.004562883,(92:0.002190809,90:1.967742E-4):0.007218979):0.01178306):0.07531023,55:0.05424935):0.005582514):0.001327385,((82:0.02402009,67:0.005973369):0.03349499,((((16:0.01700898,(76:0.01162469,75:0.008416618):0.002189375):0.001109414,(78:0.01146146,77:0.00739427):2.463529E-4):0.009193078,(17:0.01455833,15:0.01683559):0.01374934):0.006020211,((80:0.01894327,((88:9.281373E-4,89:0.0209624):0.001440618,87:0.001965695):0.01345007):0.005056933,((62:0.00736293,23:0.01373003):0.008883234,63:0.04799811):0.00630548):8.372446E-5):0.002480333):0.02856111):0.01133699,28:0.02332935):0.002572607):0.001819656):0.001885893,34:0.02387197):0.03643432):0.03183997,(73:0.02846948,(((18:0.01290176,(4:0.03331759,((30:0.002241581,29:0.01308553):0.003097022,5:0.008681946):0.001238805):0.02475806):0.005387247,12:0.01749352):0.005781442,(36:7.619338E-4,6:0.003986305):0.02495871):0.004845933):0.001670163):0.001618388,(39:0.03090558,38:0.01398965):0.008944788):0.001999491,(85:0.04186582,((69:0.008025129,68:0.002765415):0.004116801,70:0.007551002):0.02339888):0.03209614):0.003677756,((((37:0.04949982,24:0.01829321):0.005633798,(25:0.01777431,(27:0.01117376,26:0.01644184):0.007406698):0.004032481):0.005363375,86:0.01548153):0.00361175,((((66:0.02107855,11:0.03792395):0.004993256,81:0.05650593):0.01287351,10:0.0279806):0.002559578,((52:0.01834444,79:0.02061644):4.990216E-5,(65:0.02333703,((((74:0.005692737,33:0.002485505):0.003179445,84:0.01400741):0.009573191,58:0.03049201):0.007515736,(31:0.036532,(35:0.02776821,71:0.03939973):0.003219508):0.001861706):0.005843457):5.474623E-4):0.006497197):7.202344E-4):1.023266E-4):0.001953177,(101:0.01787614,72:0.01477492):0.00342284):0.00679128,57:0.03409483):0.005333555):9.263847E-4,((83:0.03048355,32:0.0366328):0.01257308,((59:0.0150044,61:0.002412913):0.01282878,2:0.02099448):0.003828961):0.001784263,1:0.01003467);
[2] tree 'run1.5010000'=[&R] ((((59:0.01723777,61:0.005568217):0.01810537,2:0.01439647):0.0103717,(((72:0.02016264,(((85:0.04302609,((69:0.005165348,68:0.00664265):0.002906244,70:0.007824037):0.01060336):0.02206324,((39:0.05737271,38:0.004089029):0.01678162,((((9:0.006558199,(((((((22:0.008912747,((20:9.597599E-4,21:0.002604651):0.002846518,19:1.066641E-5):0.00772347):0.01281093,((50:3.496041E-4,51:1.700564E-4):0.01289804,42:0.006549187):0.00395444):0.004596221,8:0.0136473):1.5153E-4,(7:0.002987193,(48:0.004585654,49:0.001832012):0.01274874):0.005354113):0.001590282,(41:0.03434247,47:0.01684315):5.763505E-4):0.009298175,(64:0.01057976,3:0.01105773):0.007046113):0.003305145,((28:0.02809235,((43:0.104695,((82:0.01641628,67:0.00456711):0.03147024,(((16:0.01748037,(77:0.008933895,((76:0.006963159,(75:0.008649878,(17:0.01891267,15:0.008608927):0.009164013):0.008214548):0.006859749,78:0.01295108):0.00419039):0.00110071):0.007951871,(87:5.664912E-4,((88:7.954311E-4,89:0.02154336):0.002305756,80:0.01087978):2.28748E-4):0.01154703):0.002041716,((62:0.01064577,23:0.01673412):0.01026238,63:0.04664744):0.0121474):0.004254998):0.0213065):0.003000629,100:0.03303506):0.008220646):0.002126685,(55:0.05509965,(((97:0.02425217,(98:0.01120363,(93:0.006231803,94:0.002233408):0.001970066):0.00209215):0.001891862,(91:0.009931353,96:0.008196057):0.00718453):0.01932632,((92:5.958019E-4,90:5.37891E-5):0.009978125,(95:0.02100911,99:0.01480864):0.001492376):0.007573135):0.08604587):0.009593056):0.005237813):0.001391405):0.003338781,(34:0.02162451,56:0.08775142):0.001337805):0.0378266,((46:0.003558531,((45:0.005532433,44:9.170678E-4):0.01756246,14:0.06528161):0.008211998):0.05026652,(40:0.02733755,(54:0.009857812,53:0.006142772):0.03025294):0.03159248):0.005752604):0.03722924,(73:0.01930241,(((18:0.01825639,(4:0.03424096,(5:0.01221387,(29:0.01375299,30:0.008179278):0.008459918):0.002826023):0.02000228):0.001348228,12:0.01623433):0.003268002,(36:9.03205E-4,6:0.0025013):0.0242093):0.001088336):0.007047357):0.0019302):3.943395E-4):0.002698394,(((((25:0.02237026,24:0.01880019):0.001425029,(27:0.00866015,26:0.01708241):0.01476688):0.002451602,37:0.05087167):0.001263621,86:0.01524889):0.004082478,(((11:0.02813187,10:0.0133839):0.01572691,(((52:0.01444278,(65:0.0239838,((35:0.02388308,31:0.03685315):0.003304487,(((74:0.00953185,33:0.001155384):0.01734345,84:0.01045134):0.002276341,58:0.03133707):0.01265434):0.003824999):0.002347633):6.14063E-4,79:0.01993232):5.07957E-4,71:0.05596882):0.005487477):8.163196E-4,(66:0.03488298,81:0.06552423):0.006339067):0.001981784):0.001688903):0.002836944):0.008523003,101:0.01904504):0.004678161,57:0.03503974):0.006215939):9.825384E-4,((83:0.03265824,32:0.03785579):0.00578819,(60:0.006467433,13:0.002320341):0.0350991):0.002081981,1:0.01090465);
[3] tree 'run1.5015000'=[&R] (((83:0.02802062,32:0.03641263):0.01518877,((((72:0.01830272,101:0.01650772):0.002746437,((((((27:0.01903728,26:0.004794533):0.01623322,25:0.02242288):0.001646679,24:0.01900617):0.004626507,(37:0.05597887,86:0.01610389):0.005019269):0.009240652,(((((40:0.02887035,(54:0.01041054,53:0.01790959):0.03194922):0.03508192,((45:0.002907261,44:5.140218E-5):0.01883089,(46:0.00282721,14:0.0639584):5.452539E-4):0.06515363):0.001843433,((56:0.09756245,(9:0.01378533,((((((22:0.004973368,((20:5.789565E-4,21:0.003122731):0.003752698,19:3.689278E-7):0.008071959):0.01878453,((50:6.98335E-4,51:0.002951684):0.01289031,42:0.004537089):0.004282879):2.829286E-4,8:0.01513937):0.002905229,((41:0.03876453,47:0.014011):0.007121156,(7:0.002493379,(48:0.003779018,49:0.003239888):0.008032665):0.004074225):0.001770182):0.01471725,(64:0.008524429,3:0.01167773):0.01067785):0.00315827,(((100:0.03488733,(((((62:0.007532248,23:0.01319128):0.00855766,63:0.05752534):0.01007809,((16:0.0170089,(77:0.008469332,((76:0.009777329,((17:0.04016988,15:0.02481638):0.01008996,75:0.01072215):0.0102985):0.002204101,78:0.004772786):3.822296E-4):0.001796715):0.01056587,(82:0.01194616,67:4.608644E-4):0.03319096):3.703691E-4):0.001850236,((88:0.001551248,89:0.02418049):3.813595E-4,(80:0.02014753,87:5.224867E-4):0.001431947):0.008784451):0.01992232,43:0.1060068):0.00363405):0.002272185,(55:0.0672015,(((93:0.002490791,(98:0.01036742,94:0.004885623):8.124105E-4):0.005596104,(97:0.008669252,(91:0.006058596,96:0.005180308):0.008317557):9.974223E-4):0.02256576,(((92:7.373311E-4,90:0.003058499):0.01805612,95:0.02218709):0.007321184,99:0.01015606):0.01651208):0.0913334):0.004210453):0.00111286,28:0.03104702):0.005958354):0.003262775):6.734036E-4):4.460718E-4,34:0.02181561):0.04073425):0.03160674,(73:0.02187163,(((18:0.009797237,(5:0.0128987,(4:0.03191944,(30:0.01136647,29:0.004683443):0.001876561):0.006913121):0.02397082):0.002847969,12:0.01514513):0.002024105,(36:4.394236E-4,6:0.00301299):0.02391945):0.001374803):0.006849985):0.001186549,((39:0.05088411,38:0.001708276):0.01949027,(85:0.03936374,((69:0.009570554,68:0.01271415):0.003114357,70:0.008262729):0.01019932):0.02467609):0.001944711):0.003276599):1.960975E-4,((81:0.0683611,(((65:0.02431468,((35:0.02897909,31:0.03709383):0.002303287,(((74:0.01106579,33:1.209542E-4):0.007852572,84:0.01110122):0.007338479,58:0.01167733):0.008395193):3.274922E-4):0.001785301,(71:0.06049587,79:0.01570408):0.001929266):0.002705486,52:0.01525258):0.003299872):0.003035565,((11:0.03165062,10:0.01413433):0.01141703,66:0.03338117):0.004717914):0.00122616):8.980208E-4):0.002680413,57:0.03056034):0.01060261,((59:0.01709439,61:0.001042649):0.01925335,2:0.01634239):0.003316742):1.177393E-4):0.001002755,(60:0.01544129,13:0.01088779):0.02032863,1:0.01992908);
[4] tree 'run1.5020000'=[&R] ((((59:0.01786882,61:7.377706E-4):0.01359698,2:0.02149724):0.008118782,((60:0.0483159,13:0.03141966):0.00505679,(83:0.02929003,32:0.03934279):0.01380639):0.00405528):0.003400612,(((72:0.01595249,101:0.01786316):0.003106505,(((10:0.02391895,(11:0.01293418,66:0.006781468):0.02948452):0.001576903,((((65:0.008826528,71:0.06323652):0.009390249,(((79:0.02429774,35:0.02984998):0.001612594,31:0.03755448):0.002116625,(((74:0.003032523,33:4.212532E-4):0.0148296,84:0.007131667):0.004023573,58:0.01696362):0.003766156):0.004104203):5.631823E-4,52:0.01594357):0.006662736,81:0.02924068):0.001124612):0.002834279,(((39:0.04105618,38:0.008477116):0.02080326,(((((40:0.02477603,(54:0.0100643,53:0.004505949):0.03339661):0.02631952,((46:0.006417115,(45:2.934064E-4,44:4.274526E-5):0.01478869):0.002371898,14:0.0668559):0.05960701):0.004653028,(((((41:0.0401111,(7:0.002606336,(48:6.629189E-4,49:0.004289204):0.005153264):0.006930392):0.001212747,((((22:0.007148823,((20:6.536687E-5,21:0.005827224):0.006211584,19:6.025912E-4):0.01768345):0.01605638,((50:0.001200154,51:0.001445512):0.01639941,42:0.002919467):0.003361481):0.003603178,8:0.01582523):0.002130386,47:0.01899764):6.741132E-4):0.01077924,(64:0.008070915,3:0.008326101):0.01005439):0.004087177,(34:0.01782377,(56:0.09511199,9:0.01366695):0.002324532):0.001974071):0.001212892,((((((((97:0.01248911,(91:0.004601099,96:0.00846538):0.0099172):4.983731E-4,((94:0.007816571,98:0.009706237):7.309635E-4,93:0.002087043):0.003449384):0.01921388,((92:5.224304E-4,90:1.765658E-4):0.01220056,(95:0.03742386,99:0.01061616):0.002754544):0.002353146):0.09547107,55:0.07024593):0.002095153,43:0.1089341):0.004352938,((((16:0.01777946,(77:0.009635737,(((15:0.01436967,17:0.02173802):0.004064162,78:5.434494E-4):0.006178127,(76:0.01290087,75:0.01442197):0.006052127):0.00184973):0.005095415):0.01159024,(82:0.01331753,67:0.003354865):0.02075109):0.001601664,((87:0.001935374,(88:0.001928898,89:0.01524848):0.007022906):0.01066537,((62:0.008569284,23:0.01375832):0.004940339,63:0.05428976):0.01201091):0.001862821):0.001168954,80:0.01588673):0.02938799):0.001836401,28:0.03245354):0.003224109,100:0.03646783):5.485845E-4):0.04424485):0.03073122,(73:0.01993188,(((18:0.01024108,(5:0.01348304,(30:0.00856681,(29:0.004160222,4:0.02692016):0.001294055):0.01311158):0.02955608):0.001923233,12:0.01664664):0.001110105,(36:0.001010846,6:0.003823463):0.02393506):0.001886517):0.001534146):0.002131,(85:0.04114704,((69:0.01395897,68:0.01138438):0.007265312,70:0.006905536):0.01742373):0.0251194):1.929007E-4):0.004093424,(((37:0.04173783,24:0.01689809):0.00628201,((27:0.01419262,26:0.01409767):0.006155926,25:0.01398444):0.00352551):0.005917373,86:0.01683344):0.002486837):6.99022E-4):0.001387374):0.003213312,57:0.03194482):0.01161625,1:0.02148588);
[5] tree 'run1.5025000'=[&R] (((60:0.01991308,13:0.00569278):0.02550746,(((59:0.01552631,61:0.002474381):0.01230088,2:0.01421603):0.004913573,(83:0.02656327,32:0.03591459):0.008058455):1.456881E-4):0.0015346,(((72:0.01456244,101:0.01630662):5.337249E-4,((((((27:0.0186753,26:0.01381948):0.006312226,25:0.009007164):0.007138653,37:0.03963365):0.002635365,24:0.01998824):3.374501E-4,86:0.0173884):0.006614783,(((((((40:0.02827645,(54:0.002184269,53:0.01232483):0.03168651):0.01839125,((46:1.072953E-4,(45:0.005080696,44:0.007227204):0.01023684):2.397961E-4,14:0.05695351):0.05441305):0.004247578,(((100:0.03329014,((((80:0.00823637,(87:0.006219958,(88:0.002506801,89:0.01391978):0.003443016):0.005247745):0.003794078,(((62:0.004778802,23:0.01422494):0.006048165,63:0.04858974):0.009330171,((82:0.030399,67:0.01103048):0.03033698,(16:0.0179467,(((76:0.00545272,75:0.01531882):0.005634581,(78:0.00359289,(17:0.02681761,15:0.00730766):0.01891246):0.002338131):0.001245786,77:0.009342892):0.002475533):0.009095994):0.003855379):0.001252672):0.02165038,(43:0.1119137,((((98:0.001571757,(94:0.01114347,93:0.004957165):5.563925E-4):0.004961673,(97:0.008968462,(91:0.002819439,96:0.008908152):0.006515589):0.001320228):0.009608944,((99:0.01344581,95:0.03267411):0.002226869,(92:5.088648E-4,90:4.153246E-5):0.006092299):0.008726002):0.08715203,55:0.06412493):0.002795862):0.00203546):0.00157495,28:0.02962564):0.001689015):0.002716152,(((41:0.03551167,47:0.006159936):0.003677989,((7:0.001118226,(48:6.962111E-4,49:0.001430067):0.005325761):0.009748461,(((22:0.006178817,((20:0.003923801,21:2.182868E-4):0.006650741,19:4.65895E-4):0.004312993):0.01347864,((50:0.00153952,51:4.209354E-4):0.007036696,42:0.002619432):0.002597397):0.001156897,8:0.01379506):0.001769265):5.33558E-4):0.009820473,(64:0.007367642,3:0.008457815):0.01471678):0.00513875):6.055855E-4,(56:0.08682424,(9:0.01439027,34:0.01627066):2.699891E-4):0.001181974):0.02924376):0.03622497,(73:0.01819508,(((18:0.007119055,(5:0.004801041,(29:0.00814134,(30:0.00307983,4:0.02457442):0.002499631):0.0145224):0.02035121):0.002331275,12:0.0151961):0.001208921,(36:0.001477032,6:0.004984841):0.02184943):0.001520727):0.003394906):0.003073222,38:0.0141722):5.923786E-4,(39:0.05088068,(85:0.03756162,((69:0.01188952,68:0.002975216):0.006134974,70:0.002379606):0.01868288):0.01590912):0.01116374):0.003086856,((10:0.02256282,(11:0.01180713,66:0.001569507):0.0264861):0.002543673,((((65:0.006714836,71:0.05154624):0.009760608,((((74:0.003382206,33:0.001193331):0.008524379,84:0.01294859):0.003672972,58:0.01426582):0.006215273,(31:0.03493276,(79:0.007946773,35:0.01833094):0.002291297):0.003593185):0.003814465):0.005326248,52:0.0145543):8.73235E-4,81:0.05931343):0.004452272):0.003473812):6.593816E-4):0.00305629):0.007000823,57:0.0369343):0.005991741,1:0.01961367);
[6] tree 'run1.5030000'=[&R] (((60:0.01671171,13:0.01819846):0.01858453,(((59:0.01714057,61:0.006347252):0.01178241,2:0.02600197):0.008762205,(83:0.02063104,32:0.03695599):0.007751192):7.749515E-4):0.002466835,(((72:0.01561588,101:0.01300372):0.003782887,((((37:0.04046844,(25:0.01175581,(24:0.02036219,(27:0.003650669,26:0.0138445):0.009186658):0.003734253):0.001075444):0.001188084,86:0.01507607):0.007035499,(((52:0.01915148,(79:0.01593981,(((31:0.03161693,35:0.01973774):0.001913034,(((74:0.008404551,33:0.001519608):0.005481066,84:0.01297204):0.008976768,58:0.01548142):0.005547214):1.433235E-4,(65:0.0120821,71:0.05028105):0.004326174):0.003720388):0.002126928):0.003806565,(10:0.02329926,(11:0.01005394,66:0.008974874):0.02653406):0.001882648):5.722065E-4,(((((40:0.02705915,(54:0.005667751,53:0.01309383):0.03300295):0.02475618,(14:0.06478241,(46:0.003742253,(45:9.272653E-4,44:0.002385346):0.01764275):0.003879104):0.06388385):0.006836753,((34:0.01820494,(9:0.01207461,56:0.08288473):3.433033E-5):0.002564698,((28:0.03254949,((((((98:0.01802508,(94:9.40898E-4,93:0.001741329):8.60346E-4):0.006811008,((91:0.001936408,96:0.00962984):0.007829478,97:0.006978884):0.00338744):0.01060579,((95:0.03273327,99:0.01272812):0.006403883,(92:2.561193E-4,90:3.482851E-4):0.006864943):0.008741802):0.08581507,(((((89:0.02711259,87:0.001710319):0.005203956,88:5.54782E-4):0.004503511,(((62:0.01078231,23:0.01734292):0.004421415,63:0.04867773):0.00851993,((82:0.01527327,67:0.02018876):0.02593462,(((17:0.02613152,15:0.02452483):0.0123135,((75:0.01508027,76:0.01333915):0.005700667,16:0.01578205):0.005645077):0.002105774,(78:0.00835848,77:0.00831037):7.572413E-4):0.007910763):0.003376727):0.0023279):0.008053643,80:0.02504416):0.01711652,43:0.1121163):0.005509986):8.981556E-4,55:0.07059677):9.116866E-4,100:0.03655014):0.005485972):0.004316553,(((7:0.001458893,(48:0.001730567,49:0.006577094):0.006366462):0.007711713,((41:0.03730519,47:0.01015617):0.001907768,(((22:8.01527E-4,((20:0.001582926,21:0.001401509):5.014123E-4,19:1.699858E-4):0.005024852):0.01899246,((50:0.001548622,51:0.001319352):0.008062342,42:0.004966451):8.067155E-4):0.001686452,8:0.01190979):0.002847552):2.176893E-4):0.006299638,(64:0.007509543,3:0.00890901):0.0103288):0.003219082):1.291228E-5):0.03070261):0.03629057,(73:0.01515892,(((18:0.009739457,(5:0.005338475,(4:0.02615805,(29:0.009749199,30:0.003588956):0.001302023):0.01293224):0.02863556):0.002335496,12:0.01486523):0.001075109,(36:1.041441E-4,6:0.005516146):0.02353562):6.551011E-4):0.003061726):0.002776648,(38:0.02172538,(39:0.04450899,(85:0.03314521,((69:0.007036288,68:0.003899211):0.009643235,70:0.009394899):0.01983536):0.0124227):0.0176462):1.885545E-4):0.003481246):0.001568568):9.75742E-4,81:0.05973786):0.001394807):0.005110819,57:0.03700118):0.002179083,1:0.02052423);
[7] tree 'run1.5035000'=[&R] ((((60:0.02962008,13:0.02609955):0.008349414,(83:0.02919142,32:0.03364592):0.009809345):0.002344771,((59:0.02068905,61:0.00341828):0.02036631,2:0.02581109):0.003739392):0.002444842,(((72:0.02653613,101:0.01590007):0.002118356,((((81:0.04574967,(52:0.02410904,((((31:0.03865906,35:0.03612806):0.004054813,(((74:0.003767312,33:5.626415E-4):0.01730413,84:0.01528352):0.01063603,58:0.02364949):0.01280587):0.00665755,(65:0.01477318,71:0.06693985):0.009455888):8.35854E-4,79:0.01754572):0.002592575):0.003963719):0.003795846,(10:0.02510087,(11:0.007357473,66:0.005665933):0.03549323):0.004354884):4.756777E-4,((39:0.0442756,(85:0.04968383,(70:0.009953049,(69:0.009316252,68:0.01153822):0.002706646):0.02425335):0.01103102):0.01487148,(((((40:0.0330861,(54:0.01670444,53:0.005413596):0.04035379):0.03043644,(46:0.00403143,((45:0.00924508,44:0.00183726):0.01405508,14:0.08137739):0.01070507):0.05481132):0.008085227,(((34:0.02599082,(56:0.1022142,9:0.01191219):5.264886E-4):0.002034864,((((41:0.04250629,47:0.007537068):0.006127576,(7:0.002978724,(48:3.948388E-4,49:0.001042227):0.01116069):0.01035054):1.199938E-4,(((22:0.01584352,((20:9.246311E-4,21:0.001849639):0.001188207,19:2.674785E-4):0.01045957):0.01069276,((50:0.007670246,51:4.317692E-4):0.003432488,42:0.004430506):0.001850572):0.001935783,8:0.016785):0.001066085):0.007786966,(64:0.006657467,3:0.01089334):0.01691054):0.007345637):0.004108438,((((88:0.002168061,(80:0.02714761,((((62:0.005178024,23:0.01341628):0.01133272,63:0.05951985):0.005663006,((82:0.008187867,67:0.00530694):0.02883925,(77:0.01001797,(((75:0.02605396,76:0.01289716):0.00368707,16:0.01849286):0.00540874,((17:0.04314576,15:0.00454087):0.02294805,78:0.002398435):6.849463E-4):6.228026E-4):0.009629363):0.004166961):0.005085932,(89:0.01400972,87:0.002038637):0.01236181):1.618047E-4):0.001183426):0.01859319,(55:0.08632098,(43:0.1132799,((((91:0.006965454,96:0.01388816):0.01433007,((93:6.709977E-4,98:0.01126195):0.00187062,94:0.002787439):0.01403427):0.005787248,97:0.007453326):0.003620585,((95:0.02677135,(92:1.792743E-4,90:9.922982E-4):0.006927517):0.003601717,99:0.01275257):0.01732464):0.07559568):0.002302137):0.008381136):0.001798349,28:0.03979932):0.002804414,100:0.02737065):0.005450671):0.02997518):0.04487023,(73:0.01988017,((36:3.374092E-4,6:0.002388908):0.02877777,((18:0.01190875,((5:0.0102157,4:0.04562737):0.00407555,(30:0.003007976,29:0.01226296):0.003358146):0.04096894):0.002213862,12:0.01537936):0.003624487):0.001087514):0.00442362):0.002890466,38:0.02850746):6.487447E-5):0.004052436):1.937314E-4,((25:0.01372545,(26:0.01692812,(27:1.579843E-4,24:0.0196509):0.0153227):0.01111741):0.003391516,(37:0.04948209,86:0.02133558):0.003339964):0.008867012):0.001285695):0.01039464,57:0.04276492):0.00608608,1:0.02576742);
[8] tree 'run1.5040000'=[&R] ((((72:0.02347819,101:0.01530653):0.006668103,((((39:0.04200558,(85:0.04713653,(70:0.006648321,(69:0.00954167,68:0.005187314):0.006622915):0.02300987):0.02372292):0.003674537,((73:0.01557855,((36:3.449724E-4,6:0.004092523):0.02730232,((18:0.01417374,(4:0.0336948,((30:7.793781E-4,29:0.006736127):0.008016874,5:0.01002384):0.005453256):0.02018728):0.004183768,12:0.009325315):0.002805525):0.001723351):0.005450026,((((40:0.03138977,(54:0.003729822,53:0.003729206):0.03515852):0.03533244,(14:0.05154475,(46:0.005049878,(45:0.003529548,44:8.798272E-4):0.01069361):0.0161921):0.05616272):0.002535347,(((((((88:0.002828792,((80:0.02343564,87:0.00491836):0.00455818,(((62:0.007094971,23:0.01585026):0.008578547,63:0.0411763):0.01164199,((82:0.01078547,67:0.004237482):0.04027393,((((17:0.01293555,15:0.008959468):0.004321163,78:0.007914315):0.008064052,16:0.02049077):4.69215E-4,(77:0.01277479,(75:0.01075101,76:0.006026797):0.005586484):7.845085E-4):0.009264269):0.002828257):0.002051605):4.827634E-4):0.003753475,89:0.01784013):0.017761,((43:0.1091362,(((98:0.008737056,(94:0.004018813,93:0.006583035):0.002281931):0.002228361,((91:0.007852283,96:0.003227978):0.005664526,97:0.01760181):0.006274804):0.009694607,((95:0.02869278,(92:0.001145947,90:0.00289452):0.01029638):0.008982926,99:0.01283888):0.01495363):0.07171987):0.007776556,55:0.06936201):0.004505673):0.001079669,28:0.0377588):8.709991E-4,(((7:0.002596714,(48:8.502495E-4,49:4.220522E-4):0.01280501):0.005601556,((((22:0.01666882,((20:5.874328E-4,21:7.178061E-4):7.165846E-4,19:1.505835E-4):0.008158444):0.01927357,((50:0.00727699,51:0.001533116):0.01355335,42:0.003223355):0.004057947):0.002363927,8:0.01572685):0.00255021,(41:0.04009747,47:0.007150641):0.004162802):3.793867E-4):0.01251934,(64:0.006316136,3:0.01341852):0.004564161):0.004571086):8.037744E-4,100:0.03179648):8.70141E-4,((56:0.0995343,34:0.0239477):7.058344E-4,9:0.007968995):4.290454E-4):0.02843835):0.04375245,38:0.02756477):0.001378864):7.433438E-4):0.002769858,((((27:0.005536879,24:0.01817008):0.009466678,26:0.02023756):0.007171821,25:0.01123175):0.001239057,(86:0.01846187,37:0.04616626):0.004995997):0.01239171):1.769249E-4,(((52:0.02287296,((79:0.01464776,(71:0.06679218,65:0.01200117):0.001676903):0.004442571,((35:0.02394847,31:0.03667699):0.002101069,(((74:0.01030576,33:0.001043467):0.006928076,84:0.02921118):0.01154382,58:0.01973344):0.006934494):0.005766064):0.002819313):3.988513E-4,81:0.04340371):0.006974683,(10:0.02569303,(11:0.003409629,66:0.007978854):0.03705374):0.003913367):0.002306971):0.00304956):0.003697702,57:0.03290836):0.004078493,((83:0.02835921,32:0.03192088):0.00701953,((60:0.04499305,13:0.02852335):0.002090518,((59:0.02179758,61:0.005215868):0.02507857,2:0.02701236):0.004172336):0.003416049):0.002501975,1:0.0247794);
[9] tree 'run1.5045000'=[&R] ((((72:0.01928996,101:0.02378525):8.299684E-4,((((52:0.02330155,81:0.06325947):6.974323E-4,(((((74:0.002376053,33:5.435276E-4):0.007476119,84:0.01343712):0.01153202,58:0.02437939):0.009349139,(71:0.07642733,(31:0.03651478,35:0.02713651):0.002893656):4.816283E-4):0.002033049,(79:0.0121522,65:0.01437191):0.006500224):0.006893943):0.003741668,(10:0.02503337,(11:0.01402801,66:0.01557013):0.02376687):0.00203881):0.001233878,(((73:0.01620989,((36:0.002787172,6:0.00441423):0.02778896,((18:0.01474816,(((4:0.03854006,29:0.001562635):0.002540886,30:0.003644138):0.008315782,5:0.008336332):0.02251744):0.003226703,12:0.02041346):0.001721151):0.005719581):0.005550828,((((((((89:0.01976656,((80:0.03129552,(87:0.007742861,88:0.008227709):0.001916097):0.00332911,(((62:0.008414536,23:0.01009894):0.0139579,63:0.04284504):0.01128061,((82:0.00724426,67:0.004234787):0.04251348,((77:0.01329251,((75:0.01296875,76:0.005602716):0.003922794,16:0.01313548):0.001693906):9.036166E-4,((17:0.02649223,15:0.008926263):0.00486058,78:0.006242696):0.01198496):0.01317269):4.178453E-4):0.001229428):0.005217947):0.02073804,((43:0.117935,(((91:0.008170509,96:0.0105107):0.006575858,(97:0.008350162,(98:0.01390458,(94:0.004181682,93:0.004582392):0.004023937):0.002224692):0.003480724):0.01056064,((95:0.0275347,(92:0.001192388,90:0.002739925):0.008710197):0.01545126,99:0.01495391):0.008406114):0.07729209):6.884285E-5,55:0.07217302):0.005178498):0.003569996,28:0.03075025):0.003019397,(((56:0.08392232,9:0.008291952):0.003141261,34:0.02491822):0.002894654,(((47:0.01541875,(7:0.003105023,(48:0.001370015,49:0.001973681):0.009941246):0.003320594):0.001007313,(41:0.04141832,(((22:0.004900229,((20:4.070882E-4,21:8.515927E-4):0.001685959,19:0.002042478):0.008251021):0.02315492,((50:0.004343283,51:0.001888312):0.01158022,42:0.005073262):0.003356703):0.002680944,8:0.01636421):0.001318816):3.096971E-4):0.01029231,(64:0.01006921,3:0.01017424):0.007391024):0.004340227):0.00106759):8.28118E-4,100:0.03196526):0.03073448,((40:0.0286912,(54:0.004996091,53:0.003880338):0.02666794):0.03204577,(46:0.005020614,((45:6.839554E-4,44:5.661388E-4):0.01266357,14:0.04518532):0.01193745):0.04882452):0.003979351):0.047966,38:0.02997566):0.001707797,(39:0.05471987,(85:0.03905361,(70:0.006917755,(69:0.01011898,68:0.007229284):9.982887E-4):0.02028634):0.01150349):0.005695377):9.211672E-4):0.004549062,((37:0.04803722,(((27:0.002088934,24:0.004884238):0.01675704,26:0.02198708):0.002136148,25:0.01240869):0.003903237):0.001480541,86:0.01921006):0.002955447):0.002120198):0.001145733):0.003412768,57:0.03377376):0.004317353,((83:0.02400578,32:0.04265369):0.01179297,((60:0.005472336,13:0.02066526):0.02491456,((59:0.02960967,61:0.002993936):0.01327687,2:0.02810708):0.003993671):0.002144414):0.007868319,1:0.01431957);
[10] tree 'run1.5050000'=[&R] ((((101:0.01618899,72:0.01526414):0.002232554,((((39:0.04508636,(85:0.03898791,(70:0.006906118,(69:0.003403513,68:0.00400674):0.004993275):0.01764546):0.01314083):0.01023643,(((((14:0.06947104,((45:0.001318467,44:0.002084898):0.01083583,46:0.001355174):0.01062825):0.05045256,(40:0.02864294,(54:0.004766794,53:0.008511186):0.03380835):0.02387933):0.01140871,(((34:0.02527744,9:0.008265456):0.001158514,56:0.07438995):0.001083569,(((((55:0.06589784,(43:0.1199742,(((97:0.01740877,(98:0.005449674,(94:0.002619555,93:0.007982461):0.005287242):0.005409798):1.41938E-4,(91:0.006277972,96:0.005661891):0.005706866):0.007165421,((95:0.03673777,99:0.005389242):0.001032487,(92:5.379456E-4,90:0.00246099):0.01421275):0.01121625):0.07201188):0.008480957):0.004316108,28:0.02889145):0.002260851,(((62:0.008251141,23:0.01060164):0.01669064,63:0.04486676):0.007596025,((80:0.02846743,(89:0.0171298,(88:0.005307207,87:0.004475759):9.379613E-4):6.382641E-4):0.01388108,((((77:0.009597558,(78:0.0158562,(75:0.01383906,76:0.007401132):0.008931975):0.001678883):0.001497202,16:0.02711379):0.004330005,(17:0.02534266,15:0.0319429):0.01540124):0.008305998,(82:0.01533638,67:0.01282333):0.0287303):7.147484E-4):7.448892E-4):0.02802815):0.0021699,100:0.03860472):0.003297999,((47:0.01920185,((41:0.04258286,(((22:0.01234027,((20:4.97939E-4,21:0.001714788):0.002985127,19:0.001231415):0.002290051):0.01820363,((50:1.511942E-5,51:0.002178228):0.01216909,42:0.00521217):0.001723449):0.001891277,8:0.008421427):0.002112702):0.003495507,(7:0.003705334,(48:0.003275177,49:0.002624374):0.00871738):0.008717117):3.615665E-5):0.01199389,(64:0.01005227,3:0.009312828):0.0101002):0.006455333):1.599064E-4):0.04421421):0.0455038,(73:0.02505705,((36:1.550894E-4,6:0.004947023):0.03205932,((18:0.0142903,(4:0.02198973,(5:0.01611457,(29:0.01377796,30:0.002975396):0.001762777):0.007511037):0.02673708):0.003712518,12:0.02037912):0.002587485):0.00213778):0.009077483):0.004481761,38:0.03073023):8.687515E-5):0.005309501,((10:0.02499126,(11:0.02818299,66:0.03069369):0.02036016):8.023398E-5,((((65:0.01298083,71:0.04527039):0.006980327,((31:0.0376344,35:0.0262533):0.003711464,(((74:0.003849105,33:4.443969E-4):0.01021868,84:0.009650418):0.01340497,58:0.01737288):0.01243577):0.006202104):7.660852E-4,79:0.02234505):0.004183481,(81:0.06288191,52:0.02025987):0.002913624):0.006458349):0.001039373):9.903809E-4,(((26:0.02418658,(27:8.444856E-4,24:0.005082015):0.01506434):0.002662384,25:0.02075594):0.001584736,(86:0.01434503,37:0.06006066):2.286554E-4):0.005240522):0.001516947):0.002085289,57:0.03371695):0.006734518,(((60:0.01027177,13:0.01454162):0.02379395,(83:0.03851973,32:0.03653871):0.01402722):0.002794355,((59:0.02633636,61:0.0029833):0.02032455,2:0.01993768):0.004903657):0.001329024,1:0.01224271);
[11] tree 'run1.5055000'=[&R] (((((59:0.0179586,61:0.003560326):0.01097623,2:0.01738047):0.006866634,(60:0.02406673,13:0.04049439):0.00172781):0.001129168,(83:0.04143374,32:0.03628305):0.009884196):8.378072E-4,(((101:0.01296362,72:0.01515734):0.002857717,((((81:0.06244192,(((39:0.04477089,(85:0.03784044,(70:0.006875742,(69:0.01290247,68:0.006032192):0.004496235):0.02321394):0.01184935):0.01048084,38:0.02774495):5.796267E-4,((((14:0.05009154,(46:0.002499431,(45:0.005796845,44:5.160929E-4):0.01552971):0.001450777):0.06513925,(40:0.02844252,(54:0.003340395,53:0.008451633):0.0306738):0.03130775):0.007273954,(((((((87:0.005484366,89:0.01882588):0.005787456,88:0.002832629):0.003122457,80:0.008967035):0.003732571,(((82:0.01522907,67:0.00396148):0.03972533,((16:0.02616638,(77:0.009637738,(78:0.004991071,(75:0.01155873,76:0.007522601):0.005104143):0.002567884):0.001926835):0.001948876,(17:0.01220437,15:0.006637799):0.01022764):0.009853015):0.002506758,((62:0.008193408,23:0.01466135):0.008681199,63:0.04455282):0.009084652):0.00264729):0.02697103,((43:0.1191347,(((97:0.01728696,((93:0.001293222,98:0.01188074):0.001487945,94:0.001994919):0.01251053):5.202506E-4,(91:0.005886987,96:0.004754593):0.01050677):0.01122665,(((92:0.001906696,90:9.591742E-4):0.009623546,95:0.02763987):0.004722282,99:0.003919361):0.004914574):0.06864032):0.005651844,28:0.03847968):0.00889709):0.002215586,((((47:0.01381051,((8:0.01195903,41:0.04228491):0.005224497,((22:0.005223962,((20:0.002185749,21:0.001917782):0.006130716,19:2.73044E-4):0.004167826):0.0205644,((50:2.503074E-5,51:0.002204834):0.01458748,42:0.004408881):0.003972155):0.003058385):0.001004308):5.255214E-4,(7:0.001869831,(48:0.008239575,49:3.156236E-4):0.006041347):0.005610179):0.00808857,(64:0.009323138,3:0.009288104):0.0069403):0.004195649,((56:0.1013729,9:0.005078939):9.93537E-4,34:0.02510057):8.14541E-4):0.001905303):0.001063569,(100:0.03370463,55:0.06543675):0.002835218):0.04390485):0.04518541,((((18:0.01239792,((30:0.007447843,(29:0.01074116,4:0.02882356):9.981613E-4):0.01062836,5:0.01038821):0.01572727):0.004715357,12:0.02023653):0.002374438,(36:0.001256173,6:0.007181143):0.01531609):0.003154367,73:0.01798298):0.001171883):8.65779E-4):0.005775389):1.314586E-4,((52:0.02065603,((((74:0.004216173,33:0.001432936):0.009524196,84:0.01937217):0.004469956,58:0.02073527):0.006382561,(65:0.01300916,((71:0.04495363,31:0.02324017):0.002493168,35:0.03028546):0.001551015):4.985983E-4):0.00491437):0.001197254,79:0.03577563):0.007040289):5.386314E-4,((11:0.02950671,66:0.03047892):0.01072088,(((26:0.02401735,(27:0.01043956,24:0.0104921):0.007370665):0.004448372,25:0.01927688):0.002809526,(37:0.04059424,86:0.02064564):2.757054E-4):0.004349192):0.001990854):6.356666E-4,10:0.02327415):0.002274381):0.002564061,57:0.03004052):0.005682933,1:0.02429565);
[12] tree 'run1.5060000'=[&R] (((83:0.04147148,32:0.0399101):0.006211137,((60:0.005796591,13:0.001447074):0.03689973,((59:0.01925354,61:0.00596908):0.01177759,2:0.01798994):0.006215844):1.029569E-4):0.002457818,(((101:0.01526244,72:0.01688853):0.004945117,(((11:0.02605745,10:0.01190593):0.02031039,66:0.03047441):0.006097866,(((52:0.02089673,(((71:0.04866993,65:0.01327593):0.007816563,79:0.01139351):2.146236E-5,((31:0.02405513,35:0.02678441):0.001685193,(((74:0.006156213,33:0.00316653):0.0119628,84:0.01215255):0.008244203,58:0.02074115):0.007738913):0.00764766):0.001177209):0.007842265,(81:0.06463156,(((39:0.05747663,(85:0.03916738,(70:0.01367678,(69:0.01335492,68:0.004480682):0.002899348):0.01509858):0.02003965):0.007634774,38:0.02871788):9.449292E-4,((((14:0.06005535,((45:0.001057392,44:0.007875871):0.00502103,46:0.009358569):0.02211109):0.05454379,((((((56:0.08547963,9:0.007595628):0.00182807,34:0.02084499):4.409303E-4,((((7:0.001774816,(48:0.001052984,49:0.001716019):0.01218717):0.00357379,41:0.04566005):0.002691315,(47:0.0142948,(8:0.01090439,((22:0.005407149,((20:0.001038856,21:0.002152064):0.004853767,19:3.483564E-4):0.002034338):0.02128553,((50:5.146028E-5,51:5.161165E-4):0.01509901,42:0.003755368):0.002274861):0.004118744):4.234592E-4):6.954112E-4):0.01084991,(64:0.009650071,3:0.01387029):0.01479291):0.003356045):0.003637732,((100:0.03488654,55:0.06773141):0.006378836,28:0.03618553):7.554878E-4):8.004174E-4,((((82:0.03091198,67:0.01031976):0.03394752,(((78:0.006980329,(17:0.02317221,15:0.01864586):0.00832467):0.004882754,77:0.006468099):0.003428415,(16:0.01655148,(75:0.01210755,76:0.007786394):0.005577143):0.001162897):0.01325821):7.551452E-4,(((62:0.01085762,23:0.01517548):0.008739758,63:0.05113983):0.0114422,((89:0.009018782,88:0.004066409):0.00644018,87:0.003954235):0.007334582):0.002610893):0.001494988,80:0.0092133):0.02676573):0.002760895,(43:0.1233124,(((98:0.005198416,(93:0.00133636,94:8.87769E-4):6.507462E-4):0.003805628,(97:0.01363019,(91:0.006416169,96:0.009095197):0.005145828):0.001717085):0.01714892,((92:5.112159E-4,90:7.758092E-4):0.01131477,(95:0.03291873,99:0.008619747):7.563298E-4):0.01299592):0.07104732):0.008287572):0.03422471):0.001535146,(40:0.02943991,(54:0.006341328,53:0.007819999):0.03437074):0.0281738):0.04248126,((((18:0.01283267,((30:0.001214684,(29:0.006146979,4:0.03043909):0.005229429):0.008481697,5:0.004633495):0.0172318):8.581253E-4,12:0.01351615):0.004163512,(36:3.39509E-5,6:0.003417313):0.02530773):0.004723896,73:0.0229674):0.005246501):0.003051146):0.006319848):4.864225E-4):6.857105E-4,(((25:0.01942483,(26:0.02485956,(27:0.007006536,24:0.0121857):0.01462741):0.001813978):0.001725335,37:0.04514166):0.002326535,86:0.015506):0.003286641):8.863798E-5):0.002031866):0.004674279,57:0.03109395):0.005585069,1:0.02613529);
[13] tree 'run1.5065000'=[&R] ((((60:0.007016473,13:9.86162E-4):0.04116761,(83:0.03235689,32:0.03861566):0.006009685):0.001571565,((59:0.01291749,61:0.001188977):0.01877948,2:0.01601333):0.004340096):0.007135968,(((101:0.02476851,72:0.02040358):0.002841343,((((81:0.04031272,(((79:0.01362609,((31:0.02327492,35:0.02529529):0.002928067,(((74:0.00745985,33:0.0030121):0.009154796,84:0.01323299):0.004091327,58:0.01943192):0.006157173):0.007996759):5.26221E-4,(71:0.05539557,65:0.004969231):0.01170756):0.004247048,52:0.02076745):0.002025305):0.006698346,(((((((93:0.002998691,(98:0.005029811,94:0.007397428):0.001130552):0.005694802,(97:0.0147196,(91:0.005703114,96:0.008800204):0.01132239):0.001738468):0.0154673,((92:0.002477898,90:0.00250444):0.01016434,(95:0.02689442,99:0.00653484):0.001212566):0.0125283):0.07375369,(((((82:0.01470153,67:0.015993):0.01691819,(((77:0.006258313,(16:0.01604335,(75:0.01300474,76:0.00683696):0.004372518):0.003065781):0.002998719,((17:0.03308226,15:0.01332983):0.002642379,78:4.671329E-4):0.006614935):0.008875487,(((62:0.008851656,23:0.01338978):0.005260269,63:0.04948117):0.007484671,((89:0.01936935,88:0.003353127):0.002486927,87:6.528577E-4):0.01239724):0.003344791):0.002944641):0.01722154,80:0.007869538):0.01023707,((28:0.03648953,(34:0.02016891,((56:0.08270719,9:0.01009967):0.003745658,((((7:0.002362891,(48:8.78099E-6,49:0.001411487):0.01122571):0.01378292,41:0.03613513):3.894815E-5,(47:0.01973882,(8:0.01647351,((22:0.006098887,((20:0.002635409,21:0.001237409):0.002743733,19:0.002406916):0.004224963):0.01948109,((50:0.00350175,51:0.002128134):0.01510075,42:0.003554137):0.002502834):0.002261235):0.003075523):0.003242295):0.01110816,(64:0.009337081,3:0.01465398):0.01458853):0.003329282):4.578857E-4):0.003430974):1.309143E-4,(100:0.02446835,55:0.06343076):0.004341822):3.277556E-4):0.001757656,43:0.09751514):2.546925E-4):0.0375467,((40:0.0209729,(54:0.004130451,53:0.006127457):0.03429726):0.0206078,(14:0.06044689,(46:0.006103386,(45:3.196663E-4,44:0.002667732):0.01997085):8.005072E-5):0.06584181):0.002059132):0.04110343,(((12:0.0181823,(18:0.01361944,((4:0.02917703,5:0.006231671):0.003264219,(29:0.004850995,30:0.01291694):0.007649455):0.0158428):0.002149808):0.00131796,(36:4.373963E-4,6:0.003652233):0.02458965):0.001015526,73:0.02168829):0.003026935):0.001373039,((85:0.03789703,((69:0.005922674,68:0.005533229):0.0050525,70:0.01323319):0.01634005):0.02764313,(38:0.01036766,39:0.05085968):0.01939264):8.025078E-4):0.003006409):6.879105E-4,((((27:0.007984672,24:0.002450148):0.01394481,25:0.0168124):9.383968E-5,26:0.02405327):0.004353143,(37:0.04425061,86:0.01710937):1.265188E-4):0.005761978):2.54279E-4,((11:0.04663751,10:0.01026902):0.02216651,66:0.02948601):0.00585639):0.003463941):0.005705291,57:0.03448366):6.79276E-4,1:0.01174383);
[14] tree 'run1.5070000'=[&R] ((((60:0.01369857,13:0.01823104):0.01795684,((59:0.01333961,61:0.003645553):0.01939317,2:0.02045323):0.00765097):8.473035E-4,(83:0.02475601,32:0.03987756):0.01384576):0.007267462,(((101:0.01986014,72:0.02036824):9.30247E-4,((((52:0.01661717,(((71:0.04502298,65:0.0121041):0.008269358,79:0.01420304):7.698512E-4,((((74:0.00367047,33:1.381607E-4):0.01629701,84:0.01011047):0.003801585,58:0.01484652):0.008717182,(31:0.02250357,35:0.02253533):0.004743566):0.002125705):0.00438185):0.002134705,81:0.04163009):0.00487989,(((38:0.005147757,39:0.06495893):0.01165871,(85:0.03890865,((69:0.005353793,68:0.006086419):0.002507384,70:0.01392792):0.02068922):0.02854646):5.424031E-4,(((((((((((62:0.007415923,23:0.01407831):0.007963802,63:0.0479836):0.01295908,((82:0.01518196,67:0.01027411):0.02891201,((77:0.004388546,(((17:0.03312397,15:0.0176825):0.004978101,78:0.004006901):0.002242979,(75:0.0133347,76:0.007060382):0.004306862):1.594782E-4):0.001771378,16:0.02102789):0.01132788):0.00433825):0.001721915,((89:0.02000232,88:0.002662484):0.001991562,87:0.002226412):0.01160763):0.006733304,80:0.01097302):0.01986688,(100:0.02835168,55:0.06729765):0.00163585):8.131413E-5,(28:0.03768196,((34:0.01704273,(9:0.00789008,56:0.08674627):0.001207717):0.001384728,(((47:0.0186125,41:0.03818612):0.002104482,((8:0.01588184,((22:0.005771967,((20:0.001714316,21:3.998075E-4):6.508229E-4,19:0.001803375):0.003275951):0.01828243,((50:0.001179131,51:0.001515389):0.01286445,42:0.002139239):0.00295502):0.00398397):0.00408055,(7:0.003777214,(48:0.003311459,49:0.00358565):0.01115391):0.007777444):7.254667E-4):0.007658262,(64:0.008032614,3:0.01530892):0.01487471):0.006298257):6.266747E-4):0.002499218):0.005687218,43:0.1069353):0.009722725,(((91:0.01693114,96:0.005776319):0.008349706,((97:0.01547158,(93:0.003116689,94:0.00464645):0.003011961):6.845444E-4,98:0.01501874):0.005347718):0.01569197,((95:0.02777329,(92:8.938454E-4,90:1.704229E-5):0.01327037):9.714506E-4,99:0.006968466):0.0165719):0.07616386):0.02876725,((40:0.01961748,(54:0.004265428,53:0.005712414):0.03541805):0.02699376,((14:0.04557134,(45:0.008791296,44:4.371976E-4):0.01284244):0.012517,46:2.303197E-4):0.06435105):0.003020322):0.03923354,(((12:0.01435025,(18:0.01187799,(5:0.006171571,(29:0.008033524,(30:0.009646529,4:0.03999067):0.004729592):0.006649439):0.01920798):0.001586254):0.005183085,(36:0.001116513,6:0.004093989):0.0253932):0.002023586,73:0.01091099):0.005086919):6.010187E-4):0.002310389):0.00194409,((10:0.03006328,(11:0.04946407,66:0.023543):0.01306402):0.003031777,((37:0.04352357,86:0.01428891):0.002739562,(((27:4.138414E-4,24:0.00872509):0.02231664,25:0.01418044):8.488529E-5,26:0.02525168):0.004436075):0.005208396):0.002232432):0.00218601):0.006700806,57:0.03561054):0.002396385,1:0.01308934);
[15] tree 'run1.5075000'=[&R] (57:0.03233583,((((((((((((97:0.0229368,(91:0.0076735,96:0.003872146):0.01338005):0.004637528,((94:0.00854406,93:0.001334714):0.001027148,98:0.01224813):0.008436202):0.01014633,((95:0.02882439,(92:5.963615E-4,90:0.001102234):0.007810134):0.005731623,99:0.007232193):0.01094028):0.06551048,43:0.1109824):0.01082242,(((34:0.01768773,(9:0.008255563,56:0.09002926):9.916951E-4):0.001968659,(((47:0.01261391,41:0.03963131):0.003955429,((7:0.01500338,(48:1.620325E-5,49:0.003766987):0.005177653):0.01266507,(8:0.01431364,((22:0.01457576,((20:3.116167E-4,21:1.625195E-5):8.111636E-4,19:8.352413E-4):0.005037597):0.02004914,((50:0.003117368,51:0.002193645):0.01481029,42:0.003333687):0.002590132):0.004823202):0.005238439):9.000666E-4):0.008159526,(64:0.007923318,3:0.008870632):0.01201455):0.004472772):0.002020114,(28:0.04029792,((100:0.02781131,55:0.06984458):0.004838358,((((89:0.0138034,88:0.00272324):0.007363999,87:3.975824E-4):0.009048616,(((62:0.01299274,23:0.02037648):0.006136363,63:0.05659151):0.01140272,((82:0.02865728,67:0.01065578):0.02567562,((77:0.004554634,(((75:0.01059795,76:0.005801898):0.002315047,(15:0.01971499,17:0.0273226):0.01859273):0.003274001,78:0.006717431):2.679265E-4):0.00387673,16:0.02182371):0.01127472):8.224583E-4):0.001765995):0.00599696,80:0.01465672):0.02634833):7.808179E-4):5.157548E-4):0.008516128):0.0362666,((40:0.02035992,(54:0.009966648,53:0.01048621):0.03787221):0.02801536,(46:4.87665E-6,((45:0.002172926,44:2.376328E-4):0.02286851,14:0.04559424):0.005437384):0.06346455):0.01068388):0.03749981,((((18:0.01232752,(5:0.009408669,((29:0.005734994,4:0.04348265):0.00356299,30:0.01025047):0.006811384):0.02183058):0.002962281,12:0.01587936):0.002729451,(36:0.002464573,6:0.001805086):0.02298479):0.001595636,73:0.01132392):0.003093318):7.515524E-4,(85:0.04038118,((69:0.008036195,68:0.008388684):0.004082456,70:0.005712931):0.01661835):0.02180863):0.0010477,(38:0.01499135,39:0.06741736):0.003334267):0.003654566,(((10:0.02888877,((52:0.01724606,81:0.04320561):7.315964E-4,(((31:0.03549236,35:0.03025932):0.001100962,(((74:0.002701367,33:8.662848E-4):0.01538607,84:0.01330991):0.0045888,58:0.01380187):0.006969308):0.004730884,(79:0.01391927,(71:0.03856824,65:0.004964313):0.01760773):0.002655546):0.007804072):0.00474309):3.309115E-4,(11:0.01537367,66:0.02408807):0.01353965):0.003234583,((((27:0.01578825,24:0.009055298):0.01033762,26:0.02516553):0.003535325,25:0.02904651):0.003791557,(86:0.01464133,37:0.04446492):0.001121552):0.005530133):2.129536E-4):0.004064721,(72:0.02113909,101:0.01941519):7.818491E-4):0.007716267,((((59:0.01658457,61:0.002816587):0.01389607,2:0.0212273):0.006844197,(60:0.006467336,13:0.01387536):0.02016009):0.001445996,(83:0.02388845,32:0.02623778):0.009695485):0.005596562):0.00162309,1:0.01952454);
[16] tree 'run1.5080000'=[&R] ((60:0.0142751,13:0.0137294):0.02070109,((83:0.02574919,32:0.03166419):0.01728419,((((((((((((((56:0.08389547,34:0.02275685):2.918059E-4,9:0.01322718):0.002088,((((8:0.01451913,((22:0.007300238,((20:6.065044E-4,21:8.14263E-4):0.004831033,19:8.69435E-4):0.002465867):0.02651106,((50:0.003169005,51:0.001184113):0.01172132,42:0.003842206):0.003521058):0.004696215):0.001230312,(47:0.006816596,41:0.03693119):0.005385978):0.001157683,(7:0.002762325,(48:5.02208E-6,49:0.00333):0.004517215):0.009642282):0.007141474,(64:0.006256642,3:0.008475916):0.01021767):0.003555626):0.002133909,(28:0.03423103,55:0.06829445):0.00367218):0.001379567,100:0.030477):1.093046E-5,((((87:0.00526048,(89:0.01952598,88:0.002637942):0.008762428):0.004867968,(((16:0.01930168,(((((15:0.01911289,17:0.01724542):0.02730603,75:0.013984):0.003554358,76:0.004506592):0.007000285,78:0.008024703):8.032754E-4,77:0.01014634):0.001463527):0.01301343,((62:0.007756431,23:0.01075391):0.009546247,63:0.05273587):0.01108651):9.457947E-4,(82:0.02622308,67:0.007211012):0.03902125):8.000136E-4):5.243857E-4,80:0.01268652):0.02414942,(((97:0.01367663,((91:0.006413637,96:0.01076829):0.005858017,(98:0.006606645,(94:0.004725613,93:8.33483E-4):0.002429365):0.004114114):0.002774292):0.01423464,((95:0.02580378,(92:0.003418937,90:0.001027138):0.01281798):0.008731434,99:0.01172501):0.009901705):0.05963052,43:0.09980431):0.009459574):0.005301714):0.03826047,((40:0.02377482,(54:0.001769402,53:0.006505582):0.03529194):0.01952085,((14:0.04122723,(45:0.006635282,44:0.002607643):0.00808047):0.004262679,46:0.001031963):0.04317875):0.002099373):0.04392529,((((18:0.0112711,(((30:0.001671366,29:0.01519408):7.018871E-4,5:0.007523192):0.004480268,4:0.04052014):0.02217866):0.003820368,12:0.01391768):0.001956795,(36:0.001482376,6:0.005694252):0.01646699):0.006314158,73:0.01805259):0.003760076):0.002381381,((38:0.01576825,39:0.06282415):0.01192484,(85:0.03762997,((69:0.005823949,68:0.01592998):4.359864E-4,70:0.007734413):0.01556308):0.02921519):0.002437019):0.003705093,(((52:0.01317703,((79:0.02290592,((((74:0.00251732,33:1.112973E-4):0.009601113,84:0.01104848):0.002880458,58:0.01522812):0.01131252,(31:0.03172117,35:0.02444641):0.002133677):0.007490523):0.003166406,(71:0.05458135,65:0.004626089):0.01501011):0.002484607):0.009792924,81:0.04026197):0.001127173,(10:0.02430553,(11:0.01432625,66:0.009961665):0.02119545):0.003963987):0.002145323):1.055151E-5,((25:0.01083462,(26:0.02098536,(27:0.01418372,24:0.01466778):0.002182334):0.002332843):2.51013E-4,(86:0.01641951,37:0.0427874):0.00632451):0.005875639):0.001172409,(72:0.01969886,101:0.01823848):0.004085718):0.005662764,57:0.0301642):0.009166026,((59:0.01178767,61:0.002595641):0.015718,2:0.0231891):0.006360716):9.254087E-4):0.001957951,1:0.01138712);
[17] tree 'run1.5085000'=[&R] (((83:0.03198809,32:0.03470858):0.01413941,(60:0.02553876,(13:0.03664634,((59:0.02348348,61:0.002117329):0.01363051,2:0.01722278):0.009031924):6.256906E-4):5.18306E-4):4.984952E-4,(((((((85:0.04124795,((69:0.01495867,68:0.01283374):0.005546057,70:0.008299618):0.01960542):0.02301084,(((36:0.003256865,6:0.001271508):0.01618689,73:0.01978828):0.00528391,((18:0.01020573,(((30:0.001883901,29:0.007709976):0.01330632,5:0.01429324):0.006406457,4:0.02346567):0.02706549):0.002577316,12:0.01525581):9.190178E-4):0.006820437):7.112906E-4,(((((((28:0.03668471,(((((91:0.009269498,96:0.008289408):0.004886563,97:0.01305266):0.004711838,((94:0.009573003,93:0.005765741):0.002443023,98:0.01158579):0.01046756):0.01714204,((95:0.02480894,(92:0.003353643,90:4.579138E-4):0.009200374):0.01039398,99:0.006625329):0.01008102):0.06643276,43:0.1094001):0.01920929):0.001028106,((((62:0.004919506,23:0.01550118):0.0102642,63:0.05192888):0.01074763,((82:0.02880282,67:0.02435855):0.01702567,(((16:0.02180119,(75:0.01627907,76:0.003988418):0.007390017):0.002667391,(78:0.006190578,(15:0.02014938,17:0.01516859):0.01769883):0.002114134):2.849831E-4,77:0.004656006):0.01257043):0.003969455):0.003477443,(80:0.02688035,(87:0.002786533,(88:0.008114704,89:0.01707834):0.004525753):0.005348019):0.007298998):0.0264713):0.001164016,100:0.03401637):1.707078E-4,(((((8:0.0147622,((22:0.008002128,(20:0.01204432,(21:0.001493141,19:2.049979E-4):8.258521E-5):0.002774042):0.02501777,((50:0.003146916,51:4.840966E-5):0.01278525,42:0.005549651):0.00246623):0.002359156):2.872267E-4,(7:0.002533904,(48:0.001140932,49:0.001470553):0.007155225):0.007285276):3.919979E-4,(47:0.01405198,41:0.04048198):0.002891178):0.01174005,(64:0.01003829,3:0.009442095):0.01216809):0.003071477,55:0.06992939):0.004856857):3.58048E-4,((9:0.01485144,56:0.0919617):0.001072673,34:0.0255485):0.002163503):0.04984109,((40:0.03392351,(54:0.01182894,53:0.009215873):0.02883748):0.02047005,(14:0.04683241,((45:0.00326491,44:0.00158162):0.02074243,46:0.005456381):0.009292933):0.0613635):0.005276148):0.036609,(38:0.01279665,39:0.07337051):0.009570944):0.006476349):0.003101993,((((27:0.008545413,26:0.01436704):0.006813769,25:0.01645911):0.008270114,(37:0.04862029,24:0.02007889):0.004853408):0.002499924,86:0.02018968):0.002132321):8.123276E-4,((((((((74:0.003932606,33:8.355669E-4):0.01838149,84:0.02342374):0.005128324,58:0.02144517):0.01423591,(31:0.03477103,35:0.02679684):0.004635606):0.003972623,(71:0.06570173,65:0.005070869):0.007806545):0.002087802,52:0.0158695):0.006198633,79:0.0241597):0.001861248,((11:0.01571584,66:0.006183193):0.02585574,(81:0.07073949,10:0.02664241):8.409244E-4):1.920461E-4):9.167742E-4):0.001057201,(72:0.02627988,101:0.01999204):0.004478545):0.003989904,57:0.03489867):0.007300228,1:0.01987877);
[18] tree 'run1.5090000'=[&R] (13:0.03466307,((((((24:0.02372474,(86:0.0199044,(((27:0.01362227,26:0.01146218):0.004798558,25:0.01419826):0.01347146,37:0.04688538):0.004818914):8.827505E-4):0.004174901,((11:0.01516508,66:0.01222053):0.02744535,(10:0.03064806,(52:0.01553646,(((71:0.05059722,65:0.013786):0.005347188,79:0.01714301):0.002141168,((((74:0.003465383,33:3.802743E-4):0.02355903,84:0.01964694):0.005651737,58:0.01589534):0.01236235,(31:0.03090207,35:0.02813792):0.001812317):0.00437599):0.004116331):0.006243299):3.157293E-5):8.477771E-4):0.002976288,(((73:0.0193408,(((18:0.01221614,(((30:9.985579E-4,29:0.006423294):0.009321987,5:0.01791898):0.002639925,4:0.03091879):0.02885997):0.001293133,12:0.01491083):0.001892874,(36:0.002819325,6:0.002292293):0.02528481):0.001177692):0.01014732,(((((((((7:0.002749948,(48:6.143894E-4,49:0.002326224):0.01045319):0.006626437,(47:0.01373422,41:0.04979326):0.001164624):5.310196E-5,(8:0.01466935,((22:0.01338781,((20:0.001054894,21:9.552369E-5):0.002341374,19:0.001276106):0.003768636):0.01082432,((50:0.004729698,51:0.001452054):0.009986515,42:0.006873664):0.002441412):0.003528628):0.001383617):0.01958152,(64:0.004907631,3:0.01054333):0.0114541):0.003665121,(100:0.03228274,(28:0.03585514,(((((((93:0.005403401,94:5.706027E-5):0.004774757,98:0.008559995):0.01524954,((91:0.005915306,96:0.009095025):0.006766636,97:0.01849726):0.003962138):0.01494125,((95:0.02424793,(92:8.785479E-4,90:0.003965668):0.01584232):0.007992624,99:0.005411839):0.008851123):0.05140015,55:0.06770353):0.005955744,43:0.1453894):8.912304E-4,((((88:0.003348164,89:0.01137639):0.003170034,87:0.004496008):0.006297915,80:0.01268648):0.004147063,(((82:0.04596772,67:0.0184126):0.0216773,(((75:0.0127442,76:0.005271442):0.005768056,16:0.0213082):0.003167266,(((15:0.01475798,17:0.01797392):0.0131586,77:0.004360417):0.002063854,78:0.006423991):0.004715659):0.01024102):0.003551625,((62:0.01201345,23:0.01564505):0.003573002,63:0.0507546):0.00789274):0.001246148):0.02584827):0.002071115):4.390477E-4):0.003026549):0.002125854,34:0.01895614):1.743416E-4,(56:0.08859156,9:0.01204898):8.574482E-4):0.03576711,((40:0.03315638,(54:0.0085351,53:0.004624131):0.03391915):0.03547287,((46:0.001545793,(45:0.005382279,44:0.007905136):0.01794316):0.001841141,14:0.05922123):0.05896114):9.535191E-4):0.03578114,(38:0.01880577,39:0.05604937):0.008368763):0.002749248):0.001152464,(85:0.0420997,((69:0.008695559,68:0.003890022):0.004435417,70:0.007586819):0.02385918):0.02536539):0.004700102):0.005391326,(81:0.05767032,(72:0.0256856,101:0.01644887):0.002485875):4.278828E-4):0.004180124,57:0.0341095):0.004274382,((60:0.04845977,(83:0.0290477,32:0.0339237):0.01106905):7.567336E-4,((59:0.02420569,61:0.004701675):0.01315712,2:0.01683331):0.01078337):0.006081955):0.001693755,1:0.01487843);
[19] tree 'run1.5095000'=[&R] (13:0.02739105,(((((59:0.02169603,61:0.008694436):0.01148202,2:0.01619093):0.002498691,(((101:0.01413885,72:0.02302249):0.002546982,(81:0.05171244,((86:0.0178407,((((27:0.01394889,26:0.02106965):0.005755217,25:0.02065578):0.001454834,37:0.04202426):0.003903535,24:0.02269182):0.001711373):0.004207311,((((11:0.02651791,66:0.04482996):0.006463699,10:0.02240401):0.003224388,(((((((74:0.001460858,33:7.47727E-4):0.01428924,84:0.01407986):0.003474645,58:0.02094322):0.007984736,35:0.02572687):0.006970553,31:0.03797777):0.002649552,(65:0.01522721,79:0.01238623):6.650786E-4):0.002878113,(52:0.01112059,71:0.04076137):0.0045377):0.003337562):0.001886862,(((39:0.05023812,((56:0.0754903,((9:0.01165254,((100:0.03158962,(28:0.03213765,((((((82:0.0286704,67:0.02499928):0.008188716,(((78:0.007193013,(75:0.01197642,76:0.0045163):0.005710874):0.002148559,(77:0.004455313,(15:0.01450498,17:0.01877108):0.01100387):0.004011727):0.001246062,16:0.01909894):0.0163742):0.002673476,((62:0.007015438,23:0.01163846):0.0082194,63:0.05059034):0.004622731):0.002459055,((88:0.001175907,89:0.01143084):0.003807853,87:0.002957288):0.01143972):0.01608147,80:0.009154762):0.01945418,((43:0.1083019,((((91:0.01124953,96:0.007626007):0.00300812,97:0.02024505):0.002429676,((93:0.007658075,94:0.004303602):0.002395887,98:0.004247452):0.004505134):0.01438634,((95:0.02173388,(92:6.712052E-4,90:0.00122309):0.0107897):0.002075236,99:0.006805205):0.003812284):0.1014428):0.003572717,55:0.06068397):0.003753827):0.002176118):0.00375788):0.003156138,(((47:0.0118888,41:0.05227504):0.005305061,((8:0.01146972,((22:0.005193483,((20:0.002642186,21:5.529329E-4):0.004179576,19:0.001980909):0.005813538):0.02233463,((50:0.001030112,51:0.002522317):0.01248381,42:0.005238349):0.003054366):0.003618511):0.004257528,(7:0.005332973,(48:3.865087E-5,49:9.57466E-4):0.009399802):0.00578317):5.87083E-4):0.0067224,(64:0.01254212,3:0.01224688):0.01103253):0.003657634):3.909086E-4):0.001532605,34:0.02120472):0.002794496):0.03275142,((40:0.0297187,(54:0.004953101,53:0.007233665):0.0361832):0.0307802,(14:0.05269304,((45:3.238931E-4,44:0.001477946):0.007492865,46:0.004907958):0.006889296):0.05657831):0.001168291):0.02933032):0.006095139,(73:0.02486215,(((18:0.01344538,(5:0.01332287,((4:0.02410436,30:9.320742E-4):0.003285543,29:0.0100395):0.002962585):0.01913008):0.001235527,12:0.01288971):0.00387636,(36:0.002546604,6:0.005612882):0.01532241):8.224858E-4):0.00405777):0.002324925,(38:0.01831468,(85:0.03773476,((69:0.003962673,68:0.005604254):0.006930848,70:0.008002629):0.02025306):0.02866985):2.217865E-4):0.008496911):4.627645E-5):0.003239798):5.499245E-4):0.007228941,57:0.03057299):0.01071938):6.808314E-4,60:0.04343542):0.001337422,(83:0.02723779,32:0.03418847):0.009935411):0.00309966,1:0.0129303);
[20] tree 'run1.5100000'=[&R] (((13:0.03659392,((59:0.01422222,61:0.003275031):0.01796548,2:0.01349755):0.007758054):0.001995187,((83:0.03267487,32:0.02998649):0.01020772,60:0.04122359):0.005863861):0.002557097,(((((86:0.02310149,(37:0.04003033,(25:0.0204426,((27:0.01529751,26:0.02343182):0.002802807,24:0.02490546):0.003650708):0.001701288):0.00274735):0.002835992,((66:0.04436728,(11:0.03206472,10:0.02532942):0.00442467):0.003029472,(79:0.008471161,((52:0.008908939,71:0.05559564):4.767829E-4,(((((74:0.005593113,33:2.526362E-4):0.009299255,84:0.009125639):0.0100446,58:0.02072707):0.01252333,(35:0.02546135,31:0.03895632):4.282805E-4):0.00743651,65:0.01517961):0.004853107):6.460433E-4):0.006504473):0.003920512):2.20622E-4,((38:0.02261708,(85:0.03288302,((69:0.007193789,68:0.005546414):0.004804141,70:0.006421747):0.02063891):0.02837395):5.767749E-4,((39:0.04963561,((((56:0.0676525,9:0.01210557):2.563331E-4,34:0.02247806):8.308165E-4,(((((7:0.001977203,(48:0.003512558,49:0.004277944):0.006469189):0.00862762,((8:0.0119916,((22:0.004461471,((20:3.006051E-4,21:0.001488614):0.003040949,19:4.118709E-4):0.005264425):0.02729407,((50:4.906141E-4,51:0.00357584):0.01165479,42:0.00468633):0.003812986):0.003540163):0.002069376,(47:0.01125393,41:0.04491835):0.004643431):3.031353E-4):0.00948479,(64:0.009333528,3:0.01458437):0.01095862):0.005169299,(((43:0.1071842,(((((91:0.008914931,96:0.007547301):0.006188343,97:0.01169326):0.003506551,((93:8.196444E-4,94:0.01235853):0.008090554,98:0.004295467):0.006742104):0.01423786,((95:0.0204138,(92:0.001018277,90:0.002895793):0.008838984):0.002213915,99:0.009308644):0.01213235):0.09531009,55:0.05980996):9.487043E-4):0.005404102,(((78:0.009307917,(((15:0.01054968,17:0.01857735):0.01443715,77:0.005662966):0.001600931,((75:0.01185281,76:0.01370779):0.001872307,16:0.01890183):0.002545522):6.130046E-4):0.009921508,(((88:0.002397727,89:0.01130423):9.189671E-4,87:0.004648958):0.01115087,(((62:0.01449952,23:0.00908664):0.009616287,63:0.05006821):0.005575075,80:0.01689352):0.003442023):3.443577E-4):0.002058847,(82:0.0145334,67:0.001598993):0.02414885):0.02498764):0.001972464,28:0.03180596):0.001695936):0.002521499,100:0.03525784):0.001781799):0.0315082,((40:0.02407373,(54:0.004335301,53:0.01087375):0.03580976):0.01875358,(14:0.05214921,((45:0.00476837,44:0.002127175):0.005110617,46:0.005700246):6.555196E-4):0.06380351):0.003706356):0.03324503):0.006032233,(73:0.02460555,(((18:0.01422044,(5:0.006168654,(4:0.03423845,(30:1.656679E-4,29:0.01150548):0.002146751):0.005977111):0.0253802):0.001669616,12:0.02412362):0.002347714,(36:0.004786778,6:0.008516348):0.0218378):6.59047E-5):0.005122031):0.002020521):0.004481151):0.006205605,(81:0.0601068,(72:0.02716109,101:0.02081008):0.002760027):2.91971E-4):0.008407559,57:0.03025746):0.002641974,1:0.01533834);
[21] tree 'run1.5105000'=[&R] ((13:0.0377896,((((59:0.01247263,61:0.004090808):0.01776039,2:0.02273677):0.01114054,(((72:0.02677507,101:0.01822935):0.002768059,((((((27:0.0100999,26:0.01928524):0.007335084,25:0.01974525):0.001184607,(24:0.01435832,37:0.03946141):0.004439669):0.007369835,86:0.02561308):8.772389E-4,81:0.05653095):0.002225992,((((11:0.02811073,66:0.04373673):0.00487898,10:0.02496943):0.001144315,((((((74:0.004765093,33:0.001659659):0.01135916,84:0.02263615):0.002765418,58:0.01761077):0.01471854,(31:0.02609111,35:0.02442685):0.002600119):0.004181532,(65:0.006605821,71:0.05370707):0.0142185):0.002103542,(79:0.02708774,52:0.01237779):0.001756347):0.009078126):0.001826172,((38:0.02229564,(85:0.03241568,((69:0.003710216,68:0.004068539):0.004660151,70:0.008170679):0.01969669):0.0279707):8.354456E-4,((39:0.04893018,((56:0.07289374,(((((((7:0.002187119,(48:0.002039852,49:0.001157283):0.01310896):0.006702064,(8:0.01182117,((22:0.007981344,((20:0.002552408,21:4.067504E-4):0.005566939,19:8.540535E-4):0.004982155):0.01999204,((50:4.444002E-4,51:0.003547154):0.01387521,42:0.005644095):0.001945694):0.00129396):3.526483E-4):0.001140613,(47:0.01202096,41:0.04553855):0.008348633):0.005521726,(64:0.008828268,3:0.01255985):0.0116846):0.00545907,(28:0.02629194,(100:0.03123146,((55:0.05677084,((((((91:0.003618287,96:0.003770085):0.01364006,97:0.01355898):0.003575313,(93:0.00202766,94:0.004129705):0.002233092):0.001229832,98:0.01032454):0.01028133,((95:0.02135395,(92:3.973833E-4,90:2.232794E-4):0.00410883):0.006256723,99:0.01800413):0.01476803):0.09206829,43:0.1092649):3.512531E-5):0.008160087,(((((77:0.002917898,((75:0.008649241,76:0.01351297):0.006408164,78:0.01335514):8.294427E-4):7.573339E-4,16:0.01863319):0.005048988,(15:0.01236995,17:0.01831332):0.01341349):0.005947059,((89:0.008896159,(87:0.01157645,88:0.004486875):0.002181361):0.004696299,(((62:0.008316918,23:0.01408309):0.005092268,63:0.04935664):0.01097986,80:0.005473123):0.00335842):5.778772E-4):8.023156E-4,(82:0.02170001,67:0.003474631):0.02978769):0.02463251):0.001740705):0.001852807):0.008157752):0.001293631,9:0.01234446):4.885708E-4,34:0.01809929):0.007330428):0.03436689,((40:0.02386274,(54:0.006589953,53:0.01363284):0.02762391):0.02099594,(14:0.05327239,(46:0.001010858,(45:0.006816619,44:0.002118933):0.004884974):0.003597361):0.06289672):0.00107551):0.03409071):0.01029519,(73:0.02425586,((12:0.01960527,((5:0.006035683,(4:0.03141957,(29:0.007966726,30:0.001683058):0.002021777):0.01013898):0.02820796,18:0.01374244):0.001839696):0.00150043,(36:0.001672431,6:0.002930354):0.02009804):0.001864162):0.004029497):0.003584566):0.001778456):6.553107E-4):0.002219581):0.007530694,57:0.02592325):0.003580315):0.001086562,(83:0.03351105,32:0.03257461):0.009021503):0.00182708):6.154995E-5,60:0.04729491,1:0.01080673);
[22] tree 'run1.5110000'=[&R] (((60:0.03127264,((59:0.02087434,61:0.001614686):0.01400946,2:0.01595683):0.006142418):0.003639015,(((72:0.01979591,101:0.01853459):0.002861197,((((11:0.0151553,66:0.02226304):0.01563341,10:0.02688123):0.002363841,(((85:0.03295846,((69:0.007732749,68:0.004136664):0.002033917,70:0.00919885):0.0200265):0.02843905,(38:0.02224993,((39:0.04974949,(((40:0.02426231,(54:0.01570346,53:0.003615954):0.02095996):0.02195671,(14:0.05209703,(46:8.642891E-4,(45:0.00355387,44:0.001657336):0.01543691):0.00342252):0.05519767):0.006992591,(56:0.07800918,(34:0.01913423,(9:0.01157651,(((((7:0.00206687,(48:0.003202856,49:0.00360711):0.007826991):0.007860976,(8:0.01201911,((22:0.004879359,((20:0.005307624,21:0.002349207):7.266107E-4,19:0.00163988):0.007253066):0.01530193,((50:0.001527348,51:0.001033037):0.0124486,42:0.005738602):0.001136361):0.001691786):0.001223063):6.382441E-6,(41:0.04715294,47:0.01784229):4.205803E-4):0.007848221,(64:0.006468863,3:0.01277016):0.01278752):0.003592585,((28:0.02717775,((55:0.07814383,(43:0.1164122,((97:0.0193677,((98:0.00945046,(93:0.002003461,94:0.003736755):0.0143352):0.003541648,(91:0.00604032,96:0.008130431):0.007065):0.006736774):0.009646969,(99:0.02243193,(95:0.0353422,(92:2.787589E-4,90:6.69634E-5):0.006234567):0.009580961):0.01863387):0.07814909):0.01297612):0.00258102,((82:0.01237679,67:0.004161865):0.03028647,(((80:0.01804245,(87:0.002866863,(89:0.01826892,88:0.003083573):0.001510243):0.003924577):0.01156665,(((77:0.006466907,((75:0.01251234,76:0.0134769):0.002414921,78:0.01204628):0.001142396):0.001409947,16:0.01793739):0.004036158,(15:0.01257708,17:0.01463637):0.0136381):0.01126251):0.001707811,((62:0.008007367,23:0.02014646):0.01433675,63:0.06134264):0.009578576):0.003658766):0.02199185):5.795732E-4):0.00683654,100:0.03175441):3.279274E-4):0.001642301):5.525664E-4):0.001273508):0.03344718):0.02999157):0.003588593,(73:0.02466201,((12:0.01346464,((5:0.009808955,(4:0.0301439,(29:0.00802383,30:0.003473003):0.002241027):0.001866606):0.02868028,18:0.01419717):9.190564E-4):0.003514254,(36:2.186223E-4,6:9.079437E-4):0.02646931):9.091352E-4):0.003144984):8.563915E-4):0.001136116):8.388667E-4,81:0.05624059):0.005725908):0.001105188,((86:0.02709441,((37:0.03675162,24:0.02006922):0.002728343,((27:0.01321041,26:0.01369729):0.005784677,25:0.009784573):0.002999032):0.007493238):0.003011855,(((79:0.01069187,(71:0.05559668,65:0.01398617):0.003373376):0.009615573,((((74:0.004915294,33:4.815975E-4):0.009913181,84:0.01471228):0.0126837,58:0.01084937):0.009776578,(35:0.02964026,31:0.02832015):5.275869E-4):0.001555398):0.002905356,52:0.01738532):0.005235591):0.001515556):0.002114088):0.007656792,57:0.02838763):0.002861843):0.002832439,((83:0.03020645,32:0.03312005):0.01244324,13:0.02461986):0.001052985,1:0.01525168);
[23] tree 'run1.5115000'=[&R] ((((60:0.03616869,(83:0.03040734,32:0.03306085):0.007099718):0.002750355,((59:0.02300976,61:0.002560206):0.01345396,2:0.0138669):0.00481082):7.518839E-4,13:0.02457586):0.003686603,(((72:0.02043843,101:0.01850146):0.003127624,((((79:0.01024214,((71:0.0562164,65:0.01416282):0.00600041,((((74:0.005291515,33:7.86012E-4):0.01474358,84:0.007769903):0.005271494,58:0.0137073):0.01491418,(35:0.01542615,31:0.02826953):0.001270456):0.003702738):2.146931E-4):0.004405543,52:0.01772514):0.005607356,((11:0.01544691,66:0.01433065):0.01560547,10:0.02683318):0.002302996):0.001590464,((((81:0.05445488,38:0.02113287):0.001488777,(85:0.03289955,((68:0.01451063,69:0.008822097):0.00336074,70:0.00950789):0.0199907):0.02805776):4.294543E-4,((73:0.0254794,(((5:0.009791422,((29:0.005204788,30:0.007076315):2.890359E-4,4:0.02955232):0.006738717):0.02768246,(18:0.0141718,12:0.01344057):9.757095E-4):0.004372732,(36:3.892905E-4,6:0.006310251):0.02642199):0.003425789):0.004444615,(39:0.04966056,(((40:0.02421894,(54:0.003544062,53:0.006349783):0.02828671):0.03005074,(56:0.06678679,((((((41:0.03950555,47:0.01253085):0.00297882,(7:0.002512517,(48:7.72735E-4,49:0.001504696):0.004696412):0.006952716):3.712108E-4,(8:0.01102367,((22:0.01334215,((20:7.464617E-4,21:0.002685345):8.864069E-4,19:0.004506244):0.01172474):0.01831004,((50:4.955236E-4,51:7.124651E-4):0.01109047,42:0.005019797):0.003166682):0.001118454):0.001405212):0.01058916,(64:0.009198519,3:0.01389363):0.009109965):0.0100228,((28:0.02743251,(((82:0.01691729,67:0.005084634):0.03023233,((((77:0.009029788,((75:0.01248998,76:0.003366557):0.004247596,78:0.01473071):7.922595E-4):0.001228887,16:0.01655051):0.005835367,(15:0.005918595,17:0.01562038):0.01650146):0.005663466,(((62:0.007862092,23:0.008584453):0.01162162,63:0.05707801):0.007949306,(80:0.006459275,(87:0.002301215,(89:0.01823626,88:0.001643918):0.001933078):0.003254005):0.008466868):0.002531398):0.003048263):0.02885243,(55:0.07800415,(((((93:0.003043661,94:0.001194713):0.004121212,(98:0.002944725,97:0.01977919):0.001008437):0.001922055,(91:0.006003455,96:0.009329685):0.00907666):0.01838104,((99:0.00984495,95:0.03527903):0.009253722,(92:0.004016166,90:2.094109E-5):0.005864985):0.01183093):0.08023017,43:0.1190455):0.001569013):0.002445954):0.002142752):0.001629445,100:0.03167532):0.002597709):0.001926485,(9:0.009785701,34:0.01910003):9.539049E-4):0.01010988):0.03462385):0.004977345,(14:0.05049797,((45:0.005302415,44:4.970352E-4):0.02277777,46:0.005599055):5.066115E-4):0.05372219):0.02429452):0.004966256):9.125362E-4):0.004006452,(86:0.008957545,(37:0.03668593,((27:0.006838201,26:0.01131655):0.01607308,(25:0.01709277,24:0.006848628):0.00886477):0.003017432):0.005569825):0.001509326):6.322466E-4):0.001656142):0.005785138,57:0.02833689):0.00234127,1:0.01264574);
[24] tree 'run1.5120000'=[&R] ((((59:0.01858159,61:0.003784428):0.01489088,2:0.02191283):0.003549742,((60:0.0429081,13:0.03269741):0.003469932,(83:0.03923141,32:0.03183167):0.01264492):0.003793538):0.001009886,(((72:0.02099181,101:0.01900239):0.001574133,((((86:0.01754099,37:0.06723303):0.003134449,((27:0.01346204,26:0.004649211):0.01748017,(25:0.02095038,24:0.0195988):0.004819356):0.002185548):0.003633309,((10:0.02755969,(11:0.010434,66:0.0132535):0.02770848):0.00243107,(((65:0.01530338,(((74:0.002979258,33:0.002728551):0.01669198,(84:0.007958157,58:0.01248361):0.00466204):0.01348864,((79:0.02532365,35:0.02361484):0.005272609,31:0.02779438):0.004556958):0.006523027):0.00230865,71:0.05924371):4.184606E-4,52:0.01474326):0.005759176):9.484678E-4):3.328182E-4,((38:0.02146622,((73:0.0231585,((12:0.01419132,(18:0.01022248,(5:0.00858519,(30:0.008592851,(29:0.003568797,4:0.03083452):0.001022285):0.008665553):0.02869738):0.002725594):8.532408E-4,(36:0.002085644,6:0.005475632):0.02713737):0.001376399):0.003148953,((39:0.0685278,(((40:0.02855889,(54:0.01469633,53:0.002626603):0.04068318):0.02917912,((45:0.007512311,44:0.00373001):0.01399128,(46:7.177827E-4,14:0.05312335):9.697573E-4):0.05259509):0.00644873,(56:0.06859505,(((((((8:0.01132214,((22:0.01196887,((20:0.002242685,21:0.001677075):0.004674456,19:8.454404E-4):0.005401035):0.01897852,((50:1.00114E-4,51:0.002643887):0.01837879,42:0.002690029):0.002749886):0.004723279):0.002004253,(41:0.04057517,47:0.01197647):0.006162973):0.001714105,(7:0.001705758,(48:9.245095E-4,49:0.003058003):0.01111647):0.007730992):0.01673446,(64:0.00944757,3:0.0142698):0.01110539):0.003221464,((28:0.02794292,(((((((77:0.007772512,((75:0.01113661,76:0.005016594):0.005129331,78:0.008627409):3.068719E-4):7.61547E-4,16:0.01222204):0.005191778,(15:0.01023095,17:0.01723219):0.02426506):0.006983435,((89:0.02289258,(87:0.002295774,88:0.001066331):9.187673E-4):0.004183201,80:0.01528368):0.008035771):0.001461492,((62:0.01079218,23:0.01743097):0.006019622,63:0.0586234):0.007957656):0.002310703,(82:0.01775015,67:0.008549263):0.03924522):0.02963361,((55:0.05471591,((((91:0.007495361,96:0.009329319):0.002883079,97:0.01406321):0.004425821,(98:0.01203282,(94:0.002014396,93:0.001119533):0.003785067):0.002041583):0.01212231,(((92:0.001314526,90:7.01546E-4):0.02113687,95:0.03829391):0.00107605,99:0.01012854):0.01274792):0.07563636):0.003405351,43:0.128934):0.002365549):0.003353881):0.005604098,100:0.03253293):0.00142934):0.002159949,34:0.02061417):0.001314474,9:0.01032749):0.006159001):0.03080428):0.02472203):0.008954236,81:0.04693483):0.001181863):0.003316886):9.462756E-4,(85:0.03379031,((68:0.01505028,69:0.00859735):0.004168938,70:0.00647865):0.01252007):0.02891432):0.00332995):0.002219052):0.002589971,57:0.0362753):0.008892161,1:0.01658318);
[25] tree 'run1.5125000'=[&R] ((((13:0.0329782,60:0.03522734):0.004146995,(83:0.03517745,32:0.02958398):0.01187445):0.002413318,((59:0.01294849,61:0.00212632):0.01345852,2:0.02036552):0.008117228):0.001504695,(((72:0.01950953,101:0.01766059):0.00173185,(((((27:0.03052961,26:0.01297741):0.003377553,25:0.01332212):0.008987372,37:0.05038609):0.003714859,(86:0.01968473,24:0.03154168):7.881947E-4):0.003866933,((10:0.02918703,(11:0.01591175,66:0.002841034):0.03111246):0.001753112,(((((((84:0.01522588,58:0.01327778):0.009929366,(74:0.002998584,33:0.001315015):0.007056701):0.02145633,65:0.01848013):1.067409E-4,(31:0.03998328,(79:0.02597222,35:0.01921984):8.79097E-4):0.007249763):7.068891E-4,71:0.0573594):0.00415794,52:0.01279815):0.00741658,((85:0.03436591,((68:0.006358455,69:0.01189125):0.004571348,70:0.00602118):0.01665063):0.02550546,((38:0.02111939,((39:0.03830482,(((40:0.02567307,(54:0.01108722,53:0.008501307):0.02707379):0.03064036,((46:0.005482677,(45:0.01614068,44:0.002574652):0.01512204):0.00290224,14:0.04937221):0.05839282):8.864282E-4,(56:0.08101185,(34:0.01911782,(9:0.01209139,(100:0.03178651,(((((8:0.01052266,((22:0.009901803,((20:4.705548E-5,21:0.001960062):0.002183582,19:6.063383E-4):0.004183794):0.01712966,((50:0.003058543,51:1.428135E-4):0.007483123,42:0.003919323):0.001503508):0.002441407):7.635455E-4,(41:0.03934898,47:0.01062654):0.005576838):4.027695E-4,(7:0.002214609,(48:0.002405361,49:0.001789527):0.007199593):0.007644343):0.01164422,(64:0.005423031,3:0.01580028):0.008466441):0.00646812,(28:0.024023,(((87:2.096889E-5,(89:0.02047042,(80:0.01375492,88:0.004367265):6.895989E-4):8.552987E-4):0.01047512,(((62:0.01003013,23:0.01813675):0.006025812,63:0.05448389):0.01285818,(((((78:0.01258911,(75:0.01099851,76:0.006999549):0.002138522):0.00214228,77:0.006690089):0.001471892,16:0.01875665):0.005839972,(15:0.0140464,17:0.03214219):0.01904068):0.005047932,(82:0.003012074,67:0.003181683):0.0325686):9.944661E-4):0.003427149):0.02610152,((55:0.05266227,((97:0.00633409,(((94:0.001644932,93:0.002454878):0.004746539,98:0.01957892):0.004999163,(91:0.004225204,96:0.007932528):0.009070933):0.002875525):0.01053078,(99:0.01364354,((92:0.002824213,90:9.93975E-4):0.01053384,95:0.02428047):0.003060394):0.01057064):0.07432626):0.006480713,43:0.1165382):0.001544394):0.006802398):0.004420882):7.064922E-4):7.513481E-4):5.333391E-4):0.005985372):0.02862913):0.01806872):0.008330119,81:0.04362067):0.01042603):0.001497525,((12:0.01878142,(18:0.009500647,(4:0.0278939,((30:0.01032546,29:0.006515932):0.001891959,5:0.007464683):0.004738532):0.01611593):0.001743294):0.002194333,((36:0.00166287,6:0.005340434):0.02343915,73:0.02173573):5.014274E-5):0.003794553):3.748703E-4):0.006602191):7.229695E-4):0.001152241):0.001765258):0.005967213,57:0.03407439):0.004560613,1:0.01541221);
[26] tree 'run1.5130000'=[&R] ((13:0.02777645,60:0.02661994):0.01671217,((83:0.03679044,32:0.03081624):0.01316739,(((59:0.01233963,61:0.004452592):0.01561879,2:0.0212138):0.006114182,(((72:0.02094909,101:0.01839621):9.310548E-4,((((25:0.009576711,(37:0.05413649,(27:0.006718926,26:0.01367602):0.01148004):0.001896267):0.00502156,24:0.0305639):0.001933727,86:0.02075592):0.004002779,((((71:0.05974858,52:0.008925214):0.005079516,((((84:0.01316593,(74:0.004120661,33:0.003007764):0.0165019):0.004561931,58:0.03173466):0.01273532,((79:0.01260944,35:0.02140226):0.003729732,31:0.03613925):0.001012525):0.004753763,65:0.01815698):0.003662839):0.005593522,(10:0.03062652,(11:0.01305663,66:0.02381203):0.01619588):0.002216627):0.001260477,((85:0.03998826,((68:0.01196183,69:0.003645162):0.008232782,70:0.004850277):0.02375263):0.02519826,((38:0.01355028,39:0.04707004):0.004407366,((73:0.02255104,((12:0.01232089,(18:0.009591681,(4:0.03050147,((29:0.01888561,5:0.007121303):0.002135526,30:0.01067505):0.001278065):0.02922353):0.002918595):9.144735E-4,(36:6.627484E-4,6:0.002176393):0.02459659):0.004917738):0.002373814,((((40:0.02674243,(54:0.007512824,53:0.004547478):0.03028359):0.03716696,(56:0.08438622,((((((41:0.04098798,47:0.01053198):0.002285311,((7:0.002669326,(48:0.002753267,49:8.293757E-4):0.01073203):0.004169195,(8:0.01569577,((22:0.01005717,((21:8.436588E-4,20:0.001995102):0.006607531,19:0.001401216):0.01003419):0.01591902,((50:0.00410054,51:0.001202992):0.01579185,42:0.003796761):0.005300193):0.00212329):0.00242309):8.8196E-5):0.01216319,(64:0.005394101,3:0.008603674):0.01845876):0.00686659,((100:0.03444527,(((80:0.01620375,((88:0.003314866,89:0.02224041):0.003711048,87:0.001558526):0.003607727):0.01121637,(((62:0.007809124,23:0.01247217):0.005932934,63:0.04605611):0.007388894,((((77:0.009154416,((75:0.01015546,76:0.006064369):0.004803169,78:0.01208487):7.536898E-4):0.002473003,16:0.01659424):0.00818713,(15:0.01463147,17:0.02079162):0.01424545):0.003862488,(82:0.02713758,67:0.01655729):0.02419922):0.001470377):0.001146224):0.02521475,(55:0.06024245,(((97:0.01743839,((91:0.002993251,96:0.007423305):0.006483548,(98:0.004278802,(93:0.01268298,94:0.01033674):0.004538145):0.002403369):0.003240828):0.008335124,((95:0.02529182,(92:7.785712E-4,90:0.001624246):0.01000242):0.008226331,99:0.009276606):0.01326075):0.08539817,43:0.1213923):0.002499404):0.001492023):0.005910794):5.061423E-4,28:0.02369442):0.002161237):0.00261513,9:0.007505636):0.002437274,34:0.02233803):0.002402153):0.03184725):0.009011063,((14:0.05809465,46:3.611109E-4):0.001695998,(45:0.01859044,44:2.19369E-5):0.01725545):0.04720982):0.0147568,81:0.05459805):0.005294254):0.001627905):5.655175E-4):0.003283928):0.002163723):0.00236951):0.005719971,57:0.03549368):0.005606367):9.610269E-4):0.003258773,1:0.01616313);
[27] tree 'run1.5135000'=[&R] ((83:0.03724583,32:0.03084327):0.01379525,(((13:0.0140396,60:0.03439113):0.01799674,((59:0.01798796,61:0.001097559):0.01165469,2:0.02096242):0.006792318):4.135313E-4,(((72:0.01830879,101:0.01862392):0.001869269,(((10:0.02167079,(11:0.02993195,66:0.02410677):0.01434985):6.753816E-4,(52:0.02499975,((((84:0.0133289,(74:0.001845476,33:0.001603178):0.01716285):0.006872797,58:0.02090939):0.008907568,(31:0.03658658,(79:0.01248574,35:0.02166717):0.004428619):0.003448136):0.002777265,(65:0.008462029,71:0.04160374):0.01467995):0.002229745):0.007361497):0.002192406,((((((27:0.01205883,26:0.01025275):0.009666392,25:0.009306171):2.714492E-4,37:0.05247945):0.003271554,24:0.03094222):0.003929537,86:0.01575136):0.006712879,(((38:0.01375834,39:0.08121455):0.0106509,((73:0.0213934,((36:1.199578E-4,6:0.003016895):0.02236571,(12:0.01247339,(18:0.009710405,(4:0.02892794,(30:0.003725012,(29:0.01239524,5:0.00720945):0.002427844):0.003717291):0.01894481):0.001778327):0.004600507):4.946386E-4):0.004380983,((((40:0.03927674,(54:0.007420429,53:0.009877624):0.04125768):0.03035233,(46:0.004604378,((45:0.004112979,44:0.001003688):0.02573163,14:0.04710515):0.004924166):0.03873524):0.004876609,(56:0.09447204,((9:0.007649452,(((((8:0.01589005,((22:0.005952827,((21:4.732622E-4,20:0.001627665):0.002893595,19:2.80192E-4):0.01082241):0.02221062,((50:0.001473324,51:0.003550869):0.01250839,42:0.005083262):0.003965104):0.002119003):0.001724947,(7:0.001595518,(48:0.002353679,49:0.007679188):0.006604866):0.00633553):2.552054E-4,(41:0.04233627,47:0.01337359):0.004542308):0.01515152,(64:0.005460869,3:0.0122452):0.01109133):0.007638584,(((((((62:0.007546478,23:0.01661341):0.006502761,63:0.04872271):0.008677994,((82:0.03691983,67:0.01758282):0.02556732,(((77:0.003888073,((75:0.01425738,76:0.009700412):0.002192733,78:0.004487287):0.001778913):0.004357181,16:0.01679965):0.004488408,(15:0.01237288,17:0.02104898):0.01298946):0.009927141):0.001744074):3.582058E-4,(80:0.00804491,((88:0.002829008,89:0.02779053):0.001283469,87:0.004760631):0.01272838):0.001413323):0.02622623,(55:0.06426362,((((91:0.006695993,96:0.007690219):0.01784666,(97:0.02489088,(98:0.008784994,(93:0.004777369,94:0.001393631):0.00104251):0.005171889):0.00232624):0.01482158,((95:0.02560488,(92:6.121415E-4,90:0.002954901):0.006256666):0.004401034,99:0.009391431):0.009022429):0.08990566,43:0.1079769):0.0073863):0.001077779):0.001786013,28:0.0239877):5.385565E-4,100:0.03487163):0.005569214):0.00184746):4.709523E-5,34:0.01865514):0.007342887):0.03419531):0.02207959,81:0.04791377):0.01076297):0.001867499):2.08966E-5,(85:0.04308727,((68:0.006236308,69:0.01539903):0.005016153,70:0.01089874):0.02534937):0.03479772):0.00200572):2.826564E-4):0.003535938):0.002122921,57:0.03593302):0.006724078):0.00163822,1:0.01982617);
[28] tree 'run1.5140000'=[&R] ((((((((((((27:0.01143791,26:0.006257652):0.01195269,25:0.0164753):0.001446416,37:0.05493267):0.007356227,24:0.02429377):0.006593917,86:0.01605967):0.003171881,(((11:0.02645443,66:0.00639129):0.02710163,10:0.02209497):0.001422631,(52:0.0198711,(((31:0.03754661,(79:0.02585161,35:0.02317231):0.00356699):0.004422264,((84:0.009028761,(74:0.004731848,33:4.258037E-4):0.009663776):0.02032866,58:0.01809426):0.01059029):0.004288265,(65:0.01417492,71:0.04676994):0.007575164):0.001858898):0.006791158):0.004073022):2.767685E-5,(((85:0.04393064,((68:0.00572788,69:0.005347348):0.004579047,70:0.01058068):0.01969664):0.02138205,((73:0.02287426,((36:1.970817E-4,6:0.003236339):0.02267849,(12:0.02252037,(18:0.01058873,(4:0.02862036,(30:0.006000396,(5:0.007861887,29:0.01263786):5.69359E-4):0.01136424):0.0180871):0.00294204):9.49526E-4):8.145852E-4):0.009636831,((((40:0.03797032,(54:0.007565673,53:0.009406663):0.04181876):0.03363119,(46:2.059574E-4,((45:0.00256263,44:0.001023333):0.009142457,14:0.04515438):0.01084738):0.05883855):0.001485431,(56:0.0963212,((9:0.009247346,(((((7:0.004279559,(48:7.671458E-5,49:0.002376548):0.009936497):0.006605204,(41:0.04455634,47:0.01201463):0.004948618):5.582418E-5,(8:0.01620108,((22:0.01139833,((21:5.236608E-4,20:1.253515E-4):0.004401042,19:0.001571162):0.009889425):0.02016169,((50:1.411322E-4,51:0.001035439):0.01436783,42:0.006519479):0.006174692):0.002561862):0.002188845):0.01503574,(64:0.005993828,3:0.01095005):0.01366808):0.006610765,((28:0.02746626,(((((62:0.005848301,23:0.0211432):0.005480503,63:0.03751602):0.01747326,((82:0.02691258,67:0.01921432):0.007634208,((((75:0.01634179,76:0.007115349):0.004104073,(77:0.004487442,78:0.009117459):0.004234458):0.001652384,16:0.01712847):0.003909858,(15:0.01510188,17:0.02562322):0.01867007):0.009461575):0.003801926):0.001486979,(80:0.008107871,(87:5.058108E-4,(89:0.02152237,88:0.01033005):0.001456764):0.006818851):0.007421882):0.02673957,(55:0.06552149,((((91:0.01336545,96:0.008307688):0.0043793,((98:0.00979733,(93:0.004595106,94:0.00204697):0.005535882):7.534945E-4,97:0.02537808):0.005949357):0.01108773,(99:0.00754752,((92:6.038397E-4,90:2.46382E-5):0.01243094,95:0.02501408):0.007003632):0.01198055):0.09233498,43:0.1100904):0.006792558):0.004274077):0.001790824):0.001903182,100:0.03604721):0.003018912):0.001920998):3.990593E-4,34:0.01902029):0.003731308):0.0251754):0.02739276,81:0.05048233):0.008817286):0.001138568):7.689241E-4,(38:0.01217346,39:0.08265069):0.00243835):0.003871121):9.453781E-4,(72:0.02156809,101:0.01761316):9.761177E-4):0.005428089,57:0.03305229):0.007004872,((59:0.01711513,61:0.00214547):0.02106975,2:0.0109721):0.006084706):0.002589631,(13:0.0250136,60:0.002464242):0.02343054):0.001729705,(83:0.03663842,32:0.0274409):0.009822411,1:0.01820936);
[29] tree 'run1.5145000'=[&R] ((((((52:0.01733377,(((65:0.006457616,71:0.0450833):0.005964415,79:0.01458338):0.001889648,(((84:0.0197376,(74:0.002407922,33:0.002026798):0.02113203):0.004163815,58:0.01980874):0.00975285,(35:0.03994564,31:0.03542237):0.00179692):0.001527711):0.001924148):0.00643696,((11:0.01513912,66:0.02078943):0.0246515,10:0.02129817):0.004448091):4.922568E-4,((((((27:0.009105832,26:0.02034174):0.009127318,25:0.0166022):0.001568985,37:0.05127001):0.007516107,24:0.02341768):0.006583556,86:0.01548052):0.001948002,((38:0.0196499,((((((45:0.006531567,44:0.003625524):0.009634191,46:0.007874949):0.005909081,14:0.06677189):0.05671668,(56:0.101207,((34:0.02423037,(((((7:0.004125227,(48:4.176082E-4,49:5.45951E-4):0.01236119):0.007768717,((41:0.0438833,47:0.01271509):0.006144278,(8:0.01561683,((22:0.00547231,(20:0.002043433,(19:0.001603275,21:0.001539434):0.002030046):0.01389746):0.01684456,((50:2.358539E-4,51:5.225518E-4):0.01001721,42:0.00628437):0.003892379):0.002589508):0.001470472):8.751984E-4):0.01185279,(64:0.01056374,3:0.01415682):0.01252893):0.005830648,100:0.03767855):1.38074E-4,((((82:0.02325118,67:0.02376243):0.01432644,(((((75:0.01009198,76:0.004990018):0.003794019,(78:0.01233516,16:0.0136547):7.142149E-4):3.511823E-4,77:0.009791875):0.002791004,(15:0.01737371,17:0.02023332):0.0202671):0.01120546,((80:0.004077699,((87:0.003821267,89:0.02125665):8.613723E-4,88:0.003154326):0.004739861):0.006406848,((62:0.01022213,23:0.01934753):0.007449112,63:0.0526531):0.01376583):8.213571E-4):0.001858637):0.02596428,(55:0.06315861,((((91:0.00131887,96:0.01656222):0.007043183,((93:0.002783562,94:0.00193537):0.001583918,(98:0.00541813,97:0.03477519):0.00167252):9.050931E-4):0.01271336,(99:0.006777592,(95:0.02159174,(92:0.00115488,90:8.628784E-4):0.008904644):0.009567222):0.01103764):0.08929702,43:0.09441105):0.01163123):0.001688976):0.002573815,28:0.02647576):0.00100898):0.0032687):3.224932E-4,9:0.01157763):0.004218734):0.03279944):8.588457E-4,(40:0.02295345,(54:0.004645517,53:0.00894338):0.04031067):0.03241836):0.0270827,39:0.04736767):0.00670593):0.006536797,((81:0.05382774,(85:0.04234639,((68:0.004062833,69:0.006087767):0.001418285,70:0.01019912):0.0184871):0.01782425):0.007330883,(73:0.01787044,((36:0.001047083,6:0.005925781):0.0182097,(12:0.02170823,(18:0.01385787,(4:0.02758824,(30:0.002236434,(29:0.01824602,5:0.007406889):0.003693901):0.007235952):0.01587475):0.002474827):0.002542731):0.001136644):0.005215796):3.464823E-4):0.00180103):8.772033E-4):0.002337438,(72:0.02079029,101:0.01644381):0.003660366):0.005451517,57:0.03186034):0.003552417,(((83:0.03548845,32:0.03395612):0.009602159,(13:0.01303547,60:0.0156097):0.02846483):8.966716E-4,((59:0.01986616,61:0.002068098):0.01320757,2:0.01752469):0.009333962):0.003386319,1:0.01512351);
[30] tree 'run1.5150000'=[&R] ((((72:0.02030677,101:0.01665097):0.002700929,(((((27:0.01298526,26:0.01388104):0.007562106,25:0.01696827):0.006386535,(24:0.01852868,37:0.05318807):0.007528714):0.004525828,86:0.01659009):0.006276204,(((11:0.02091824,66:0.02376841):0.0151466,10:0.03633265):0.004240593,(((((((((45:9.882139E-4,44:0.005297571):0.00791311,14:0.05249487):0.005019285,46:0.001279537):0.05518728,(40:0.02324263,(54:0.004668157,53:0.008595439):0.03486402):0.03066436):0.005156182,(56:0.0867341,(((((((82:0.0311169,67:0.01583935):0.01496646,(((80:0.02236154,(87:0.004379458,(89:0.02365498,88:0.001686757):0.001976337):0.004031791):0.01164083,((62:0.01035091,23:0.01096455):0.006189238,63:0.04166038):0.01179835):6.05083E-4,(((77:0.003279405,(78:0.01513375,(75:0.01021912,76:0.005510934):0.001417673):0.00310343):0.002923816,16:0.01307388):7.673375E-4,(15:0.01430717,17:0.02061894):0.02452555):0.01268651):0.002991207):0.02774813,(((((91:0.007621504,96:0.006653365):0.01529255,(((93:0.003035895,94:0.00973305):0.002124938,98:0.004814024):0.002226256,97:0.02945309):0.003878448):0.01452754,(99:0.008424904,(95:0.0199132,(92:6.130128E-4,90:3.667713E-4):0.008433339):0.00977724):0.0111767):0.08090758,43:0.09560046):0.00799768,55:0.06180501):0.002325444):0.002773654,28:0.03269435):0.009865752,(((((8:0.01581357,((22:0.004906415,(19:0.002657356,(20:3.808702E-5,21:0.001383181):0.006692608):0.003230018):0.02455144,((50:0.00355718,51:0.00253584):0.01302319,42:0.006363543):0.005518934):0.001749464):0.001240644,(47:0.01167779,41:0.04443615):0.006590184):4.666828E-4,(7:0.002563658,(48:0.001309584,49:0.002936106):0.01099974):0.005766058):0.01405092,(64:0.009172111,3:0.01433517):0.01659083):0.002233205,100:0.03688073):0.001644217):0.002699089,9:0.0113656):0.00299897,34:0.02453563):0.00537245):0.03137155):0.02619382,39:0.05039164):0.01605452,38:0.02264068):0.002716128,((73:0.01809558,((36:0.001060275,6:0.006000435):0.01777707,(12:0.02367914,(18:0.008705206,(4:0.02721477,(5:0.007654091,(29:0.01446402,30:0.003782978):0.001409746):0.009136934):0.0209225):0.001146116):0.001710424):0.00369015):0.005358183,(81:0.05450587,(85:0.04287988,((68:0.00395837,69:0.008474529):0.005565633,70:0.01141587):0.0139006):0.01381272):0.005165225):5.026936E-4):0.007774689,(52:0.01708303,((71:0.06484223,(65:0.01500475,79:0.01394257):0.001099544):0.01158897,((31:0.03586863,35:0.04044889):0.001614462,((84:0.01922925,(74:0.004947686,33:3.526557E-4):0.01388831):0.008133089,58:0.02631654):0.007091768):9.354736E-4):0.004572557):0.005511258):0.001952787):8.473539E-4):0.001397699):0.004775294,57:0.03441047):0.001435629,(((13:0.01411149,60:0.01010551):0.01674155,(83:0.02787166,32:0.03438391):0.01139414):6.047701E-4,((59:0.01638078,61:0.009922155):0.009505808,2:0.01595221):0.002828203):0.00564206,1:0.0140388);
[31] tree 'run1.5155000'=[&R] ((((13:0.007667866,60:0.02570331):0.02083862,(83:0.02190981,32:0.03082117):0.009555903):0.001208909,((59:0.01820983,61:0.002506655):0.01522856,2:0.01543978):0.005141602):0.0018886,(((72:0.01775466,101:0.02294103):0.002743521,((((81:0.06300643,(((73:0.01508412,((12:0.02064751,(18:0.01145747,(4:0.02391445,((29:0.01131009,5:0.005376481):6.506466E-4,30:0.006430709):0.01136672):0.01359103):0.002838789):5.768886E-4,(36:9.581111E-4,6:0.003964008):0.01590762):1.188578E-4):0.002512897,(((((46:0.002520268,(45:0.003521371,44:0.008975774):0.005875774):0.00310477,14:0.04525178):0.05051482,(40:0.02415715,(54:0.003718123,53:0.003999897):0.03083755):0.02000651):0.006885551,(56:0.07774701,((9:0.01266304,((28:0.02817879,(100:0.03476387,((((((98:0.014485,(93:0.002660402,94:0.004588304):0.003182304):0.00458633,(91:0.006405263,96:0.006784229):0.01307213):0.001749519,97:0.01956475):0.004680454,((92:0.001588398,90:0.003094398):0.008034883,(95:0.02730536,99:0.01402888):0.00149391):0.007466523):0.07438984,43:0.0918426):0.008797675,(55:0.05540098,(((82:0.02036328,67:0.01689955):0.01848201,(((62:0.003442535,23:0.005640033):0.012768,63:0.03734367):0.01140014,(((76:0.009449312,((15:0.009534766,17:0.03555352):0.03432118,75:0.009977108):0.001968782):0.003548234,77:0.005963967):0.0016541,(16:0.01515362,78:0.01329713):0.002465474):0.0156905):3.244518E-4):0.005318628,(89:0.01625718,((88:0.002110713,87:5.939214E-6):0.004965691,80:0.02666375):0.003692583):0.005075283):0.025624):0.005756717):0.001679507):0.001463687):0.004426746,((((47:0.008019029,41:0.03747133):0.004390519,(7:0.006403428,(48:8.388758E-4,49:5.842217E-4):0.01318749):0.007309156):4.022728E-4,(8:0.01178355,((22:0.00673091,(19:2.202686E-4,(20:3.241861E-4,21:5.387169E-4):0.00358149):0.006201922):0.01928545,((50:0.001544879,51:0.001591682):0.01582881,42:0.005865682):0.004209197):0.00113585):0.001264165):0.01318288,(64:0.004407804,3:0.007247556):0.01045309):0.003374714):0.001214342):3.02883E-4,34:0.01894715):0.00197158):0.03550786):0.01512831,39:0.04895655):0.02004386):0.005878506,38:0.01735632):0.00132023):8.013878E-4,(85:0.03669808,((68:0.00419028,69:0.007596427):0.0041586,70:0.007213836):0.02231336):0.02114334):0.002898175,(52:0.01748096,((65:0.01150475,79:0.01249789):0.002995777,(35:0.01844711,((71:0.05672729,31:0.03281342):0.001142899,((84:0.01371306,(74:0.002365308,33:0.004035576):0.01029713):0.007290366,58:0.02358971):0.01102478):6.107428E-4):0.002106337):0.003074051):0.005179953):5.445414E-4,(((37:0.04685011,((27:0.0145507,26:0.01744175):0.01098677,(25:0.0153856,24:0.01275318):0.003619628):0.004352944):9.842803E-4,86:0.01766523):0.004741676,((11:0.01132472,66:0.00202737):0.03989148,10:0.03256799):0.001111963):0.001912398):0.001329087):0.0061433,57:0.03153693):0.002531282,1:0.01688812);
[32] tree 'run1.5160000'=[&R] ((((13:0.01290428,60:0.002235205):0.02887175,(83:0.03191808,32:0.02612539):0.006466688):0.002204219,((59:0.01728686,61:0.005068283):0.01484022,2:0.01655391):0.003677563):0.001547463,(((72:0.0172226,101:0.02075758):0.002126297,(((81:0.06932486,((((((((45:0.003023866,44:8.260831E-4):0.0151254,46:0.007296993):0.001309905,14:0.04625512):0.06471427,(40:0.03833271,(54:0.002819623,53:0.01126119):0.02759657):0.03380989):0.00212655,((((((55:0.06208719,(((((78:0.01165465,16:0.01360211):0.001144807,(77:0.01158149,((75:0.01182809,76:0.006751737):0.004206487,(15:0.007140283,17:0.0163552):0.02144444):0.005167004):0.004439328):0.008600484,(((62:0.007064971,23:0.01029689):0.008631345,63:0.0400384):0.005540476,(82:0.03200321,67:0.02432473):0.01994354):0.002099239):0.001756829,(80:0.0279764,(87:0.002444479,(89:0.02474675,88:0.002024363):0.004597699):0.00527779):0.005508674):0.02625156,((((((93:0.001171444,94:0.002593251):4.443286E-4,98:0.003739782):0.005114374,(91:0.01146123,96:0.005689231):0.006621851):0.00593049,97:0.01792727):0.006198362,(99:0.009915213,(95:0.02927572,(92:0.002600435,90:0.001732137):0.008053746):0.002325852):0.01152905):0.07975782,43:0.09846998):0.008914462):0.001284899):0.002742469,100:0.0395598):5.23726E-4,28:0.02874615):0.004578661,(((47:0.01024609,41:0.04585021):0.003137855,((7:0.007797427,(48:3.91997E-4,49:3.351979E-4):0.01156592):0.006867588,(8:0.01263386,((22:0.00564557,(19:7.76254E-5,(20:1.473662E-5,21:5.996021E-4):0.01314634):0.006632171):0.02409063,((50:0.001054315,51:4.217151E-4):0.01021175,42:0.002571634):0.004934048):0.004164916):0.005503371):2.205578E-4):0.006659032,(64:0.004725872,3:0.01256674):0.01511088):0.008046114):0.001900272,9:0.01344997):9.269603E-5,(56:0.08335725,34:0.01994198):9.321856E-5):0.03340908):0.01351473,39:0.05240087):0.02704342,(73:0.02005646,((12:0.02213743,(18:0.01228424,(4:0.02528123,((29:0.01121211,30:0.001514013):0.005652028,5:0.008376845):0.01344994):0.01242921):0.001798707):0.002356314,(36:0.001042862,6:0.009149696):0.01764503):0.001670029):0.006309896):0.002770995,((85:0.04846511,((68:0.004762163,69:0.006639916):0.004849488,70:0.003783812):0.0195809):0.02340028,38:0.02013673):0.002592461):6.52492E-4):0.004244263,(52:0.01874239,((79:0.02307719,65:0.01630024):0.003516457,(71:0.04895423,(31:0.03518125,(35:0.02463132,((84:0.01438974,(74:0.003486516,33:0.001903767):0.01587522):0.007906974,58:0.01655719):0.005821451):0.001438943):0.00114456):0.001854046):0.003288984):0.008274563):1.840958E-4,(((11:0.03016647,66:0.006120361):0.02815517,10:0.0349181):0.002058945,((37:0.04820469,((27:0.01120692,26:0.02187867):0.005415216,(25:0.01228386,24:0.008315493):0.007840819):8.120821E-4):7.238576E-4,86:0.01893996):0.005044564):0.001859964):8.764728E-4):0.003965837,57:0.03108308):7.304572E-4,1:0.01719905);
[33] tree 'run1.5165000'=[&R] ((((13:0.003510198,60:0.004588362):0.02617792,(83:0.02456122,32:0.02721727):0.01385043):9.980242E-4,((59:0.01603997,61:0.002039261):0.01616109,2:0.01324922):0.008937206):0.002850358,(((72:0.01405692,101:0.01893139):0.001212803,((((((27:0.008550242,24:0.01599711):0.006180744,26:0.02382112):0.006222313,37:0.04245201):1.348306E-4,25:0.01139348):0.00571931,86:0.01757383):0.003479707,((((11:0.006440793,66:0.01587628):0.02494028,10:0.03239948):0.002510173,(52:0.01739052,((79:0.01304511,(71:0.07399552,65:0.009445817):0.005867348):0.001293654,((31:0.03314313,35:0.02202469):0.002841529,((84:0.01447949,(74:0.001969771,33:0.001239423):0.01410276):0.004056646,58:0.01151724):0.01135513):0.008938461):0.004800742):0.007388407):0.00122383,(((85:0.04496936,((68:0.004418672,69:0.008568297):0.006576225,70:0.00611324):0.01630975):0.01861776,81:0.05656145):9.158104E-4,(38:0.01775435,(((((14:0.04433889,((45:5.958441E-4,44:0.002295007):0.01359328,46:0.001276646):0.001361011):0.05714104,(40:0.0355678,(54:0.007928902,53:0.00334441):0.03655285):0.0294284):0.001767545,(100:0.03846659,((28:0.03556217,(((((97:0.008974421,((91:0.006710528,96:0.005278871):0.007349465,((93:0.005310097,94:0.007160131):0.006081895,98:0.006419156):0.008063219):7.341388E-6):0.01475095,((95:0.02316552,(92:0.001102132,90:3.005549E-4):0.009250885):0.004032799,99:0.01222512):0.01455142):0.07400495,43:0.09136742):0.009978322,((80:0.02062738,(87:7.064559E-4,(89:0.01804327,88:0.003866064):0.003009609):0.005450171):0.005534802,(((((78:0.008612609,(75:0.01032893,76:0.008223492):0.005717249):0.001161408,77:0.007918199):8.916153E-4,16:0.01210967):0.00172578,(15:0.02488859,17:0.02223521):0.01413508):0.0162975,((82:0.03798779,67:0.01792462):0.02058277,((62:0.003527028,23:0.01124898):0.01070267,63:0.04614794):0.00933591):0.002586546):0.003008104):0.02979096):0.001560437,55:0.05760889):0.003002361):0.003150341,((((8:0.01651105,((22:0.005476728,(19:0.01090755,(20:0.003687225,21:4.733036E-4):0.008396855):0.003184434):0.01640739,((50:4.17523E-4,51:0.001398755):0.009991194,42:0.008401131):0.007639756):0.004042462):0.001421497,((7:0.001213059,(48:0.002957148,49:0.003793322):0.01076273):0.007083331,(47:0.008787935,41:0.04254307):0.002322284):8.092663E-4):0.01024953,(64:0.008875636,3:0.009600813):0.01176395):0.002850227,((9:0.009096514,56:0.08228434):1.181526E-5,34:0.01721692):0.004668945):7.57784E-4):0.001794707):0.03742092):0.006858025,39:0.04862123):0.02962855,(73:0.02350915,((12:0.02054068,(18:0.01199198,(4:0.02032871,((29:0.002907476,30:0.00632471):0.01036722,5:0.008355619):0.01077285):0.02020782):5.744811E-4):0.002750056,(36:9.296956E-4,6:0.005242086):0.01637231):0.001668775):0.003320943):0.001664105):7.644655E-4):0.007879926):7.875746E-5):0.001098966):0.004471832,57:0.03764139):0.002354797,1:0.01978427);
[34] tree 'run1.5170000'=[&R] (((((59:0.01674768,61:0.007173128):0.01134658,2:0.01809049):0.007731953,(((72:0.0132974,101:0.01976667):0.003516399,((((38:0.0185377,(81:0.0473692,(85:0.04695346,((68:0.008241512,69:0.008946341):0.004703397,70:0.008479433):0.02107934):0.02456596):0.003247723):6.955898E-4,((((((14:0.04836184,(45:0.001402182,44:5.966299E-5):0.01362678):0.01149898,46:0.006978964):0.03287937,((((((41:0.03762848,(7:0.00432251,(48:4.344392E-4,49:1.826669E-4):0.008542167):0.01186043):0.003005226,((8:0.01272315,((22:0.007052234,(19:3.329161E-4,(20:0.001306679,21:0.002612257):0.004763041):0.007790388):0.02363824,((50:0.004515775,51:8.605057E-4):0.008071387,42:0.006068956):0.008498931):0.003272849):0.001779179,47:0.0202898):3.233959E-4):0.01217447,(64:0.00926724,3:0.01675206):0.005905441):0.006133344,((56:0.08591483,9:0.01102394):0.002624046,34:0.02108435):3.67245E-4):0.003269775,(28:0.03740569,(((((((93:0.001732467,94:0.004260248):0.004634753,98:0.006496338):0.00358315,(97:0.0106447,(91:0.005273328,96:0.02239556):0.00442934):7.013786E-4):0.01700612,((95:0.04488537,(92:0.001067412,90:0.001728208):0.008248903):0.004017889,99:0.01737425):0.007175128):0.07727014,43:0.1091946):0.004463717,55:0.06015067):0.007617041,((((88:0.002031048,89:0.01883937):0.002116264,87:6.721303E-4):0.006243277,80:0.01641264):0.003975666,((82:0.01804972,67:0.01093928):0.01833327,(((((78:0.005240809,(75:0.01078466,76:0.005072655):0.006543495):2.360364E-4,77:0.00826756):0.001235836,16:0.01189725):0.01143717,(15:0.005597338,17:0.02590896):0.005045436):0.00286398,((62:0.004049654,23:0.01152707):0.00960421,63:0.03920371):0.01119862):7.619083E-4):0.002757778):0.03110503):0.00206468):0.002892974):0.001965441,100:0.02730211):0.03651308):4.560296E-4,(40:0.0371371,(54:0.01240883,53:0.01113944):0.02750371):0.03019387):0.01834051,39:0.05076646):0.0129509,(73:0.02345585,((12:0.01929133,(18:0.01252108,(4:0.02122564,((29:0.005616564,30:0.001787366):0.00683231,5:0.01621671):0.008708321):0.009889894):0.004338521):0.001119014,(36:3.388454E-4,6:0.005505734):0.02167958):0.001654106):0.00342649):0.001868892):0.004265957,(((37:0.04432505,(25:0.02383627,(26:0.006638977,27:0.01507212):0.01843549):0.001436595):0.005799873,24:0.01703924):0.00265138,86:0.01930891):0.004299634):1.428348E-4,(((11:0.03879251,66:0.006823117):0.02079452,10:0.02411755):7.372047E-4,(52:0.01773903,((79:0.02246994,(71:0.08034033,65:0.005394718):0.01139182):2.590849E-4,((31:0.03647224,35:0.02324665):0.002852445,((84:0.01493243,(74:0.007280086,33:9.865442E-4):0.01308482):0.006187524,58:0.01820243):0.007631606):0.005450195):9.750056E-4):0.007496805):0.001325883):0.002772925):0.00495789,57:0.0337269):0.00467095):9.683945E-4,(83:0.03244585,32:0.03792486):0.0145818):1.737912E-4,(13:0.003998232,60:0.01662966):0.0310724,1:0.01673632);
[35] tree 'run1.5175000'=[&R] ((((59:0.01300281,61:0.004924133):0.01042123,2:0.01941622):0.004483411,((((72:0.02169819,101:0.01706299):9.686059E-4,(((24:0.02388924,(37:0.04421898,(25:0.01002522,(26:0.007871497,27:0.007974293):0.007064388):0.008078651):0.005690855):0.006064963,86:0.01926271):0.003625996,(((66:0.02929405,11:0.02851423):0.01299594,10:0.02405984):0.002070528,((((81:0.03876111,(85:0.02912362,((68:0.007659309,69:0.00603848):0.004270411,70:0.005200598):0.01610007):0.02224089):0.004407227,38:0.02783518):5.476197E-4,((((((56:0.08747979,9:0.01075272):0.001996822,34:0.01876498):8.907937E-4,((((((7:0.007660567,(48:6.76463E-4,49:6.495211E-4):0.0153274):0.005165711,(47:0.01743999,(8:0.01194198,((22:0.00644755,(19:0.001591071,(20:0.004047376,21:0.005451361):0.00160847):0.005072403):0.0177468,((50:7.388087E-4,51:0.002589146):0.01237703,42:0.006054434):0.002160202):0.004795515):9.993643E-4):5.258075E-4):0.002452973,41:0.03260203):0.01109971,(64:0.006793317,3:0.01671198):0.01340949):0.007174226,(28:0.02758049,((((((91:0.00526071,96:0.006589325):0.004985131,((98:0.006623722,97:0.01417001):0.002526008,(93:0.001223798,94:0.004164484):0.004821829):0.005391268):0.01003534,((95:0.04652874,(92:9.524566E-4,90:0.003341496):0.01676129):0.008779418,99:0.0170545):0.02402405):0.07185588,55:0.06000673):3.219797E-4,43:0.1089333):0.003048085,(((87:0.001016959,(88:0.002437953,89:0.01879429):0.001728592):0.003465888,80:0.01616699):0.009197042,(((62:0.004985559,23:0.009436552):0.009708915,63:0.05755096):0.009086377,(((((78:0.008985512,(75:0.01554792,76:0.005396571):0.009673976):0.001945891,77:0.004777079):0.001692929,16:0.01452):0.006284243,(15:0.01955297,17:0.03892006):0.02678268):0.006808547,(82:0.02637751,67:0.005313533):0.0344168):0.001004907):0.004581685):0.03046046):0.00191485):8.983789E-4):0.001621466,100:0.03323397):2.127797E-4):0.04027078,((40:0.02860003,(54:0.007327262,53:0.003808699):0.02540754):0.02454716,((14:0.04797756,46:7.274656E-4):0.002459265,(45:0.01464355,44:0.009862191):0.01359417):0.05180754):0.001490228):0.02724948,39:0.04290934):0.01521186,(73:0.02075812,((12:0.01141668,(18:0.01249112,(4:0.0384966,((29:0.007405558,30:0.005628068):0.0110467,5:0.008006095):0.006378205):0.02170649):0.002512305):0.001105544,(36:8.038922E-4,6:0.002496548):0.01769288):0.003776488):0.002669374):0.002342001):0.002790166,(52:0.0179816,((31:0.03496492,35:0.02319103):0.00284562,(79:0.0228544,(((84:0.01804144,(74:0.003431214,33:0.001539639):0.01665733):0.006196249,58:0.02274423):0.01699376,(65:0.0174538,71:0.03927016):0.003298044):0.001314012):0.001387511):0.005802477):0.008090031):3.219377E-4):2.290829E-5):0.001878854):0.005967564,57:0.03430917):0.0102624,(83:0.03236821,32:0.03376425):0.01400123):2.838753E-4):0.003229224,(13:0.01354303,60:0.03124363):0.01455165,1:0.01920611);
[36] tree 'run1.5180000'=[&R] (((((72:0.02400345,((52:0.02023529,((((58:0.02360001,(84:0.01603104,(74:0.006484049,33:2.011546E-4):0.01976787):0.002986945):0.01337391,31:0.03484861):0.00384012,(71:0.03820913,(79:0.02056502,35:0.02322724):0.005018335):1.554439E-4):0.004476264,65:0.01782882):0.002069883):0.005809619,((((24:0.02452887,(37:0.04407189,(25:0.003709072,(26:0.01086715,27:0.010697):0.009255549):8.520996E-4):0.002042416):0.004861358,86:0.01830596):0.001727103,(38:0.02407354,((81:0.03863217,((((56:0.0871888,((34:0.01965199,((100:0.03859514,(((((((91:0.002913234,96:0.004021904):0.00377264,(98:0.003542233,(93:0.002818695,94:0.009569867):0.002140014):0.002045216):0.005214079,97:0.01737615):0.01299447,((95:0.0463823,(92:6.582263E-4,90:6.580589E-4):0.0138873):1.672863E-4,99:0.00943964):0.02436363):0.07901804,((80:0.01654513,(87:0.001901722,(88:0.007596021,89:0.01762631):0.00594109):0.01010365):0.002549916,(((82:0.01581447,67:0.01756245):0.02293024,(((77:0.006602989,(78:0.008955623,(75:0.01231095,76:0.005801646):0.005928655):1.144249E-4):0.001786968,16:0.0160088):0.003677263,(15:0.01801825,17:0.03867402):0.02249792):0.004876315):0.003062946,((62:0.006330019,23:0.01828277):0.009158416,63:0.05693319):0.004607671):6.296997E-4):0.02093051):0.001655973,(55:0.05980713,43:0.09487127):0.001551354):0.006695425,28:0.02748874):0.003187767):0.007292777,(((41:0.03249358,47:0.01144142):6.445162E-4,((7:0.005257746,(48:0.001860448,49:0.002381928):0.01133327):0.009098614,(8:0.01190226,((22:0.01367897,(19:0.001031618,(20:6.355718E-4,21:0.001209083):0.002494102):0.003285127):0.01553864,((50:5.027895E-5,51:0.001461966):0.01225364,42:0.007155374):0.002446246):0.001589626):0.004515113):3.219552E-5):0.01592038,(64:0.00839266,3:0.01585722):0.01089339):0.005065557):0.003331759):5.67343E-4,9:0.01039614):0.003371084):0.03933751,((40:0.0285049,(54:0.00479018,53:0.005484151):0.02875331):0.02471559,((46:0.002068387,14:0.04781797):0.001098927,(45:0.00101569,44:0.001997731):0.02033144):0.05544602):0.00264261):0.02376628,39:0.0427666):0.007626849,(73:0.02068907,((12:0.02012308,(18:0.01244957,(((29:0.004403158,4:0.02689335):0.006343508,30:0.01142402):0.004506265,5:0.009351646):0.0218142):0.001623174):0.003074533,(36:0.001229618,6:0.009067233):0.01999783):0.00267198):0.001357739):3.437481E-4):5.190274E-4,(85:0.02902674,((68:0.006418279,69:0.00743803):0.003576224,70:0.005183299):0.0182343):0.01933508):0.001757324):0.008706918):2.158875E-4,((66:0.009049625,11:0.01562081):0.02119336,10:0.03182984):0.001463517):3.320335E-4):0.002143503):0.00337751,101:0.02127419):0.002116776,57:0.03419504):0.005828919,((59:0.01082825,61:0.003628466):0.01345227,2:0.01275482):0.005783953):6.365479E-4,((13:0.002078226,60:0.02624764):0.03121033,(83:0.03090804,32:0.03365194):0.01261852):0.002543401,1:0.01906069);
[37] tree 'run1.5185000'=[&R] ((((72:0.02553107,101:0.02309375):0.004392878,(((24:0.02447526,(37:0.0473856,(25:0.009295074,(26:0.01353773,27:0.01019245):0.006872251):0.001023001):0.002509616):0.003481216,86:0.01947098):0.002427163,((((66:0.001274866,11:0.01656516):0.02648828,(52:0.02284604,(79:0.01570728,(((31:0.03742675,(35:0.02470546,71:0.03649373):2.737083E-4):0.001067452,(58:0.02510195,(84:0.02340361,(74:0.004285094,33:3.030449E-4):0.01598866):0.004115634):0.01065746):0.007621747,65:0.01470309):0.0018026):0.001638084):0.006036601):5.691378E-4,10:0.0355646):0.002133486,(((85:0.03087405,((68:0.004203953,69:0.00594323):0.003996125,70:0.005513173):0.02559895):0.02901782,((73:0.02200576,((12:0.01118998,(18:0.00904819,(((4:0.03911597,29:0.006780896):0.001942611,30:0.005165741):0.002912769,5:0.007042308):0.0291645):0.001178543):0.004816776,(36:3.898215E-4,6:0.00302364):0.01605972):0.00221147):0.00247073,(((((40:0.02791311,(54:0.004315495,53:0.005833172):0.03228639):0.03052955,((((8:0.01244177,((22:0.0060423,(19:6.834594E-4,(20:0.002081808,21:6.707019E-4):0.002249398):0.003179543):0.02186806,((50:8.273165E-4,51:5.89705E-4):0.01396326,42:0.006573419):0.003212735):0.002695664):0.002027943,((7:8.357248E-4,(48:0.001582563,49:0.002168451):0.009270863):0.006714879,(41:0.03456152,47:0.01018564):0.005152829):2.283684E-4):0.01334119,(64:0.007502442,3:0.01579014):0.01180466):0.009505241,(((((((91:0.009053385,96:0.009563638):0.005989309,97:0.006391465):0.002001945,(98:0.01795051,(94:0.008219324,93:0.004904021):0.003064248):0.004213945):0.01495606,(((92:9.513461E-5,90:9.294803E-4):0.01065128,95:0.05038353):0.009315969,99:0.01158088):0.0174647):0.08383633,(((80:0.01820795,(87:0.003832288,(88:0.001517284,89:0.02162933):0.003926523):0.008260349):0.003454305,(((82:0.02548509,67:0.01868016):0.01472096,((78:0.01342444,(((75:0.009088936,76:0.006170872):0.003728192,77:0.01555736):2.504071E-5,16:0.01651576):0.002014642):0.002134029,(15:0.01096629,17:0.03420727):0.0215798):0.009561385):0.002398613,((62:0.009174641,23:0.01944632):0.008503713,63:0.06055651):0.01608221):0.003158236):0.02226256,(43:0.1027219,55:0.06361335):0.001562722):0.001765588):2.258287E-4,(100:0.03996247,28:0.03213902):0.001103426):0.004247362,((9:0.01051992,56:0.09313178):0.003298556,34:0.02099535):2.490755E-4):0.001380953):0.03961888):0.002145716,(14:0.05038726,((45:0.003943133,44:0.003722222):0.01743036,46:6.135631E-4):0.003680461):0.06416211):0.01083017,39:0.05472095):0.003209721,81:0.0690701):0.02451691):0.001165687):0.002698075,38:0.01909018):0.004326676):5.914008E-5):0.002599889):0.00366909,57:0.03637127):0.004842293,(((59:0.01322897,61:0.005878445):0.0115744,2:0.01748524):0.004277487,((83:0.03138104,32:0.0357936):0.0133034,(13:0.004049833,60:0.00109238):0.03227605):7.353498E-4):0.001944794,1:0.02178343);
[38] tree 'run1.5190000'=[&R] ((((13:0.001259779,60:0.007287329):0.03281686,(83:0.02528471,32:0.03185176):0.01171848):0.002878971,((59:0.01638587,61:0.00752554):0.01269638,2:0.01685703):0.009362572):0.001505443,(((101:0.02259093,72:0.02358257):0.001501231,(((66:0.01340555,11:0.01289502):0.0184289,10:0.02223988):0.002838187,(((73:0.01961966,((12:0.02465598,(18:0.008434482,(((30:0.01158511,4:0.02398857):4.472645E-4,29:0.01020457):0.005144286,5:0.006958792):0.0271977):0.001770225):6.63149E-4,(36:6.288362E-4,6:0.002197262):0.02354427):0.004369017):0.004351092,(((((40:0.02601986,(54:0.004007999,53:0.016848):0.0300724):0.01908693,(((45:0.004537133,44:8.654325E-4):0.008138797,46:3.914304E-4):0.01303966,14:0.04246429):0.05476381):0.008081537,(56:0.08681497,(34:0.02292993,(9:0.01000507,(((28:0.02901508,(((80:0.01165246,((((62:0.01020625,23:0.01073991):0.01055804,63:0.05644916):0.005602592,((87:0.004605455,89:0.01737812):9.464665E-4,88:8.219515E-4):0.006685766):0.001026687,((82:0.02520065,67:0.01080653):0.02098517,(((17:0.01191537,78:0.00250003):0.00788234,15:0.01228617):0.01695981,(((75:0.0064154,76:0.01250279):0.003395524,16:0.01558351):6.175417E-4,77:0.01496358):0.002761626):0.01164963):8.158695E-4):0.009607862):0.01328199,43:0.09513479):8.401958E-4,(55:0.04384076,((((91:0.005263118,96:0.007173797):0.004006539,97:0.01176342):0.007206312,((94:0.001065528,93:0.005357309):6.213089E-4,98:0.01061419):9.652414E-4):0.009878195,(((92:3.000799E-4,90:7.450974E-4):0.006273972,95:0.04696619):0.002854538,99:0.01335799):0.02099982):0.08034923):0.001758613):0.001733364):0.002337289,100:0.03725195):0.001752286,(((8:0.01066961,((22:0.004296415,(19:3.593654E-4,(20:7.758039E-4,21:0.001126164):0.008099638):0.003233944):0.01990485,((50:6.292651E-4,51:0.006285532):0.0107873,42:0.006083805):0.006207391):0.002749768):0.001157961,((7:0.002179125,(48:0.001577307,49:0.001121581):0.009703166):0.005543204,(41:0.03158436,47:0.0188216):0.002083481):4.753383E-4):0.0133369,(64:0.006993576,3:0.01471915):0.01148951):0.006572443):9.521309E-4):8.118988E-4):0.005354644):0.0339381):0.01975346,(81:0.06438531,39:0.05085686):0.005467991):0.01863299,(38:0.0246666,(85:0.03314894,((68:0.002983363,69:0.007079632):0.004297638,70:0.005139233):0.01358479):0.02767025):2.624718E-4):0.001164281):0.001667383,(((((25:0.001727465,24:0.01440074):0.0139832,(26:0.02370906,27:0.01103267):0.004571671):0.003896537,37:0.04454222):9.32192E-4,86:0.01710164):0.003760289,(((((31:0.03488822,(35:0.02343696,71:0.03492527):0.003642874):0.001882205,(58:0.01556279,(84:0.01659884,(74:0.005002578,33:0.003242048):0.01213891):0.009642415):0.00536301):0.001615951,79:0.01994571):0.00517213,65:0.02229547):0.002718934,52:0.01868196):0.005581953):0.002170711):0.00177481):0.002592564):0.004851979,57:0.03390433):0.005738461,1:0.02030593);
[39] tree 'run1.5195000'=[&R] ((((13:9.5399E-4,60:0.02019329):0.02601628,(83:0.02916041,32:0.04088478):0.01024627):1.979368E-4,((59:0.01631168,61:0.003184878):0.0126248,2:0.01980307):0.006560934):0.00644267,(((((((65:0.02219452,(((71:0.03514093,35:0.01644477):0.01228945,31:0.02858695):0.003546252,(58:0.01680394,(84:0.01626913,(74:0.00244243,33:1.833465E-4):0.0122363):0.008688985):0.007426948):0.004059992):5.274109E-4,79:0.01606043):0.00248101,52:0.02160402):0.007807008,((39:0.04503568,(85:0.03299884,((68:0.002568656,69:0.005938504):0.007071848,70:0.01199663):0.02094376):0.01505784):0.01115991,((38:0.02455491,(81:0.0441598,(((40:0.03485508,(54:0.003722917,53:0.009296807):0.02722361):0.02705954,(46:0.01199252,((45:0.01206533,44:0.002702725):0.007034988,14:0.04356035):0.004206675):0.04723031):0.006223948,(34:0.0228614,(((100:0.03413652,(28:0.02988202,((43:0.09470404,(((((98:0.01237388,(93:0.00469138,94:0.004509681):0.004103148):0.005887171,97:0.01258324):0.002899108,(91:0.009437571,96:0.005950363):0.004983442):0.008482748,(99:0.008872174,((92:4.88621E-4,90:9.980428E-4):0.009302823,95:0.02328908):0.006723915):0.0125191):0.07749442,55:0.04364225):0.00153428):5.913294E-4,(80:0.002037984,((82:0.01964738,67:0.0229322):0.01589721,((((62:0.009333638,23:0.01365144):0.00405468,63:0.05619357):0.008977511,(87:0.00429976,(89:0.009403439,88:0.001095485):0.005014884):0.008052594):0.003480356,(16:0.01551295,(77:0.009694757,((75:0.01065594,76:0.007265356):0.002766226,((78:0.00703901,17:0.01473218):0.00352441,15:0.02555343):0.004906307):8.739663E-4):0.00150311):0.01789865):0.002257172):0.005145578):0.01854005):0.001721218):4.600945E-4):0.003181182,(((8:0.008380918,((22:0.01399265,(19:4.08977E-4,(20:0.004428534,21:5.659238E-4):0.001631521):0.004127355):0.01372155,((50:0.002625216,51:1.890078E-4):0.009095576,42:0.003549654):0.00290577):8.016233E-4):0.003157483,((7:0.002118102,(48:0.00118333,49:0.00165823):0.008152084):0.01171513,(41:0.0646083,47:0.01321931):0.001127637):1.034691E-4):0.007646285,(64:0.006709863,3:0.008158989):0.0113716):0.00707383):0.001917748,(9:0.006643399,56:0.07991638):9.849174E-4):7.07365E-4):0.03887105):0.0239154):0.002432129):6.521495E-4,(73:0.02448509,((12:0.01764478,(18:0.01249494,(4:0.02731585,(5:0.01013558,(30:0.007724175,29:0.01053673):0.004199294):0.007030798):0.01863491):8.090897E-4):0.002017947,(36:7.048777E-4,6:0.003238405):0.02299947):0.001540709):0.003172526):5.325507E-4):0.005316062):0.001899597,(((66:0.0224493,11:0.01283663):0.01766769,10:0.02734699):0.001266519,(((24:0.01564323,25:0.01887812):0.001456697,(27:0.01273709,26:0.01736346):0.008100367):0.003948187,(37:0.04520233,86:0.0170242):0.005495036):0.002892031):0.001642688):0.002412019,(72:0.02403045,101:0.02055773):0.001221842):0.00161152,57:0.03724383):0.002971408,1:0.01397213);
[40] tree 'run1.5200000'=[&R] ((((83:0.03055541,32:0.03142863):0.01117,(13:0.01930536,60:0.008442357):0.02648916):0.001175501,((59:0.01709201,61:0.002564558):0.01533584,2:0.02075043):0.006099199):0.005623832,(((((((79:0.02149586,((((71:0.05554859,35:0.02031484):0.01475097,31:0.03410453):0.006757635,(58:0.01760783,(84:0.01704743,(74:0.005371512,33:4.952299E-6):0.01140963):0.008074593):0.009980685):4.369121E-4,65:0.01576768):0.002899959):0.002640417,52:0.01112829):0.008658653,(((((40:0.03652251,(54:0.002906281,53:0.01012034):0.03082926):0.02835403,((46:7.886425E-4,14:0.04483163):0.01026511,(45:4.954429E-4,44:0.002571168):0.01083585):0.05103215):0.006521694,((34:0.02077183,(((100:0.03576957,(28:0.03414501,((55:0.04573005,(((((93:0.001182119,98:0.01453451):0.002327874,94:0.007616012):0.0078556,(91:0.007557406,96:0.01132397):0.009527508):0.00295914,97:0.008620642):0.02406287,(99:0.006438875,((92:9.014483E-4,90:6.593986E-4):0.007228379,95:0.03782678):0.005607068):0.0019404):0.08451279):0.007199859,((((((62:0.009627164,23:0.008258014):0.005047134,63:0.05114385):0.01267807,((67:5.423776E-4,82:0.03151007):0.02862007,(16:0.01625507,(77:0.009731981,((75:0.01056959,76:0.006441053):0.004809665,((78:0.004949854,17:0.01264577):0.003556029,15:0.008812808):0.007556808):5.56133E-5):0.002372147):0.01571874):2.999785E-4):0.004138891,(87:8.891684E-4,(89:0.01185022,88:0.001861002):0.001018558):0.007845786):0.002875265,80:0.03325323):0.02878931,43:0.09923457):0.001054729):0.003376009):0.002879219):2.372906E-4,((((41:0.05099813,47:0.0104655):0.006361207,(8:0.01258494,((22:0.01582356,(19:3.456393E-4,(20:2.144476E-4,21:0.002174788):5.627489E-4):0.004304396):0.01384767,((50:5.433534E-4,51:0.00105394):0.01337342,42:0.004236117):0.001779772):0.001286517):0.00297937):3.543024E-4,(7:0.005242489,(48:0.001374961,49:0.002658504):0.01067963):0.01023028):0.008275831,(64:0.004900766,3:0.01673122):0.00976977):0.00382371):9.746235E-4,9:0.00796951):0.001082023):0.003548088,56:0.07021167):0.03780475):0.03249528,81:0.04694298):0.008585873,((38:0.02663677,(73:0.02565643,((12:0.01848888,(18:0.01518903,(((29:0.01191425,5:0.01062045):0.002114547,30:0.002530707):0.01244092,4:0.03030264):0.01773895):0.003498866):0.00637865,(36:8.185812E-4,6:0.003533553):0.01822717):0.00106163):0.00310677):6.933431E-4,(39:0.05224117,(85:0.0279619,((68:0.003789192,69:0.006222595):0.002210028,70:0.009693706):0.02115383):0.01442528):0.01022662):2.607918E-4):0.005722336):0.001747804,(86:0.01496582,((37:0.04736475,(24:0.01639159,(27:0.01383304,26:0.01720594):0.009174243):0.0094689):4.317165E-4,25:0.01499623):0.00251109):0.001999793):0.001051089,((66:0.02256311,11:0.0374985):0.01648721,10:0.02865523):0.002291103):4.987757E-4,(72:0.02665379,101:0.02222123):0.001204413):0.006316963,57:0.03902553):0.005292475,1:0.01878581);
[41] tree 'run1.5205000'=[&R] ((((83:0.02812808,32:0.03168467):0.01164865,(13:0.01288204,60:0.01809782):0.01831601):1.233308E-4,((59:0.01608291,61:0.004944347):0.01447799,2:0.01743396):0.00783919):0.00445826,((((((86:0.01508774,37:0.04728757):3.04296E-4,((27:0.006999192,26:0.01734611):0.008328689,(25:0.005827115,24:0.0174172):0.00402604):0.003566182):0.002987563,(((52:0.02169922,((((71:0.03946402,31:0.03438238):0.009332831,35:0.02139658):0.004661293,65:0.01587569):0.002248693,(58:0.01775127,(84:0.02015279,(74:0.006959441,33:4.172748E-5):0.008417652):0.005248558):0.007387677):0.001238697):0.005120991,79:0.02529628):0.002112342,(81:0.04677016,(((85:0.03836968,((68:0.008883922,69:0.01121869):0.003947639,70:0.009811831):0.02011633):0.01603146,(39:0.05279373,38:0.01719838):0.00373404):0.001582107,((((40:0.02190611,(54:0.0076486,53:0.005763637):0.02984476):0.02541278,(((45:7.807209E-4,44:0.002576812):0.01331964,46:4.723236E-4):0.006497025,14:0.05463118):0.03933876):0.00154196,((34:0.01896733,(9:0.01137069,((100:0.03654987,((((((62:0.009705595,23:0.01401553):0.007273238,63:0.04874181):0.01218322,((77:0.006455342,((17:0.02432118,(15:0.01207302,78:0.007898797):0.003275102):0.008866909,(16:0.01638749,(75:0.01010605,76:0.005331176):0.002153573):5.805138E-4):7.676627E-4):0.01175366,(67:0.0138875,82:0.02081384):0.01554047):0.003801923):0.001631923,((87:0.003451157,(89:0.009502418,88:0.002817445):0.004501823):0.006503944,80:0.01476015):0.00392504):0.02682242,(43:0.1156592,(55:0.0562241,((97:0.006591222,((91:0.00681554,96:0.008059428):0.01505815,((94:0.004719685,93:0.001131112):0.00401004,98:0.007896515):0.003802631):0.002782912):0.01865819,((99:0.008308735,95:0.03767829):0.002373465,(92:0.001180444,90:3.017212E-4):0.01467497):0.01965932):0.07982352):0.004292852):0.001429654):0.001961717,28:0.03442318):0.002960474):0.004660415,((((7:0.002427601,(48:0.002128741,49:0.00528954):0.01325325):0.006441132,(8:0.01268747,((22:0.01520222,(19:5.760991E-4,(20:3.640867E-4,21:0.005629387):0.002084817):0.01033723):0.01011915,((50:1.511609E-4,51:8.41574E-4):0.01348237,42:0.004270628):0.005947621):0.00378896):0.001562151):9.601367E-4,(47:0.006157037,41:0.05348161):0.007792698):0.01455755,(64:0.007351031,3:0.01389007):0.01268363):0.005774426):6.443579E-5):4.845795E-4):0.007903088,56:0.07078368):0.02883073):0.04431126,(73:0.02586545,((12:0.01472803,(18:0.01571949,((5:0.008612148,29:0.01164869):5.83459E-4,(30:0.005262131,4:0.04587298):4.214611E-4):0.03585665):0.001291078):0.002997871,(36:1.019222E-4,6:0.004496276):0.01578832):0.00245864):0.005750878):0.002294523):0.001385906):0.007159417):9.396912E-4):5.31359E-4,((11:0.03820772,10:0.02169075):0.002654803,66:0.03910294):0.001216922):0.001906514,(72:0.01879898,101:0.02488891):9.603068E-4):0.005129742,57:0.03934347):0.005335592,1:0.01893886);
[42] tree 'run1.5210000'=[&R] ((((13:0.01580367,60:0.02662252):0.01917416,((59:0.01620157,61:0.002302039):0.0171052,2:0.01912898):0.00373278):3.973146E-4,(83:0.02249112,32:0.03191845):0.0117346):0.003777507,((((((66:0.02506716,11:0.03696209):0.001461829,10:0.02775542):0.002975747,((52:0.01832801,((65:0.01644485,79:0.02548292):0.003956957,((58:0.01685455,(84:0.02030149,(74:0.005997094,33:1.425002E-4):0.01149659):0.0123999):0.01342267,((71:0.0397552,35:0.02002876):0.004707493,31:0.03463606):0.001780262):0.001042858):0.009402064):0.009345437,((((81:0.04615009,38:0.01387354):0.005658869,39:0.05183379):0.001326391,(85:0.04190932,((70:0.008574873,69:0.00932328):0.003194673,68:0.01012678):0.0238332):0.01830179):0.002411777,((((40:0.02206774,(54:0.008764495,53:0.005978338):0.03006496):0.02600293,((14:0.0555129,46:8.985224E-4):0.009301944,(45:0.01103118,44:2.714188E-5):0.01999913):0.05567646):0.006581032,((((((((62:0.004686715,23:0.01227087):0.008889271,63:0.04910144):0.01201124,((82:0.0375351,((77:0.003669805,(16:0.01650841,(75:0.01018062,76:0.0064824):0.003168552):0.00129008):2.622512E-4,((78:0.00351107,17:0.02040034):0.003223275,15:0.01341525):0.01223042):0.004451068):0.01002192,67:0.03850214):0.001824023):0.002145979,(((87:2.187825E-4,89:0.01083536):0.004803846,88:0.007981159):0.004367068,80:0.01315646):0.003360931):0.02117127,(55:0.04903219,((((98:0.006223297,((94:0.007137679,93:0.002488888):0.003959405,97:0.02384814):0.001603694):0.001630794,(91:0.006676587,96:0.01187442):0.01275334):0.008966313,((95:0.0379563,(92:0.00212988,90:0.002126296):0.009679351):0.003016207,99:0.008216932):0.01714117):0.06104771,43:0.1165125):0.004894569):0.001280605):0.002194782,28:0.03747416):0.002755277,100:0.03851454):0.002129413,(((56:0.07143915,9:0.006959045):0.003469993,34:0.01910727):0.004198922,((((7:0.004844118,(48:9.636475E-4,49:8.965387E-4):0.01012963):0.007032952,(8:0.01278108,((22:0.01531439,(21:0.002174158,(20:2.521825E-4,19:0.005182192):6.168998E-4):0.01060445):0.01992795,((50:0.0022441,51:7.158547E-4):0.01402164,42:0.005535332):0.005719183):0.001759494):0.004848004):2.69635E-4,(47:0.007633668,41:0.03300004):0.009372152):0.01430238,(64:0.01014155,3:0.01399255):0.01085755):0.004107781):2.626863E-4):0.03517672):0.03388058,(73:0.02241143,((12:0.02034939,(18:0.01583548,(((4:0.04148823,5:0.01483997):0.001685257,29:0.01216445):0.008064802,30:0.003873316):0.02607331):0.002544375):0.001025357,(36:1.264484E-5,6:0.007161599):0.01912527):0.002734445):0.003110415):0.001113451):0.006143942):0.001346568):4.21197E-5,(86:0.01395464,(((27:0.003479959,26:0.0123319):0.01114145,(25:0.001079334,24:0.00820239):0.008992486):0.001719636,37:0.04766808):0.002933121):0.008314):0.002079723,(72:0.02100928,101:0.01270871):0.005260408):0.00482097,57:0.03963376):0.00671105,1:0.02231762);
[43] tree 'run1.5215000'=[&R] ((13:0.01518765,60:0.02592319):0.0197345,(((((((38:0.01087314,81:0.04435116):0.008342166,(39:0.06839132,(85:0.04129221,(70:0.004029592,(69:0.00796147,68:0.004701603):0.002114948):0.02162563):0.01881484):0.004099798):3.521005E-4,((((40:0.02494491,(54:0.00405604,53:0.01032131):0.04042132):0.03185769,((14:0.0549228,(45:0.001950959,44:0.01054576):0.009198517):0.001661299,46:0.008857063):0.05350619):0.006715843,((((9:0.007893567,56:0.07819677):0.001425582,34:0.01856077):0.001315811,(((7:0.001098124,(48:0.001837454,49:2.271736E-4):0.005612067):0.0101442,((8:0.01236818,((22:0.004601255,(19:0.001028768,(20:4.39198E-4,21:0.001393212):0.007244033):0.00432564):0.01891638,((50:8.906018E-4,51:0.00329473):0.01653305,42:0.003963949):0.006803281):0.002836149):7.779529E-4,(47:0.01055659,41:0.04357207):0.003887416):3.142895E-4):0.0150226,(64:0.009886749,3:0.01279805):0.01043432):0.007688816):0.004271223,(((((((62:0.01179025,23:0.008688363):0.01026543,63:0.04718747):0.01167577,((87:0.003058148,88:0.003823657):0.002507901,(80:0.02109559,89:0.01621572):0.002218588):0.008445956):0.001710886,((82:0.03968857,67:0.03434891):6.84896E-4,(16:0.01423297,(((15:0.00709919,17:0.02603901):0.01567545,(77:0.007163639,78:0.01458209):0.001320858):9.069695E-4,(75:0.01338226,76:0.006560385):0.005441484):0.001781019):0.009784428):0.002583062):0.02019086,((43:0.1119709,55:0.06309573):0.00166035,(((97:0.0133896,(91:0.00592595,96:0.01341364):0.005349011):0.004665292,((93:0.001677026,94:0.001925411):0.002067631,98:0.006464805):8.635429E-4):0.0105693,(((92:7.329348E-4,90:0.00110007):0.009270133,95:0.03447939):0.003886098,99:0.01732327):0.007206324):0.08654825):0.001435593):0.005329033,28:0.04175325):0.002229018,100:0.03701324):0.002210224):0.03380553):0.03150037,(73:0.02153783,((12:0.01752255,(18:0.01742444,((30:0.004466871,(29:0.01475509,5:0.005639218):0.002030319):0.004867056,4:0.03987102):0.01957978):0.003047525):0.004791618,(36:0.001260951,6:0.003912531):0.02585297):0.001259177):0.003943109):0.005539193):0.005892105,(((52:0.01967202,(79:0.01882287,(((58:0.01619756,(84:0.02778399,(74:0.003872376,33:0.002111874):0.01140219):0.004216638):0.01123473,(35:0.02698116,(31:0.03023988,71:0.03820554):0.002433859):0.002911497):0.00430319,65:0.01580383):3.203445E-4):0.008606284):0.007983249,((11:0.0187439,66:0.03009531):0.01337094,10:0.02993087):7.258061E-4):0.001528046,((25:0.008678326,((27:0.001392785,24:0.00620993):0.01983044,26:0.01823837):0.007718367):0.001863339,(37:0.046824,86:0.01140319):0.003820768):0.006625764):0.00167292):0.00156283,(72:0.02019033,101:0.01483093):3.34903E-4):0.005661981,57:0.03808883):0.004926457,((83:0.02309327,32:0.03095544):0.01175609,((59:0.01557003,61:0.002288607):0.01643843,2:0.01540649):0.005148668):0.002096552):0.002378731,1:0.01181157);
[44] tree 'run1.5220000'=[&R] (((((59:0.01615835,61:0.002339793):0.01989019,2:0.01356543):0.002815972,((83:0.02453695,32:0.03077847):0.01383492,((((((37:0.04718486,86:0.01229967):0.001942485,((24:0.01525952,(27:0.003239778,26:0.01592901):0.004621863):0.002112592,25:0.009031947):0.004390043):0.006292401,(((85:0.03471879,(70:0.003152454,(69:0.009444385,68:0.007882722):0.001744039):0.02156696):0.01898365,39:0.06992093):0.001825115,((38:0.001083699,81:0.02928996):0.02144229,((((40:0.02279057,(54:0.006278209,53:0.01987244):0.047498):0.0325702,(14:0.06952842,((45:0.005555226,44:0.004750694):0.01395855,46:0.002217275):0.001086155):0.05092379):0.005017401,((34:0.01613166,(9:0.009962079,56:0.07994568):0.002850704):0.001838454,(((((7:0.002764044,(48:0.002337541,49:0.001819477):0.01561072):0.005132116,(8:0.01363745,((22:0.008881498,(19:0.001369622,(20:0.004240838,21:0.001321768):0.007849355):0.006087576):0.01933945,((50:0.003536222,51:0.002182531):0.00940324,42:0.004045799):0.004352978):0.001987944):7.496475E-4):0.00118234,(47:0.01329475,41:0.04640616):0.002544978):0.006078313,(64:0.01010787,3:0.009331052):0.01565001):0.00679602,((28:0.04431263,((55:0.0645069,(43:0.09406563,((((91:0.005074453,96:0.01625398):0.009842366,((98:0.004958032,94:0.003053045):0.005408683,93:0.005613059):0.01081165):1.803429E-4,97:0.0119709):0.01669731,(((92:0.00136297,90:3.009513E-4):0.01147203,95:0.02738354):0.002488409,99:0.007193641):0.01517403):0.06804663):0.01076075):0.002037895,((((62:0.004307774,23:0.01809126):0.01841077,63:0.04310324):0.009346216,((88:0.002988781,89:0.01657839):0.007917446,(80:0.01345373,87:0.003440406):0.005193196):0.004261405):0.001335708,((82:0.03930261,67:0.01757094):0.01307903,((15:0.008706163,17:0.02201563):0.01485097,((77:0.004104726,((75:0.01348648,76:0.009579736):0.002069074,78:0.01115821):0.001162865):0.005154043,16:0.0145513):6.026457E-4):0.01261824):0.001094488):0.02113313):0.001946723):0.002191855,100:0.03761215):0.001459196):5.146836E-4):0.02768836):0.0393748,(73:0.01509767,((12:0.02228052,(18:0.009601247,((5:0.01371137,(29:0.0244812,30:0.00827713):0.001994379):0.003634415,4:0.02160504):0.02001769):0.003327009):0.001974961,(36:0.001691331,6:0.004000037):0.02643118):0.001488054):0.00831832):0.001426088):0.001551535):0.005790063):7.597062E-4,((52:0.02459256,(((58:0.01655983,(84:0.01851072,(74:0.008256531,33:0.001744751):0.01074665):0.005207019):0.0167671,((71:0.07486569,35:0.0275846):0.006879254,31:0.03050846):0.003939099):1.13438E-4,(65:0.01764365,79:0.01924386):0.006293333):0.007713004):0.004293837,((66:0.02785982,11:0.01101869):0.01893293,10:0.02217479):0.001116195):0.001621175):0.002017477,(101:0.02063976,72:0.02381987):0.001282476):0.004233633,57:0.04028359):0.009379896):3.223449E-4):0.003809369,13:0.02993285):0.001388405,60:0.02378353,1:0.01340642);
[45] tree 'run1.5225000'=[&R] ((((83:0.02896691,32:0.03255727):0.01042035,(((((((66:0.02915518,11:0.02685548):0.007805565,10:0.02651821):0.001839031,(52:0.03074073,(((71:0.07709622,65:0.008620125):0.009968146,((58:0.01751688,(84:0.02632882,(74:0.007503897,33:0.001234197):0.01668937):0.004355761):0.01062627,(35:0.02987405,31:0.03276434):0.007610398):0.00127267):0.00261909,79:0.008422062):0.002816288):0.006567986):2.901117E-4,(((37:0.05216878,((27:0.01292805,26:0.01664046):0.009847482,(25:0.005673259,24:0.01492703):0.003008173):0.001319578):0.005372526,86:0.02516772):0.001420199,(((38:0.01405617,81:0.03048364):0.02666517,(73:0.0184087,((12:0.02356819,(18:0.009086176,((30:0.003024005,(29:0.01662257,5:0.008113991):8.27962E-4):0.0185825,4:0.01468605):0.006370782):0.0027367):1.903755E-4,(36:5.026652E-4,6:0.002308803):0.02597247):4.832541E-4):0.005493329):0.003068431,(((85:0.03672531,(70:0.006309508,(69:0.00999021,68:0.003315891):0.004259058):0.02108243):0.01654347,39:0.0951196):0.009758505,(((40:0.0263155,(54:0.005228105,53:0.005611895):0.0364153):0.02926059,(46:0.01399435,(14:0.07311049,(45:0.00622507,44:0.003756767):0.008336605):0.007306319):0.05686922):0.002997666,((((28:0.04687362,((82:0.04514196,(67:0.03755791,(((80:0.01395823,((89:0.01826862,87:0.001149551):0.001298116,88:0.004519169):0.01135101):0.003830593,((15:0.008216767,17:0.02589193):0.008383168,((77:0.004132765,((75:0.01674383,76:0.007786414):0.002323424,78:0.01005697):0.002996113):0.001577775,16:0.01539227):0.005420158):0.01159291):0.001752764,((62:0.01577627,23:0.01502075):0.008196471,63:0.05813847):0.009530283):0.003531791):0.007352935):0.02235449,(55:0.06823498,(43:0.09950202,((((94:8.961023E-4,93:0.003061152):0.005979076,98:0.008022088):0.006786417,(97:0.0148689,(91:0.004846527,96:0.007122725):0.006512695):0.009144199):0.01050642,((95:0.03435202,(92:0.001358292,90:0.001204761):0.01596191):0.005025567,99:0.007609387):0.01321429):0.07921538):0.00634814):0.003189503):0.001931136):0.001064654,100:0.03120908):9.764447E-4,((34:0.02228798,56:0.0931333):0.002586999,9:0.01065072):7.119557E-4):9.431763E-4,((((47:0.01051813,41:0.05993978):0.00389577,(8:0.01181486,((22:0.004235208,(19:8.780111E-4,(20:1.257838E-4,21:0.003886361):0.001282383):0.007320993):0.02486341,((50:0.00169199,51:3.964658E-4):0.01346098,42:0.006173694):0.002564738):0.002380379):4.369433E-4):1.315354E-4,(7:0.001231164,(48:0.002632255,49:0.004473484):0.005618501):0.005987186):0.01623857,(64:0.01069204,3:0.01671769):0.01200919):0.006661807):0.03347396):0.04213421):0.00442537):0.006559207):8.256428E-4):0.001869563,(101:0.02183261,72:0.02519651):0.001851242):0.002136337,57:0.04261172):0.008583109,((59:0.02179293,61:0.004748368):0.01372729,2:0.01495906):0.004587681):0.00107233):0.005150214,13:0.03008511):0.008943441,60:0.02478592,1:0.008447287);
[46] tree 'run1.5230000'=[&R] (13:0.03941754,((((83:0.0276842,32:0.03111557):0.009249343,((59:0.01655802,61:0.003490064):0.01441707,2:0.02096142):0.004500456):4.700877E-4,(((((10:0.02515195,(11:0.0319704,66:0.01082691):0.02023438):0.003216438,(52:0.02937947,((79:0.01313166,(71:0.04450536,65:0.01232086):0.002745346):0.009576861,(((84:0.008082262,(74:0.007171609,33:0.002706125):0.01878674):0.002974737,58:0.01403505):0.01419741,(35:0.02855117,31:0.03144099):0.003451856):0.001232343):0.002575029):0.005604294):7.26412E-4,(((37:0.04985864,86:0.02039338):0.00412765,((27:0.007486576,26:0.01731243):0.009675213,(25:0.008879559,24:0.01517491):0.005354065):0.003760631):0.006210584,((73:0.01749439,((12:0.0178227,(18:0.008683822,((5:0.01166287,(29:0.01439129,30:0.002016564):0.002473064):0.01324914,4:0.04072109):0.01464505):0.00160483):0.003925265,(36:1.498271E-4,6:0.004669914):0.02206642):0.001732833):0.005571213,((85:0.03308371,(70:0.007518387,(69:0.002512387,68:0.003464846):0.003490366):0.01707773):0.0358491,((39:0.05170752,(((40:0.02849558,(54:0.004996594,53:0.007930866):0.03755199):0.01757244,(((((47:0.01006999,41:0.03244052):0.002213975,((8:0.01129167,((22:0.01212022,(19:8.007604E-4,(20:0.002239672,21:4.291606E-4):0.00115411):0.004337512):0.01603811,((50:0.002079528,51:9.085172E-4):0.01387055,42:0.006373064):0.004249995):0.003644066):0.006387296,(7:4.754196E-4,(48:0.004143033,49:0.001670527):0.009245044):0.002956337):8.282794E-4):0.01533935,(64:0.0103711,3:0.01626507):0.01028627):0.002784786,((9:0.01099001,56:0.08900917):3.291019E-4,34:0.02130103):0.002239424):2.421035E-4,((((67:0.03440199,((82:0.04665763,((15:0.02948207,17:0.03495793):0.01387552,((16:0.01485796,78:0.007543813):0.001556885,(77:0.005268446,(75:0.01104952,76:0.007214574):0.007118942):0.003883948):0.004468818):0.008934902):9.045701E-4,(((62:0.008418919,23:0.01764425):0.01614981,63:0.05556398):0.00608187,((89:0.023848,(87:7.422502E-4,80:0.008993332):8.643537E-4):4.456062E-4,88:0.001204175):0.007665789):0.001084919):0.002296192):0.02136459,(55:0.08018208,(43:0.1143467,(((((94:7.288438E-4,98:0.0128771):0.003597409,93:0.00193523):0.004009395,97:0.01719392):5.372755E-4,(91:0.004423788,96:0.007179399):0.006779832):0.01004117,((95:0.02932999,(92:0.00539973,90:1.502453E-4):0.008339324):0.00816996,99:0.008483148):0.01090614):0.08014318):0.006606768):0.002116189):0.002726739,28:0.02790519):0.006761274,100:0.03123402):0.004262585):0.04639275):0.003162454,(((45:0.001805069,44:0.002821304):0.007980024,46:0.01145014):0.002955547,14:0.06987302):0.04211031):0.01943941):0.01726987,(38:0.003543415,81:0.01768299):0.0193356):0.002885311):3.437776E-4):0.001508005):5.209589E-5):0.006944238,(101:0.02447237,72:0.02608361):0.001769265):0.004331841,57:0.04072479):0.00604767):0.00413326,60:0.02906729):4.561246E-5,1:0.01231365);
[47] tree 'run1.5235000'=[&R] ((((60:0.03640351,((59:0.01837508,61:0.002181928):0.02779151,2:0.01585236):0.0070489):0.003907829,13:0.02930481):2.522553E-4,(83:0.03044783,32:0.04554152):0.01436273):0.002048971,((((((37:0.05533007,86:0.01979013):0.007509363,((24:0.01684019,(27:0.01720292,26:0.02406974):0.007815021):0.001020596,25:0.01899821):0.007026755):0.006675777,(((85:0.04465446,(70:0.006554624,(69:0.003762037,68:0.005188781):0.002338647):0.02962436):0.02876373,(38:0.0204445,81:0.0353914):0.01401007):5.428482E-4,((73:0.0194142,((12:0.01977854,(18:0.01116814,((5:0.01294274,(29:0.009398088,30:0.003321065):0.003218896):0.006982111,4:0.03023439):0.01739731):0.001960136):0.002010496,(36:1.21422E-4,6:0.01142879):0.02364192):8.944347E-4):0.003120979,(39:0.05505465,(((46:1.422467E-4,(14:0.0808796,(45:0.0102443,44:0.00545592):0.006447011):8.783554E-4):0.04342995,(40:0.03289292,(54:0.005557299,53:0.01112186):0.03616929):0.02785712):0.00519597,(((((((8:0.01954947,((22:0.01345028,(19:0.003712905,(20:6.248658E-5,21:8.70577E-4):5.315425E-4):0.00978126):0.02210392,((50:0.006181733,51:0.001008288):0.005317034,42:0.005284948):0.00280755):0.004743872):5.707703E-4,(7:0.004045342,(48:0.003296839,49:0.003531146):0.009648292):0.007521572):5.749435E-4,(41:0.05533947,47:0.01791369):0.001374738):0.0149106,(64:0.01150921,3:0.01804998):0.01006024):0.005054634,((55:0.1084284,((43:0.1219283,(((97:0.01914396,((98:0.007170021,94:0.002929729):6.918325E-4,93:0.01180462):0.01344441):0.001599172,(91:0.004542418,96:0.00928959):0.003547962):0.01120142,((95:0.03254863,(92:5.808552E-4,90:2.268236E-4):0.008769512):0.003543069,99:0.0111617):0.01632276):0.0882479):0.01458304,(67:0.03817722,((((62:0.009043007,23:0.008985425):0.008764217,63:0.0616615):0.01863119,(82:0.05177778,((15:0.02081484,17:0.03884751):0.02017933,((77:0.01216653,(75:0.009447755,76:0.0100993):0.006823503):0.001840321,(16:0.01607703,78:0.006591159):0.002620724):0.005437438):0.02199326):0.002631302):0.001074736,((80:0.01567983,87:0.002901217):0.003815875,(88:0.001805405,89:0.02291112):0.003047608):0.0118841):0.003081481):0.02461486):6.087718E-4):0.001794343,28:0.04329035):0.006153333):0.001477525,((9:0.008818892,56:0.09877693):0.003147206,34:0.02293514):0.001026222):2.69932E-4,100:0.03417234):0.04353656):0.02068023):0.02448781):0.001398512):0.004597156):0.001900381,((10:0.02537375,(66:0.02976727,11:0.02653039):0.01767704):0.003678422,(52:0.0179279,((71:0.06605579,65:0.01638155):0.004771048,((((84:0.01374635,(74:0.005401106,33:0.00195597):0.01903533):0.007381956,58:0.02378305):0.008897792,31:0.0383234):0.002651844,(35:0.03048481,79:0.02393974):0.001791029):0.001690938):0.003563958):0.01365672):0.002271552):0.00367995,(101:0.02715794,72:0.02130006):0.001840607):0.005659175,57:0.04117115):0.006711334,1:0.02785348);
[48] tree 'run1.5240000'=[&R] (60:0.04151317,(((83:0.02629077,32:0.0378112):0.009802723,((((((85:0.04762787,(70:0.004809698,(69:0.002963664,68:0.003566251):0.002058657):0.02016548):0.02555433,((38:0.003370033,81:0.02938398):0.01345992,((73:0.02341208,((12:0.01775058,(18:0.007674186,((5:0.006973028,(29:0.004084008,30:0.002698924):0.006625361):0.004138628,4:0.02716469):0.03285698):0.001790739):0.001508627,(36:2.259354E-4,6:0.01177658):0.01962888):0.001351694):0.005221662,(39:0.04348211,(((46:0.006585719,((45:0.001235325,44:0.001634693):0.01932571,14:0.06715091):0.01747974):0.03605805,(40:0.0273096,(54:0.01154758,53:0.006899646):0.03049116):0.02440444):0.006240977,(((((((7:0.004436827,(48:2.449439E-4,49:0.001531561):0.006295743):0.01153848,47:0.01667686):7.60095E-6,(8:0.01642857,(((22:0.01183491,(19:0.002566483,(20:5.489223E-4,21:0.003611452):0.003878797):0.003547173):0.01493021,((50:0.003432846,51:4.409295E-5):0.009327103,42:0.005747832):0.004597814):0.006398354,41:0.04485562):0.001687948):0.001306044):0.009778907,(64:0.01108383,3:0.01262209):0.01241304):0.004896647,(((((67:0.03169693,((87:0.002231921,(80:0.0130183,(89:0.01873316,88:0.004829657):0.003263387):4.035613E-4):0.01129225,(((62:0.006480557,23:0.009968881):0.009882237,63:0.04575021):0.004664492,(82:0.04134206,((77:0.01010135,((75:0.009601602,76:0.01021471):0.002517712,(15:0.0114776,17:0.02324055):0.006757345):0.00172975):0.002041476,(78:0.01156901,16:0.007003035):0.009446902):0.00613584):0.006815614):3.698929E-4):0.001113105):0.02171586,(43:0.09940204,(((97:0.006241717,(91:0.004445981,96:0.007564856):0.005037498):0.009931646,(98:0.006111373,(93:0.002487093,94:0.001952011):0.002469407):0.002800342):0.005711871,((95:0.04640176,(92:0.001975893,90:7.845187E-4):0.004645187):0.002719694,99:0.01176423):0.01032009):0.07326849):0.009400056):0.001137276,55:0.09002351):0.002516587,100:0.03646483):4.203662E-4,28:0.03594214):0.004066801):0.00143073,34:0.01917725):3.657362E-4,(56:0.0812915,9:0.006421743):0.001533598):0.02895801):0.01388228):0.0196732):5.167193E-4):0.003191383):0.003029596,((((52:0.01869514,((71:0.05084938,65:0.006502454):0.009816137,((58:0.01974586,(84:0.01488638,(74:0.00541123,33:0.001004139):0.02176679):0.003756527):0.01199373,(31:0.03274053,(35:0.02531025,79:0.003370542):0.006232296):0.003337128):0.00148588):0.004760578):0.008300348,(11:0.05109735,10:0.02116744):0.00896398):2.018575E-4,66:0.03069611):4.326108E-4,(((24:0.02495634,((27:0.01304967,26:0.007071585):0.009234018,25:0.01223959):0.0078499):0.002582618,37:0.04631606):0.002175706,86:0.01643091):0.004013505):3.221409E-4):0.004569629,(101:0.02272252,72:0.01690137):0.002691878):0.003368439,57:0.03418266):0.006818711,13:0.02433054):2.634624E-4):0.001171939,((59:0.01525605,61:0.003332233):0.0129242,2:0.01379366):0.00790664):0.007574027,1:0.007946612);
[49] tree 'run1.5245000'=[&R] (60:0.02713535,((13:0.0314788,(((59:0.01759425,61:0.00280068):0.01476235,2:0.01471464):0.005018958,(((((((25:0.01305681,24:0.02133705):0.002785832,(27:0.01354238,26:0.01284234):0.008850426):0.00867794,(86:0.01587211,37:0.04863617):0.006051123):0.003424499,(((85:0.04294685,(70:0.00488586,(69:0.006448055,68:0.00836296):0.005514747):0.02338858):0.02566622,(38:0.009248758,81:0.02886746):0.01830062):7.182562E-4,((73:0.01703031,((12:0.01754515,(18:0.01115328,(((30:0.008683042,29:0.01937824):0.00245721,5:0.004842652):0.009761821,4:0.02352821):0.01324731):0.002552095):0.001363781,(36:0.001931168,6:0.00113923):0.0196386):0.001669037):0.003551807,(39:0.04638533,(((46:0.003935953,(14:0.05542757,(45:0.004292265,44:0.001118953):0.01192023):0.00504532):0.03359995,(40:0.02840172,(54:0.01818431,53:0.004040005):0.02442785):0.02706044):0.008445435,(((((7:0.001302395,(48:4.420091E-4,49:0.001784372):0.008920922):0.006869851,((41:0.0520466,47:0.009530024):3.003862E-4,(8:0.01752547,((22:0.009535143,(19:0.002642203,(20:3.626994E-4,21:0.001496847):0.006695497):0.007335384):0.009795835,((50:0.007629994,51:6.437883E-4):0.01327497,42:0.006080405):0.002595302):0.001225644):6.580474E-5):1.289393E-4):0.009484853,(64:0.006512594,3:0.0144186):0.01351506):0.003845534,(28:0.0284608,((((43:0.1060389,((97:0.005206183,((98:0.0046815,(93:0.003189823,94:0.00267929):0.001026743):0.006007687,(91:0.006307692,96:0.01386854):0.01168996):0.006299704):0.00945346,((95:0.04334183,(92:8.352045E-4,90:0.001175664):0.01723016):0.00335875,99:0.0125497):0.01656665):0.07816049):0.006718739,55:0.09454502):0.003677488,((67:0.03540746,(((((75:0.01161737,76:0.002555649):0.004152319,(15:0.01027101,17:0.0238325):0.02286992):0.006464293,(78:0.01097328,77:0.005503292):0.001137235):0.001940262,16:0.01475516):0.0131465,(((80:0.02071586,(88:0.005024633,89:0.01706598):0.001876853):3.187434E-4,87:0.002671598):0.01249988,((62:0.006313857,23:0.01094755):0.006453931,63:0.04880486):0.009114699):0.001439168):0.001242846):0.004187387,82:0.04329147):0.02267812):0.00145325,100:0.03646162):0.00152641):0.004801667):4.777281E-4,((56:0.08636231,9:0.007089243):0.0032011,34:0.02045768):1.13549E-4):0.03181032):0.03314481):0.00346806):0.002663638):0.003380369):0.001557621,(((52:0.01994338,((31:0.03129374,(58:0.0221642,(84:0.01588032,(74:0.003013864,33:0.003103612):0.01051306):0.006998953):0.008292118):0.002137374,((35:0.02700016,79:0.02023199):0.00901025,(71:0.09186052,65:0.00693661):0.002800711):0.002615828):0.002196761):0.008920614,(11:0.03105868,10:0.01976024):0.005336039):9.363339E-4,66:0.03274563):0.00214477):9.112067E-4,(101:0.02302743,72:0.01611679):0.003114438):0.004921253,57:0.0264568):0.00648734):9.900517E-5):0.002815188,(83:0.030747,32:0.03708746):0.0166063):0.01172027,1:0.01067489);
[50] tree 'run1.5250000'=[&R] ((60:0.0157155,13:0.03150211):0.01545628,((((((((52:0.01941175,((71:0.09975103,65:0.0115865):0.006688803,((58:0.017837,(84:0.01724438,(74:0.002898683,33:0.003706041):0.01593403):0.005848191):0.009835928,(31:0.03200401,(35:0.02931938,79:0.0158032):0.004457462):0.002690121):0.003896549):0.001736576):0.009587144,(66:0.03555837,(11:0.03372652,10:0.02188536):0.01458091):0.002304416):0.001287312,(((85:0.04260059,(70:0.005305539,(69:0.007280405,68:0.008200225):0.003595344):0.02722509):0.02635853,(38:2.670351E-4,81:0.00679408):0.02875856):0.004758174,(((((14:0.07049572,(46:0.00551602,(45:0.007765713,44:0.009634366):0.01841978):0.005496446):0.04881437,(40:0.03084133,(54:0.009300173,53:0.006049109):0.02507498):0.0287673):0.01050577,(((((((62:0.009856207,23:0.01188791):0.008588391,63:0.04735434):0.01074472,(((87:0.003018589,(88:0.00278677,89:0.01748922):0.003089958):9.655217E-5,80:0.01659326):0.01083274,((77:0.005867634,((75:0.01425567,76:0.002775171):0.002715546,78:0.01184922):0.002513253):0.002542368,((15:0.01462101,17:0.0172649):0.006703747,16:0.01562417):0.001471293):0.01807721):0.002231729):0.00391116,(67:0.03263642,82:0.05443991):1.368073E-4):0.01656461,(55:0.08390358,(43:0.1151473,(((97:0.01371151,((93:0.002364136,94:0.01636762):0.008007147,98:0.005083625):0.002362406):0.00302102,(91:0.008359199,96:0.01460646):0.009085842):0.008897139,(99:0.00927163,((92:4.609822E-4,90:0.001678457):0.01070736,95:0.04348708):0.008228576):0.008816436):0.092059):0.01002974):0.01466108):0.003392674,100:0.03959355):0.002151884,((28:0.02949511,((((8:0.01315501,((22:0.007648993,(19:0.001881042,(20:0.001108432,21:0.003786476):0.004399617):0.004061263):0.01391569,((50:0.00340031,51:0.001495107):0.008629988,42:0.006602691):0.002702017):0.008419988):5.639118E-4,(47:0.01193111,(7:3.175417E-4,(48:0.002098516,49:0.003830111):0.00975797):0.009400193):7.965067E-4):0.001951401,41:0.08039785):0.007097426,(64:0.009440434,3:0.008484937):0.008662807):0.01081955):3.336127E-4,(34:0.02406554,(56:0.09400531,9:0.006492184):4.402067E-4):0.001930258):6.481857E-4):0.03895976):0.03444263,39:0.04995281):0.008257452,(73:0.030595,((12:0.01632326,(18:0.01737583,(4:0.0255492,(29:0.01161589,(5:0.006962356,30:0.008090115):9.495841E-4):0.01368623):0.02117117):0.001228354):0.003675364,(36:0.002885382,6:0.00476465):0.01659628):0.001312369):0.005906563):0.002451314):0.004145191):1.46335E-5,(86:0.02214636,(37:0.05281386,(25:0.0190962,(24:0.02870827,(27:0.005538741,26:0.0200879):0.006044528):0.004403464):0.004854772):0.001107807):0.004844675):0.002589283,(101:0.02111261,72:0.03207559):0.00220536):0.008195958,57:0.03519432):0.005004997,(83:0.02907558,32:0.04027315):0.01827212):8.778752E-5,((59:0.02203061,61:0.002756325):0.0180996,2:0.01870688):0.005005444):0.001756511,1:0.01818248);
[51] tree 'run1.5255000'=[&R] ((83:0.0253482,32:0.03606965):0.008345376,((60:0.02193608,13:0.007535559):0.02858506,((((((((27:0.01419098,26:0.01918165):0.002846475,(25:0.01373961,24:0.02571185):0.003783617):0.001805568,37:0.04730143):2.848848E-4,86:0.01801515):0.005325516,(((66:0.002184835,11:0.009420048):0.02312649,10:0.02346305):0.003651533,((52:0.01742512,((((31:0.0286636,71:0.05117186):4.582148E-4,(35:0.02625918,(58:0.01697029,(84:0.01511841,(74:0.004352628,33:0.001597116):0.009389396):0.006423912):0.006645932):0.006149491):0.001757954,65:0.01763768):0.002714523,79:0.0266918):8.798108E-4):0.007419566,(((38:0.001084202,81:0.03265399):0.02080688,(((((46:0.002704545,(14:0.06693404,(45:0.002802448,44:5.93065E-4):0.008322167):0.004829531):0.04371939,(40:0.02899255,(54:0.009880707,53:0.002616681):0.04176693):0.02532263):0.006238475,(100:0.03546099,((28:0.0275244,(((34:0.02059434,9:0.006485311):8.005856E-4,56:0.0805486):0.001117115,(((7:0.004351482,(48:5.597318E-4,49:6.159456E-4):0.008145535):0.003886448,((41:0.0539034,47:0.01102774):0.00356806,(8:0.01178196,((22:0.01404813,(19:2.408491E-4,(20:0.002845908,21:1.316741E-4):0.002259429):0.004760958):0.01196174,((50:0.002126743,51:0.001092314):0.01226895,42:0.005913538):0.002743124):0.00244626):0.005895886):6.319467E-5):0.007857414,(64:0.008748836,3:0.008537939):0.007639258):0.001869208):0.001393667):0.002372064,((55:0.07514617,(43:0.1031288,((((93:0.001276205,94:0.001982028):0.01313556,98:0.01236876):0.005550259,(97:0.01231116,(91:0.01232423,96:0.008619313):0.003458445):6.141716E-4):0.005874711,(99:0.008303907,((92:1.375574E-4,90:0.001082842):0.008830091,95:0.01790133):0.01114902):0.009141236):0.07629647):0.006817612):0.002652079,(((88:0.004897209,(89:0.0106769,87:0.006860118):0.003318723):0.003491665,80:0.01425955):0.00543764,(((62:0.00714178,23:0.0150996):0.007536818,63:0.04241175):0.01079011,((67:0.01030249,82:0.01823978):0.02975072,((15:0.01626333,17:0.02018661):0.01522204,(16:0.01777248,(78:0.004167829,(77:0.005255202,(75:0.01276774,76:0.007910259):0.004482342):0.001472375):0.001559502):0.002921668):0.01192095):6.070592E-4):1.925321E-4):0.03357209):0.002139363):0.001094035):0.03392611):0.02657507,39:0.04473901):0.01189347,(73:0.02740166,((12:0.0232946,(18:0.01215293,(4:0.01982962,(5:0.007552787,(30:0.003240147,29:0.009238017):0.008147572):0.00640089):0.01923453):0.001302665):9.67797E-4,(36:5.013612E-4,6:0.004578958):0.01504449):0.001982779):0.006567297):0.001676396):1.167442E-4,(85:0.03876843,(70:0.007618325,(69:0.005234231,68:0.005034119):0.004614493):0.02376034):0.02258722):0.002474713):7.645863E-4):1.755086E-4):0.001667156,(101:0.02484515,72:0.01994052):0.002618105):0.005845215,57:0.03168801):0.007292452,((59:0.01796449,61:0.002800535):0.0136393,2:0.01247618):0.006817373):0.002558994):0.003015672,1:0.01759005);
[52] tree 'run1.5260000'=[&R] (((83:0.02695502,32:0.036225):0.01939254,((60:0.003911341,13:0.003949721):0.03247226,((59:0.02407591,61:0.003412273):0.011236,2:0.01252992):0.006388775):2.408104E-5):0.00159649,((((((((25:0.01773165,(27:0.01816712,26:0.02136468):0.008118643):0.001895782,24:0.01863371):0.005304223,37:0.04750515):7.427996E-4,86:0.01957382):0.004828615,(((66:0.007527491,11:0.02502776):0.02726624,10:0.02457055):0.004912914,((((31:0.02865073,35:0.02647221):0.00238643,(58:0.01926614,(84:0.009271404,(74:0.005247958,33:6.312274E-4):0.016475):0.004934907):0.01383093):0.002786461,((71:0.05139225,52:0.01054472):0.001512355,79:0.03332725):0.003096602):9.99099E-4,65:0.02118607):0.01231181):5.76774E-4):1.624847E-4,((38:0.003288808,81:0.03293656):0.02190094,((85:0.03893539,(70:0.007745445,(69:0.009441107,68:0.002769376):0.004405524):0.02228963):0.02131334,(((((40:0.02524952,(54:0.006707624,53:0.006334519):0.03887377):0.03456877,(46:0.001768102,((45:5.727402E-4,44:1.266922E-5):0.01415848,14:0.04798456):0.01315855):0.04214136):0.001967226,((((((7:0.001487704,(48:0.002837774,49:0.001288727):0.009302054):0.007841459,(41:0.0521225,47:0.008830023):0.005880083):1.941355E-4,(8:0.01074899,((22:0.01483194,(19:9.852971E-4,(20:0.001520694,21:0.003138536):0.006108221):0.006402893):0.0153739,((50:0.001674329,51:5.197539E-4):0.01399833,42:0.003119539):0.005496333):0.002486769):0.001967841):0.008215152,(64:0.008110949,3:0.01165506):0.007562778):0.00766803,((9:0.008891674,56:0.08089551):3.144926E-4,34:0.02068304):6.972136E-4):0.00175084,(((55:0.07546981,((80:0.01062719,(89:0.02222711,(87:0.003759467,88:0.001514589):0.003415628):0.007000871):0.002740483,(((16:0.01580217,((75:0.008929443,76:0.005277186):0.006820455,(78:0.01116933,(15:0.01652821,17:0.02340912):0.01976902):0.001860428):0.001330492):1.613131E-4,77:0.01034548):0.01284869,(((62:0.008253781,23:0.008808115):0.007265968,63:0.03893109):0.01372028,(67:0.002816003,82:0.002791032):0.03553854):1.19535E-4):7.370478E-4):0.03113808):0.002789684,(43:0.103573,((((91:0.005130511,96:0.01009884):0.01185877,97:0.01360319):0.003959399,(98:0.008929546,(93:6.142074E-4,94:0.006076986):0.002420543):0.00174671):0.003069573,(99:0.007494778,((92:3.745956E-4,90:0.001155053):0.006504585,95:0.01789557):0.006323418):0.01467753):0.07945888):0.004276002):0.001817796,(100:0.03082817,28:0.02977809):7.759208E-4):0.002301664):0.03191782):0.03334645,39:0.06277805):0.009753512,(73:0.012555,((12:0.02339492,(18:0.01178325,(((4:0.03151598,30:0.006775829):3.515808E-4,29:0.0101287):0.00619616,5:0.00721437):0.01938627):0.002549612):4.189925E-4,(36:2.344444E-4,6:0.008348449):0.01377962):0.002919927):0.004030108):1.228811E-4):1.191973E-4):0.002255011):0.004125294,(101:0.01451843,72:0.01826634):0.001803906):0.005310239,57:0.0330887):0.004541253,1:0.02135997);
[53] tree 'run1.5265000'=[&R] ((((83:0.03104717,32:0.03142575):0.01157708,(60:0.01490297,13:0.002443266):0.04415108):0.001161583,((59:0.02313031,61:0.003278254):0.01299298,2:0.02560309):0.003362125):3.152112E-4,(((72:0.01941522,101:0.01580738):0.001386585,(((66:0.01122803,11:0.00417871):0.03442392,10:0.02360553):0.004324077,(((85:0.03740619,(70:0.01112502,(69:0.005961328,68:0.005924807):0.007932622):0.02678621):0.02712303,((38:0.01605089,81:0.04727157):0.00173849,((39:0.05754777,(((((((7:0.004104407,(48:0.001422835,49:3.043567E-4):0.008936711):0.009869707,(47:0.00966359,41:0.04708202):0.001049406):1.350463E-4,(8:0.01032682,((22:0.001154728,(19:0.002229447,(20:0.001546533,21:7.09771E-4):0.003509389):0.01037982):0.02068479,((50:0.005969362,51:1.718887E-4):0.00825805,42:0.004922595):0.004263439):0.003509807):0.00159226):0.00777264,(64:0.008831971,3:0.009684015):0.01424354):0.006033635,((28:0.03131599,((55:0.06321476,((88:8.871806E-4,((87:0.001859942,80:0.008326258):0.0106977,89:0.01421982):0.001587381):0.003926087,(((16:0.01518154,((78:0.005343584,((75:0.007991685,(15:0.01587905,17:0.02248971):0.02233182):0.001175656,76:0.00721518):0.002458456):0.001656985,77:0.009677046):7.409081E-4):0.01224648,(67:0.005687422,82:0.008184733):0.03429805):8.6446E-5,((62:0.00547207,23:0.008310951):0.005933808,63:0.04494992):0.006175901):0.002349666):0.03149211):0.001504533,(43:0.09950512,((((91:0.007981699,96:0.009702206):0.006162872,98:0.0179718):0.001946052,(97:0.01276892,(93:9.090571E-4,94:0.006732469):0.002375002):0.003362247):0.007146718,(99:0.006313478,((92:3.749765E-4,90:0.004004741):0.006741599,95:0.03740839):0.01148261):0.01212126):0.07981646):0.01170099):0.001548013):0.002421204,100:0.033755):0.001213549):0.003670645,((34:0.01902652,9:0.006175771):7.71513E-4,56:0.07769346):1.709709E-4):0.03417984,((40:0.03001584,(54:0.006819061,53:0.006787609):0.03700105):0.02608278,(14:0.05272094,(46:0.004862052,(45:0.002082941,44:1.433505E-5):0.01759827):9.935805E-5):0.04128852):0.004726878):0.03096181):0.002947358,((((18:0.01179284,((29:0.006204835,(4:0.03209392,30:0.01049694):0.001994428):0.00911895,5:0.005871967):0.02935067):0.001186359,12:0.0216791):0.00137882,(36:0.00165248,6:0.002552482):0.01699581):9.90685E-4,73:0.02125835):0.002125686):0.003991594):6.863356E-4):0.003549761,(((37:0.04563936,(24:0.01782171,((26:0.01231746,27:0.03002037):0.006977301,25:0.01703523):0.00245486):0.002022844):0.003774819,86:0.0149283):0.003014597,(((65:0.02035398,((58:0.0212929,(84:0.02284766,(74:0.007421838,33:0.001933315):0.01716579):0.007990532):0.01448206,(31:0.02681089,35:0.02430859):0.002008493):0.001760207):6.338629E-4,79:0.009861831):9.823189E-4,(71:0.05182241,52:0.01597228):8.452151E-4):0.007164111):9.731636E-4):2.814441E-4):0.002791637):0.002772446,57:0.03178912):0.003501471,1:0.01554953);
[54] tree 'run1.5270000'=[&R] ((((59:0.01175516,61:0.00152318):0.01659148,2:0.01739722):0.004721513,((83:0.02985702,32:0.02424396):0.01145608,(60:0.01026792,13:3.272346E-4):0.02681068):0.005478626):0.003135611,(((72:0.01867097,101:0.01727348):0.002467079,(((((85:0.04250476,(70:0.006457497,(69:0.0139405,68:0.002599865):0.001384655):0.02143589):0.04088936,(38:0.01293427,81:0.0384875):0.01185961):0.001034818,((39:0.05464708,(((40:0.03682721,(54:0.005781058,53:0.008525361):0.03674199):0.02609562,(46:6.42513E-4,((45:0.007660483,44:6.890758E-5):0.01050935,14:0.06493361):0.006892045):0.04944402):0.008421248,(((((8:0.009930955,((22:0.004700321,(19:7.495893E-4,(20:3.07516E-4,21:0.01113017):0.002214121):0.006065033):0.02207115,((50:0.001887623,51:0.002157464):0.007501213,42:0.005109187):0.006360223):9.271424E-4):0.002409219,((7:0.002566179,(48:9.227574E-5,49:0.01036595):0.01371954):0.007450926,(47:0.01381336,41:0.03679915):0.001214579):0.001147007):0.01152599,(64:0.006651017,3:0.006592319):0.01369753):0.005071737,((9:0.01301305,56:0.08818466):0.001092082,34:0.02498993):0.004985146):0.001052663,((((55:0.06740964,(80:0.01697415,(((16:0.01459957,((78:0.01445326,(((15:0.01926571,17:0.01249235):0.008183941,75:0.01039424):1.789852E-4,76:0.01367106):0.004056254):0.001840314,77:0.006608985):0.001474213):0.01341198,(67:0.01052288,82:0.01563029):0.02219697):0.001277116,(((62:0.006319859,23:0.01642657):0.01131886,63:0.05320319):0.007860217,((88:0.001655726,87:0.003572333):0.002400152,89:0.01706323):0.01147599):0.002857374):0.004105097):0.01957631):0.002983432,(43:0.09669537,((((91:0.007283333,96:0.007775942):0.006395265,97:0.01094482):7.121509E-4,((93:0.008174517,94:0.00647439):7.55039E-4,98:0.009247771):0.003050255):0.0054742,((92:0.003270527,90:0.001892235):0.006416611,(99:0.007648827,95:0.03493629):0.005601067):0.0127713):0.07807691):0.01135991):0.005095597,100:0.03251641):0.001293474,28:0.02863707):0.00223613):0.0364909):0.02264221):0.01480844,(((12:0.02005386,(18:0.01378621,((29:0.00625064,(30:0.007327445,4:0.03029388):0.004359684):0.01042278,5:0.01455103):0.02811249):0.002611668):0.00166903,(36:6.407962E-4,6:0.003765329):0.02229365):0.002178292,73:0.01751314):0.006073321):0.001187601):0.004575398,((((31:0.02674556,(35:0.02337676,79:0.01313207):0.001868288):0.001232994,(58:0.02047667,((74:0.005124357,33:0.002820908):0.01589484,84:0.01815509):0.002332748):0.01085763):0.002935441,65:0.01639202):0.001621057,(71:0.04983587,52:0.01551984):0.00289961):0.005674236):3.003416E-4,(((((26:0.01000464,27:0.005305188):0.006315462,25:0.01085899):0.004982032,(24:0.01518288,37:0.04820325):0.003964994):0.004753214,86:0.01361466):0.003451003,((66:0.004903713,11:0.01836401):0.02545679,10:0.02270065):0.003550403):1.381894E-4):0.001302559):0.002595248,57:0.03057053):0.001586757,1:0.01332466);
[55] tree 'run1.5275000'=[&R] (((((72:0.01820163,101:0.0176666):0.003271861,(((((85:0.04143632,(70:0.00507071,(69:0.005239025,68:0.005704874):0.00442901):0.01836246):0.03854235,((39:0.04257756,(((40:0.02501267,(54:0.008210035,53:0.008311059):0.03737981):0.03089575,(14:0.07087158,(46:0.006228921,(45:0.00109313,44:0.00756953):0.01024517):0.002803063):0.06194675):0.004148934,(56:0.09300883,(9:0.01296925,(34:0.02436176,((100:0.03440559,(((55:0.06571516,(43:0.09894912,((((93:0.004147089,94:0.002429042):0.003535841,98:0.009110943):9.910053E-4,((91:0.008067347,96:0.01083231):0.00920097,97:0.007374241):0.002771395):0.009462102,(99:0.008350139,(95:0.02726785,(92:0.002193566,90:9.017902E-4):0.006970285):0.004326673):0.01850854):0.06268452):0.01440165):0.003984978,(80:0.01177376,(((16:0.01499638,(((75:0.01042309,76:0.007214506):0.008996967,((15:0.00991491,17:0.01217833):0.007973496,78:0.001025912):0.01306601):0.001554062,77:0.005937051):0.001151819):0.01343382,(67:0.01486503,82:0.01656706):0.02369608):0.003188896,(((88:0.006221493,89:0.0157034):0.002245616,87:6.821667E-4):0.007293243,((62:0.01146171,23:0.01075668):0.003536484,63:0.0410858):0.009561466):2.685524E-4):0.006407835):0.01440056):0.003708397,28:0.02791722):0.003863405):0.005493848,((((47:0.00981906,41:0.03587413):0.01517646,(7:0.002042481,(48:6.228784E-6,49:0.002575656):0.01067726):0.005642939):0.001667309,(8:0.009676916,((22:0.004582169,(19:0.001649016,(21:6.277532E-4,20:1.152216E-4):0.003633449):0.005436839):0.02151635,((50:6.864235E-4,51:0.001848363):0.01329013,42:0.004249512):0.008069511):0.005999014):8.812139E-4):0.01260967,(64:0.00981762,3:0.01581793):0.01068767):0.004140831):0.004886687):1.742817E-4):8.99007E-4):0.02315615):0.02940012):0.005237082,(((12:0.01954977,(18:0.01525759,(5:0.01032412,((4:0.03250189,29:0.004637694):0.002958514,30:0.01032728):0.006071637):0.02740583):0.002978563):0.003240038,(36:2.13217E-4,6:0.00212604):0.01750567):0.002517512,73:0.02182463):0.005451773):0.001157749):0.001372278,(38:0.01612527,81:0.03752005):0.009953803):0.002794888,(86:0.02086313,(37:0.04725217,((26:0.02113656,27:0.01881311):0.004585672,(24:0.01288019,25:0.002946254):0.005944176):0.001908234):0.006097443):0.002602037):0.002140048,(((66:0.006408975,11:0.009969808):0.03451546,10:0.02556181):0.004123271,((52:0.005649218,71:0.03890387):0.00717005,(((35:0.02616344,31:0.02747352):8.768042E-4,(79:0.01599832,(58:0.01760269,((74:0.002396868,33:0.003295961):0.009341041,84:0.01423764):0.005938931):0.005698258):0.002371326):0.001644206,65:0.02973318):0.004170936):0.005768659):0.002554309):2.707539E-4):0.007460638,57:0.02486721):0.004108454,((83:0.02348906,32:0.03865618):0.01538016,((59:0.01145967,61:0.003346947):0.01202029,2:0.01690351):0.005266398):6.735193E-4):0.002512261,(60:0.02270809,13:0.0186328):0.02059124,1:0.01340061);
[56] tree 'run1.5280000'=[&R] ((60:0.02119152,13:0.008733543):0.02323662,((((101:0.01598051,(((86:0.02414277,(37:0.05194065,((26:0.005458286,27:0.01655624):0.0204693,(24:0.005102811,25:0.004052767):0.01442145):0.002850645):0.007314572):0.002361395,(((39:0.05262461,(((40:0.02763607,(54:0.003946432,53:0.009182745):0.0309519):0.02752165,(56:0.1027638,((9:0.00878872,34:0.0220288):0.001361856,((100:0.04447648,(((55:0.06987694,(43:0.1093272,((((91:0.0117922,96:0.008736321):0.01112657,97:0.005096316):0.005642547,((93:0.003733752,94:0.007590098):0.009300584,98:0.007029167):0.006510617):0.005877959,(99:0.003005489,(95:0.01763091,(92:0.002146586,90:7.15766E-6):0.008261253):0.006390055):0.009239419):0.09395034):0.009963512):0.003916157,(80:0.02014513,(((16:0.01656924,(((75:0.009071315,76:0.009069493):0.005869478,((15:0.01057033,17:0.02238505):0.01349422,78:0.007763082):0.001714326):9.617472E-4,77:0.008301566):0.003190737):0.01182546,(67:0.008054947,82:0.03060627):0.0256552):0.00134456,(((62:0.00443989,23:0.0154427):0.01333029,63:0.04539498):0.009664297,((88:9.524201E-4,89:0.02056672):0.008221836,87:0.007503207):0.007886477):4.403429E-4):0.008862632):0.02649113):0.001847789,28:0.03687005):0.002380947):0.002703593,(((8:0.01374919,((22:0.008377941,(19:6.748155E-5,(21:0.002685713,20:3.696168E-4):0.01111938):0.006007068):0.02138563,((50:0.002207312,51:0.001799427):0.01258814,42:0.004861962):0.001106007):0.00258852):0.001530391,((7:6.702356E-4,(48:3.656248E-5,49:9.624961E-4):0.006152525):0.01841155,(47:0.0101569,41:0.0396367):0.005431169):1.052898E-5):0.01017777,(64:0.005138994,3:0.02586568):0.01861892):0.003868616):8.502429E-4):0.006565867):0.02498645):0.002860326,(((45:0.004608231,44:0.009448067):0.002370541,14:0.05910224):0.004283815,46:1.203406E-4):0.04651555):0.01875358):0.01771468,(((12:0.0207983,(18:0.01058269,(4:0.03113283,((30:0.0117026,29:0.01010171):0.009244003,5:0.006614986):0.006805506):0.01695637):0.003138107):0.002333672,(36:0.00288335,6:0.003556776):0.01908594):3.489032E-4,73:0.02411366):0.003259897):0.001701905,((38:0.007630117,81:0.04145525):0.01505658,(85:0.04412486,(70:0.008060822,(69:0.007677447,68:0.006019144):0.006654069):0.02121233):0.02095386):6.660201E-4):0.003898329):5.999897E-4,(((52:0.006241722,71:0.04315918):0.007461387,(((58:0.01737475,((74:0.004088711,33:0.002430869):0.01032075,84:0.03293327):0.009961812):0.007224795,((79:0.01344248,35:0.01862405):0.00173784,31:0.02972622):0.001133575):0.001470774,65:0.01990831):0.002749581):0.006164256,((66:0.002346994,11:0.006710255):0.0324686,10:0.0282428):0.00124686):0.003238828):0.004605308):2.53575E-4,72:0.02049009):0.009931017,57:0.02747535):0.01026436,(((59:0.01802659,61:0.002789662):0.01788708,2:0.02044993):0.005818752,(83:0.02353669,32:0.03920344):0.006253169):0.002475261):0.001637582,1:0.01393291);
[57] tree 'run1.5285000'=[&R] ((((((((38:0.007025242,81:0.04518995):0.01773027,(((((40:0.03026546,(54:0.01020442,53:0.008846874):0.04141567):0.02797606,(((((55:0.07652528,28:0.04050022):0.006211032,(((80:0.01600194,(88:0.001990781,(87:0.001192347,89:0.01522621):0.001572836):0.008274535):0.001326669,((67:5.165583E-4,82:0.009111035):0.03406157,((16:0.01380441,(((((15:0.008489171,17:0.03227696):0.01617418,76:0.01354176):0.002442933,75:0.009934393):0.006537311,78:0.01350134):0.003487892,77:0.01020723):0.001539407):0.01222001,((62:0.006388897,23:0.01204913):0.01531014,63:0.05662741):0.006210081):6.69266E-5):0.002423738):0.02941654,(43:0.1197289,((((93:0.001788778,94:0.007340882):0.009486518,98:0.00998964):0.01168889,(97:0.005836915,(91:0.009359452,96:0.006699689):0.006352848):0.003206678):0.00873128,(99:0.0122931,(95:0.02323264,(92:0.001346332,90:2.469926E-5):0.005017846):0.007842641):0.009855881):0.08935548):0.01770309):0.002675239):0.005826111,((((8:0.01503747,((22:0.004335037,(19:5.122472E-4,(20:4.026397E-4,21:0.001012218):9.561032E-4):0.007868489):0.01872113,((50:0.0056536,51:5.174958E-4):0.01029005,42:0.002088324):0.002942887):0.004001677):0.001547196,(47:0.01083774,41:0.05591064):0.005355787):1.971661E-5,(7:0.004909882,(48:9.104719E-4,49:0.001360738):0.01012685):0.01004596):0.008361495,(64:0.004839043,3:0.01749678):0.007936795):0.008724706):1.119446E-4,(9:0.01182382,(34:0.02705777,56:0.08615368):0.001752376):7.415155E-4):9.339261E-4,100:0.04870813):0.03995122):0.001770483,(((45:0.001904823,44:0.002481304):0.01737404,46:0.003492943):0.001791483,14:0.05406089):0.05186777):0.0295813,((36:4.811194E-4,6:0.004678351):0.02053372,((12:0.01047925,(18:0.01290227,(5:0.009205958,(29:0.01332802,(4:0.03107933,30:0.00160521):8.492935E-4):0.002962752):0.0237071):0.002145947):0.005141309,73:0.01918576):0.001350614):0.004091483):0.002715476,(39:0.05861488,(85:0.04832305,(70:0.005998018,(69:0.005732984,68:0.009905573):0.009281779):0.01958281):0.03136411):0.008072501):2.51606E-5):0.002682471,(((52:0.01492949,71:0.07967032):0.00120154,((31:0.03255448,((58:0.02298113,((74:0.004151309,33:0.002818966):0.005586164,84:0.006494733):0.01042087):0.009158167,(79:0.02875952,35:0.02039601):0.009019774):0.002429043):0.003457327,65:0.02180246):0.002547454):0.003688399,((66:0.01378178,11:0.01326216):0.03305069,10:0.03092992):0.001916111):0.001749737):9.239234E-4,((37:0.05688247,86:0.01580556):0.002772181,((24:0.01007662,25:0.01174306):0.01465892,(26:0.02176342,27:0.02509032):0.01196661):0.004051555):0.007285237):0.002776426,(72:0.02243959,101:0.02158117):0.001457375):0.005290298,57:0.03595025):0.007879633,(((59:0.01701809,61:0.006232926):0.008230099,2:0.02239562):0.006878582,(83:0.03845743,32:0.04293339):0.01953117):0.001700814):0.001177645,(60:8.724782E-4,13:0.008942969):0.0285489,1:0.01503713);
[58] tree 'run1.5290000'=[&R] (((((((71:0.07085898,10:0.02474375):7.106191E-4,(66:0.03185181,11:0.02166936):0.004819664):0.002446207,(52:0.01570363,(((58:0.02735931,((74:0.003383103,33:0.001501238):0.01067636,84:0.01991137):0.009580281):0.01219667,(31:0.03158601,(79:0.01996155,35:0.01815026):0.002559274):0.002437711):0.002851803,65:0.0160172):0.002264262):0.009396157):0.002845367,((((((((((7:0.005508407,(48:8.932165E-4,49:0.001779786):0.009623071):0.009032183,((47:0.01865436,41:0.04719283):7.410377E-4,(8:0.01351998,((22:0.003534993,(19:0.002737249,(20:3.629458E-5,21:1.274837E-4):0.001159376):0.003606865):0.02486567,((50:0.001718058,51:8.873129E-4):0.009532744,42:0.004774894):0.003167489):0.001731055):0.001042779):6.836246E-4):0.008259651,(64:0.0077996,3:0.01736714):0.008266166):0.003613586,((100:0.04226509,((55:0.06746925,(43:0.1076466,((((91:0.006952588,96:0.008654347):0.007724799,(93:0.002120223,(94:3.450964E-4,98:0.008981546):0.008392676):0.01392054):7.026207E-4,97:0.01460364):0.01033961,(((92:5.117756E-4,90:9.722014E-4):0.0116803,95:0.02752859):0.007291999,99:0.0133828):0.007526076):0.08033827):0.002022913):0.002352371,(((((77:0.005985131,(78:0.01572792,((15:0.01177937,17:0.02901976):0.01441033,(75:0.009619589,76:0.008326361):0.004011395):0.006275661):0.001024399):0.001053087,16:0.01282527):0.01642777,(67:0.006943315,82:0.009324287):0.02598832):0.001826081,((62:0.008925399,23:0.007651252):0.004982863,63:0.05091291):0.01411998):0.006386902,((89:0.02290549,(87:0.003651884,88:0.001343553):5.055153E-4):0.01050279,80:0.01742278):0.002125045):0.02018286):0.003321305):0.001346796,28:0.03641319):0.003697878):0.001413075,(34:0.01863058,(56:0.07745957,9:0.008435277):0.00105251):0.001270497):0.0348798,(((45:0.01237604,44:1.659099E-4):0.01674457,46:0.001949781):0.001649633,14:0.05464011):0.05075662):0.005368605,(40:0.02721126,(54:0.01600155,53:0.007530279):0.02559639):0.03430092):0.02444546,((12:0.009421751,(18:0.009196562,(4:0.02720413,((29:0.01198303,30:0.006062806):0.001834579,5:0.00852219):5.157369E-4):0.02436953):0.002696387):0.001637784,(73:0.01724965,(36:3.470446E-4,6:0.003722965):0.02804802):0.001493187):0.005519217):0.004197301,(((38:0.01520926,81:0.04062965):0.002433231,39:0.05269982):0.001478924,(85:0.03405364,(70:0.005392734,(69:0.005154446,68:0.004820794):0.003680707):0.01606857):0.02001088):2.585318E-4):0.003795674,(86:0.01874495,(((24:0.01153424,25:0.01915043):0.008511311,37:0.05114224):0.001171742,(26:0.02791721,27:0.02255836):0.003650074):0.004401744):0.00252466):0.001329096):0.002578839,(72:0.02108883,101:0.01833827):0.001816239):0.008006202,57:0.03084663):0.005483838,(((60:0.02165209,13:0.002610977):0.02337979,(83:0.02487905,32:0.03860082):0.009277901):8.224069E-4,((59:0.01733538,61:9.360456E-4):0.01551563,2:0.01597851):0.006650232):0.002178766,1:0.02072423);
[59] tree 'run1.5295000'=[&R] ((((60:0.0205993,13:0.005167296):0.02547887,(83:0.02630408,32:0.03181506):0.01317377):0.002434506,((59:0.02180626,61:0.009180493):0.01327185,2:0.02764998):0.00662466):0.001224519,(((72:0.01947615,101:0.01650603):2.185858E-4,(((71:0.04374283,66:0.03474039):0.008107507,(10:0.02015835,11:0.04524576):0.00452583):0.004132697,((86:0.02011107,(((25:0.02027036,(26:0.008235881,27:0.0117361):0.0129945):0.001279331,37:0.05476991):0.005793179,24:0.02034771):0.003215375):0.003919008,((52:0.01647995,(65:0.01679097,((31:0.03775072,(79:0.01722286,35:0.01897205):5.904026E-4):0.001512937,(58:0.01229758,((74:0.002964637,33:7.487569E-4):0.009569761,84:0.01440777):0.00643509):0.01117095):2.062135E-4):0.005558726):0.004626104,((((85:0.04402367,(70:0.01371903,(69:0.01436159,68:0.009235033):0.004331303):0.01663202):0.02573035,39:0.0524989):0.003055092,81:0.04913562):0.008960713,(((((((45:0.005565777,44:0.004652084):0.01106601,46:0.002385335):0.01029528,14:0.05127709):0.04573024,(40:0.02844331,(54:0.007642169,53:0.01148809):0.03296245):0.03757115):0.00624922,(34:0.02100195,(((((55:0.05778356,((((91:0.008523388,96:0.009046195):0.008508772,((97:0.0159458,(94:0.003710861,93:7.326039E-4):7.120996E-4):0.01045914,98:0.005341324):0.004581879):0.01563075,((92:0.001712363,90:4.172086E-4):0.007961415,(95:0.03431464,99:0.01059657):0.003989663):0.01397982):0.08397579,43:0.1178389):0.003148934):0.003038546,(((((77:0.005312567,(78:0.004280293,((75:0.007372909,(15:0.008624152,17:0.02764397):0.01832947):0.002645925,76:0.01276521):0.003077945):0.001842579):0.002826295,16:0.01333403):0.01506891,((62:0.009319265,23:0.007997682):0.007441094,63:0.05135751):0.01220231):0.002260132,(67:0.02035589,82:0.01914573):0.01760529):0.00438007,(80:0.01463911,(87:0.004484299,(88:0.002652695,89:0.02389339):0.001131401):0.005576951):4.712123E-4):0.02072371):0.003020531,100:0.03050346):0.003140583,28:0.0377854):0.00408949,((((47:0.01527303,41:0.04932961):0.002215671,((8:0.01835233,((22:0.004745251,(19:5.566367E-4,(20:0.002023425,21:0.002090538):7.090914E-4):0.005985735):0.02195278,((50:0.001181173,51:9.571181E-4):0.01609253,42:0.003026571):0.003261385):0.002873742):0.003615232,(7:0.00396008,(48:0.001870364,49:1.234022E-4):0.01419194):0.007229864):4.603163E-4):0.01671892,(64:0.008152747,3:0.01215864):0.01103395):0.00356052,(56:0.08503296,9:0.009115323):0.001157691):4.588288E-4):9.93165E-4):0.03669375):0.03899771,(73:0.01860287,((12:0.0216855,(18:0.01498563,(4:0.02843586,((29:0.01226295,5:0.009806769):0.004170281,30:0.005761348):0.008032564):0.01133424):0.001405039):0.002051467,(36:4.72904E-4,6:0.008032406):0.02169075):0.004017729):0.002206251):8.432764E-4,38:0.01798911):0.002042068):0.004961195):0.001980696):6.993582E-5):0.002198237):0.002946084,57:0.05321259):0.004788323,1:0.01867032);
[60] tree 'run1.5300000'=[&R] ((((59:0.009864039,61:0.004101796):0.01618585,2:0.0273159):0.009902054,((83:0.02622898,32:0.03723354):0.01100488,(60:0.02329596,13:0.02557825):0.02674723):0.001856183):0.004507161,((((((26:0.01463042,27:0.01192151):0.004966628,(24:0.01813564,25:0.00359602):0.01529306):0.002477424,(37:0.04541229,86:0.02038828):0.001718299):0.007881107,((((11:0.03229155,(71:0.064047,10:0.020958):0.002087508):0.004589425,66:0.03911131):8.252229E-4,((65:0.01683487,((31:0.03827108,(35:0.0208555,79:0.009274769):0.005345868):0.001122359,(58:0.01756084,((74:0.002996704,33:7.571257E-4):0.01592179,84:0.01842009):0.006523792):0.0183035):0.002710053):6.55748E-4,52:0.01551432):0.003450285):0.001461977,(((39:0.06942663,81:0.05495714):0.002314244,(85:0.0446305,(70:0.01245998,(69:0.01216033,68:0.002606924):0.009135922):0.01330402):0.02569345):0.005736138,(((((40:0.02883538,(54:0.00774751,53:0.01239679):0.01799475):0.03523626,(((45:0.002677323,44:0.005468729):0.01468046,46:0.00293473):6.584131E-4,14:0.05466768):0.04845608):0.002604623,((((((7:0.001187388,(48:0.001687177,49:9.107028E-4):0.005997419):0.007676841,((47:0.01592801,41:0.04880026):0.001302615,(8:0.01548122,((22:0.004816575,(19:0.004668142,(20:0.004842551,21:1.978673E-4):0.001647732):0.006630355):0.01807617,((50:0.002523644,51:0.00134952):0.009275695,42:0.007062285):0.004227819):0.001752469):0.001020614):7.399456E-4):0.006979793,(64:0.01138451,3:0.01185954):0.008776481):0.004626565,((((80:0.008332027,(((87:0.002814115,88:8.69419E-4):0.005208133,89:0.02287598):0.003304726,((((15:0.0181522,78:1.620184E-4):0.0160125,17:0.02005723):0.005239796,(77:0.005963415,((75:0.01723303,76:0.007417047):0.00453835,16:0.01915075):0.001082838):0.002194831):0.01022711,(((62:0.006118677,23:0.01474145):0.01516244,63:0.05069829):0.006279601,(67:0.01884647,82:0.02418996):0.01194394):6.780408E-4):0.002217312):0.01276541):0.01712932,(55:0.05858006,(((((98:0.00382641,97:0.0161656):0.001982613,(94:0.01034285,93:0.005075144):0.004632111):0.009884748,(91:0.002721114,96:0.00458826):0.009074956):0.008316042,((95:0.02757856,(92:6.427322E-4,90:4.390948E-5):0.01088419):0.008155695,99:0.005726695):0.02154866):0.06635231,43:0.09810817):0.003215781):3.549702E-4):0.001131389,28:0.03746846):0.002719184,100:0.032936):0.001557848):0.001879944,(56:0.08620506,34:0.03072204):4.08657E-4):3.586563E-4,9:0.008277312):0.03019856):0.03470107,(73:0.02555485,((12:0.02198442,(18:0.008857724,(4:0.02711747,(30:0.004078395,(29:0.01070045,5:0.007242803):0.007543941):0.004891374):0.01881902):0.002700445):0.002037989,(36:0.003499658,6:9.963197E-4):0.02779731):0.001239688):0.005340714):0.004839295,38:0.01628677):3.135047E-4):0.006255842):1.677807E-4):0.001000567,(101:0.01673355,72:0.02027184):0.00249814):0.002609439,57:0.05454625):0.003943831,1:0.02301623);
[61] tree 'run1.5305000'=[&R] ((((59:0.009276664,61:0.003857546):0.01395319,2:0.0105612):0.002616068,((60:0.00466064,13:0.008828357):0.0270068,(83:0.0284893,32:0.03501639):0.01118159):7.771072E-4):0.003689366,(((101:0.02125031,72:0.01906471):4.859827E-4,((((71:0.06160925,10:0.02048179):0.007405248,(11:0.03156181,66:0.03678235):0.003896848):0.001624553,((((65:0.01568092,((58:0.01535853,((74:0.004781968,33:7.89773E-4):0.008968377,84:0.01732323):0.005391816):0.006827096,((35:0.01967458,79:0.01772178):0.002937629,31:0.03599215):0.001847379):0.001882757):0.00452987,52:0.01545644):0.00809512,((((73:0.01656693,(36:9.146185E-4,6:0.006917722):0.02465267):0.001250545,(12:0.01593335,(18:0.01655979,(4:0.02033257,((29:0.007753837,30:0.009398683):0.003619896,5:0.01309359):0.009637961):0.01671885):3.484447E-4):0.003715628):0.00549217,((((40:0.02444571,(54:0.01074195,53:0.01040339):0.0316432):0.03302865,(((((((8:0.01429042,((22:0.004529762,(19:1.865634E-4,(20:0.001808921,21:3.253239E-4):0.005419939):0.005803807):0.0160944,((50:0.001191122,51:0.002711742):0.01151683,42:0.004141798):0.005282881):0.002403046):9.453797E-4,(41:0.04589435,47:0.01203663):0.001035973):1.705063E-4,(7:5.407828E-4,(48:3.616317E-5,49:0.006759713):0.006073666):0.01140372):0.0166896,(64:0.01300882,3:0.01115334):0.009360991):0.004351067,(((80:0.008849827,((87:0.01146518,(((62:0.008920438,23:0.01670338):0.0119175,63:0.04847876):0.005948188,((67:0.01745901,82:0.02335513):0.01253271,(77:0.004774444,((78:0.008547421,(15:0.01946731,17:0.02629474):0.005482946):5.593051E-4,((75:0.01620686,76:0.01097196):0.003103485,16:0.01801038):0.001455234):0.002272979):0.01369298):0.002585088):0.005031821):0.001928,(88:0.001376817,89:0.02151378):0.002668925):0.01801712):0.01391013,((43:0.09679813,(((93:0.006408244,94:0.003902966):7.761691E-4,(98:0.01349882,(97:0.01143871,(91:0.001672926,96:0.004315043):0.004042173):0.00348302):0.001875444):0.01099681,((95:0.02659541,(92:0.001007846,90:4.841107E-4):0.01036683):0.005143949,99:0.01334102):0.005044134):0.07043698):0.009745753,55:0.05891699):0.005699646):0.004618731,28:0.0342346):0.008507844):7.693786E-4,100:0.03097475):0.001548609,((56:0.07886363,9:0.007360516):0.001916455,34:0.01668467):0.001097208):0.02597137):5.50317E-4,(((45:0.01239891,44:0.003097985):0.01292847,46:0.006602465):9.235969E-4,14:0.0623318):0.05565877):0.02873278,39:0.06482424):7.049733E-4):0.001254498,((85:0.04197288,((68:0.009140957,69:0.007519708):0.01175095,70:0.01205046):0.02060822):0.02001699,38:0.03067298):0.002762455):0.006758196):7.333482E-4,81:0.05505157):0.004009525):7.447321E-5,(86:0.02113972,(37:0.04270812,((26:0.01375922,27:0.00733431):0.008920696,(25:0.004202373,24:0.01705572):0.008183249):0.003090682):0.00295474):0.002738153):5.248948E-4):0.004096716,57:0.04910571):0.001541326,1:0.01901151);
[62] tree 'run1.5310000'=[&R] (((83:0.02791368,32:0.03282954):0.009783648,((60:0.002842569,13:0.01424321):0.01721363,((59:0.01433957,61:0.004172341):0.01008322,2:0.01725483):0.009322117):4.079243E-4):0.003019153,(((101:0.01472243,72:0.01933081):0.001584379,(((((((65:0.01536409,((58:0.01510588,((74:0.008578434,33:3.156286E-4):0.007001171,84:0.01697321):0.01126729):0.009899293,(31:0.03186264,(35:0.02195591,79:0.01796059):0.008935848):0.003913161):0.002509101):0.002198607,52:0.01514415):0.003176324,81:0.04866721):0.001710513,66:0.03030177):0.00140547,((10:0.0227797,71:0.05830113):2.880288E-5,11:0.03092412):0.004010487):0.005071119,(38:0.03016211,(((73:0.02255544,((36:5.830067E-4,6:0.005643132):0.01050342,(12:0.01561142,(18:0.01540441,((30:0.00811886,(29:0.00737916,4:0.03422185):0.004208543):0.001697586,5:0.006274253):0.0198534):9.065481E-4):0.003182801):0.001409037):0.008324387,((((40:0.02395179,(54:0.00294502,53:0.008764286):0.03487425):0.03302945,((14:0.0633528,(45:0.005407133,44:0.00137394):0.01244498):0.01059395,46:0.003196134):0.04500851):0.003859368,((34:0.01524675,(9:0.01150712,(((((80:0.01766772,((87:0.009878921,(((67:0.01919446,82:0.02288324):0.01144354,(((((75:0.01979914,76:0.008679531):7.040863E-4,(15:0.01284838,17:0.01767793):0.01268679):0.001777136,78:0.01568306):0.001347983,77:0.009167099):5.153517E-4,16:0.01172397):0.01302708):6.846259E-4,((62:0.005113423,23:0.01131334):0.01016761,63:0.04749926):0.009632618):0.00252222):0.001798477,88:0.002206802):0.003765537):0.002758479,89:0.009769465):0.01220084,((43:0.09484235,(((97:0.008744164,(91:0.005530312,96:0.00522891):0.004481173):0.00179426,((93:0.00393157,94:0.005479172):0.001642615,98:0.01414488):0.002711253):0.0131418,((95:0.02605806,(92:0.003319172,90:0.00251653):0.008483768):0.004247514,99:0.01065118):0.00727824):0.05868638):0.004928504,55:0.05613172):0.002628043):0.002765286,28:0.0335429):0.003128767,(100:0.03034892,((((41:0.03858119,47:0.009150873):0.01244184,(8:0.01496718,((22:0.002970716,(19:6.895032E-4,(20:9.242198E-4,21:3.365409E-4):8.104488E-4):0.006210074):0.02866375,((50:9.744981E-4,51:3.75126E-4):0.008418631,42:0.006821246):0.0033814):0.002003571):0.003051962):0.001457447,(7:0.003005636,(48:0.003353113,49:2.86957E-4):0.007407199):0.005533996):0.007745955,(64:0.006479362,3:0.008248271):0.01105407):0.003726002):3.720382E-4):0.003450718):3.684645E-4):0.001006695,56:0.07727022):0.03006839):0.02063965,39:0.05735051):0.01529436):0.004905913,(85:0.04121542,((68:0.002694543,69:0.005287653):0.002857025,70:0.008240783):0.02387034):0.01961255):3.527717E-4):0.005280507):9.901505E-6,(86:0.01355877,(24:0.0174293,(37:0.04214326,((26:0.01394219,27:0.009791672):0.003717779,25:0.009714634):0.009109733):0.003860566):0.008179609):0.003676561):0.004489698):0.004086867,57:0.02679124):0.004754956,1:0.01978733);
[63] tree 'run1.5315000'=[&R] ((((59:0.01238122,61:0.004488985):0.01673663,2:0.0213237):0.008066069,((83:0.03490509,32:0.03532101):0.01137767,(60:0.0187479,13:0.02342798):0.02052788):0.001710651):0.003385302,(((101:0.01522164,72:0.02109745):0.002498682,(((((65:0.01264193,79:0.02193679):0.007930988,((58:0.01791699,((74:0.001440327,33:0.001657689):0.0152194,84:0.01961362):0.0058334):0.006756411,(31:0.03428074,35:0.01952107):0.001812187):0.001840816):0.003753697,52:0.01404331):0.004577952,(86:0.01961695,(24:0.02842857,((37:0.04534156,(26:0.01715644,27:0.009254734):0.003880397):0.002293467,25:0.01009984):0.004049916):0.003940421):0.001956479):0.001069751,((81:0.04826511,(38:0.0311401,((85:0.04434331,(70:0.00586097,(69:0.006754483,68:0.006887738):0.002094793):0.0234407):0.02135096,((73:0.02022584,((36:0.003790044,6:0.007652457):0.01707693,(12:0.01679619,(18:0.01645094,(4:0.03795469,(5:0.01167885,(29:0.01107724,30:0.005810688):0.0010921):0.009288823):0.02101602):0.006395493):0.004573517):0.001657855):0.0048718,(((((100:0.03019738,(((((((87:0.00554216,(88:0.002499458,89:0.01340217):0.001037958):0.007551996,((((16:0.01261372,(77:0.01199283,(78:0.009793418,(75:0.01388914,76:0.009946093):0.004585027):9.752563E-4):0.004950187):8.595782E-4,(15:0.0146336,17:0.01714308):0.02258124):0.008748534,((62:0.00841536,23:0.01315475):0.01399338,63:0.05315481):0.006035885):0.002233018,(67:0.002011432,82:0.01741971):0.04074506):0.0012457):0.008578281,80:0.01900854):0.01312677,(43:0.1132498,(55:0.06039163,((((91:0.005360482,96:0.01300074):0.01311987,97:0.017952):0.006868802,((98:0.01495645,94:0.01126324):6.759555E-4,93:0.002718605):0.003791322):0.02189165,((95:0.02879066,(92:2.62194E-4,90:5.122807E-4):0.01406979):0.009149655,99:0.006981907):0.01279042):0.07729658):0.002103049):0.004989998):0.002396491,28:0.03608852):0.001636615,9:0.01017502):0.001137749,((((41:0.04436731,47:0.007183529):0.002911396,(8:0.01768504,((22:0.009508729,(19:0.001371023,(20:0.002420699,21:0.001449111):0.001273921):0.0104377):0.01174735,((50:0.001303205,51:7.869792E-4):0.008901713,42:0.004141001):0.00195833):0.00371068):0.001922176):2.540022E-4,(7:0.003517955,(48:0.001592098,49:0.002750207):0.00416692):0.008884823):0.008227943,(64:0.009067891,3:0.01168341):0.01612472):0.005748851):4.505851E-4):0.002866525,34:0.01728869):0.005071011,56:0.08081417):0.03235032,((((45:0.003266346,44:0.001939136):0.005597176,14:0.07618489):0.004163357,46:3.836027E-4):0.05918375,(40:0.03569827,(54:0.01024681,53:0.005228975):0.03667053):0.02163889):0.001400241):0.01473065,39:0.06185802):0.02016641):0.003700127):0.001027435):0.004980399):0.001235631,(66:0.02969142,(10:0.01748611,(71:0.05416648,11:0.03415129):6.640729E-4):0.01027722):0.001489116):1.646778E-4):8.793334E-4):0.005230536,57:0.03024148):0.005047621,1:0.009466754);
[64] tree 'run1.5320000'=[&R] (((60:0.01522586,13:0.005986532):0.02745926,(((59:0.01742941,61:0.004106174):0.01422235,2:0.01203713):0.006508687,(83:0.02746634,32:0.03714417):0.008769947):0.001232914):0.002443514,(((101:0.02379596,72:0.01929831):4.806436E-4,(((66:0.0278191,(86:0.01564522,(25:0.01397067,(((27:0.01201877,26:0.01799743):0.004123191,24:0.01421974):0.00774418,37:0.04095843):0.005191414):0.001092906):0.002280524):7.81753E-4,(((38:0.02848454,((73:0.02002851,((36:0.002142529,6:0.005716691):0.0168398,(12:0.01528987,(18:0.01504804,(4:0.04613663,(5:0.008868802,(29:0.006606504,30:0.006147029):0.01117252):0.01176264):0.01810049):0.004398503):0.006271578):0.001881526):0.004898046,((((40:0.0224092,(54:0.009354366,53:0.003394043):0.03354334):0.01979357,(((45:0.002835582,44:0.004193748):0.01463809,46:0.003194738):0.002674009,14:0.06974124):0.05260233):0.002803563,((34:0.02018302,(((((((((88:0.001671372,89:0.01310987):7.716744E-4,87:0.003882314):0.003988523,80:0.01449449):0.007515154,((((16:0.01550086,(77:0.01100122,(78:0.004503154,(75:0.01192622,76:0.005678596):0.005887783):0.001016496):0.002925783):0.004977345,(15:0.02268542,17:0.03312434):0.01590211):0.002608588,(67:0.01616462,82:0.02918063):0.02377987):0.001247508,((62:0.007697716,23:0.01258046):0.005698582,63:0.05411949):0.01154434):0.002834662):0.02194096,(55:0.05634788,(((((98:0.013681,97:0.01403151):0.004429049,(94:0.003071863,93:0.002352973):0.001409467):0.003980865,(91:0.004071668,96:0.006350524):0.008517088):0.008967585,(((92:1.302771E-4,90:3.207574E-4):0.01604438,95:0.05259853):0.01192626,99:0.007633334):0.0154013):0.0606505,43:0.1035921):0.01195937):9.431637E-4):0.003010437,28:0.03759095):0.001032148,100:0.03701637):0.00286134,(((7:0.002844078,(48:8.867245E-4,49:0.003010269):0.008751755):0.01131722,(((8:0.01122723,((22:0.006926921,(19:0.001559792,(20:6.184974E-5,21:0.001099165):0.001198048):0.007151541):0.01470576,((50:0.003305986,51:6.075316E-4):0.009728489,42:0.004167291):0.003718796):0.00108598):3.05308E-4,41:0.03935488):0.001641761,47:0.01304799):5.00875E-4):0.008303541,(64:0.007099371,3:0.01121208):0.01067875):0.006925724):0.00168703,9:0.009550367):4.29214E-4):0.003756794,56:0.07392251):0.02959156):0.02971857,39:0.05037897):0.00605864):0.001912414):6.157838E-4,(85:0.04056181,((69:0.006178475,68:0.00444186):0.003884208,70:0.006396242):0.02507118):0.01740655):0.001230186,(81:0.06445262,((((58:0.01875296,((74:0.005051834,33:0.001013178):0.006763429,84:0.0284347):0.008446358):0.0118399,((31:0.03186021,35:0.02262564):6.618413E-4,79:0.02006607):0.001489841):0.002131568,65:0.01745683):0.001490435,52:0.0192538):0.003739592):0.003303333):0.001821994):9.572411E-4,(10:0.01620555,(11:0.03123894,71:0.05142544):0.007572412):0.0131997):0.00311704):0.005954335,57:0.02766255):0.008543196,1:0.03044909);
[65] tree 'run1.5325000'=[&R] ((60:0.003972108,13:0.002140774):0.03392062,((83:0.03020953,32:0.04119837):0.01456,(((59:0.01917016,61:0.003808981):0.0156428,2:0.02631363):0.006643538,(((101:0.01888122,72:0.01769918):0.002773534,((71:0.05433376,10:0.01799374):0.01088348,((((((35:0.01895185,((58:0.02477249,((74:0.003120333,33:0.001942902):0.01121259,84:0.0200158):0.009324924):0.01149597,31:0.03520058):5.569404E-4):0.00260384,65:0.01669229):3.583022E-4,79:0.02182358):0.003713875,52:0.02172435):0.004454321,(81:0.06075922,((((((40:0.02696636,(54:0.009594442,53:0.01354868):0.02963919):0.03661414,((9:0.009639654,(34:0.02151858,((((((88:0.01237603,(87:8.271428E-4,89:0.01491976):4.06516E-5):0.007994056,80:0.0124562):0.002630115,((67:0.02414662,82:0.03209503):0.01394665,(((16:0.01744987,(77:0.0111788,(78:0.01100385,(75:0.01604249,76:0.003307743):0.006529775):0.001351556):0.001598492):0.004278843,(15:0.02171766,17:0.03664902):0.02126865):0.01296583,((62:0.004591385,23:0.01847929):0.01751508,63:0.03995832):0.003815987):1.575846E-5):1.720612E-4):0.02384591,(((((91:0.003099942,96:0.004471477):0.01342552,(((94:0.003189425,93:8.91553E-4):0.01299098,98:0.009270237):0.005773588,97:0.01962451):5.342875E-4):0.01209775,(((92:6.668801E-4,90:0.001138721):0.00729695,95:0.03828123):0.008211428,99:0.003459982):0.01552495):0.06887265,43:0.1139383):0.005434479,55:0.0606702):1.683229E-4):0.001946878,(100:0.03857154,28:0.04134533):9.771031E-5):0.007989738,((((7:0.001377339,(48:5.336644E-4,49:5.455748E-4):0.009733416):0.004629461,(41:0.04312264,47:0.01010643):0.003660432):4.642728E-4,(((22:0.011017,(19:5.344416E-4,(20:0.00161899,21:5.435973E-4):0.009717579):0.002121256):0.01617449,((50:1.842241E-4,51:0.003107683):0.01018201,42:0.003397441):0.005040093):0.004588442,8:0.01656765):6.874202E-4):0.01079471,(64:0.007808418,3:0.01233188):0.009259222):0.002642466):0.002635529):1.740682E-4):0.003019528,56:0.07341019):0.032547):1.250643E-4,((45:0.005054999,44:0.002757886):0.007383013,(46:0.006294367,14:0.06807975):6.617457E-4):0.04542258):0.03560696,(39:0.05439808,(73:0.02202884,((36:0.002104939,6:0.001340489):0.02283718,(12:0.01500147,(18:0.01680127,(((4:0.05132745,30:0.00219286):0.002058418,29:0.007107289):0.005378652,5:0.007039475):0.02225603):0.004150243):0.001044258):0.002469344):0.001834922):0.003650557):0.003743425,38:0.02538446):0.002804526,(85:0.0446129,((69:0.007082338,68:0.01270725):0.00636951,70:0.008618236):0.01891625):0.02367262):0.003845961):5.035049E-4):8.14058E-4,((66:0.04003232,11:0.03447764):3.768824E-4,((37:0.0537151,(25:0.001230391,86:0.005446285):0.008458602):0.002703044,(24:0.01462697,(27:0.01293529,26:0.01114687):0.01549119):0.005328457):0.005167164):6.751544E-4):3.10635E-4):0.00208541):0.001565694,57:0.04083963):0.005548244):0.002625795):0.003091997,1:0.01679152);
[66] tree 'run1.5330000'=[&R] ((60:0.03695633,13:0.01578346):0.02094287,((((101:0.02335928,72:0.01877001):0.00280984,(((((37:0.05887494,(27:0.01676896,26:0.01570164):0.008767261):0.003589731,24:0.02863839):0.002871361,(25:0.003517184,86:0.006415871):0.01365663):0.008810961,((71:0.06398958,10:0.01769257):0.006159641,((66:0.01884864,11:0.01511636):0.0252809,((((58:0.01695764,((74:0.006455502,33:0.008223273):0.006929138,84:0.02122678):0.009457541):0.008839185,(31:0.03593282,35:0.02009638):7.282048E-4):6.035573E-4,(65:0.01171257,79:0.01227328):0.008083869):0.004284027,52:0.02035836):0.004524326):2.254631E-4):2.238359E-4):1.444997E-4,(((81:0.04526882,((73:0.01737994,((36:0.001054423,6:0.004609929):0.02421886,(12:0.01590907,(18:0.01392956,((4:0.0304538,(29:0.008679336,30:0.007860206):0.001289781):0.003133306,5:0.007465372):0.02174961):0.002671137):0.003652761):0.001670176):0.001760647,(39:0.05768922,(((((28:0.04384677,(100:0.0429045,((55:0.06333261,((((89:0.01212209,88:0.007892325):5.465746E-4,87:3.627741E-4):0.005434422,80:0.01103947):0.007024367,((67:0.01303222,82:0.0303154):0.02634335,(((16:0.01850561,(77:0.005971369,(78:0.01573045,(75:0.01445971,76:0.007234675):0.002600619):5.949983E-4):0.001735359):0.00797649,(15:0.01268874,17:0.02399197):0.01012517):0.006075358,((62:0.003071674,23:0.009423799):0.01166551,63:0.04382475):0.007948302):9.085051E-4):0.001426344):0.02528862):0.002402139,(43:0.1211875,((97:0.008923023,(((93:0.006861695,94:0.01672471):0.001010071,98:0.009831097):0.004991695,(91:0.002901008,96:0.004465069):0.01092937):0.003604111):0.01622386,(((92:0.001893316,90:2.378991E-4):0.009760287,95:0.03100897):0.007164671,99:0.008214112):0.01377159):0.07463486):0.00116344):0.003739449):3.42501E-4):0.003893906,(((((22:0.01026266,(19:7.780566E-4,(20:6.321781E-4,21:5.206239E-4):0.001793973):0.002223297):0.02288888,((50:0.00124249,51:4.75233E-4):0.008422492,42:0.002203985):0.006840279):0.003579734,8:0.01274049):3.661022E-4,((7:0.001048203,(48:0.002483863,49:0.006848283):0.0133978):0.006870789,(41:0.04573161,47:0.0152661):0.008951229):9.216137E-4):0.01218772,(64:0.00874356,3:0.01518965):0.01320461):0.00725661):0.001246161,(9:0.01197127,34:0.02510159):1.212529E-4):0.007819353,56:0.07785159):0.04303037,((40:0.03302022,(54:0.003508695,53:0.004578935):0.04103338):0.03397803,(46:0.00358008,((45:0.005413296,44:0.002434576):0.007988045,14:0.07061104):0.004371329):0.04354483):0.005288614):0.03430481):0.007861473):0.003101971):1.170171E-4,(85:0.04493144,((69:0.01169751,68:0.005511433):0.003427085,70:0.006820677):0.019367):0.02957009):0.001725373,38:0.02692025):0.005285702):0.001750888):0.004584582,57:0.03163279):0.007186542,(((59:0.01655559,61:0.002661046):0.01932821,2:0.02790564):0.007316615,(83:0.0357257,32:0.03428046):0.01145333):0.002309731):0.002580006,1:0.01627932);
[67] tree 'run1.5335000'=[&R] ((60:0.01301539,13:0.007994684):0.01437262,((83:0.03910199,32:0.03106737):0.01011268,((((101:0.02125009,72:0.01722181):0.003665124,(((85:0.04087443,((69:0.0106413,68:0.005565268):7.830783E-4,70:0.01510712):0.01532346):0.02611131,(38:0.02078405,((73:0.01977355,((36:0.001190473,6:0.002995918):0.02203205,(12:0.01447259,(18:0.01267181,(((29:0.007032538,4:0.02882807):0.004207908,30:0.003707601):0.005599099,5:0.004882325):0.01978576):0.002299651):0.001621976):0.001190841):0.004085033,(81:0.02893458,(39:0.05902186,((((9:0.01089034,((28:0.03650208,(100:0.02638228,(((55:0.05761409,(((97:0.01002908,(91:0.009170872,96:0.005962654):0.004222496):3.728489E-4,((94:0.00153323,93:0.003288647):0.005788258,98:0.009016066):8.527642E-4):0.01773724,(99:0.007472432,((92:0.002361735,90:2.483759E-4):0.01202093,95:0.02377313):0.004487879):0.003516185):0.06993232):7.632078E-4,43:0.1102451):0.00371756,(((67:0.0235218,82:0.04066166):0.01725012,(((16:0.01683468,(77:0.003649437,(78:0.005134165,(75:0.009130557,76:0.006581432):0.003412224):9.223125E-4):0.001251181):0.00769752,(15:0.01154303,17:0.02023927):0.01181844):0.004864129,((62:0.01252,23:0.01109982):0.004552838,63:0.03986766):0.009141468):7.004223E-4):2.240286E-4,(((88:0.004303245,89:0.01102755):0.001168636,87:1.430544E-4):0.003070526,80:0.01289374):0.005644813):0.02646065):0.001678568):4.926995E-4):0.003439452,((((((22:0.01161451,(19:0.001864001,(20:6.174741E-4,21:0.002965539):0.002418065):0.003034118):0.01950531,((50:0.001027372,51:3.195742E-4):0.01086933,42:0.003946932):0.003800327):0.001125725,8:0.01159011):0.003482347,(41:0.03943867,47:0.006323366):0.005343258):2.864577E-4,(7:0.002406952,(48:0.001244872,49:0.002347051):0.006895299):0.005735025):0.01147256,(64:0.00860864,3:0.01533666):0.01421512):0.009077051):0.003725523):0.002805285,34:0.02283508):0.004172375,56:0.0708221):0.03914501,((40:0.03003871,(54:0.01434726,53:0.006863168):0.02570074):0.03091003,(46:0.001933884,((45:0.00367433,44:0.001288895):0.02573302,14:0.04131526):0.01911015):0.04020976):0.002951813):0.02631232):0.009893753):0.009467831):0.001114043):0.001271687):0.003221114,((37:0.05207692,(((27:0.01874699,26:0.01550311):0.01278782,24:0.01820906):0.00245317,(25:0.006109321,86:0.003407451):0.008755083):9.767974E-4):0.003889687,(((((58:0.01798438,((74:0.002433648,33:8.627138E-4):0.0133879,84:0.01070292):0.006529018):0.008041065,(31:0.03813185,35:0.01999233):0.003949478):0.003833497,(65:0.01798777,79:0.01545801):1.315526E-4):0.002745,52:0.01752387):0.004742993,((66:0.006914427,11:0.003176217):0.03707199,(71:0.0590859,10:0.01665618):9.042185E-4):0.001609688):0.001293157):4.812025E-4):0.001113747):0.007646832,57:0.02464422):0.005660898,((59:0.01181229,61:0.008212716):0.01210276,2:0.0140864):0.007265099):0.002527562):0.001626533,1:0.01893826);
[68] tree 'run1.5340000'=[&R] (((60:0.006770173,13:0.001289005):0.02494397,(83:0.03932314,32:0.03211183):0.01024356):7.184237E-5,((((101:0.01615822,72:0.02215833):0.002265399,((((25:0.003733107,86:0.01245479):0.008222074,(27:0.0108399,26:0.006840346):0.02376953):0.001818738,(37:0.0538277,24:0.01882123):4.187414E-4):0.007391292,((((81:0.03178526,38:0.006652349):0.01336326,(85:0.02746492,((69:0.004692615,68:0.005363058):0.008275111,70:0.007038025):0.0184628):0.02522051):5.268323E-4,((73:0.01887722,(((18:0.01309782,(((30:0.006127332,4:0.03124221):0.001382558,29:0.003810782):0.009936367,5:0.008093924):0.02875253):0.005533011,12:0.01587927):0.003745825,(36:2.481275E-6,6:0.001484354):0.02406758):0.002267675):0.006167658,(39:0.0605542,((((((100:0.02955746,((((55:0.05392794,(((98:0.009319178,(93:6.638813E-4,94:0.002704285):0.001046396):0.004522416,((91:0.009479188,96:0.009092895):0.008913537,97:0.01561472):0.00160935):0.01486074,(99:0.007181954,((92:0.001671801,90:0.003136014):0.01326787,95:0.02976042):0.001938041):0.004874122):0.07682945):0.00282403,43:0.1179551):0.003382197,((((67:0.009464727,82:0.02996954):0.02454161,((16:0.01484359,(77:0.004676932,(78:0.007698723,(75:0.01016367,76:0.008771882):0.005688757):3.195263E-4):0.001039585):0.008164936,(15:0.02103355,17:0.02792881):0.02482684):0.005676479):0.003218101,((62:0.007896515,23:0.01004431):0.004718069,63:0.04120797):0.009804089):0.001975031,(((89:0.01434986,88:0.001934506):0.002066566,87:8.547676E-4):7.595891E-4,80:0.01957151):0.01122806):0.02754229):0.004417343,28:0.04285219):0.002361729):0.001660145,((((7:0.01097941,(48:1.567399E-4,49:0.001125783):0.007127112):0.006913379,(41:0.03445763,47:0.009176723):0.009089428):8.4136E-4,(((22:0.006789432,(19:7.495667E-4,(20:6.553266E-4,21:0.003328738):0.002383562):0.004046162):0.02295031,((50:0.002829933,51:0.001738019):0.01292222,42:0.008309803):0.001613222):0.003987944,8:0.01453804):6.394844E-4):0.01145485,(64:0.01070238,3:0.01023284):0.01342173):0.00797848):0.002665499,9:0.00843028):7.913126E-4,34:0.02360278):2.868191E-4,56:0.07320307):0.02899396,((40:0.02012235,(54:0.006506138,53:0.009629741):0.0270668):0.02509424,((45:0.002834849,44:0.004574872):0.0185122,(46:0.002785817,14:0.05053422):0.01667011):0.06166862):0.01129322):0.03281556):0.00177572):0.001080541):0.003015554,((((79:0.01661088,(65:0.01589505,(((74:0.004345452,33:0.001824257):0.01864456,(84:0.01737774,58:0.018589):0.004549226):0.008330139,(31:0.03062135,35:0.02181569):0.00235542):0.007863809):0.001477369):0.001055373,52:0.01798743):0.004274137,(66:0.004764971,11:0.01735967):0.02759425):7.761759E-4,(71:0.06136215,10:0.01986825):0.00900058):0.002399931):5.115629E-5):0.003791164):0.002827961,57:0.02547274):0.00725458,((59:0.01539331,61:0.004538149):0.01460973,2:0.01455997):0.008336929):0.001219324,1:0.01957494);
[69] tree 'run1.5345000'=[&R] (((60:0.01061866,13:0.006735451):0.03314222,(83:0.02409997,32:0.03375395):0.00888627):0.001628695,((((101:0.01628733,72:0.02416902):6.363048E-4,((((39:0.0656445,((((((((((((62:0.00239042,23:0.0121564):0.01873171,63:0.04904513):0.006323821,((16:0.01609137,((77:0.005727973,(75:0.01045761,(76:0.004567998,(15:0.02061456,17:0.03027656):0.01418779):4.046254E-4):0.008104618):0.002566623,78:0.008367402):0.001325188):0.01462339,(67:0.0180808,82:0.02798141):0.01605679):3.956447E-4):0.001388213,(((89:0.02107144,88:0.005153953):0.01085275,87:0.006184531):0.009243708,80:0.01931988):0.001122126):0.03607467,((((91:0.005286517,96:0.004589476):0.006200795,((98:0.005513454,97:0.01518911):0.001613105,(94:0.002926031,93:0.001218605):0.00360585):0.005738261):0.01393053,(99:0.005560627,((92:0.001904523,90:1.332993E-4):0.01585126,95:0.03226214):0.009879642):0.006077658):0.07986508,(55:0.06134568,43:0.1238264):0.001347795):0.001465448):0.001529599,28:0.04645443):0.001816253,((((7:0.007782036,(48:7.325205E-4,49:1.222033E-4):0.005911284):0.009946484,(((22:0.007555596,(19:0.003906018,(20:1.113202E-4,21:0.00373526):9.695818E-4):0.008190288):0.01443632,((50:0.006411711,51:0.001315153):0.0119386,42:0.004263105):0.00349237):0.002932943,8:0.01576014):9.007005E-4):6.199933E-6,(41:0.04100947,47:0.01094134):0.005752609):0.01028023,(64:0.006833506,3:0.01594717):0.009900728):0.003547354):4.666238E-5,100:0.03453442):0.00193674,9:0.01316132):7.363391E-4,34:0.01971912):0.00154774,56:0.09960698):0.03362927,((40:0.02669364,(54:0.007053056,53:0.005630179):0.02948714):0.03568835,(46:0.002704725,(14:0.05739225,(45:0.002794543,44:0.005247819):0.02887274):0.005498876):0.05500514):0.009106075):0.02134913):0.01279923,(73:0.02318938,(((18:0.01536352,(((4:0.03374117,29:0.004041409):0.002973319,30:0.003238544):0.006260508,5:0.004586158):0.03001376):0.002232964,12:0.01721412):0.002479315,(36:7.321842E-4,6:0.001609132):0.02609074):0.001428476):0.008610973):0.002243705,((85:0.02735911,((69:0.00584517,68:0.005813887):0.003871763,70:0.01006867):0.01813508):0.02808557,(81:0.05363905,38:0.03080649):0.00162963):4.174536E-4):0.003316876,((86:0.0206219,(37:0.06438929,((27:0.01265599,26:0.008259038):0.009865901,(25:0.01306108,24:0.01783643):0.003258092):0.003591436):0.004162052):0.003469239,(((71:0.04414884,(66:0.01991436,11:0.03087972):0.01766099):0.001982943,10:0.02192385):0.001040888,(52:0.01649837,((79:0.01800722,((31:0.03319544,35:0.02364956):0.00264316,(((74:0.002454366,33:6.152487E-4):0.01280397,84:0.01596184):0.0122258,58:0.01514564):0.01130136):0.001266102):2.485947E-4,65:0.01723121):0.004320987):0.00505425):0.002801175):3.275443E-4):0.002727397):0.003967034,57:0.02761402):0.009788306,((59:0.01217653,61:0.003491864):0.01756646,2:0.01003379):0.008587171):0.001639006,1:0.02141846);
[70] tree 'run1.5350000'=[&R] ((((101:0.01620056,72:0.0151059):0.001446623,((((71:0.06801182,66:0.009315662):0.02082953,(11:0.03558971,10:0.02519552):3.243575E-4):0.001715993,(52:0.01649126,(65:0.01713941,(((58:0.00448418,79:0.01228069):0.0118218,((74:0.008028059,33:0.001409275):0.01327739,84:0.0158768):0.009547015):0.01159286,(31:0.03301858,35:0.02615433):0.003250204):0.001048554):0.002751438):0.005741305):0.001124087,(((37:0.06404625,86:0.02452098):8.163923E-4,((25:0.004251361,24:0.0177414):0.009848784,(27:0.01449915,26:0.01684051):0.01439008):0.003242312):0.005037943,(((81:0.04651174,38:0.02035064):0.001925999,((((36:0.001871543,6:0.002678809):0.02183297,((18:0.008925149,((29:0.007335132,(4:0.03118414,30:0.003094797):0.004425238):0.003118587,5:0.004561724):0.02985386):0.001690019,12:0.01712241):0.001885588):0.00183843,73:0.01760584):0.004088253,(85:0.02721335,((69:0.006266088,68:0.01293857):0.007411791,70:0.01001503):0.01751451):0.02793594):9.740241E-4):6.141989E-4,(39:0.04632893,((56:0.07643161,(34:0.02174904,(((100:0.03435044,(((55:0.07715302,(43:0.1231667,((((97:0.03016556,(93:0.002355338,94:0.003072089):0.005298998):4.082741E-4,(91:0.004662978,96:0.01246473):0.003911903):4.303311E-4,98:0.02217277):0.01302275,(99:0.006858781,((92:0.00344894,90:0.001801496):0.008216016,95:0.04873121):0.002426257):0.009879315):0.07696011):6.672107E-4):7.235147E-4,(((87:0.002762858,(88:0.002640277,89:0.02230515):0.003436142):0.007606875,80:0.01881309):0.00661886,(((62:0.005531506,23:0.01910537):0.01629466,63:0.05983788):0.006727467,((((78:0.005004524,(75:0.007850095,76:0.006210188):0.004535678):7.970012E-4,((15:0.01536421,17:0.03011526):0.01503477,77:0.004133889):0.001730113):0.001689022,16:0.01896936):0.01114487,(67:0.001506194,82:0.02035349):0.02782045):0.002887219):0.001518149):0.02182849):0.002437585,28:0.03751242):0.002181447):0.005534348,((((((22:0.007515342,(19:0.003888214,(20:0.001812539,21:0.001302088):0.003618323):0.002116821):0.01812754,((50:0.002683706,51:0.002825952):0.01450205,42:0.00521718):0.00484915):0.002296668,41:0.04993027):0.002203899,8:0.01194204):0.002590835,((7:0.00215821,(48:5.238632E-4,49:5.106052E-4):0.007972925):0.005655081,47:0.01436362):1.162549E-4):0.01135511,(64:0.0067971,3:0.007044487):0.009782376):0.004284682):0.002080746,9:0.0130912):0.001927627):0.002358581):0.02800773,((40:0.03209914,(54:0.01134181,53:0.009206778):0.03096325):0.0319609,(46:7.521298E-4,(14:0.05361087,(45:0.008483049,44:0.004648721):0.008989637):0.004254782):0.06846037):0.007610623):0.03023549):0.01411359):0.006679827):4.134764E-6):3.25935E-4):0.001324822,57:0.02746691):0.003626372,((83:0.02574744,32:0.03357413):0.009643619,((60:0.01850439,13:5.524189E-4):0.03449476,((59:0.01480763,61:0.001983179):0.01747287,2:0.01698776):0.003093353):9.279451E-5):0.003000294,1:0.02534908);
[71] tree 'run1.5355000'=[&R] ((((101:0.01764966,72:0.008701539):0.001594615,(((86:0.0218644,((25:0.01425488,37:0.05980753):6.54161E-4,((27:0.01492966,26:0.01149643):0.01083851,24:0.02644003):0.003939176):0.003158014):0.003034949,(((10:0.02666357,11:0.03603888):7.011468E-4,(71:0.02631417,66:0.001077305):0.03416522):0.003213858,(52:0.02004791,(65:0.01697717,(((58:0.00458517,79:0.01254082):0.01215206,((74:0.002269582,33:0.00145351):0.01513192,84:0.0157265):0.004871245):0.008749747,(31:0.03675936,35:0.02521019):0.002073736):0.001959999):0.002908484):0.006276846):9.520797E-4):1.803134E-4,(((81:0.04451694,38:0.005727371):0.02090718,(85:0.02649197,((69:0.006525473,68:0.01066855):0.006141589,70:0.006327492):0.02003537):0.0236767):7.518031E-4,((((36:0.001469672,6:0.002787928):0.02161788,((18:0.01276958,(4:0.02816336,(5:0.005463144,(29:0.009528357,30:0.007942501):0.01141949):0.005113081):0.02810302):8.115461E-4,12:0.01342525):0.003028869):6.759983E-4,73:0.01743918):0.006167905,(39:0.03958429,(((40:0.03179528,(54:0.02316875,53:0.007087652):0.02537223):0.0341707,(56:0.07570808,((9:0.01190703,((100:0.03626188,(((((97:0.01110935,(91:0.0056346,96:0.009025207):0.003743144):4.895989E-4,((93:0.003706382,94:0.002285979):0.00383489,98:0.005729149):0.001727008):0.01935896,(99:0.01388113,(95:0.03510701,(92:3.933212E-4,90:0.001526743):0.01250369):0.006521499):0.01334546):0.1115438,((55:0.07642267,(((89:0.01849375,(87:4.784402E-4,80:0.01971915):0.002037157):0.004358145,88:0.003877814):0.005429027,(((((78:0.01068117,(75:0.008765529,76:0.006673812):0.003661191):0.001791002,(77:0.00602302,(15:0.01860324,17:0.03403864):0.008934181):0.00274091):0.003473784,16:0.02015944):0.01121418,(67:0.02551399,82:0.02722933):0.01897631):0.003649831,((62:0.007868913,23:0.01658918):0.009746977,63:0.05365783):0.01108089):0.003396895):0.02253811):0.002116251,43:0.1244233):5.18487E-4):7.995626E-4,28:0.03715731):0.001265843):0.004376423,((47:0.009407993,(((((22:0.005495898,(19:2.747903E-4,(20:0.001165493,21:0.003266712):0.009299095):0.008860855):0.01466562,41:0.04229862):0.001206848,((50:4.320714E-4,51:0.002588044):0.009053378,42:0.003025387):0.00477669):0.004728973,8:0.01499077):0.003581105,(7:0.005827586,(48:0.001615167,49:0.004510111):0.00930557):0.009327738):5.791718E-4):0.01025336,(64:0.01017513,3:0.01083555):0.009168686):0.008070363):0.002945952):5.491677E-4,34:0.02171775):0.006398192):0.03950456):0.001042113,(46:1.992903E-4,((45:0.004620198,44:1.787285E-4):0.01588924,14:0.06598319):0.008934221):0.06773733):0.02415105):0.01527221):0.002029639):0.005817693):0.004029096):0.005614048,57:0.0272069):0.001963639,((83:0.02550371,32:0.03268034):0.01305468,(((59:0.01466745,61:0.003723701):0.009703036,2:0.01831707):0.008356342,(60:0.003318428,13:0.006234862):0.03194688):0.001858671):0.003005753,1:0.01630004);
[72] tree 'run1.5360000'=[&R] ((((101:0.01813964,72:0.008943105):7.945687E-4,(((52:0.02060447,(((31:0.0292954,35:0.03009183):0.002876603,((58:0.001506123,79:0.007450159):0.013561,((74:0.006858757,33:4.250402E-4):0.01017336,84:0.01616309):0.00997677):0.01337785):2.912932E-5,65:0.01733668):0.004457666):0.01252946,(((39:0.04396537,(((40:0.02876386,(54:0.006541855,53:0.01205698):0.0260766):0.02559917,(46:0.00195618,(14:0.06707137,(45:0.01006224,44:0.002183103):0.01008593):9.069464E-4):0.05801426):0.007340277,(56:0.09498031,(34:0.02312899,(9:0.01063548,((100:0.03719814,(28:0.03818885,(43:0.1229857,((55:0.07166509,((((94:0.007885866,93:0.004288479):0.003922398,(98:0.004169195,97:0.01655695):0.005685603):0.004341662,(91:0.01020277,96:0.01286089):0.01486358):0.01236466,(99:0.005326189,(95:0.03608163,(92:0.002203065,90:2.218153E-4):0.007066972):0.003396527):0.007636098):0.1021098):0.003537912,(((87:3.438862E-4,(88:0.003832192,89:0.01871473):0.002015582):0.009746908,80:0.0125197):0.002671218,((((15:0.01468019,17:0.02529898):0.02004035,(16:0.0207191,((78:0.005441096,(75:0.01400883,76:0.009119474):0.00477661):3.818144E-4,77:0.006257174):3.969647E-4):0.001841754):0.009747024,(67:0.01724963,82:0.02612973):0.01799586):0.001474492,((62:0.007944145,23:0.01704972):0.009874186,63:0.04827696):0.008857648):0.002575011):0.02842498):5.520782E-4):0.002070485):0.002035679):5.315405E-4,((((((22:0.00385784,(19:5.829959E-5,(20:3.774288E-4,21:0.005915733):0.001451818):0.008151824):0.01795435,((50:0.001747333,51:0.0011879):0.01312957,42:0.004280724):0.003785249):7.607248E-4,8:0.01501127):0.002314677,((7:0.009103395,(48:0.001827929,49:0.001495275):0.005858012):0.005429713,47:0.01392207):1.352605E-4):0.002805063,41:0.0433324):0.007789782,(64:0.0104576,3:0.01206222):0.01282482):0.003988318):0.001280788):3.78584E-4):0.001004193):0.03527321):0.02737197):0.01029978,(((36:0.004396193,6:0.006372142):0.02016271,((18:0.01390821,((29:0.01523255,(30:0.007972601,4:0.02417325):0.005975318):0.00454861,5:0.01131941):0.03069846):0.001386545,12:0.01452783):0.003299729):0.00198424,73:0.01792331):0.004842279):0.001719214,((85:0.05381104,((69:0.005221157,68:0.0068428):0.009651523,70:0.005817413):0.01866344):0.01599926,(81:0.03560056,38:0.01781664):0.007109982):6.844942E-4):0.002876621):4.865157E-4,(((71:0.02316806,66:0.007912444):0.02826753,(11:0.03822737,10:0.02837075):4.687788E-4):0.002526366,(86:0.01625638,(24:0.02773904,(37:0.06146786,((27:0.01610102,26:0.0169566):0.003975779,25:0.01084424):0.002762116):0.002370058):0.007825242):0.006509783):0.002780317):0.002864168):0.004809962,57:0.02645526):0.004130455,((83:0.02552353,32:0.03624021):0.0215323,((60:0.03515571,13:0.02941946):0.01615051,((59:0.01507464,61:0.001340475):0.01726683,2:0.01878139):0.007493152):5.553694E-4):0.005668197,1:0.01796766);
[73] tree 'run1.5365000'=[&R] ((((101:0.01717732,72:0.007890846):0.00321658,(((52:0.02719671,(((31:0.04539258,((58:0.005937249,79:0.003552458):0.01652457,((74:0.002584665,33:0.001362529):0.009951241,84:0.0199193):0.007483447):0.009570639):3.948432E-4,35:0.02849069):0.003338516,65:0.01553036):0.002877788):0.004700002,((((39:0.04163297,(((40:0.02983109,(54:0.006194804,53:0.005469208):0.03327419):0.02054517,(14:0.06351318,(46:8.260419E-4,(45:0.01194323,44:4.470988E-4):0.01399528):0.005309056):0.046899):0.002846792,(((100:0.03522475,((55:0.0678632,(43:0.1164612,((97:0.01398922,(((93:0.004284634,94:0.004693173):0.002386247,98:0.01125934):0.003750139,(91:0.009661502,96:0.01000486):0.0127719):0.00300895):0.01533842,((95:0.03571045,(92:5.298801E-4,90:0.009176685):0.009408866):0.006730455,99:0.005545696):0.006246032):0.1004615):0.002792245):0.003923502,28:0.031476):6.393221E-4):0.003044508,((56:0.09051624,(9:0.01007126,34:0.02770241):7.53638E-4):5.156959E-4,(((7:0.002617053,(48:7.875379E-4,49:0.004811329):0.006504114):0.01266431,((47:0.01861892,41:0.04103358):0.003005709,(((22:0.003653179,(19:1.535923E-4,(20:7.64849E-5,21:0.006872318):0.003851981):0.008059249):0.01707681,((50:5.086345E-4,51:0.004650688):0.01146579,42:0.002664066):0.001476749):0.001329672,8:0.02297041):0.001071473):0.001582923):0.01006817,(64:0.00641881,3:0.01611837):0.01341478):0.005631423):0.002149258):4.845939E-4,((67:0.01556815,82:0.01073641):0.02216333,((((15:0.01824131,17:0.02481804):0.01037512,(16:0.01445559,((78:0.005011813,(75:0.01327845,76:0.003865645):0.002238548):0.002270359,77:0.00750999):7.401989E-4):0.007468753):0.0118132,(87:0.002223529,((88:0.001595629,89:0.01823095):0.005832733,80:0.01237551):0.001355262):0.00588217):0.001122788,((62:0.004396286,23:0.01174914):0.01966431,63:0.05547828):0.008331649):0.001663189):0.02702328):0.03344471):0.02591986):0.007441016,(((36:0.002940112,6:0.003910651):0.01909306,(18:0.01172237,(((29:0.00777911,(30:0.006372455,4:0.0219061):0.002958476):0.008052175,5:0.0107189):0.0295604,12:0.01455901):0.001759682):0.00491168):0.007112208,73:0.02049118):0.004646495):0.002847233,(85:0.05095632,((69:0.009664615,68:0.003631121):0.008672834,70:0.005508795):0.02088349):0.01452664):5.217819E-5,(81:0.03812199,38:0.004341768):0.01733688):0.002843539):4.766314E-4,((86:0.01997247,(37:0.05053535,((25:0.001340194,24:0.01346138):0.01765568,(27:0.006587123,26:0.01732538):0.009207217):0.002071901):0.008999071):0.00325501,((11:0.03619938,10:0.024735):0.002848239,(71:0.04848992,66:0.006585842):0.02107417):0.003138381):1.883814E-4):0.004313023):0.006612997,57:0.02505179):0.005233159,((83:0.02416949,32:0.03431764):0.007666354,((60:0.02729625,13:0.01676972):0.01675299,((59:0.01427492,61:0.003117924):0.01328234,2:0.01290981):0.004676933):6.407343E-4):0.00146814,1:0.01508152);
[74] tree 'run1.5370000'=[&R] ((((101:0.0169182,72:0.01448988):0.003743155,((((10:0.02362376,(71:0.03592956,66:0.002240469):0.02723887):9.19591E-4,11:0.03565331):0.001758441,(52:0.01477828,((31:0.03140908,(35:0.02806091,((58:0.005876996,79:0.009388257):0.007064456,((74:0.005160313,33:0.00220339):0.009801127,84:0.01851721):0.01040918):0.003746029):0.001989599):0.005574809,65:0.01529609):0.00112956):0.005627168):0.00278545,((((37:0.05020813,(27:0.01820863,26:0.02080384):0.009859695):0.006877975,(25:0.005753383,24:0.01409689):0.01180066):0.005959845,86:0.01764663):0.00230875,((((39:0.04100494,(((40:0.0368025,(54:0.01994603,53:0.004510342):0.02120173):0.02850703,(46:5.137897E-4,(14:0.05345242,(45:4.751276E-4,44:0.003124299):0.01418122):0.002863724):0.05289408):0.007739622,(((((7:0.003583328,(48:8.170676E-4,49:3.673322E-4):0.01073771):0.006612509,((47:0.005765906,41:0.04451239):0.008191053,(((22:0.009663465,(19:0.002840534,(20:0.001648581,21:0.001363193):9.452057E-4):0.007171412):0.01765089,((50:0.003151952,51:0.001187442):0.01114512,42:0.002623879):0.002141177):0.004823528,8:0.01029032):0.003433807):0.002693208):0.0103554,(64:0.008699747,3:0.01587523):0.0148747):0.003494268,(34:0.02728452,(9:0.007676882,56:0.09198214):8.550307E-4):0.004075373):0.001173381,((100:0.03473059,(((67:0.002243223,82:0.01282368):0.02742937,(((62:0.004329969,23:0.0188912):0.01330278,63:0.05464139):0.008359785,(((77:0.005541338,(15:0.004556801,17:0.02307907):0.02098792):0.001457903,78:0.009384533):8.432647E-4,(16:0.02187756,(75:0.0127494,76:0.009355868):0.004459915):0.002203642):0.01557126):2.610696E-4):0.003831845,(((87:0.002209677,88:0.004319635):0.00262198,80:0.008874665):0.00413263,89:0.01823861):0.007980083):0.02779285):1.011029E-4,(28:0.03020704,((43:0.1147044,(((98:0.007828887,(93:0.002372585,94:0.002688334):0.001646081):0.005191221,(97:0.01335862,(91:0.003506836,96:0.01154748):0.01297357):0.005243866):0.01640401,((95:0.03517176,(92:0.002150374,90:8.627359E-4):0.008063568):8.05968E-4,99:0.00478152):0.01132768):0.1008749):0.001401406,55:0.06985347):0.004935053):4.209028E-4):0.00369377):0.0353587):0.01611882):0.01763636,(85:0.04384404,((69:0.004432858,68:0.004511795):0.003934935,70:0.01661999):0.02029381):0.01823282):0.003152852,(81:0.02716109,38:9.93346E-4):0.02011152):0.00167863,(((36:2.372975E-4,6:0.0143332):0.02015386,(12:0.01430057,(((30:0.004229704,(4:0.05086962,29:0.007475103):5.473793E-5):0.002902738,5:0.008146508):0.02091753,18:0.01003866):0.00456629):0.001083126):0.005085129,73:0.02018207):0.009070924):0.003640639):5.661666E-4):0.001354964):0.005402615,57:0.02505162):0.003980172,(((83:0.02473082,32:0.02751618):0.01269922,(60:0.04306489,13:0.00938971):0.02805113):9.888165E-4,((59:0.01405958,61:0.002525242):0.01479111,2:0.01140968):0.004630943):0.002904747,1:0.01853009);
[75] tree 'run1.5375000'=[&R] ((((101:0.01662621,72:0.01674601):0.001466317,(((((71:0.01780082,66:0.001117402):0.03282083,10:0.02189569):1.862808E-4,11:0.0318597):0.001023809,(((37:0.04963044,((27:0.02456654,26:0.01541355):0.005317345,(25:0.01080924,24:0.01137522):0.0132898):0.001882278):0.005839336,86:0.025402):7.016757E-4,((((39:0.03905852,(((40:0.02648852,(54:0.01207281,53:0.005302964):0.0300937):0.03242256,(14:0.06319292,((45:0.008529107,44:0.003825863):0.01153134,46:0.004009263):0.01015645):0.05201534):0.003829217,(((((((22:0.00829934,(19:0.004286125,(20:4.564839E-4,21:0.002300061):0.002829789):0.01131539):0.02388119,((50:0.004618546,51:0.001134443):0.009457072,42:0.005869746):0.00231579):0.002927834,8:0.01578952):0.001835749,((7:0.004091031,(48:3.286835E-4,49:0.001195563):0.01037086):0.00933207,(47:0.009788285,41:0.05469001):0.002722232):4.105026E-4):0.01142571,(64:0.009559862,3:0.01542425):0.00992751):0.005338906,(100:0.03172554,((((((((62:0.008586282,23:0.01856515):0.005373436,63:0.06020107):0.008264296,((77:0.005563203,((15:0.0232928,17:0.02936186):0.001590074,78:0.008501388):0.009705043):3.452305E-4,((75:0.01503516,76:0.009037908):0.002270037,16:0.02149997):0.001476875):0.0146298):2.986656E-4,(67:0.004547337,82:0.01320316):0.03181579):0.001179645,((88:0.002990609,89:0.02271296):5.647183E-4,87:0.004796204):0.007773352):0.007471932,80:0.01461826):0.01848548,(((((98:0.01414302,(93:6.223975E-4,94:0.008936018):9.022377E-4):0.002717512,((91:0.003321319,96:0.005504793):0.013755,97:0.01048392):0.001430661):0.01780669,(99:0.01910229,((92:0.003734153,90:0.00417502):0.01396186,95:0.03456473):0.005926668):0.0032067):0.1065209,43:0.1127247):0.01145795,55:0.06864786):0.01091175):7.924033E-4,28:0.02968569):0.003486443):0.001031929):0.001599494,((9:0.01273269,56:0.09039461):5.169305E-4,34:0.0264923):0.001085692):0.03566437):0.01763779):0.02222382,(((36:0.001074004,6:0.00247257):0.0194045,(12:0.01412061,((5:0.006131454,(30:0.002025809,(4:0.05231177,29:0.01237885):3.260062E-4):0.004140653):0.02616521,18:0.01298124):0.001104952):0.002927851):0.003395296,73:0.01983375):0.004389332):0.001671022,(81:0.03159659,38:0.00393825):0.02261202):6.746068E-4,(85:0.04308733,((69:0.003587805,68:0.008122394):0.001992582,70:0.009098323):0.02651331):0.0187029):0.002500488):4.75751E-4):0.001118891,(52:0.0151707,((65:0.01913819,((35:0.0265193,79:0.01524212):9.81917E-4,31:0.04287289):0.001223662):0.004049472,(58:0.009585504,((74:0.003321913,33:5.026211E-4):0.02894666,84:0.01844778):0.004588333):0.01500192):0.002163116):0.004780817):0.001111418):0.006389901,57:0.02982442):0.007449411,(((60:0.005388807,13:0.008394337):0.02631787,(83:0.03379622,32:0.02704128):0.01468152):6.518858E-4,((59:0.009953999,61:0.002688296):0.01289362,2:0.02072695):0.007255923):0.0014843,1:0.01484903);
[76] tree 'run1.5380000'=[&R] (((((59:0.009363626,61:7.16708E-4):0.0146008,2:0.01823878):0.006785618,(60:0.02630347,13:0.03395011):0.01113149):0.001260574,(83:0.03071537,32:0.02551646):0.01227062):0.005507751,((((((((25:0.005482377,24:2.647891E-4):0.02622882,(27:0.01292164,26:0.005860529):0.01516698):0.001925438,37:0.04641356):0.003336929,86:0.01931837):0.003976764,((((85:0.04029456,((69:0.004702296,68:0.007226348):0.002766037,70:0.0108594):0.01477566):0.02163339,(81:0.04755278,38:0.01900888):7.886259E-4):7.040533E-4,((((36:2.878397E-4,6:0.001785334):0.0184423,(12:0.01405572,((5:0.01073233,((30:0.01412478,4:0.0489211):9.809881E-4,29:0.006410283):0.005819056):0.03199267,18:0.01587895):0.002185746):0.001799798):0.001565487,73:0.01854819):0.005758003,(39:0.05599389,((((((47:0.01256573,((((22:0.005394318,(19:7.913725E-5,(20:6.101422E-4,21:8.126427E-4):5.50746E-4):0.01022144):0.02233329,((50:7.26435E-4,51:0.002323224):0.01271127,42:0.005489289):0.002553327):0.001164142,8:0.0147661):0.001729926,(7:0.001998861,(48:0.002186131,49:0.002522128):0.004691):0.009907246):6.114179E-4):0.002294697,41:0.05986294):0.00799088,(64:0.008936266,3:0.01688327):0.009284043):0.008564594,((((9:0.010911,56:0.08453553):2.037021E-4,34:0.02477516):0.003279715,100:0.03085286):5.359219E-4,(28:0.03333248,((((((97:0.02523052,(91:0.01066227,96:0.009908953):0.01114572):0.002100091,(93:0.004508695,94:0.0018895):0.004366888):2.927732E-4,98:0.003196431):0.01500839,(99:0.01810816,((92:2.854072E-4,90:0.005581538):0.007957399,95:0.03232436):0.001782991):0.01499433):0.08227113,(55:0.06819351,43:0.1054183):0.002734088):0.005622853,((((((62:0.005016733,23:0.01444103):0.01648124,63:0.05629904):0.007839685,((67:0.003474703,82:0.01468879):0.03336201,((((15:0.02371084,17:0.02752128):0.0106629,77:0.003302582):0.006467024,((75:0.01131929,76:0.005099508):0.004644553,78:0.01225051):8.595414E-4):0.001487604,16:0.01187753):0.0132273):0.001166775):0.0011582,87:0.01087098):5.923163E-5,(88:0.001811564,89:0.0121634):0.007866624):0.002875224,80:0.01010952):0.01712863):0.003633478):0.00110985):8.068443E-4):0.03802453,((46:0.001383791,(45:0.007703991,44:0.001729987):0.007975677):0.01092883,14:0.05676126):0.04459172):5.371875E-4,(40:0.02477162,(54:0.005338962,53:0.0116485):0.03893169):0.02787203):0.00997148):0.02572752):0.002543694):0.002410261,(52:0.01338273,(((35:0.02480041,79:0.01425418):0.002854493,31:0.04175263):0.002590752,(65:0.01789771,(58:0.008964204,(84:0.007638322,(74:0.003169788,33:1.597675E-4):0.005073664):0.006849799):0.01395942):2.492727E-4):0.005691777):0.007587991):5.457212E-4):0.001245036,((10:0.02047649,11:0.0260552):0.00356084,(71:0.04648641,66:0.008211109):0.01667195):0.001697379):0.004058848,(101:0.01889467,72:0.02330621):0.001177474):0.005313166,57:0.0278913):0.00309917,1:0.02208724);
[77] tree 'run1.5385000'=[&R] (((((59:0.01232767,61:0.001530214):0.01580808,2:0.02033325):0.006514739,(60:0.02782397,13:0.02139512):0.01345165):5.63493E-4,(83:0.03319776,32:0.02647542):0.01721708):7.872831E-4,(((101:0.02174856,72:0.01947748):0.001337149,(((((25:0.006899823,24:0.01120905):0.01038785,(27:0.01173117,26:0.01087056):0.01442152):0.00899826,(86:0.01271302,37:0.0559777):0.001037376):0.004618562,((52:0.01395835,(65:0.01857035,((58:0.02180484,(84:0.02492821,(74:0.002885586,33:3.079161E-4):0.01176023):0.005883659):0.01161099,((79:0.01642113,35:0.02573246):0.002628953,31:0.04240648):0.003742157):0.003172226):0.002002565):0.007230266,(10:0.02509792,(11:0.02567436,(71:0.05075609,66:0.01025769):0.02470805):0.003167592):0.001003281):8.87994E-4):2.787463E-4,((39:0.06259246,((((12:0.01458397,(((29:0.01486946,(30:0.005296316,4:0.01880997):0.001618656):0.003200902,5:0.01006757):0.02442717,18:0.0156958):0.001336096):9.126329E-4,(36:4.96621E-4,6:0.001852431):0.02373913):0.002987579,73:0.01924527):0.004945634,((((((7:0.006093675,(48:0.00128296,49:0.005336091):0.004130162):0.009790451,((41:0.06211272,47:0.01312365):5.532836E-4,(((22:0.01270218,(19:0.00155796,(20:3.793279E-4,21:8.330946E-4):0.001654554):0.007105263):0.01898901,((50:0.002428271,51:2.553395E-4):0.01392308,42:0.004299385):0.001715929):0.003249098,8:0.01240566):0.002588637):7.561948E-4):0.01178181,(64:0.008267654,3:0.01111509):0.009182597):0.009463158,((56:0.08771257,9:0.01185772):0.002009393,34:0.02675778):0.002512172):0.002006586,((28:0.03387686,((55:0.07075638,((((97:0.01589078,(91:0.008450772,96:0.01081226):0.005429767):0.005364558,((93:0.004076846,94:0.002437113):0.004334151,98:0.004100997):0.003297297):0.02029368,(99:0.008830403,((92:8.84659E-4,90:0.003450996):0.01236467,95:0.02746518):0.006034527):0.008959522):0.08839731,43:0.1131498):0.0037629):0.002967274,((((89:0.0206013,87:5.812204E-4):0.008640165,88:0.004914748):0.003408431,80:0.01210701):5.284854E-4,((67:0.0329582,82:0.03537595):0.009278231,(((62:0.005205273,23:0.01744637):0.01066091,63:0.05532775):0.01239153,((((75:0.01523077,76:0.004933783):0.0091731,(78:0.008695082,(15:0.01990175,17:0.02101562):0.02433279):0.002976888):0.001057335,77:0.00300677):0.001299967,16:0.01414643):0.01372441):4.70681E-4):9.96779E-4):0.0238277):0.001153485):8.463597E-4,100:0.03201238):0.003515186):0.03740364,((14:0.05889448,((45:0.002199707,44:0.007630434):0.009962047,46:9.107499E-4):0.01132069):0.06116659,(40:0.03027614,(54:0.004422949,53:0.006764675):0.03701198):0.03091249):5.122114E-4):0.03836667):0.001186489):0.0022553,((85:0.03706563,((69:0.009318314,68:0.005328379):0.006672289,70:0.00759891):0.02729174):0.0243619,(81:0.02782019,38:0.007047812):0.01862271):4.744606E-4):0.003596628):8.953759E-4):0.00656051,57:0.02666982):0.00519917,1:0.02449328);
[78] tree 'run1.5390000'=[&R] ((((60:0.0152171,13:0.02784392):0.01540983,(83:0.0289074,32:0.02715575):0.01668371):3.34567E-4,((59:0.01206111,61:0.001448331):0.01496217,2:0.01861658):0.006945073):0.003080277,(((101:0.01392116,72:0.02024836):0.002508262,((((37:0.04613677,86:0.01495131):0.008185504,((27:0.01845506,26:0.01028887):0.01054389,(25:2.830573E-4,24:0.002842813):0.01440047):0.003583076):0.004108409,(((((12:0.01380357,(((4:0.02213901,(30:0.002322052,29:0.01308988):9.134817E-4):0.003035361,5:0.008742389):0.02076518,18:0.0148559):0.003215517):9.678828E-4,(36:2.020405E-4,6:0.005009651):0.02246883):0.002473534,73:0.01821544):0.007212128,((39:0.06274652,((56:0.09006427,((((55:0.06735095,28:0.03494424):0.001606094,((80:0.01234062,(((88:0.001230922,89:0.02915541):0.001920809,87:0.003245059):0.008419956,((82:0.02795572,(67:0.02906807,((((15:0.008289771,17:0.01866927):0.01485831,78:0.009873855):0.002355891,(77:0.009496861,(75:0.008070839,76:0.009916105):0.007441185):0.00140058):0.001544572,16:0.01208908):0.0148016):0.003302716):6.249795E-4,((62:0.00236589,23:0.01569268):0.009335756,63:0.05236711):0.00793961):0.002736398):0.01554629):0.01406014,(((((91:0.01034268,96:0.01546198):0.005611183,97:0.01504045):0.001130418,(93:7.439804E-4,(94:0.001099639,98:0.01000955):0.001413191):0.007516779):0.01181874,((95:0.02599549,99:0.01293893):0.004238261,(92:8.373201E-4,90:0.001718909):0.0148066):0.01216323):0.08252196,43:0.107095):0.01793052):0.003214655):0.001729569,(100:0.0292035,(9:0.01036233,(((((22:0.01183197,(19:0.002334476,(20:0.004272453,21:0.001464035):0.007210885):0.01526889):0.01183804,((50:0.003080359,51:0.00351019):0.008952019,42:0.004069321):0.004124173):0.003152928,8:0.01174182):0.002265967,((7:0.01061538,(48:0.002725093,49:0.002153459):0.006597938):0.008444678,(47:0.01575084,41:0.05878901):2.545829E-5):2.81109E-5):0.01482766,(64:0.004513354,3:0.01052031):0.01234297):0.006024269):0.00231961):9.475841E-4):6.050081E-4,34:0.02041448):0.004425647):0.03382699,((((45:0.00476114,44:0.00128108):0.009796536,14:0.05574298):0.011117,46:0.002915041):0.04616486,(40:0.02865604,(54:0.009993928,53:0.007528148):0.02475916):0.03106454):0.002511717):0.03825259):0.006220179,(81:0.04873335,38:0.01549533):0.00502456):0.001351238):7.723801E-4,(85:0.03927634,((69:0.007799526,68:0.0082562):0.00804824,70:0.01078199):0.01202619):0.02277085):0.002683459):4.69255E-4,((52:0.01321143,(65:0.01726788,(((79:0.01014256,35:0.02435549):0.006673344,31:0.04013727):0.003440268,(58:0.02386632,(84:0.01892097,(74:0.006399043,33:0.003611726):0.0121155):0.003348606):0.01098967):0.001635652):0.00479459):0.004824718,((11:0.03233399,10:0.02381376):5.025929E-4,(71:0.02284186,66:0.01530523):0.03939585):0.001184291):0.001712907):0.001532415):0.001639126,57:0.02524269):0.01039482,1:0.01325244);
[79] tree 'run1.5395000'=[&R] ((60:0.0323425,13:0.02806686):0.006419955,((((59:0.009986707,61:0.002090745):0.01508197,2:0.01878233):0.005980234,(83:0.02913885,32:0.02737318):0.008143724):7.500663E-4,(((101:0.01403262,72:0.02041048):0.002396629,((((85:0.0395908,((69:0.003233593,68:0.009829142):0.004602417,70:0.003912886):0.01472083):0.0365209,((81:0.03618814,38:0.01026339):0.0223145,(((((12:0.01391408,((((29:0.008501614,30:0.004814138):0.001629362,4:0.02950474):0.007885702,5:0.01055377):0.03053408,18:0.01250405):0.00174859):0.004185021,(36:5.356108E-5,6:0.001378068):0.02264872):0.001855081,73:0.01993282):0.003310824,39:0.0632489):0.001187117,((56:0.08176809,((((((47:0.01587694,41:0.0478373):0.001410764,(7:0.001369289,(48:0.004166037,49:0.003663518):0.007812528):0.008358736):4.547437E-4,(((22:0.01690252,(19:4.412084E-4,(20:3.888491E-4,21:6.314114E-6):7.172679E-4):0.009162846):0.01421236,((50:6.826072E-4,51:4.717187E-4):0.01333305,42:0.006298454):0.003431012):0.00166115,8:0.01485791):0.00106248):0.01017515,(64:0.01103102,3:0.01254184):0.009418504):0.004220514,(28:0.02915948,((100:0.02999794,55:0.0678902):0.002043547,((80:0.01002748,((82:0.03903024,67:0.02174086):0.01280754,(((88:0.005054447,89:0.0183758):0.003027543,87:2.287237E-4):0.01442945,((((((15:0.008356143,17:0.02583268):0.01124811,78:0.005230652):0.007288339,(76:0.005166745,75:0.008290001):0.001812468):0.001247446,77:0.009487187):0.001232449,16:0.01122578):0.01302488,((62:0.00925955,23:0.01176462):0.01147771,63:0.05013059):0.008499821):8.563539E-4):0.001240581):0.01178412):0.01446667,((((((93:8.778387E-4,94:0.002947131):0.002854077,98:0.005577291):0.006236614,(91:0.002186334,96:0.009777399):0.003700858):8.718353E-4,97:0.01981318):0.008920705,((95:0.03101215,(92:4.931113E-4,90:0.001295321):0.01319844):0.003549455,99:0.01563802):0.01635689):0.08077796,43:0.09785186):0.004896925):2.28045E-4):7.955729E-4):0.004041648):0.00125242,(9:0.008218097,34:0.01771761):7.621462E-5):3.223383E-4):0.03833491,((((45:0.009309685,44:0.001076913):0.01228796,46:0.001532574):0.002230031,14:0.05618929):0.04408806,(40:0.02583098,(54:0.01036373,53:0.007415953):0.02886336):0.03131325):0.002732494):0.03824374):3.992656E-4):0.001204131):0.004017426,((10:0.02432257,11:0.03420612):0.004901642,((71:0.02995246,66:0.005813758):0.03635321,(52:0.01541163,(65:0.01740614,((58:0.01051656,(84:0.01802909,(74:0.006743516,33:9.4254E-4):0.01141747):0.008357827):0.009931302,(35:0.0246864,(31:0.04232689,79:0.01523106):0.004214387):0.002327233):0.004625606):0.001696765):0.004161795):9.369934E-4):0.001325814):7.386138E-4,((86:0.01925557,37:0.04842211):0.002946952,((27:0.01384393,26:0.02052845):0.00765467,(25:0.005857847,24:0.004721124):0.00880805):0.003909005):0.008164067):9.432859E-4):0.006474648,57:0.02968001):0.005364569):0.001835805,1:0.01294409);
[80] tree 'run1.5400000'=[&R] ((((101:0.0136403,72:0.01983985):9.45715E-4,(((52:0.01422239,(79:0.02535276,(65:0.01605977,((58:0.01371995,(84:0.01752504,(74:0.003953539,33:0.001032222):0.007020544):0.00943112):0.01121678,(35:0.01771213,31:0.02448747):0.002221041):0.004290942):0.004851057):0.001765211):0.003147477,((71:0.01115595,66:0.0039959):0.03967229,(11:0.03185967,10:0.01852651):0.007430348):0.002010131):0.00294563,(((86:0.01208925,37:0.04706833):0.002612615,((27:0.01504179,26:0.01325011):0.009189721,(25:0.001028709,24:0.00204732):0.0130556):0.00338465):0.004022835,((((((12:0.01302423,((((30:0.001390719,29:0.01248899):0.004309427,4:0.02876017):0.002369805,5:0.0129081):0.02913417,18:0.01328127):7.717245E-4):0.001900084,(36:1.701427E-4,6:0.006133032):0.01678551):0.003369731,73:0.01600602):0.005902495,((56:0.0777096,(((((28:0.03634684,100:0.03066658):0.002404521,(((((62:0.007488737,23:0.005229227):0.01141548,63:0.03851668):0.007854551,((82:0.03793904,67:0.02113303):0.01840771,(((((17:0.01560538,15:0.02349039):0.002550076,78:0.00262716):0.005132629,(76:0.01110368,75:0.01683019):0.007319606):4.659512E-4,77:0.006378591):4.21504E-4,16:0.01916703):0.007364722):0.00154607):0.002215048,(((89:0.01822478,88:0.002084727):0.004520256,87:4.518105E-4):0.008573302,80:0.01796488):0.003664887):0.02223892,(55:0.06557411,(((((91:0.002650006,96:0.007171976):0.001622541,97:0.01461802):0.00126114,(94:0.002535909,(98:0.008098246,93:0.00428634):4.035894E-4):0.002442216):0.01351508,((92:8.810767E-4,90:0.002932545):0.01313867,(95:0.03060943,99:0.02313379):0.005322553):0.02375427):0.06909492,43:0.1128461):0.005365672):0.005922741):0.004873324):2.404893E-4,(((47:0.01770843,41:0.03333396):0.002444411,((((22:0.01162147,(21:3.321838E-4,(19:0.002893635,20:0.002526446):0.002343497):0.0100781):0.02144102,((50:2.707054E-5,51:0.003117279):0.01659335,42:0.002147259):0.004458512):0.002156155,8:0.01402704):0.001997799,(7:0.007419058,(48:0.001285526,49:0.003116013):0.01441493):0.002235866):2.385399E-4):0.009916666,(64:0.01072261,3:0.01113452):0.009155184):0.00423986):6.451489E-4,9:0.007861219):6.525764E-4,34:0.01695506):0.003127072):0.03680633,((((45:0.007525242,44:4.470107E-4):0.01064376,46:0.004608959):0.004202029,14:0.055214):0.04035841,(40:0.02573378,(54:0.009396019,53:0.006314883):0.02805641):0.0270822):0.004991164):0.03083907):0.001926334,(39:0.0611482,(85:0.0526058,((69:0.01078458,68:0.009725158):0.002890675,70:0.008371051):0.02325974):0.02044723):0.001530095):7.287772E-4,(81:0.04839718,38:0.006306938):0.01040855):0.004931068):0.0034613):4.810441E-4):0.00657937,57:0.02885023):0.003476726,((((59:0.01714975,61:0.00185808):0.01466031,2:0.01442917):0.01103876,60:0.03472916):0.001180993,(13:0.0261013,(83:0.02840708,32:0.03638795):0.0081611):7.115921E-4):0.003666937,1:0.01863353);
[81] tree 'run1.5405000'=[&R] ((((101:0.01327921,72:0.01416722):0.005008519,((((52:0.0137457,(65:0.01710321,(((58:0.01830901,(84:0.01761754,(74:0.007448051,33:1.169635E-4):0.01392983):0.00294566):0.01385436,(35:0.01914988,31:0.02647519):0.002788284):0.003547361,79:0.020639):7.957926E-4):0.002506091):0.00322296,(11:0.03383312,((10:0.02791079,71:0.04725531):0.004674836,66:0.04867575):0.003416635):0.003296082):0.002317038,((((25:0.006223259,24:0.009136577):0.01128115,(27:0.008945459,26:0.0194685):0.003280027):0.00194134,37:0.04694152):0.003372059,86:0.01284726):6.446723E-4):0.002157468,(39:0.05805391,((81:0.05222975,38:0.01309868):0.006971012,(((((12:0.01641414,((4:0.03010462,((29:0.00617837,30:0.005204868):0.003760351,5:0.0081074):0.006356208):0.02668021,18:0.01077297):0.002871106):0.00233795,(36:6.410162E-4,6:0.006630869):0.02014395):3.579558E-4,73:0.01730527):0.006381618,((56:0.09120964,((((((55:0.07240223,(43:0.1050209,((((91:0.003958333,96:0.007754147):0.0146662,97:0.01050004):0.002604261,((94:9.580145E-4,98:0.01363791):0.005109323,93:0.001845445):0.00116504):0.01671965,(99:0.009448415,(95:0.02631283,(92:0.002155054,90:0.001778015):0.01366835):0.006490846):0.01053883):0.07858112):0.003795334):0.005595486,(80:0.01138531,((((62:0.008083461,23:0.01114843):0.008653506,63:0.0450235):0.007488451,((82:0.05090126,67:0.02312368):0.005419699,(((76:0.003763444,75:0.01921243):0.003097384,16:0.01409492):0.003537487,(((17:0.009652467,15:0.01441327):0.01382218,78:0.00215543):0.004929715,77:0.005388798):0.001059543):0.01202494):0.001241982):4.138943E-4,((89:0.02849401,88:0.006624471):0.001152523,87:0.001347781):0.007606501):0.01108072):0.01804705):0.001132345,28:0.03042983):0.002860842,100:0.03315588):0.002767465,(((((22:0.005482034,(19:7.449936E-4,(20:0.003662648,21:7.643186E-5):0.0039459):0.004992895):0.02314246,((50:5.182709E-4,51:3.177586E-4):0.02082115,42:0.00323195):0.003647194):0.001112023,8:0.01901115):0.001737827,((7:0.002506434,(48:0.001467937,49:2.132504E-4):0.006432694):0.008349365,(47:0.008190018,41:0.03603978):0.00553619):2.900324E-4):0.008939398,(64:0.009872431,3:0.01092941):0.008114501):0.003964787):0.001758021,(34:0.02803084,9:0.009002936):5.332342E-4):0.003918854):0.02683423,(((46:0.006942532,(45:0.00359139,44:0.00130093):0.004288002):0.008661608,14:0.04521404):0.04933394,(40:0.02782267,(54:0.01518257,53:0.006994817):0.03048079):0.02785823):0.001921359):0.03703787):4.825838E-4,(85:0.03687495,((69:0.006918295,68:0.00748847):0.001354145,70:0.009050554):0.0251478):0.02446318):9.292284E-4):0.002113598):0.006125184):0.003148456):0.007436772,57:0.03301098):0.00451919,((13:0.0266606,(83:0.02933412,32:0.03638126):0.01020779):9.833331E-4,(((59:0.01854184,61:0.001718195):0.01720597,2:0.01560043):0.006242519,60:0.03564692):0.002809203):0.004801457,1:0.016196);
[82] tree 'run1.5410000'=[&R] ((13:0.0312521,60:0.01722066):0.003067404,((83:0.02210407,32:0.03333031):0.01806519,((((101:0.01287653,72:0.01878117):9.206303E-4,(((79:0.02051787,((65:0.01658457,((58:0.01799503,(84:0.02594075,(74:0.001477762,33:2.310839E-4):0.01510614):0.003447089):0.01424789,(35:0.01856917,31:0.02567235):0.002133899):0.004089333):0.004234197,52:0.01366241):0.001681667):0.004869774,(10:0.02641733,((71:0.05881736,66:0.01635177):0.01505021,11:0.03222093):0.002484138):0.001666294):7.055406E-4,(((85:0.03575675,(70:0.008914833,(69:0.007848369,68:0.005902004):0.006812069):0.02294904):0.02763894,((((12:0.01688268,((5:0.007861551,((30:0.00186986,4:0.04387545):7.207515E-4,29:0.005332131):0.003640159):0.03772431,18:0.01025334):0.002009405):0.001277291,(73:0.0168979,(36:9.939118E-4,6:0.004474851):0.02029798):2.199874E-4):0.004861809,((56:0.07105362,(100:0.01954845,(34:0.02718083,(9:0.008453302,((((80:0.0139655,((82:0.04514898,67:0.02244853):0.01099254,(((88:0.00380188,(87:0.003499607,89:0.02030529):2.342094E-4):0.01097369,((62:0.006044761,23:0.01081037):0.01236269,63:0.04365821):0.008492896):0.001358257,((77:0.007519242,(((15:0.01387401,17:0.03371036):0.005334165,78:7.229972E-4):0.0185369,(76:0.008817976,75:0.02025533):0.006849456):0.001019466):0.001570475,16:0.01319472):0.01425186):0.001437745):0.001719862):0.01552383,(55:0.07020671,((((98:0.002813886,(94:0.005308428,93:0.003827353):0.00114832):0.007633995,(97:0.009473092,(91:0.01108924,96:0.007346332):0.01717599):0.005971903):0.01839867,(99:0.01015997,(95:0.02426732,(92:0.001405435,90:0.001724098):0.01596509):0.00979761):0.005038526):0.06946218,43:0.10605):0.01233574):0.001815863):0.002276944,28:0.02950708):0.004398724,((((((22:0.005315797,(19:9.349228E-4,(20:5.24339E-5,21:2.933757E-5):0.006486657):0.004689584):0.02247672,((50:5.025548E-4,51:7.402658E-4):0.01105433,42:0.004205654):0.003391094):0.004241138,8:0.01213125):0.001959443,(47:0.0100381,41:0.02793095):0.005380142):0.002342301,(7:0.004492301,(48:0.002144222,49:0.002474614):0.01171555):0.004401143):0.008690408,(64:0.007107563,3:0.01059798):0.005310883):0.006925592):0.001197787):0.001987249):2.928701E-4):0.002923455):0.03099899,((14:0.05415528,((45:0.008179352,44:0.005245393):0.01133247,46:0.002235906):0.005767668):0.05417546,(40:0.02820313,(54:0.005711704,53:0.006782706):0.02250219):0.03398327):0.006091309):0.04131928):3.448442E-4,(39:0.04016523,(38:0.004274194,81:0.02199655):0.02569541):0.001214097):2.995296E-4):0.00678276,(((25:0.002089045,24:0.00528597):0.01727106,((27:0.007607387,26:0.01443485):0.01527806,37:0.04551806):0.00357176):0.002128854,86:0.01230007):0.004781682):5.177142E-5):0.003064122):0.00234262,57:0.03285129):0.002986832,(2:0.01207683,(59:0.01215707,61:0.003391109):0.01370746):0.00640153):2.017144E-4):0.004660647,1:0.0127315);
[83] tree 'run1.5415000'=[&R] (((13:0.004775505,60:0.0116428):0.02853161,((83:0.03543517,32:0.03711296):0.0156397,(2:0.01286669,(59:0.01515968,61:0.004342217):0.01217335):0.005369997):7.263644E-4):0.00374204,(((101:0.01435856,72:0.02052838):0.004162395,((((52:0.01493343,((((58:0.02038488,(84:0.01058572,(74:0.005732299,33:3.718948E-4):0.01515943):0.002094603):0.01444405,((79:0.004375935,35:0.01904963):0.004358653,31:0.03096844):0.004537):0.001545245,65:0.02172652):0.001235878,71:0.06775222):0.002893148):0.009915366,((85:0.03835357,(70:0.005281073,(69:0.004580521,68:0.01132588):0.003265858):0.01925623):0.02194206,(((73:0.01846991,((12:0.02268977,((5:0.008592909,((30:0.002307538,29:0.006745579):7.372998E-5,4:0.05392324):0.005813644):0.03124769,18:0.01016556):0.001260872):0.001913654,(36:0.00106558,6:0.004891145):0.02008226):4.096849E-4):0.004555293,((40:0.03082686,(54:0.01033791,53:0.01091435):0.0364103):0.01957117,(((46:5.789476E-4,(45:0.001359085,44:0.002633079):0.01163645):0.002448936,14:0.05919334):0.06500465,((((((((47:0.01302079,41:0.04001194):1.912521E-4,(((22:0.005467017,(19:1.864581E-4,(20:0.005506651,21:0.0025473):5.571998E-4):0.005997796):0.01653033,((50:9.833096E-4,51:0.001008566):0.01332634,42:0.006186569):0.003735576):0.003104103,8:0.01325982):0.001306923):6.180041E-4,(7:0.008075072,(48:0.001288112,49:9.888499E-5):0.008987397):0.007690125):0.008227903,(64:0.009787137,3:0.009477607):0.01063283):0.005430321,100:0.03416715):8.329932E-4,(((82:0.05419801,((80:0.007966294,((((87:0.01233514,88:0.01087087):0.002534945,89:0.02113965):0.002830373,((62:0.008797011,23:0.01577976):0.01093691,63:0.05411535):0.008873557):0.001956647,(((16:0.01409113,(76:0.009808317,75:0.009825515):0.006006965):0.001605734,77:0.009880187):9.136133E-5,((17:0.0183795,78:0.001920618):0.006843159,15:0.01051738):0.01265628):0.01611478):7.41991E-4):3.096527E-4,67:0.02417612):0.00815037):0.01146498,(55:0.08380379,(((((94:0.002023362,98:0.005120883):0.001717238,93:0.003496592):0.001056526,(97:0.01139951,(91:0.003580497,96:0.01470274):0.004315536):0.003331917):0.01197481,(99:0.01180265,(95:0.02318027,(92:0.002719363,90:7.815765E-4):0.005552778):0.003028352):0.006122405):0.08737971,43:0.1159158):0.002753768):0.002254717):0.001208878,28:0.03218515):6.675037E-4):0.002156533,(9:0.01493545,34:0.02599024):4.766095E-4):0.009803172,56:0.07766372):0.0336319):0.006752899):0.0325236):0.003095376,(39:0.0439018,(38:0.007021696,81:0.03616862):0.01727408):0.004385325):0.002339531):0.004145138):5.087194E-4,((24:0.01936419,((27:0.01723778,26:0.01096421):0.004694694,37:0.0497526):0.006125001):0.002510671,(25:0.002898544,86:0.006786527):0.009823892):0.004845957):4.788149E-4,(10:0.02887493,(66:0.009321372,11:0.01099005):0.03324207):0.003380428):8.548211E-4):0.006626184,57:0.04725132):0.00584808,1:0.01653813);
[84] tree 'run1.5420000'=[&R] (((83:0.03373717,32:0.03511339):0.009811141,(2:0.02435657,(59:0.01439162,61:0.005312986):0.01376629):0.00544316):0.004983959,((13:0.006405283,60:0.009370026):0.02888387,(((101:0.01473663,72:0.01959187):2.34132E-4,(((10:0.0273192,(66:0.008819154,11:0.02234586):0.02777765):0.003146116,(86:0.0120131,(((24:0.02340753,37:0.05099231):0.004607717,25:0.009235032):0.001314214,(27:0.01951789,26:0.02717702):0.003858455):0.005582539):0.003260196):0.00267465,(((((31:0.03263443,(58:0.01928658,(84:0.01150729,(74:0.008785013,33:0.002418631):0.02090472):0.002122792):0.01485273):8.693421E-4,65:0.02193432):9.908281E-4,(79:0.01505546,35:0.01802328):0.008235424):0.005439741,(71:0.05917785,52:0.01412884):0.004902425):0.005266362,(((85:0.05204795,(70:0.009681386,(69:0.01127616,68:0.005829626):0.003089899):0.01996233):0.02075986,(((81:0.03421993,38:0.003412039):0.01811781,((((34:0.02504108,(9:0.009554836,((28:0.02594792,((((55:0.07999392,(((91:0.00839536,96:0.01192752):0.005852627,(97:0.01026747,((93:0.004149019,98:0.01641759):1.72983E-4,94:0.003757238):0.005381075):5.219666E-4):0.01153249,(99:0.004836895,(95:0.0271594,(92:8.344141E-4,90:0.004099735):0.008386622):0.008807296):0.01284301):0.07631188):0.006951586,43:0.1096705):7.904264E-4,(82:0.03345222,(67:0.04010834,(((62:0.009564663,23:0.01647453):0.006818056,63:0.05520805):0.00496972,(((78:0.01112519,((16:0.01309856,(76:0.009379749,75:0.01032393):0.005232793):6.542264E-4,77:0.003901435):0.001333724):0.003397906,(15:0.00999125,17:0.01978092):0.01151472):0.007580374,(((88:0.003120399,80:0.01144419):0.002453693,89:0.02546336):1.069379E-5,87:0.005724808):0.01084232):1.286451E-4):0.001770981):0.002673409):0.01575796):0.002412425,100:0.03232629):0.004676092):0.006373173,((((((22:0.006159783,(19:6.200435E-4,(20:0.004597657,21:6.405068E-4):2.193132E-4):0.01006216):0.02609951,((50:4.604376E-4,51:8.106745E-4):0.01454311,42:0.005194188):0.002953408):0.005323108,8:0.01254541):0.001858856,47:0.01218153):8.809704E-4,(41:0.02771545,(7:4.271366E-4,(48:2.90013E-4,49:9.712881E-5):0.009165345):0.005593331):0.002132366):0.01342772,(64:0.006364334,3:0.008966971):0.01367276):0.007787276):5.347677E-4):5.765901E-4):0.004396284,56:0.07347935):0.03316036,(40:0.02090278,(54:0.01592241,53:0.005891521):0.02434801):0.03114502):0.006641746,(14:0.04252934,(46:2.728634E-4,(45:0.003155569,44:4.179211E-4):0.01011262):0.01206003):0.06043817):0.03946653):0.003113837,39:0.06316465):7.745816E-4):2.161066E-4,(73:0.01990919,((12:0.02146729,((5:0.00812994,(29:0.01042428,(4:0.03033524,30:0.01002173):1.492914E-4):0.006246732):0.030598,18:0.01951027):0.001473936):8.10337E-4,(36:9.435416E-4,6:0.00578131):0.02218717):6.787209E-4):0.005283476):0.003848179):0.001727694):0.001575348):0.01012996,57:0.03940632):0.003315144):0.001055269,1:0.01543128);
[85] tree 'run1.5425000'=[&R] (((13:0.018496,60:0.02332415):0.01375296,((2:0.02111774,(59:0.0165503,61:0.005036514):0.01519361):0.008095447,(83:0.03641133,32:0.03330315):0.01175004):5.651727E-5):0.006546914,(((101:0.0148655,72:0.0165652):7.636315E-4,((((65:0.01949671,((31:0.03170916,(79:0.009740693,35:0.02445585):0.005818325):0.003442171,(58:0.02782895,(84:0.01519146,(74:0.004159079,33:7.101889E-5):0.008970097):0.01148118):0.006580267):0.001152751):0.005161481,(71:0.0548959,52:0.01329654):0.0079785):0.005561313,(10:0.02755812,(66:0.004487248,11:0.02254129):0.02802057):0.001149127):9.444748E-4,(((81:0.03137671,38:0.01596763):0.01920776,((39:0.04851645,(85:0.05250313,(70:0.007971286,(69:0.005824487,68:0.006176549):0.009390871):0.01791433):0.01589211):0.01855781,(((((((28:0.02617484,((55:0.06551525,(43:0.1106296,(((98:0.01121453,(94:0.009076795,93:0.007606545):0.002979757):0.002474056,(97:0.01207758,(91:0.005142499,96:0.006157796):0.003118079):0.002793785):0.00889229,(99:0.01176221,(95:0.03372783,(92:4.967973E-4,90:4.393722E-4):0.01132695):0.005056446):0.01474057):0.09625064):4.420571E-4):0.001388445,((80:0.01113431,((89:0.01429948,88:0.004684349):0.002751182,87:0.002543045):0.003424504):0.009997579,(((62:0.007971417,23:0.01462084):0.01487177,63:0.05569086):0.009699451,(((77:0.005909658,(((15:0.01165693,17:0.03022206):0.01356265,78:0.002839052):0.001105504,(76:0.009326887,75:0.01326521):0.003643537):0.00228217):0.001687828,16:0.01391187):0.01121848,(67:0.009086103,82:0.02337465):0.02859683):0.001477855):0.001822627):0.02080477):0.004794075):0.002243892,100:0.03296681):0.003884703,((((41:0.03976731,(7:9.13671E-4,(48:0.004326445,49:0.001109008):0.002045648):0.004324707):0.004329941,(((22:0.003305076,(19:2.882827E-4,(20:0.001785228,21:0.002792942):0.003169787):0.005472507):0.02502915,((50:2.978745E-4,51:4.568887E-4):0.01349606,42:0.003734971):0.007600018):0.001176759,8:0.01504292):0.002029831):1.988912E-4,47:0.0125145):0.00983145,(64:0.006419992,3:0.009974488):0.0110442):0.009456351):0.001167646,(34:0.02275948,9:0.01529845):0.001265135):0.005921222,56:0.07836668):0.02569778,((40:0.03050712,(54:0.003926104,53:0.005176168):0.03979095):0.01732365,(((45:0.003998655,44:0.007992455):0.01137325,46:0.00135293):5.542196E-4,14:0.05694373):0.05593246):0.00732539):0.039682,(73:0.0200833,((12:0.02165503,((5:0.01478363,((4:0.03187544,30:0.01232344):0.001754264,29:0.008452121):0.002588354):0.0326317,18:0.01028544):0.004072177):7.353572E-4,(36:6.734682E-4,6:0.003730734):0.02238121):0.00200511):0.005188134):7.753613E-4):1.116408E-4):0.005721168,(86:0.01456909,(((27:0.00533291,26:0.02364777):0.004927615,25:0.008104218):0.009857962,(24:0.01936965,37:0.04502421):0.003053353):0.001040457):0.002837564):1.878541E-4):0.001513947):0.005766746,57:0.03975094):0.003289085,1:0.01410068);
[86] tree 'run1.5430000'=[&R] ((((2:0.01840115,(59:0.01754627,61:0.005071233):0.009875191):0.01071677,(13:0.01724505,60:0.01620723):0.02357443):7.024914E-4,(83:0.03713322,32:0.04181797):0.01621074):0.004433376,(((101:0.01391766,72:0.01417849):0.002121397,(((((27:0.02259092,26:0.01628121):8.929317E-4,(25:0.002400827,24:0.008130042):0.008202961):0.005856434,(86:0.01630124,37:0.04069233):0.001522389):0.00665164,((((((((((((80:0.02299692,((87:0.003427642,(89:0.01820513,88:0.006192174):0.003618867):0.006339316,((((15:0.01723282,17:0.0171887):0.008552734,(((78:0.007432476,(76:0.008147844,75:0.01335666):0.005216889):0.002773247,77:0.007109152):0.002702308,16:0.01515645):0.009677822):0.003557525,((62:0.006914799,23:0.0103206):0.009482108,63:0.05607477):0.009644778):9.565622E-4,(67:0.009914688,82:0.02343593):0.02930183):0.002387479):0.01095022):0.01306771,((43:0.09752982,(((98:0.003371752,(94:0.003568864,93:0.001050062):0.008841523):0.002526193,((91:0.008258286,96:0.006200245):0.002701871,97:0.01679843):0.002639476):0.007697779,(99:0.0144756,(95:0.03396034,(92:0.002756613,90:0.003810077):0.009153149):0.002542599):0.01134548):0.07373855):0.00764325,55:0.06596688):0.001760081):0.001273386,28:0.03142261):0.001518983,100:0.03319407):0.005744271,((((47:0.01230765,(7:1.241061E-4,(48:7.943658E-4,49:0.001904835):0.009656821):0.004831867):3.218003E-5,(((22:0.008350126,(19:3.757271E-4,(20:0.001625325,21:7.635311E-4):0.0148746):0.002292157):0.01557129,((50:6.281909E-4,51:5.141197E-4):0.0124189,42:0.003385004):0.003164267):0.003163148,8:0.0139861):0.002057469):4.216427E-4,41:0.04196373):0.008704318,(64:0.006464249,3:0.01207156):0.01112033):0.008839358):0.001160077,9:0.007368211):0.001998943,34:0.02188075):0.004517312,56:0.0789069):0.02496694,((40:0.02586641,(54:0.01088538,53:0.00658597):0.02217059):0.03964407,(((45:0.006350479,44:0.002919922):0.006575128,46:0.003770961):0.009271386,14:0.0490626):0.05400073):0.001527556):0.03417622,(81:0.03159301,38:0.01582788):0.01726767):3.433877E-4,(39:0.0488509,(85:0.05286506,(70:0.004633092,(69:0.01206239,68:0.009705814):0.005898224):0.0185887):0.01872466):0.008328983):0.001612829,(73:0.02022174,((36:1.945507E-4,6:0.00304358):0.02431825,(12:0.01765542,((5:0.0116576,((29:0.01343061,4:0.03475487):0.002021066,30:0.006031481):0.001706721):0.02244972,18:0.01271496):0.002636802):0.001859607):0.00188441):0.007576682):0.003614261):0.001465052,((10:0.03074971,(66:0.01246228,11:0.005329548):0.02343111):0.001521347,(71:0.05527433,(52:0.01101754,(65:0.01967938,((31:0.0401217,(58:0.0130352,(84:0.01766587,(74:0.002580279,33:0.003212796):0.01087225):0.00467258):0.01243944):0.0029276,(79:0.008311926,35:0.02462444):0.009096291):0.00518479):0.003075672):4.819046E-4):0.006550488):0.002533962):0.002185362):0.005176989,57:0.04184581):0.00413606,1:0.0123374);
[87] tree 'run1.5435000'=[&R] (((83:0.02301462,32:0.03754148):0.01048851,(13:0.02416716,60:0.03101659):0.003474157):9.405034E-4,((2:0.02127465,(59:0.009931206,61:0.004521267):0.01946557):0.007925563,((72:0.0145811,(((((73:0.01813121,((36:1.066227E-4,6:0.004783238):0.0245871,(12:0.02506611,((5:0.004705443,((29:0.003741749,4:0.02051887):0.006142021,30:0.003526478):0.01089345):0.02276466,18:0.01268836):0.002934978):0.001305377):0.00525874):0.003088025,(39:0.05456672,(85:0.05477161,(70:0.01042977,(69:0.01240491,68:0.006297066):0.001060857):0.02310802):0.01467414):0.009561264):6.83608E-4,((((((100:0.034095,(((43:0.102863,(((98:0.009007944,(94:0.002414351,93:0.001132111):0.004432743):0.00269192,(97:0.01809036,(91:0.009159335,96:0.009120969):0.01080069):0.002786096):0.01305659,(95:0.03492467,(99:0.01915228,(92:1.055204E-4,90:0.005285949):0.008887876):0.001854672):0.01650468):0.07938591):0.009699588,(80:0.02944828,((((62:0.003214996,23:0.01061366):0.01386765,63:0.05083484):0.01278423,(((15:0.01772217,17:0.02596858):0.01456177,(((78:0.01086077,(76:0.007589765,75:0.01306693):0.005852804):6.54288E-4,77:0.007311023):0.001227092,16:0.01558683):0.008428456):0.005193026,(67:0.001216737,82:0.002355792):0.03761792):0.001179239):0.005226052,(87:2.132818E-4,(89:0.01824715,88:6.399009E-4):0.003562266):0.009805905):0.01092573):0.01230487):0.009005675,(55:0.06825393,28:0.02676768):0.003022796):0.003094464):0.00385944,(((((8:0.01471564,((22:0.01397813,(19:0.001429594,(20:2.709043E-4,21:0.004405011):6.940591E-4):0.004311279):0.01414348,((50:6.156057E-4,51:7.016894E-4):0.01026405,42:0.003481124):0.00783345):0.002388792):4.879939E-4,41:0.04564271):0.00190561,47:0.01380226):0.001390606,(7:6.053959E-4,(48:0.001506976,49:5.179397E-4):0.008819716):0.007531976):0.009411796,(64:0.01517054,3:0.01157869):0.01236225):0.00639628):0.002508692,9:0.008566544):0.004898436,(56:0.08114753,34:0.01872802):0.002487916):0.03432138,((40:0.02660091,(54:0.01119448,53:0.008720757):0.03420843):0.04129047,((46:0.004840744,(45:0.003893812,44:0.001979718):0.01912613):0.007462314,14:0.04810316):0.05846862):0.001414591):0.03372376,(81:0.0389292,38:0.01761315):0.005838598):0.002169695):0.006371851,(((10:0.03304215,(66:0.01367616,11:0.007120864):0.02828591):0.005932083,((((79:0.01819561,35:0.02641039):0.006038445,65:0.02094379):9.409334E-4,(((58:0.01790259,(84:0.01872811,(74:0.001958906,33:4.844977E-4):0.01488147):0.008230459):0.006762617,71:0.0646755):0.003197752,31:0.04126099):0.00157247):0.003866242,52:0.01306107):0.007222629):0.002572271,(86:0.01751897,(37:0.05386978,((27:0.01683583,26:0.01294611):0.01125914,(25:0.00827265,24:0.01805052):0.0150642):0.003251774):0.001942921):0.004221801):5.886617E-4):0.002409137,101:0.01692031):3.827524E-4):0.005170568,57:0.03243472):0.00405169):0.00299558,1:0.01785976);
[88] tree 'run1.5440000'=[&R] ((((83:0.0237568,32:0.02875621):0.01747672,(13:0.0218127,60:0.01918363):0.0187303):0.002090846,(2:0.01884631,(59:0.02584104,61:0.002318825):0.01073507):0.00908408):0.007402808,(((((((((((((41:0.05334878,47:0.01597899):0.003288944,(8:0.01707972,((22:0.01069539,((19:0.00403155,20:0.004759064):7.313599E-4,21:0.001626807):0.00492752):0.02023756,((50:0.008570718,51:1.509487E-4):0.01158211,42:0.003723695):0.00451932):0.002389401):0.001843809):2.745943E-5,(7:0.002060892,(48:1.591103E-4,49:0.002529506):0.01147687):0.01395657):0.008845773,(64:0.008906058,3:0.0123451):0.008533406):0.002800418,((55:0.07277178,28:0.02986391):0.002442815,((43:0.1044634,(((98:0.004041203,(94:0.007941892,93:0.005498745):0.001583317):0.009666975,(97:0.01735879,(91:0.00756034,96:0.00966828):0.008281127):1.528262E-4):0.01322284,((95:0.01376971,(92:1.267559E-4,90:3.112319E-4):0.006517349):0.003680441,99:0.01604094):0.02421318):0.09090583):0.003504409,(80:0.01499324,((((62:0.003670605,23:0.0120409):0.01583892,63:0.05419969):0.006114653,(((15:0.01979401,17:0.02388113):0.01484465,(((78:0.008745433,(76:0.00684273,75:0.01393185):0.003170697):0.002154502,77:0.008388198):0.003302529,16:0.01818386):0.001902594):0.00879086,(67:0.0017141,82:0.00782823):0.04010792):3.866911E-4):0.002524817,((87:0.001328288,89:0.02687131):0.002838299,88:0.002128936):0.003405648):0.01354184):0.01845422):0.006194938):0.004336703):7.73879E-4,((9:0.01253792,(34:0.02262402,56:0.08005255):1.337391E-4):0.002053304,100:0.03804963):0.001562345):0.03665169,((40:0.02836167,(54:0.01731001,53:0.005155169):0.02884884):0.03861253,(46:0.002897494,((45:5.789607E-4,44:0.002909122):0.02153514,14:0.04505687):7.127212E-4):0.06233876):0.004193313):0.03653325,(73:0.01933135,((36:0.001247552,6:0.00747017):0.02621457,(12:0.01381103,((5:0.007839587,(4:0.03047108,(29:0.007566972,30:0.00403043):0.004270219):0.004138373):0.02880379,18:0.01520539):7.839198E-4):0.002190641):0.003016785):0.00402154):0.002723124,((81:0.04246439,38:0.00797104):0.01262228,(39:0.06107792,(85:0.05934792,(70:0.006599959,(69:0.009083725,68:0.007857778):0.003518992):0.01542806):0.01198181):0.01551633):0.001441312):0.004154074,(((86:0.01730921,37:0.05601934):0.003237312,((27:0.01417341,26:0.02146857):0.01103239,(25:0.01589344,24:0.01440608):0.007473853):0.002629379):0.007324523,(10:0.0290723,(66:0.01592172,11:0.02975558):0.01641982):0.008117309):9.913581E-4):7.780856E-4,((((31:0.04226223,35:0.02000162):0.004338389,((58:0.01720322,(84:0.01443207,(74:0.005481913,33:5.121227E-4):0.01633169):0.003918249):0.008438994,(71:0.06895649,65:0.01968037):0.01132662):5.158621E-4):0.004816157,79:0.01961595):0.001167513,52:0.02123888):0.005525494):0.002610983,(72:0.01722653,101:0.01525008):3.205454E-4):0.003953195,57:0.03194781):0.007042604,1:0.01953384);
[89] tree 'run1.5445000'=[&R] ((((83:0.02125326,32:0.02936624):0.008381092,(((((37:0.05219734,((27:0.01048592,26:0.01353801):0.009493749,(25:0.002609768,24:0.0134232):0.00962706):0.003296457):0.003270911,86:0.01702743):0.005522165,((10:0.02454677,(66:0.01839364,11:0.02650867):0.01494519):0.004475043,(((39:0.05169531,(85:0.05529881,(70:0.009162627,(69:0.007872963,68:0.003800046):0.003639589):0.01851494):0.01803012):0.004148606,(((((46:5.244734E-5,((45:5.357741E-4,44:0.006038544):0.01129601,14:0.05633511):0.002887466):0.05248506,(((((8:0.01514901,((22:0.004171415,(19:0.001712986,(21:0.001078106,20:3.493499E-4):0.007115187):0.006800984):0.01990259,((50:0.001417191,51:0.002273283):0.01286447,42:0.006320647):0.002067569):0.002122654):0.003670069,(7:0.003108202,(48:1.435924E-6,49:0.001345666):0.007565295):0.007009268):0.001322182,(41:0.04175223,47:0.0148888):3.381001E-4):0.01396736,(64:0.004178933,3:0.01362725):0.01211085):0.004587485,(((34:0.01969162,56:0.07394037):2.337173E-4,9:0.00744265):0.001896562,((28:0.02835786,((((87:0.00129512,(88:0.004288862,89:0.02503797):0.001502547):0.002428538,80:0.01864042):0.008836579,(((67:0.001057427,82:0.004165719):0.04589874,((15:0.01770183,17:0.04007146):0.008123081,((16:0.01921294,78:0.004328445):6.28218E-4,((76:0.004670036,75:0.009461032):0.004762609,77:0.009105657):0.002155182):0.004912696):0.007875559):0.00139464,((62:0.009249313,23:0.008092871):0.01338441,63:0.0525042):0.00374965):9.394697E-4):0.01883138,(55:0.06908643,(43:0.09733618,(((98:0.003641963,(94:0.003484788,93:0.002767229):0.00213031):0.005731602,(97:0.01523197,(91:0.006349468,96:0.009561466):0.002794917):0.006499572):0.009534848,(99:0.006983556,((92:0.001033755,90:3.79243E-4):0.0112673,95:0.02579314):0.007529459):0.01466961):0.07819629):0.008457134):0.001415104):0.001559405):0.00123834,100:0.03545364):0.001811043):4.473065E-4):0.04069211):0.001749979,(40:0.02642665,(54:0.00200874,53:0.01376091):0.03297596):0.03415023):0.03385779,(73:0.01662346,((12:0.01907446,(((5:0.007584974,(29:0.007868901,30:0.006281819):0.003590556):0.005111114,4:0.01639383):0.03100497,18:0.01416798):5.347966E-4):3.985426E-4,(36:0.003638199,6:0.003616132):0.02304024):0.0048465):0.006623546):0.005277576,(81:0.05834111,38:0.02196003):0.002443315):4.66167E-4):0.003631416,((((((58:0.01421931,(84:0.01476205,(74:0.005107901,33:5.734059E-4):0.005909472):0.008201184):0.01444245,(31:0.03937882,35:0.03063881):0.002771002):0.002886311,71:0.06772322):0.001340983,65:0.0258858):0.00186056,79:0.03023436):0.001336876,52:0.01855261):0.00197524):0.001177675):0.002411328):0.001683981,(101:0.01469862,72:0.01679165):0.005168045):0.004623576,57:0.02976812):0.004090647):3.641849E-4,(2:0.01756049,(59:0.01027671,61:0.004488728):0.01831173):0.008447372):0.00404408,(13:0.006318252,60:0.008151205):0.03080536,1:0.01435946);
[90] tree 'run1.5450000'=[&R] ((13:0.03324607,60:0.0329957):0.001715573,(((((((86:0.0182599,(((27:0.01214829,26:0.01308694):0.00502235,(25:0.008604658,24:0.01203958):0.005430185):8.952541E-4,37:0.04257959):0.001973005):0.002954576,((((39:0.05262889,(85:0.04428026,(70:0.009044202,(69:0.009109507,68:0.01355347):0.002318886):0.0159891):0.02337477):0.00409798,(81:0.05175034,38:8.419692E-4):0.01512668):8.76761E-4,(((((45:0.003131099,44:0.001793123):0.01270352,46:0.003654709):0.001041685,14:0.05683911):0.0534329,(((34:0.01921154,(9:0.007029866,56:0.07527567):0.002846835):0.001981452,((((41:0.06166036,(47:0.01585689,(8:0.01776729,((22:0.004246748,(19:3.622432E-4,(21:0.001625621,20:7.523016E-4):0.003048357):0.01301258):0.01952552,((50:0.002467876,51:0.002314336):0.009151585,42:0.004862831):0.002163428):0.00202694):0.00204787):0.001399551):3.328138E-4,(7:0.003164333,(48:0.001286535,49:9.864178E-4):0.01173374):0.006524971):0.009641307,(64:0.005910672,3:0.01387335):0.005625768):0.004405349,((28:0.02886998,((((((62:0.004079266,23:0.0181565):0.007338743,63:0.0528585):0.01008011,((67:0.00115553,82:0.02262783):0.02990584,((15:0.01251907,17:0.01195097):0.01543627,((78:0.009080735,16:0.0195599):4.205791E-4,((76:0.008134594,75:0.00963189):0.005119567,77:0.006916364):8.251304E-4):0.004850049):0.00546727):0.001415674):8.530972E-4,(((88:0.002060552,87:2.312685E-4):0.001166841,89:0.02597782):0.00731528,80:0.01819929):0.003929213):0.02096573,55:0.07033407):9.209998E-4,(43:0.09909399,(((98:0.008323689,(94:0.001073154,93:0.002292994):0.003821209):0.004651354,((91:0.003185844,96:0.009734138):0.01627741,97:0.00778909):0.01382054):0.00904101,((92:0.00624253,90:1.288154E-4):0.0116288,(99:0.006979849,95:0.02625894):0.004563118):0.01896479):0.06307035):0.008681772):0.001974268):1.816051E-4,100:0.03515197):0.003352571):1.695242E-4):0.04238034,(40:0.02387983,(54:0.006316244,53:0.0106629):0.03355559):0.03632213):0.00123492):0.03355884,(73:0.02372295,((12:0.02103043,((4:0.04281773,(5:0.014264,(29:0.007735871,30:0.004775164):0.008671535):0.01537346):0.01659567,18:0.008323554):0.001897641):0.00159964,(36:0.001307084,6:0.007198697):0.0206196):0.002915697):0.003534562):0.001455336):0.001807624,(52:0.02095066,((((58:0.01251626,(84:0.017599,(74:0.003652056,33:0.001815496):0.007386315):0.003734725):0.009682511,((71:0.06186051,31:0.02640097):6.941587E-4,35:0.03119212):0.001672707):0.002382825,65:0.01630816):0.001441177,79:0.02846646):0.001967615):0.007463018):6.72597E-4):0.001454487,(10:0.01873599,(66:0.003266018,11:0.02739924):0.02287311):0.002888426):8.098376E-4,(101:0.01386419,72:0.01950253):0.002028375):0.006702414,57:0.03030571):0.004117419,(2:0.02307154,(59:0.01322617,61:0.004504139):0.02514885):0.007814582):3.311538E-4,(83:0.03194715,32:0.03053226):0.01226633):0.001637131,1:0.02237045);
[91] tree 'run1.5455000'=[&R] ((((((((52:0.02199182,(79:0.02870865,((65:0.01680283,71:0.06060588):0.002875924,((58:0.01734595,(84:0.008620429,(74:0.003028664,33:1.324786E-4):0.009342862):0.0101484):0.008201621,(31:0.03492331,35:0.02685895):0.001531016):0.001586421):0.001935488):0.001679116):0.007306705,(10:0.01900479,(66:0.007629253,11:0.01385937):0.02989804):0.002269348):0.002734842,((37:0.04368946,((27:0.01844058,26:0.01339017):0.004943693,(25:0.00259052,24:0.004444329):0.01245635):0.001846181):0.0102881,86:0.01887397):0.004818186):4.034942E-4,((39:0.03324849,(85:0.04052053,(70:0.007115736,(69:0.0108663,68:0.003192195):0.005552071):0.02251953):0.01970145):0.004232908,((81:0.02248655,38:0.00509489):0.03056615,((((14:0.07367563,((45:0.002046309,44:5.523283E-4):0.01017968,46:0.003648759):0.008726108):0.05660097,(40:0.02443313,(54:0.01187825,53:0.007889634):0.02210937):0.03424865):0.005629688,(((((8:0.01157137,((22:0.00722889,(19:0.002664878,(21:0.004927949,20:0.002494454):0.006656161):0.003852809):0.02029477,((50:0.00146484,51:0.001489041):0.009315972,42:0.004975505):0.004232997):0.001743098):0.002507305,(47:0.0170765,41:0.03748956):0.00197906):0.003140618,(7:0.006672726,(48:6.448493E-4,49:0.003646802):0.01022545):0.00910516):0.007169702,(64:0.008110669,3:0.0141948):0.01075253):0.01088985,((34:0.02154314,(9:0.009724945,56:0.07879011):2.174435E-4):0.002107694,((28:0.03397007,((55:0.06572711,(43:0.114806,(((((93:0.005576203,94:0.004029212):0.004306095,98:0.008373717):0.005555994,(91:0.004854591,96:0.0100476):0.01148065):0.004567684,97:0.02603872):0.01411453,(99:0.01155165,(95:0.04276901,(92:7.357504E-4,90:0.002594546):0.01908153):0.004087528):0.01883959):0.06453172):0.006341309):0.004041906,((((88:0.001859701,89:0.01139069):0.002747705,87:9.389985E-4):0.009547969,80:0.0152157):0.004083669,(((62:0.003335075,23:0.01316743):0.007508785,63:0.05039343):0.0115976,(((15:0.009643929,17:0.03145044):0.01326666,(77:0.0055289,(16:0.01663251,((76:0.009306942,75:0.01559532):0.002220547,78:0.0137958):2.743513E-4):8.931033E-4):0.004010319):0.0120792,(67:0.02388917,82:0.02442913):0.01187959):0.002837432):0.00278284):0.01762616):0.002152524):0.001624613,100:0.03596646):6.484102E-4):3.694417E-4):0.03573482):0.03776837,(73:0.01910476,((12:0.02131349,((5:0.009126368,((4:0.03209261,30:0.00230129):0.001764138,29:0.01199098):0.002860708):0.03453146,18:0.01557222):0.002121302):8.285676E-4,(36:0.001770301,6:0.006601823):0.02334073):4.992433E-4):0.001320291):0.001983921):0.001123597):0.002392081):0.003912979,101:0.01910672):0.001536572,72:0.01995442):0.004500634,57:0.02850122):0.002332897,((2:0.01835693,(59:0.01353263,61:0.00410159):0.01584028):0.006972407,((83:0.03118849,32:0.02853432):0.01410025,(13:0.00145711,60:0.004631195):0.03205913):3.201929E-4):0.007662147,1:0.02268206);
[92] tree 'run1.5460000'=[&R] ((((((((71:0.05865332,52:0.01862524):0.003762412,((79:0.01093014,65:0.01628152):0.002977626,((58:0.01919229,(84:0.01177007,(74:0.001791566,33:6.562924E-4):0.009797486):0.01050915):0.005914785,(31:0.03689556,35:0.02837578):0.006452198):0.004259497):0.003383882):0.004880242,(10:0.02532875,(66:0.03410391,11:0.01957437):0.01065129):0.001192531):0.001534795,(86:0.01747077,((27:0.01212967,26:0.01685131):0.009606868,(37:0.04796446,(25:0.004120191,24:0.003874629):0.01898195):0.003532525):0.003207477):0.004617896):2.697254E-4,((((((46:0.001504913,(14:0.06141187,(45:0.01105465,44:0.007835937):0.008014611):0.001885284):0.05678147,(40:0.02574794,(54:0.01335932,53:0.004370781):0.02815447):0.02945625):0.004136962,(56:0.08323968,((9:0.01993305,((100:0.03799762,(28:0.03395426,((55:0.06943897,((((88:0.003386407,89:0.02092599):0.002636482,87:7.038524E-4):0.01474408,((67:0.007449577,82:0.00147274):0.0374099,(((15:0.0110554,17:0.03397717):0.01336609,(((78:0.006431632,(76:0.006547854,75:0.01344793):0.004220521):3.038458E-4,77:0.005686193):8.781215E-5,16:0.01757181):0.006682112):0.003974863,((62:0.003360557,23:0.01310928):0.01016451,63:0.04964099):0.01713657):2.993063E-4):0.003145293):0.002042932,80:0.02236337):0.01415624):0.003489756,(43:0.1212895,(((((93:5.145904E-4,94:0.001631214):0.003277563,98:0.008439889):0.004518009,97:0.01078266):0.006185657,(91:0.01546776,96:0.01166537):0.01327767):0.007660168,(99:0.01220402,(95:0.01923879,(92:0.001721877,90:8.219355E-4):0.011285):0.001479483):0.02091184):0.07380458):0.005601345):0.004438121):0.001913063):0.002332032,(((8:0.014151,((22:0.003560284,(19:0.001706583,(21:1.207261E-4,20:0.003425158):5.886055E-4):0.002120618):0.01654389,((50:9.227313E-4,51:0.002912967):0.01206263,42:0.005094721):0.005381675):0.003130995):0.001220085,((47:0.01248103,41:0.03960674):0.003773055,(7:0.00463897,(48:1.248985E-4,49:0.001512194):0.010494):0.008238799):0.001781496):0.007775847,(64:0.008568709,3:0.01499644):0.0108278):0.01190787):0.001845218):6.772088E-4,34:0.02797975):0.002052234):0.03675273):0.03101041,(73:0.02053852,((12:0.01836728,((5:0.009641767,(4:0.03844018,(30:0.002620963,29:0.01121478):9.914177E-4):0.007497769):0.03267556,18:0.008236343):0.001996755):0.003727853,(36:0.001664494,6:0.001484052):0.02263875):2.088537E-4):0.006439501):0.002898317,(81:0.04008672,38:0.007279405):0.02966697):7.304139E-5,(39:0.05685229,(85:0.03193297,(70:0.005566646,(69:0.006156096,68:0.004369773):0.008375254):0.02216622):0.0155159):0.009076637):0.004910832):0.002247959,(101:0.01991485,72:0.02791606):0.004261099):0.003223477,57:0.03362528):0.005702861,(((13:0.006421844,60:0.001767061):0.03386962,(83:0.02214971,32:0.03014576):0.01497209):6.649009E-4,(2:0.01721908,(59:0.01429687,61:0.004333222):0.01673484):0.004066433):0.001940169,1:0.023963);
[93] tree 'run1.5465000'=[&R] ((((101:0.02247915,72:0.02797927):0.001450582,(((86:0.01209415,37:0.04945732):4.731842E-4,((25:0.001280998,24:0.008656068):0.02091256,(27:0.01176622,26:0.008400556):0.02352615):0.00266593):0.007477666,((((((58:0.01639052,(84:0.01217933,(74:0.002672627,33:0.002925562):0.01731054):0.008434705):0.00693115,(31:0.04794944,35:0.03068602):0.006482425):0.001043768,((71:0.06800329,65:0.003870348):0.01593712,79:0.01182003):0.003532996):0.002301098,52:0.0178848):0.004670526,(10:0.03589859,(66:0.001959638,11:0.02116804):0.02899019):0.003607699):0.001556629,((39:0.04919907,(85:0.03641838,(70:0.00340397,(69:0.008128102,68:0.006719043):0.005633515):0.02446927):0.03483509):0.006856153,(((((46:0.001160419,((45:0.009090256,44:6.536067E-4):0.01163287,14:0.06859797):0.004992225):0.05456522,(40:0.02521281,(54:0.01086649,53:0.001918503):0.02937928):0.02524858):0.008239599,((9:0.007870131,(34:0.03025775,56:0.09684701):9.820447E-4):9.894795E-4,((28:0.03671868,(((((87:0.001551181,(89:0.01599827,88:0.005414628):0.004298121):0.01601996,(((62:0.007981412,23:0.01286197):0.007021913,63:0.05368256):0.007930875,((67:0.001467134,82:2.341442E-4):0.03977326,((15:0.0155517,17:0.02185111):0.02591882,((77:0.006149141,(78:0.004013431,(76:0.007763561,75:0.02656367):0.00243837):7.021259E-4):0.003259825,16:0.01581191):0.00277946):0.01108899):0.001137541):0.001279347):0.008055481,80:0.02418411):0.0272513,((43:0.1190066,((((91:0.008565956,96:0.01141115):0.006587531,((93:9.200626E-4,94:0.004828392):0.006137076,98:0.004097247):0.008246595):8.148374E-5,97:0.02427243):0.02496493,(99:0.007618247,(95:0.02049256,(92:0.002203963,90:8.888543E-4):0.009004315):0.004243423):0.01653166):0.07981346):0.008689094,55:0.07404775):0.002214798):0.001519695,100:0.04109123):3.527226E-4):0.00367637,(((41:0.04026041,47:0.01620504):0.002036402,((8:0.01530311,((22:0.004786984,(19:0.001303777,(21:0.001032606,20:0.001469622):0.008152668):0.002825658):0.01657669,((50:0.004153152,51:6.562897E-4):0.01269693,42:0.007813593):0.002934344):0.004785281):0.005683352,(7:0.007505312,(48:4.063E-4,49:0.002049806):0.0169375):0.005007815):2.476909E-4):0.008699321,(64:0.009266339,3:0.01621739):0.01307963):0.005130747):2.659612E-4):0.03582521):0.03692101,(((36:0.001279499,6:0.003557902):0.02350741,(12:0.01986267,((5:0.008277696,((30:0.005233903,29:0.008080117):0.003543396,4:0.0318067):0.002633891):0.03785451,18:0.01119813):0.002666895):0.001597044):0.002174969,73:0.02550055):0.00791336):0.004163262,(81:0.02080817,38:0.003302324):0.02360461):1.690115E-5):0.00370428):2.847521E-4):0.001895013):0.00482133,57:0.03672842):0.00633077,((83:0.02513814,32:0.03926876):0.01688168,((13:0.01094803,60:0.02125079):0.02474101,(2:0.0206683,(59:0.02299885,61:0.006806405):0.01504658):0.008871061):0.001086175):0.005054907,1:0.02759086);
[94] tree 'run1.5470000'=[&R] ((((101:0.02567877,72:0.0115362):0.00209149,(((39:0.03936354,(85:0.03458743,(70:0.009106017,(69:0.00802052,68:0.007216433):0.003153725):0.02795855):0.02009046):0.013168,((81:0.0326501,38:0.01057946):0.007694511,((((46:0.007648589,(14:0.05727444,(45:0.004069048,44:0.002742799):0.0164889):0.007235677):0.04751659,(40:0.02858823,(54:0.005046904,53:0.007893268):0.03327799):0.02312685):0.01263112,(((((47:0.01539033,(8:0.01441553,((22:0.01543813,(19:4.033035E-4,(21:0.001801775,20:0.005700344):0.003487671):0.0112484):0.01594612,((50:0.003908952,51:0.001223653):0.01236888,42:0.003848077):0.004165918):0.004344163):8.520431E-4):6.659473E-4,(7:0.006792405,(48:0.001279531,49:0.004527236):0.01137159):0.005042331):4.454098E-4,41:0.04720122):0.00826196,(64:0.0083133,3:0.01540205):0.01618024):0.008037455,((100:0.0298778,(28:0.03260418,((((87:0.008926542,89:0.01760645):0.004013291,((((15:0.01653371,17:0.01703857):0.009103015,((((76:0.008299769,75:0.009384519):0.008848378,78:0.01023816):0.001605593,16:0.01468224):2.086879E-4,77:0.007524008):0.005085368):0.007723294,(((62:0.007971581,23:0.01221533):0.01002422,63:0.05098366):0.01196085,(67:0.0170993,82:0.01510791):0.02380548):0.002210123):0.001969548,88:0.004587576):0.002642534):0.00221518,80:0.02836793):0.02718589,((43:0.1130437,((97:0.01653105,((91:0.01128337,96:0.01073789):0.01231911,((93:0.01180369,94:0.006150419):0.002492589,98:0.007666961):0.007488564):0.003025359):0.02370981,(99:0.006035381,(95:0.05133424,(92:0.01062084,90:0.001158743):0.004345828):0.008393935):0.01063415):0.07204334):0.009599592,55:0.07032498):0.004036468):0.003083875):0.003150595):0.001650323,((34:0.02873654,56:0.09636815):7.016668E-6,9:0.008438641):0.001566274):6.335947E-4):0.04532168):0.03537743,(73:0.01800852,((36:4.947239E-4,6:0.003031664):0.03164762,(12:0.01638507,((5:0.005122561,((30:3.834655E-4,4:0.02978572):0.003390921,29:0.01026391):0.002498774):0.03485303,18:0.0105722):0.002349756):0.004086436):0.001945261):0.005585079):7.433611E-4):2.199761E-4):0.003799491,((((((65:0.01691905,71:0.04477431):0.006640976,((31:0.03204036,35:0.03002867):0.003425017,(58:0.01608392,(84:0.01429344,(74:0.003454493,33:0.001106763):0.01711134):0.009215444):0.008303865):0.002599812):0.003579929,79:0.01386717):4.322336E-4,52:0.01698564):0.006788247,(10:0.03409377,(66:0.0135391,11:0.01711286):0.02011211):9.283758E-4):0.002927896,(86:0.01479055,(((27:0.01012294,26:0.01572256):0.005877321,(25:0.001816531,24:0.01593885):0.01019845):0.006204752,37:0.04681471):0.006900393):0.002836156):4.777186E-4):0.00149024):0.003321509,57:0.03391499):0.005499578,(((83:0.0298683,32:0.03006527):0.01298945,(13:0.0156877,60:0.01520446):0.02414105):0.002123075,(2:0.0196292,(59:0.01391698,61:0.001891594):0.01841593):0.007747567):0.001634752,1:0.01748431);
[95] tree 'run1.5475000'=[&R] ((((((((((14:0.05127969,((45:0.001650406,44:0.002872653):0.02726895,46:0.004148518):0.006793613):0.04491102,(40:0.0268967,(54:0.004688601,53:0.006987212):0.03822383):0.01739669):0.005730073,((34:0.02591651,(9:0.008078456,56:0.08814982):2.001058E-4):0.001394321,((100:0.02732981,(((43:0.1034033,((((94:0.006563108,93:5.06181E-4):0.002317947,98:0.007039882):0.006620553,(97:0.01227853,(91:0.007603759,96:0.01578669):0.009956864):7.084059E-4):0.02088052,(((92:0.001453329,90:1.605074E-4):0.00882979,95:0.04695642):0.002531908,99:0.005520681):0.00813712):0.06589945):0.008780933,(((88:0.006060514,((((67:0.001869325,82:0.01393836):0.03109461,((15:0.01511928,17:0.01140376):0.01364228,(((78:0.006610387,16:0.01216531):0.004579979,77:0.006882356):0.002504463,(76:0.005540579,75:0.008584202):0.007561222):0.001865052):0.008526541):6.167886E-4,((62:0.004776633,23:0.009331863):0.01466796,63:0.04663574):0.009123399):0.00204925,87:0.008701684):9.488491E-4):0.008602026,89:0.02374204):0.007722971,80:0.007475675):0.01050079):0.002088376,(55:0.06591474,28:0.02982368):0.004228406):8.343941E-4):0.004534267,((41:0.04553621,(47:0.01953563,((7:0.001729973,(48:0.001351407,49:0.002321686):0.009639434):0.007194888,(8:0.01387743,((22:0.005423723,(19:8.688635E-4,(21:0.003248526,20:0.005046106):0.004930895):0.007937072):0.02105115,((50:0.001631944,51:0.002064356):0.01073193,42:0.003519911):0.003618992):0.003446757):0.002117433):3.166341E-4):0.00192888):0.008748876,(64:0.007604337,3:0.01408856):0.01091178):0.004742181):4.698347E-4):0.03710483):0.03236042,(((12:0.02075846,((5:0.006475063,((30:0.00643394,29:0.01040153):1.34096E-4,4:0.01307227):0.009915751):0.03188074,18:0.01185821):0.005901133):6.427442E-4,(36:4.113683E-4,6:0.001962881):0.02999144):0.003352957,73:0.01431524):0.002711337):0.003638378,((81:0.03950262,38:0.003744729):0.02169159,(39:0.03600659,(85:0.03358962,((68:0.006499344,69:0.006451016):0.004998501,70:0.005593728):0.02050753):0.01914724):0.005840468):0.001025973):0.00597207,(((71:0.03528507,52:0.01651587):0.005397493,(65:0.01657585,(79:0.01959321,((31:0.03363087,35:0.0243333):0.002176007,(58:0.02144163,(84:0.01307449,(74:0.006886199,33:9.953215E-4):0.01867564):0.005632693):0.01354962):8.818288E-4):0.001849167):0.002839981):0.007964918,(10:0.02812486,(66:0.01389935,11:0.01366759):0.0249027):9.931193E-4):6.739616E-4):1.179747E-4,(86:0.01802964,(((27:0.01774364,26:0.01457941):0.004730404,37:0.05101785):0.003972812,(25:2.392007E-4,24:0.007139325):0.01681073):0.006244909):0.00205823):0.001715192,(101:0.0230489,72:0.01345501):0.00157302):0.003726049,57:0.0310227):0.004488004,(((13:0.01450056,60:0.01489947):0.02012441,(83:0.02633761,32:0.02750128):0.01172575):0.001735217,(2:0.01783469,(59:0.02017232,61:0.001730277):0.01901686):0.006811251):0.001556327,1:0.01634199);
[96] tree 'run1.5480000'=[&R] (13:0.03531548,((83:0.02077167,32:0.02982919):0.01583229,((60:0.03910876,(2:0.01914336,(59:0.02187985,61:0.001380036):0.01667077):0.00336174):0.003364284,(((((86:0.0195558,(((27:0.01918569,26:0.01406423):0.009326731,(25:0.007680479,24:0.01493544):0.007359936):0.00367796,37:0.04850913):0.001115035):0.001890719,((81:0.01687665,38:0.002717132):0.02425155,((((((14:0.06086548,46:9.179125E-4):0.005652961,(45:0.005963297,44:0.003224137):0.0216007):0.04529228,(40:0.03396893,(54:0.004315736,53:0.006796402):0.03485126):0.02496983):2.556131E-4,((28:0.03234817,(100:0.03454246,(((43:0.1121561,((97:0.02411374,((91:0.00533484,96:0.019353):0.009233329,(93:4.073289E-4,(98:0.009363555,94:0.001737902):4.293288E-4):0.01020945):0.00463434):0.006417571,(99:0.006713763,(95:0.02895286,(92:1.837225E-4,90:8.853326E-4):0.008604487):0.01186199):0.004724326):0.07972326):0.009871909,55:0.07149425):0.006670424,((((67:0.01952415,82:0.01621563):0.01676642,((78:0.007761687,16:0.0145096):0.001138416,(((15:0.0145949,17:0.03070657):0.01413445,(75:0.01250486,76:0.009162857):6.009559E-4):0.006258514,77:0.009188219):2.198768E-4):0.009012956):0.003864488,(((62:0.01047179,23:0.01467348):0.01395895,63:0.04429427):0.005639761,(87:0.003058696,(89:0.02554074,88:0.003804458):0.005669345):0.005997947):4.320322E-4):0.004170149,80:0.006507912):0.01898589):0.005720035):0.002431774):0.003533041,(((41:0.04603076,(((8:0.01505212,((22:0.005029655,(19:0.001184803,(21:0.001746459,20:0.002258796):0.001121388):0.003056334):0.02079219,((50:0.001180043,51:0.002442834):0.01099986,42:0.004731304):0.005867005):0.001556011):9.992034E-4,(7:0.003162505,(48:0.002610708,49:0.00251403):0.01175725):0.006037483):8.807229E-4,47:0.01289223):4.176375E-4):0.009489445,(64:0.01035908,3:0.01293233):0.01619013):0.005143594,(9:0.008762275,(34:0.02878845,56:0.09434898):1.184954E-4):0.00108493):5.656792E-4):0.03287452):0.04788988,(((12:0.01512435,((5:0.007023159,(4:0.04424993,(30:0.007105013,29:0.004588816):7.565749E-4):0.01567308):0.03457936,18:0.01292764):0.004339851):5.746668E-4,(36:0.001114163,6:0.003139027):0.02644124):0.001148568,73:0.02334938):0.00438537):0.003024404,(39:0.05704217,(85:0.04052474,((68:0.01364945,69:0.006366523):0.009936639,70:0.009678176):0.01819176):0.01333163):0.006065705):8.90423E-4):0.007055363):3.318471E-4,((((71:0.03690575,52:0.01278212):0.006011478,(65:0.01632219,(31:0.03454644,((58:0.02325661,(84:0.01313882,(74:0.002607609,33:0.002086585):0.01928321):0.005555058):0.008086447,35:0.02639305):0.002388491):0.001625095):0.00371592):0.00190732,79:0.02150192):0.004694094,(10:0.02573301,(66:0.01489694,11:0.01482451):0.02701064):4.952213E-4):0.002822905):0.001754543,(101:0.01365157,72:0.02253734):9.158024E-4):0.006087259,57:0.0351987):0.007258992):5.25064E-4):9.877044E-4,1:0.01690602);
[97] tree 'run1.5485000'=[&R] ((13:0.03315314,(((2:0.0134012,(59:0.01279653,61:0.003713795):0.0202945):6.687445E-4,60:0.03203071):0.002815796,(83:0.03417445,32:0.02800277):0.0122505):0.001759948):0.002628137,((((86:0.01974261,(37:0.04553895,((27:0.01532966,26:0.008355477):0.01036699,(25:0.01827574,24:0.007359066):0.0119239):0.007055891):0.005320969):0.002995114,(((((((9:0.009002188,(56:0.09183318,34:0.02800027):4.139315E-4):8.943382E-4,((((((41:0.0420913,8:0.009677448):0.001103527,((22:0.002884698,(19:0.001312541,(21:1.830438E-4,20:2.243836E-4):0.004783048):0.005749727):0.02233805,((50:0.003455984,51:2.260491E-4):0.01032634,42:0.006796278):0.004568766):2.155362E-4):0.001577679,47:0.01266732):1.780795E-4,(7:7.994659E-4,(48:1.746471E-4,49:0.002486452):0.006676588):0.003424841):0.00818146,(64:0.009158653,3:0.01728079):0.01012635):0.003892354,(100:0.03742498,(((((((((78:0.003571531,(15:0.01370127,17:0.02675481):0.01197091):0.006076937,(77:0.008532762,(16:0.01710259,(75:0.01705122,76:0.007055986):0.003120729):0.002370817):2.464711E-4):0.01010629,(67:0.01310535,82:0.04235819):0.02032886):0.001121001,((62:0.008644839,23:0.01377503):0.006526279,63:0.04412063):0.01407831):0.004801315,(87:4.441811E-4,(89:0.02270556,88:0.005093219):0.001980478):0.008098441):0.007896273,80:0.01007789):0.01449175,(43:0.1052888,(((((93:0.001280557,94:0.002953055):0.008925423,98:0.007851247):0.003370751,97:0.01130132):0.003060959,(91:0.01980249,96:0.01303542):0.009497494):0.0165064,((99:0.009756753,95:0.02369467):0.001762809,(92:7.582204E-4,90:0.002281466):0.01190384):0.003864609):0.07804621):0.009365411):0.002694264,55:0.06481819):0.002050775,28:0.03036751):0.001588195):0.002817557):0.001737482):0.03019291,((40:0.02257446,(54:0.01343737,53:0.002558274):0.03940806):0.02994917,((45:0.004167324,44:0.008733719):0.007825807,(46:0.001226807,14:0.0561035):0.01045702):0.04251906):0.00607348):0.04417648,(((12:0.0141983,((5:0.007843223,((29:0.007643022,4:0.04089751):0.008794681,30:0.007517963):0.001869176):0.02590961,18:0.008965372):0.002811948):0.001028863,(36:8.008298E-4,6:0.001892101):0.01736981):0.006243943,73:0.01985062):0.002759602):0.00168893,(39:0.05263477,(85:0.04137549,((68:0.005551947,69:0.005047579):0.007069069,70:0.008499668):0.0188934):0.02338125):0.006454425):0.003302222,(81:0.04525531,38:0.01037611):0.009116314):0.006941704,((71:0.03464604,(52:0.01329814,(79:0.02180278,(65:0.01344747,((31:0.03243118,(58:0.009706912,(84:0.01233434,(74:0.002185916,33:1.406374E-4):0.008029836):0.01456818):0.01508789):0.003892079,35:0.02477702):0.005735658):0.002799221):9.714395E-4):0.001399909):0.004246008,((66:0.01022834,11:0.04100806):0.02299543,10:0.03166477):0.002144648):0.002877342):5.892402E-4):0.002975528,(101:0.0154166,72:0.02115739):0.001275634):0.002910795,57:0.03714001):0.002855635,1:0.01517503);
[98] tree 'run1.5490000'=[&R] (((((81:0.04554554,(((73:0.01997793,((36:6.791565E-4,6:0.001125509):0.02212744,(12:0.01391135,(((30:0.0161496,(29:0.00840375,4:0.04115979):6.751446E-4):0.005859759,5:0.01080375):0.02689866,18:0.01666534):0.004201163):0.00263521):1.598346E-4):0.003883942,(((((55:0.06523387,((((97:0.008343154,(91:0.003315723,96:0.009155787):0.01099254):0.007628084,((93:0.003113174,94:0.002670103):0.0020863,98:0.01282875):0.001676988):0.0113161,((95:0.02880262,99:0.01377382):0.003929396,(92:1.840308E-4,90:1.937192E-4):0.008801318):0.006999672):0.0869171,(43:0.09312981,((((((78:0.002979565,(15:0.01455553,17:0.01952952):0.001732828):0.008527697,77:0.007146952):0.001579513,(16:0.01909915,(75:0.01341017,76:0.005532191):0.00306818):0.002432076):0.01144301,(67:0.01554857,82:0.02247639):0.02481078):4.836774E-4,((62:0.00870028,23:0.01064358):0.007590332,63:0.04890693):0.01123819):9.865497E-4,(80:0.01520941,(87:8.196934E-4,(89:0.01209346,88:8.525914E-4):0.002335712):0.007700955):0.005213306):0.01574576):0.008406081):1.612612E-4):0.001315105,28:0.03390512):0.001163592,100:0.03131788):0.001721903,((((((((42:0.006839863,(50:0.001797032,51:3.176846E-4):0.005484458):0.002196781,41:0.0646112):0.002110636,(22:0.0203179,(19:0.002879172,(21:4.939835E-4,20:2.136945E-4):0.001949038):0.008624091):0.008285794):0.001435597,8:0.01073808):0.003611188,47:0.01268974):0.001243637,(7:0.003125911,(48:0.001217584,49:0.001422006):0.01001512):0.01271262):0.006470033,(64:0.009217388,3:0.01488505):0.009004721):0.007639866,((9:0.00799318,56:0.0939134):0.002411584,34:0.0194081):0.001683213):0.001197092):0.03219433,((14:0.06697694,((45:0.003555967,44:2.688662E-4):0.02130207,46:8.271629E-4):0.001939923):0.05629373,(40:0.02271923,(54:0.01294461,53:0.006151896):0.01839301):0.03014124):0.002495402):0.03148938):0.002814338,((85:0.04164084,((68:0.007290651,69:0.006098541):0.002486431,70:0.00795787):0.01996214):0.02117755,(39:0.05350197,38:0.002986355):0.01347093):8.76284E-5):6.772801E-4):0.005131818,(((((65:0.01050633,79:0.0219426):0.0058628,(((58:0.01749748,(84:0.01146995,(74:0.006239935,33:4.745968E-4):0.01286829):0.005214417):0.004417935,(35:0.02493592,31:0.03263917):0.001723798):0.005499498,71:0.04105388):0.001635607):0.003921733,52:0.01673218):0.005473169,((66:0.004566641,11:0.01598815):0.02437698,10:0.03186784):0.001953605):0.002542589,(86:0.02031984,(37:0.05887896,((25:0.003933009,24:0.01318919):0.008207988,(27:0.007989113,26:0.02690775):0.002662259):0.001810507):0.001435517):0.002024899):7.801901E-4):4.359701E-4,(101:0.01652084,72:0.02129308):0.00378555):0.00327294,57:0.03787639):0.001404345,((60:0.03377069,(2:0.0262092,(59:0.0128786,61:0.003737612):0.02106569):0.00352258):0.005193021,((83:0.03353428,32:0.02818235):0.01081645,13:0.03336575):0.003216388):0.004999941,1:0.01200931);
[99] tree 'run1.5495000'=[&R] ((((101:0.02399698,72:0.02760333):0.001338119,(((66:0.002086639,11:0.01488321):0.04783551,10:0.037012):0.001236417,(((79:0.02902366,(((65:0.01449758,71:0.05519789):0.006057013,(31:0.03686621,(35:0.02763443,((84:0.01738076,(74:0.004673921,33:1.882145E-4):0.02083712):0.005153053,58:0.02002808):0.009733611):1.906302E-4):0.001631426):0.00637109,52:0.01695011):0.001961989):0.006154092,((((100:0.04903691,((((34:0.02103525,56:0.106076):6.405801E-4,9:0.009028363):0.001901203,((((8:0.01212875,(((42:0.01007467,(50:0.002085752,51:0.003198798):0.01422895):0.002800066,41:0.05733383):0.003514341,(22:0.004125748,(19:0.001607661,(21:0.003624284,20:0.005272539):6.64453E-4):0.009586046):0.03008447):0.001117517):0.002090078,(7:0.008265131,(48:8.201593E-5,49:0.004843995):0.01844191):0.006195516):4.270726E-4,47:0.02477124):0.0106237,(64:0.01112621,3:0.01246841):0.01425861):0.005684602):4.324672E-4,(28:0.03771809,((((((62:0.004201856,23:0.01046983):0.01526068,63:0.05524078):0.01259484,(((16:0.02157265,(75:0.01514689,76:0.007833155):0.004203375):0.001374408,(77:0.005153296,((17:0.02205875,78:4.631459E-4):0.009053205,15:0.01134777):0.01113352):0.002604245):0.011059,(67:0.002300883,82:0.006485975):0.04097959):0.008773954):0.00142451,(87:0.002141014,(89:0.02586877,88:0.005321563):0.004518326):0.0160125):0.02589842,80:0.02733964):0.005534804,(55:0.0736822,(43:0.1021016,(((((94:0.007717937,93:0.00686783):0.002293001,98:0.007083973):0.005393015,(91:0.00556541,96:0.01068133):0.006995715):0.002457363,97:0.008582729):0.02692477,((92:5.582166E-4,90:6.296895E-4):0.00874747,(95:0.02946636,99:0.008840617):0.01132809):0.007934901):0.09817359):0.008502875):0.00202641):0.002215376):0.001949697):0.001573561):0.04098867,((46:0.007964018,((45:0.004081586,44:0.001027655):0.0250164,14:0.08474042):2.505135E-4):0.0625677,(40:0.03730305,(54:0.01462105,53:0.008254232):0.02077506):0.02636199):7.489685E-4):0.03669288,((73:0.02842044,((18:0.01882364,(((4:0.03310648,29:0.01173551):0.003949056,30:0.003266722):0.004003236,5:0.009325152):0.02812846):0.004207266,((36:0.003197238,6:0.00442571):0.02590087,12:0.02378286):4.979771E-4):0.00314788):0.009726593,81:0.04854339):3.086618E-4):0.001945555,((85:0.05343198,((68:0.00451453,69:0.007739025):0.005471372,70:0.005365897):0.03354474):0.02299451,(39:0.05928042,38:0.01278449):0.01563666):1.930269E-4):0.003263346):5.548134E-4,((37:0.06997374,(25:0.01631258,((27:0.007732987,26:0.02559564):0.003833427,24:0.01542983):0.00340104):0.006217868):0.00443485,86:0.02295008):0.008209263):6.797317E-4):0.002050829):0.008199377,57:0.04344417):0.003958987,((((59:0.0140154,61:0.004221664):0.02069629,2:0.01961397):1.540287E-4,60:0.02461023):0.007859681,((83:0.02527319,32:0.03711574):0.02216911,13:0.04518548):0.001084804):0.003611733,1:0.01757086);
[100] tree 'run1.5500000'=[&R] ((((((59:0.01746258,61:6.228214E-4):0.02297577,2:0.02845303):0.005430226,(((101:0.01779168,72:0.03021925):8.314745E-4,((((((65:0.009673902,71:0.06032251):0.007210294,79:0.03171824):0.00420123,(((84:0.02070154,(74:0.00411165,33:0.001097735):0.01436817):0.01148503,58:0.02586052):0.007994667,(31:0.0402889,35:0.03020003):0.003560121):0.004971989):0.003179443,52:0.02530002):0.006979592,((66:0.03109123,11:0.04014082):0.003188093,10:0.04726303):0.001598834):0.002183004,(((((39:0.05332806,38:0.003001485):0.01573669,81:0.07288669):0.005062479,((73:0.01800166,((12:0.02454253,(18:0.02667156,(((4:0.05361573,29:0.007622428):0.006618785,30:0.005001818):0.008169661,5:0.01362966):0.03303533):0.001140943):0.005046608,(36:8.595495E-4,6:0.004575711):0.03204753):1.778482E-4):0.003190171,((100:0.03000007,(((((8:0.01355785,(((50:0.00106712,51:0.003666152):0.008238811,42:0.002865275):0.006208701,(22:0.005393208,(19:7.85203E-4,(21:0.00143466,20:0.0032434):0.002974088):0.004524953):0.02400361):0.003685844):0.001322441,47:0.0196187):8.743914E-4,((7:0.00948455,(48:0.001209403,49:0.001987558):0.008754013):0.008632999,41:0.05942794):0.001701876):0.009362142,(64:0.007346355,3:0.01188717):0.01717925):0.007890564,((28:0.04382279,((((87:0.002311934,(89:0.01890762,88:0.004512409):0.002770285):0.007307101,80:0.01212559):0.001287144,(((62:0.009919136,23:0.01524213):0.01343906,63:0.06036938):0.01027814,((((77:0.01068642,(78:0.006132298,(75:0.01698421,76:0.004692848):0.007800587):0.004811419):0.004898152,16:0.02357547):0.0020802,(17:0.01748658,15:0.009335801):0.01079016):0.01208573,(67:0.006171413,82:0.04540959):0.02177544):0.002532033):0.002455552):0.02331105,((43:0.1115807,(((97:0.0177081,((94:0.00729574,93:0.001122304):0.01571726,98:0.003851589):0.002158995):0.004393853,(91:0.002447959,96:0.01241981):0.007515068):0.01249408,((92:0.00386726,90:0.004018248):0.007100887,(99:0.01552243,95:0.0340959):0.007098077):0.008051006):0.1060304):0.008160384,55:0.08052291):0.0101066):0.00365881):4.310715E-4,((9:0.01024228,34:0.02531065):3.745988E-4,56:0.125221):0.001837497):1.652115E-4):9.429883E-4):0.04091229,((40:0.03720105,(54:0.004859067,53:0.005286819):0.03788921):0.0276992,(((45:0.002770561,44:0.006893765):0.02140523,46:0.006966603):0.009989532,14:0.07134037):0.08165486):0.001726547):0.03563364):0.002989398):0.001271658,(85:0.05839265,((68:0.004933663,69:0.007919758):0.001357632,70:0.01257812):0.02685652):0.02782109):0.006474016,((((26:0.03223715,(27:0.008259462,24:0.01304132):0.008296354):0.003662511,25:0.04108489):0.004350138,37:0.08051299):0.005897899,86:0.02508078):0.003279986):0.001835783):0.002243381):0.00438114,57:0.04446005):0.008199027):0.001756623,(83:0.03012029,32:0.04056159):0.02162966):0.0015137,60:0.03434711):6.073962E-5,13:0.04511247,1:0.01928757);
[101] tree 'run1.5505000'=[&R] (60:0.02743023,(((((59:0.016892,61:0.003538566):0.01317371,2:0.024761):0.004471482,(83:0.02727713,32:0.03870675):0.007084602):0.001091056,(((101:0.01999356,72:0.02625971):0.001626611,((((37:0.07218707,((26:0.02805409,25:0.01170449):0.001012922,(27:0.008337587,24:0.008211833):0.007596327):0.001460471):0.006134023,86:0.02194264):0.003593472,(((39:0.04640828,38:0.003567159):0.01507745,81:0.06446177):0.008045987,(((73:0.01668836,(12:0.01473465,((18:0.01020407,(5:0.01446022,(4:0.04677225,(29:0.01173716,30:0.01168927):0.001848665):0.002156584):0.02352974):0.003115293,(36:0.001309743,6:0.002199725):0.0202971):2.539983E-4):0.005358031):0.006026689,((((56:0.1065232,(34:0.02067057,9:0.00869118):7.047934E-5):0.005151291,(((7:0.002013062,(48:0.00327379,49:0.001239851):0.008090697):0.006825744,(47:0.02575974,(41:0.05171664,((((50:2.547502E-5,51:0.002938918):0.01170908,42:0.003825598):0.006352476,(22:0.00228481,(19:6.013973E-4,(21:0.003108526,20:0.002465018):0.005701972):0.01406073):0.02583458):0.004121648,8:0.0117986):0.001476731):7.343452E-4):5.962328E-4):0.01500274,(64:0.007281694,3:0.01108351):0.01232153):0.008309208):0.0015235,((28:0.04329175,(((((((62:0.008329562,23:0.0187169):0.01013355,63:0.05445825):0.009470029,(67:0.02611995,82:0.03951729):0.0190441):4.631662E-4,(((77:0.004912963,(75:0.01960255,76:0.008413772):0.005219192):0.001840533,(16:0.01009278,78:0.01349695):0.0112046):0.001149099,(17:0.02524629,15:0.01279546):0.02505972):0.01138825):0.001911733,((88:7.346037E-4,89:0.01173146):0.00333279,87:0.00282732):0.01342974):0.005262294,80:0.006914308):0.02135376,(55:0.07007435,(43:0.1320281,((((91:0.01223515,96:0.003660606):0.01221333,(93:9.168527E-4,(98:0.01889342,94:0.005264197):0.003339697):0.01890729):6.715985E-4,97:0.01532162):0.01585756,(99:0.01367607,(95:0.02747259,(92:0.005427951,90:8.412756E-4):0.008446995):0.002717068):0.007664838):0.09227203):0.009853474):0.002848521):0.001487915):5.590819E-4,100:0.0261073):0.001350211):0.03560356,((40:0.0316849,(54:0.01226777,53:0.01171262):0.02692557):0.02238017,(46:0.007088739,(14:0.06380482,(45:0.01907166,44:1.577164E-4):0.01540711):0.001401469):0.03861316):0.01160661):0.03100986):0.002537025,(85:0.05081569,((68:0.006424657,69:0.005261475):0.0018662,70:0.010946):0.01892659):0.0153047):3.121229E-4):0.003304624):7.520605E-4,(((71:0.06319149,52:0.01942145):5.061272E-4,(79:0.02228072,((65:0.01941286,((84:0.009283901,(74:0.002526123,33:0.001432007):0.01398255):0.005702117,58:0.01716468):0.009634492):5.197504E-4,(31:0.03506106,35:0.02628131):0.003107068):0.002373557):0.002758948):0.006983828,((66:0.01299068,11:0.02695782):0.02452162,10:0.03866896):0.002289626):0.003631799):0.004833376):0.005003804,57:0.03810863):0.006819915):1.577198E-4,13:0.03896624):0.02051792,1:0.001257824);
[102] tree 'run1.5510000'=[&R] (60:0.03024977,((((59:0.01740984,61:0.001614021):0.01693943,2:0.02067881):0.003874184,((((101:0.02162706,72:0.02011491):0.003492013,(((66:0.01714031,11:0.01801352):0.03198813,10:0.04193478):0.001721515,(((((38:0.01045386,39:0.05098288):0.01452576,(85:0.05816301,((68:0.006949557,69:0.008367831):0.008937651,70:0.003860492):0.02375673):0.03594911):0.001392326,((73:0.01805182,((36:2.693783E-4,6:0.006827159):0.02242679,(18:0.01597707,(12:0.02040312,(4:0.02240049,((5:0.01537741,30:0.0106301):5.644633E-4,29:0.01899255):0.01921378):0.009806066):2.528048E-4):0.001887702):0.005161992):0.008991194,((((40:0.02909448,(54:0.006371498,53:0.007913083):0.03944222):0.02840435,((45:0.001197018,44:2.652907E-4):0.02930948,(46:0.001653638,14:0.06901773):0.003851051):0.05954359):0.00273236,((34:0.02235938,(9:0.01144486,(((41:0.07757219,(((7:0.004361264,(48:1.906144E-4,49:0.002307311):0.007616685):0.00939533,((((50:4.656048E-5,51:4.206938E-4):0.01528263,42:0.004138153):0.003321677,(22:0.006709938,(19:6.365587E-4,(21:0.006263964,20:0.001176934):0.003702335):0.003288988):0.02736814):0.002788564,8:0.01455561):0.003714808):9.305064E-4,47:0.01995575):0.005922473):0.006244427,(64:0.007476169,3:0.01674664):0.01705153):0.004680046,(100:0.04777978,(28:0.04682872,(((80:0.001027468,67:0.03032264):0.007636417,((((((75:0.01376683,76:0.00574109):0.01266697,77:0.004432344):1.548114E-4,(16:0.01380501,78:0.01097062):0.007205869):0.007335526,(17:0.03684201,15:0.009541946):0.01326125):0.007327052,(82:0.0422726,((62:0.008686437,23:0.02024608):0.01096147,63:0.05419338):0.005396516):0.003549693):0.004027731,((88:0.006006684,89:0.03978837):0.003992714,87:0.003586743):0.01433795):0.004340302):0.02736801,(55:0.07579949,(43:0.1428149,((((98:0.005904017,(93:0.003708827,94:9.977431E-4):0.004764046):5.28491E-5,97:0.01586378):0.005027575,(91:0.008165494,96:0.008329697):0.007273684):0.01313486,((99:0.01083665,95:0.03010551):0.002622296,(92:3.56968E-4,90:1.743349E-4):0.01469621):0.01274691):0.08197418):0.003525995):0.004587565):0.0014078):0.001676095):0.001562575):0.001360595):2.439775E-4):0.001057468,56:0.1134192):0.04454932):0.04416131,81:0.06972835):0.001551031):0.002923898):0.006242147,(71:0.06008952,((((((84:0.03063704,(74:0.002732509,33:7.324093E-4):0.01652755):0.004280668,58:0.02138716):0.01224097,(31:0.03701856,35:0.02842852):0.001881935):7.041517E-4,65:0.0209989):0.004305489,79:0.01932405):0.002756706,52:0.02146933):8.8805E-4):0.004332744):0.002185644,((((24:0.02284191,(27:0.01320948,26:0.03034614):0.005841403):2.941682E-4,25:0.01806861):0.002784633,37:0.06397815):7.949556E-4,86:0.02663127):0.004651271):0.001732281):0.001148809):0.003541389,57:0.04122214):0.008341793,(83:0.03269953,32:0.03382267):0.019392):0.001857809):0.002818518,13:0.03545139):0.01424918,1:0.01526221);
[103] tree 'run1.5515000'=[&R] (60:0.03028022,((((59:0.02839638,61:0.003536158):0.01487574,2:0.01538853):0.009986842,((83:0.03586397,32:0.05773031):0.01530818,(((101:0.02330145,72:0.02208305):0.004408158,((((25:0.01661196,((27:0.002056844,24:0.03732724):0.008681848,26:0.03269557):0.003368646):0.005447322,(86:0.01993331,37:0.06082411):0.002863637):0.005620399,(((((81:0.07214261,((73:0.01944941,((36:3.984919E-4,6:0.007355727):0.0241631,(((5:0.01414607,(4:0.03760521,(29:0.008808599,30:0.01497486):0.005352884):0.005875438):0.03571719,18:0.01721403):0.002173679,12:0.02202055):0.001244448):0.001569864):0.006745616,(((40:0.0468787,(54:0.006864787,53:0.01113202):0.04249588):0.03196928,(46:0.002759686,(14:0.07114587,(45:0.003608202,44:0.001096664):0.01526363):0.00731108):0.06226414):0.004375393,(34:0.02281497,(56:0.1222002,(9:0.008707339,((((7:0.002840249,(48:1.375448E-4,49:0.002204015):0.01801829):0.00475927,((47:0.02599564,41:0.08357792):0.004999097,((((50:0.001942553,51:0.004735216):0.01562026,42:0.008312906):0.004653129,(22:0.00543769,(19:7.731034E-4,(21:0.001296342,20:0.005046688):0.007420488):0.005996961):0.03421907):0.00291177,8:0.01568252):0.003875063):0.001224079):0.01290093,(64:0.008360974,3:0.01804319):0.0110582):0.010033,(((((67:0.03710766,(((82:0.08530928,((62:0.009358952,23:0.02145648):0.01147104,63:0.06065171):0.01019812):0.008486409,((88:0.006568483,89:0.02253001):0.004213463,87:0.003983665):0.01519762):0.004628397,((77:0.006362725,((16:0.01343447,(75:0.01484496,76:0.008084034):0.00522878):0.001007911,78:0.01572123):0.001267053):0.004611312,(17:0.04147101,15:0.01438112):0.009246819):0.02000518):0.004293992):0.008394466,80:0.01643979):0.02348568,(55:0.08166798,((((98:0.004707029,(93:7.647365E-4,94:0.008609434):0.005108132):0.002945024,(97:0.02304209,(91:0.009001717,96:0.008974593):0.007833283):0.01344231):0.02591004,((92:5.494906E-4,90:3.166269E-4):0.01437164,(99:0.01926739,95:0.03179444):0.001947399):0.01288673):0.121451,43:0.1538718):0.006570833):0.002090816):0.004367682,28:0.05045426):0.00441627,100:0.05147895):0.001455315):0.002259322):0.002139776):0.00268329):0.05017235):0.04660596):0.002342294):0.001264664,(85:0.06266606,((68:0.007435074,69:0.01135563):0.005381926,70:0.004688567):0.02583608):0.03873234):1.513119E-4,38:0.03341131):0.003396137,39:0.06248673):0.002608213,(52:0.02313151,((71:0.06474173,65:0.02262467):2.01751E-4,(79:0.0346303,(35:0.04087895,(((84:0.02228716,(74:0.01088608,33:7.370489E-4):0.01951782):0.003101832,58:0.02454683):0.009353119,31:0.05539445):0.003821538):0.002909775):0.002391198):0.004258155):0.008476441):0.001945389):0.002523655,((66:0.03524247,11:0.01707096):0.03345007,10:0.0302373):0.005097112):0.003674419):0.004528089,57:0.03063543):0.009827383):0.002201452):0.001828853,13:0.0408464):0.02128141,1:0.007226548);
[104] tree 'run1.5520000'=[&R] (((((59:0.01479654,61:0.005185059):0.01865211,2:0.02722691):0.009509311,(83:0.03259545,32:0.0352169):0.01557763):0.001689248,(((101:0.02650148,72:0.03001162):0.001596653,(((((85:0.05766348,((68:0.00303472,69:0.00344503):0.003436063,70:0.008595376):0.03398256):0.02819731,(39:0.05974361,38:0.01708044):0.0303142):0.001182665,((73:0.02485232,((36:0.001025336,6:0.00296844):0.02643906,(((4:0.05058713,(5:0.008332896,(30:0.01738706,29:0.008058728):0.009268682):0.01382846):0.03084137,18:0.01492613):0.001436634,12:0.01839009):0.003861238):0.003195972):0.006247835,(81:0.06217773,(((40:0.02122408,(54:0.01454677,53:0.007743551):0.04164704):0.02589751,(((45:0.002556053,44:0.01054498):0.007830986,14:0.06942189):0.002801405,46:0.002961628):0.07990426):0.01188667,((34:0.02648355,(9:0.01227289,56:0.1060276):3.732217E-4):4.670816E-4,(((((67:0.02967244,80:0.006279953):0.01384386,((82:0.06782284,((16:0.02411325,(77:0.007250893,(78:0.009981819,(75:0.01080897,76:0.009465623):0.004602501):0.001287692):0.002824114):0.001943675,(17:0.04050523,15:0.01538887):0.01439644):0.007594893):0.006905804,((87:6.286277E-4,(89:0.01223105,88:0.002425715):0.002861471):0.01244086,((62:0.00717728,23:0.02024169):0.01377361,63:0.05315513):0.009039746):0.008343078):0.005364932):0.02439972,(55:0.07671683,((((91:0.009067198,96:0.005710323):0.008349572,(((93:0.01154973,94:0.006238493):0.005248756,98:0.007186869):0.002221748,97:0.007455243):0.006170743):0.01343313,(99:0.02387973,((92:0.001266838,90:8.21459E-4):0.003640451,95:0.05795018):0.01129583):0.009946257):0.1217442,43:0.1436733):0.009572415):3.197183E-5):0.004444045,28:0.0491955):0.006017063,(((((7:0.003290218,(48:0.002245584,49:0.001735521):0.01136335):0.01335423,((((50:0.003725718,51:0.001043323):0.01515806,42:0.01551682):0.005762904,(22:0.01938577,(19:0.003720868,(21:0.004243129,20:0.001206377):0.006123097):0.003511714):0.009961648):0.004591683,8:0.01635115):0.002843188):4.659592E-4,(47:0.02447149,41:0.06465203):0.001446233):0.01533441,(64:0.008166262,3:0.01502348):0.01259487):0.006125343,100:0.04358362):0.00111558):3.368049E-4):0.0565363):0.04637999):0.00364446):0.003041909):0.009345319,((52:0.02259282,((((84:0.02251416,(74:0.01063256,33:0.00361187):0.0183625):0.004015303,58:0.02512322):0.01186732,(31:0.05489105,(71:0.06364616,35:0.04101613):0.002933188):0.001541711):0.008034834,(65:0.02209778,79:0.01687241):0.002825001):0.003247119):0.007170547,((66:6.320546E-4,11:0.00972232):0.05257724,10:0.04157016):0.001644999):0.003866147):5.72938E-4,((25:0.01745021,((27:0.001305731,24:0.01455828):0.01822758,26:0.03111239):0.005307423):0.001735545,(37:0.05744559,86:0.03246012):0.003647626):0.008487168):0.00146495):0.0076143,57:0.02992199):0.008400804):0.002577118,(60:0.04440247,13:0.0364423):0.01735785,1:0.01229262);
[105] tree 'run1.5525000'=[&R] (((((101:0.0292193,72:0.02819154):0.004215953,((((39:0.0326277,38:0.00389141):0.02609387,(((73:0.02561818,((36:0.002085301,6:0.006433924):0.03383732,(12:0.0167593,((((30:0.01647168,29:0.01277246):5.275332E-4,4:0.05461753):8.022203E-4,5:0.008368283):0.02488846,18:0.02228967):0.003987844):0.001000375):0.001739401):0.004907225,(81:0.06655933,(((14:0.06521174,((45:0.01825484,44:2.351039E-4):0.01046436,46:0.002888476):0.005419117):0.07467602,(40:0.02697815,(54:0.01361476,53:0.01531461):0.04212173):0.04674199):9.231249E-4,(((9:0.0100478,((((47:0.02394555,41:0.06073115):0.003740268,((7:0.01023138,(48:0.001151786,49:9.164431E-4):0.01258437):0.01561842,((((50:5.706144E-4,51:0.002431398):0.01252438,42:0.007927781):0.00534029,(22:0.01104271,(19:4.089236E-4,(21:0.002259807,20:0.001449015):0.005132082):0.005098565):0.0176973):0.002747479,8:0.01577856):0.001678438):9.697678E-4):0.01042742,(64:0.008326674,3:0.01411237):0.00850644):0.00576877,(100:0.04611482,((55:0.11234,((80:0.01823877,((((((82:0.04934659,(75:0.01015345,76:0.007267172):0.00494255):0.002334815,(77:0.006811156,78:0.008784719):0.002512899):9.528313E-4,16:0.02635792):0.01301415,(17:0.03007221,15:0.02693814):0.01534442):0.001300983,(((62:0.01013163,23:0.01908072):0.0157639,63:0.04993149):0.00595958,(88:0.003488123,(89:0.03542043,87:0.003239547):0.003949388):0.01550786):0.003094363):0.003923976,67:0.03806386):0.003411681):0.02740151,((((98:0.007157239,(93:0.00154933,94:0.003205012):0.00321072):0.0065988,(97:0.02417735,(91:0.004768897,96:0.01416306):0.004453058):0.005736809):0.01353331,((95:0.05473087,99:0.01069338):0.006269047,(92:0.001941364,90:0.003743219):0.01952158):0.009975252):0.1128116,43:0.1349601):0.01042834):0.002667196):0.003704773,28:0.046212):0.001670391):0.001966389):0.001018746):0.001670003,56:0.09843873):0.001609044,34:0.02506543):0.04402588):0.03392954):0.009107926):0.004775483,(85:0.04005695,((68:0.005641984,69:0.009971169):0.00271568,70:0.01140994):0.03503037):0.03088927):0.00158624):0.003454743,(86:0.01292423,(37:0.06476361,((25:0.0253953,(27:0.008434226,24:0.002805941):0.01986885):0.001110316,26:0.02922555):0.005276624):0.004368178):0.005771476):1.312137E-4,((52:0.02122266,((((84:0.0185244,(74:0.004250244,33:0.001465679):0.01727171):0.006204657,58:0.02338647):0.01043293,(35:0.03852867,(71:0.05759695,31:0.03662701):0.003121195):0.00455602):0.003984932,(65:0.02100219,79:0.02821984):0.001137801):0.006569478):0.003360589,((66:0.01256577,11:0.01571075):0.03757288,10:0.0390491):0.00279846):0.003061218):8.876641E-4):0.01057138,57:0.03267097):0.008654091,((83:0.03532119,32:0.02871759):0.01681191,((59:0.0138992,61:0.005009675):0.02128747,2:0.02557571):0.008238229):0.003062728):0.002532947,(60:0.02833178,13:0.003615048):0.04158136,1:0.009990132);
[106] tree 'run1.5530000'=[&R] (((83:0.0228906,32:0.05002345):0.01047871,(((59:0.01485701,61:0.002612437):0.01945599,2:0.02246771):0.006959859,(60:0.04402045,13:0.02697882):0.01887309):0.001311336):0.002660095,(((101:0.0267054,72:0.02641051):6.206993E-4,(((86:0.0246516,(37:0.05492623,(((27:0.005888083,24:0.01846602):0.007018954,26:0.02384724):0.004171727,25:0.02192267):0.002062232):0.006831619):0.003516729,((73:0.0234141,((36:0.006635602,6:0.005880377):0.03129772,(12:0.01295276,((((29:0.00811684,30:0.005070836):1.752127E-4,4:0.04311917):0.01374308,5:0.007806617):0.03302593,18:0.01581403):0.002490464):0.003362721):3.688392E-4):0.005977823,((85:0.03661063,((68:0.007597384,69:0.008607067):0.006697156,70:0.01166587):0.02372977):0.03541136,(81:0.08555312,((39:0.03061108,38:0.006114385):0.02681895,(((46:0.007612153,(14:0.0596012,(45:3.646632E-4,44:0.001075507):0.01707759):0.007943794):0.06219494,(40:0.02904584,(54:0.006318817,53:0.006463187):0.0411737):0.02305501):0.01029367,((((34:0.02485119,(9:0.008642671,56:0.08996948):0.00374875):0.002291447,(((((((50:0.001649052,51:5.310834E-4):0.01019337,42:0.009944696):0.005292328,(22:0.01793282,(19:2.661465E-4,(21:0.00377995,20:2.569269E-5):0.002748236):0.007458527):0.01419476):0.004235379,8:0.01320506):3.137382E-4,(47:0.020114,41:0.0555061):0.003467937):4.410267E-4,(7:0.004023642,(48:0.001152852,49:7.331096E-4):0.01223271):0.01029317):0.01459751,(64:0.01164036,3:0.02072403):0.01186578):0.007805448):1.811331E-4,28:0.04011803):0.003045686,(((((((91:0.009979826,96:0.00604128):0.007143722,((98:0.009064959,97:0.009082257):0.001209734,(93:0.007363331,94:0.002929266):0.004759096):0.002027622):0.01429126,(((92:5.569203E-4,90:9.778683E-5):0.01142883,95:0.03203643):0.004561908,99:0.007694507):0.01495608):0.1031058,43:0.1233487):0.005731674,55:0.1026748):0.001292199,(((89:0.03500413,(88:0.004375772,87:2.440306E-4):0.003327839):0.01083291,(((((78:0.006013777,((76:0.009421077,75:0.01624528):0.002044464,82:0.05729999):0.003424851):0.001430369,77:0.006487163):0.002442998,16:0.01698636):0.012201,(17:0.01868231,15:0.01851701):0.01522677):0.008338395,((62:0.001738458,23:0.0174391):0.01559127,63:0.0456356):0.01606804):0.00239423):0.002922806,(80:0.01773704,67:0.02847021):0.002548533):0.02432863):0.005549582,100:0.0421473):1.352873E-4):0.03844227):0.03853595):0.004592443):0.002189691):0.002149189):0.008930109):1.371022E-4,((52:0.02238882,((31:0.04720091,(((84:0.01530355,(74:0.005009464,33:2.445426E-4):0.01150594):0.0159567,58:0.0179028):0.01373055,((79:0.006310894,35:0.03179949):0.005198371,71:0.05127237):0.005428125):0.006236528):0.003310275,65:0.01919525):0.001838112):0.007191823,((66:0.00884173,11:0.01167944):0.03069068,10:0.03568949):0.003300911):0.003066015):0.001769881):0.00449962,57:0.03863198):0.00739501,1:0.01151612);
[107] tree 'run1.5535000'=[&R] ((((59:0.02268391,61:0.005868667):0.02433031,2:0.01235807):0.008157728,((((72:0.03021337,101:0.03055072):0.002758462,((((52:0.01943431,((65:0.01938524,(79:0.01738694,35:0.0353817):0.01043603):0.001069489,((31:0.04534031,71:0.05864172):0.00237746,((84:0.01464218,(74:0.006762679,33:4.87585E-4):0.0125326):0.00722986,58:0.02048063):0.01575028):0.004197916):0.003933712):0.01524291,((((39:0.07183651,38:0.02607882):0.002058654,(((46:0.004625677,((45:0.001325609,44:0.01045646):0.0301369,14:0.07252559):0.001280104):0.04751779,(40:0.03322817,(54:0.02391894,53:0.01271087):0.02909902):0.036812):0.006440135,(100:0.04821611,(((34:0.02842952,(9:0.01572557,56:0.1029242):0.001268581):0.001651309,((((41:0.06443026,((((50:0.001801548,51:0.002461781):0.01531351,42:0.008877223):0.002624837,(22:0.01632938,(19:2.30013E-4,(21:0.009622955,20:0.002013808):0.004779735):0.005658702):0.01834434):0.00197575,8:0.01510647):0.003021798):3.597095E-4,47:0.01618509):0.002756465,(7:0.001137839,(48:5.534549E-4,49:0.001129523):0.01179695):0.009615829):0.01475516,(64:0.01238442,3:0.02384818):0.01012174):0.006575557):0.001403685,(((55:0.117459,(((((93:0.002747957,94:0.003174074):9.530128E-4,98:0.00780014):0.01047181,(97:0.02681725,(91:0.01121158,96:0.008115427):0.008505979):1.458977E-4):0.01510136,((95:0.04542302,(92:0.003678166,90:0.001236002):0.008576675):0.01213884,99:0.01712383):0.01117726):0.117952,43:0.1411097):0.01066519):0.001449826,((((17:0.007627061,15:0.01445283):0.01874337,(16:0.01943223,((78:0.003704036,(76:0.00667526,(82:0.07160405,75:0.01858445):0.001007897):0.007953316):0.002832917,77:0.009347856):0.001112375):0.00229849):0.0108256,(((87:6.35632E-4,(89:0.01913383,88:0.003267826):0.003064114):0.01194253,((62:0.007772497,23:0.01995017):0.0101621,63:0.05220669):0.02257797):7.858238E-4,80:0.01955933):0.004623091):6.231619E-4,67:0.03279683):0.02969529):0.001232082,28:0.04899098):0.001980173):9.272843E-4):0.04876691):0.04382557):0.003609254,((85:0.03985149,((68:0.004539836,69:0.01039386):0.002607309,70:0.006348597):0.02527521):0.03148616,81:0.06054125):9.961087E-4):0.004456937,(((12:0.01573953,((((29:0.007590117,30:0.002134385):8.764374E-5,4:0.04986806):0.01569902,5:0.01277074):0.03686916,18:0.0146479):0.004803844):0.001067237,(36:3.322493E-4,6:0.001079566):0.03738101):0.001832034,73:0.02454684):0.006412013):0.005943643):4.317473E-4,(86:0.02482338,((37:0.06542283,(27:0.02063094,26:0.01478773):0.01300507):0.01188777,(24:0.02134208,25:0.01209295):0.01490138):7.488812E-4):0.008763662):1.528117E-4,((66:0.001839668,11:0.01295948):0.04135721,10:0.04082843):4.901216E-4):0.001360695):0.004221051,57:0.04419462):0.004617622,(83:0.02804044,32:0.05722635):0.0166838):0.002090975):0.004475733,(60:0.01599667,13:0.00421015):0.04464446,1:0.01806771);
[108] tree 'run1.5540000'=[&R] (((((59:0.0228749,61:0.004249497):0.0132908,2:0.01946782):0.007680383,(60:0.01764035,13:0.009339898):0.04002674):0.003199725,(83:0.03961785,32:0.05317882):0.008303772):0.004082887,((101:0.02739076,((((52:0.01614914,(((((84:0.01680342,(74:0.009167649,33:0.001651978):0.008377193):0.01583876,58:0.02730958):0.01198541,31:0.04065062):0.001976795,(71:0.0560374,35:0.01956752):0.008614592):0.001866109,(79:0.02935976,65:0.01969046):0.002509921):0.002422125):0.006327255,(((((((46:0.001117737,(14:0.06502404,(45:0.005695315,44:7.874181E-4):0.01592266):0.01239173):0.04260287,(40:0.02979128,(54:0.008070931,53:0.007176164):0.03284636):0.02205216):0.00615644,((100:0.04322897,((((8:0.01166192,((22:0.01216585,(19:9.258191E-4,(21:5.239276E-4,20:5.037827E-4):0.01006292):0.008108305):0.02975679,(42:0.005451993,(41:0.03871639,(50:0.001380419,51:2.408772E-4):0.01785495):8.992545E-4):0.007639641):0.001967548):0.001275518,(47:0.01327619,(7:0.001920162,(48:7.783999E-4,49:1.760191E-4):0.01511806):0.002127129):0.001285759):0.01560015,(64:0.01151393,3:0.01287562):0.0144627):0.005702852,((9:0.01357183,56:0.0898373):3.03564E-4,34:0.02895286):0.001384331):0.008082909):1.67607E-4,(28:0.05474216,((55:0.1053098,((((62:0.006968563,23:0.02254872):0.01500202,63:0.04260268):0.009112761,(87:0.01095773,(89:0.01186228,88:0.007929616):0.01101643):0.007595617):0.00444473,((80:0.003143836,67:0.02827784):0.02486645,((17:0.06207834,15:0.01677206):0.01246963,(((75:0.01942021,82:0.06880493):0.003193809,76:0.004905872):0.003523479,(77:0.006988197,(78:0.00328853,16:0.01467826):0.003768499):6.929495E-4):0.005157768):0.01098977):6.67604E-4):0.02373601):0.001576914,(((((93:0.003532077,94:0.00700804):0.00195325,98:0.01177293):0.005984073,(97:0.02023122,(91:0.005781096,96:0.008717908):0.008348864):0.002088898):0.02519348,((95:0.02295362,(92:5.79811E-4,90:2.109603E-4):0.005584316):0.007945829,99:0.01083103):0.01097649):0.09963401,43:0.1362834):0.002916251):2.029611E-4):0.005908123):0.05528664):0.03429589,81:0.0588865):0.004816634,(39:0.04741685,38:0.02222571):0.003740426):0.002387112,(85:0.03736994,((68:0.01197322,69:0.01025812):0.008689829,70:0.005570569):0.01930028):0.04455285):0.003351232,(((12:0.01520169,((((30:0.003226947,29:0.01186923):6.59672E-4,4:0.04416409):0.009036317,5:0.004947323):0.0314706,18:0.01573355):0.005260391):0.001582067,(36:2.792458E-4,6:0.003977144):0.02494363):0.003408487,73:0.02611648):0.008149337):0.004493657):0.003485666,((86:0.01870602,(((27:0.01419848,26:0.01265678):0.01199708,25:0.006756861):0.003570363,(37:0.05865594,24:0.02648551):0.008484274):0.00228542):0.003570766,(10:0.04067694,(66:0.01851845,11:0.01939299):0.02627699):0.005458528):5.155579E-4):0.003241726,72:0.03019278):8.004406E-4):0.004056619,57:0.04046529):0.01018226,1:0.01922468);
[109] tree 'run1.5545000'=[&R] (((83:0.03148637,32:0.03522791):0.01452441,(((59:0.01279967,61:0.003398871):0.01962958,2:0.01925824):0.004728867,((((((((27:0.01238477,26:0.01468664):0.01013745,25:0.02249962):0.003404867,(37:0.05116326,24:0.02136161):0.001703757):0.001013925,86:0.01838097):0.003442935,((((79:0.02590104,52:0.02127406):0.002553943,(((35:0.01706797,(31:0.03415221,71:0.06806444):0.001474096):0.003757431,((84:0.0138699,(74:0.004413688,33:0.002254409):0.008501151):0.009766187,58:0.03019405):0.009906374):0.002769761,65:0.01717521):0.001452419):0.006571224,((((((12:0.02573631,(36:2.045036E-5,6:0.005275694):0.02545382):0.001609647,(((4:0.03578137,(29:0.01111223,30:0.008411856):0.004529763):0.00287378,5:0.005845982):0.02821133,18:0.01372376):0.004588431):0.003855931,73:0.01277803):0.004568108,(81:0.05382302,(((46:0.01370574,((45:0.005243373,44:9.862917E-4):0.01298774,14:0.05492609):0.006335471):0.06253367,(40:0.02653444,(54:0.002894824,53:0.006727159):0.04022909):0.02334534):0.008544314,((56:0.07836153,(34:0.02160972,9:0.01245074):1.003227E-4):0.001318755,(((100:0.02965472,((((8:0.01560827,((22:0.003817495,(19:0.006525547,(21:0.001339832,20:5.879358E-4):0.006108255):0.0111007):0.02351846,((41:0.04298637,42:0.001723884):0.004412429,(50:0.002715667,51:0.00606899):0.009316934):0.002485431):0.002620483):0.002858656,(7:0.001674881,(48:4.18527E-4,49:7.306903E-4):0.008818293):0.003504701):7.420172E-4,47:0.01119183):0.01195482,(64:0.007053971,3:0.009981503):0.01196636):0.003009469):0.003273306,28:0.0315229):3.28384E-4,(55:0.07075274,(((80:0.005469189,67:0.0208979):0.01375893,((((((82:0.05922662,76:0.00891598):0.001479694,(17:0.02374032,15:0.005064423):0.03298312):0.002080758,75:0.01683406):0.007094452,16:0.01851518):0.003060122,(78:0.01284861,77:0.008081496):0.001743257):0.01303668,(((62:0.01704606,23:0.01978578):0.004067632,63:0.03464287):0.0189879,((89:0.01995125,88:0.002923123):0.00404343,87:0.001829157):0.009551242):0.003060463):0.001612029):0.02620913,(((97:0.02088176,(((93:0.001108062,94:0.001406545):5.456429E-4,98:0.00385949):0.006145263,(91:0.002235673,96:0.00831721):0.01127676):1.634514E-4):0.01462703,((95:0.02002154,(92:3.149741E-4,90:0.003201899):0.005222972):0.009910404,99:0.007487237):0.009740596):0.09560721,43:0.1188746):0.007615193):0.002537168):0.002564113):7.12293E-5):0.03171851):0.0267293):0.002749276):0.002367808,(85:0.0426849,((68:0.003687006,69:0.007419795):0.005653376,70:0.01178465):0.02222543):0.01892936):1.613821E-5,(39:0.0445246,38:4.536618E-4):0.03131157):0.00437286):0.003522199,(10:0.03448225,(66:7.248857E-4,11:0.009102803):0.03623755):0.003195347):4.38038E-4):0.001870898,72:0.02633597):5.993877E-4,101:0.02332699):0.006461746,57:0.04230658):0.005202921):0.002821737):0.001173177,(60:0.01400728,13:0.02818722):0.01868592,1:0.01465185);
[110] tree 'run1.5550000'=[&R] ((((59:0.0160588,61:0.004813049):0.01763726,2:0.01488879):0.00728566,((83:0.02662906,32:0.03457126):0.01461118,(60:0.03855057,13:0.02161526):0.01544638):0.002245998):0.002004157,((((((37:0.04228829,((24:0.01105958,25:0.01093625):0.005841896,(27:0.01510325,26:0.01441287):0.006003105):0.001559951):0.003813182,86:0.01776745):0.003737173,((((65:0.0170625,((31:0.03579237,(35:0.02592021,71:0.0488857):0.001240417):9.399856E-4,((84:0.009905495,(74:0.005161366,33:0.002101445):0.008342687):0.005655826,58:0.01602738):0.01602001):0.00440745):0.002014619,79:0.02731157):0.003528839,52:0.01918014):0.003429849,(10:0.03722787,(66:0.004255178,11:0.005754685):0.03792559):0.00239679):4.29228E-4):0.001083818,((81:0.04686185,((((9:0.0131845,((((47:0.01160097,(7:0.002184274,(48:0.003763232,49:0.004410949):0.007066211):0.005078411):0.002353284,(8:0.01531732,((22:0.01314365,(19:0.004022307,(21:0.001320428,20:1.322918E-4):0.003034271):0.008006323):0.01200196,((41:0.0328664,42:0.001554713):0.003465614,(50:2.283267E-4,51:0.001274028):0.01440663):0.00663703):0.001443678):0.001420095):0.009220483,(64:0.006936208,3:0.01516721):0.01174331):0.004117362,((100:0.02992513,((((((62:0.01010076,23:0.01372353):0.006374347,63:0.05256946):0.01655772,((89:0.01957935,87:0.001015568):0.003458227,88:0.003338388):0.003258785):0.002956151,(((((16:0.01772504,78:0.01053118):0.004342347,(75:0.01557493,76:0.008749784):0.003203573):0.002380012,82:0.05435976):7.793699E-4,77:0.008493384):5.903648E-4,(17:0.01775758,15:0.01214279):0.01474047):0.01279367):0.003759605,(80:4.77857E-4,67:0.01621853):0.01356126):0.02441649,(55:0.06943389,(((97:0.00419192,(((93:0.001714092,94:0.00166686):0.002592314,98:0.005539994):0.003343617,(91:0.004690788,96:0.007263485):0.004853188):5.394947E-4):0.01813863,(99:0.01473835,(95:0.02374867,(92:0.001360526,90:0.001141215):0.007002926):0.01878439):0.0137287):0.06725503,43:0.1166588):3.611888E-4):5.09554E-4):9.504329E-4):0.001039752,28:0.03384658):0.003651948):0.002910055):6.803149E-4,(34:0.02466957,56:0.07690085):2.594604E-4):0.03488143,(((45:0.002151356,44:0.003630353):0.01748554,(46:0.004328863,14:0.05268353):0.001627325):0.05731469,(40:0.02603983,(54:0.002840864,53:0.009481938):0.02914948):0.03929824):0.008726167):0.03179024,(((36:1.407322E-4,6:0.00379855):0.01539868,((((5:0.01055535,(4:0.03888326,29:0.01068721):0.001758558):9.474409E-5,30:0.00397819):0.02165361,18:0.01271525):0.001892752,12:0.02043186):0.005575999):0.002260478,73:0.02288576):0.005806374):0.005466384):1.654867E-4,((85:0.04188924,((68:0.00635689,69:0.008050593):0.004281448,70:0.009555377):0.01602468):0.02636632,(39:0.04395381,38:0.001208755):0.02283247):7.632742E-5):0.008961163):0.002364563,(72:0.01717809,101:0.02182395):0.002014654):0.009010524,57:0.04151797):0.005105937,1:0.01468442);
[111] tree 'run1.5555000'=[&R] ((((59:0.01325044,61:0.004695095):0.01582975,2:0.01356602):0.002278527,((83:0.03024297,32:0.03372401):0.009636167,(60:0.01312685,13:0.01073562):0.02595902):2.088902E-4):3.245829E-4,(((((((56:0.08369264,(34:0.02424967,((((((7:8.600792E-4,(48:7.717274E-4,49:0.001545273):0.008142832):0.008396657,(8:0.01512162,((22:0.005759408,(19:3.88985E-5,(21:4.34763E-4,20:4.029745E-4):0.01048156):0.00941008):0.03193588,((41:0.04958844,42:2.884518E-4):0.004196997,(50:0.002671887,51:6.930194E-4):0.009814201):0.004626549):0.00155293):0.002010653):2.006996E-4,47:0.01183813):0.0134373,(64:0.007652681,3:0.0147955):0.01145551):0.003507894,(28:0.0405066,(100:0.03424437,((((82:0.05548369,(16:0.01860592,(77:0.004205167,(((17:0.01024686,15:0.02145099):0.02191204,(75:0.01422257,76:0.003471509):0.002295379):0.002859044,78:0.01313155):0.00202577):0.003952195):0.004695873):0.006409011,(80:5.2881E-4,67:0.01082277):0.02686759):0.003099349,(((62:0.004053172,23:0.01124115):0.008635118,63:0.05128113):0.009848286,(87:1.006128E-4,(88:0.003047583,89:0.009012374):0.01207225):0.009970397):0.001082306):0.0261309,((43:0.09258724,((((97:0.01100853,(91:0.003717528,96:0.009943369):0.002833896):0.002157134,98:0.006006191):1.066216E-4,(93:0.002723051,94:0.003871081):0.001471269):0.01828947,(99:0.01304628,(95:0.04250724,(92:0.002403449,90:5.419039E-4):0.009446374):0.007270432):0.01197801):0.06356369):2.384111E-4,55:0.06866686):0.002070747):0.006291595):2.097663E-4):0.001751612):0.003226388,9:0.0126734):4.362584E-4):0.002754023):0.02953659,((((45:0.001261604,44:0.003147737):0.01586633,46:7.745543E-4):0.006467171,14:0.04486387):0.05510911,(40:0.02564664,(54:0.01006258,53:0.01390082):0.02118973):0.02364546):0.003536799):0.03765111,(81:0.0457134,(((36:6.600833E-4,6:0.006318024):0.02303289,(((((29:0.009992091,30:0.00229739):0.003611673,4:0.03651835):0.001817475,5:0.01029667):0.02112294,18:0.01441339):0.003670841,12:0.01607876):0.002111126):0.001412869,73:0.02176946):0.002244536):0.001453379):0.004382045,((85:0.04086265,((68:0.006201101,69:0.007426777):0.0040448,70:0.006925155):0.01994368):0.02050452,(39:0.04287663,38:0.01674177):0.004859015):0.002319507):0.005701979,(((52:0.01871009,(65:0.01664435,((79:0.01505635,71:0.04771489):0.001772162,(((84:0.02283243,(74:0.007852609,33:4.511865E-4):0.01462726):0.007171114,58:0.01027301):0.005632025,(35:0.02452077,31:0.03307951):0.00137558):0.005047212):0.001958716):0.005577853):0.008868588,(10:0.03631552,(66:7.147061E-4,11:0.01572002):0.03085278):3.175001E-4):0.00322546,(((24:0.004558885,25:0.004029263):0.01275398,((27:0.01536848,26:0.005764586):0.01874939,37:0.04125193):0.002660692):0.005988736,86:0.01367538):0.004366089):1.148074E-4):0.00124967,(72:0.02394625,101:0.02128911):0.00196528):0.009229584,57:0.0309001):0.006355366,1:0.01921916);
[112] tree 'run1.5560000'=[&R] (((((59:0.0152347,61:0.009411343):0.01076384,2:0.02686346):0.006281226,(83:0.02997633,32:0.03192074):0.01560967):0.001190728,((((((52:0.01654782,71:0.0486988):7.977921E-4,(((((84:0.01176712,(74:0.005063421,33:4.908532E-4):0.01169749):0.001718804,58:0.01362535):0.01425387,31:0.03529403):0.003044626,35:0.03011249):3.110107E-4,(79:0.01461103,65:0.01682349):3.92235E-4):0.003148215):0.006602686,(10:0.02952407,(66:0.006375858,11:0.009856157):0.02899881):8.36843E-4):0.001498877,(((((24:0.01674703,25:0.009708529):0.004810246,37:0.04970191):9.523867E-4,(27:0.01137746,26:0.005713762):0.01577979):0.00543117,86:0.02686267):0.001396074,(((((36:5.52715E-4,6:0.002622595):0.01903193,(12:0.015759,(18:0.01764835,(5:0.007928171,(4:0.03677564,(29:0.01200943,30:0.003397525):0.001712765):0.002282295):0.0237296):9.922069E-4):0.004720174):0.003081642,73:0.01759655):0.00737108,(((56:0.08223252,34:0.02402879):2.933888E-4,(((100:0.03524051,((47:0.01173376,((7:0.004507098,(48:7.649235E-4,49:0.001486615):0.008071041):0.006905982,(8:0.01490986,(((50:5.904908E-4,51:0.002119668):0.01431679,(42:0.003469801,41:0.05068268):0.001721805):0.004328796,(22:0.005788272,((21:0.001489846,20:0.001569975):0.001326518,19:2.402757E-4):0.005817468):0.02265087):0.003105582):0.001390407):8.681783E-4):0.01202198,(64:0.008187911,3:0.01466506):0.01162971):0.005675824):5.98812E-4,((((43:0.09177095,(((97:0.01161868,(98:0.007363039,(93:0.01006039,94:0.002831394):0.002144804):0.003558308):0.001470695,(91:0.004373828,96:0.01099337):0.00612456):0.01140655,(99:0.01293087,(95:0.04213247,(92:0.001184056,90:0.001680727):0.01293648):0.01036204):0.00357627):0.07226136):0.01393139,55:0.06806146):0.002536897,((((62:0.01229409,23:0.007510905):0.009649159,63:0.05082901):0.009770607,((88:0.01071067,89:0.01110185):0.004035177,87:0.006972748):0.004864112):0.001241476,((82:0.05240269,((17:0.01835246,15:0.01368564):0.01299921,(16:0.01376563,(77:0.004780588,(78:0.004303567,(75:0.01398801,76:0.00494354):0.003742277):0.001527893):0.001146956):0.001194247):0.01032855):0.006944692,(80:0.001847073,67:0.01788169):0.01972427):0.00188814):0.02156778):0.002515468,28:0.04014948):0.002946271):0.001064951,9:0.01256167):4.158061E-4):0.02927619,(((46:0.001698705,14:0.04312772):0.01472796,(45:0.003000557,44:0.001283412):0.02573769):0.05173561,(40:0.02111419,(54:0.009111491,53:0.002362676):0.03487462):0.03305358):0.003505617):0.03929969):9.278026E-4,(((39:0.05276768,(85:0.04050239,((68:0.005151429,69:0.007385661):0.002186647,70:0.007678223):0.02350604):0.01569174):0.007223716,81:0.04814731):0.00196201,38:0.01308341):3.647111E-4):0.004501196):7.848113E-4):0.002533792,(72:0.024543,101:0.02110141):4.78995E-4):0.009749482,57:0.03359084):0.009801321):0.004660598,(60:0.02713286,13:0.01939975):0.01736225,1:0.01461314);
[113] tree 'run1.5565000'=[&R] (((((((((25:0.007841292,(27:0.008361224,26:0.009210475):0.01604979):0.00139377,(24:0.01768052,37:0.04792767):0.003887438):0.007032118,86:0.02592479):0.004326341,((10:0.02679804,(66:0.004294372,11:0.01588285):0.02173384):0.004573278,(52:0.01597007,((((((84:0.01008704,(74:0.002710317,33:2.468281E-4):0.01376285):9.897811E-4,58:0.01664668):0.01009502,(31:0.03406178,35:0.02463625):0.005885509):0.006347054,65:0.01701838):0.002673949,79:0.02145159):0.001486722,71:0.06441541):7.609726E-4):0.004890653):0.001555544):5.098222E-6,((39:0.03781937,(85:0.03908829,((68:0.004971573,69:0.008226738):0.005026347,70:0.01077263):0.02317207):0.01447826):0.008684366,((81:0.01437113,38:0.008684597):0.01821847,((((36:7.10399E-5,6:0.003692159):0.02206028,(12:0.01420852,(18:0.01535261,(5:0.007651368,(29:0.02137995,(4:0.0300329,30:0.001878176):0.002463739):3.67145E-4):0.02729711):0.001550563):0.004211856):0.003601591,73:0.01698218):0.003885935,((40:0.03573285,(54:0.005642464,53:0.01093192):0.03754021):0.03196319,((14:0.04915495,((45:0.008222082,44:2.281707E-4):0.0121255,46:0.002074824):0.01160823):0.04999661,(56:0.07170997,((((100:0.03544864,((((43:0.08856687,((((91:0.004696303,96:0.007584936):0.01410267,97:0.01157124):0.00102793,(93:7.479999E-4,(94:0.0182856,98:0.005327777):1.45981E-4):0.007232615):0.01834873,(99:0.01187957,(95:0.01792355,(92:4.463678E-4,90:2.228351E-4):0.009234351):0.006126129):0.01602861):0.07765586):0.008397129,55:0.07270932):0.003347708,((((17:0.01822761,15:0.01738474):0.01518291,((82:0.05238499,16:0.01328502):2.935176E-4,(77:0.005978648,(78:0.006242556,(75:0.009713146,76:0.004165066):0.0049723):3.886922E-4):0.003377225):0.004415224):0.008323769,(((88:0.002007746,89:0.02047262):0.005330856,87:0.01263093):0.00126808,((62:0.008108333,23:0.007248671):0.01437887,63:0.04905438):0.005431531):0.002845732):0.0020268,(80:0.004323951,67:0.02146527):0.009598312):0.01805429):0.004116947,28:0.03416084):0.002662411):5.919695E-4,((((8:0.01108699,((((50:1.702943E-4,51:3.752122E-4):0.01161734,42:0.00430543):0.002105204,41:0.04891316):1.171684E-4,(22:0.005560063,((21:0.00112316,20:8.404389E-4):0.01006983,19:9.642787E-4):0.00957877):0.02090096):0.001810096):0.001429653,(7:0.003023162,(48:0.001176579,49:0.001566243):0.004843776):0.006495302):0.001956024,47:0.01191472):0.01208901,(64:0.007422175,3:0.01480455):0.01175366):0.006914847):0.001191745,34:0.02074092):0.0016314,9:0.007213004):0.003276508):0.03093723):7.735811E-4):0.03298203):0.002175367):9.434873E-4):0.005880042):0.005150333,(72:0.02408905,101:0.02036468):0.002178154):0.003977996,57:0.03241805):0.006611053,((83:0.02892974,32:0.03080627):0.01351869,((59:0.01602934,61:0.001957976):0.008495023,2:0.01933656):0.008317077):0.002435777):0.001187559,(60:0.02459708,13:0.01405773):0.01812875,1:0.01800823);
[114] tree 'run1.5570000'=[&R] ((60:0.02511206,13:0.01308588):0.01976569,((((59:0.02652498,61:0.003563049):0.00828176,2:0.01926311):0.009673203,((((((((36:2.582779E-6,6:0.003678133):0.02197648,(12:0.01997736,(18:0.0152943,(((4:0.03275828,30:0.001432065):0.002620839,29:0.009628989):0.007535085,5:0.005087054):0.02438694):7.038025E-4):0.003785139):0.001476475,73:0.01729451):0.004276401,(((14:0.05610051,(45:0.001216438,44:0.002455762):0.01602974):0.004394683,46:0.001440805):0.04980669,((40:0.02732462,(54:0.01032472,53:0.008825633):0.03290404):0.03531105,(56:0.07143757,((100:0.03484305,(34:0.02809563,9:0.01083487):8.1898E-4):0.001011598,(((((43:0.1039994,((97:0.03164083,((98:0.007516631,(94:1.774441E-4,93:0.003731946):0.005718535):0.00341574,(91:0.003929299,96:0.006712622):0.006973482):0.003185372):0.007042459,((92:0.004711729,90:0.001133788):0.007663417,(99:0.005876537,95:0.03288561):0.001128658):0.007755675):0.08714691):0.005276284,(((((62:0.007088272,23:0.01294146):0.01260577,63:0.04886804):0.004132446,((89:0.03509694,88:5.763001E-4):0.004081512,87:0.002891973):0.00653572):0.001961206,(82:0.04161904,(((77:0.007406821,(78:0.005100056,(75:0.01724306,76:0.007027504):0.002694949):0.004763694):0.001541898,16:0.02297441):0.004025984,(17:0.02180419,15:0.01677688):0.003145608):0.003986166):0.006798737):0.003187041,(80:0.00258297,67:0.02138373):0.01511421):0.01871276):9.87455E-4,55:0.07115867):0.001874996,28:0.03114066):0.001866148,((((((22:0.008838496,((21:0.001190069,20:0.001162484):0.003128092,19:5.615138E-6):0.008130906):0.02612159,((50:7.569431E-5,51:0.002603503):0.01141675,42:0.004289075):0.002097207):0.002114075,8:0.01605713):0.001532516,(41:0.04173221,47:0.009709815):0.00799134):5.84176E-4,(7:0.005411517,(48:3.952376E-4,49:3.98577E-4):0.008205985):0.01268821):0.009331573,(64:0.008672666,3:0.01806606):0.01841211):0.006581443):5.120065E-4):0.006792077):0.03081971):2.301594E-4):0.0363073):0.001257873,((39:0.03833186,(85:0.03893981,((68:0.00448478,69:0.005319689):0.005066757,70:0.008286506):0.01266043):0.01442327):0.01042599,(81:0.02723767,38:0.001630315):0.02089898):0.00118059):0.00531596,(((10:0.02669625,(66:0.003623078,11:0.006032858):0.02503142):0.003868615,(71:0.06419762,(((65:0.01334836,79:0.0153533):0.00680003,(35:0.02454267,(((84:0.01141583,(74:0.004043428,33:0.001172106):0.003672595):0.01709612,58:0.01658344):0.01043596,31:0.03393239):5.609337E-4):0.002535689):0.001630079,52:0.01539037):0.00181418):0.005763105):7.371896E-4,(86:0.02291791,(24:0.0239137,(37:0.04576232,(25:0.009237745,(27:0.005435098,26:0.009175488):0.008218423):0.001980625):0.007513684):0.001706096):0.002974082):4.653375E-4):0.002399799,(72:0.02422179,101:0.01945981):0.001891008):0.003434026,57:0.03229491):0.01106605):6.780509E-4,(83:0.02881985,32:0.03068925):0.01481194):0.003388367,1:0.0206791);
[115] tree 'run1.5575000'=[&R] ((((((((39:0.03673484,(85:0.03946504,((68:0.01237782,69:0.007776644):0.002194314,70:0.005089013):0.02314993):0.02342741):0.002415523,(81:0.03295337,38:0.004857054):0.01757182):8.634217E-4,((((36:2.766183E-5,6:0.003524891):0.02365952,(12:0.01849076,(18:0.02068781,((30:0.005081709,(4:0.03079875,29:0.009227816):0.001088148):0.005734804,5:0.004875111):0.02315212):0.001834932):0.001556048):0.001175661,73:0.01657397):0.004967536,((56:0.06957161,((((((55:0.05452171,(43:0.09966646,(((91:0.008146665,96:0.007693387):0.007894377,(((94:0.00285208,93:0.001511037):0.002814814,98:0.00626503):0.002425005,97:0.01669401):0.002402708):0.01761057,((92:0.001366429,90:0.001950981):0.004158845,(95:0.03137718,99:0.01977961):0.003951142):0.01201739):0.08329957):0.007495934):0.003052195,(((((77:0.009491953,(78:0.007238758,(75:0.01198519,76:0.009466):0.005268563):0.001181528):0.002265653,16:0.01474031):0.004859957,(17:0.01429576,15:0.01695126):0.02212428):0.01172083,((((62:0.008898004,23:0.008885711):0.007071493,63:0.04546068):0.008389844,((89:0.01438987,87:3.483493E-4):0.003834322,88:0.004341404):0.006814617):0.001210217,82:0.06263737):0.00112382):0.004192084,(80:0.01435554,67:0.02374417):0.006036597):0.02236469):0.003865209,28:0.02984325):0.001662327,((((((22:0.01176009,((21:4.066082E-4,20:0.005605165):0.003820068,19:0.00392862):0.005029448):0.01650513,((50:0.001186995,51:0.001158165):0.01076256,42:0.006767983):0.006475474):0.002919784,8:0.01538814):5.628364E-4,(41:0.03999351,47:0.01228595):0.00324041):2.100582E-5,(7:0.005888318,(48:5.858195E-4,49:2.047613E-5):0.01364599):0.004473657):0.008942791,(64:0.009348734,3:0.01017647):0.007666173):0.006512561):4.538547E-5,100:0.03051449):5.130116E-5,(9:0.0116804,34:0.02729511):6.320396E-4):0.002774706):0.03218185,((40:0.03415281,(54:0.01297057,53:0.01077226):0.02274661):0.01920656,(46:0.001778296,(14:0.05604861,(45:0.006266262,44:0.003960033):0.01198241):0.005411384):0.06407308):0.006018196):0.03652386):0.002908793):0.004328601,(86:0.02031352,(((25:0.008852872,(27:0.006111372,26:0.01251597):0.009528314):0.004571889,37:0.04040918):0.004995066,24:0.02412516):0.003272675):0.003221299):0.001864028,((10:0.025584,(66:0.001591558,11:0.008260158):0.02498564):0.003345733,(71:0.06152295,(52:0.01441674,((65:0.01798823,79:0.008060177):5.097444E-4,((35:0.02272741,31:0.03637713):9.427348E-4,((84:0.01068002,(74:0.004450751,33:3.1446E-4):0.01583356):0.003810916,58:0.01589252):0.01227015):0.003889788):0.01055888):8.254486E-4):0.008308813):0.002236144):0.001318074,(72:0.02321263,101:0.01591599):0.001688448):0.0023787,57:0.0309494):0.005573927,(((59:0.02541986,61:0.00547002):0.01291586,2:0.01830867):0.007325634,((83:0.0320063,32:0.02941064):0.01623803,(60:0.008518959,13:0.01299062):0.01772983):0.001486681):0.004517329,1:0.01676318);
[116] tree 'run1.5580000'=[&R] ((((((25:0.007882569,86:0.005034019):0.01175735,((27:0.005743617,26:0.01368986):0.01007503,(37:0.04100156,24:0.01572888):0.004352317):0.002636446):0.004736635,(((10:0.02574835,(66:7.668034E-4,11:0.009743988):0.03264641):0.001302455,(52:0.01462808,((31:0.03601039,(((84:0.01362261,(74:0.002710793,33:0.001938907):0.009078143):0.005567404,58:0.01322767):0.01162821,(35:0.03105633,71:0.061759):0.002859451):0.001388222):0.007714592,(79:0.01179182,65:0.01884365):4.309631E-4):0.00267403):0.006660226):0.001547457,(((((36:1.788378E-4,6:0.003981449):0.02247796,(12:0.02408483,(18:0.02099108,(5:0.008561906,((29:0.002442438,30:0.002834501):0.006035968,4:0.03266727):0.005498908):0.0255708):0.001709815):0.002970604):0.002846196,73:0.01769343):0.004287972,(((14:0.05884916,((45:0.004125547,44:0.00126351):0.01113054,46:0.002583685):0.006879256):0.07179223,(100:0.03438358,(((28:0.03157923,(55:0.06190837,(43:0.1290009,((((97:0.008068711,(91:0.003266465,96:0.01252097):0.01315562):0.007083366,(98:0.01187192,(94:0.006137577,93:0.002879641):0.003269685):0.005420876):0.01392353,((95:0.04566497,(92:8.325589E-4,90:0.002300747):0.009826328):0.007492441,99:0.007663555):0.008546026):0.08701457,(((((62:0.004219017,23:0.00901597):0.007175157,63:0.04962386):0.00871838,(89:0.009822669,(87:0.01000799,88:0.00187955):0.002161906):0.004894429):0.001531992,(((16:0.01670115,(((75:0.009692404,76:0.009328135):0.00547749,78:0.007412997):0.002477876,77:0.008602803):0.002409191):0.003451836,(17:0.02243859,15:0.02109469):0.01064111):0.01137257,82:0.0635556):0.006438692):0.004903239,(80:0.001900693,67:0.0147718):0.0184065):0.02087537):0.001287047):0.002224581):0.002059046):9.795857E-4,(34:0.02937332,(9:0.01196505,56:0.0677441):5.360975E-4):0.001362595):0.001197295,(((41:0.04457599,47:0.01021839):0.006795426,((((22:0.01158076,((21:0.003213664,20:0.001498523):0.002487052,19:0.002120117):0.002765709):0.02192986,((50:0.001204396,51:1.386176E-4):0.009386161,42:0.004154993):0.002371632):0.001459976,8:0.009949515):0.001365214,(7:0.00691392,(48:1.710299E-4,49:0.001442242):0.01590846):0.002606171):0.001554249):0.009884824,(64:0.008724338,3:0.01651491):0.009462792):0.005836281):0.001475229):0.02294871):0.001252972,(40:0.03465347,(54:0.01168185,53:0.008504894):0.02762614):0.03416276):0.03698652):0.001366551,((39:0.05208517,(85:0.03700687,((68:0.01106855,69:0.007493085):0.003274807,70:0.007676984):0.01607991):0.02282335):0.005371375,(81:0.01203174,38:0.01756947):0.02771236):0.002206959):0.0043113):1.719752E-4):0.003535839,(72:0.01921963,101:0.01973884):0.001266246):0.00253364,57:0.0314031):0.001836033,(((59:0.02664957,61:0.007701339):0.01832672,2:0.01857706):0.004748448,((83:0.03304062,32:0.02984178):0.01162187,(60:0.01680065,13:0.008033371):0.02489078):4.770457E-4):0.001824959,1:0.01732584);
[117] tree 'run1.5585000'=[&R] ((((59:0.01212373,61:0.003066922):0.01432397,2:0.0181197):0.005852878,((83:0.02829526,32:0.03102779):0.00766695,(60:0.004001464,13:0.002702644):0.02589787):0.003611991):0.00392077,((72:0.01874645,(101:0.01500294,(((10:0.02511443,(66:0.002497082,11:0.006347851):0.03677126):0.00283449,(52:0.01066872,(((31:0.03158007,(71:0.06023849,65:0.01883038):0.00711405):0.001085862,(((84:0.008731025,(74:0.00691533,33:9.986988E-4):0.01365933):0.009133361,58:0.02272469):0.007217265,35:0.02311316):9.686407E-4):0.002716464,79:0.02158771):0.001098686):0.007529816):0.001124517,((39:0.06870303,(((((36:2.48533E-4,6:0.001081357):0.01995646,(12:0.02535574,(18:0.01796454,(((30:0.001810667,29:0.01334148):9.761426E-4,4:0.03126318):0.001903539,5:0.00932835):0.02817031):0.002039646):2.530256E-4):4.979001E-4,73:0.01725781):0.007937949,((40:0.0338003,(54:0.01371988,53:0.001834853):0.03280076):0.03308677,((((45:0.001274521,44:7.884867E-4):0.009843396,46:0.001709468):0.0101179,14:0.05530653):0.02882184,(((28:0.03080174,(((((((62:0.00552337,23:0.01967411):0.007903862,63:0.04840212):0.01381958,(89:0.02734004,88:0.004379606):0.007563965):1.164412E-4,87:0.01111934):0.00120861,(((((17:0.02517625,15:0.01464097):0.01029488,77:0.006764427):0.001475594,82:0.0528936):0.004744532,(78:0.007898448,(75:0.01731776,76:0.008056366):0.003041104):6.494722E-4):1.89757E-4,16:0.01318754):0.01125586):0.001232276,(80:2.461509E-4,67:0.02031967):0.005544056):0.02113229,(55:0.06120793,((((97:0.01710339,(98:0.007277128,(94:0.003391902,93:0.002610099):0.006082671):0.001210062):0.001391269,(91:0.007434196,96:0.006876931):0.0078852):0.009988806,((95:0.03832493,(92:0.002367317,90:4.408004E-4):0.01457088):0.01445289,99:0.007474878):0.004558159):0.08405624,43:0.1258249):0.001462353):0.002702961):0.001169667):0.003241005,(((((7:0.005170184,(48:2.136314E-5,49:0.003154968):0.007950667):0.009985189,(41:0.05523394,47:0.01365838):8.460718E-4):2.871568E-4,(((22:0.0122792,((21:5.361324E-4,20:7.667599E-4):0.003841636,19:0.001743301):0.01264155):0.01220243,((50:0.00211192,51:0.001186065):0.01470634,42:0.003564192):0.002045833):0.002901874,8:0.01078179):6.962687E-4):0.01027131,(64:0.01450155,3:0.011669):0.008644646):0.004796756,(9:0.006621377,(34:0.02865015,56:0.08319873):3.942648E-4):0.001451667):0.001794907):0.009214952,100:0.02988132):0.02967484):5.354416E-4):0.02686355):0.001231632,((85:0.03504446,((68:0.007661344,69:0.004458333):0.005219883,70:0.002119722):0.01860737):0.02169631,(81:0.02078078,38:0.001179153):0.02706297):0.00207821):0.004551643):0.001720367,(((27:0.01879032,26:0.00868327):0.01403639,(37:0.05358861,24:0.01768806):7.888849E-4):0.004591831,(86:0.01416337,25:0.009065274):0.009308813):0.003531999):1.895833E-4):0.001309713):3.66022E-4):0.003827445,57:0.02641569):0.00713713,1:0.01478135);
[118] tree 'run1.5590000'=[&R] ((60:0.005612214,13:2.728782E-4):0.02589091,((83:0.02766508,32:0.03560471):0.02313427,(((59:0.01404448,61:0.002538906):0.0136729,2:0.01676334):0.006024636,((((((24:0.02868351,(27:0.01666044,26:0.004063228):0.01362747):0.003283992,((86:0.005414562,25:0.01119232):0.007768564,37:0.04783303):0.002527284):0.003205018,((((52:0.01043111,((79:0.02469906,(71:0.06099592,65:0.01607529):1.79717E-4):4.620917E-4,((35:0.02249936,31:0.03087672):0.001647171,((84:0.0213634,(74:0.00515088,33:1.160145E-4):0.0142116):0.005706444,58:0.007672209):0.01386567):0.003043048):0.003780031):0.006704553,10:0.02455508):3.923168E-4,(66:0.01627974,11:0.00920191):0.02323396):0.0015194,(((85:0.04390541,((68:0.005621073,69:0.0145277):0.003237374,70:0.007632412):0.01690514):0.02384844,(81:0.02099044,38:0.001968468):0.02055993):0.002047326,((((36:7.802418E-4,6:0.004660015):0.019512,(12:0.02617845,(18:0.00883856,((30:0.002791077,(29:0.01684267,4:0.03069106):0.002015342):0.001212318,5:0.005049913):0.0276264):0.004787613):0.002706149):0.001776067,73:0.01765928):0.001796544,((((56:0.07788204,((((((7:0.005153586,(48:0.003522634,49:0.00252422):0.009064569):0.007724408,47:0.01696906):8.050356E-4,(((22:0.01200572,((21:0.001173927,20:0.00319521):0.002072169,19:0.002462675):0.005160044):0.01580516,((50:0.002134639,51:1.761013E-4):0.009982481,42:0.005130881):0.002862263):0.002262946,8:0.01661381):3.288767E-4):3.266656E-4,41:0.05286967):0.00646454,(64:0.008909002,3:0.00914032):0.005482479):0.006526788,((((((80:0.006379719,67:0.02266766):0.007682391,((82:0.04599678,((17:0.0216213,15:0.02153721):0.00905738,(16:0.01289383,((78:0.00925356,(75:0.01250925,76:0.009207371):0.005276339):9.925928E-4,77:0.004518533):0.002565299):0.001935225):0.00753073):0.01257682,(((89:0.02480927,87:0.006538087):0.003564705,((62:0.003474256,23:0.01489943):0.01033734,63:0.04741854):0.007809631):6.521843E-4,88:8.894384E-4):0.00338839):6.064695E-4):0.02514596,43:0.1230226):0.006313303,(((((94:0.004368165,93:0.008573118):0.00395393,(98:0.004195547,97:0.02358561):0.002101352):0.01109964,(91:0.004267063,96:0.005415186):0.007709583):0.01060528,((95:0.0351022,(92:5.719659E-4,90:0.001907812):0.002460897):0.004751005,99:0.01154409):0.007782748):0.08389441,55:0.05984472):8.972335E-4):0.003457561,100:0.03289694):0.0024384,28:0.03011574):0.001988436):0.00498963):2.413764E-4,9:0.01229011):0.002963969,34:0.01533077):0.03615323,((40:0.03175345,(54:0.009135961,53:0.005116951):0.03194308):0.02636866,(14:0.06010948,(46:0.004694941,(45:0.007005108,44:9.144854E-4):0.01436299):0.003190405):0.03647041):9.348169E-4):0.02884356):0.00183649):0.007914352):4.331641E-4):0.003449724,(101:0.01958632,72:0.02325844):7.323821E-4):2.246827E-4,39:0.05545469):0.003482022,57:0.03211592):0.005818667):0.002559384):0.00186276,1:0.01454155);
[119] tree 'run1.5595000'=[&R] ((60:0.009588212,13:0.005220384):0.02434892,((83:0.03087575,32:0.03413303):0.01244326,((((101:0.01234127,(72:0.02071452,39:0.06983917):3.547588E-4):0.001739747,(((81:0.01671583,38:0.00459603):0.02624953,((85:0.04321839,((68:0.004217269,69:0.005088271):0.001970805,70:0.005683555):0.01727882):0.02048345,((((36:3.116E-4,6:0.002206538):0.02093035,(12:0.0216011,(18:0.01082537,(4:0.02714046,((30:0.007338065,29:0.01189591):0.002102111,5:0.006815653):0.01098397):0.01412591):0.004109388):0.002713754):5.926785E-4,73:0.01701578):0.006043796,((((56:0.07072845,34:0.01959022):5.826719E-4,(9:0.0140473,((((47:0.009305535,(((22:0.00387148,((21:0.00153339,20:0.001346092):0.001952396,19:0.003228651):0.006034595):0.02415634,((50:0.001496004,51:1.201536E-4):0.01104727,42:0.006493536):0.005928124):0.001685749,8:0.01635384):9.918156E-4):0.001366407,(41:0.04998269,(7:0.00868065,(48:0.002002113,49:0.00499292):0.009436087):0.006305609):0.001344843):0.008751276,(64:0.01023665,3:0.01000074):0.009747548):0.003254178,((28:0.03162369,((55:0.05890829,100:0.02199314):0.003252957,((((97:0.01668032,(91:0.007144042,96:0.01023983):0.008574929):0.002915476,(98:0.005167003,(94:0.005299023,93:0.001598542):0.008099072):0.002351461):0.01695401,((95:0.02597228,(92:0.001140514,90:0.001080418):0.007494614):0.004397135,99:0.01067314):0.007950745):0.07473417,43:0.1204189):0.003871839):4.413721E-4):0.002056813,(((80:0.01747015,67:0.0304498):0.001841618,(82:0.05709209,((16:0.01348953,((78:0.003311353,(75:0.01695659,76:0.009063297):0.004801978):0.001629557,77:0.004684957):9.317088E-4):0.005163462,(17:0.02689856,15:0.006153352):0.02059521):0.00155947):0.004624666):9.110362E-4,((87:0.01109462,((62:0.004639779,23:0.01226318):0.009567741,63:0.04667656):0.01028742):1.063053E-4,(88:6.888957E-4,89:0.02459763):0.002037989):0.001648654):0.02532132):0.002236947):0.002051774):0.001282158):0.03656888,(40:0.03125658,(54:0.008385872,53:0.00645798):0.03637574):0.02402203):0.001998384,((46:0.006773531,(45:0.00602071,44:0.001321771):0.01299019):0.002851014,14:0.05897131):0.04229001):0.02839223):0.00268277):9.613251E-4):0.002927284,(((52:0.01889365,(((35:0.0221473,31:0.03768886):0.001646204,((84:0.01293107,(74:0.005070281,33:6.811537E-5):0.008256326):0.007244524,58:0.01551305):0.01128716):0.002339827,((65:0.0152898,71:0.06763641):0.002076769,79:0.01998808):0.002892866):0.002140772):0.008455228,(10:0.02278365,(66:0.0143134,11:0.01027859):0.02222054):0.00153227):0.004169939,(((86:8.767929E-4,25:0.001228946):0.01162413,(24:0.02406285,(27:0.00844574,26:0.01380388):0.01222442):0.001035888):9.040902E-4,37:0.0468439):0.005188489):0.002055134):0.005870423):0.00346994,57:0.03161338):0.005521339,((59:0.01502505,61:0.0049455):0.008930275,2:0.01650103):0.006439978):0.001251859):0.002416625,1:0.02143071);
[120] tree 'run1.5600000'=[&R] ((((83:0.03302997,32:0.04147723):0.01413171,((59:0.009922772,61:0.005425506):0.02313991,2:0.01810261):0.008214478):0.002432402,(60:0.01104931,13:0.016823):0.01891262):0.004570392,((((39:0.053968,101:0.0141511):0.001701573,72:0.02409146):0.001403319,(((((((35:0.0242969,31:0.03131903):0.002074278,((84:0.01120594,(74:0.002350348,33:7.601175E-5):0.01739106):0.008328802,58:0.02160352):0.004433381):0.005014859,(79:0.02218213,65:0.01116145):0.00933298):4.237022E-4,(71:0.04936494,52:0.02030717):0.00102428):0.01261557,(10:0.02324762,(66:0.01380202,11:0.01788099):0.01759031):0.002428668):0.002202106,(((85:0.04749528,((68:0.009147502,69:0.004624657):0.002005071,70:0.009977411):0.01845244):0.02300522,(81:0.03136855,38:0.01676036):0.02424384):0.001715735,(((36:0.002756487,6:0.00308271):0.02174141,((12:0.02723387,(18:0.009620182,(4:0.02584619,((30:0.001681497,29:0.008417193):0.008546405,5:0.009792216):0.01469807):0.01491817):0.002347663):0.002376517,73:0.02248244):4.139546E-5):0.006104482,(((40:0.03429032,(54:0.009199798,53:0.01094411):0.02581985):0.03471584,(14:0.06748027,(46:0.01295699,(45:0.00193498,44:0.001450061):0.01629602):0.01208184):0.06271448):0.003015356,((28:0.03548545,100:0.02453052):0.003562609,((((82:0.06180013,67:0.01680546):0.01414374,(((16:0.01179408,((78:0.01355652,77:0.006459667):0.001493701,(75:0.00969158,76:0.005359297):0.01121523):0.002870313):0.007394413,(17:0.02818002,15:0.01204151):0.01250061):0.005372364,((87:0.01126112,((88:0.002677497,89:0.0222076):0.005439509,((62:0.007750491,23:0.01319316):0.01426738,63:0.05120695):0.00876143):3.917219E-4):8.979478E-4,80:0.0106998):3.283317E-4):0.004739562):0.02624828,(43:0.1321067,(((((97:0.01108332,(94:0.004333031,93:0.004589619):0.01066337):2.218386E-4,98:0.005351424):0.002528638,(91:0.006998285,96:0.003034369):0.003968497):0.01775012,((95:0.02604138,99:0.01223779):0.00215876,(92:6.885254E-4,90:4.88142E-4):0.005348831):0.01229084):0.08046985,55:0.06462589):0.005367778):3.865024E-4):0.002014837,(((((7:0.005052738,(48:0.002098035,49:0.002156664):0.006472969):0.004679952,47:0.009683131):4.115005E-4,(((22:0.004247243,((21:0.00123643,20:0.002493263):0.009949494,19:0.001574536):0.01049406):0.02324351,((50:0.002957361,51:0.001431351):0.01187743,(42:0.006048591,41:0.04722115):0.001823977):0.005311704):0.002199909,8:0.01215609):5.02504E-4):0.009600669,(64:0.01123021,3:0.01048702):0.01317166):0.01044504,(34:0.02556257,(9:0.01518249,56:0.07941404):6.362933E-4):0.002892015):0.001941709):0.002049046):0.03132788):0.03203934):0.001547598):0.005520146):3.873238E-4,((86:0.006612136,25:0.001221197):0.01136099,((27:0.02209389,26:0.01426838):0.01715593,(24:0.01537913,37:0.04977426):0.006758233):0.001395819):0.004661686):0.002049261):0.003209695,57:0.02945943):0.004166056,1:0.007243659);
[121] tree 'run1.5605000'=[&R] ((((83:0.03302969,32:0.03662503):0.0123915,(60:0.01926844,13:0.00720028):0.02707093):4.689034E-4,((59:0.009922689,61:0.00799926):0.01683551,2:0.01810245):0.006764602):4.26054E-4,(((101:0.0238859,72:0.02464666):0.001590383,(((86:0.01308139,(25:0.01118374,(37:0.05032167,((27:0.0220937,26:0.01230317):0.008390697,24:0.01677379):0.003537225):0.001537942):0.003915857):0.00809334,((((85:0.04061189,((68:0.006271443,69:0.008805114):0.002215099,70:0.009977327):0.02461327):0.02954495,((((36:5.764961E-4,6:0.001867591):0.02142954,(12:0.009297026,(18:0.009620101,(((4:0.04416143,29:0.006941107):0.002305335,30:0.001669579):0.01008947,5:0.008399157):0.01854711):0.001603332):0.004892424):0.001853208,73:0.01479159):0.00218818,(((40:0.02792389,(54:0.002434288,53:0.01618743):0.03566375):0.0379415,(14:0.0631392,(46:0.003246023,(45:0.004680763,44:7.368558E-4):0.001839531):0.008324128):0.06298142):0.006539813,((((47:0.01226012,((((22:0.008594623,((21:0.002098411,20:0.006572602):0.005746405,19:0.001361249):0.01083629):0.01324887,((41:0.04722075,(50:6.981981E-4,51:5.705355E-5):0.01028256):0.00418997,42:0.006135959):0.002220361):0.004832559,8:0.01576387):6.618912E-4,(7:0.00147884,(48:1.456745E-4,49:0.001386102):0.00737213):0.009110481):4.346914E-4):0.01172888,(64:0.0103257,3:0.009380558):0.0185429):0.005035914,((28:0.03512955,((((89:0.01792868,88:0.004804356):9.427184E-4,87:1.705553E-4):0.01119822,((((82:0.04282535,67:0.02918341):0.004241729,((17:0.02050548,15:0.0106005):0.01468918,(((75:0.0169689,76:0.008413186):0.003537427,(16:0.01625927,77:0.007319796):0.003238143):2.8965E-4,78:0.007074956):0.002021062):0.01251888):0.002394383,((62:0.004683446,23:0.01778693):0.00946848,63:0.04810202):0.01320488):0.002843748,80:0.01085506):0.003391688):0.02388893,(43:0.1321056,(((((93:0.00711228,94:0.002407801):0.001467346,98:0.01113974):0.002170226,((91:0.01315354,96:0.005283366):0.005454156,97:0.02093985):0.00768065):0.02682032,((95:0.02400241,(92:1.035421E-4,90:6.698532E-4):0.01206726):0.004299661,99:0.005717613):0.006113402):0.1033893,55:0.067924):0.01080693):0.003039052):0.001738257):0.001360608,100:0.03308807):0.001272284):0.00256292,(34:0.02482755,(56:0.09129693,9:0.009952427):0.006557043):4.728686E-4):0.03120701):0.03539749):0.002280771):7.940185E-4,(81:0.01688421,38:0.005172947):0.02629743):0.005119355,(((((35:0.0242967,31:0.0369469):0.005767249,((84:0.01699816,(74:0.003092044,33:0.001071341):0.009412583):0.01512041,58:0.01800367):0.01088604):0.002840504,((65:0.008930023,71:0.06006053):0.004431218,79:0.01790857):0.006081489):0.002693911,52:0.02021863):0.006250148,(10:0.02324742,(66:0.004678866,11:0.01785321):0.0331144):0.003115276):0.001058471):0.00122618):4.896121E-4,39:0.05619052):4.522395E-4):0.003512351,57:0.02945919):0.008461012,1:0.01558134);
[122] tree 'run1.5610000'=[&R] ((60:0.03526627,13:0.0345566):0.01518229,((((59:0.007421133,61:0.002896768):0.01596445,2:0.0146605):0.004447631,((((72:0.01590967,39:0.05126507):0.001698143,101:0.02061203):0.00202259,((86:0.01292902,(((27:0.01158228,26:0.01711817):0.007790614,(25:0.01076268,24:0.01471114):0.003012632):0.001307829,37:0.04503793):0.003277423):0.004474874,((((81:0.04108409,38:0.01328858):0.01670965,((((36:1.181108E-4,6:0.001671495):0.02250811,(12:0.008245317,(18:0.01155796,(5:0.007097115,(4:0.01524558,(29:0.0139717,30:0.005936366):0.001684501):1.113181E-4):0.03116358):0.001054804):0.002451765):0.001861911,73:0.01410012):0.004391412,(((34:0.01710558,(9:0.007278242,56:0.08601998):0.001185134):0.003808288,(((47:0.01054551,((((22:0.01026046,((21:6.746497E-4,20:0.001345507):0.002696185,19:5.816515E-5):0.005673491):0.02067639,((50:0.002885272,51:0.002170626):0.009298445,(41:0.04305344,42:0.002796671):0.002712562):0.002437765):0.002337434,8:0.01182939):0.002194705,(7:0.007327973,(48:0.002176457,49:5.311005E-4):0.006224836):0.007828137):1.30025E-5):0.01427455,(64:0.00865473,3:0.01532306):0.00825481):0.002578956,(((((80:0.02507067,((88:0.002507506,89:0.01843161):0.006638198,87:0.003624372):0.01263873):5.830713E-4,(((82:0.03983195,67:0.03063243):0.008377124,((17:0.01458697,15:0.02161583):0.01730176,((77:0.004417793,78:0.009246557):0.003867266,(16:0.01633779,(75:0.01365913,76:0.004066936):0.004511105):0.001997838):0.004465993):0.01425014):0.001232828,((62:0.01091583,23:0.00856048):0.00850941,63:0.03959459):0.009274388):9.417811E-4):0.02138061,(55:0.06079202,((((93:0.002349881,(94:0.004962572,98:0.007512828):0.001171729):0.002014021,((91:0.01171815,96:0.01137428):0.004557528,97:0.01874118):4.452683E-4):0.01372619,((95:0.0354784,99:0.005770256):0.00394085,(92:0.001829652,90:8.832839E-4):0.007893815):0.003606831):0.07897177,43:0.08494422):0.01144772):0.004257749):0.001814452,28:0.03421043):0.006351729,100:0.02484505):0.003194128):6.906323E-4):0.03881036,((40:0.0249919,(54:0.01299004,53:0.003881078):0.01893269):0.03464812,(14:0.05650963,(46:0.004533121,(45:0.001512808,44:2.116915E-4):0.00551043):0.007621471):0.05951996):0.001685073):0.03204798):0.00130343):2.670651E-4,(85:0.03738942,((68:0.007914291,69:0.003074545):0.006166651,70:0.005721001):0.01460677):0.03017704):0.006501576,(((((35:0.02081584,31:0.02567398):0.003240295,((84:0.01238475,(74:0.006056329,33:1.005656E-4):0.01035172):0.004800244,58:0.01798333):0.009039375):0.004379212,(79:0.01568347,(65:0.005495986,71:0.04390442):0.004956948):0.005892329):0.003848779,52:0.01942582):0.004796123,(10:0.02080646,(66:0.01002157,11:0.01597864):0.02389812):0.001553115):0.001937517):2.731068E-4):0.003592911):0.008892247,57:0.02636599):0.003417291):0.002912581,(83:0.03087376,32:0.03277943):0.01665198):9.807975E-4,1:0.01649225);
[123] tree 'run1.5615000'=[&R] ((60:0.01297759,13:0.01120531):0.0162731,((((((72:0.01188663,39:0.05415772):0.003781702,101:0.02123316):0.002703799,(((((79:0.02501153,(71:0.08200653,65:0.02055624):3.500657E-4):0.002898286,((35:0.02199038,31:0.02548308):0.003515879,((84:0.01308357,(74:0.003884555,33:2.13176E-4):0.01175711):0.0012101,58:0.01648467):0.007673046):0.004827542):0.001462753,52:0.01412854):0.01126936,(10:0.02519786,(66:0.009578009,11:0.02235254):0.023904):0.001242508):0.001277857,((86:0.02021574,(24:0.02768001,(37:0.04757921,(25:0.01471796,(27:0.01249054,26:0.01283361):0.008798792):0.002058827):0.001632878):0.001309175):0.004607918,(((((12:0.01963074,(18:0.0139193,((30:0.009403692,(29:0.002001176,4:0.0164487):5.019864E-4):0.01137757,5:0.007841107):0.03024566):0.001759425):0.002820248,73:0.01815688):0.001670242,(36:0.001377353,6:0.003099874):0.02377813):0.003860136,(((((45:0.002323326,44:6.038599E-5):0.01690078,46:0.001893387):1.453652E-4,14:0.06434935):0.06140575,(40:0.03435064,(54:0.01101595,53:0.006729675):0.02603393):0.03255697):0.003851579,(((34:0.01807077,9:0.01099366):0.001414314,(((((8:0.01249687,(41:0.04548274,(((50:1.906202E-4,51:0.004991105):0.009722532,42:0.007339825):0.003171946,(22:0.006837979,((21:0.001823898,20:6.329249E-4):0.00837977,19:0.00123336):0.003573379):0.025485):0.002615941):9.709843E-4):0.001606621,(7:6.788651E-4,(48:0.003015535,49:3.971141E-4):0.008122825):0.006089189):6.656659E-5,47:0.0127265):0.01244156,(64:0.009407769,3:0.01031737):0.0152041):0.002660427,((((80:0.0093661,(87:0.001346856,(88:0.0112629,89:0.01947162):0.001276787):0.001612999):0.01125913,(((82:0.01919599,67:0.01757148):0.02398093,(16:0.01951753,((78:0.01078647,(75:0.01439338,76:0.004122689):0.001410685):0.00126833,(77:0.00511347,(17:0.03793948,15:0.01052722):0.009632758):0.002016365):0.001197824):0.01163514):9.592376E-4,((62:0.003510756,23:0.01793728):0.01318096,63:0.04182872):0.005899979):2.727186E-4):0.02568665,(55:0.06422223,((((98:0.008168869,(94:0.002290737,93:0.003021195):0.004968721):4.841849E-4,(97:0.02183132,(91:0.008228627,96:0.007841912):0.00614198):8.064909E-4):0.006836681,((95:0.02218578,99:0.00689108):0.003618663,(92:4.905239E-5,90:2.016122E-4):0.02334466):0.005740366):0.07960655,43:0.08973723):0.004539743):0.002817666):0.001867579,(100:0.02632234,28:0.0216259):0.002139086):0.004537304):0.001951129):1.939395E-4,56:0.09013649):0.03829656):0.03293844):4.778012E-4,((85:0.03172085,((68:0.006514379,69:0.00908769):0.003484067,70:0.006175109):0.01944915):0.026963,(81:0.03295369,38:0.01125044):0.01344618):3.078181E-4):0.003863531):2.66485E-4):3.360979E-4):0.006770706,57:0.0278537):0.004030007,((59:0.02163052,61:0.003060219):0.01455368,2:0.01346419):0.005739937):6.660334E-4,(83:0.02223056,32:0.03462902):0.01192241):0.005361708,1:0.01615053);
[124] tree 'run1.5620000'=[&R] ((((((86:0.01446484,((24:0.01958395,((27:0.0170729,26:0.01301843):0.006367409,25:0.01423431):0.001804381):0.00245492,37:0.04939541):7.068301E-4):0.003412986,(((((12:0.01737178,(18:0.01542535,((30:0.0040685,(4:0.02881329,29:0.003332635):0.002467108):0.009779964,5:0.007578321):0.02315461):0.002688809):9.989295E-4,(36:0.001582798,6:0.002646759):0.02749957):0.003096602,73:0.01421411):0.004265193,((((45:0.004463094,44:0.004934765):0.007257506,(14:0.05174882,46:0.002426696):0.002914879):0.0452018,(40:0.02057913,(54:0.02213169,53:0.004804687):0.0185667):0.0332036):0.008129872,((9:0.01173282,(56:0.09513887,34:0.01715313):7.520154E-5):0.001798323,(((28:0.05059802,(((80:0.01099349,(87:1.333761E-4,(88:0.005597695,89:0.03368293):0.001146044):0.004911911):0.008735293,(((82:0.004518243,67:0.003163347):0.02267766,(16:0.01979861,(((75:0.01379462,76:0.007507717):0.006166641,((17:0.03693982,15:0.01945253):0.01887345,78:0.01108293):2.373863E-4):9.023312E-4,77:0.009833991):0.002608816):0.008382038):7.541189E-4,((62:0.007901733,23:0.007791569):0.01218293,63:0.04305736):0.006659521):0.001146073):0.02120505,(55:0.06514713,(((98:0.005430115,(97:0.02198069,((91:0.009837814,96:0.007389281):0.003935883,(94:0.004632364,93:0.003064705):0.00322996):9.449084E-5):0.004854131):0.01039539,((92:2.976983E-4,90:0.001974808):0.004137499,(95:0.02325404,99:0.005656042):0.003678778):0.02206377):0.080753,43:0.09102957):0.00572542):0.003618481):0.001466872):0.001754296,100:0.02670142):0.001291732,((((8:0.01135102,((22:0.01058172,((21:1.880394E-4,20:4.870939E-4):0.006367976,19:3.688872E-4):0.005106291):0.01897244,((50:3.182252E-4,51:7.60731E-4):0.01539395,42:0.004337087):0.001858785):0.002547922):0.001451515,((7:0.004339702,(48:0.001097748,49:2.181276E-4):0.005081189):0.01615093,47:0.01290978):8.363411E-4):0.001191771,41:0.04829698):0.009469901,(64:0.009825204,3:0.008578253):0.008249877):0.00816157):6.151944E-4):0.03707733):0.03366782):0.003760488,((81:0.0284452,38:0.005992001):0.02626339,(85:0.03300827,((68:0.008350217,69:0.008723827):0.003891546,70:0.006887744):0.02160547):0.0272777):0.004762092):0.004590804):4.568275E-4,(((((31:0.02585007,35:0.02282183):0.001579538,((84:0.01405288,(74:0.005382759,33:4.638061E-4):0.01279109):0.004523327,58:0.01931811):0.01048004):0.008292567,(65:0.01837554,79:0.02565756):0.001055566):0.002199279,(71:0.02578775,52:0.009102729):0.006239155):0.006516707,(10:0.0345981,(66:0.001613731,11:0.001583459):0.02878612):0.002586231):0.003290308):0.003001792,(101:0.02072323,(72:0.01774833,39:0.05597657):0.001761354):3.637429E-4):0.002242598,57:0.02445205):0.003624338,(((59:0.01626852,61:0.003117082):0.01653361,2:0.01365809):0.002860515,((60:0.003487356,13:0.008016164):0.02571507,(83:0.02325387,32:0.0292117):0.01318013):0.001984615):0.009164079,1:0.01258313);
[125] tree 'run1.5625000'=[&R] (((((((((27:0.006818805,26:0.0167701):0.01179559,25:0.01335015):9.572332E-5,24:0.02527583):0.003818075,(37:0.05734927,86:0.01777857):0.00165345):0.009802128,((85:0.03806078,((68:0.003792623,69:0.006607707):0.002323499,70:0.01153641):0.01906826):0.02667372,(((((12:0.02003085,(18:0.01778648,(((29:0.007596172,30:0.006341668):0.008177935,5:0.01562461):0.003188009,4:0.03071303):0.02338296):0.001281808):0.002600713,(36:3.325412E-4,6:0.003391129):0.03449057):0.00100081,73:0.01585934):0.006443862,((46:0.001820669,((45:0.002467716,44:0.002819416):0.01367959,14:0.05032215):0.01048399):0.05292745,((40:0.01861743,(54:0.01612448,53:0.005540131):0.03055141):0.02335179,(((34:0.01989677,9:0.01280936):0.001772006,(((((((80:0.01744874,(87:2.651302E-4,(88:0.008516349,89:0.009518416):0.003323063):0.01060343):0.002213248,(((82:0.03693917,67:0.02714798):0.003298913,((16:0.0123507,(75:0.01411342,76:0.009633118):0.00222981):0.001006004,(77:0.006155331,(78:0.009611121,(17:0.02303698,15:0.02393183):0.02682184):0.006781428):0.001239056):0.01079727):4.413719E-4,((62:0.01098997,23:0.01874474):0.006530683,63:0.04964807):0.01225502):7.813604E-4):0.02094767,55:0.07511907):0.004361728,(((((91:0.004398348,96:0.0109815):0.004384792,(93:0.002768248,(98:0.006261292,94:0.004796553):9.118697E-4):0.007991499):0.00277004,97:0.02269663):0.01167403,(99:0.01130497,(95:0.02681349,(92:1.381819E-4,90:0.005951778):0.004187143):0.00661205):0.007620332):0.0931137,43:0.1104461):0.002700996):0.001196316,28:0.05816984):0.001400814,100:0.03078856):0.005610822,((41:0.05552997,((7:0.004268658,(48:0.002847988,49:0.002254394):0.008101317):0.009515015,((8:0.01485162,((22:0.002989966,((21:0.008843843,20:8.257446E-5):0.001906571,19:0.001733338):0.01158688):0.02891834,((50:0.001086235,51:0.002254272):0.01101417,42:0.005091074):0.004521133):0.001285396):0.001116471,47:0.01383493):6.681831E-4):0.00299837):0.004434487,(64:0.009129627,3:0.009891309):0.01124086):0.006789418):0.00162669):0.001012215,56:0.109243):0.04365388):4.882297E-4):0.04086829):0.001952287,(81:0.02249377,38:0.003473783):0.02492095):9.158973E-4):0.004543291):1.11004E-5,(((((((31:0.02980689,35:0.02631513):0.006092522,((84:0.01475585,(74:0.003902892,33:0.001066317):0.01261617):0.005481741,58:0.0260455):0.009650547):0.003045769,65:0.02413305):0.002355853,79:0.01817694):5.417248E-4,(71:0.03578747,52:0.007144813):0.00457504):0.005632721,(66:0.01819949,11:0.01637158):0.02471028):0.001342939,10:0.03528842):0.001090406):0.002318172,(72:0.02050485,101:0.02758562):0.002279469):0.007727582,(39:0.06507399,57:0.03216315):0.001845423):0.005321662,(((59:0.01335881,61:0.001917287):0.01978425,2:0.01574871):0.005121233,((60:0.03757504,13:0.02532081):0.007522089,(83:0.03088536,32:0.03368307):0.01059166):7.178031E-4):0.002073188,1:0.01581875);
[126] tree 'run1.5630000'=[&R] ((((((((((31:0.02801254,35:0.02455037):0.002468151,((84:0.006935184,(74:0.003118792,33:0.002815663):0.01132158):0.003425436,58:0.01947334):0.004831865):0.005837859,65:0.01577961):0.001568211,79:0.01257894):0.002168135,(71:0.0336331,52:0.006677443):0.005045614):0.009250562,(10:0.03316409,(66:0.01099524,11:0.02113363):0.0221612):0.002445461):0.002807026,((((26:0.004951388,27:0.01571521):0.01931523,24:0.02311201):0.005085652,(37:0.04153394,(86:0.01015091,25:0.01321601):0.004901103):7.273975E-4):0.008319467,(((81:0.03296151,38:0.006808187):0.0147717,((((12:0.01882501,(18:0.008708821,(5:0.01640018,(30:0.002687786,(4:0.01578682,29:0.01049019):0.005262238):0.002236914):0.02265257):0.001146563):0.004691853,(36:5.707307E-5,6:0.004487747):0.02961191):0.002194678,73:0.01490463):0.003741728,(((34:0.01789353,(9:0.010241,56:0.1034924):0.001528703):8.728787E-4,((((41:0.03907505,(((8:0.01454041,((22:0.007751717,((21:3.955131E-4,20:4.35143E-5):9.780355E-4,19:0.004114195):0.01102638):0.01699309,((50:0.001531281,51:0.003032384):0.0141711,42:0.004270839):0.002249521):0.001954048):5.522221E-4,47:0.01131347):7.398577E-4,(7:0.00637021,(48:0.001153599,49:0.005076485):0.01349297):0.009543719):4.272876E-4):0.008387132,(64:0.005450044,3:0.01223978):0.009530295):0.002758538,((((((92:5.925226E-5,90:0.001864357):0.015828,(95:0.02414045,99:0.009356085):0.002804387):0.003006042,((91:0.005413689,96:0.008670433):0.01106285,(((94:0.005949035,93:0.003523073):0.00140541,98:0.005635732):4.532537E-4,97:0.0120459):0.007667914):0.01888088):0.08332665,43:0.1037974):0.008170728,(55:0.07059697,((67:0.03280493,((((62:0.009422004,23:0.01660466):0.008220361,63:0.04369373):0.004638105,(80:0.005532507,((89:0.01332784,88:0.004969244):0.002827393,87:7.079591E-4):0.01054443):0.007041255):0.001012954,(((77:0.01068059,78:0.01604107):0.003061549,((75:0.0114118,76:0.003719634):0.00266294,16:0.02158734):0.001981669):0.004103053,(17:0.02392425,15:0.02551127):0.01059438):0.007961057):0.003109062):0.005932079,82:0.0238752):0.01697076):0.001231878):0.001968799,28:0.03673584):0.003733185):5.028769E-4,100:0.04179047):0.001004461):0.03993327,((40:0.04123124,(54:0.01529683,53:0.003587649):0.02799841):0.03205457,(14:0.05185607,(46:0.005013773,(45:0.001958552,44:0.001280648):0.01453635):0.002394209):0.05452968):0.004330849):0.03438342):6.579268E-4):0.002215081,(85:0.044443,((68:0.004901222,69:0.007701942):0.003087645,70:0.008600922):0.02477617):0.02960706):0.005353868):1.328041E-5):0.002387947,(72:0.01927047,101:0.01616951):0.001062089):0.008853715,(39:0.04329306,57:0.02828731):0.005182117):0.007364741,(((((59:0.02028593,61:0.003789049):0.01689872,2:0.01592332):0.004071296,60:0.03450318):0.005469792,(83:0.03005401,32:0.03165538):0.01103635):1.028742E-4,13:0.03119705):0.001493419,1:0.0176763);
[127] tree 'run1.5635000'=[&R] ((((59:0.00853616,61:0.004663328):0.01455827,2:0.0152158):0.006266121,((83:0.03056353,32:0.03219206):0.01190129,(60:0.03891302,13:0.03144765):0.001182489):0.002906033):0.00204816,(((((86:0.007484418,25:0.01486087):0.01080854,(((26:0.0105243,27:0.01598164):0.006810608,24:0.02350385):0.0030876,37:0.05223266):0.002734175):0.005090963,(((52:0.02021088,(((31:0.03984071,35:0.02496659):0.002588603,((84:0.01323057,(74:0.006097908,33:3.704362E-5):0.01248161):0.003167834,58:0.01571477):0.006437794):0.005587402,(65:0.01287395,(71:0.05171413,79:0.01791402):0.001791716):0.003803232):0.00291194):0.002910481,(10:0.02981681,(66:6.781369E-4,11:0.01333245):0.03272883):0.002144122):0.002927749,((((((((5:0.007900314,((4:0.02154433,29:0.009509711):0.001131844,30:0.008002181):0.00311872):0.03091234,18:0.008549757):0.001926965,(36:3.210613E-4,6:0.004845874):0.02078115):4.220877E-4,12:0.02212775):8.588019E-4,73:0.01627418):0.006835123,(((40:0.04200006,(54:0.008451512,53:0.006550564):0.02847308):0.02663822,((14:0.05273522,(45:0.001856953,44:0.003467162):0.01518081):0.008142693,46:0.001132037):0.06611291):0.004084088,(56:0.1023678,(34:0.0172171,(9:0.009201823,((((47:0.01257218,(41:0.03903522,(8:0.01478693,((22:0.006435872,(19:5.275088E-4,(20:7.014468E-5,21:1.629711E-4):0.004988572):0.004155784):0.02319959,((50:9.727742E-4,51:0.001077606):0.01371986,42:0.002921272):0.005020422):0.002343601):0.001866302):6.72038E-5):1.554509E-4,(7:0.002428817,(48:5.639676E-4,49:0.002207281):0.01796379):0.005828999):0.008655536,(64:0.007504817,3:0.01097121):0.01294205):0.007876247,((28:0.03535411,(((67:0.0333611,82:0.03940438):0.004569917,((((77:0.006940658,((75:0.01391848,76:0.01523022):0.001766487,78:0.006829563):5.813444E-4):0.00281614,16:0.01997827):0.004172615,(17:0.02634003,15:0.01342197):0.01008148):0.007397903,((((88:0.005264908,89:0.01675488):0.005247258,87:0.001657949):0.003128736,80:0.0136606):0.009678303,((62:0.001838318,23:0.02707309):0.01296222,63:0.0444345):0.01161223):0.006762923):0.001201616):0.02541512,((((99:0.01235706,(95:0.02454972,(92:0.00254428,90:0.003001677):0.01010179):9.882436E-4):0.01398402,((97:0.0140993,(91:0.005374376,96:0.002474379):0.00192504):0.003812823,((94:0.002178489,98:0.005303504):0.001989654,93:0.002004104):0.01008166):0.008604662):0.08114713,43:0.1037719):0.003085683,55:0.07325334):0.002430352):0.002613647):8.109662E-4,100:0.03002611):0.006680323):0.002300912):0.001449973):0.003099944):0.02547959):0.03084956):0.001652604,(85:0.04519648,((68:0.003926574,69:0.01625639):0.01339363,70:0.009908244):0.02163073):0.02974587):0.00298894,(81:0.02858102,38:0.004860811):0.01498687):0.004729731):1.654667E-4):0.002368638,(72:0.01959718,101:0.0149872):0.002158227):0.00584764,(39:0.04402704,57:0.03536083):0.002970481):0.006903089,1:0.01358319);
[128] tree 'run1.5640000'=[&R] (((((59:0.02044637,61:0.004500625):0.01243376,2:0.0153826):0.007431024,(60:0.0365159,(83:0.03080192,32:0.02942351):0.009666112):8.953402E-4):4.970605E-4,13:0.02744142):0.001931349,((57:0.03387356,39:0.04434067):0.002230847,((101:0.01446429,72:0.0223841):0.002507423,(((85:0.04361958,((68:0.005207976,69:0.002690107):0.008117412,70:0.007747754):0.01799752):0.03847723,(((((12:0.01867352,(((5:0.007558714,(30:0.0149975,29:0.01765705):0.00368479):0.01072461,4:0.02391858):0.01849999,18:0.01609259):0.002312707):0.001844611,(36:0.001427083,6:0.004676802):0.02267505):0.003403643,73:0.01570638):0.005844191,(((40:0.04019357,(54:0.00815664,53:0.009563733):0.03048851):0.02478259,((46:0.00212772,14:0.05188116):0.002158475,(45:0.001655111,44:0.001014772):0.01719991):0.05438697):0.004277002,((((28:0.03412061,(((((89:0.01724666,88:0.005082654):0.002569483,87:5.029781E-4):0.005181861,80:0.0207213):0.004203552,((67:0.002468027,82:0.02167378):0.03437543,(((62:0.01303234,23:0.004717254):0.009244101,63:0.04288419):0.007815506,((77:0.006435776,(78:0.0143335,((75:0.01031735,76:0.005777898):0.006273535,16:0.01916514):0.005374548):7.705921E-4):0.006173515,(17:0.02298774,15:0.008395555):0.01050336):0.005076187):0.001034823):0.001248879):0.02524112,((((99:0.01620653,(95:0.02683179,(92:0.001942003,90:0.001194617):0.01749998):9.35357E-4):0.0149989,(97:0.01511916,((91:0.005925121,96:0.009361878):0.01154192,(98:0.004884806,(94:0.005535181,93:0.002066938):0.006376985):0.009148174):7.171336E-4):0.01077954):0.07602401,43:0.1001513):0.005141252,55:0.07069754):0.002689586):0.003013408):0.001544973,100:0.03156648):0.003738672,(((7:0.004084008,(48:8.149504E-4,49:0.004098716):0.009744011):0.005435572,((8:0.01617823,((22:0.003796422,(19:5.001333E-5,(20:0.001219325,21:1.947177E-4):0.003318284):0.00994733):0.0165713,((50:0.001797272,51:0.003495925):0.01329896,42:0.006323004):0.004183489):0.002713319):0.001386963,(47:0.01252503,41:0.04880432):0.004783484):4.447373E-4):0.009702291,(64:0.008150093,3:0.01065087):0.009543769):0.009506323):0.003184697,(9:0.008880772,(56:0.09879621,34:0.01865063):6.243272E-5):0.001658945):0.02697339):0.03377798):8.18727E-4,(81:0.03004289,38:0.001214251):0.0177971):2.612779E-4):0.006620456,(((52:0.01714697,(((71:0.02921463,65:0.01084527):0.003110725,(((84:0.008568832,(74:0.003960929,33:3.159925E-4):0.01622927):0.008479434,58:0.01887292):0.008384644,(35:0.03519874,31:0.04123364):0.002817961):9.731556E-4):0.001963747,79:0.0169657):0.002730186):0.006987575,(10:0.02877651,(66:0.003901167,11:0.02572426):0.03418733):0.001419844):0.002018481,((37:0.04839602,((26:0.01161789,27:0.01696874):0.02051391,24:0.01936601):0.003810449):0.001464941,(86:0.007125013,25:0.007527158):0.007474424):0.005047447):1.665788E-4):0.001808349):0.005895346):0.002957988,1:0.02408654);
[129] tree 'run1.5645000'=[&R] (((60:0.0354118,((59:0.01329347,61:0.004539447):0.01617514,2:0.01765364):0.01209208):1.510222E-4,(83:0.03061189,32:0.02809853):0.0101885):9.397059E-4,(((57:0.01426186,39:0.04234396):0.01693761,((101:0.02168776,72:0.01554487):0.002941073,(((52:0.01637401,((79:0.01551994,71:0.07898232):0.002350565,(65:0.02090122,((35:0.0336137,31:0.03988058):0.001924368,((84:0.01117208,(74:0.004547515,33:0.001748849):0.01734623):0.007258692,58:0.02067933):0.004923953):0.002897369):0.00230528):2.915285E-4):0.004255581,((66:0.02590738,11:0.02490202):0.008989183,10:0.02748067):9.464901E-4):0.002975565,((((73:0.02363803,((36:3.172592E-5,6:0.00754583):0.02035472,(12:0.01705335,((4:0.04240308,((30:0.002814544,29:0.009076199):0.007062377,5:0.009650512):0.001701038):0.02282669,18:0.0135924):0.002427865):0.001902776):0.001744993):0.005650281,(((40:0.03170713,(54:0.01271107,53:0.003733857):0.03206432):0.03064952,((46:0.002270521,(45:0.003107932,44:5.680808E-4):0.006746145):0.006276623,14:0.04862431):0.05270795):0.003600237,((((28:0.03084725,((((((99:0.01252689,95:0.03880872):0.002569758,(92:0.00173223,90:0.001838575):0.00837745):0.009525615,((91:0.004265393,96:0.008744023):0.01233781,((98:0.005815723,(94:0.00557531,93:0.0024219):0.002898506):0.001312498,97:0.01951667):0.005485069):0.009013367):0.07260055,43:0.08539969):0.005173661,55:0.06751394):0.002418895,((((89:0.01222688,88:0.002930308):0.00526244,87:0.002031683):0.004904815,80:0.01583285):0.004800706,(((62:0.007901776,23:0.01690198):0.007156198,63:0.04095306):0.01073191,((((77:0.006145965,((75:0.01073562,76:0.00364395):0.003338142,78:0.0186096):9.41131E-4):0.0031377,16:0.014642):0.005513604,(17:0.02195258,15:0.01762546):0.01870779):0.006790956,(67:0.002175608,82:0.001429197):0.03499031):0.002477172):8.318144E-4):0.02410448):0.003704856):7.510824E-4,100:0.02877436):0.004885959,(((47:0.01196101,41:0.04954132):0.004568077,((7:0.001926583,(48:4.419625E-4,49:5.735781E-4):0.008197553):0.004730344,(8:0.01466879,((22:0.01441777,(19:1.286516E-5,(20:0.001855892,21:0.006650527):0.002883314):0.01393062):0.008447594,((50:0.004963175,51:9.042888E-4):0.01155457,42:0.006575949):0.006275488):0.002492677):0.002362355):3.969816E-4):0.007708342,(64:0.006277859,3:0.01103522):0.01191751):0.005554473):0.001064155,(34:0.01909085,(9:0.008211236,56:0.09217303):0.00159531):0.00108591):0.04069164):0.03499883):8.540507E-4,((85:0.04498711,((68:0.008031548,69:0.009969947):0.007901706,70:0.005217852):0.01457524):0.03096779,(81:0.03989581,38:0.007305228):0.008591391):0.001690105):0.00225252,(86:0.02280406,((25:0.008497022,(26:0.0107913,27:0.01829637):0.01063171):0.001692145,(37:0.04240915,24:0.0185249):0.006038292):0.004053407):0.005239712):6.155785E-4):9.981563E-4):0.006689717):0.006350754,13:0.03427666):9.204661E-4,1:0.01446076);
[130] tree 'run1.5650000'=[&R] (13:0.03254111,(((((59:0.01587107,61:0.008962674):0.01449345,2:0.01574073):0.004271983,60:0.03500212):0.005194818,(((101:0.01856969,(((((24:0.01852885,37:0.03887172):0.004858145,(26:0.01531226,27:0.008577983):0.00682373):0.003392457,(25:0.005440361,86:0.001370973):0.01498927):0.005980216,(((85:0.04537073,((68:0.01037126,69:0.003007669):0.006683579,70:0.00739797):0.01469952):0.0268591,(81:0.01040866,38:0.001667482):0.02745565):7.854386E-4,((73:0.02375743,((12:0.01719877,((5:0.007502967,(29:0.006349097,(30:0.003088245,4:0.04142761):5.202309E-4):0.004178039):0.03344,18:0.01092755):0.004422342):0.001883167,(36:1.71372E-4,6:0.00180976):0.02052829):2.786328E-4):0.007024617,(((40:0.0217218,(54:0.002675375,53:0.01224214):0.03272507):0.03319322,((45:0.009179542,44:0.003383965):0.01281045,(46:0.006625794,14:0.04903895):0.001303832):0.06423875):0.004984077,(56:0.07303733,((34:0.01938339,((((8:0.009703556,((22:0.007819812,(19:0.001352946,(20:3.239428E-4,21:5.29776E-4):0.005417691):0.0142162):0.01492247,((50:0.00108388,51:0.003410318):0.0170413,42:0.006543727):0.003533738):0.004682093):0.002815478,((47:0.005566253,41:0.05716071):0.008882797,(7:0.001672171,(48:0.001799899,49:0.001831431):0.01135345):0.007207972):3.824217E-5):0.008733877,(64:0.009222659,3:0.01328291):0.01660926):0.003196114,(100:0.02901973,(((((99:0.01270926,((92:0.005205944,90:9.37009E-4):0.009613127,95:0.02564218):0.004955367):0.006943074,((98:0.006974793,(94:0.009129787,93:0.001053798):0.002885552):0.001989266,(97:0.01508408,(91:0.0127229,96:0.007153582):0.005235407):0.001975697):0.01364192):0.07321964,43:0.1092224):0.006098621,(((((89:0.01976044,88:0.003779712):0.003787283,87:6.099502E-4):0.009181584,80:0.01708186):0.007772967,(((62:0.005181586,23:0.01176364):0.01229993,63:0.03706088):0.008890762,(((17:0.01720663,15:0.0191602):0.02178576,((77:0.006198373,((75:0.009704324,76:0.006871817):0.005066615,78:0.004649867):0.00123177):0.001289992,16:0.01589549):0.001656458):0.01115117,(67:0.01442452,82:0.00816615):0.0246637):0.00178581):0.001515675):0.02124947,55:0.06371922):0.001800538):0.002901949,28:0.0311103):0.002268622):0.004886741):4.050722E-4):9.440295E-5,9:0.009280657):0.005468289):0.02885014):0.03529728):7.46672E-4):0.004561795):2.549077E-4,(((71:0.0771816,52:0.01709944):1.554681E-4,(65:0.01874168,(((35:0.03151127,31:0.02485512):0.007466671,((84:0.01259251,(74:0.002499514,33:4.711026E-4):0.006942026):0.006168618,58:0.01278599):0.007838291):0.002422625,79:0.01390405):0.001875258):0.003283805):0.005941,((11:0.03823732,66:0.02700189):0.003387293,10:0.027715):0.002534047):0.003370798):0.001709046):0.00178904,72:0.01780885):0.001032049,(39:0.07393021,57:0.03167473):0.005473112):0.006181086):0.001022976,(83:0.02810157,32:0.0285185):0.01196584):0.00187406,1:0.01447678);
[131] tree 'run1.5655000'=[&R] ((13:0.0358134,(((59:0.01746704,61:0.004094816):0.01439328,2:0.01365868):0.006660256,((((101:0.017225,72:0.01733556):0.004181376,((((((35:0.03520755,31:0.04804223):0.002274289,((84:0.007348032,(74:0.004870487,33:5.682066E-4):0.01661825):0.003758174,58:0.01771476):0.01191381):0.002075757,(79:0.01771122,(65:0.008334716,71:0.05684446):0.007236665):0.004592858):0.004309772,52:0.01403032):0.006231146,(10:0.03075882,(11:0.03170549,66:0.02971717):0.01372367):5.828805E-4):0.006185354,(((24:0.02039208,(37:0.05047205,(26:0.02885168,27:0.018381):0.009187298):0.001033426):0.003713969,(25:0.004093884,86:0.006339365):0.01392243):0.01000652,((((73:0.02757874,((12:0.01892825,((((30:0.01552846,5:0.01129188):2.171812E-4,29:0.01029713):0.006429751,4:0.02141066):0.03546378,18:0.0120995):0.001816297):0.002483875,(36:9.500005E-4,6:0.005046843):0.01975306):0.004082352):0.003529385,(((40:0.0230691,(54:0.01092878,53:0.003592618):0.02353445):0.03308556,(14:0.05294727,(46:2.535193E-4,(45:8.981102E-4,44:0.003757008):0.007389011):0.003145032):0.06854581):0.006919057,(56:0.09477048,(((((((8:0.01751805,((22:0.003937471,(19:1.943878E-4,(20:2.118196E-4,21:0.003150976):0.002492224):0.01132466):0.01969819,((50:3.632113E-4,51:0.001488538):0.01482437,42:0.006939841):0.003586777):0.005029872):6.368017E-4,(47:0.01680308,41:0.03063673):0.01080602):0.001072669,(7:0.006669533,(48:4.445362E-4,49:0.001316611):0.013661):0.006284953):0.00735287,(64:0.01015008,3:0.01461862):0.01561424):0.00859643,((28:0.03492236,100:0.03025188):0.001671875,(((((89:0.01841088,88:9.165274E-4):6.892585E-4,87:0.00144637):0.00425929,80:0.01486297):0.01152499,(((62:0.005702639,23:0.01294658):0.01227814,63:0.07096295):0.005518924,((67:0.00469418,82:0.008987327):0.03578275,((17:0.01705698,15:0.01309432):0.01265697,((77:0.006821673,((75:0.01023942,76:0.007533582):0.006800798,78:0.01720254):9.139817E-4):0.002745537,16:0.01765919):0.007328424):0.006904717):0.002020633):0.003150027):0.02157518,((((99:0.008273564,((92:8.566934E-4,90:2.866264E-4):0.008539172,95:0.03886627):0.009283042):0.008662501,(((91:0.006557743,96:0.004377055):0.00263655,97:0.01761379):0.004828746,(98:0.009042434,(94:0.003874122,93:0.001612436):0.003348948):0.01142556):0.00914053):0.09011834,43:0.1202056):4.740913E-4,55:0.07257017):0.001400186):9.225048E-4):0.004901636):0.002813886,34:0.02317706):3.542478E-4,9:0.0124121):0.004478655):0.02877135):0.03522306):7.426917E-4,(81:0.03576827,38:0.02200543):0.004512638):0.001417682,(85:0.04056349,((68:0.007791283,69:0.01093564):0.005153525,70:0.008141899):0.01617769):0.02588563):0.006324524):0.001696091):0.001380243):0.007091449,(39:0.08188243,57:0.04307567):0.007826705):0.005225408,(83:0.03269053,32:0.04611882):0.01986717):0.002367563):0.007177058):0.006796542,60:0.0239754,1:0.01544861);
[132] tree 'run1.5660000'=[&R] ((13:0.04195565,((((59:0.01550721,61:0.0033814):0.01676335,2:0.01275435):0.006148719,(((101:0.01608455,72:0.01618778):8.888031E-4,((((37:0.05183267,24:0.0153756):0.006420763,(26:0.02059044,27:0.01972942):0.005567384):0.003452632,(25:0.007456975,86:0.02138495):0.002292488):0.00681739,(((81:0.0236303,38:0.01906956):0.00811761,(((73:0.02575277,((12:0.01387938,((5:0.007660998,(4:0.03196414,(30:0.007021893,29:0.01594796):1.669287E-4):0.00103826):0.0346775,18:0.01463551):0.004028787):0.006236394,(36:3.0558E-4,6:0.005158287):0.02009318):0.001506844):0.00448106,(((40:0.01815793,(54:0.008578685,53:0.009170022):0.02596283):0.0237791,((14:0.05687227,(45:0.01463795,44:0.002674649):0.00993736):0.01098238,46:0.004190167):0.0518876):0.004859359,(56:0.0807398,((9:0.01109075,34:0.02164253):4.398322E-4,((((47:0.01569056,41:0.03296016):4.500735E-5,((7:0.001400746,(48:0.002002375,49:2.149035E-4):0.0128681):0.005546251,(8:0.01674121,((22:0.004611822,(19:7.28468E-4,(20:0.001820605,21:0.002657096):0.003973396):0.01049719):0.02444235,((50:0.001768404,51:4.88236E-4):0.012167,42:0.007754119):0.003298605):0.005769687):0.002018457):0.00214802):0.01534497,(64:0.01014599,3:0.01365073):0.01083815):0.01091987,(((((((87:0.001846091,88:0.004226135):4.176965E-4,89:0.02057984):0.007764107,(((17:0.02252187,15:0.01358931):0.009759994,((((75:0.009497467,76:0.005863046):0.004064222,78:0.01606357):0.001146904,77:0.009014777):9.654016E-4,16:0.01955987):0.005821097):0.007738273,((67:0.03730423,82:0.04247176):0.01749612,((62:0.007560504,23:0.01647393):0.007414253,63:0.05612842):0.01436044):6.217706E-4):0.001714009):0.004178377,80:0.01586442):0.0201467,((((((92:8.672353E-4,90:2.569901E-4):0.005614258,95:0.03419589):0.01094716,99:0.006592098):0.0130049,(((94:0.002658881,98:0.008937061):0.003629456,93:0.001902098):0.009056277,(97:0.02336484,(91:0.005087765,96:0.01761043):0.002212861):2.16256E-4):0.01147023):0.09888274,43:0.1082053):0.005877881,55:0.06776535):0.002971898):0.006471714,28:0.03168322):9.590942E-4,100:0.02748258):0.002009598):0.002920137):0.009424005):0.0315623):0.03510491):0.0014129,(85:0.03787781,((68:0.003630401,69:0.008455191):0.005918987,70:0.004674516):0.0232463):0.02417175):3.017317E-4):0.005638644,((((((35:0.02560421,((84:0.02485786,(74:0.003860218,33:4.066669E-4):0.01416272):0.00628356,58:0.02065467):0.007212065):0.001622057,31:0.02815317):0.002986504,(65:0.01021136,71:0.05308082):0.01060518):0.001842623,79:0.01575908):0.002216372,52:0.01584454):0.008057518,(10:0.0287223,(11:0.02808464,66:0.01007186):0.02915335):0.002398763):0.002011954):9.773325E-5):0.002527154):0.002743115,(39:0.05584611,57:0.02109923):0.008249575):0.006806262):6.346012E-4,(83:0.03240522,32:0.02710367):0.01843105):0.00166215):0.009725857,60:0.02963879,1:0.007934059);
[133] tree 'run1.5665000'=[&R] ((((83:0.03250662,32:0.02608402):0.02009646,(((59:0.01544633,61:0.003391981):0.01674573,2:0.01438235):0.007712509,(((101:0.01530339,72:0.01623844):0.001733509,(((((25:0.005850725,(26:0.007701672,27:0.01776694):0.01624266):0.002911694,24:0.01542372):0.00548157,37:0.0512524):0.004948653,86:0.01271166):0.005168675,((((52:0.01544286,71:0.05837115):9.786942E-4,(79:0.007904273,(65:0.01233538,(31:0.02824127,(35:0.02566277,((84:0.01680505,(74:0.004783427,33:0.001454202):0.01582775):0.003218191,58:0.009654201):0.00877756):0.001864455):0.002989861):0.00169724):0.001093992):0.004730262,((85:0.03799634,((68:0.005099027,69:0.007758602):0.003493746,70:0.005715423):0.02327362):0.02690575,(((73:0.02793347,((12:0.01383424,((5:0.01126243,(29:0.00244794,(4:0.03696183,30:0.005964186):0.001426959):0.008336925):0.03040467,18:0.01123229):7.11787E-4):0.004058063,(36:7.753418E-4,6:0.005174428):0.02015606):7.272039E-4):0.008415824,(((40:0.03993865,(54:0.01067565,53:0.004795106):0.03118372):0.02385351,((45:0.001489635,44:3.324665E-4):0.0116037,(46:0.009150224,14:0.07592276):0.001173061):0.05026449):0.004757888,(34:0.02334843,((56:0.1016768,9:0.00869554):7.085925E-4,(((((7:0.008641697,(48:0.001688822,49:0.002924988):0.009821895):0.01175476,((8:0.0167936,((22:0.007195581,(19:2.48757E-5,(20:0.002243029,21:9.811711E-4):0.003006882):0.01318416):0.01956165,((50:5.670161E-4,51:1.042465E-5):0.01424375,42:0.007488461):0.003804499):0.004487862):9.535491E-4,47:0.01644443):4.424107E-4):0.005298166,41:0.03738015):0.006332927,(64:0.006432268,3:0.01190285):0.007225615):0.003382763,((((((87:4.44188E-4,(88:0.002938208,89:0.01226743):0.002846553):0.0106355,80:0.01373977):0.004191452,(((62:0.009072461,23:0.01497333):0.01150322,63:0.05475803):0.01830502,((82:0.04260467,((17:0.03232892,67:0.01686014):0.005606187,15:0.01862581):0.01209266):0.002735386,((((75:0.009527187,76:0.004536997):0.002034127,78:0.01245978):0.003956099,77:0.004500821):0.002036344,16:0.01809416):0.007568326):0.002136732):5.374375E-4):0.0220844,(55:0.0679774,(((99:0.01008046,(95:0.03782927,(92:0.00210211,90:1.071491E-4):0.004829956):0.005850902):0.005974894,((((94:0.004847251,93:0.005203414):0.002000686,98:0.003113133):0.00348855,(91:0.006319904,96:0.006655807):0.009418211):0.004424129,97:0.01313783):0.01760282):0.09908228,43:0.09788225):0.008666098):0.001432966):0.006672942,100:0.03603601):0.002107722,28:0.03954193):0.003456052):0.001705378):6.258778E-4):0.0349441):0.03228303):0.002430428,(81:0.03248764,38:0.003228965):0.01712016):5.595366E-4):0.006485219):0.001885502,(10:0.02881217,(11:0.02985503,66:0.01010338):0.02233643):0.002205013):6.963991E-4):0.00225396):0.004223845,(39:0.04825573,57:0.02781152):0.00827539):0.007578088):9.861689E-4):0.00116752,13:0.04208694):0.01599206,60:0.01571501,1:0.008070908);
[134] tree 'run1.5670000'=[&R] ((((83:0.0320038,32:0.02590387):0.01392372,(((59:0.01533965,61:0.00206354):0.01723983,2:0.01788008):0.005585102,13:0.04197331):0.003289285):0.002441559,(((101:0.01862102,72:0.01612629):0.001452466,((((37:0.05089842,((25:9.026447E-4,24:0.00134324):0.01551081,(26:0.01478987,27:0.0163823):0.01061993):0.003161348):5.380193E-4,86:0.01751261):0.004221436,(((85:0.03996643,((68:0.006356779,69:0.008480471):9.754772E-4,70:0.01188308):0.02223635):0.02671992,((73:0.02504252,((12:0.01316044,((5:0.01118465,(4:0.03451496,(30:0.005298199,29:0.004084425):0.001631083):0.01059889):0.02545806,18:0.01356121):0.008702415):0.002436685,(36:0.00183556,6:0.00513869):0.01998247):0.00181023):0.003389973,((((34:0.01928693,56:0.09637648):0.001776187,9:0.009120821):7.030386E-4,((((((8:0.01126796,((22:0.009933599,(19:3.059801E-4,(20:0.002227538,21:0.004619305):0.002355114):0.007963884):0.01833216,((50:4.830886E-4,51:5.938499E-6):0.01069869,42:0.00539644):0.005626922):0.002036455):0.001134691,(41:0.03872701,47:0.008596606):0.002701537):0.00328481,(7:0.005341462,(48:0.002265176,49:0.002080833):0.009235849):0.002855024):0.01123673,(64:0.007404945,3:0.01182064):0.01496665):0.002352743,28:0.03820505):0.001045466,(((((87:0.001300739,(89:0.02192046,88:5.700768E-4):0.003073479):0.01166881,80:0.01880537):0.001123499,((((62:0.005747973,23:0.0107437):0.008118411,63:0.04570348):0.01289709,((15:0.01619457,(17:0.01563452,67:0.001307948):0.01300563):0.01711064,(((78:0.01105609,(75:0.01355208,76:0.003487772):0.004970722):0.001947162,77:0.007462851):0.002619769,16:0.01308429):0.005909571):0.003190779):2.322686E-4,82:0.0548273):0.001370505):0.02541786,(55:0.0675079,((((95:0.02813749,(92:9.390567E-4,90:0.001502553):0.01647229):0.002305501,99:0.006191426):0.01463166,(97:0.008417115,((91:0.0098481,96:0.01136222):0.01278966,((94:0.003334599,93:0.003556785):0.001366487,98:0.003822503):0.003886367):7.132258E-4):0.02094162):0.09743874,43:0.09720621):0.004167496):0.006955291):0.003811331,100:0.0361128):0.005528127):7.118926E-4):0.03064782,((40:0.02439449,(54:0.008637162,53:0.008153769):0.03132209):0.02086901,(((45:0.001035943,44:7.707197E-4):0.006789951,14:0.0606936):0.009706039,46:0.004466381):0.04786348):3.505104E-7):0.03627881):0.001074128):6.122691E-4,(81:0.03587319,38:0.005859461):0.02187123):0.006229233):0.002430843,(((79:0.01122308,((71:0.04981654,65:0.01395851):0.002210373,(((84:0.008517786,(74:0.002946801,33:4.361242E-5):0.01576458):0.007837216,58:0.01107328):0.007588187,(35:0.02548553,31:0.0315752):0.001679288):0.001962338):0.001540794):0.001250524,52:0.01295778):0.00783401,(10:0.02861318,(11:0.02182315,66:0.01340008):0.02462125):0.001906155):6.334037E-4):0.001132792):0.005388702,(39:0.04090086,57:0.02761943):0.00621758):0.006777486):0.01927563,60:0.01316816,1:0.002934738);
[135] tree 'run1.5675000'=[&R] ((((83:0.03326024,32:0.0303013):0.01263311,((59:0.01514868,61:0.003640356):0.01494392,2:0.01774378):0.008718035):8.388092E-4,((((((((((85:0.03946888,((68:0.004376259,69:0.008530399):0.003064377,70:0.007618914):0.01557992):0.02833716,(81:0.04032579,38:0.01415225):0.008708889):2.913639E-4,(((((((87:8.080888E-4,(89:0.01048852,88:0.00437582):0.00554628):0.009181697,80:0.01857126):0.006293348,((82:0.05352199,(((67:0.01095703,15:0.01092022):4.601003E-4,17:0.02333702):0.02804874,((77:0.006630749,(78:0.003924267,(75:0.01618535,76:0.004370374):0.002937583):0.00114705):0.001383998,16:0.01483824):0.006619247):0.001232613):0.001635663,((62:0.005829963,23:0.01435407):0.008017342,63:0.0451345):0.01001344):0.002490294):0.02440585,(((43:0.1063501,(((99:0.01538973,(92:7.394573E-4,90:0.00126513):0.01358023):2.341683E-4,95:0.02778719):0.009903221,(((98:0.009723973,(94:0.004900798,93:0.001914676):0.004817011):0.005007934,97:0.01225287):0.007295512,(91:0.006607125,96:0.00525282):0.006642433):0.03698276):0.08987338):0.005041252,55:0.06666747):0.001544718,28:0.03629007):0.006785651):0.003163395,100:0.03710598):0.003172938,(((((8:0.01112768,((22:0.002222689,(19:0.001279371,(20:4.035693E-4,21:0.005061484):1.625901E-4):0.007660815):0.02255078,((50:0.005307073,51:1.130299E-5):0.0105655,42:0.007165768):0.001804832):0.00176713):0.001101094,(41:0.03205571,47:0.01310457):0.002798618):2.406959E-4,(7:0.008505929,(48:0.001550125,49:5.748946E-4):0.01175774):0.003605639):0.01150446,(64:0.009346854,3:0.0115253):0.008262378):0.005291705,((56:0.09517666,34:0.01736078):0.001131706,9:0.007157053):0.001028572):5.692201E-4):0.02630416,(((46:0.01846194,(45:8.296411E-4,44:7.611248E-4):0.008586902):0.007196914,14:0.06071186):0.05260373,(40:0.0240908,(54:0.008529635,53:0.006076082):0.02913873):0.03003873):0.002816):0.03582717):7.777763E-5,(73:0.01639045,((12:0.0129966,((5:0.004847179,(29:0.009945166,(30:9.309869E-4,4:0.04106801):0.003113617):0.00306486):0.02778795,18:0.009700611):0.003613758):0.003068485,(36:6.124129E-4,6:0.005074717):0.01655838):8.418048E-4):0.00701375):0.003698197,(86:0.01681328,(((26:0.01113942,27:0.01491072):0.01165951,(25:0.003029982,24:0.007783844):0.01205038):0.003403495,37:0.05231207):0.004612278):0.002016458):2.837863E-4,((((((65:0.02117439,71:0.05161567):0.001692694,79:0.008682061):2.210167E-4,(((84:0.02072155,(74:0.003183272,33:1.682419E-4):0.01479893):0.007961164,58:0.01722812):0.007493719,(35:0.02352546,31:0.03118211):0.001998803):0.00788751):0.002778489,52:0.01279646):0.006364971,10:0.02791342):2.665594E-4,(11:0.02241356,66:0.01384901):0.02397637):0.003269984):9.484903E-5,39:0.07393703):0.003339269,(101:0.02034686,72:0.02399344):8.747126E-4):0.007758841,57:0.0278033):0.006680551,13:0.03315006):0.001311001):0.005557047,60:0.04428612,1:0.004547497);
[136] tree 'run1.5680000'=[&R] ((((83:0.02991148,32:0.03003317):0.01105635,13:0.02901208):0.001054855,(((59:0.01819769,61:0.002556871):0.01527487,2:0.01758677):0.006084875,(((39:0.05307386,(((86:0.01649482,(37:0.05145712,((26:0.01866354,27:0.01477877):0.005156597,(25:0.001093082,24:0.007181608):0.01372111):0.002157508):0.002288945):0.004705259,(((71:0.05397046,(((((84:0.007872492,(74:0.004449619,33:0.001426385):0.0168782):0.00404485,58:0.01274666):0.01180655,(35:0.02175808,31:0.03253063):0.002969897):9.348662E-4,79:0.01092143):0.002462183,65:0.01757796):4.682471E-4):0.002406742,52:0.01900393):0.002425277,((11:0.01932743,66:0.02241013):0.02020643,10:0.02766642):0.001365221):0.00218983):9.801799E-6,(((((40:0.02251949,(54:0.007868445,53:0.007316439):0.03912764):0.02955226,(((28:0.03596894,(43:0.1207269,(55:0.06953564,((99:0.006124934,((92:0.001790542,90:0.002914862):0.01313746,95:0.02649464):0.009173402):0.01201268,((98:0.009936704,(97:0.01563769,(94:0.003252917,93:0.003245178):0.002045903):0.003643862):0.002695144,(91:0.0138247,96:0.006987971):0.01720049):0.01897708):0.0783263):8.354602E-4):6.009761E-4):8.983579E-4,((80:0.01972978,(88:0.005504235,(89:0.01565462,87:7.870768E-4):6.852017E-5):0.002799287):0.008586013,(((62:0.004780023,23:0.01422705):0.01139089,63:0.04473511):0.01086637,((16:0.01338881,((82:0.04411529,78:0.01395095):0.002960477,(77:0.01011849,(75:0.008619171,76:0.004331701):0.003633667):0.005158076):5.601564E-4):0.01266383,((15:0.01797487,17:0.01321274):0.009004699,67:0.01696518):0.01146997):3.108578E-4):0.00173044):0.02394961):0.003001654,(100:0.02880768,(((56:0.09433445,9:0.007093721):7.504829E-4,34:0.01709634):3.969627E-4,(((7:0.009543103,(48:2.685373E-5,49:0.00216266):0.00838354):0.007394243,((8:0.01226074,((22:0.00558306,(19:8.201723E-4,(20:0.002857784,21:8.315239E-4):0.002504515):0.00998434):0.01971828,((50:6.64404E-4,51:0.001467346):0.01261036,42:0.003766397):0.003889153):0.001756914):0.002189002,(41:0.03222385,47:0.008873866):0.004973319):2.537981E-4):0.01101959,(64:0.01001389,3:0.007436582):0.008243937):0.003820934):3.086856E-4):4.136959E-5):0.03237919):0.001914624,(14:0.06561758,((45:0.002058514,44:0.008053288):0.01607721,46:0.002505117):0.002076262):0.0424518):0.02564655,(73:0.02009966,((12:0.02316534,((((4:0.04995328,30:0.002781915):0.002700965,5:0.01117991):1.373068E-4,29:0.01942058):0.02835763,18:0.01278833):7.441573E-4):0.001780226,(36:2.996572E-4,6:0.003053467):0.01919353):9.320908E-4):0.002808813):0.001435022,((85:0.04861426,((68:0.008274166,69:0.006224669):0.002152747,70:0.01017353):0.01769088):0.02724001,(81:0.01709321,38:0.006226467):0.01509205):1.649408E-4):0.006413042):0.001592599):2.843849E-4,(72:0.02378113,101:0.02016682):3.856259E-4):0.00448898,57:0.02755728):0.006517025):0.003117155):0.01436881,60:0.028001,1:0.002058384);
[137] tree 'run1.5685000'=[&R] ((13:0.0288237,(((83:0.02494448,32:0.02745132):0.01326783,((59:0.01289932,61:0.002621921):0.02231165,2:0.0180342):0.006602975):0.00507107,((((((10:0.02912921,((11:0.01415296,66:0.001307732):0.02750876,71:0.04282346):0.00269444):0.002876379,(52:0.01860074,(65:0.01802517,(79:0.01249995,(((84:0.007539378,(74:0.002430444,33:5.234838E-4):0.01262276):0.01681853,58:0.01299667):0.006823452,(35:0.02231163,31:0.03086546):0.002065317):0.003550694):8.164664E-4):0.003081938):0.003967023):0.001116093,(86:0.02437972,(((26:0.02261143,27:0.008422338):0.003394794,(25:0.01196718,24:0.01162344):0.01205027):0.001998389,37:0.05206921):0.002802043):0.004222434):7.274446E-4,(((((((46:0.002325436,(45:0.008650517,44:0.003670268):0.006931776):0.002118471,14:0.04875894):0.03869632,(40:0.03360761,(54:0.009887602,53:0.01292791):0.02716687):0.03507206):0.005405066,((((41:0.05243845,47:0.01039022):0.001382598,((8:0.01585843,((22:0.00713819,(19:0.003649755,(20:2.474211E-4,21:0.003106206):0.004949254):0.005628123):0.02072418,((50:3.842272E-4,51:4.975748E-4):0.009576835,42:0.006390937):0.002212355):0.004414441):0.002800317,(7:0.001037714,(48:2.388058E-4,49:5.225126E-5):0.003737284):0.01317033):2.525887E-4):0.01129995,(64:0.007971101,3:0.007303289):0.008211988):0.005763322,((100:0.02961293,(28:0.03688404,((55:0.07086001,(((99:0.00628076,((92:8.549996E-4,90:0.001576948):0.006022318,95:0.02891909):0.00660194):0.01082278,(97:0.01562467,((98:0.01256096,(94:0.002804242,93:0.002325944):0.001408978):0.008983254,(91:0.01228883,96:0.004033394):0.002801153):0.001695436):0.007864935):0.08031902,43:0.1176647):0.003782661):0.002463496,((80:0.01158001,(((62:0.004786407,23:0.01458901):0.01168068,63:0.05905138):0.01074706,((((((75:0.006680129,82:0.04443197):0.001734338,76:0.003567425):0.004493507,78:0.00517914):0.003843238,77:0.007367558):0.001825172,16:0.01469009):0.004453695,((67:0.02816076,15:0.01164297):5.897767E-5,17:0.0290308):0.01767591):9.390062E-4):0.005213335):0.001386173,((88:0.00307929,89:0.0122133):0.00451112,87:3.463574E-4):0.01275883):0.02455892):0.004012514):0.001326879):0.001203229,((56:0.08142416,9:0.007274194):0.001282675,34:0.01507456):8.45866E-4):3.92718E-4):0.03320296):0.03989066,(81:0.03172604,38:0.008405936):0.007913837):0.002124693,(73:0.01951954,((12:0.02215787,(((4:0.05122416,(29:0.001729048,30:0.003592986):0.002919461):0.006600164,5:0.01419452):0.02049369,18:0.01036054):0.001707532):0.001628824,(36:8.30829E-4,6:0.01439951):0.01820354):0.001728112):0.00577274):0.001401983,(85:0.04985107,((68:0.004954845,69:0.00753279):0.006403244,70:0.005549331):0.02682656):0.02451216):0.006591394):0.003007354,(72:0.02635593,(39:0.05039992,101:0.016631):1.461704E-4):9.373925E-4):0.002694856,57:0.02980457):0.01034804):8.54131E-4):0.01259991,60:0.02450221,1:0.004736917);
[138] tree 'run1.5690000'=[&R] (60:0.01686216,(((((59:0.01223482,61:0.007164512):0.0118251,2:0.01451652):0.01014727,(((((86:0.0231238,(37:0.05154582,((25:0.007661934,(26:0.0139829,27:0.01276308):0.008546156):0.006404126,24:0.02107694):0.001456788):0.002840531):0.004912448,(((11:0.01291762,66:0.007882709):0.02416226,10:0.02739809):0.001257409,((52:0.01764253,71:0.06351507):0.003349879,((((35:0.0212543,31:0.02927543):0.001933953,(58:0.01237133,(84:0.0110532,(74:0.003195235,33:5.4738E-4):0.009126996):0.007617446):0.004145595):0.00129491,79:0.01149993):0.006516798,65:0.02009806):0.002149603):0.00689041):0.002723527):8.609518E-4,(((((14:0.0626758,((45:0.002328981,44:0.003638502):0.01638515,46:0.002980186):5.586592E-4):0.06289314,(40:0.02205429,(54:0.004890379,53:0.004458533):0.02830902):0.03324659):0.003301312,(((56:0.07722962,9:0.007361633):8.936264E-4,34:0.01552991):0.001971551,(((((41:0.06847272,47:0.01283618):0.004201747,(8:0.01713439,((22:0.009695178,(19:0.001508589,(20:9.484595E-4,21:0.004486755):0.001743503):0.004075925):0.0206748,((50:0.001071789,51:1.872471E-4):0.0182194,42:0.005689198):0.003457946):8.214007E-4):0.001310612):2.209282E-5,(7:0.003259877,(48:4.075225E-4,49:2.108824E-4):0.009270186):0.01083763):0.0126917,(64:0.009570936,3:0.01329099):0.007961187):0.003896535,((28:0.03498397,((55:0.05278671,(43:0.09589559,((99:0.007468485,(95:0.02769943,(92:0.002753176,90:0.005145586):0.006252651):0.001248181):0.008119057,(((91:0.01010494,96:0.003497888):0.005397491,((94:0.001663478,93:0.005253686):0.003634996,98:0.01771317):0.005572847):4.012968E-4,97:0.005627027):0.01919819):0.073896):0.001595159):0.004881118,(80:0.01388791,((((17:0.03725462,15:0.01223094):0.02012527,67:0.02909138):0.00420344,(82:0.04355012,(16:0.01508846,(77:0.01044435,((76:0.01087398,75:0.005302079):0.005982967,78:0.01254029):0.001100458):0.001941301):0.004115797):0.01095625):0.001156755,(((62:0.008102294,23:0.008637254):0.007087644,63:0.05600937):0.009609291,((88:0.003407666,89:0.01442338):0.001102261,87:2.665981E-4):0.009283857):0.001558512):0.006468561):0.01374103):0.003454128):0.001101551,100:0.03228718):2.545134E-4):0.002017876):0.03169791):0.03389073,(73:0.01584869,((36:0.001073088,6:0.004346237):0.01687489,(12:0.02104221,((4:0.02106708,((30:0.00487383,29:0.0117305):0.001042126,5:0.008966902):0.005584445):0.02732561,18:0.01000548):0.001373958):0.001847959):0.004754829):0.005076012):0.001443796,((81:0.0355179,38:0.0124053):0.01104324,(85:0.047283,((68:0.003901275,69:0.004561532):0.003789131,70:0.005263459):0.01801719):0.0309871):9.881005E-4):0.008656742):6.652868E-4,((72:0.02240424,39:0.05404365):4.788127E-4,101:0.01688379):0.00638245):0.005080091,57:0.03720436):0.002583427):6.183329E-4,(83:0.03569201,32:0.04129183):0.009633872):0.001384666,13:0.02733886):0.02600785,1:7.73553E-4);
[139] tree 'run1.5695000'=[&R] (60:0.01130682,((((72:0.02113385,101:0.01757106):0.002427458,(((86:0.02517313,(37:0.05845121,(25:0.008424731,((26:0.01226859,27:0.01400354):0.01361002,24:0.01571754):8.459449E-4):0.001908131):0.002752096):0.005564298,((((65:0.02031073,((35:0.02620294,31:0.03142382):0.001952247,((74:0.006167438,33:3.493396E-5):0.01173371,(84:0.00828192,58:0.01915419):0.004234353):0.01719295):0.003821969):0.002113503,52:0.01805209):0.001252557,(71:0.06299048,79:0.02324382):0.001830908):0.008182594,((81:0.03731131,38:0.00861497):0.01329429,((((((14:0.06215815,(45:0.002944738,44:0.006137798):0.01350836):0.001717701,46:9.030393E-4):0.06141778,(40:0.02944704,(54:0.007111366,53:0.007994324):0.02617061):0.03346872):0.001115907,((56:0.07553528,((((((7:0.002939499,(48:1.044416E-4,49:4.493676E-4):0.009549026):0.01120638,(41:0.06235079,47:0.007449694):0.004551457):2.983619E-4,(8:0.01488457,((22:0.004313517,(19:3.596838E-5,(20:4.666168E-4,21:5.599872E-4):0.005623465):0.009387332):0.01887661,((50:8.215098E-4,51:6.625684E-4):0.01052043,42:0.004228547):0.005385702):0.006770819):0.001065055):0.0122789,(64:0.006627841,3:0.01318122):0.006218147):0.002718286,(28:0.03469502,((43:0.1015939,(((99:0.01135435,((92:0.001481772,90:5.780288E-4):0.00874626,95:0.02623325):0.006915092):0.01317556,((91:0.005581878,96:0.01380693):0.007793568,(97:0.01949258,((94:0.002089683,93:0.002331299):0.005267124,98:0.007335979):0.008846356):8.909414E-4):0.01066902):0.08115044,55:0.0539352):0.002267014):0.005428731,((80:0.009586831,(((88:0.002171993,89:0.01456803):0.003542448,87:8.088392E-4):0.009599837,(((62:0.006528077,23:0.008565917):0.008014115,63:0.05554677):0.009314855,(((82:0.01142795,67:0.0178688):0.0192006,(17:0.01627409,15:0.01212992):0.02531806):0.001627159,(16:0.01549206,(77:0.008756462,((76:0.009074686,75:0.008207294):0.002776864,78:0.01225469):0.002857658):0.002539319):0.01313005):0.001201627):0.001598986):2.140415E-4):0.01825489,100:0.03202051):0.002680774):0.001625768):0.004223522):0.002181907,34:0.02156575):1.872488E-4):0.003239055,9:0.007752623):0.03639518):0.03278343,(73:0.01571779,((36:6.733768E-6,6:0.001727541):0.01673552,(12:0.01590318,((((4:0.03385161,30:0.002982869):0.001347731,29:0.009557418):0.001964624,5:0.01170463):0.01968426,18:0.01045474):0.003163934):0.001625827):0.00178067):0.004875104):0.00199382,(85:0.04689248,((68:0.005444003,69:0.003125779):0.004587284,70:0.01018473):0.02417779):0.02192541):6.863234E-4):0.004397283):0.001789135):1.993183E-4,((11:0.01422328,66:0.02128119):0.01977655,10:0.0271718):7.794705E-4):0.001725475):0.003394907,(39:0.05378105,57:0.02963437):0.002783866):0.003360917,(((83:0.02372754,32:0.04362951):0.01803843,((59:0.01364375,61:0.00355456):0.01084151,2:0.01692322):0.004129563):4.87523E-4,13:0.02618505):4.086583E-4):0.01298709,1:0.008976412);
[140] tree 'run1.5700000'=[&R] ((((72:0.02077214,101:0.01881552):0.001425948,(((11:0.01147639,66:0.01639762):0.01852037,10:0.02670675):0.003398862,((((52:0.01774312,(65:0.01959761,((35:0.02601366,31:0.03492711):0.001976266,(((74:8.627941E-4,33:0.001755703):0.01446213,84:0.01775641):0.005577305,58:0.01822765):0.01488405):0.001656693):0.00136754):0.004216202,(71:0.06191238,79:0.022846):0.003108525):0.004915907,(((81:0.03680754,38:0.0125249):0.002837948,(((((45:0.004169842,44:0.002886878):0.01125441,14:0.05643782):0.01197243,46:0.001124822):0.04260815,((40:0.03263608,(54:0.00743573,53:0.008872655):0.03363213):0.0429309,(34:0.01679113,(((100:0.03202208,(((((7:0.006108091,(48:0.001104614,49:0.00205713):0.02280934):0.00609366,(8:0.01462982,((22:0.006141703,(19:0.002962356,(20:0.002218612,21:9.182071E-4):0.003214306):0.004414388):0.017459,((50:0.00288227,51:0.001902747):0.007757639,42:0.004897546):0.002628002):0.001821584):3.446313E-4):2.186845E-4,(41:0.02613901,47:0.01334165):0.004173692):0.01552423,(64:0.006514404,3:0.01451345):0.009441619):0.006982746,9:0.007900141):4.334416E-4):3.965876E-4,(28:0.03242897,((((99:0.007216546,((92:5.519041E-5,90:2.603293E-4):0.009604525,95:0.02578426):0.005784335):0.006011231,(((91:0.007486728,96:0.009157195):0.005908877,97:0.008570754):0.003466624,((94:0.001965203,93:0.002920601):7.228771E-4,98:0.01063128):0.003020141):0.0102802):0.06833723,43:0.09985508):0.01554515,(((82:0.02536758,67:0.004737011):0.02622377,((((62:0.007322033,23:0.01304893):0.005369794,63:0.05459608):0.007022447,(((88:0.004595527,89:0.01558514):0.002131004,87:2.762488E-5):0.004477098,80:0.0184149):0.009161365):1.291673E-4,((17:0.01605078,15:0.01104605):0.02101469,((77:0.006040984,((76:0.005640746,75:0.01191074):0.005023283,78:0.008506935):0.002185808):0.003131085,16:0.01441332):0.008057559):0.006692741):0.004097891):0.02931694,55:0.05545969):0.001918641):0.002074384):0.003286113):0.003883092,56:0.08730663):3.574925E-5):0.02863408):0.003173948):0.03294515,(73:0.01715813,((36:6.618518E-6,6:0.001917904):0.02043662,(12:0.01774162,((((30:0.005441075,29:0.00958353):0.002355366,5:0.00911482):0.009500654,4:0.02816304):0.01518179,18:0.01312605):0.002005484):0.001346224):0.002002294):0.003588558):0.001069463):0.001522304,(85:0.03910446,((68:0.005851939,69:0.004798093):0.003115371,70:0.007663124):0.02260068):0.02601896):0.002349037):8.516057E-4,((37:0.04285207,86:0.02394605):0.001838296,((26:0.0088867,27:0.01376386):0.009491997,(24:0.004041536,25:0.01467808):0.009415633):0.008348624):0.006523272):0.002947819):7.022357E-4):0.004901561,(39:0.04172461,57:0.01998202):0.007064809):0.004199939,(((83:0.02697373,32:0.04288278):0.01170592,(13:0.02160829,60:0.02410917):0.03092966):0.001502313,((59:0.01548153,61:0.002905244):0.01517356,2:0.01663357):0.00394361):2.39726E-4,1:0.01619085);
[truncated: 5,317,348 more chars]
