# Supplementary material for: Eocene Loranthaceae pollen pushes back divergence ages for major splits in the family
Source: PeerJ. 2017 Jun 7;5:e3373. doi: 10.7717/peerj.3373 (PMC5466002; doi:10.7717/peerj.3373)
Supplement: Supplemental Information 8 — This archive includes all data and analysis files referred to in the main text and supplementary files that are needed to reproduce the shown results. See GuideToFiles.txt for naming schemes and contents of each subfolder included in this archive, and File S1 for analysis set-ups and further background information. [file peerj-05-3373-s008.zip › Step3_speciestrees/00b_cp.all.BSNet.20plus.nxs]

#nexus

BEGIN Taxa;
DIMENSIONS ntax=101;
TAXLABELS
[1] 'Decaisnina_signata'
[2] 'Atkinsonia_ligustrina'
[3] 'Tristerix_aphyllus'
[4] 'Helixanthera_coccinea'
[5] 'Agelanthus_sansibarensis'
[6] 'Diplatia_furcata'
[7] 'Tristerix_grandiflorus'
[8] 'Psittacanthus_calyculatus'
[9] 'Taxillus_chinensis'
[10] 'Tolypanthus_involucratus'
[11] 'Loxanthera_speciosa'
[12] 'Berhautia_senegalensis'
[13] 'Dendropemon_bicolor'
[14] 'Benthamina_alyxifolia'
[15] 'Tapinanthus_sp_OM825'
[16] 'Muellerina_celastroides'
[17] 'Emelianthe_panganensis'
[18] 'Baratranthus_axanthus'
[19] 'Plicosepalus_curviflorus'
[20] 'Amylotheca_subumbellata'
[21] 'Englerina_ramulosa'
[22] 'Dendrophthoe_vitellina'
[23] 'Loranthus_europaeus'
[24] 'Sogerianthe_sessiflora'
[25] 'Cecarria_obtusifolia'
[26] 'Ligaria_cuneifolia'
[27] 'Amylotheca_duthieana'
[28] 'Oncocalyx_schimperi'
[29] 'Scurrula_parasitica'
[30] 'Alepis_flavida'
[31] 'Tristerix_longebracteatus'
[32] 'Scurrula_ferruginea'
[33] 'Tristerix_pubescens'
[34] 'Lepidaria_oviceps'
[35] 'Bakerella_sp_Nickrent_4161'
[36] 'Decaisnina_brittenii'
[37] 'Lepidaria_sp_Nickrent_4044'
[38] 'Tapinanthus_constrictiflorus'
[39] 'Dendrophthoe_constricta'
[40] 'Cladocolea_gracilis'
[41] 'Struthanthus_woodsonii'
[42] 'Erianthemum_dregei'
[43] 'Lysiana_filifolia'
[44] 'Diplatia_grandibractea'
[45] 'Phthirusa_inorna'
[46] 'Gaiadendron_punctatum'
[47] 'Tupeia_antarctica'
[48] 'Oncocalyx_sulfureus'
[49] 'Moquiniella_rubra'
[50] 'Helixanthera_cylindrica'
[51] 'Amyema_cambagei'
[52] 'Macrosolen_melintangensis'
[53] 'Tristerix_peytonii'
[54] 'Nuytsia_floribunda'
[55] 'Tristerix_penduliflorus'
[56] 'Septulina_glauca'
[57] 'Tripodanthus_acutifolius'
[58] 'Socratina_bemarivensis'
[59] 'Tristerix_verticillatus'
[60] 'Cladocolea_mcvaughii'
[61] 'Vanwykia_remota'
[62] 'Decaisnina_congesta'
[63] 'Globimetula_dinklagei'
[64] 'Lysiana_maritima'
[65] 'Struthanthus_oerstedii'
[66] 'Tripodanthus_flagellaris'
[67] 'Dendrophthoe_longituba'
[68] 'Tristerix_chodatianus'
[69] 'Macrosolen_cochinchinensis'
[70] 'Cladocolea_cupulata'
[71] 'Loranthus_grewingkii'
[72] 'Dendrophthoe_curvata'
[73] 'Plicosepalus_sagittifolius'
[74] 'Struthanthus_sp_RE_5128_1'
[75] 'Peraxilla_tetrapetala'
[76] 'Helixanthera_parasitica'
[77] 'Notanthera_heterophylla'
[78] 'Loranthus_odoratus'
[79] 'Spragueanella_rhamnifolia'
[80] 'Oncella_ambigua'
[81] 'Helicanthes_elastica'
[82] 'Passovia_pyrifolia'
[83] 'Oliverella_rubroviridis'
[84] 'Tristerix_corymbosus'
[85] 'Dactyliophora_novaeguineae'
[86] 'Tristerix_peruvianus'
[87] 'Amyema_queenslandica'
[88] 'Scurrula_pulverulenta'
[89] 'Muellerina_eucalyptoides'
[90] 'Phragmanthera_crassicaulis'
[91] 'Tripodanthus_belmirensis'
[92] 'Ileostylus_micranthus'
[93] 'Phragmanthera_regularis'
[94] 'Psittacanthus_schiedeanus'
[95] 'Desmaria_mutabilis'
[96] 'Amyema_glabra'
[97] 'Oryctanthus_occidentalis'
[98] 'Decaisnina_triflora'
[99] 'Actinanthella_menyharthii'
[100] 'Struthanthus_orbicularis'
[101] 'Oedina_pendens'
;
END; [Taxa]

BEGIN Trees;
PROPERTIES rooted=yes;
[TREES]
[1] tree 't1'=[&R] ((((((Plicosepalus_sagittifolius:1.0,Bakerella_sp_Nickrent_4161:1.0):1.0,((((Septulina_glauca:1.0,Moquiniella_rubra:1.0):1.0,(Phragmanthera_crassicaulis:1.0,((Emelianthe_panganensis:1.0,(Phragmanthera_regularis:1.0,Globimetula_dinklagei:1.0):1.0):1.0,(Oliverella_rubroviridis:1.0,(Tapinanthus_sp_OM825:1.0,(Erianthemum_dregei:1.0,Spragueanella_rhamnifolia:1.0):1.0):1.0):1.0):1.0):1.0):1.0,((((((Amylotheca_subumbellata:1.0,Lysiana_maritima:1.0):1.0,(((Lysiana_filifolia:1.0,((Loxanthera_speciosa:1.0,Lepidaria_oviceps:1.0):1.0,(Amylotheca_duthieana:1.0,(((Decaisnina_brittenii:1.0,(Decaisnina_congesta:1.0,Decaisnina_signata:1.0):1.0):1.0,Decaisnina_triflora:1.0):1.0,((Macrosolen_melintangensis:1.0,Macrosolen_cochinchinensis:1.0):1.0,Lepidaria_sp_Nickrent_4044:1.0):1.0):1.0):1.0):1.0):1.0,(Alepis_flavida:1.0,Peraxilla_tetrapetala:1.0):1.0):1.0,(Gaiadendron_punctatum:1.0,Atkinsonia_ligustrina:1.0):1.0):1.0):1.0,((Tupeia_antarctica:1.0,((((Phthirusa_inorna:1.0,((Tripodanthus_belmirensis:1.0,Tripodanthus_flagellaris:1.0):1.0,Tripodanthus_acutifolius:1.0):1.0):1.0,((Passovia_pyrifolia:1.0,(Dendropemon_bicolor:1.0,Oryctanthus_occidentalis:1.0):1.0):1.0,((((Cladocolea_cupulata:1.0,Cladocolea_mcvaughii:1.0):1.0,(Struthanthus_woodsonii:1.0,(Cladocolea_gracilis:1.0,Struthanthus_sp_RE_5128_1:1.0):1.0):1.0):1.0,(Psittacanthus_schiedeanus:1.0,(Struthanthus_oerstedii:1.0,Struthanthus_orbicularis:1.0):1.0):1.0):1.0,Psittacanthus_calyculatus:1.0):1.0):1.0):1.0,Notanthera_heterophylla:1.0):1.0,((((Tristerix_peruvianus:1.0,Tristerix_chodatianus:1.0):1.0,((Tristerix_pubescens:1.0,(Tristerix_grandiflorus:1.0,Tristerix_longebracteatus:1.0):1.0):1.0,Tristerix_peytonii:1.0):1.0):1.0,(Tristerix_verticillatus:1.0,((Tristerix_aphyllus:1.0,Tristerix_corymbosus:1.0):1.0,Tristerix_penduliflorus:1.0):1.0):1.0):1.0,Ligaria_cuneifolia:1.0):1.0):1.0):1.0,(Desmaria_mutabilis:1.0,Nuytsia_floribunda:1.0):1.0):1.0):1.0,(((Cecarria_obtusifolia:1.0,Loranthus_odoratus:1.0):1.0,(Loranthus_grewingkii:1.0,Loranthus_europaeus:1.0):1.0):1.0,((Muellerina_eucalyptoides:1.0,Muellerina_celastroides:1.0):1.0,Ileostylus_micranthus:1.0):1.0):1.0):1.0,(((Benthamina_alyxifolia:1.0,(Dactyliophora_novaeguineae:1.0,(((Diplatia_furcata:1.0,Diplatia_grandibractea:1.0):1.0,Amyema_cambagei:1.0):1.0,Amyema_glabra:1.0):1.0):1.0):1.0,(Helicanthes_elastica:1.0,Amyema_queenslandica:1.0):1.0):1.0,Sogerianthe_sessiflora:1.0):1.0):1.0,((Helixanthera_parasitica:1.0,(Taxillus_chinensis:1.0,((Scurrula_ferruginea:1.0,Scurrula_parasitica:1.0):1.0,Scurrula_pulverulenta:1.0):1.0):1.0):1.0,Helixanthera_cylindrica:1.0):1.0):1.0):1.0,((Dendrophthoe_curvata:1.0,((Dendrophthoe_longituba:1.0,Dendrophthoe_vitellina:1.0):1.0,(Dendrophthoe_constricta:1.0,Helixanthera_coccinea:1.0):1.0):1.0):1.0,Tolypanthus_involucratus:1.0):1.0):1.0):1.0,(Socratina_bemarivensis:1.0,(Baratranthus_axanthus:1.0,Vanwykia_remota:1.0):1.0):1.0):1.0,(Plicosepalus_curviflorus:1.0,Oedina_pendens:1.0):1.0):1.0,((Englerina_ramulosa:1.0,(Oncocalyx_schimperi:1.0,Tapinanthus_constrictiflorus:1.0):1.0):1.0,(Agelanthus_sansibarensis:1.0,(Oncella_ambigua:1.0,Oncocalyx_sulfureus:1.0):1.0):1.0):1.0):1.0,Berhautia_senegalensis:1.0,Actinanthella_menyharthii:1.0);
[2] tree 't2'=[&R] ((Oedina_pendens:1.0,(((((((Dendrophthoe_longituba:1.0,Dendrophthoe_vitellina:1.0):1.0,Dendrophthoe_constricta:1.0):1.0,(Helixanthera_coccinea:1.0,Dendrophthoe_curvata:1.0):1.0):1.0,Tolypanthus_involucratus:1.0):1.0,((Plicosepalus_sagittifolius:1.0,(Baratranthus_axanthus:1.0,Bakerella_sp_Nickrent_4161:1.0):1.0):1.0,((Plicosepalus_curviflorus:1.0,((Moquiniella_rubra:1.0,((Emelianthe_panganensis:1.0,(Phragmanthera_regularis:1.0,Globimetula_dinklagei:1.0):1.0):1.0,(Oliverella_rubroviridis:1.0,(Erianthemum_dregei:1.0,Spragueanella_rhamnifolia:1.0):1.0):1.0):1.0):1.0,(Septulina_glauca:1.0,Phragmanthera_crassicaulis:1.0):1.0):1.0):1.0,((Helixanthera_cylindrica:1.0,(((Benthamina_alyxifolia:1.0,(Dactyliophora_novaeguineae:1.0,(Amyema_cambagei:1.0,(Amyema_glabra:1.0,(Diplatia_furcata:1.0,Diplatia_grandibractea:1.0):1.0):1.0):1.0):1.0):1.0,(Helicanthes_elastica:1.0,Amyema_queenslandica:1.0):1.0):1.0,Sogerianthe_sessiflora:1.0):1.0):1.0,(Tapinanthus_sp_OM825:1.0,((Helixanthera_parasitica:1.0,((Nuytsia_floribunda:1.0,((Desmaria_mutabilis:1.0,(((((Phthirusa_inorna:1.0,((Tripodanthus_belmirensis:1.0,Tripodanthus_flagellaris:1.0):1.0,Tripodanthus_acutifolius:1.0):1.0):1.0,(((Passovia_pyrifolia:1.0,(Dendropemon_bicolor:1.0,Oryctanthus_occidentalis:1.0):1.0):1.0,((((Struthanthus_sp_RE_5128_1:1.0,(Struthanthus_oerstedii:1.0,Struthanthus_orbicularis:1.0):1.0):1.0,Struthanthus_woodsonii:1.0):1.0,Cladocolea_gracilis:1.0):1.0,(Cladocolea_cupulata:1.0,Cladocolea_mcvaughii:1.0):1.0):1.0):1.0,Psittacanthus_schiedeanus:1.0):1.0):1.0,Psittacanthus_calyculatus:1.0):1.0,Notanthera_heterophylla:1.0):1.0,(((Tristerix_peytonii:1.0,(Tristerix_peruvianus:1.0,Tristerix_chodatianus:1.0):1.0):1.0,(Tristerix_pubescens:1.0,((Tristerix_verticillatus:1.0,((Tristerix_aphyllus:1.0,Tristerix_corymbosus:1.0):1.0,Tristerix_penduliflorus:1.0):1.0):1.0,(Tristerix_grandiflorus:1.0,Tristerix_longebracteatus:1.0):1.0):1.0):1.0):1.0,Ligaria_cuneifolia:1.0):1.0):1.0):1.0,(((Atkinsonia_ligustrina:1.0,Gaiadendron_punctatum:1.0):1.0,((Lepidaria_oviceps:1.0,(((((((Decaisnina_congesta:1.0,Decaisnina_signata:1.0):1.0,Decaisnina_brittenii:1.0):1.0,Decaisnina_triflora:1.0):1.0,((Macrosolen_melintangensis:1.0,Macrosolen_cochinchinensis:1.0):1.0,Lepidaria_sp_Nickrent_4044:1.0):1.0):1.0,Amylotheca_duthieana:1.0):1.0,((Lysiana_maritima:1.0,Lysiana_filifolia:1.0):1.0,Amylotheca_subumbellata:1.0):1.0):1.0,Loxanthera_speciosa:1.0):1.0):1.0,(Alepis_flavida:1.0,Peraxilla_tetrapetala:1.0):1.0):1.0):1.0,Tupeia_antarctica:1.0):1.0):1.0):1.0,(((Cecarria_obtusifolia:1.0,Loranthus_odoratus:1.0):1.0,(Loranthus_grewingkii:1.0,Loranthus_europaeus:1.0):1.0):1.0,((Muellerina_eucalyptoides:1.0,Muellerina_celastroides:1.0):1.0,Ileostylus_micranthus:1.0):1.0):1.0):1.0):1.0,(Taxillus_chinensis:1.0,((Scurrula_ferruginea:1.0,Scurrula_parasitica:1.0):1.0,Scurrula_pulverulenta:1.0):1.0):1.0):1.0):1.0):1.0):1.0):1.0):1.0,Vanwykia_remota:1.0):1.0,Socratina_bemarivensis:1.0):1.0):1.0,((Englerina_ramulosa:1.0,Tapinanthus_constrictiflorus:1.0):1.0,(Berhautia_senegalensis:1.0,(Oncocalyx_schimperi:1.0,(Agelanthus_sansibarensis:1.0,(Oncella_ambigua:1.0,Oncocalyx_sulfureus:1.0):1.0):1.0):1.0):1.0):1.0,Actinanthella_menyharthii:1.0);
[3] tree 't3'=[&R] ((Oedina_pendens:1.0,(((Plicosepalus_sagittifolius:1.0,(Baratranthus_axanthus:1.0,(Bakerella_sp_Nickrent_4161:1.0,Septulina_glauca:1.0):1.0):1.0):1.0,(((Plicosepalus_curviflorus:1.0,(((((Emelianthe_panganensis:1.0,Globimetula_dinklagei:1.0):1.0,(Oliverella_rubroviridis:1.0,(Tapinanthus_sp_OM825:1.0,(Erianthemum_dregei:1.0,Spragueanella_rhamnifolia:1.0):1.0):1.0):1.0):1.0,Phragmanthera_crassicaulis:1.0):1.0,Phragmanthera_regularis:1.0):1.0,Moquiniella_rubra:1.0):1.0):1.0,(((((Ligaria_cuneifolia:1.0,(((Desmaria_mutabilis:1.0,(((Nuytsia_floribunda:1.0,Atkinsonia_ligustrina:1.0):1.0,Gaiadendron_punctatum:1.0):1.0,(((Notanthera_heterophylla:1.0,(((Lysiana_maritima:1.0,Lysiana_filifolia:1.0):1.0,Amylotheca_subumbellata:1.0):1.0,((Lepidaria_oviceps:1.0,Loxanthera_speciosa:1.0):1.0,(((((Decaisnina_signata:1.0,Decaisnina_congesta:1.0):1.0,Decaisnina_brittenii:1.0):1.0,Decaisnina_triflora:1.0):1.0,((Macrosolen_melintangensis:1.0,Macrosolen_cochinchinensis:1.0):1.0,Lepidaria_sp_Nickrent_4044:1.0):1.0):1.0,Amylotheca_duthieana:1.0):1.0):1.0):1.0):1.0,(Alepis_flavida:1.0,Peraxilla_tetrapetala:1.0):1.0):1.0,Tupeia_antarctica:1.0):1.0):1.0):1.0,((Phthirusa_inorna:1.0,((((Tripodanthus_belmirensis:1.0,Tripodanthus_flagellaris:1.0):1.0,Tripodanthus_acutifolius:1.0):1.0,(Passovia_pyrifolia:1.0,(Dendropemon_bicolor:1.0,Oryctanthus_occidentalis:1.0):1.0):1.0):1.0,((Struthanthus_sp_RE_5128_1:1.0,(Cladocolea_gracilis:1.0,(Struthanthus_oerstedii:1.0,(Psittacanthus_schiedeanus:1.0,Struthanthus_orbicularis:1.0):1.0):1.0):1.0):1.0,(Struthanthus_woodsonii:1.0,(Cladocolea_cupulata:1.0,Cladocolea_mcvaughii:1.0):1.0):1.0):1.0):1.0):1.0,Psittacanthus_calyculatus:1.0):1.0):1.0,((Tristerix_verticillatus:1.0,((Tristerix_aphyllus:1.0,Tristerix_corymbosus:1.0):1.0,Tristerix_penduliflorus:1.0):1.0):1.0,(((Tristerix_grandiflorus:1.0,Tristerix_longebracteatus:1.0):1.0,Tristerix_pubescens:1.0):1.0,(Tristerix_peytonii:1.0,(Tristerix_peruvianus:1.0,Tristerix_chodatianus:1.0):1.0):1.0):1.0):1.0):1.0):1.0,(((Cecarria_obtusifolia:1.0,Loranthus_odoratus:1.0):1.0,(Loranthus_grewingkii:1.0,Loranthus_europaeus:1.0):1.0):1.0,((Muellerina_eucalyptoides:1.0,Muellerina_celastroides:1.0):1.0,Ileostylus_micranthus:1.0):1.0):1.0):1.0,Helixanthera_parasitica:1.0):1.0,((Benthamina_alyxifolia:1.0,(Amyema_cambagei:1.0,(Amyema_glabra:1.0,(Diplatia_furcata:1.0,Diplatia_grandibractea:1.0):1.0):1.0):1.0):1.0,((Dactyliophora_novaeguineae:1.0,Sogerianthe_sessiflora:1.0):1.0,(Helicanthes_elastica:1.0,Amyema_queenslandica:1.0):1.0):1.0):1.0):1.0,(Helixanthera_cylindrica:1.0,(Taxillus_chinensis:1.0,((Scurrula_ferruginea:1.0,Scurrula_parasitica:1.0):1.0,Scurrula_pulverulenta:1.0):1.0):1.0):1.0):1.0):1.0,(Tolypanthus_involucratus:1.0,(((Dendrophthoe_longituba:1.0,Dendrophthoe_vitellina:1.0):1.0,(Dendrophthoe_constricta:1.0,Helixanthera_coccinea:1.0):1.0):1.0,Dendrophthoe_curvata:1.0):1.0):1.0):1.0):1.0,(Vanwykia_remota:1.0,Socratina_bemarivensis:1.0):1.0):1.0):1.0,((Oncocalyx_schimperi:1.0,(Agelanthus_sansibarensis:1.0,(Oncella_ambigua:1.0,Oncocalyx_sulfureus:1.0):1.0):1.0):1.0,((Englerina_ramulosa:1.0,Tapinanthus_constrictiflorus:1.0):1.0,Berhautia_senegalensis:1.0):1.0):1.0,Actinanthella_menyharthii:1.0);
[4] tree 't4'=[&R] (Berhautia_senegalensis:1.0,(((Oncocalyx_schimperi:1.0,(Agelanthus_sansibarensis:1.0,(Oncella_ambigua:1.0,Oncocalyx_sulfureus:1.0):1.0):1.0):1.0,(Englerina_ramulosa:1.0,Tapinanthus_constrictiflorus:1.0):1.0):1.0,((Plicosepalus_curviflorus:1.0,Oedina_pendens:1.0):1.0,(((Plicosepalus_sagittifolius:1.0,(((((Globimetula_dinklagei:1.0,(Oliverella_rubroviridis:1.0,(Tapinanthus_sp_OM825:1.0,(Erianthemum_dregei:1.0,Spragueanella_rhamnifolia:1.0):1.0):1.0):1.0):1.0,(Emelianthe_panganensis:1.0,(Septulina_glauca:1.0,Phragmanthera_crassicaulis:1.0):1.0):1.0):1.0,Phragmanthera_regularis:1.0):1.0,Moquiniella_rubra:1.0):1.0,(((((((Tristerix_verticillatus:1.0,((Tristerix_aphyllus:1.0,Tristerix_corymbosus:1.0):1.0,Tristerix_penduliflorus:1.0):1.0):1.0,(((Tristerix_grandiflorus:1.0,Tristerix_longebracteatus:1.0):1.0,Tristerix_pubescens:1.0):1.0,(Tristerix_peytonii:1.0,(Tristerix_peruvianus:1.0,Tristerix_chodatianus:1.0):1.0):1.0):1.0):1.0,(Ligaria_cuneifolia:1.0,(((Nuytsia_floribunda:1.0,(Atkinsonia_ligustrina:1.0,Gaiadendron_punctatum:1.0):1.0):1.0,Tupeia_antarctica:1.0):1.0,(((((((((Decaisnina_signata:1.0,Decaisnina_congesta:1.0):1.0,Decaisnina_brittenii:1.0):1.0,Decaisnina_triflora:1.0):1.0,((Macrosolen_melintangensis:1.0,Macrosolen_cochinchinensis:1.0):1.0,Lepidaria_sp_Nickrent_4044:1.0):1.0):1.0,Amylotheca_duthieana:1.0):1.0,(Lepidaria_oviceps:1.0,Loxanthera_speciosa:1.0):1.0):1.0,((Lysiana_maritima:1.0,Lysiana_filifolia:1.0):1.0,Amylotheca_subumbellata:1.0):1.0):1.0,(Alepis_flavida:1.0,Peraxilla_tetrapetala:1.0):1.0):1.0,(((((Tripodanthus_flagellaris:1.0,Tripodanthus_acutifolius:1.0):1.0,(Tripodanthus_belmirensis:1.0,(Passovia_pyrifolia:1.0,(Dendropemon_bicolor:1.0,Oryctanthus_occidentalis:1.0):1.0):1.0):1.0):1.0,(Psittacanthus_calyculatus:1.0,((Struthanthus_sp_RE_5128_1:1.0,(Cladocolea_gracilis:1.0,(Struthanthus_oerstedii:1.0,(Psittacanthus_schiedeanus:1.0,Struthanthus_orbicularis:1.0):1.0):1.0):1.0):1.0,(Struthanthus_woodsonii:1.0,(Cladocolea_cupulata:1.0,Cladocolea_mcvaughii:1.0):1.0):1.0):1.0):1.0):1.0,Phthirusa_inorna:1.0):1.0,(Notanthera_heterophylla:1.0,Desmaria_mutabilis:1.0):1.0):1.0):1.0):1.0):1.0):1.0,(((Cecarria_obtusifolia:1.0,Loranthus_odoratus:1.0):1.0,(Loranthus_grewingkii:1.0,Loranthus_europaeus:1.0):1.0):1.0,((Muellerina_eucalyptoides:1.0,Muellerina_celastroides:1.0):1.0,Ileostylus_micranthus:1.0):1.0):1.0):1.0,(((Benthamina_alyxifolia:1.0,(Dactyliophora_novaeguineae:1.0,(Amyema_glabra:1.0,(Diplatia_grandibractea:1.0,(Diplatia_furcata:1.0,Amyema_cambagei:1.0):1.0):1.0):1.0):1.0):1.0,(Helicanthes_elastica:1.0,Amyema_queenslandica:1.0):1.0):1.0,Sogerianthe_sessiflora:1.0):1.0):1.0,Bakerella_sp_Nickrent_4161:1.0):1.0,(Helixanthera_cylindrica:1.0,(Helixanthera_parasitica:1.0,(Taxillus_chinensis:1.0,((Scurrula_ferruginea:1.0,Scurrula_parasitica:1.0):1.0,Scurrula_pulverulenta:1.0):1.0):1.0):1.0):1.0):1.0):1.0):1.0,(Tolypanthus_involucratus:1.0,(Helixanthera_coccinea:1.0,((Dendrophthoe_curvata:1.0,(Dendrophthoe_vitellina:1.0,Dendrophthoe_longituba:1.0):1.0):1.0,Dendrophthoe_constricta:1.0):1.0):1.0):1.0):1.0,((Baratranthus_axanthus:1.0,Vanwykia_remota:1.0):1.0,Socratina_bemarivensis:1.0):1.0):1.0):1.0):1.0,Actinanthella_menyharthii:1.0);
[5] tree 't5'=[&R] (Berhautia_senegalensis:1.0,(((Oedina_pendens:1.0,((((((Dendrophthoe_curvata:1.0,Tolypanthus_involucratus:1.0):1.0,(((Dendrophthoe_vitellina:1.0,Dendrophthoe_longituba:1.0):1.0,Dendrophthoe_constricta:1.0):1.0,Helixanthera_coccinea:1.0):1.0):1.0,Plicosepalus_sagittifolius:1.0):1.0,(((((((Emelianthe_panganensis:1.0,(Phragmanthera_regularis:1.0,Globimetula_dinklagei:1.0):1.0):1.0,(Oliverella_rubroviridis:1.0,(Tapinanthus_sp_OM825:1.0,(Erianthemum_dregei:1.0,Spragueanella_rhamnifolia:1.0):1.0):1.0):1.0):1.0,(Septulina_glauca:1.0,Phragmanthera_crassicaulis:1.0):1.0):1.0,Moquiniella_rubra:1.0):1.0,(((((((Notanthera_heterophylla:1.0,((((((Decaisnina_signata:1.0,Decaisnina_congesta:1.0):1.0,Decaisnina_brittenii:1.0):1.0,Decaisnina_triflora:1.0):1.0,((Macrosolen_melintangensis:1.0,Macrosolen_cochinchinensis:1.0):1.0,(Lepidaria_oviceps:1.0,Lepidaria_sp_Nickrent_4044:1.0):1.0):1.0):1.0,((((Lysiana_maritima:1.0,Lysiana_filifolia:1.0):1.0,Amylotheca_subumbellata:1.0):1.0,Amylotheca_duthieana:1.0):1.0,Loxanthera_speciosa:1.0):1.0):1.0,(Alepis_flavida:1.0,Peraxilla_tetrapetala:1.0):1.0):1.0):1.0,Desmaria_mutabilis:1.0):1.0,(Gaiadendron_punctatum:1.0,(Nuytsia_floribunda:1.0,Atkinsonia_ligustrina:1.0):1.0):1.0):1.0,((((Tristerix_verticillatus:1.0,((Tristerix_aphyllus:1.0,Tristerix_corymbosus:1.0):1.0,Tristerix_penduliflorus:1.0):1.0):1.0,((Tristerix_peytonii:1.0,(Tristerix_grandiflorus:1.0,(Tristerix_pubescens:1.0,Tristerix_longebracteatus:1.0):1.0):1.0):1.0,(Tristerix_peruvianus:1.0,Tristerix_chodatianus:1.0):1.0):1.0):1.0,Ligaria_cuneifolia:1.0):1.0,(((Passovia_pyrifolia:1.0,(Dendropemon_bicolor:1.0,Oryctanthus_occidentalis:1.0):1.0):1.0,((Psittacanthus_calyculatus:1.0,((Struthanthus_woodsonii:1.0,(Struthanthus_sp_RE_5128_1:1.0,(Struthanthus_oerstedii:1.0,(Psittacanthus_schiedeanus:1.0,Struthanthus_orbicularis:1.0):1.0):1.0):1.0):1.0,Cladocolea_gracilis:1.0):1.0):1.0,(Cladocolea_cupulata:1.0,Cladocolea_mcvaughii:1.0):1.0):1.0):1.0,((Tripodanthus_belmirensis:1.0,(Tripodanthus_flagellaris:1.0,Tripodanthus_acutifolius:1.0):1.0):1.0,Phthirusa_inorna:1.0):1.0):1.0):1.0):1.0,Tupeia_antarctica:1.0):1.0,(((Cecarria_obtusifolia:1.0,Loranthus_odoratus:1.0):1.0,(Loranthus_grewingkii:1.0,Loranthus_europaeus:1.0):1.0):1.0,(Helixanthera_parasitica:1.0,((Muellerina_eucalyptoides:1.0,Muellerina_celastroides:1.0):1.0,Ileostylus_micranthus:1.0):1.0):1.0):1.0):1.0,(Taxillus_chinensis:1.0,((Scurrula_ferruginea:1.0,Scurrula_parasitica:1.0):1.0,Scurrula_pulverulenta:1.0):1.0):1.0):1.0):1.0,((((Benthamina_alyxifolia:1.0,(Dactyliophora_novaeguineae:1.0,(Amyema_glabra:1.0,(Diplatia_grandibractea:1.0,(Diplatia_furcata:1.0,Amyema_cambagei:1.0):1.0):1.0):1.0):1.0):1.0,(Helicanthes_elastica:1.0,Amyema_queenslandica:1.0):1.0):1.0,Sogerianthe_sessiflora:1.0):1.0,Helixanthera_cylindrica:1.0):1.0):1.0,Bakerella_sp_Nickrent_4161:1.0):1.0):1.0,Plicosepalus_curviflorus:1.0):1.0,(Vanwykia_remota:1.0,Socratina_bemarivensis:1.0):1.0):1.0):1.0,Baratranthus_axanthus:1.0):1.0,((Agelanthus_sansibarensis:1.0,(Oncella_ambigua:1.0,Oncocalyx_sulfureus:1.0):1.0):1.0,((Oncocalyx_schimperi:1.0,Englerina_ramulosa:1.0):1.0,Tapinanthus_constrictiflorus:1.0):1.0):1.0):1.0,Actinanthella_menyharthii:1.0);
[6] tree 't6'=[&R] (Berhautia_senegalensis:1.0,(((Englerina_ramulosa:1.0,Tapinanthus_constrictiflorus:1.0):1.0,(Oncocalyx_schimperi:1.0,(Agelanthus_sansibarensis:1.0,(Oncella_ambigua:1.0,Oncocalyx_sulfureus:1.0):1.0):1.0):1.0):1.0,(Oedina_pendens:1.0,(((Tolypanthus_involucratus:1.0,(((Dendrophthoe_curvata:1.0,(Dendrophthoe_vitellina:1.0,Dendrophthoe_longituba:1.0):1.0):1.0,Dendrophthoe_constricta:1.0):1.0,Helixanthera_coccinea:1.0):1.0):1.0,((Plicosepalus_sagittifolius:1.0,Bakerella_sp_Nickrent_4161:1.0):1.0,(((Plicosepalus_curviflorus:1.0,(Phragmanthera_regularis:1.0,(Moquiniella_rubra:1.0,((Emelianthe_panganensis:1.0,(Globimetula_dinklagei:1.0,(Oliverella_rubroviridis:1.0,(Tapinanthus_sp_OM825:1.0,(Erianthemum_dregei:1.0,Spragueanella_rhamnifolia:1.0):1.0):1.0):1.0):1.0):1.0,(Septulina_glauca:1.0,Phragmanthera_crassicaulis:1.0):1.0):1.0):1.0):1.0):1.0,(((((((((((Amylotheca_duthieana:1.0,((((Decaisnina_signata:1.0,Decaisnina_congesta:1.0):1.0,Decaisnina_brittenii:1.0):1.0,Decaisnina_triflora:1.0):1.0,((Macrosolen_melintangensis:1.0,Macrosolen_cochinchinensis:1.0):1.0,Lepidaria_sp_Nickrent_4044:1.0):1.0):1.0):1.0,((Lysiana_maritima:1.0,Lysiana_filifolia:1.0):1.0,Amylotheca_subumbellata:1.0):1.0):1.0,Loxanthera_speciosa:1.0):1.0,Lepidaria_oviceps:1.0):1.0,(Alepis_flavida:1.0,Peraxilla_tetrapetala:1.0):1.0):1.0,Desmaria_mutabilis:1.0):1.0,(Gaiadendron_punctatum:1.0,(Nuytsia_floribunda:1.0,Atkinsonia_ligustrina:1.0):1.0):1.0):1.0,(((Notanthera_heterophylla:1.0,(((Tristerix_aphyllus:1.0,Tristerix_corymbosus:1.0):1.0,Tristerix_penduliflorus:1.0):1.0,(((Tristerix_pubescens:1.0,(Tristerix_longebracteatus:1.0,Tristerix_grandiflorus:1.0):1.0):1.0,((Tristerix_peruvianus:1.0,Tristerix_chodatianus:1.0):1.0,Tristerix_peytonii:1.0):1.0):1.0,Tristerix_verticillatus:1.0):1.0):1.0):1.0,Ligaria_cuneifolia:1.0):1.0,(((Passovia_pyrifolia:1.0,(Dendropemon_bicolor:1.0,Oryctanthus_occidentalis:1.0):1.0):1.0,((Psittacanthus_calyculatus:1.0,((((Cladocolea_cupulata:1.0,Cladocolea_mcvaughii:1.0):1.0,Struthanthus_woodsonii:1.0):1.0,(Struthanthus_sp_RE_5128_1:1.0,(Struthanthus_oerstedii:1.0,Struthanthus_orbicularis:1.0):1.0):1.0):1.0,Cladocolea_gracilis:1.0):1.0):1.0,Psittacanthus_schiedeanus:1.0):1.0):1.0,((Tripodanthus_acutifolius:1.0,(Tripodanthus_belmirensis:1.0,Tripodanthus_flagellaris:1.0):1.0):1.0,Phthirusa_inorna:1.0):1.0):1.0):1.0):1.0,Tupeia_antarctica:1.0):1.0,((Cecarria_obtusifolia:1.0,(Loranthus_odoratus:1.0,(Loranthus_grewingkii:1.0,Loranthus_europaeus:1.0):1.0):1.0):1.0,((Muellerina_eucalyptoides:1.0,Muellerina_celastroides:1.0):1.0,Ileostylus_micranthus:1.0):1.0):1.0):1.0,(Helixanthera_parasitica:1.0,(Taxillus_chinensis:1.0,((Scurrula_ferruginea:1.0,Scurrula_parasitica:1.0):1.0,Scurrula_pulverulenta:1.0):1.0):1.0):1.0):1.0):1.0,((((Benthamina_alyxifolia:1.0,(Dactyliophora_novaeguineae:1.0,((Amyema_glabra:1.0,(Diplatia_grandibractea:1.0,Diplatia_furcata:1.0):1.0):1.0,Amyema_cambagei:1.0):1.0):1.0):1.0,(Helicanthes_elastica:1.0,Amyema_queenslandica:1.0):1.0):1.0,Sogerianthe_sessiflora:1.0):1.0,Helixanthera_cylindrica:1.0):1.0):1.0):1.0):1.0,((Baratranthus_axanthus:1.0,Vanwykia_remota:1.0):1.0,Socratina_bemarivensis:1.0):1.0):1.0):1.0):1.0,Actinanthella_menyharthii:1.0);
[7] tree 't7'=[&R] (((Berhautia_senegalensis:1.0,(Englerina_ramulosa:1.0,Tapinanthus_constrictiflorus:1.0):1.0):1.0,(Oncocalyx_schimperi:1.0,(Agelanthus_sansibarensis:1.0,(Oncella_ambigua:1.0,Oncocalyx_sulfureus:1.0):1.0):1.0):1.0):1.0,((Oedina_pendens:1.0,(((Tolypanthus_involucratus:1.0,(((Dendrophthoe_vitellina:1.0,Dendrophthoe_longituba:1.0):1.0,Dendrophthoe_constricta:1.0):1.0,(Dendrophthoe_curvata:1.0,Helixanthera_coccinea:1.0):1.0):1.0):1.0,(((Plicosepalus_sagittifolius:1.0,Bakerella_sp_Nickrent_4161:1.0):1.0,((Phragmanthera_regularis:1.0,(((Oliverella_rubroviridis:1.0,(Tapinanthus_sp_OM825:1.0,(Erianthemum_dregei:1.0,Spragueanella_rhamnifolia:1.0):1.0):1.0):1.0,(Emelianthe_panganensis:1.0,(Septulina_glauca:1.0,Globimetula_dinklagei:1.0):1.0):1.0):1.0,Phragmanthera_crassicaulis:1.0):1.0):1.0,(Plicosepalus_curviflorus:1.0,Moquiniella_rubra:1.0):1.0):1.0):1.0,(((((((Desmaria_mutabilis:1.0,(((((Tristerix_aphyllus:1.0,Tristerix_corymbosus:1.0):1.0,Tristerix_penduliflorus:1.0):1.0,(((Tristerix_pubescens:1.0,(Tristerix_longebracteatus:1.0,Tristerix_grandiflorus:1.0):1.0):1.0,((Tristerix_peruvianus:1.0,Tristerix_chodatianus:1.0):1.0,Tristerix_peytonii:1.0):1.0):1.0,Tristerix_verticillatus:1.0):1.0):1.0,Ligaria_cuneifolia:1.0):1.0,(((Psittacanthus_calyculatus:1.0,(((Cladocolea_gracilis:1.0,Struthanthus_sp_RE_5128_1:1.0):1.0,(Struthanthus_woodsonii:1.0,(Struthanthus_oerstedii:1.0,Struthanthus_orbicularis:1.0):1.0):1.0):1.0,(Cladocolea_cupulata:1.0,Cladocolea_mcvaughii:1.0):1.0):1.0):1.0,((Tripodanthus_acutifolius:1.0,(Tripodanthus_belmirensis:1.0,Tripodanthus_flagellaris:1.0):1.0):1.0,(Phthirusa_inorna:1.0,(Passovia_pyrifolia:1.0,(Dendropemon_bicolor:1.0,Oryctanthus_occidentalis:1.0):1.0):1.0):1.0):1.0):1.0,Psittacanthus_schiedeanus:1.0):1.0):1.0):1.0,(((Notanthera_heterophylla:1.0,((Amylotheca_duthieana:1.0,(Lepidaria_oviceps:1.0,Loxanthera_speciosa:1.0):1.0):1.0,(((((Decaisnina_signata:1.0,Decaisnina_congesta:1.0):1.0,Decaisnina_brittenii:1.0):1.0,Decaisnina_triflora:1.0):1.0,(Lysiana_maritima:1.0,Lysiana_filifolia:1.0):1.0):1.0,(Amylotheca_subumbellata:1.0,((Macrosolen_melintangensis:1.0,Macrosolen_cochinchinensis:1.0):1.0,Lepidaria_sp_Nickrent_4044:1.0):1.0):1.0):1.0):1.0):1.0,(Alepis_flavida:1.0,Peraxilla_tetrapetala:1.0):1.0):1.0,Atkinsonia_ligustrina:1.0):1.0):1.0,(Gaiadendron_punctatum:1.0,Tupeia_antarctica:1.0):1.0):1.0,Nuytsia_floribunda:1.0):1.0,((Cecarria_obtusifolia:1.0,(Loranthus_odoratus:1.0,(Loranthus_grewingkii:1.0,Loranthus_europaeus:1.0):1.0):1.0):1.0,((Muellerina_eucalyptoides:1.0,Muellerina_celastroides:1.0):1.0,Ileostylus_micranthus:1.0):1.0):1.0):1.0,(((Benthamina_alyxifolia:1.0,(Dactyliophora_novaeguineae:1.0,((Amyema_cambagei:1.0,Diplatia_grandibractea:1.0):1.0,(Diplatia_furcata:1.0,Amyema_glabra:1.0):1.0):1.0):1.0):1.0,(Helicanthes_elastica:1.0,Amyema_queenslandica:1.0):1.0):1.0,Sogerianthe_sessiflora:1.0):1.0):1.0,(Helixanthera_cylindrica:1.0,(Helixanthera_parasitica:1.0,(Taxillus_chinensis:1.0,(Scurrula_ferruginea:1.0,(Scurrula_parasitica:1.0,Scurrula_pulverulenta:1.0):1.0):1.0):1.0):1.0):1.0):1.0):1.0):1.0,(Vanwykia_remota:1.0,Socratina_bemarivensis:1.0):1.0):1.0):1.0,Baratranthus_axanthus:1.0):1.0,Actinanthella_menyharthii:1.0);
[8] tree 't8'=[&R] (Socratina_bemarivensis:1.0,(((Agelanthus_sansibarensis:1.0,((Oncella_ambigua:1.0,Oncocalyx_sulfureus:1.0):1.0,Oncocalyx_schimperi:1.0):1.0):1.0,(Englerina_ramulosa:1.0,Tapinanthus_constrictiflorus:1.0):1.0):1.0,(Berhautia_senegalensis:1.0,(((Septulina_glauca:1.0,Phragmanthera_crassicaulis:1.0):1.0,((Moquiniella_rubra:1.0,Phragmanthera_regularis:1.0):1.0,((Oliverella_rubroviridis:1.0,(Tapinanthus_sp_OM825:1.0,(Erianthemum_dregei:1.0,Spragueanella_rhamnifolia:1.0):1.0):1.0):1.0,(Emelianthe_panganensis:1.0,Globimetula_dinklagei:1.0):1.0):1.0):1.0):1.0,(((Plicosepalus_sagittifolius:1.0,((Oedina_pendens:1.0,(Baratranthus_axanthus:1.0,Vanwykia_remota:1.0):1.0):1.0,Bakerella_sp_Nickrent_4161:1.0):1.0):1.0,((((Plicosepalus_curviflorus:1.0,Helixanthera_parasitica:1.0):1.0,((((((((((Decaisnina_signata:1.0,Decaisnina_congesta:1.0):1.0,Decaisnina_brittenii:1.0):1.0,Decaisnina_triflora:1.0):1.0,(Amylotheca_subumbellata:1.0,(Lysiana_maritima:1.0,Lysiana_filifolia:1.0):1.0):1.0):1.0,(((Lepidaria_oviceps:1.0,((Macrosolen_melintangensis:1.0,Macrosolen_cochinchinensis:1.0):1.0,Lepidaria_sp_Nickrent_4044:1.0):1.0):1.0,Amylotheca_duthieana:1.0):1.0,Loxanthera_speciosa:1.0):1.0):1.0,(Alepis_flavida:1.0,Peraxilla_tetrapetala:1.0):1.0):1.0,Atkinsonia_ligustrina:1.0):1.0,(((Tupeia_antarctica:1.0,(((Psittacanthus_calyculatus:1.0,((((Cladocolea_gracilis:1.0,(Struthanthus_oerstedii:1.0,Struthanthus_orbicularis:1.0):1.0):1.0,Struthanthus_woodsonii:1.0):1.0,Struthanthus_sp_RE_5128_1:1.0):1.0,(Cladocolea_cupulata:1.0,Cladocolea_mcvaughii:1.0):1.0):1.0):1.0,(Psittacanthus_schiedeanus:1.0,(Oryctanthus_occidentalis:1.0,(Passovia_pyrifolia:1.0,Dendropemon_bicolor:1.0):1.0):1.0):1.0):1.0,(Phthirusa_inorna:1.0,((Tripodanthus_acutifolius:1.0,Tripodanthus_belmirensis:1.0):1.0,Tripodanthus_flagellaris:1.0):1.0):1.0):1.0):1.0,(Notanthera_heterophylla:1.0,(Desmaria_mutabilis:1.0,Nuytsia_floribunda:1.0):1.0):1.0):1.0,Gaiadendron_punctatum:1.0):1.0):1.0,((Tristerix_penduliflorus:1.0,(((Tristerix_aphyllus:1.0,Tristerix_corymbosus:1.0):1.0,((Tristerix_peytonii:1.0,((Tristerix_pubescens:1.0,Tristerix_longebracteatus:1.0):1.0,Tristerix_grandiflorus:1.0):1.0):1.0,(Tristerix_peruvianus:1.0,Tristerix_chodatianus:1.0):1.0):1.0):1.0,Tristerix_verticillatus:1.0):1.0):1.0,Ligaria_cuneifolia:1.0):1.0):1.0,((Cecarria_obtusifolia:1.0,(Loranthus_odoratus:1.0,(Loranthus_grewingkii:1.0,Loranthus_europaeus:1.0):1.0):1.0):1.0,((Muellerina_eucalyptoides:1.0,Muellerina_celastroides:1.0):1.0,Ileostylus_micranthus:1.0):1.0):1.0):1.0):1.0,(((Benthamina_alyxifolia:1.0,(Dactyliophora_novaeguineae:1.0,((Diplatia_furcata:1.0,(Diplatia_grandibractea:1.0,Amyema_cambagei:1.0):1.0):1.0,Amyema_glabra:1.0):1.0):1.0):1.0,(Helicanthes_elastica:1.0,Amyema_queenslandica:1.0):1.0):1.0,Sogerianthe_sessiflora:1.0):1.0):1.0,(Helixanthera_cylindrica:1.0,(Taxillus_chinensis:1.0,(Scurrula_pulverulenta:1.0,(Scurrula_ferruginea:1.0,Scurrula_parasitica:1.0):1.0):1.0):1.0):1.0):1.0):1.0,(Tolypanthus_involucratus:1.0,((Dendrophthoe_constricta:1.0,(Helixanthera_coccinea:1.0,(Dendrophthoe_longituba:1.0,Dendrophthoe_vitellina:1.0):1.0):1.0):1.0,Dendrophthoe_curvata:1.0):1.0):1.0):1.0):1.0):1.0):1.0,Actinanthella_menyharthii:1.0);
[9] tree 't9'=[&R] ((((Englerina_ramulosa:1.0,Tapinanthus_constrictiflorus:1.0):1.0,(Berhautia_senegalensis:1.0,Oncocalyx_schimperi:1.0):1.0):1.0,(Agelanthus_sansibarensis:1.0,(Oncella_ambigua:1.0,Oncocalyx_sulfureus:1.0):1.0):1.0):1.0,((((((((Benthamina_alyxifolia:1.0,(Dactyliophora_novaeguineae:1.0,((Amyema_cambagei:1.0,(Diplatia_furcata:1.0,Diplatia_grandibractea:1.0):1.0):1.0,Amyema_glabra:1.0):1.0):1.0):1.0,(Helicanthes_elastica:1.0,Amyema_queenslandica:1.0):1.0):1.0,Sogerianthe_sessiflora:1.0):1.0,((Phragmanthera_regularis:1.0,((Helixanthera_parasitica:1.0,Taxillus_chinensis:1.0):1.0,(Scurrula_pulverulenta:1.0,(Scurrula_ferruginea:1.0,Scurrula_parasitica:1.0):1.0):1.0):1.0):1.0,((Atkinsonia_ligustrina:1.0,((((((Notanthera_heterophylla:1.0,Tupeia_antarctica:1.0):1.0,(Ligaria_cuneifolia:1.0,((((Tristerix_aphyllus:1.0,Tristerix_corymbosus:1.0):1.0,Tristerix_penduliflorus:1.0):1.0,((((Tristerix_grandiflorus:1.0,(Tristerix_pubescens:1.0,Tristerix_longebracteatus:1.0):1.0):1.0,Tristerix_peytonii:1.0):1.0,(Tristerix_peruvianus:1.0,Tristerix_chodatianus:1.0):1.0):1.0,Tristerix_verticillatus:1.0):1.0):1.0,Desmaria_mutabilis:1.0):1.0):1.0):1.0,(((Tripodanthus_acutifolius:1.0,Tripodanthus_flagellaris:1.0):1.0,((Psittacanthus_calyculatus:1.0,((Cladocolea_gracilis:1.0,((Cladocolea_cupulata:1.0,Cladocolea_mcvaughii:1.0):1.0,(Struthanthus_oerstedii:1.0,Struthanthus_orbicularis:1.0):1.0):1.0):1.0,(Struthanthus_woodsonii:1.0,Struthanthus_sp_RE_5128_1:1.0):1.0):1.0):1.0,(Phthirusa_inorna:1.0,(Tripodanthus_belmirensis:1.0,(Passovia_pyrifolia:1.0,(Dendropemon_bicolor:1.0,Oryctanthus_occidentalis:1.0):1.0):1.0):1.0):1.0):1.0):1.0,Psittacanthus_schiedeanus:1.0):1.0):1.0,Nuytsia_floribunda:1.0):1.0,Gaiadendron_punctatum:1.0):1.0,(((Amylotheca_subumbellata:1.0,(Lysiana_maritima:1.0,Lysiana_filifolia:1.0):1.0):1.0,((Amylotheca_duthieana:1.0,((((Decaisnina_signata:1.0,Decaisnina_congesta:1.0):1.0,Decaisnina_brittenii:1.0):1.0,Decaisnina_triflora:1.0):1.0,((Macrosolen_melintangensis:1.0,Macrosolen_cochinchinensis:1.0):1.0,Lepidaria_sp_Nickrent_4044:1.0):1.0):1.0):1.0,(Lepidaria_oviceps:1.0,Loxanthera_speciosa:1.0):1.0):1.0):1.0,(Alepis_flavida:1.0,Peraxilla_tetrapetala:1.0):1.0):1.0):1.0):1.0,((Loranthus_odoratus:1.0,((Loranthus_grewingkii:1.0,Loranthus_europaeus:1.0):1.0,Cecarria_obtusifolia:1.0):1.0):1.0,((Muellerina_eucalyptoides:1.0,Muellerina_celastroides:1.0):1.0,Ileostylus_micranthus:1.0):1.0):1.0):1.0):1.0):1.0,((Plicosepalus_curviflorus:1.0,(Phragmanthera_crassicaulis:1.0,((Oliverella_rubroviridis:1.0,(Tapinanthus_sp_OM825:1.0,(Erianthemum_dregei:1.0,Spragueanella_rhamnifolia:1.0):1.0):1.0):1.0,(Emelianthe_panganensis:1.0,(Septulina_glauca:1.0,Globimetula_dinklagei:1.0):1.0):1.0):1.0):1.0):1.0,Moquiniella_rubra:1.0):1.0):1.0,(Helixanthera_cylindrica:1.0,(Tolypanthus_involucratus:1.0,((Dendrophthoe_curvata:1.0,Helixanthera_coccinea:1.0):1.0,((Dendrophthoe_longituba:1.0,Dendrophthoe_vitellina:1.0):1.0,Dendrophthoe_constricta:1.0):1.0):1.0):1.0):1.0):1.0,(Plicosepalus_sagittifolius:1.0,((Oedina_pendens:1.0,(Baratranthus_axanthus:1.0,Vanwykia_remota:1.0):1.0):1.0,Bakerella_sp_Nickrent_4161:1.0):1.0):1.0):1.0,Socratina_bemarivensis:1.0):1.0,Actinanthella_menyharthii:1.0);
[10] tree 't10'=[&R] (Berhautia_senegalensis:1.0,(((((((Socratina_bemarivensis:1.0,Vanwykia_remota:1.0):1.0,Baratranthus_axanthus:1.0):1.0,(((Tolypanthus_involucratus:1.0,((Dendrophthoe_curvata:1.0,Helixanthera_coccinea:1.0):1.0,((Dendrophthoe_longituba:1.0,Dendrophthoe_vitellina:1.0):1.0,Dendrophthoe_constricta:1.0):1.0):1.0):1.0,(((((Taxillus_chinensis:1.0,(Scurrula_pulverulenta:1.0,(Scurrula_ferruginea:1.0,Scurrula_parasitica:1.0):1.0):1.0):1.0,Helixanthera_parasitica:1.0):1.0,(Helixanthera_cylindrica:1.0,(((((Desmaria_mutabilis:1.0,(Ligaria_cuneifolia:1.0,((((Tristerix_grandiflorus:1.0,Tristerix_longebracteatus:1.0):1.0,Tristerix_pubescens:1.0):1.0,(Tristerix_peytonii:1.0,(Tristerix_peruvianus:1.0,Tristerix_chodatianus:1.0):1.0):1.0):1.0,(Tristerix_verticillatus:1.0,((Tristerix_aphyllus:1.0,Tristerix_corymbosus:1.0):1.0,Tristerix_penduliflorus:1.0):1.0):1.0):1.0):1.0):1.0,(((((Cladocolea_gracilis:1.0,Struthanthus_sp_RE_5128_1:1.0):1.0,((Struthanthus_oerstedii:1.0,Struthanthus_orbicularis:1.0):1.0,Struthanthus_woodsonii:1.0):1.0):1.0,((((Cladocolea_cupulata:1.0,Cladocolea_mcvaughii:1.0):1.0,Psittacanthus_calyculatus:1.0):1.0,((Passovia_pyrifolia:1.0,Phthirusa_inorna:1.0):1.0,(Dendropemon_bicolor:1.0,Oryctanthus_occidentalis:1.0):1.0):1.0):1.0,(Tripodanthus_acutifolius:1.0,(Tripodanthus_belmirensis:1.0,Tripodanthus_flagellaris:1.0):1.0):1.0):1.0):1.0,Psittacanthus_schiedeanus:1.0):1.0,Notanthera_heterophylla:1.0):1.0):1.0,(Tupeia_antarctica:1.0,((Atkinsonia_ligustrina:1.0,Nuytsia_floribunda:1.0):1.0,((((Amylotheca_subumbellata:1.0,(Lysiana_maritima:1.0,Lysiana_filifolia:1.0):1.0):1.0,((Amylotheca_duthieana:1.0,((((Decaisnina_signata:1.0,Decaisnina_congesta:1.0):1.0,Decaisnina_brittenii:1.0):1.0,Decaisnina_triflora:1.0):1.0,((Macrosolen_melintangensis:1.0,Macrosolen_cochinchinensis:1.0):1.0,Lepidaria_sp_Nickrent_4044:1.0):1.0):1.0):1.0,Loxanthera_speciosa:1.0):1.0):1.0,Lepidaria_oviceps:1.0):1.0,(Alepis_flavida:1.0,Peraxilla_tetrapetala:1.0):1.0):1.0):1.0):1.0):1.0,Gaiadendron_punctatum:1.0):1.0,((Cecarria_obtusifolia:1.0,(Loranthus_odoratus:1.0,(Loranthus_grewingkii:1.0,Loranthus_europaeus:1.0):1.0):1.0):1.0,((Muellerina_eucalyptoides:1.0,Muellerina_celastroides:1.0):1.0,Ileostylus_micranthus:1.0):1.0):1.0):1.0):1.0):1.0,(((Benthamina_alyxifolia:1.0,(Dactyliophora_novaeguineae:1.0,((Amyema_cambagei:1.0,(Diplatia_furcata:1.0,Diplatia_grandibractea:1.0):1.0):1.0,Amyema_glabra:1.0):1.0):1.0):1.0,(Helicanthes_elastica:1.0,Amyema_queenslandica:1.0):1.0):1.0,Sogerianthe_sessiflora:1.0):1.0):1.0,((((Plicosepalus_curviflorus:1.0,(Oliverella_rubroviridis:1.0,(Tapinanthus_sp_OM825:1.0,(Erianthemum_dregei:1.0,Spragueanella_rhamnifolia:1.0):1.0):1.0):1.0):1.0,(Emelianthe_panganensis:1.0,(Phragmanthera_regularis:1.0,Globimetula_dinklagei:1.0):1.0):1.0):1.0,(Septulina_glauca:1.0,Phragmanthera_crassicaulis:1.0):1.0):1.0,Moquiniella_rubra:1.0):1.0):1.0):1.0,(Bakerella_sp_Nickrent_4161:1.0,Plicosepalus_sagittifolius:1.0):1.0):1.0):1.0,Oedina_pendens:1.0):1.0,Oncocalyx_schimperi:1.0):1.0,(Agelanthus_sansibarensis:1.0,(Oncella_ambigua:1.0,Oncocalyx_sulfureus:1.0):1.0):1.0):1.0,(Englerina_ramulosa:1.0,Tapinanthus_constrictiflorus:1.0):1.0):1.0,Actinanthella_menyharthii:1.0);
[11] tree 't11'=[&R] (Berhautia_senegalensis:1.0,(((Englerina_ramulosa:1.0,Tapinanthus_constrictiflorus:1.0):1.0,(((Oncocalyx_sulfureus:1.0,Oncella_ambigua:1.0):1.0,Agelanthus_sansibarensis:1.0):1.0,Oncocalyx_schimperi:1.0):1.0):1.0,((((Vanwykia_remota:1.0,(Helixanthera_parasitica:1.0,Socratina_bemarivensis:1.0):1.0):1.0,((((Tolypanthus_involucratus:1.0,(Plicosepalus_sagittifolius:1.0,(Dendrophthoe_curvata:1.0,Helixanthera_coccinea:1.0):1.0):1.0):1.0,(Dendrophthoe_constricta:1.0,(Dendrophthoe_longituba:1.0,Dendrophthoe_vitellina:1.0):1.0):1.0):1.0,Bakerella_sp_Nickrent_4161:1.0):1.0,(((Phragmanthera_regularis:1.0,(Phragmanthera_crassicaulis:1.0,((Emelianthe_panganensis:1.0,(Septulina_glauca:1.0,Globimetula_dinklagei:1.0):1.0):1.0,((Tapinanthus_sp_OM825:1.0,(Erianthemum_dregei:1.0,Spragueanella_rhamnifolia:1.0):1.0):1.0,Oliverella_rubroviridis:1.0):1.0):1.0):1.0):1.0,Moquiniella_rubra:1.0):1.0,((Taxillus_chinensis:1.0,(Scurrula_pulverulenta:1.0,(Scurrula_ferruginea:1.0,Scurrula_parasitica:1.0):1.0):1.0):1.0,(Helixanthera_cylindrica:1.0,((Plicosepalus_curviflorus:1.0,((((Muellerina_celastroides:1.0,Muellerina_eucalyptoides:1.0):1.0,Ileostylus_micranthus:1.0):1.0,(Cecarria_obtusifolia:1.0,(Loranthus_odoratus:1.0,(Loranthus_grewingkii:1.0,Loranthus_europaeus:1.0):1.0):1.0):1.0):1.0,(Nuytsia_floribunda:1.0,(Gaiadendron_punctatum:1.0,((((((((Phthirusa_inorna:1.0,((Tripodanthus_acutifolius:1.0,Tripodanthus_belmirensis:1.0):1.0,Tripodanthus_flagellaris:1.0):1.0):1.0,(Passovia_pyrifolia:1.0,(Dendropemon_bicolor:1.0,Oryctanthus_occidentalis:1.0):1.0):1.0):1.0,((Struthanthus_oerstedii:1.0,Struthanthus_orbicularis:1.0):1.0,(Struthanthus_woodsonii:1.0,((Cladocolea_cupulata:1.0,Cladocolea_mcvaughii:1.0):1.0,(Cladocolea_gracilis:1.0,Struthanthus_sp_RE_5128_1:1.0):1.0):1.0):1.0):1.0):1.0,Psittacanthus_calyculatus:1.0):1.0,Psittacanthus_schiedeanus:1.0):1.0,((Desmaria_mutabilis:1.0,(((Tristerix_corymbosus:1.0,Tristerix_aphyllus:1.0):1.0,(Tristerix_verticillatus:1.0,Tristerix_penduliflorus:1.0):1.0):1.0,(((Tristerix_pubescens:1.0,Tristerix_longebracteatus:1.0):1.0,(Tristerix_grandiflorus:1.0,Tristerix_peytonii:1.0):1.0):1.0,(Tristerix_peruvianus:1.0,Tristerix_chodatianus:1.0):1.0):1.0):1.0):1.0,Ligaria_cuneifolia:1.0):1.0):1.0,(((Peraxilla_tetrapetala:1.0,Alepis_flavida:1.0):1.0,(Notanthera_heterophylla:1.0,(((Decaisnina_triflora:1.0,((Decaisnina_congesta:1.0,Decaisnina_signata:1.0):1.0,Decaisnina_brittenii:1.0):1.0):1.0,((Amylotheca_duthieana:1.0,(Macrosolen_melintangensis:1.0,Macrosolen_cochinchinensis:1.0):1.0):1.0,Lepidaria_sp_Nickrent_4044:1.0):1.0):1.0,((Amylotheca_subumbellata:1.0,(Lysiana_maritima:1.0,Lysiana_filifolia:1.0):1.0):1.0,(Lepidaria_oviceps:1.0,Loxanthera_speciosa:1.0):1.0):1.0):1.0):1.0):1.0,Atkinsonia_ligustrina:1.0):1.0):1.0,Tupeia_antarctica:1.0):1.0):1.0):1.0):1.0):1.0,((Amyema_cambagei:1.0,Sogerianthe_sessiflora:1.0):1.0,((Benthamina_alyxifolia:1.0,(Dactyliophora_novaeguineae:1.0,((Diplatia_grandibractea:1.0,Diplatia_furcata:1.0):1.0,Amyema_glabra:1.0):1.0):1.0):1.0,(Helicanthes_elastica:1.0,Amyema_queenslandica:1.0):1.0):1.0):1.0):1.0):1.0):1.0):1.0):1.0):1.0,Oedina_pendens:1.0):1.0,Baratranthus_axanthus:1.0):1.0):1.0,Actinanthella_menyharthii:1.0);
[12] tree 't12'=[&R] (Berhautia_senegalensis:1.0,((((Oncocalyx_schimperi:1.0,Englerina_ramulosa:1.0):1.0,Tapinanthus_constrictiflorus:1.0):1.0,((Oncocalyx_sulfureus:1.0,Oncella_ambigua:1.0):1.0,Agelanthus_sansibarensis:1.0):1.0):1.0,((((Baratranthus_axanthus:1.0,Vanwykia_remota:1.0):1.0,Socratina_bemarivensis:1.0):1.0,(((Dendrophthoe_curvata:1.0,(Helixanthera_coccinea:1.0,(Dendrophthoe_constricta:1.0,(Dendrophthoe_longituba:1.0,Dendrophthoe_vitellina:1.0):1.0):1.0):1.0):1.0,((Plicosepalus_curviflorus:1.0,((Phragmanthera_regularis:1.0,(Phragmanthera_crassicaulis:1.0,(Emelianthe_panganensis:1.0,(Globimetula_dinklagei:1.0,((Tapinanthus_sp_OM825:1.0,(Erianthemum_dregei:1.0,Spragueanella_rhamnifolia:1.0):1.0):1.0,Oliverella_rubroviridis:1.0):1.0):1.0):1.0):1.0):1.0,(Septulina_glauca:1.0,Moquiniella_rubra:1.0):1.0):1.0):1.0,(((Sogerianthe_sessiflora:1.0,((Benthamina_alyxifolia:1.0,(Dactyliophora_novaeguineae:1.0,(((Amyema_cambagei:1.0,Diplatia_grandibractea:1.0):1.0,Diplatia_furcata:1.0):1.0,Amyema_glabra:1.0):1.0):1.0):1.0,(Helicanthes_elastica:1.0,Amyema_queenslandica:1.0):1.0):1.0):1.0,(Helixanthera_cylindrica:1.0,(Helixanthera_parasitica:1.0,((((Muellerina_celastroides:1.0,Muellerina_eucalyptoides:1.0):1.0,Ileostylus_micranthus:1.0):1.0,(Cecarria_obtusifolia:1.0,(Loranthus_odoratus:1.0,(Loranthus_grewingkii:1.0,Loranthus_europaeus:1.0):1.0):1.0):1.0):1.0,(Nuytsia_floribunda:1.0,(Gaiadendron_punctatum:1.0,(((((Peraxilla_tetrapetala:1.0,Alepis_flavida:1.0):1.0,((Lepidaria_oviceps:1.0,Loxanthera_speciosa:1.0):1.0,(((Decaisnina_triflora:1.0,((Decaisnina_congesta:1.0,Decaisnina_signata:1.0):1.0,Decaisnina_brittenii:1.0):1.0):1.0,((Macrosolen_melintangensis:1.0,Macrosolen_cochinchinensis:1.0):1.0,Lepidaria_sp_Nickrent_4044:1.0):1.0):1.0,(Amylotheca_duthieana:1.0,(Amylotheca_subumbellata:1.0,(Lysiana_maritima:1.0,Lysiana_filifolia:1.0):1.0):1.0):1.0):1.0):1.0):1.0,(((((Phthirusa_inorna:1.0,((Tripodanthus_acutifolius:1.0,Tripodanthus_belmirensis:1.0):1.0,Tripodanthus_flagellaris:1.0):1.0):1.0,((Passovia_pyrifolia:1.0,(Dendropemon_bicolor:1.0,Oryctanthus_occidentalis:1.0):1.0):1.0,((Struthanthus_oerstedii:1.0,(Psittacanthus_schiedeanus:1.0,Struthanthus_orbicularis:1.0):1.0):1.0,(Struthanthus_woodsonii:1.0,((Cladocolea_cupulata:1.0,Cladocolea_mcvaughii:1.0):1.0,(Cladocolea_gracilis:1.0,Struthanthus_sp_RE_5128_1:1.0):1.0):1.0):1.0):1.0):1.0):1.0,Psittacanthus_calyculatus:1.0):1.0,Ligaria_cuneifolia:1.0):1.0,Notanthera_heterophylla:1.0):1.0):1.0,(Desmaria_mutabilis:1.0,Atkinsonia_ligustrina:1.0):1.0):1.0,((((Tristerix_corymbosus:1.0,Tristerix_aphyllus:1.0):1.0,Tristerix_penduliflorus:1.0):1.0,(Tristerix_verticillatus:1.0,((Tristerix_grandiflorus:1.0,(Tristerix_longebracteatus:1.0,Tristerix_pubescens:1.0):1.0):1.0,(Tristerix_peytonii:1.0,(Tristerix_peruvianus:1.0,Tristerix_chodatianus:1.0):1.0):1.0):1.0):1.0):1.0,Tupeia_antarctica:1.0):1.0):1.0):1.0):1.0):1.0):1.0):1.0):1.0,(Taxillus_chinensis:1.0,(Scurrula_pulverulenta:1.0,(Scurrula_ferruginea:1.0,Scurrula_parasitica:1.0):1.0):1.0):1.0):1.0):1.0):1.0,((Plicosepalus_sagittifolius:1.0,Bakerella_sp_Nickrent_4161:1.0):1.0,Tolypanthus_involucratus:1.0):1.0):1.0):1.0,Oedina_pendens:1.0):1.0):1.0,Actinanthella_menyharthii:1.0);
[13] tree 't13'=[&R] (((((Vanwykia_remota:1.0,Socratina_bemarivensis:1.0):1.0,(((Tolypanthus_involucratus:1.0,Dendrophthoe_curvata:1.0):1.0,(Helixanthera_coccinea:1.0,(Dendrophthoe_constricta:1.0,(Dendrophthoe_longituba:1.0,Dendrophthoe_vitellina:1.0):1.0):1.0):1.0):1.0,((((Moquiniella_rubra:1.0,(((Tapinanthus_sp_OM825:1.0,(Erianthemum_dregei:1.0,Spragueanella_rhamnifolia:1.0):1.0):1.0,Oliverella_rubroviridis:1.0):1.0,(Emelianthe_panganensis:1.0,Globimetula_dinklagei:1.0):1.0):1.0):1.0,(Phragmanthera_crassicaulis:1.0,Septulina_glauca:1.0):1.0):1.0,(((Sogerianthe_sessiflora:1.0,((Benthamina_alyxifolia:1.0,(Dactyliophora_novaeguineae:1.0,(((Amyema_cambagei:1.0,Diplatia_grandibractea:1.0):1.0,Diplatia_furcata:1.0):1.0,Amyema_glabra:1.0):1.0):1.0):1.0,(Helicanthes_elastica:1.0,Amyema_queenslandica:1.0):1.0):1.0):1.0,Helixanthera_cylindrica:1.0):1.0,((Phragmanthera_regularis:1.0,((((Muellerina_celastroides:1.0,Muellerina_eucalyptoides:1.0):1.0,Ileostylus_micranthus:1.0):1.0,(Cecarria_obtusifolia:1.0,(Loranthus_odoratus:1.0,(Loranthus_grewingkii:1.0,Loranthus_europaeus:1.0):1.0):1.0):1.0):1.0,(((Tristerix_verticillatus:1.0,(Tristerix_penduliflorus:1.0,(Tristerix_corymbosus:1.0,Tristerix_aphyllus:1.0):1.0):1.0):1.0,((Tristerix_peytonii:1.0,(Tristerix_peruvianus:1.0,Tristerix_chodatianus:1.0):1.0):1.0,((Tristerix_grandiflorus:1.0,Tristerix_longebracteatus:1.0):1.0,Tristerix_pubescens:1.0):1.0):1.0):1.0,((((Peraxilla_tetrapetala:1.0,Alepis_flavida:1.0):1.0,((Loxanthera_speciosa:1.0,(Amylotheca_duthieana:1.0,(((Macrosolen_melintangensis:1.0,Macrosolen_cochinchinensis:1.0):1.0,Lepidaria_sp_Nickrent_4044:1.0):1.0,(Decaisnina_triflora:1.0,((Decaisnina_signata:1.0,Decaisnina_congesta:1.0):1.0,Decaisnina_brittenii:1.0):1.0):1.0):1.0):1.0):1.0,(Amylotheca_subumbellata:1.0,(Lysiana_maritima:1.0,Lysiana_filifolia:1.0):1.0):1.0):1.0):1.0,((Gaiadendron_punctatum:1.0,(((Desmaria_mutabilis:1.0,((((((Passovia_pyrifolia:1.0,(Dendropemon_bicolor:1.0,Oryctanthus_occidentalis:1.0):1.0):1.0,((Cladocolea_cupulata:1.0,Cladocolea_mcvaughii:1.0):1.0,(((Struthanthus_oerstedii:1.0,Struthanthus_orbicularis:1.0):1.0,(Cladocolea_gracilis:1.0,Struthanthus_sp_RE_5128_1:1.0):1.0):1.0,Struthanthus_woodsonii:1.0):1.0):1.0):1.0,(Psittacanthus_calyculatus:1.0,(Phthirusa_inorna:1.0,((Tripodanthus_belmirensis:1.0,Tripodanthus_flagellaris:1.0):1.0,Tripodanthus_acutifolius:1.0):1.0):1.0):1.0):1.0,Psittacanthus_schiedeanus:1.0):1.0,Ligaria_cuneifolia:1.0):1.0,Notanthera_heterophylla:1.0):1.0):1.0,Nuytsia_floribunda:1.0):1.0,Lepidaria_oviceps:1.0):1.0):1.0,Atkinsonia_ligustrina:1.0):1.0):1.0,Tupeia_antarctica:1.0):1.0):1.0):1.0):1.0,(((Helixanthera_parasitica:1.0,Taxillus_chinensis:1.0):1.0,(Scurrula_ferruginea:1.0,(Scurrula_parasitica:1.0,Scurrula_pulverulenta:1.0):1.0):1.0):1.0,Plicosepalus_curviflorus:1.0):1.0):1.0):1.0):1.0,(Plicosepalus_sagittifolius:1.0,Bakerella_sp_Nickrent_4161:1.0):1.0):1.0):1.0):1.0,Oedina_pendens:1.0):1.0,Baratranthus_axanthus:1.0):1.0,(((Oncocalyx_sulfureus:1.0,Oncella_ambigua:1.0):1.0,Agelanthus_sansibarensis:1.0):1.0,(Oncocalyx_schimperi:1.0,(Berhautia_senegalensis:1.0,(Englerina_ramulosa:1.0,Tapinanthus_constrictiflorus:1.0):1.0):1.0):1.0):1.0,Actinanthella_menyharthii:1.0);
[14] tree 't14'=[&R] (((Socratina_bemarivensis:1.0,((((Tolypanthus_involucratus:1.0,Dendrophthoe_curvata:1.0):1.0,(Helixanthera_coccinea:1.0,(Dendrophthoe_constricta:1.0,(Dendrophthoe_longituba:1.0,Dendrophthoe_vitellina:1.0):1.0):1.0):1.0):1.0,((Vanwykia_remota:1.0,Plicosepalus_sagittifolius:1.0):1.0,(Plicosepalus_curviflorus:1.0,((Baratranthus_axanthus:1.0,Septulina_glauca:1.0):1.0,Bakerella_sp_Nickrent_4161:1.0):1.0):1.0):1.0):1.0,((Moquiniella_rubra:1.0,(Phragmanthera_crassicaulis:1.0,(((Tapinanthus_sp_OM825:1.0,(Erianthemum_dregei:1.0,Spragueanella_rhamnifolia:1.0):1.0):1.0,Oliverella_rubroviridis:1.0):1.0,(Emelianthe_panganensis:1.0,Globimetula_dinklagei:1.0):1.0):1.0):1.0):1.0,((Helixanthera_cylindrica:1.0,((Helixanthera_parasitica:1.0,Phragmanthera_regularis:1.0):1.0,((((Muellerina_celastroides:1.0,Muellerina_eucalyptoides:1.0):1.0,Ileostylus_micranthus:1.0):1.0,(Cecarria_obtusifolia:1.0,(Loranthus_odoratus:1.0,(Loranthus_grewingkii:1.0,Loranthus_europaeus:1.0):1.0):1.0):1.0):1.0,(Nuytsia_floribunda:1.0,((Tupeia_antarctica:1.0,((Gaiadendron_punctatum:1.0,Atkinsonia_ligustrina:1.0):1.0,(((Notanthera_heterophylla:1.0,((Peraxilla_tetrapetala:1.0,Alepis_flavida:1.0):1.0,((Amylotheca_duthieana:1.0,(((Macrosolen_melintangensis:1.0,Macrosolen_cochinchinensis:1.0):1.0,Lepidaria_sp_Nickrent_4044:1.0):1.0,(Decaisnina_triflora:1.0,((Decaisnina_signata:1.0,Decaisnina_congesta:1.0):1.0,Decaisnina_brittenii:1.0):1.0):1.0):1.0):1.0,((Amylotheca_subumbellata:1.0,(Lysiana_maritima:1.0,Lysiana_filifolia:1.0):1.0):1.0,(Lepidaria_oviceps:1.0,Loxanthera_speciosa:1.0):1.0):1.0):1.0):1.0):1.0,((((Struthanthus_oerstedii:1.0,Struthanthus_orbicularis:1.0):1.0,(((Cladocolea_cupulata:1.0,Cladocolea_mcvaughii:1.0):1.0,(Cladocolea_gracilis:1.0,Struthanthus_sp_RE_5128_1:1.0):1.0):1.0,Struthanthus_woodsonii:1.0):1.0):1.0,(Phthirusa_inorna:1.0,((((Psittacanthus_schiedeanus:1.0,Tripodanthus_belmirensis:1.0):1.0,Tripodanthus_flagellaris:1.0):1.0,Tripodanthus_acutifolius:1.0):1.0,(Passovia_pyrifolia:1.0,(Dendropemon_bicolor:1.0,Oryctanthus_occidentalis:1.0):1.0):1.0):1.0):1.0):1.0,Psittacanthus_calyculatus:1.0):1.0):1.0,Desmaria_mutabilis:1.0):1.0):1.0):1.0,(((Tristerix_peruvianus:1.0,Tristerix_chodatianus:1.0):1.0,((((Tristerix_grandiflorus:1.0,Tristerix_longebracteatus:1.0):1.0,Tristerix_pubescens:1.0):1.0,(Tristerix_verticillatus:1.0,(Tristerix_penduliflorus:1.0,(Tristerix_corymbosus:1.0,Tristerix_aphyllus:1.0):1.0):1.0):1.0):1.0,Tristerix_peytonii:1.0):1.0):1.0,Ligaria_cuneifolia:1.0):1.0):1.0):1.0):1.0):1.0):1.0,((Taxillus_chinensis:1.0,(Scurrula_pulverulenta:1.0,(Scurrula_ferruginea:1.0,Scurrula_parasitica:1.0):1.0):1.0):1.0,(Sogerianthe_sessiflora:1.0,((Benthamina_alyxifolia:1.0,(Dactyliophora_novaeguineae:1.0,(((Diplatia_grandibractea:1.0,Diplatia_furcata:1.0):1.0,Amyema_glabra:1.0):1.0,Amyema_cambagei:1.0):1.0):1.0):1.0,(Helicanthes_elastica:1.0,Amyema_queenslandica:1.0):1.0):1.0):1.0):1.0):1.0):1.0):1.0):1.0,Oedina_pendens:1.0):1.0,((Englerina_ramulosa:1.0,(Oncocalyx_schimperi:1.0,Tapinanthus_constrictiflorus:1.0):1.0):1.0,(((Oncocalyx_sulfureus:1.0,Oncella_ambigua:1.0):1.0,Agelanthus_sansibarensis:1.0):1.0,Berhautia_senegalensis:1.0):1.0):1.0,Actinanthella_menyharthii:1.0);
[15] tree 't15'=[&R] (Berhautia_senegalensis:1.0,(((((Helixanthera_parasitica:1.0,Socratina_bemarivensis:1.0):1.0,((Tolypanthus_involucratus:1.0,(Dendrophthoe_curvata:1.0,(Helixanthera_coccinea:1.0,(Dendrophthoe_constricta:1.0,(Dendrophthoe_longituba:1.0,Dendrophthoe_vitellina:1.0):1.0):1.0):1.0):1.0):1.0,((Moquiniella_rubra:1.0,((Globimetula_dinklagei:1.0,Phragmanthera_crassicaulis:1.0):1.0,(((Tapinanthus_sp_OM825:1.0,(Erianthemum_dregei:1.0,Spragueanella_rhamnifolia:1.0):1.0):1.0,Oliverella_rubroviridis:1.0):1.0,Emelianthe_panganensis:1.0):1.0):1.0):1.0,((Vanwykia_remota:1.0,(Plicosepalus_sagittifolius:1.0,((Baratranthus_axanthus:1.0,Septulina_glauca:1.0):1.0,Bakerella_sp_Nickrent_4161:1.0):1.0):1.0):1.0,(Helixanthera_cylindrica:1.0,((Taxillus_chinensis:1.0,(Scurrula_ferruginea:1.0,(Scurrula_parasitica:1.0,Scurrula_pulverulenta:1.0):1.0):1.0):1.0,((Plicosepalus_curviflorus:1.0,(Phragmanthera_regularis:1.0,((((Muellerina_celastroides:1.0,Muellerina_eucalyptoides:1.0):1.0,Ileostylus_micranthus:1.0):1.0,((Loranthus_grewingkii:1.0,Loranthus_europaeus:1.0):1.0,(Cecarria_obtusifolia:1.0,Loranthus_odoratus:1.0):1.0):1.0):1.0,(Nuytsia_floribunda:1.0,((Atkinsonia_ligustrina:1.0,((((Tupeia_antarctica:1.0,Notanthera_heterophylla:1.0):1.0,((((Tristerix_verticillatus:1.0,(Tristerix_penduliflorus:1.0,(Tristerix_corymbosus:1.0,Tristerix_aphyllus:1.0):1.0):1.0):1.0,(((Tristerix_peruvianus:1.0,Tristerix_chodatianus:1.0):1.0,(Tristerix_pubescens:1.0,(Tristerix_grandiflorus:1.0,Tristerix_longebracteatus:1.0):1.0):1.0):1.0,Tristerix_peytonii:1.0):1.0):1.0,Ligaria_cuneifolia:1.0):1.0,Desmaria_mutabilis:1.0):1.0):1.0,((((Amylotheca_duthieana:1.0,(((Macrosolen_melintangensis:1.0,Macrosolen_cochinchinensis:1.0):1.0,Lepidaria_sp_Nickrent_4044:1.0):1.0,(Decaisnina_triflora:1.0,((Decaisnina_signata:1.0,Decaisnina_congesta:1.0):1.0,Decaisnina_brittenii:1.0):1.0):1.0):1.0):1.0,(Lepidaria_oviceps:1.0,Loxanthera_speciosa:1.0):1.0):1.0,(Amylotheca_subumbellata:1.0,(Lysiana_maritima:1.0,Lysiana_filifolia:1.0):1.0):1.0):1.0,(Peraxilla_tetrapetala:1.0,Alepis_flavida:1.0):1.0):1.0):1.0,Gaiadendron_punctatum:1.0):1.0):1.0,((((Passovia_pyrifolia:1.0,(Dendropemon_bicolor:1.0,Oryctanthus_occidentalis:1.0):1.0):1.0,(Psittacanthus_calyculatus:1.0,((Cladocolea_cupulata:1.0,Cladocolea_mcvaughii:1.0):1.0,((Struthanthus_woodsonii:1.0,(Cladocolea_gracilis:1.0,(Struthanthus_oerstedii:1.0,Struthanthus_orbicularis:1.0):1.0):1.0):1.0,Struthanthus_sp_RE_5128_1:1.0):1.0):1.0):1.0):1.0,Psittacanthus_schiedeanus:1.0):1.0,(Phthirusa_inorna:1.0,((Tripodanthus_belmirensis:1.0,Tripodanthus_flagellaris:1.0):1.0,Tripodanthus_acutifolius:1.0):1.0):1.0):1.0):1.0):1.0):1.0):1.0):1.0,(Sogerianthe_sessiflora:1.0,((Benthamina_alyxifolia:1.0,(Dactyliophora_novaeguineae:1.0,(((Amyema_cambagei:1.0,Diplatia_grandibractea:1.0):1.0,Diplatia_furcata:1.0):1.0,Amyema_glabra:1.0):1.0):1.0):1.0,(Helicanthes_elastica:1.0,Amyema_queenslandica:1.0):1.0):1.0):1.0):1.0):1.0):1.0):1.0):1.0):1.0):1.0,Oedina_pendens:1.0):1.0,(Englerina_ramulosa:1.0,(Oncocalyx_schimperi:1.0,Tapinanthus_constrictiflorus:1.0):1.0):1.0):1.0,((Oncocalyx_sulfureus:1.0,Oncella_ambigua:1.0):1.0,Agelanthus_sansibarensis:1.0):1.0):1.0,Actinanthella_menyharthii:1.0);
[16] tree 't16'=[&R] (Berhautia_senegalensis:1.0,((Englerina_ramulosa:1.0,Tapinanthus_constrictiflorus:1.0):1.0,((Oncocalyx_schimperi:1.0,((Oncocalyx_sulfureus:1.0,Oncella_ambigua:1.0):1.0,Agelanthus_sansibarensis:1.0):1.0):1.0,((((Baratranthus_axanthus:1.0,Vanwykia_remota:1.0):1.0,Socratina_bemarivensis:1.0):1.0,((((Helixanthera_cylindrica:1.0,(((((Muellerina_celastroides:1.0,Muellerina_eucalyptoides:1.0):1.0,Ileostylus_micranthus:1.0):1.0,((Loranthus_grewingkii:1.0,Loranthus_europaeus:1.0):1.0,(Cecarria_obtusifolia:1.0,Loranthus_odoratus:1.0):1.0):1.0):1.0,(((Tupeia_antarctica:1.0,Atkinsonia_ligustrina:1.0):1.0,((((Amylotheca_duthieana:1.0,(((Macrosolen_melintangensis:1.0,Macrosolen_cochinchinensis:1.0):1.0,Lepidaria_sp_Nickrent_4044:1.0):1.0,(Decaisnina_triflora:1.0,((Decaisnina_signata:1.0,Decaisnina_congesta:1.0):1.0,Decaisnina_brittenii:1.0):1.0):1.0):1.0):1.0,Loxanthera_speciosa:1.0):1.0,(Amylotheca_subumbellata:1.0,(Lysiana_maritima:1.0,Lysiana_filifolia:1.0):1.0):1.0):1.0,(Peraxilla_tetrapetala:1.0,Alepis_flavida:1.0):1.0):1.0):1.0,((((((Psittacanthus_calyculatus:1.0,((Cladocolea_cupulata:1.0,Cladocolea_mcvaughii:1.0):1.0,((((Psittacanthus_schiedeanus:1.0,Cladocolea_gracilis:1.0):1.0,(Struthanthus_oerstedii:1.0,Struthanthus_orbicularis:1.0):1.0):1.0,Struthanthus_woodsonii:1.0):1.0,Struthanthus_sp_RE_5128_1:1.0):1.0):1.0):1.0,(Phthirusa_inorna:1.0,(Passovia_pyrifolia:1.0,(Dendropemon_bicolor:1.0,Oryctanthus_occidentalis:1.0):1.0):1.0):1.0):1.0,(Tripodanthus_belmirensis:1.0,(Tripodanthus_flagellaris:1.0,Tripodanthus_acutifolius:1.0):1.0):1.0):1.0,(((Tristerix_verticillatus:1.0,(Tristerix_penduliflorus:1.0,(Tristerix_corymbosus:1.0,Tristerix_aphyllus:1.0):1.0):1.0):1.0,((Tristerix_peruvianus:1.0,Tristerix_chodatianus:1.0):1.0,((Tristerix_grandiflorus:1.0,(Tristerix_longebracteatus:1.0,Tristerix_pubescens:1.0):1.0):1.0,Tristerix_peytonii:1.0):1.0):1.0):1.0,Ligaria_cuneifolia:1.0):1.0):1.0,(Notanthera_heterophylla:1.0,Desmaria_mutabilis:1.0):1.0):1.0,((Lepidaria_oviceps:1.0,Nuytsia_floribunda:1.0):1.0,Gaiadendron_punctatum:1.0):1.0):1.0):1.0):1.0,(Sogerianthe_sessiflora:1.0,((Benthamina_alyxifolia:1.0,(Dactyliophora_novaeguineae:1.0,(((Amyema_cambagei:1.0,Diplatia_grandibractea:1.0):1.0,Diplatia_furcata:1.0):1.0,Amyema_glabra:1.0):1.0):1.0):1.0,(Helicanthes_elastica:1.0,Amyema_queenslandica:1.0):1.0):1.0):1.0):1.0):1.0,(Helixanthera_parasitica:1.0,(Taxillus_chinensis:1.0,(Scurrula_pulverulenta:1.0,(Scurrula_ferruginea:1.0,Scurrula_parasitica:1.0):1.0):1.0):1.0):1.0):1.0,(((Septulina_glauca:1.0,Phragmanthera_crassicaulis:1.0):1.0,(Moquiniella_rubra:1.0,((Plicosepalus_curviflorus:1.0,Emelianthe_panganensis:1.0):1.0,((Phragmanthera_regularis:1.0,Globimetula_dinklagei:1.0):1.0,((Erianthemum_dregei:1.0,Spragueanella_rhamnifolia:1.0):1.0,(Oliverella_rubroviridis:1.0,Tapinanthus_sp_OM825:1.0):1.0):1.0):1.0):1.0):1.0):1.0,(Plicosepalus_sagittifolius:1.0,Bakerella_sp_Nickrent_4161:1.0):1.0):1.0):1.0,(Tolypanthus_involucratus:1.0,(Dendrophthoe_curvata:1.0,(Helixanthera_coccinea:1.0,(Dendrophthoe_constricta:1.0,(Dendrophthoe_longituba:1.0,Dendrophthoe_vitellina:1.0):1.0):1.0):1.0):1.0):1.0):1.0):1.0,Oedina_pendens:1.0):1.0):1.0):1.0,Actinanthella_menyharthii:1.0);
[17] tree 't17'=[&R] (Berhautia_senegalensis:1.0,(((((Vanwykia_remota:1.0,Socratina_bemarivensis:1.0):1.0,(((Plicosepalus_sagittifolius:1.0,(Baratranthus_axanthus:1.0,(Bakerella_sp_Nickrent_4161:1.0,Septulina_glauca:1.0):1.0):1.0):1.0,(((Helixanthera_cylindrica:1.0,(Sogerianthe_sessiflora:1.0,((Benthamina_alyxifolia:1.0,(Dactyliophora_novaeguineae:1.0,(((Diplatia_grandibractea:1.0,Diplatia_furcata:1.0):1.0,Amyema_glabra:1.0):1.0,Amyema_cambagei:1.0):1.0):1.0):1.0,(Helicanthes_elastica:1.0,Amyema_queenslandica:1.0):1.0):1.0):1.0):1.0,((Helixanthera_parasitica:1.0,((((Muellerina_celastroides:1.0,Muellerina_eucalyptoides:1.0):1.0,Ileostylus_micranthus:1.0):1.0,((Loranthus_grewingkii:1.0,Loranthus_europaeus:1.0):1.0,(Cecarria_obtusifolia:1.0,Loranthus_odoratus:1.0):1.0):1.0):1.0,((((((Tristerix_corymbosus:1.0,Tristerix_aphyllus:1.0):1.0,(Tristerix_verticillatus:1.0,Tristerix_penduliflorus:1.0):1.0):1.0,((Tristerix_peruvianus:1.0,Tristerix_chodatianus:1.0):1.0,((Tristerix_pubescens:1.0,(Tristerix_grandiflorus:1.0,Tristerix_longebracteatus:1.0):1.0):1.0,Tristerix_peytonii:1.0):1.0):1.0):1.0,Ligaria_cuneifolia:1.0):1.0,Tupeia_antarctica:1.0):1.0,(((Desmaria_mutabilis:1.0,((Atkinsonia_ligustrina:1.0,(Lepidaria_oviceps:1.0,(((Amylotheca_duthieana:1.0,(((Macrosolen_melintangensis:1.0,Macrosolen_cochinchinensis:1.0):1.0,Lepidaria_sp_Nickrent_4044:1.0):1.0,(Decaisnina_triflora:1.0,((Decaisnina_signata:1.0,Decaisnina_congesta:1.0):1.0,Decaisnina_brittenii:1.0):1.0):1.0):1.0):1.0,Loxanthera_speciosa:1.0):1.0,(Amylotheca_subumbellata:1.0,(Lysiana_maritima:1.0,Lysiana_filifolia:1.0):1.0):1.0):1.0):1.0):1.0,Notanthera_heterophylla:1.0):1.0):1.0,(Gaiadendron_punctatum:1.0,((Peraxilla_tetrapetala:1.0,Alepis_flavida:1.0):1.0,Nuytsia_floribunda:1.0):1.0):1.0):1.0,(((((Cladocolea_cupulata:1.0,Cladocolea_mcvaughii:1.0):1.0,(((Struthanthus_sp_RE_5128_1:1.0,((Struthanthus_orbicularis:1.0,Struthanthus_oerstedii:1.0):1.0,Psittacanthus_schiedeanus:1.0):1.0):1.0,Struthanthus_woodsonii:1.0):1.0,Cladocolea_gracilis:1.0):1.0):1.0,(Passovia_pyrifolia:1.0,(Dendropemon_bicolor:1.0,Oryctanthus_occidentalis:1.0):1.0):1.0):1.0,((Phthirusa_inorna:1.0,Tripodanthus_acutifolius:1.0):1.0,(Tripodanthus_belmirensis:1.0,Tripodanthus_flagellaris:1.0):1.0):1.0):1.0,Psittacanthus_calyculatus:1.0):1.0):1.0):1.0):1.0):1.0,(Taxillus_chinensis:1.0,(Scurrula_pulverulenta:1.0,(Scurrula_ferruginea:1.0,Scurrula_parasitica:1.0):1.0):1.0):1.0):1.0):1.0,((Phragmanthera_crassicaulis:1.0,(Moquiniella_rubra:1.0,((Phragmanthera_regularis:1.0,Globimetula_dinklagei:1.0):1.0,(Emelianthe_panganensis:1.0,((Tapinanthus_sp_OM825:1.0,(Spragueanella_rhamnifolia:1.0,Erianthemum_dregei:1.0):1.0):1.0,Oliverella_rubroviridis:1.0):1.0):1.0):1.0):1.0):1.0,Plicosepalus_curviflorus:1.0):1.0):1.0):1.0,(Tolypanthus_involucratus:1.0,(Dendrophthoe_curvata:1.0,((Dendrophthoe_longituba:1.0,Dendrophthoe_vitellina:1.0):1.0,(Helixanthera_coccinea:1.0,Dendrophthoe_constricta:1.0):1.0):1.0):1.0):1.0):1.0):1.0,Oedina_pendens:1.0):1.0,((Oncocalyx_sulfureus:1.0,Oncella_ambigua:1.0):1.0,Agelanthus_sansibarensis:1.0):1.0):1.0,(Englerina_ramulosa:1.0,(Oncocalyx_schimperi:1.0,Tapinanthus_constrictiflorus:1.0):1.0):1.0):1.0,Actinanthella_menyharthii:1.0);
[18] tree 't18'=[&R] ((((Vanwykia_remota:1.0,Socratina_bemarivensis:1.0):1.0,((((((Emelianthe_panganensis:1.0,((Tapinanthus_sp_OM825:1.0,(Spragueanella_rhamnifolia:1.0,Erianthemum_dregei:1.0):1.0):1.0,Oliverella_rubroviridis:1.0):1.0):1.0,(Globimetula_dinklagei:1.0,(Septulina_glauca:1.0,Phragmanthera_crassicaulis:1.0):1.0):1.0):1.0,Moquiniella_rubra:1.0):1.0,(Helixanthera_cylindrica:1.0,(((Sogerianthe_sessiflora:1.0,((Benthamina_alyxifolia:1.0,(Dactyliophora_novaeguineae:1.0,(((Diplatia_grandibractea:1.0,Diplatia_furcata:1.0):1.0,Amyema_glabra:1.0):1.0,Amyema_cambagei:1.0):1.0):1.0):1.0,(Helicanthes_elastica:1.0,Amyema_queenslandica:1.0):1.0):1.0):1.0,(Phragmanthera_regularis:1.0,((((Muellerina_celastroides:1.0,Muellerina_eucalyptoides:1.0):1.0,Ileostylus_micranthus:1.0):1.0,((Loranthus_odoratus:1.0,(Loranthus_europaeus:1.0,Loranthus_grewingkii:1.0):1.0):1.0,Cecarria_obtusifolia:1.0):1.0):1.0,(((((Phthirusa_inorna:1.0,(((Passovia_pyrifolia:1.0,(Dendropemon_bicolor:1.0,Oryctanthus_occidentalis:1.0):1.0):1.0,((Cladocolea_cupulata:1.0,Cladocolea_mcvaughii:1.0):1.0,((((Struthanthus_orbicularis:1.0,Struthanthus_oerstedii:1.0):1.0,(Struthanthus_woodsonii:1.0,Struthanthus_sp_RE_5128_1:1.0):1.0):1.0,Cladocolea_gracilis:1.0):1.0,Psittacanthus_schiedeanus:1.0):1.0):1.0):1.0,Psittacanthus_calyculatus:1.0):1.0):1.0,(Tripodanthus_belmirensis:1.0,(Tripodanthus_flagellaris:1.0,Tripodanthus_acutifolius:1.0):1.0):1.0):1.0,(Desmaria_mutabilis:1.0,(Notanthera_heterophylla:1.0,((((Atkinsonia_ligustrina:1.0,Gaiadendron_punctatum:1.0):1.0,((Peraxilla_tetrapetala:1.0,Alepis_flavida:1.0):1.0,(((Amylotheca_duthieana:1.0,(((Macrosolen_melintangensis:1.0,Macrosolen_cochinchinensis:1.0):1.0,Lepidaria_sp_Nickrent_4044:1.0):1.0,(Decaisnina_triflora:1.0,((Decaisnina_signata:1.0,Decaisnina_congesta:1.0):1.0,Decaisnina_brittenii:1.0):1.0):1.0):1.0):1.0,(Lepidaria_oviceps:1.0,Loxanthera_speciosa:1.0):1.0):1.0,(Amylotheca_subumbellata:1.0,(Lysiana_maritima:1.0,Lysiana_filifolia:1.0):1.0):1.0):1.0):1.0):1.0,Nuytsia_floribunda:1.0):1.0,Tupeia_antarctica:1.0):1.0):1.0):1.0):1.0,(((Tristerix_peytonii:1.0,(Tristerix_peruvianus:1.0,Tristerix_chodatianus:1.0):1.0):1.0,(Tristerix_pubescens:1.0,(Tristerix_grandiflorus:1.0,Tristerix_longebracteatus:1.0):1.0):1.0):1.0,(((Tristerix_corymbosus:1.0,Tristerix_aphyllus:1.0):1.0,Tristerix_penduliflorus:1.0):1.0,Tristerix_verticillatus:1.0):1.0):1.0):1.0,Ligaria_cuneifolia:1.0):1.0):1.0):1.0):1.0,((Helixanthera_parasitica:1.0,Taxillus_chinensis:1.0):1.0,(Scurrula_ferruginea:1.0,(Scurrula_parasitica:1.0,Scurrula_pulverulenta:1.0):1.0):1.0):1.0):1.0):1.0):1.0,(((Plicosepalus_curviflorus:1.0,Helixanthera_coccinea:1.0):1.0,Tolypanthus_involucratus:1.0):1.0,((Dendrophthoe_curvata:1.0,(Dendrophthoe_longituba:1.0,Dendrophthoe_vitellina:1.0):1.0):1.0,Dendrophthoe_constricta:1.0):1.0):1.0):1.0,((Baratranthus_axanthus:1.0,Bakerella_sp_Nickrent_4161:1.0):1.0,Plicosepalus_sagittifolius:1.0):1.0):1.0):1.0,Oedina_pendens:1.0):1.0,((((Englerina_ramulosa:1.0,Tapinanthus_constrictiflorus:1.0):1.0,Berhautia_senegalensis:1.0):1.0,((Oncocalyx_sulfureus:1.0,Oncella_ambigua:1.0):1.0,Agelanthus_sansibarensis:1.0):1.0):1.0,Oncocalyx_schimperi:1.0):1.0,Actinanthella_menyharthii:1.0);
[19] tree 't19'=[&R] ((((Vanwykia_remota:1.0,Socratina_bemarivensis:1.0):1.0,(Baratranthus_axanthus:1.0,(((Tolypanthus_involucratus:1.0,((Helixanthera_coccinea:1.0,((Dendrophthoe_longituba:1.0,Dendrophthoe_vitellina:1.0):1.0,Dendrophthoe_constricta:1.0):1.0):1.0,Dendrophthoe_curvata:1.0):1.0):1.0,(((Sogerianthe_sessiflora:1.0,((Dactyliophora_novaeguineae:1.0,((Diplatia_furcata:1.0,(Diplatia_grandibractea:1.0,Amyema_cambagei:1.0):1.0):1.0,Amyema_glabra:1.0):1.0):1.0,((Helicanthes_elastica:1.0,Amyema_queenslandica:1.0):1.0,Benthamina_alyxifolia:1.0):1.0):1.0):1.0,(Helixanthera_cylindrica:1.0,((((Muellerina_celastroides:1.0,Muellerina_eucalyptoides:1.0):1.0,Ileostylus_micranthus:1.0):1.0,((Loranthus_odoratus:1.0,(Loranthus_europaeus:1.0,Loranthus_grewingkii:1.0):1.0):1.0,Cecarria_obtusifolia:1.0):1.0):1.0,(((Desmaria_mutabilis:1.0,(((((Passovia_pyrifolia:1.0,(Dendropemon_bicolor:1.0,Oryctanthus_occidentalis:1.0):1.0):1.0,(Psittacanthus_calyculatus:1.0,((Struthanthus_orbicularis:1.0,Struthanthus_oerstedii:1.0):1.0,((Cladocolea_gracilis:1.0,Struthanthus_sp_RE_5128_1:1.0):1.0,(Struthanthus_woodsonii:1.0,(Cladocolea_cupulata:1.0,Cladocolea_mcvaughii:1.0):1.0):1.0):1.0):1.0):1.0):1.0,Psittacanthus_schiedeanus:1.0):1.0,(Phthirusa_inorna:1.0,(Tripodanthus_acutifolius:1.0,(Tripodanthus_belmirensis:1.0,Tripodanthus_flagellaris:1.0):1.0):1.0):1.0):1.0,(Notanthera_heterophylla:1.0,((((Tristerix_grandiflorus:1.0,Tristerix_longebracteatus:1.0):1.0,((Tristerix_peruvianus:1.0,Tristerix_chodatianus:1.0):1.0,(Tristerix_peytonii:1.0,Tristerix_pubescens:1.0):1.0):1.0):1.0,((Tristerix_corymbosus:1.0,Tristerix_aphyllus:1.0):1.0,(Tristerix_penduliflorus:1.0,Tristerix_verticillatus:1.0):1.0):1.0):1.0,Ligaria_cuneifolia:1.0):1.0):1.0):1.0):1.0,(((Peraxilla_tetrapetala:1.0,Alepis_flavida:1.0):1.0,(((Amylotheca_duthieana:1.0,(((Macrosolen_melintangensis:1.0,Macrosolen_cochinchinensis:1.0):1.0,Lepidaria_sp_Nickrent_4044:1.0):1.0,(Decaisnina_triflora:1.0,((Decaisnina_signata:1.0,Decaisnina_congesta:1.0):1.0,Decaisnina_brittenii:1.0):1.0):1.0):1.0):1.0,(Lepidaria_oviceps:1.0,Loxanthera_speciosa:1.0):1.0):1.0,(Amylotheca_subumbellata:1.0,(Lysiana_maritima:1.0,Lysiana_filifolia:1.0):1.0):1.0):1.0):1.0,(Gaiadendron_punctatum:1.0,(Atkinsonia_ligustrina:1.0,Nuytsia_floribunda:1.0):1.0):1.0):1.0):1.0,Tupeia_antarctica:1.0):1.0):1.0):1.0):1.0,(Helixanthera_parasitica:1.0,(Taxillus_chinensis:1.0,(Scurrula_pulverulenta:1.0,(Scurrula_ferruginea:1.0,Scurrula_parasitica:1.0):1.0):1.0):1.0):1.0):1.0):1.0,((Plicosepalus_curviflorus:1.0,(Phragmanthera_crassicaulis:1.0,((Septulina_glauca:1.0,Moquiniella_rubra:1.0):1.0,((Phragmanthera_regularis:1.0,Globimetula_dinklagei:1.0):1.0,(((Tapinanthus_sp_OM825:1.0,(Spragueanella_rhamnifolia:1.0,Erianthemum_dregei:1.0):1.0):1.0,Oliverella_rubroviridis:1.0):1.0,Emelianthe_panganensis:1.0):1.0):1.0):1.0):1.0):1.0,(Bakerella_sp_Nickrent_4161:1.0,Plicosepalus_sagittifolius:1.0):1.0):1.0):1.0):1.0):1.0,Oedina_pendens:1.0):1.0,((Englerina_ramulosa:1.0,Berhautia_senegalensis:1.0):1.0,((Oncocalyx_schimperi:1.0,Tapinanthus_constrictiflorus:1.0):1.0,((Oncocalyx_sulfureus:1.0,Oncella_ambigua:1.0):1.0,Agelanthus_sansibarensis:1.0):1.0):1.0):1.0,Actinanthella_menyharthii:1.0);
[20] tree 't20'=[&R] (Berhautia_senegalensis:1.0,(((((((Baratranthus_axanthus:1.0,Vanwykia_remota:1.0):1.0,Socratina_bemarivensis:1.0):1.0,(((((((Tapinanthus_sp_OM825:1.0,(Spragueanella_rhamnifolia:1.0,Erianthemum_dregei:1.0):1.0):1.0,Oliverella_rubroviridis:1.0):1.0,((Emelianthe_panganensis:1.0,(Phragmanthera_regularis:1.0,Globimetula_dinklagei:1.0):1.0):1.0,(Septulina_glauca:1.0,Phragmanthera_crassicaulis:1.0):1.0):1.0):1.0,Moquiniella_rubra:1.0):1.0,(((Sogerianthe_sessiflora:1.0,((Helicanthes_elastica:1.0,Amyema_queenslandica:1.0):1.0,(Benthamina_alyxifolia:1.0,(Dactyliophora_novaeguineae:1.0,((Amyema_cambagei:1.0,(Diplatia_furcata:1.0,Diplatia_grandibractea:1.0):1.0):1.0,Amyema_glabra:1.0):1.0):1.0):1.0):1.0):1.0,(Helixanthera_cylindrica:1.0,((((Muellerina_celastroides:1.0,Muellerina_eucalyptoides:1.0):1.0,Ileostylus_micranthus:1.0):1.0,((Loranthus_odoratus:1.0,(Loranthus_europaeus:1.0,Loranthus_grewingkii:1.0):1.0):1.0,Cecarria_obtusifolia:1.0):1.0):1.0,((((((Phthirusa_inorna:1.0,(Passovia_pyrifolia:1.0,(Dendropemon_bicolor:1.0,Oryctanthus_occidentalis:1.0):1.0):1.0):1.0,(Tripodanthus_belmirensis:1.0,((Struthanthus_sp_RE_5128_1:1.0,(Struthanthus_woodsonii:1.0,(Cladocolea_cupulata:1.0,Cladocolea_mcvaughii:1.0):1.0):1.0):1.0,(Cladocolea_gracilis:1.0,((Tripodanthus_flagellaris:1.0,Struthanthus_orbicularis:1.0):1.0,Struthanthus_oerstedii:1.0):1.0):1.0):1.0):1.0):1.0,(Tripodanthus_acutifolius:1.0,Psittacanthus_schiedeanus:1.0):1.0):1.0,Psittacanthus_calyculatus:1.0):1.0,((((Tristerix_corymbosus:1.0,Tristerix_aphyllus:1.0):1.0,Tristerix_penduliflorus:1.0):1.0,(Tristerix_verticillatus:1.0,((Tristerix_peytonii:1.0,((Tristerix_longebracteatus:1.0,Tristerix_pubescens:1.0):1.0,Tristerix_grandiflorus:1.0):1.0):1.0,(Tristerix_peruvianus:1.0,Tristerix_chodatianus:1.0):1.0):1.0):1.0):1.0,Ligaria_cuneifolia:1.0):1.0):1.0,(((Desmaria_mutabilis:1.0,((Notanthera_heterophylla:1.0,(Peraxilla_tetrapetala:1.0,Alepis_flavida:1.0):1.0):1.0,((Amylotheca_subumbellata:1.0,(Lysiana_maritima:1.0,Lysiana_filifolia:1.0):1.0):1.0,((Lepidaria_oviceps:1.0,(((Decaisnina_triflora:1.0,((Decaisnina_signata:1.0,Decaisnina_congesta:1.0):1.0,Decaisnina_brittenii:1.0):1.0):1.0,Lepidaria_sp_Nickrent_4044:1.0):1.0,(Amylotheca_duthieana:1.0,(Macrosolen_melintangensis:1.0,Macrosolen_cochinchinensis:1.0):1.0):1.0):1.0):1.0,Loxanthera_speciosa:1.0):1.0):1.0):1.0):1.0,(Nuytsia_floribunda:1.0,(Gaiadendron_punctatum:1.0,Atkinsonia_ligustrina:1.0):1.0):1.0):1.0,Tupeia_antarctica:1.0):1.0):1.0):1.0):1.0):1.0,(Plicosepalus_curviflorus:1.0,(Taxillus_chinensis:1.0,(Scurrula_pulverulenta:1.0,(Scurrula_ferruginea:1.0,Scurrula_parasitica:1.0):1.0):1.0):1.0):1.0):1.0):1.0,((Helixanthera_coccinea:1.0,((Dendrophthoe_longituba:1.0,Dendrophthoe_vitellina:1.0):1.0,Dendrophthoe_constricta:1.0):1.0):1.0,(Dendrophthoe_curvata:1.0,Tolypanthus_involucratus:1.0):1.0):1.0):1.0,(Bakerella_sp_Nickrent_4161:1.0,Plicosepalus_sagittifolius:1.0):1.0):1.0):1.0,Oedina_pendens:1.0):1.0,Helixanthera_parasitica:1.0):1.0,(Englerina_ramulosa:1.0,Tapinanthus_constrictiflorus:1.0):1.0):1.0,(((Oncocalyx_sulfureus:1.0,Oncella_ambigua:1.0):1.0,Agelanthus_sansibarensis:1.0):1.0,Oncocalyx_schimperi:1.0):1.0):1.0,Actinanthella_menyharthii:1.0);
[21] tree 't21'=[&R] ((Oedina_pendens:1.0,(Socratina_bemarivensis:1.0,(Vanwykia_remota:1.0,((((Dendrophthoe_curvata:1.0,Dendrophthoe_constricta:1.0):1.0,(Dendrophthoe_longituba:1.0,Dendrophthoe_vitellina:1.0):1.0):1.0,(Helixanthera_coccinea:1.0,Tolypanthus_involucratus:1.0):1.0):1.0,(((Moquiniella_rubra:1.0,((((Septulina_glauca:1.0,Emelianthe_panganensis:1.0):1.0,(Globimetula_dinklagei:1.0,Phragmanthera_regularis:1.0):1.0):1.0,((Tapinanthus_sp_OM825:1.0,(Spragueanella_rhamnifolia:1.0,Erianthemum_dregei:1.0):1.0):1.0,Oliverella_rubroviridis:1.0):1.0):1.0,Phragmanthera_crassicaulis:1.0):1.0):1.0,((Baratranthus_axanthus:1.0,Bakerella_sp_Nickrent_4161:1.0):1.0,Plicosepalus_sagittifolius:1.0):1.0):1.0,(((Taxillus_chinensis:1.0,(Scurrula_ferruginea:1.0,(Scurrula_pulverulenta:1.0,Scurrula_parasitica:1.0):1.0):1.0):1.0,Helixanthera_cylindrica:1.0):1.0,((((((Ileostylus_micranthus:1.0,(Muellerina_celastroides:1.0,Muellerina_eucalyptoides:1.0):1.0):1.0,(Cecarria_obtusifolia:1.0,(Loranthus_odoratus:1.0,(Loranthus_europaeus:1.0,Loranthus_grewingkii:1.0):1.0):1.0):1.0):1.0,((((((((Phthirusa_inorna:1.0,(Passovia_pyrifolia:1.0,(Dendropemon_bicolor:1.0,Oryctanthus_occidentalis:1.0):1.0):1.0):1.0,(Tripodanthus_acutifolius:1.0,Tripodanthus_belmirensis:1.0):1.0):1.0,(Psittacanthus_calyculatus:1.0,((Struthanthus_sp_RE_5128_1:1.0,(Struthanthus_oerstedii:1.0,(Psittacanthus_schiedeanus:1.0,Struthanthus_orbicularis:1.0):1.0):1.0):1.0,(Cladocolea_gracilis:1.0,((Cladocolea_mcvaughii:1.0,Cladocolea_cupulata:1.0):1.0,Struthanthus_woodsonii:1.0):1.0):1.0):1.0):1.0):1.0,Tripodanthus_flagellaris:1.0):1.0,Notanthera_heterophylla:1.0):1.0,(Desmaria_mutabilis:1.0,(Ligaria_cuneifolia:1.0,((Tristerix_penduliflorus:1.0,(Tristerix_corymbosus:1.0,Tristerix_aphyllus:1.0):1.0):1.0,(((Tristerix_chodatianus:1.0,Tristerix_peruvianus:1.0):1.0,(Tristerix_peytonii:1.0,(Tristerix_grandiflorus:1.0,(Tristerix_pubescens:1.0,Tristerix_longebracteatus:1.0):1.0):1.0):1.0):1.0,Tristerix_verticillatus:1.0):1.0):1.0):1.0):1.0):1.0,Tupeia_antarctica:1.0):1.0,(((Alepis_flavida:1.0,Peraxilla_tetrapetala:1.0):1.0,((Amylotheca_subumbellata:1.0,(Lysiana_maritima:1.0,Lysiana_filifolia:1.0):1.0):1.0,((Amylotheca_duthieana:1.0,Loxanthera_speciosa:1.0):1.0,(((Decaisnina_brittenii:1.0,(Decaisnina_congesta:1.0,Decaisnina_signata:1.0):1.0):1.0,Decaisnina_triflora:1.0):1.0,(Lepidaria_oviceps:1.0,((Macrosolen_melintangensis:1.0,Macrosolen_cochinchinensis:1.0):1.0,Lepidaria_sp_Nickrent_4044:1.0):1.0):1.0):1.0):1.0):1.0):1.0,((Atkinsonia_ligustrina:1.0,Gaiadendron_punctatum:1.0):1.0,Nuytsia_floribunda:1.0):1.0):1.0):1.0):1.0,Helixanthera_parasitica:1.0):1.0,(Sogerianthe_sessiflora:1.0,((Benthamina_alyxifolia:1.0,((Amyema_glabra:1.0,((Diplatia_grandibractea:1.0,Diplatia_furcata:1.0):1.0,Amyema_cambagei:1.0):1.0):1.0,Dactyliophora_novaeguineae:1.0):1.0):1.0,(Amyema_queenslandica:1.0,Helicanthes_elastica:1.0):1.0):1.0):1.0):1.0,Plicosepalus_curviflorus:1.0):1.0):1.0):1.0):1.0):1.0):1.0):1.0,((Berhautia_senegalensis:1.0,(Tapinanthus_constrictiflorus:1.0,Englerina_ramulosa:1.0):1.0):1.0,(Oncocalyx_schimperi:1.0,((Oncella_ambigua:1.0,Oncocalyx_sulfureus:1.0):1.0,Agelanthus_sansibarensis:1.0):1.0):1.0):1.0,Actinanthella_menyharthii:1.0);
[22] tree 't22'=[&R] ((Oedina_pendens:1.0,(((Dendrophthoe_curvata:1.0,((Dendrophthoe_constricta:1.0,((Dendrophthoe_vitellina:1.0,Dendrophthoe_longituba:1.0):1.0,Helixanthera_coccinea:1.0):1.0):1.0,Tolypanthus_involucratus:1.0):1.0):1.0,(((Plicosepalus_curviflorus:1.0,(Phragmanthera_crassicaulis:1.0,((Septulina_glauca:1.0,Moquiniella_rubra:1.0):1.0,((Emelianthe_panganensis:1.0,(Globimetula_dinklagei:1.0,Phragmanthera_regularis:1.0):1.0):1.0,((Tapinanthus_sp_OM825:1.0,(Spragueanella_rhamnifolia:1.0,Erianthemum_dregei:1.0):1.0):1.0,Oliverella_rubroviridis:1.0):1.0):1.0):1.0):1.0):1.0,(Bakerella_sp_Nickrent_4161:1.0,Plicosepalus_sagittifolius:1.0):1.0):1.0,((Taxillus_chinensis:1.0,(Scurrula_pulverulenta:1.0,(Scurrula_parasitica:1.0,Scurrula_ferruginea:1.0):1.0):1.0):1.0,(Helixanthera_cylindrica:1.0,((Baratranthus_axanthus:1.0,(((Ileostylus_micranthus:1.0,(Muellerina_celastroides:1.0,Muellerina_eucalyptoides:1.0):1.0):1.0,(Cecarria_obtusifolia:1.0,(Loranthus_odoratus:1.0,(Loranthus_europaeus:1.0,Loranthus_grewingkii:1.0):1.0):1.0):1.0):1.0,(((((Psittacanthus_schiedeanus:1.0,(((Passovia_pyrifolia:1.0,(Dendropemon_bicolor:1.0,Oryctanthus_occidentalis:1.0):1.0):1.0,((Tripodanthus_belmirensis:1.0,Tripodanthus_flagellaris:1.0):1.0,Tripodanthus_acutifolius:1.0):1.0):1.0,(Psittacanthus_calyculatus:1.0,(Phthirusa_inorna:1.0,(Cladocolea_gracilis:1.0,((Struthanthus_sp_RE_5128_1:1.0,((Cladocolea_mcvaughii:1.0,Cladocolea_cupulata:1.0):1.0,Struthanthus_woodsonii:1.0):1.0):1.0,(Struthanthus_oerstedii:1.0,Struthanthus_orbicularis:1.0):1.0):1.0):1.0):1.0):1.0):1.0):1.0,Notanthera_heterophylla:1.0):1.0,(Desmaria_mutabilis:1.0,((((Tristerix_pubescens:1.0,(Tristerix_longebracteatus:1.0,Tristerix_grandiflorus:1.0):1.0):1.0,((Tristerix_chodatianus:1.0,Tristerix_peruvianus:1.0):1.0,Tristerix_peytonii:1.0):1.0):1.0,(Tristerix_verticillatus:1.0,(Tristerix_penduliflorus:1.0,(Tristerix_corymbosus:1.0,Tristerix_aphyllus:1.0):1.0):1.0):1.0):1.0,Ligaria_cuneifolia:1.0):1.0):1.0):1.0,Tupeia_antarctica:1.0):1.0,(((Alepis_flavida:1.0,Peraxilla_tetrapetala:1.0):1.0,((Amylotheca_subumbellata:1.0,(Lysiana_maritima:1.0,Lysiana_filifolia:1.0):1.0):1.0,((Lepidaria_oviceps:1.0,Loxanthera_speciosa:1.0):1.0,(Amylotheca_duthieana:1.0,(Lepidaria_sp_Nickrent_4044:1.0,((((Decaisnina_signata:1.0,Decaisnina_congesta:1.0):1.0,Decaisnina_brittenii:1.0):1.0,Decaisnina_triflora:1.0):1.0,(Macrosolen_melintangensis:1.0,Macrosolen_cochinchinensis:1.0):1.0):1.0):1.0):1.0):1.0):1.0):1.0,((Atkinsonia_ligustrina:1.0,Gaiadendron_punctatum:1.0):1.0,Nuytsia_floribunda:1.0):1.0):1.0):1.0):1.0):1.0,(Sogerianthe_sessiflora:1.0,((Benthamina_alyxifolia:1.0,((Amyema_glabra:1.0,(Diplatia_furcata:1.0,(Amyema_cambagei:1.0,Diplatia_grandibractea:1.0):1.0):1.0):1.0,Dactyliophora_novaeguineae:1.0):1.0):1.0,(Helixanthera_parasitica:1.0,(Amyema_queenslandica:1.0,Helicanthes_elastica:1.0):1.0):1.0):1.0):1.0):1.0):1.0):1.0):1.0):1.0,(Socratina_bemarivensis:1.0,Vanwykia_remota:1.0):1.0):1.0):1.0,((Berhautia_senegalensis:1.0,(Tapinanthus_constrictiflorus:1.0,Englerina_ramulosa:1.0):1.0):1.0,(Oncocalyx_schimperi:1.0,((Oncella_ambigua:1.0,Oncocalyx_sulfureus:1.0):1.0,Agelanthus_sansibarensis:1.0):1.0):1.0):1.0,Actinanthella_menyharthii:1.0);
[23] tree 't23'=[&R] ((Oedina_pendens:1.0,((((Helixanthera_cylindrica:1.0,(Dendrophthoe_constricta:1.0,((Dendrophthoe_curvata:1.0,(Dendrophthoe_vitellina:1.0,Dendrophthoe_longituba:1.0):1.0):1.0,Helixanthera_coccinea:1.0):1.0):1.0):1.0,Tolypanthus_involucratus:1.0):1.0,(((Sogerianthe_sessiflora:1.0,((Benthamina_alyxifolia:1.0,((Amyema_glabra:1.0,(Diplatia_furcata:1.0,(Amyema_cambagei:1.0,Diplatia_grandibractea:1.0):1.0):1.0):1.0,Dactyliophora_novaeguineae:1.0):1.0):1.0,(Amyema_queenslandica:1.0,Helicanthes_elastica:1.0):1.0):1.0):1.0,((Taxillus_chinensis:1.0,(Scurrula_pulverulenta:1.0,(Scurrula_parasitica:1.0,Scurrula_ferruginea:1.0):1.0):1.0):1.0,(Plicosepalus_curviflorus:1.0,(Helixanthera_parasitica:1.0,(((Ileostylus_micranthus:1.0,(Muellerina_celastroides:1.0,Muellerina_eucalyptoides:1.0):1.0):1.0,(((Loranthus_europaeus:1.0,Loranthus_grewingkii:1.0):1.0,Loranthus_odoratus:1.0):1.0,Cecarria_obtusifolia:1.0):1.0):1.0,(Ligaria_cuneifolia:1.0,(((Phthirusa_inorna:1.0,((Tripodanthus_belmirensis:1.0,Tripodanthus_flagellaris:1.0):1.0,Tripodanthus_acutifolius:1.0):1.0):1.0,((Psittacanthus_calyculatus:1.0,((((Cladocolea_mcvaughii:1.0,Cladocolea_gracilis:1.0):1.0,Struthanthus_sp_RE_5128_1:1.0):1.0,Cladocolea_cupulata:1.0):1.0,(Struthanthus_woodsonii:1.0,(Struthanthus_oerstedii:1.0,(Psittacanthus_schiedeanus:1.0,Struthanthus_orbicularis:1.0):1.0):1.0):1.0):1.0):1.0,(Passovia_pyrifolia:1.0,(Dendropemon_bicolor:1.0,Oryctanthus_occidentalis:1.0):1.0):1.0):1.0):1.0,((((Gaiadendron_punctatum:1.0,(Nuytsia_floribunda:1.0,Atkinsonia_ligustrina:1.0):1.0):1.0,(Notanthera_heterophylla:1.0,((Alepis_flavida:1.0,Peraxilla_tetrapetala:1.0):1.0,(((Amylotheca_duthieana:1.0,((((Decaisnina_signata:1.0,Decaisnina_congesta:1.0):1.0,Decaisnina_brittenii:1.0):1.0,Decaisnina_triflora:1.0):1.0,((Macrosolen_melintangensis:1.0,Macrosolen_cochinchinensis:1.0):1.0,Lepidaria_sp_Nickrent_4044:1.0):1.0):1.0):1.0,(Lepidaria_oviceps:1.0,Loxanthera_speciosa:1.0):1.0):1.0,(Amylotheca_subumbellata:1.0,(Lysiana_maritima:1.0,Lysiana_filifolia:1.0):1.0):1.0):1.0):1.0):1.0):1.0,((((Tristerix_pubescens:1.0,(Tristerix_longebracteatus:1.0,Tristerix_grandiflorus:1.0):1.0):1.0,((Tristerix_chodatianus:1.0,Tristerix_peruvianus:1.0):1.0,Tristerix_peytonii:1.0):1.0):1.0,(Tristerix_verticillatus:1.0,(Tristerix_penduliflorus:1.0,(Tristerix_corymbosus:1.0,Tristerix_aphyllus:1.0):1.0):1.0):1.0):1.0,Desmaria_mutabilis:1.0):1.0):1.0,Tupeia_antarctica:1.0):1.0):1.0):1.0):1.0):1.0):1.0):1.0):1.0,(Socratina_bemarivensis:1.0,((((Globimetula_dinklagei:1.0,Phragmanthera_regularis:1.0):1.0,Phragmanthera_crassicaulis:1.0):1.0,(((Tapinanthus_sp_OM825:1.0,(Spragueanella_rhamnifolia:1.0,Erianthemum_dregei:1.0):1.0):1.0,Oliverella_rubroviridis:1.0):1.0,Emelianthe_panganensis:1.0):1.0):1.0,(Septulina_glauca:1.0,Moquiniella_rubra:1.0):1.0):1.0):1.0):1.0):1.0,(Bakerella_sp_Nickrent_4161:1.0,((Baratranthus_axanthus:1.0,Vanwykia_remota:1.0):1.0,Plicosepalus_sagittifolius:1.0):1.0):1.0):1.0):1.0,((Berhautia_senegalensis:1.0,(Tapinanthus_constrictiflorus:1.0,Englerina_ramulosa:1.0):1.0):1.0,(Agelanthus_sansibarensis:1.0,(Oncocalyx_schimperi:1.0,(Oncella_ambigua:1.0,Oncocalyx_sulfureus:1.0):1.0):1.0):1.0):1.0,Actinanthella_menyharthii:1.0);
[24] tree 't24'=[&R] (Berhautia_senegalensis:1.0,(((Agelanthus_sansibarensis:1.0,(Oncella_ambigua:1.0,Oncocalyx_sulfureus:1.0):1.0):1.0,((Oedina_pendens:1.0,((((((Dendrophthoe_constricta:1.0,((Dendrophthoe_vitellina:1.0,Dendrophthoe_longituba:1.0):1.0,(Helixanthera_coccinea:1.0,Dendrophthoe_curvata:1.0):1.0):1.0):1.0,Tolypanthus_involucratus:1.0):1.0,((Sogerianthe_sessiflora:1.0,((Benthamina_alyxifolia:1.0,((Amyema_glabra:1.0,(Diplatia_furcata:1.0,(Amyema_cambagei:1.0,Diplatia_grandibractea:1.0):1.0):1.0):1.0,Dactyliophora_novaeguineae:1.0):1.0):1.0,(Amyema_queenslandica:1.0,Helicanthes_elastica:1.0):1.0):1.0):1.0,((Plicosepalus_curviflorus:1.0,(Taxillus_chinensis:1.0,(Scurrula_pulverulenta:1.0,(Scurrula_parasitica:1.0,Scurrula_ferruginea:1.0):1.0):1.0):1.0):1.0,(Helixanthera_cylindrica:1.0,(((Ileostylus_micranthus:1.0,(Muellerina_celastroides:1.0,Muellerina_eucalyptoides:1.0):1.0):1.0,(((Loranthus_europaeus:1.0,Loranthus_grewingkii:1.0):1.0,Loranthus_odoratus:1.0):1.0,Cecarria_obtusifolia:1.0):1.0):1.0,(Nuytsia_floribunda:1.0,(((((Phthirusa_inorna:1.0,((((Psittacanthus_calyculatus:1.0,((Struthanthus_sp_RE_5128_1:1.0,((Cladocolea_cupulata:1.0,Cladocolea_mcvaughii:1.0):1.0,Struthanthus_woodsonii:1.0):1.0):1.0,(Cladocolea_gracilis:1.0,(Struthanthus_oerstedii:1.0,Struthanthus_orbicularis:1.0):1.0):1.0):1.0):1.0,(Passovia_pyrifolia:1.0,(Dendropemon_bicolor:1.0,Oryctanthus_occidentalis:1.0):1.0):1.0):1.0,Psittacanthus_schiedeanus:1.0):1.0,(Tripodanthus_flagellaris:1.0,(Tripodanthus_belmirensis:1.0,Tripodanthus_acutifolius:1.0):1.0):1.0):1.0):1.0,((((Tristerix_peytonii:1.0,((Tristerix_pubescens:1.0,Tristerix_longebracteatus:1.0):1.0,Tristerix_grandiflorus:1.0):1.0):1.0,(Tristerix_chodatianus:1.0,Tristerix_peruvianus:1.0):1.0):1.0,(Tristerix_verticillatus:1.0,(Tristerix_penduliflorus:1.0,(Tristerix_corymbosus:1.0,Tristerix_aphyllus:1.0):1.0):1.0):1.0):1.0,Ligaria_cuneifolia:1.0):1.0):1.0,((Notanthera_heterophylla:1.0,((Alepis_flavida:1.0,Peraxilla_tetrapetala:1.0):1.0,((Amylotheca_subumbellata:1.0,(Lysiana_maritima:1.0,Lysiana_filifolia:1.0):1.0):1.0,((Amylotheca_duthieana:1.0,((((Decaisnina_signata:1.0,Decaisnina_congesta:1.0):1.0,Decaisnina_brittenii:1.0):1.0,Decaisnina_triflora:1.0):1.0,((Macrosolen_melintangensis:1.0,Macrosolen_cochinchinensis:1.0):1.0,Lepidaria_sp_Nickrent_4044:1.0):1.0):1.0):1.0,(Lepidaria_oviceps:1.0,Loxanthera_speciosa:1.0):1.0):1.0):1.0):1.0):1.0,(Desmaria_mutabilis:1.0,Atkinsonia_ligustrina:1.0):1.0):1.0):1.0,Tupeia_antarctica:1.0):1.0,Gaiadendron_punctatum:1.0):1.0):1.0):1.0):1.0):1.0):1.0):1.0,((((Septulina_glauca:1.0,Phragmanthera_crassicaulis:1.0):1.0,((((Tapinanthus_sp_OM825:1.0,(Spragueanella_rhamnifolia:1.0,Erianthemum_dregei:1.0):1.0):1.0,Oliverella_rubroviridis:1.0):1.0,(Globimetula_dinklagei:1.0,Emelianthe_panganensis:1.0):1.0):1.0,Phragmanthera_regularis:1.0):1.0):1.0,Moquiniella_rubra:1.0):1.0,(Bakerella_sp_Nickrent_4161:1.0,Plicosepalus_sagittifolius:1.0):1.0):1.0):1.0,Vanwykia_remota:1.0):1.0,(Helixanthera_parasitica:1.0,Socratina_bemarivensis:1.0):1.0):1.0):1.0,Baratranthus_axanthus:1.0):1.0):1.0,((Oncocalyx_schimperi:1.0,Tapinanthus_constrictiflorus:1.0):1.0,Englerina_ramulosa:1.0):1.0):1.0,Actinanthella_menyharthii:1.0);
[25] tree 't25'=[&R] ((Englerina_ramulosa:1.0,(((Oedina_pendens:1.0,((((((Dendrophthoe_constricta:1.0,(Dendrophthoe_vitellina:1.0,Dendrophthoe_longituba:1.0):1.0):1.0,Helixanthera_coccinea:1.0):1.0,Dendrophthoe_curvata:1.0):1.0,Tolypanthus_involucratus:1.0):1.0,(((Plicosepalus_curviflorus:1.0,(Moquiniella_rubra:1.0,(((Septulina_glauca:1.0,Phragmanthera_crassicaulis:1.0):1.0,(((Tapinanthus_sp_OM825:1.0,(Spragueanella_rhamnifolia:1.0,Erianthemum_dregei:1.0):1.0):1.0,Oliverella_rubroviridis:1.0):1.0,(Globimetula_dinklagei:1.0,Emelianthe_panganensis:1.0):1.0):1.0):1.0,Phragmanthera_regularis:1.0):1.0):1.0):1.0,(Plicosepalus_sagittifolius:1.0,(Bakerella_sp_Nickrent_4161:1.0,(Baratranthus_axanthus:1.0,Vanwykia_remota:1.0):1.0):1.0):1.0):1.0,(((Taxillus_chinensis:1.0,(Scurrula_pulverulenta:1.0,(Scurrula_parasitica:1.0,Scurrula_ferruginea:1.0):1.0):1.0):1.0,Helixanthera_cylindrica:1.0):1.0,((Sogerianthe_sessiflora:1.0,((Benthamina_alyxifolia:1.0,(((Amyema_glabra:1.0,(Diplatia_furcata:1.0,Diplatia_grandibractea:1.0):1.0):1.0,Amyema_cambagei:1.0):1.0,Dactyliophora_novaeguineae:1.0):1.0):1.0,(Amyema_queenslandica:1.0,Helicanthes_elastica:1.0):1.0):1.0):1.0,(((Ileostylus_micranthus:1.0,(Muellerina_celastroides:1.0,Muellerina_eucalyptoides:1.0):1.0):1.0,(((Loranthus_europaeus:1.0,Loranthus_grewingkii:1.0):1.0,Loranthus_odoratus:1.0):1.0,Cecarria_obtusifolia:1.0):1.0):1.0,((Atkinsonia_ligustrina:1.0,(Gaiadendron_punctatum:1.0,(((((((Struthanthus_woodsonii:1.0,((Cladocolea_cupulata:1.0,Cladocolea_mcvaughii:1.0):1.0,Cladocolea_gracilis:1.0):1.0):1.0,(Struthanthus_sp_RE_5128_1:1.0,(Struthanthus_oerstedii:1.0,Struthanthus_orbicularis:1.0):1.0):1.0):1.0,((Passovia_pyrifolia:1.0,(Dendropemon_bicolor:1.0,Oryctanthus_occidentalis:1.0):1.0):1.0,(Phthirusa_inorna:1.0,(Tripodanthus_flagellaris:1.0,(Tripodanthus_belmirensis:1.0,Tripodanthus_acutifolius:1.0):1.0):1.0):1.0):1.0):1.0,Psittacanthus_calyculatus:1.0):1.0,Psittacanthus_schiedeanus:1.0):1.0,(Desmaria_mutabilis:1.0,(Tupeia_antarctica:1.0,((Notanthera_heterophylla:1.0,((Tristerix_penduliflorus:1.0,(Tristerix_corymbosus:1.0,Tristerix_aphyllus:1.0):1.0):1.0,(((Tristerix_peytonii:1.0,((Tristerix_pubescens:1.0,Tristerix_longebracteatus:1.0):1.0,Tristerix_grandiflorus:1.0):1.0):1.0,(Tristerix_chodatianus:1.0,Tristerix_peruvianus:1.0):1.0):1.0,Tristerix_verticillatus:1.0):1.0):1.0):1.0,Ligaria_cuneifolia:1.0):1.0):1.0):1.0):1.0,Nuytsia_floribunda:1.0):1.0):1.0):1.0,((Alepis_flavida:1.0,Peraxilla_tetrapetala:1.0):1.0,((Amylotheca_subumbellata:1.0,(Lysiana_maritima:1.0,Lysiana_filifolia:1.0):1.0):1.0,((Amylotheca_duthieana:1.0,((((Decaisnina_signata:1.0,Decaisnina_congesta:1.0):1.0,Decaisnina_brittenii:1.0):1.0,Decaisnina_triflora:1.0):1.0,((Macrosolen_melintangensis:1.0,Macrosolen_cochinchinensis:1.0):1.0,Lepidaria_sp_Nickrent_4044:1.0):1.0):1.0):1.0,(Lepidaria_oviceps:1.0,Loxanthera_speciosa:1.0):1.0):1.0):1.0):1.0):1.0):1.0):1.0):1.0):1.0):1.0,Socratina_bemarivensis:1.0):1.0):1.0,Helixanthera_parasitica:1.0):1.0,(Tapinanthus_constrictiflorus:1.0,((Agelanthus_sansibarensis:1.0,(Oncella_ambigua:1.0,Oncocalyx_sulfureus:1.0):1.0):1.0,Oncocalyx_schimperi:1.0):1.0):1.0):1.0):1.0,Berhautia_senegalensis:1.0,Actinanthella_menyharthii:1.0);
[26] tree 't26'=[&R] ((Englerina_ramulosa:1.0,(((((Oedina_pendens:1.0,(Baratranthus_axanthus:1.0,Vanwykia_remota:1.0):1.0):1.0,(((Moquiniella_rubra:1.0,((((Phragmanthera_regularis:1.0,Globimetula_dinklagei:1.0):1.0,(((Tapinanthus_sp_OM825:1.0,(Spragueanella_rhamnifolia:1.0,Erianthemum_dregei:1.0):1.0):1.0,Oliverella_rubroviridis:1.0):1.0,Emelianthe_panganensis:1.0):1.0):1.0,Phragmanthera_crassicaulis:1.0):1.0,Septulina_glauca:1.0):1.0):1.0,(Plicosepalus_sagittifolius:1.0,Bakerella_sp_Nickrent_4161:1.0):1.0):1.0,(((((Dendrophthoe_constricta:1.0,(Dendrophthoe_vitellina:1.0,Dendrophthoe_longituba:1.0):1.0):1.0,Helixanthera_coccinea:1.0):1.0,Dendrophthoe_curvata:1.0):1.0,Tolypanthus_involucratus:1.0):1.0,((Sogerianthe_sessiflora:1.0,(((Amyema_cambagei:1.0,(Amyema_glabra:1.0,(Diplatia_furcata:1.0,Diplatia_grandibractea:1.0):1.0):1.0):1.0,Dactyliophora_novaeguineae:1.0):1.0,((Amyema_queenslandica:1.0,Helicanthes_elastica:1.0):1.0,Benthamina_alyxifolia:1.0):1.0):1.0):1.0,((((Ileostylus_micranthus:1.0,(Muellerina_celastroides:1.0,Muellerina_eucalyptoides:1.0):1.0):1.0,((((Loranthus_europaeus:1.0,Loranthus_grewingkii:1.0):1.0,Loranthus_odoratus:1.0):1.0,Cecarria_obtusifolia:1.0):1.0,(((((((Atkinsonia_ligustrina:1.0,Nuytsia_floribunda:1.0):1.0,Gaiadendron_punctatum:1.0):1.0,((Alepis_flavida:1.0,Peraxilla_tetrapetala:1.0):1.0,((Amylotheca_subumbellata:1.0,(Lysiana_maritima:1.0,Lysiana_filifolia:1.0):1.0):1.0,((Amylotheca_duthieana:1.0,((((Decaisnina_signata:1.0,Decaisnina_congesta:1.0):1.0,Decaisnina_brittenii:1.0):1.0,Decaisnina_triflora:1.0):1.0,((Macrosolen_melintangensis:1.0,Macrosolen_cochinchinensis:1.0):1.0,Lepidaria_sp_Nickrent_4044:1.0):1.0):1.0):1.0,(Lepidaria_oviceps:1.0,Loxanthera_speciosa:1.0):1.0):1.0):1.0):1.0):1.0,Tupeia_antarctica:1.0):1.0,((Notanthera_heterophylla:1.0,(((Tristerix_pubescens:1.0,(Tristerix_longebracteatus:1.0,Tristerix_grandiflorus:1.0):1.0):1.0,((Tristerix_chodatianus:1.0,Tristerix_peruvianus:1.0):1.0,Tristerix_peytonii:1.0):1.0):1.0,((Tristerix_corymbosus:1.0,Tristerix_aphyllus:1.0):1.0,(Tristerix_verticillatus:1.0,Tristerix_penduliflorus:1.0):1.0):1.0):1.0):1.0,(((Phthirusa_inorna:1.0,((Tripodanthus_belmirensis:1.0,Tripodanthus_acutifolius:1.0):1.0,Tripodanthus_flagellaris:1.0):1.0):1.0,(((Struthanthus_woodsonii:1.0,((Cladocolea_cupulata:1.0,Cladocolea_mcvaughii:1.0):1.0,(Struthanthus_sp_RE_5128_1:1.0,Cladocolea_gracilis:1.0):1.0):1.0):1.0,((Psittacanthus_schiedeanus:1.0,Struthanthus_oerstedii:1.0):1.0,Struthanthus_orbicularis:1.0):1.0):1.0,(Passovia_pyrifolia:1.0,(Dendropemon_bicolor:1.0,Oryctanthus_occidentalis:1.0):1.0):1.0):1.0):1.0,Psittacanthus_calyculatus:1.0):1.0):1.0):1.0,Desmaria_mutabilis:1.0):1.0,Ligaria_cuneifolia:1.0):1.0):1.0):1.0,((Helixanthera_parasitica:1.0,Taxillus_chinensis:1.0):1.0,(Scurrula_pulverulenta:1.0,(Scurrula_parasitica:1.0,Scurrula_ferruginea:1.0):1.0):1.0):1.0):1.0,Helixanthera_cylindrica:1.0):1.0):1.0):1.0):1.0):1.0,Plicosepalus_curviflorus:1.0):1.0,Socratina_bemarivensis:1.0):1.0,(Tapinanthus_constrictiflorus:1.0,((Agelanthus_sansibarensis:1.0,(Oncella_ambigua:1.0,Oncocalyx_sulfureus:1.0):1.0):1.0,Oncocalyx_schimperi:1.0):1.0):1.0):1.0):1.0,Berhautia_senegalensis:1.0,Actinanthella_menyharthii:1.0);
[27] tree 't27'=[&R] ((((((Baratranthus_axanthus:1.0,Vanwykia_remota:1.0):1.0,(((((Plicosepalus_curviflorus:1.0,Moquiniella_rubra:1.0):1.0,(((Septulina_glauca:1.0,Phragmanthera_crassicaulis:1.0):1.0,(Emelianthe_panganensis:1.0,(Globimetula_dinklagei:1.0,((Tapinanthus_sp_OM825:1.0,(Spragueanella_rhamnifolia:1.0,Erianthemum_dregei:1.0):1.0):1.0,Oliverella_rubroviridis:1.0):1.0):1.0):1.0):1.0,Phragmanthera_regularis:1.0):1.0):1.0,((Helixanthera_cylindrica:1.0,(Taxillus_chinensis:1.0,(Scurrula_ferruginea:1.0,(Scurrula_pulverulenta:1.0,Scurrula_parasitica:1.0):1.0):1.0):1.0):1.0,((Sogerianthe_sessiflora:1.0,(((Amyema_cambagei:1.0,(Amyema_glabra:1.0,(Diplatia_furcata:1.0,Diplatia_grandibractea:1.0):1.0):1.0):1.0,Dactyliophora_novaeguineae:1.0):1.0,((Helixanthera_parasitica:1.0,(Amyema_queenslandica:1.0,Helicanthes_elastica:1.0):1.0):1.0,Benthamina_alyxifolia:1.0):1.0):1.0):1.0,((((Tupeia_antarctica:1.0,(Ligaria_cuneifolia:1.0,(((Tristerix_pubescens:1.0,(Tristerix_longebracteatus:1.0,Tristerix_grandiflorus:1.0):1.0):1.0,((Tristerix_chodatianus:1.0,Tristerix_peruvianus:1.0):1.0,Tristerix_peytonii:1.0):1.0):1.0,(Tristerix_verticillatus:1.0,(Tristerix_penduliflorus:1.0,(Tristerix_corymbosus:1.0,Tristerix_aphyllus:1.0):1.0):1.0):1.0):1.0):1.0):1.0,((((Tripodanthus_belmirensis:1.0,Tripodanthus_acutifolius:1.0):1.0,Tripodanthus_flagellaris:1.0):1.0,((Psittacanthus_calyculatus:1.0,(Phthirusa_inorna:1.0,(Oryctanthus_occidentalis:1.0,(Passovia_pyrifolia:1.0,Dendropemon_bicolor:1.0):1.0):1.0):1.0):1.0,((Cladocolea_cupulata:1.0,Cladocolea_mcvaughii:1.0):1.0,((Struthanthus_sp_RE_5128_1:1.0,Struthanthus_woodsonii:1.0):1.0,(((Struthanthus_oerstedii:1.0,Struthanthus_orbicularis:1.0):1.0,Cladocolea_gracilis:1.0):1.0,Psittacanthus_schiedeanus:1.0):1.0):1.0):1.0):1.0):1.0,((Atkinsonia_ligustrina:1.0,Gaiadendron_punctatum:1.0):1.0,((Notanthera_heterophylla:1.0,((Alepis_flavida:1.0,Peraxilla_tetrapetala:1.0):1.0,((Amylotheca_subumbellata:1.0,(Lysiana_maritima:1.0,Lysiana_filifolia:1.0):1.0):1.0,((Amylotheca_duthieana:1.0,((((Decaisnina_signata:1.0,Decaisnina_congesta:1.0):1.0,Decaisnina_brittenii:1.0):1.0,Decaisnina_triflora:1.0):1.0,((Macrosolen_melintangensis:1.0,Macrosolen_cochinchinensis:1.0):1.0,Lepidaria_sp_Nickrent_4044:1.0):1.0):1.0):1.0,(Lepidaria_oviceps:1.0,Loxanthera_speciosa:1.0):1.0):1.0):1.0):1.0):1.0,Desmaria_mutabilis:1.0):1.0):1.0):1.0):1.0,Nuytsia_floribunda:1.0):1.0,((Ileostylus_micranthus:1.0,(Muellerina_celastroides:1.0,Muellerina_eucalyptoides:1.0):1.0):1.0,(((Loranthus_europaeus:1.0,Loranthus_grewingkii:1.0):1.0,Loranthus_odoratus:1.0):1.0,Cecarria_obtusifolia:1.0):1.0):1.0):1.0):1.0):1.0):1.0,((((Dendrophthoe_constricta:1.0,(Dendrophthoe_vitellina:1.0,Dendrophthoe_longituba:1.0):1.0):1.0,Helixanthera_coccinea:1.0):1.0,Dendrophthoe_curvata:1.0):1.0,Tolypanthus_involucratus:1.0):1.0):1.0,(Plicosepalus_sagittifolius:1.0,Bakerella_sp_Nickrent_4161:1.0):1.0):1.0):1.0,Socratina_bemarivensis:1.0):1.0,Oedina_pendens:1.0):1.0,((Agelanthus_sansibarensis:1.0,(Oncella_ambigua:1.0,Oncocalyx_sulfureus:1.0):1.0):1.0,(Oncocalyx_schimperi:1.0,Tapinanthus_constrictiflorus:1.0):1.0):1.0):1.0,(Berhautia_senegalensis:1.0,Englerina_ramulosa:1.0):1.0,Actinanthella_menyharthii:1.0);
[28] tree 't28'=[&R] (((((((((Baratranthus_axanthus:1.0,((((Nuytsia_floribunda:1.0,(Atkinsonia_ligustrina:1.0,Gaiadendron_punctatum:1.0):1.0):1.0,((Alepis_flavida:1.0,Peraxilla_tetrapetala:1.0):1.0,(((Amylotheca_duthieana:1.0,(Lepidaria_oviceps:1.0,Loxanthera_speciosa:1.0):1.0):1.0,((((Decaisnina_signata:1.0,Decaisnina_congesta:1.0):1.0,Decaisnina_brittenii:1.0):1.0,Decaisnina_triflora:1.0):1.0,((Macrosolen_melintangensis:1.0,Macrosolen_cochinchinensis:1.0):1.0,Lepidaria_sp_Nickrent_4044:1.0):1.0):1.0):1.0,(Amylotheca_subumbellata:1.0,(Lysiana_maritima:1.0,Lysiana_filifolia:1.0):1.0):1.0):1.0):1.0):1.0,((Desmaria_mutabilis:1.0,(Tupeia_antarctica:1.0,(Notanthera_heterophylla:1.0,(Ligaria_cuneifolia:1.0,(Tristerix_verticillatus:1.0,(Tristerix_penduliflorus:1.0,((Tristerix_corymbosus:1.0,Tristerix_aphyllus:1.0):1.0,((Tristerix_pubescens:1.0,(Tristerix_longebracteatus:1.0,Tristerix_grandiflorus:1.0):1.0):1.0,((Tristerix_chodatianus:1.0,Tristerix_peruvianus:1.0):1.0,Tristerix_peytonii:1.0):1.0):1.0):1.0):1.0):1.0):1.0):1.0):1.0):1.0,((Tripodanthus_flagellaris:1.0,(Psittacanthus_calyculatus:1.0,((Cladocolea_cupulata:1.0,Cladocolea_mcvaughii:1.0):1.0,(((Struthanthus_oerstedii:1.0,Struthanthus_orbicularis:1.0):1.0,((Struthanthus_sp_RE_5128_1:1.0,Psittacanthus_schiedeanus:1.0):1.0,Struthanthus_woodsonii:1.0):1.0):1.0,Cladocolea_gracilis:1.0):1.0):1.0):1.0):1.0,((Tripodanthus_belmirensis:1.0,(Passovia_pyrifolia:1.0,(Oryctanthus_occidentalis:1.0,Dendropemon_bicolor:1.0):1.0):1.0):1.0,(Tripodanthus_acutifolius:1.0,Phthirusa_inorna:1.0):1.0):1.0):1.0):1.0):1.0,((Ileostylus_micranthus:1.0,(Muellerina_celastroides:1.0,Muellerina_eucalyptoides:1.0):1.0):1.0,(((Loranthus_europaeus:1.0,Loranthus_grewingkii:1.0):1.0,Loranthus_odoratus:1.0):1.0,Cecarria_obtusifolia:1.0):1.0):1.0):1.0):1.0,Helixanthera_cylindrica:1.0):1.0,(Taxillus_chinensis:1.0,(Scurrula_ferruginea:1.0,(Scurrula_pulverulenta:1.0,Scurrula_parasitica:1.0):1.0):1.0):1.0):1.0,(Sogerianthe_sessiflora:1.0,((Amyema_queenslandica:1.0,Helicanthes_elastica:1.0):1.0,(Benthamina_alyxifolia:1.0,((Amyema_cambagei:1.0,(Amyema_glabra:1.0,(Diplatia_furcata:1.0,Diplatia_grandibractea:1.0):1.0):1.0):1.0,Dactyliophora_novaeguineae:1.0):1.0):1.0):1.0):1.0):1.0,((Helixanthera_coccinea:1.0,Tolypanthus_involucratus:1.0):1.0,(Dendrophthoe_constricta:1.0,(Dendrophthoe_curvata:1.0,(Dendrophthoe_vitellina:1.0,Dendrophthoe_longituba:1.0):1.0):1.0):1.0):1.0):1.0,((Phragmanthera_regularis:1.0,((Phragmanthera_crassicaulis:1.0,(((Globimetula_dinklagei:1.0,Septulina_glauca:1.0):1.0,Emelianthe_panganensis:1.0):1.0,(((Spragueanella_rhamnifolia:1.0,Erianthemum_dregei:1.0):1.0,Tapinanthus_sp_OM825:1.0):1.0,Oliverella_rubroviridis:1.0):1.0):1.0):1.0,(Plicosepalus_curviflorus:1.0,Moquiniella_rubra:1.0):1.0):1.0):1.0,((Vanwykia_remota:1.0,Plicosepalus_sagittifolius:1.0):1.0,Bakerella_sp_Nickrent_4161:1.0):1.0):1.0):1.0,Socratina_bemarivensis:1.0):1.0,Oedina_pendens:1.0):1.0,(Helixanthera_parasitica:1.0,((Tapinanthus_constrictiflorus:1.0,((Agelanthus_sansibarensis:1.0,(Oncella_ambigua:1.0,Oncocalyx_sulfureus:1.0):1.0):1.0,Oncocalyx_schimperi:1.0):1.0):1.0,(Berhautia_senegalensis:1.0,Englerina_ramulosa:1.0):1.0):1.0):1.0,Actinanthella_menyharthii:1.0);
[29] tree 't29'=[&R] ((Berhautia_senegalensis:1.0,(Englerina_ramulosa:1.0,Tapinanthus_constrictiflorus:1.0):1.0):1.0,((((((((((Baratranthus_axanthus:1.0,Septulina_glauca:1.0):1.0,Moquiniella_rubra:1.0):1.0,((Phragmanthera_crassicaulis:1.0,((Globimetula_dinklagei:1.0,Emelianthe_panganensis:1.0):1.0,(((Spragueanella_rhamnifolia:1.0,Erianthemum_dregei:1.0):1.0,Tapinanthus_sp_OM825:1.0):1.0,Oliverella_rubroviridis:1.0):1.0):1.0):1.0,Phragmanthera_regularis:1.0):1.0):1.0,(Bakerella_sp_Nickrent_4161:1.0,Plicosepalus_sagittifolius:1.0):1.0):1.0,(((Taxillus_chinensis:1.0,(Scurrula_ferruginea:1.0,(Scurrula_pulverulenta:1.0,Scurrula_parasitica:1.0):1.0):1.0):1.0,((Plicosepalus_curviflorus:1.0,(((((Alepis_flavida:1.0,Peraxilla_tetrapetala:1.0):1.0,(((Amylotheca_duthieana:1.0,(((Macrosolen_melintangensis:1.0,Macrosolen_cochinchinensis:1.0):1.0,Lepidaria_sp_Nickrent_4044:1.0):1.0,(((Decaisnina_signata:1.0,Decaisnina_congesta:1.0):1.0,Decaisnina_brittenii:1.0):1.0,Decaisnina_triflora:1.0):1.0):1.0):1.0,Loxanthera_speciosa:1.0):1.0,(Amylotheca_subumbellata:1.0,(Lysiana_maritima:1.0,Lysiana_filifolia:1.0):1.0):1.0):1.0):1.0,(Tupeia_antarctica:1.0,Atkinsonia_ligustrina:1.0):1.0):1.0,(Gaiadendron_punctatum:1.0,(Nuytsia_floribunda:1.0,(Desmaria_mutabilis:1.0,((Ligaria_cuneifolia:1.0,((((Tristerix_pubescens:1.0,(Tristerix_longebracteatus:1.0,Tristerix_grandiflorus:1.0):1.0):1.0,((Tristerix_chodatianus:1.0,Tristerix_peruvianus:1.0):1.0,Tristerix_peytonii:1.0):1.0):1.0,(Tristerix_verticillatus:1.0,(Tristerix_penduliflorus:1.0,(Tristerix_aphyllus:1.0,Tristerix_corymbosus:1.0):1.0):1.0):1.0):1.0,(Lepidaria_oviceps:1.0,Notanthera_heterophylla:1.0):1.0):1.0):1.0,((((((Struthanthus_oerstedii:1.0,Psittacanthus_schiedeanus:1.0):1.0,Struthanthus_orbicularis:1.0):1.0,Struthanthus_sp_RE_5128_1:1.0):1.0,((Cladocolea_gracilis:1.0,Struthanthus_woodsonii:1.0):1.0,(Cladocolea_cupulata:1.0,Cladocolea_mcvaughii:1.0):1.0):1.0):1.0,((Phthirusa_inorna:1.0,(Passovia_pyrifolia:1.0,(Oryctanthus_occidentalis:1.0,Dendropemon_bicolor:1.0):1.0):1.0):1.0,((Tripodanthus_belmirensis:1.0,Tripodanthus_acutifolius:1.0):1.0,Tripodanthus_flagellaris:1.0):1.0):1.0):1.0,Psittacanthus_calyculatus:1.0):1.0):1.0):1.0):1.0):1.0):1.0,((Helixanthera_parasitica:1.0,(Ileostylus_micranthus:1.0,(Muellerina_celastroides:1.0,Muellerina_eucalyptoides:1.0):1.0):1.0):1.0,(((Loranthus_europaeus:1.0,Loranthus_grewingkii:1.0):1.0,Loranthus_odoratus:1.0):1.0,Cecarria_obtusifolia:1.0):1.0):1.0):1.0):1.0,((((Amyema_glabra:1.0,(Diplatia_furcata:1.0,(Diplatia_grandibractea:1.0,Amyema_cambagei:1.0):1.0):1.0):1.0,Dactyliophora_novaeguineae:1.0):1.0,((Amyema_queenslandica:1.0,Helicanthes_elastica:1.0):1.0,Benthamina_alyxifolia:1.0):1.0):1.0,Sogerianthe_sessiflora:1.0):1.0):1.0):1.0,Helixanthera_cylindrica:1.0):1.0):1.0,(Tolypanthus_involucratus:1.0,(Dendrophthoe_curvata:1.0,(Dendrophthoe_constricta:1.0,(Helixanthera_coccinea:1.0,(Dendrophthoe_vitellina:1.0,Dendrophthoe_longituba:1.0):1.0):1.0):1.0):1.0):1.0):1.0,(Vanwykia_remota:1.0,Socratina_bemarivensis:1.0):1.0):1.0,Oedina_pendens:1.0):1.0,(Agelanthus_sansibarensis:1.0,(Oncella_ambigua:1.0,Oncocalyx_sulfureus:1.0):1.0):1.0):1.0,Oncocalyx_schimperi:1.0):1.0,Actinanthella_menyharthii:1.0);
[30] tree 't30'=[&R] ((((((((Plicosepalus_curviflorus:1.0,(Septulina_glauca:1.0,((Moquiniella_rubra:1.0,(Phragmanthera_crassicaulis:1.0,((Globimetula_dinklagei:1.0,Emelianthe_panganensis:1.0):1.0,(((Spragueanella_rhamnifolia:1.0,Erianthemum_dregei:1.0):1.0,Tapinanthus_sp_OM825:1.0):1.0,Oliverella_rubroviridis:1.0):1.0):1.0):1.0):1.0,Phragmanthera_regularis:1.0):1.0):1.0):1.0,(Bakerella_sp_Nickrent_4161:1.0,Plicosepalus_sagittifolius:1.0):1.0):1.0,(((((((Phthirusa_inorna:1.0,(Tripodanthus_acutifolius:1.0,(Tripodanthus_flagellaris:1.0,Tripodanthus_belmirensis:1.0):1.0):1.0):1.0,((((Passovia_pyrifolia:1.0,(Oryctanthus_occidentalis:1.0,Dendropemon_bicolor:1.0):1.0):1.0,Psittacanthus_schiedeanus:1.0):1.0,((((Struthanthus_oerstedii:1.0,Struthanthus_orbicularis:1.0):1.0,Struthanthus_woodsonii:1.0):1.0,(Cladocolea_gracilis:1.0,Struthanthus_sp_RE_5128_1:1.0):1.0):1.0,(Cladocolea_cupulata:1.0,Cladocolea_mcvaughii:1.0):1.0):1.0):1.0,Psittacanthus_calyculatus:1.0):1.0):1.0,((Desmaria_mutabilis:1.0,(Tupeia_antarctica:1.0,Notanthera_heterophylla:1.0):1.0):1.0,(((Nuytsia_floribunda:1.0,Atkinsonia_ligustrina:1.0):1.0,Gaiadendron_punctatum:1.0):1.0,((Tristerix_penduliflorus:1.0,((Tristerix_aphyllus:1.0,Tristerix_corymbosus:1.0):1.0,(((Tristerix_pubescens:1.0,(Tristerix_longebracteatus:1.0,Tristerix_grandiflorus:1.0):1.0):1.0,((Tristerix_chodatianus:1.0,Tristerix_peruvianus:1.0):1.0,Tristerix_peytonii:1.0):1.0):1.0,Tristerix_verticillatus:1.0):1.0):1.0):1.0,((Alepis_flavida:1.0,Peraxilla_tetrapetala:1.0):1.0,(((Amylotheca_duthieana:1.0,(((Macrosolen_melintangensis:1.0,Macrosolen_cochinchinensis:1.0):1.0,Lepidaria_sp_Nickrent_4044:1.0):1.0,(((Decaisnina_signata:1.0,Decaisnina_congesta:1.0):1.0,Decaisnina_brittenii:1.0):1.0,Decaisnina_triflora:1.0):1.0):1.0):1.0,(Lepidaria_oviceps:1.0,Loxanthera_speciosa:1.0):1.0):1.0,(Amylotheca_subumbellata:1.0,(Lysiana_maritima:1.0,Lysiana_filifolia:1.0):1.0):1.0):1.0):1.0):1.0):1.0):1.0):1.0,Ligaria_cuneifolia:1.0):1.0,((Ileostylus_micranthus:1.0,(Muellerina_celastroides:1.0,Muellerina_eucalyptoides:1.0):1.0):1.0,(((Loranthus_europaeus:1.0,Loranthus_grewingkii:1.0):1.0,Loranthus_odoratus:1.0):1.0,Cecarria_obtusifolia:1.0):1.0):1.0):1.0,(((Amyema_queenslandica:1.0,Helicanthes_elastica:1.0):1.0,(Benthamina_alyxifolia:1.0,(((Amyema_glabra:1.0,(Diplatia_furcata:1.0,Diplatia_grandibractea:1.0):1.0):1.0,Amyema_cambagei:1.0):1.0,Dactyliophora_novaeguineae:1.0):1.0):1.0):1.0,Sogerianthe_sessiflora:1.0):1.0):1.0,((Taxillus_chinensis:1.0,(Scurrula_ferruginea:1.0,(Scurrula_pulverulenta:1.0,Scurrula_parasitica:1.0):1.0):1.0):1.0,Helixanthera_cylindrica:1.0):1.0):1.0):1.0,((Dendrophthoe_constricta:1.0,((Dendrophthoe_vitellina:1.0,Dendrophthoe_longituba:1.0):1.0,Dendrophthoe_curvata:1.0):1.0):1.0,(Tolypanthus_involucratus:1.0,Helixanthera_coccinea:1.0):1.0):1.0):1.0,((Baratranthus_axanthus:1.0,Vanwykia_remota:1.0):1.0,Socratina_bemarivensis:1.0):1.0):1.0,Oedina_pendens:1.0):1.0,Helixanthera_parasitica:1.0):1.0,((Agelanthus_sansibarensis:1.0,(Oncocalyx_schimperi:1.0,(Oncella_ambigua:1.0,Oncocalyx_sulfureus:1.0):1.0):1.0):1.0,(Berhautia_senegalensis:1.0,(Englerina_ramulosa:1.0,Tapinanthus_constrictiflorus:1.0):1.0):1.0):1.0,Actinanthella_menyharthii:1.0);
[31] tree 't31'=[&R] ((Oedina_pendens:1.0,(((Bakerella_sp_Nickrent_4161:1.0,((((Helixanthera_cylindrica:1.0,((Scurrula_ferruginea:1.0,(Scurrula_pulverulenta:1.0,Scurrula_parasitica:1.0):1.0):1.0,Taxillus_chinensis:1.0):1.0):1.0,((Sogerianthe_sessiflora:1.0,((Helicanthes_elastica:1.0,Amyema_queenslandica:1.0):1.0,((Dactyliophora_novaeguineae:1.0,(((Diplatia_furcata:1.0,Diplatia_grandibractea:1.0):1.0,Amyema_cambagei:1.0):1.0,Amyema_glabra:1.0):1.0):1.0,Benthamina_alyxifolia:1.0):1.0):1.0):1.0,(((Cecarria_obtusifolia:1.0,(Loranthus_odoratus:1.0,(Loranthus_grewingkii:1.0,Loranthus_europaeus:1.0):1.0):1.0):1.0,(((Muellerina_celastroides:1.0,Muellerina_eucalyptoides:1.0):1.0,Ileostylus_micranthus:1.0):1.0,((Tupeia_antarctica:1.0,(((Atkinsonia_ligustrina:1.0,((Peraxilla_tetrapetala:1.0,Alepis_flavida:1.0):1.0,((Amylotheca_subumbellata:1.0,(Lysiana_maritima:1.0,Lysiana_filifolia:1.0):1.0):1.0,(Loxanthera_speciosa:1.0,(Amylotheca_duthieana:1.0,((((Decaisnina_congesta:1.0,Decaisnina_signata:1.0):1.0,Decaisnina_brittenii:1.0):1.0,Decaisnina_triflora:1.0):1.0,((Lepidaria_oviceps:1.0,Lepidaria_sp_Nickrent_4044:1.0):1.0,(Macrosolen_melintangensis:1.0,Macrosolen_cochinchinensis:1.0):1.0):1.0):1.0):1.0):1.0):1.0):1.0):1.0,(((Notanthera_heterophylla:1.0,(((((Tristerix_chodatianus:1.0,Tristerix_peruvianus:1.0):1.0,Tristerix_peytonii:1.0):1.0,(Tristerix_pubescens:1.0,(Tristerix_grandiflorus:1.0,Tristerix_longebracteatus:1.0):1.0):1.0):1.0,((Tristerix_penduliflorus:1.0,(Tristerix_corymbosus:1.0,Tristerix_aphyllus:1.0):1.0):1.0,Tristerix_verticillatus:1.0):1.0):1.0,Ligaria_cuneifolia:1.0):1.0):1.0,(Psittacanthus_calyculatus:1.0,((Cladocolea_cupulata:1.0,((Psittacanthus_schiedeanus:1.0,Cladocolea_mcvaughii:1.0):1.0,(Cladocolea_gracilis:1.0,(Struthanthus_woodsonii:1.0,(Struthanthus_sp_RE_5128_1:1.0,(Struthanthus_orbicularis:1.0,Struthanthus_oerstedii:1.0):1.0):1.0):1.0):1.0):1.0):1.0,((Phthirusa_inorna:1.0,((Dendropemon_bicolor:1.0,Oryctanthus_occidentalis:1.0):1.0,Passovia_pyrifolia:1.0):1.0):1.0,((Tripodanthus_belmirensis:1.0,Tripodanthus_acutifolius:1.0):1.0,Tripodanthus_flagellaris:1.0):1.0):1.0):1.0):1.0):1.0,Desmaria_mutabilis:1.0):1.0):1.0,Gaiadendron_punctatum:1.0):1.0):1.0,Nuytsia_floribunda:1.0):1.0):1.0):1.0,Helixanthera_parasitica:1.0):1.0):1.0):1.0,((((Oliverella_rubroviridis:1.0,(Tapinanthus_sp_OM825:1.0,(Erianthemum_dregei:1.0,Spragueanella_rhamnifolia:1.0):1.0):1.0):1.0,((Globimetula_dinklagei:1.0,Phragmanthera_regularis:1.0):1.0,Emelianthe_panganensis:1.0):1.0):1.0,Phragmanthera_crassicaulis:1.0):1.0,((Septulina_glauca:1.0,Moquiniella_rubra:1.0):1.0,Plicosepalus_curviflorus:1.0):1.0):1.0):1.0,Plicosepalus_sagittifolius:1.0):1.0):1.0,(Tolypanthus_involucratus:1.0,(Dendrophthoe_curvata:1.0,((Dendrophthoe_longituba:1.0,(Dendrophthoe_vitellina:1.0,Dendrophthoe_constricta:1.0):1.0):1.0,Helixanthera_coccinea:1.0):1.0):1.0):1.0):1.0,(Socratina_bemarivensis:1.0,(Baratranthus_axanthus:1.0,Vanwykia_remota:1.0):1.0):1.0):1.0):1.0,((Agelanthus_sansibarensis:1.0,(Oncocalyx_sulfureus:1.0,Oncella_ambigua:1.0):1.0):1.0,(Oncocalyx_schimperi:1.0,(Berhautia_senegalensis:1.0,(Tapinanthus_constrictiflorus:1.0,Englerina_ramulosa:1.0):1.0):1.0):1.0):1.0,Actinanthella_menyharthii:1.0);
[32] tree 't32'=[&R] (Berhautia_senegalensis:1.0,((Tapinanthus_constrictiflorus:1.0,Englerina_ramulosa:1.0):1.0,((Oedina_pendens:1.0,(((((Sogerianthe_sessiflora:1.0,((Helicanthes_elastica:1.0,Amyema_queenslandica:1.0):1.0,((Dactyliophora_novaeguineae:1.0,(((Diplatia_furcata:1.0,Diplatia_grandibractea:1.0):1.0,Amyema_cambagei:1.0):1.0,Amyema_glabra:1.0):1.0):1.0,Benthamina_alyxifolia:1.0):1.0):1.0):1.0,(Helixanthera_cylindrica:1.0,(((((Gaiadendron_punctatum:1.0,Atkinsonia_ligustrina:1.0):1.0,((Peraxilla_tetrapetala:1.0,Alepis_flavida:1.0):1.0,(((((((Decaisnina_congesta:1.0,Decaisnina_signata:1.0):1.0,Decaisnina_brittenii:1.0):1.0,Decaisnina_triflora:1.0):1.0,Lepidaria_sp_Nickrent_4044:1.0):1.0,(Amylotheca_duthieana:1.0,(Macrosolen_melintangensis:1.0,Macrosolen_cochinchinensis:1.0):1.0):1.0):1.0,(Lepidaria_oviceps:1.0,Loxanthera_speciosa:1.0):1.0):1.0,(Amylotheca_subumbellata:1.0,(Lysiana_maritima:1.0,Lysiana_filifolia:1.0):1.0):1.0):1.0):1.0):1.0,(((Notanthera_heterophylla:1.0,(((((Tristerix_chodatianus:1.0,Tristerix_peruvianus:1.0):1.0,Tristerix_peytonii:1.0):1.0,(Tristerix_pubescens:1.0,(Tristerix_grandiflorus:1.0,Tristerix_longebracteatus:1.0):1.0):1.0):1.0,((Tristerix_penduliflorus:1.0,(Tristerix_corymbosus:1.0,Tristerix_aphyllus:1.0):1.0):1.0,Tristerix_verticillatus:1.0):1.0):1.0,Ligaria_cuneifolia:1.0):1.0):1.0,(Psittacanthus_calyculatus:1.0,((Phthirusa_inorna:1.0,((Tripodanthus_belmirensis:1.0,Tripodanthus_flagellaris:1.0):1.0,Tripodanthus_acutifolius:1.0):1.0):1.0,(((Struthanthus_orbicularis:1.0,(Struthanthus_oerstedii:1.0,Psittacanthus_schiedeanus:1.0):1.0):1.0,((Struthanthus_woodsonii:1.0,(Cladocolea_cupulata:1.0,Cladocolea_mcvaughii:1.0):1.0):1.0,(Cladocolea_gracilis:1.0,Struthanthus_sp_RE_5128_1:1.0):1.0):1.0):1.0,((Dendropemon_bicolor:1.0,Oryctanthus_occidentalis:1.0):1.0,Passovia_pyrifolia:1.0):1.0):1.0):1.0):1.0):1.0,(Nuytsia_floribunda:1.0,Desmaria_mutabilis:1.0):1.0):1.0):1.0,Tupeia_antarctica:1.0):1.0,((Cecarria_obtusifolia:1.0,(Loranthus_odoratus:1.0,(Loranthus_grewingkii:1.0,Loranthus_europaeus:1.0):1.0):1.0):1.0,((Muellerina_celastroides:1.0,Muellerina_eucalyptoides:1.0):1.0,Ileostylus_micranthus:1.0):1.0):1.0):1.0):1.0):1.0,(Plicosepalus_curviflorus:1.0,((Scurrula_pulverulenta:1.0,(Scurrula_parasitica:1.0,Scurrula_ferruginea:1.0):1.0):1.0,Taxillus_chinensis:1.0):1.0):1.0):1.0,(((Septulina_glauca:1.0,(Baratranthus_axanthus:1.0,Bakerella_sp_Nickrent_4161:1.0):1.0):1.0,((((Phragmanthera_crassicaulis:1.0,(((Oliverella_rubroviridis:1.0,(Tapinanthus_sp_OM825:1.0,(Erianthemum_dregei:1.0,Spragueanella_rhamnifolia:1.0):1.0):1.0):1.0,Globimetula_dinklagei:1.0):1.0,Emelianthe_panganensis:1.0):1.0):1.0,Phragmanthera_regularis:1.0):1.0,Moquiniella_rubra:1.0):1.0,Plicosepalus_sagittifolius:1.0):1.0):1.0,(((Dendrophthoe_constricta:1.0,(Dendrophthoe_longituba:1.0,Dendrophthoe_vitellina:1.0):1.0):1.0,Helixanthera_coccinea:1.0):1.0,(Tolypanthus_involucratus:1.0,Dendrophthoe_curvata:1.0):1.0):1.0):1.0):1.0,((Helixanthera_parasitica:1.0,Socratina_bemarivensis:1.0):1.0,Vanwykia_remota:1.0):1.0):1.0):1.0,(Oncocalyx_schimperi:1.0,(Agelanthus_sansibarensis:1.0,(Oncocalyx_sulfureus:1.0,Oncella_ambigua:1.0):1.0):1.0):1.0):1.0):1.0,Actinanthella_menyharthii:1.0);
[33] tree 't33'=[&R] (Berhautia_senegalensis:1.0,((Tapinanthus_constrictiflorus:1.0,Englerina_ramulosa:1.0):1.0,((Oedina_pendens:1.0,(Socratina_bemarivensis:1.0,((Baratranthus_axanthus:1.0,Vanwykia_remota:1.0):1.0,((Tolypanthus_involucratus:1.0,(((Dendrophthoe_longituba:1.0,Dendrophthoe_vitellina:1.0):1.0,(Plicosepalus_sagittifolius:1.0,(Dendrophthoe_curvata:1.0,Helixanthera_coccinea:1.0):1.0):1.0):1.0,Dendrophthoe_constricta:1.0):1.0):1.0,(Bakerella_sp_Nickrent_4161:1.0,((((Scurrula_pulverulenta:1.0,(Scurrula_parasitica:1.0,Scurrula_ferruginea:1.0):1.0):1.0,Taxillus_chinensis:1.0):1.0,((((Helicanthes_elastica:1.0,Amyema_queenslandica:1.0):1.0,((Dactyliophora_novaeguineae:1.0,((Amyema_cambagei:1.0,(Diplatia_furcata:1.0,(Amyema_glabra:1.0,Diplatia_grandibractea:1.0):1.0):1.0):1.0,Benthamina_alyxifolia:1.0):1.0):1.0,Sogerianthe_sessiflora:1.0):1.0):1.0,(Helixanthera_parasitica:1.0,((((Nuytsia_floribunda:1.0,(Atkinsonia_ligustrina:1.0,Gaiadendron_punctatum:1.0):1.0):1.0,((Peraxilla_tetrapetala:1.0,Alepis_flavida:1.0):1.0,(((Amylotheca_duthieana:1.0,Loxanthera_speciosa:1.0):1.0,(((Lepidaria_oviceps:1.0,Lepidaria_sp_Nickrent_4044:1.0):1.0,(Macrosolen_melintangensis:1.0,Macrosolen_cochinchinensis:1.0):1.0):1.0,(((Decaisnina_congesta:1.0,Decaisnina_signata:1.0):1.0,Decaisnina_brittenii:1.0):1.0,Decaisnina_triflora:1.0):1.0):1.0):1.0,(Amylotheca_subumbellata:1.0,(Lysiana_maritima:1.0,Lysiana_filifolia:1.0):1.0):1.0):1.0):1.0):1.0,(((Psittacanthus_schiedeanus:1.0,Desmaria_mutabilis:1.0):1.0,(Tupeia_antarctica:1.0,(Notanthera_heterophylla:1.0,(((Tristerix_penduliflorus:1.0,(Tristerix_corymbosus:1.0,Tristerix_aphyllus:1.0):1.0):1.0,(Tristerix_verticillatus:1.0,(((Tristerix_chodatianus:1.0,Tristerix_peruvianus:1.0):1.0,Tristerix_peytonii:1.0):1.0,((Tristerix_grandiflorus:1.0,Tristerix_longebracteatus:1.0):1.0,Tristerix_pubescens:1.0):1.0):1.0):1.0):1.0,Ligaria_cuneifolia:1.0):1.0):1.0):1.0):1.0,(Psittacanthus_calyculatus:1.0,(((Dendropemon_bicolor:1.0,Oryctanthus_occidentalis:1.0):1.0,Passovia_pyrifolia:1.0):1.0,((((Tripodanthus_acutifolius:1.0,Tripodanthus_flagellaris:1.0):1.0,Phthirusa_inorna:1.0):1.0,Tripodanthus_belmirensis:1.0):1.0,((Struthanthus_sp_RE_5128_1:1.0,(Struthanthus_orbicularis:1.0,Struthanthus_oerstedii:1.0):1.0):1.0,((Struthanthus_woodsonii:1.0,(Cladocolea_cupulata:1.0,Cladocolea_mcvaughii:1.0):1.0):1.0,Cladocolea_gracilis:1.0):1.0):1.0):1.0):1.0):1.0):1.0):1.0,((Cecarria_obtusifolia:1.0,(Loranthus_odoratus:1.0,(Loranthus_grewingkii:1.0,Loranthus_europaeus:1.0):1.0):1.0):1.0,((Muellerina_celastroides:1.0,Muellerina_eucalyptoides:1.0):1.0,Ileostylus_micranthus:1.0):1.0):1.0):1.0):1.0):1.0,Helixanthera_cylindrica:1.0):1.0):1.0,(Plicosepalus_curviflorus:1.0,(((((Erianthemum_dregei:1.0,Spragueanella_rhamnifolia:1.0):1.0,(Oliverella_rubroviridis:1.0,Tapinanthus_sp_OM825:1.0):1.0):1.0,Emelianthe_panganensis:1.0):1.0,((Phragmanthera_regularis:1.0,Globimetula_dinklagei:1.0):1.0,(Septulina_glauca:1.0,Phragmanthera_crassicaulis:1.0):1.0):1.0):1.0,Moquiniella_rubra:1.0):1.0):1.0):1.0):1.0):1.0):1.0):1.0):1.0,(Oncocalyx_schimperi:1.0,(Agelanthus_sansibarensis:1.0,(Oncocalyx_sulfureus:1.0,Oncella_ambigua:1.0):1.0):1.0):1.0):1.0):1.0,Actinanthella_menyharthii:1.0);
[34] tree 't34'=[&R] ((Berhautia_senegalensis:1.0,(Tapinanthus_constrictiflorus:1.0,Englerina_ramulosa:1.0):1.0):1.0,((Oedina_pendens:1.0,((Socratina_bemarivensis:1.0,(Vanwykia_remota:1.0,Baratranthus_axanthus:1.0):1.0):1.0,(((((Sogerianthe_sessiflora:1.0,((Benthamina_alyxifolia:1.0,(Helicanthes_elastica:1.0,Amyema_queenslandica:1.0):1.0):1.0,(Dactyliophora_novaeguineae:1.0,(Amyema_cambagei:1.0,(Diplatia_furcata:1.0,(Amyema_glabra:1.0,Diplatia_grandibractea:1.0):1.0):1.0):1.0):1.0):1.0):1.0,(((Helixanthera_parasitica:1.0,Phragmanthera_regularis:1.0):1.0,((((Tupeia_antarctica:1.0,Atkinsonia_ligustrina:1.0):1.0,((Peraxilla_tetrapetala:1.0,Alepis_flavida:1.0):1.0,(((Lepidaria_oviceps:1.0,Loxanthera_speciosa:1.0):1.0,((Amylotheca_duthieana:1.0,(Macrosolen_melintangensis:1.0,Macrosolen_cochinchinensis:1.0):1.0):1.0,(Lepidaria_sp_Nickrent_4044:1.0,(((Decaisnina_congesta:1.0,Decaisnina_signata:1.0):1.0,Decaisnina_brittenii:1.0):1.0,Decaisnina_triflora:1.0):1.0):1.0):1.0):1.0,(Amylotheca_subumbellata:1.0,(Lysiana_maritima:1.0,Lysiana_filifolia:1.0):1.0):1.0):1.0):1.0):1.0,((Desmaria_mutabilis:1.0,((Psittacanthus_calyculatus:1.0,(((Psittacanthus_schiedeanus:1.0,Struthanthus_woodsonii:1.0):1.0,(((Cladocolea_cupulata:1.0,Cladocolea_mcvaughii:1.0):1.0,(Struthanthus_orbicularis:1.0,Struthanthus_oerstedii:1.0):1.0):1.0,(Cladocolea_gracilis:1.0,Struthanthus_sp_RE_5128_1:1.0):1.0):1.0):1.0,(((Dendropemon_bicolor:1.0,Oryctanthus_occidentalis:1.0):1.0,Passovia_pyrifolia:1.0):1.0,((Tripodanthus_belmirensis:1.0,Tripodanthus_flagellaris:1.0):1.0,(Phthirusa_inorna:1.0,Tripodanthus_acutifolius:1.0):1.0):1.0):1.0):1.0):1.0,((((Tristerix_penduliflorus:1.0,(Tristerix_corymbosus:1.0,Tristerix_aphyllus:1.0):1.0):1.0,(Tristerix_verticillatus:1.0,(((Tristerix_chodatianus:1.0,Tristerix_peruvianus:1.0):1.0,Tristerix_peytonii:1.0):1.0,((Tristerix_grandiflorus:1.0,Tristerix_longebracteatus:1.0):1.0,Tristerix_pubescens:1.0):1.0):1.0):1.0):1.0,Ligaria_cuneifolia:1.0):1.0,Notanthera_heterophylla:1.0):1.0):1.0):1.0,(Nuytsia_floribunda:1.0,Gaiadendron_punctatum:1.0):1.0):1.0):1.0,((Cecarria_obtusifolia:1.0,(Loranthus_odoratus:1.0,(Loranthus_grewingkii:1.0,Loranthus_europaeus:1.0):1.0):1.0):1.0,((Muellerina_celastroides:1.0,Muellerina_eucalyptoides:1.0):1.0,Ileostylus_micranthus:1.0):1.0):1.0):1.0):1.0,Helixanthera_cylindrica:1.0):1.0):1.0,(((Scurrula_ferruginea:1.0,Scurrula_parasitica:1.0):1.0,Scurrula_pulverulenta:1.0):1.0,Taxillus_chinensis:1.0):1.0):1.0,((((((Oliverella_rubroviridis:1.0,(Tapinanthus_sp_OM825:1.0,(Erianthemum_dregei:1.0,Spragueanella_rhamnifolia:1.0):1.0):1.0):1.0,((Septulina_glauca:1.0,Globimetula_dinklagei:1.0):1.0,Emelianthe_panganensis:1.0):1.0):1.0,Phragmanthera_crassicaulis:1.0):1.0,Moquiniella_rubra:1.0):1.0,Plicosepalus_curviflorus:1.0):1.0,(Plicosepalus_sagittifolius:1.0,Bakerella_sp_Nickrent_4161:1.0):1.0):1.0):1.0,((Tolypanthus_involucratus:1.0,Dendrophthoe_curvata:1.0):1.0,((Dendrophthoe_constricta:1.0,(Dendrophthoe_longituba:1.0,Dendrophthoe_vitellina:1.0):1.0):1.0,Helixanthera_coccinea:1.0):1.0):1.0):1.0):1.0):1.0,(Oncocalyx_schimperi:1.0,(Agelanthus_sansibarensis:1.0,(Oncocalyx_sulfureus:1.0,Oncella_ambigua:1.0):1.0):1.0):1.0):1.0,Actinanthella_menyharthii:1.0);
[35] tree 't35'=[&R] (Englerina_ramulosa:1.0,(((Oedina_pendens:1.0,(Socratina_bemarivensis:1.0,(Vanwykia_remota:1.0,((((((Benthamina_alyxifolia:1.0,(Dactyliophora_novaeguineae:1.0,(Amyema_glabra:1.0,((Diplatia_grandibractea:1.0,Amyema_cambagei:1.0):1.0,Diplatia_furcata:1.0):1.0):1.0):1.0):1.0,(Helixanthera_parasitica:1.0,(Helicanthes_elastica:1.0,Amyema_queenslandica:1.0):1.0):1.0):1.0,Sogerianthe_sessiflora:1.0):1.0,(((((Scurrula_ferruginea:1.0,Scurrula_parasitica:1.0):1.0,Scurrula_pulverulenta:1.0):1.0,Taxillus_chinensis:1.0):1.0,((Cecarria_obtusifolia:1.0,(Loranthus_odoratus:1.0,(Loranthus_grewingkii:1.0,Loranthus_europaeus:1.0):1.0):1.0):1.0,(((Muellerina_celastroides:1.0,Muellerina_eucalyptoides:1.0):1.0,Ileostylus_micranthus:1.0):1.0,(((Atkinsonia_ligustrina:1.0,Gaiadendron_punctatum:1.0):1.0,(((Peraxilla_tetrapetala:1.0,Alepis_flavida:1.0):1.0,((((((Decaisnina_brittenii:1.0,(Decaisnina_congesta:1.0,Decaisnina_signata:1.0):1.0):1.0,Decaisnina_triflora:1.0):1.0,((Macrosolen_melintangensis:1.0,Macrosolen_cochinchinensis:1.0):1.0,Lepidaria_sp_Nickrent_4044:1.0):1.0):1.0,Amylotheca_duthieana:1.0):1.0,(Lepidaria_oviceps:1.0,Loxanthera_speciosa:1.0):1.0):1.0,(Amylotheca_subumbellata:1.0,(Lysiana_maritima:1.0,Lysiana_filifolia:1.0):1.0):1.0):1.0):1.0,(Tupeia_antarctica:1.0,(Desmaria_mutabilis:1.0,(((((Tristerix_chodatianus:1.0,Tristerix_peruvianus:1.0):1.0,((Tristerix_pubescens:1.0,Tristerix_longebracteatus:1.0):1.0,(Tristerix_peytonii:1.0,Tristerix_grandiflorus:1.0):1.0):1.0):1.0,((Tristerix_penduliflorus:1.0,(Tristerix_corymbosus:1.0,Tristerix_aphyllus:1.0):1.0):1.0,Tristerix_verticillatus:1.0):1.0):1.0,Notanthera_heterophylla:1.0):1.0,(Ligaria_cuneifolia:1.0,(Psittacanthus_calyculatus:1.0,((((Dendropemon_bicolor:1.0,Oryctanthus_occidentalis:1.0):1.0,Passovia_pyrifolia:1.0):1.0,(Tripodanthus_acutifolius:1.0,(Tripodanthus_belmirensis:1.0,Psittacanthus_schiedeanus:1.0):1.0):1.0):1.0,(((Cladocolea_gracilis:1.0,Struthanthus_sp_RE_5128_1:1.0):1.0,(((Tripodanthus_flagellaris:1.0,Struthanthus_orbicularis:1.0):1.0,Struthanthus_oerstedii:1.0):1.0,Struthanthus_woodsonii:1.0):1.0):1.0,(Phthirusa_inorna:1.0,(Cladocolea_cupulata:1.0,Cladocolea_mcvaughii:1.0):1.0):1.0):1.0):1.0):1.0):1.0):1.0):1.0):1.0):1.0):1.0,Nuytsia_floribunda:1.0):1.0):1.0):1.0):1.0,Helixanthera_cylindrica:1.0):1.0):1.0,((((Plicosepalus_curviflorus:1.0,Moquiniella_rubra:1.0):1.0,(Phragmanthera_regularis:1.0,((Oliverella_rubroviridis:1.0,(Tapinanthus_sp_OM825:1.0,(Erianthemum_dregei:1.0,Spragueanella_rhamnifolia:1.0):1.0):1.0):1.0,((Septulina_glauca:1.0,Globimetula_dinklagei:1.0):1.0,Emelianthe_panganensis:1.0):1.0):1.0):1.0):1.0,Phragmanthera_crassicaulis:1.0):1.0,(Plicosepalus_sagittifolius:1.0,(Baratranthus_axanthus:1.0,Bakerella_sp_Nickrent_4161:1.0):1.0):1.0):1.0):1.0,(Tolypanthus_involucratus:1.0,(Dendrophthoe_curvata:1.0,(Helixanthera_coccinea:1.0,(Dendrophthoe_constricta:1.0,(Dendrophthoe_longituba:1.0,Dendrophthoe_vitellina:1.0):1.0):1.0):1.0):1.0):1.0):1.0):1.0):1.0):1.0,((Agelanthus_sansibarensis:1.0,Tapinanthus_constrictiflorus:1.0):1.0,(Oncocalyx_schimperi:1.0,(Oncocalyx_sulfureus:1.0,Oncella_ambigua:1.0):1.0):1.0):1.0):1.0,Berhautia_senegalensis:1.0):1.0,Actinanthella_menyharthii:1.0);
[36] tree 't36'=[&R] (Socratina_bemarivensis:1.0,((((((((Dactyliophora_novaeguineae:1.0,((Amyema_glabra:1.0,(Diplatia_grandibractea:1.0,Diplatia_furcata:1.0):1.0):1.0,Amyema_cambagei:1.0):1.0):1.0,((Helicanthes_elastica:1.0,Amyema_queenslandica:1.0):1.0,Benthamina_alyxifolia:1.0):1.0):1.0,Sogerianthe_sessiflora:1.0):1.0,((((Scurrula_ferruginea:1.0,Scurrula_parasitica:1.0):1.0,Scurrula_pulverulenta:1.0):1.0,Taxillus_chinensis:1.0):1.0,((Helixanthera_parasitica:1.0,((Gaiadendron_punctatum:1.0,(((Atkinsonia_ligustrina:1.0,(((Peraxilla_tetrapetala:1.0,Alepis_flavida:1.0):1.0,((((((Decaisnina_brittenii:1.0,(Decaisnina_congesta:1.0,Decaisnina_signata:1.0):1.0):1.0,Decaisnina_triflora:1.0):1.0,((Macrosolen_melintangensis:1.0,Macrosolen_cochinchinensis:1.0):1.0,Lepidaria_sp_Nickrent_4044:1.0):1.0):1.0,Amylotheca_duthieana:1.0):1.0,(Lepidaria_oviceps:1.0,Loxanthera_speciosa:1.0):1.0):1.0,(Amylotheca_subumbellata:1.0,(Lysiana_maritima:1.0,Lysiana_filifolia:1.0):1.0):1.0):1.0):1.0,(Desmaria_mutabilis:1.0,((Notanthera_heterophylla:1.0,(Tripodanthus_flagellaris:1.0,((Psittacanthus_calyculatus:1.0,((Phthirusa_inorna:1.0,Tripodanthus_acutifolius:1.0):1.0,(((Cladocolea_gracilis:1.0,((Struthanthus_sp_RE_5128_1:1.0,(Struthanthus_orbicularis:1.0,(Psittacanthus_schiedeanus:1.0,Struthanthus_oerstedii:1.0):1.0):1.0):1.0,Struthanthus_woodsonii:1.0):1.0):1.0,(Cladocolea_cupulata:1.0,Cladocolea_mcvaughii:1.0):1.0):1.0,((Dendropemon_bicolor:1.0,Oryctanthus_occidentalis:1.0):1.0,Passovia_pyrifolia:1.0):1.0):1.0):1.0):1.0,Tripodanthus_belmirensis:1.0):1.0):1.0):1.0,(Ligaria_cuneifolia:1.0,((Tristerix_penduliflorus:1.0,(Tristerix_corymbosus:1.0,Tristerix_aphyllus:1.0):1.0):1.0,(Tristerix_verticillatus:1.0,((Tristerix_pubescens:1.0,(Tristerix_grandiflorus:1.0,Tristerix_longebracteatus:1.0):1.0):1.0,(Tristerix_peytonii:1.0,(Tristerix_chodatianus:1.0,Tristerix_peruvianus:1.0):1.0):1.0):1.0):1.0):1.0):1.0):1.0):1.0):1.0):1.0,Nuytsia_floribunda:1.0):1.0,Tupeia_antarctica:1.0):1.0):1.0,((Cecarria_obtusifolia:1.0,(Loranthus_odoratus:1.0,(Loranthus_grewingkii:1.0,Loranthus_europaeus:1.0):1.0):1.0):1.0,((Muellerina_celastroides:1.0,Muellerina_eucalyptoides:1.0):1.0,Ileostylus_micranthus:1.0):1.0):1.0):1.0):1.0,Helixanthera_cylindrica:1.0):1.0):1.0):1.0,((Phragmanthera_crassicaulis:1.0,(Moquiniella_rubra:1.0,Septulina_glauca:1.0):1.0):1.0,((Plicosepalus_curviflorus:1.0,(Oliverella_rubroviridis:1.0,(Tapinanthus_sp_OM825:1.0,(Erianthemum_dregei:1.0,Spragueanella_rhamnifolia:1.0):1.0):1.0):1.0):1.0,((Phragmanthera_regularis:1.0,Globimetula_dinklagei:1.0):1.0,Emelianthe_panganensis:1.0):1.0):1.0):1.0):1.0,((Oedina_pendens:1.0,(Baratranthus_axanthus:1.0,Vanwykia_remota:1.0):1.0):1.0,(Bakerella_sp_Nickrent_4161:1.0,Plicosepalus_sagittifolius:1.0):1.0):1.0):1.0,((Dendrophthoe_constricta:1.0,(Dendrophthoe_longituba:1.0,Dendrophthoe_vitellina:1.0):1.0):1.0,((Helixanthera_coccinea:1.0,Tolypanthus_involucratus:1.0):1.0,Dendrophthoe_curvata:1.0):1.0):1.0):1.0,(((Agelanthus_sansibarensis:1.0,(Oncocalyx_sulfureus:1.0,Oncella_ambigua:1.0):1.0):1.0,(Tapinanthus_constrictiflorus:1.0,Oncocalyx_schimperi:1.0):1.0):1.0,(Berhautia_senegalensis:1.0,Englerina_ramulosa:1.0):1.0):1.0):1.0,Actinanthella_menyharthii:1.0);
[37] tree 't37'=[&R] ((((((Socratina_bemarivensis:1.0,(Baratranthus_axanthus:1.0,Vanwykia_remota:1.0):1.0):1.0,((((Dactyliophora_novaeguineae:1.0,(Amyema_glabra:1.0,((Diplatia_grandibractea:1.0,Amyema_cambagei:1.0):1.0,Diplatia_furcata:1.0):1.0):1.0):1.0,((Helicanthes_elastica:1.0,Amyema_queenslandica:1.0):1.0,Benthamina_alyxifolia:1.0):1.0):1.0,Sogerianthe_sessiflora:1.0):1.0,(Helixanthera_cylindrica:1.0,((Plicosepalus_curviflorus:1.0,(((Scurrula_ferruginea:1.0,Scurrula_parasitica:1.0):1.0,Scurrula_pulverulenta:1.0):1.0,Taxillus_chinensis:1.0):1.0):1.0,(Helixanthera_parasitica:1.0,((Nuytsia_floribunda:1.0,((Desmaria_mutabilis:1.0,(((Psittacanthus_calyculatus:1.0,((((Dendropemon_bicolor:1.0,Oryctanthus_occidentalis:1.0):1.0,Passovia_pyrifolia:1.0):1.0,((Struthanthus_sp_RE_5128_1:1.0,((Cladocolea_gracilis:1.0,(Struthanthus_orbicularis:1.0,Struthanthus_oerstedii:1.0):1.0):1.0,Struthanthus_woodsonii:1.0):1.0):1.0,(Cladocolea_cupulata:1.0,Cladocolea_mcvaughii:1.0):1.0):1.0):1.0,Psittacanthus_schiedeanus:1.0):1.0):1.0,(((Tripodanthus_belmirensis:1.0,Tripodanthus_flagellaris:1.0):1.0,Tripodanthus_acutifolius:1.0):1.0,Phthirusa_inorna:1.0):1.0):1.0,(Notanthera_heterophylla:1.0,(Ligaria_cuneifolia:1.0,(((Tristerix_pubescens:1.0,(Tristerix_grandiflorus:1.0,Tristerix_longebracteatus:1.0):1.0):1.0,(Tristerix_peytonii:1.0,(Tristerix_chodatianus:1.0,Tristerix_peruvianus:1.0):1.0):1.0):1.0,((Tristerix_penduliflorus:1.0,(Tristerix_corymbosus:1.0,Tristerix_aphyllus:1.0):1.0):1.0,Tristerix_verticillatus:1.0):1.0):1.0):1.0):1.0):1.0):1.0,((((Peraxilla_tetrapetala:1.0,Alepis_flavida:1.0):1.0,(((((Decaisnina_brittenii:1.0,(Decaisnina_congesta:1.0,Decaisnina_signata:1.0):1.0):1.0,Decaisnina_triflora:1.0):1.0,((Macrosolen_melintangensis:1.0,Macrosolen_cochinchinensis:1.0):1.0,Lepidaria_sp_Nickrent_4044:1.0):1.0):1.0,Amylotheca_duthieana:1.0):1.0,(Loxanthera_speciosa:1.0,(Lepidaria_oviceps:1.0,(Amylotheca_subumbellata:1.0,(Lysiana_maritima:1.0,Lysiana_filifolia:1.0):1.0):1.0):1.0):1.0):1.0):1.0,(Gaiadendron_punctatum:1.0,Atkinsonia_ligustrina:1.0):1.0):1.0,Tupeia_antarctica:1.0):1.0):1.0):1.0,((Cecarria_obtusifolia:1.0,(Loranthus_odoratus:1.0,(Loranthus_grewingkii:1.0,Loranthus_europaeus:1.0):1.0):1.0):1.0,((Muellerina_celastroides:1.0,Muellerina_eucalyptoides:1.0):1.0,Ileostylus_micranthus:1.0):1.0):1.0):1.0):1.0):1.0):1.0):1.0):1.0,(((Dendrophthoe_curvata:1.0,(Dendrophthoe_longituba:1.0,Dendrophthoe_vitellina:1.0):1.0):1.0,(Helixanthera_coccinea:1.0,Dendrophthoe_constricta:1.0):1.0):1.0,Tolypanthus_involucratus:1.0):1.0):1.0,((((Septulina_glauca:1.0,Phragmanthera_crassicaulis:1.0):1.0,(((Oliverella_rubroviridis:1.0,(Tapinanthus_sp_OM825:1.0,(Erianthemum_dregei:1.0,Spragueanella_rhamnifolia:1.0):1.0):1.0):1.0,(Phragmanthera_regularis:1.0,Globimetula_dinklagei:1.0):1.0):1.0,Emelianthe_panganensis:1.0):1.0):1.0,Moquiniella_rubra:1.0):1.0,(Plicosepalus_sagittifolius:1.0,Bakerella_sp_Nickrent_4161:1.0):1.0):1.0):1.0,Oedina_pendens:1.0):1.0,(((Agelanthus_sansibarensis:1.0,(Oncocalyx_schimperi:1.0,(Oncocalyx_sulfureus:1.0,Oncella_ambigua:1.0):1.0):1.0):1.0,(Englerina_ramulosa:1.0,Tapinanthus_constrictiflorus:1.0):1.0):1.0,Berhautia_senegalensis:1.0):1.0,Actinanthella_menyharthii:1.0);
[38] tree 't38'=[&R] (Berhautia_senegalensis:1.0,((((Socratina_bemarivensis:1.0,(Vanwykia_remota:1.0,((((Dendrophthoe_curvata:1.0,(Helixanthera_coccinea:1.0,(Dendrophthoe_constricta:1.0,(Dendrophthoe_vitellina:1.0,Dendrophthoe_longituba:1.0):1.0):1.0):1.0):1.0,Tolypanthus_involucratus:1.0):1.0,((((((Tupeia_antarctica:1.0,((((Ligaria_cuneifolia:1.0,(Desmaria_mutabilis:1.0,((((Tristerix_peytonii:1.0,Tristerix_grandiflorus:1.0):1.0,(Tristerix_pubescens:1.0,Tristerix_longebracteatus:1.0):1.0):1.0,(Tristerix_chodatianus:1.0,Tristerix_peruvianus:1.0):1.0):1.0,((Tristerix_penduliflorus:1.0,(Tristerix_corymbosus:1.0,Tristerix_aphyllus:1.0):1.0):1.0,Tristerix_verticillatus:1.0):1.0):1.0):1.0):1.0,Notanthera_heterophylla:1.0):1.0,(Psittacanthus_calyculatus:1.0,((((Cladocolea_cupulata:1.0,Cladocolea_mcvaughii:1.0):1.0,(((Psittacanthus_schiedeanus:1.0,Struthanthus_woodsonii:1.0):1.0,(Struthanthus_sp_RE_5128_1:1.0,(Struthanthus_orbicularis:1.0,Struthanthus_oerstedii:1.0):1.0):1.0):1.0,Cladocolea_gracilis:1.0):1.0):1.0,((Dendropemon_bicolor:1.0,Oryctanthus_occidentalis:1.0):1.0,Passovia_pyrifolia:1.0):1.0):1.0,(((Tripodanthus_acutifolius:1.0,Tripodanthus_flagellaris:1.0):1.0,Tripodanthus_belmirensis:1.0):1.0,Phthirusa_inorna:1.0):1.0):1.0):1.0):1.0,(((Peraxilla_tetrapetala:1.0,Alepis_flavida:1.0):1.0,((Lepidaria_oviceps:1.0,((Lepidaria_sp_Nickrent_4044:1.0,(Amylotheca_duthieana:1.0,(Macrosolen_melintangensis:1.0,Macrosolen_cochinchinensis:1.0):1.0):1.0):1.0,((Decaisnina_brittenii:1.0,(Decaisnina_congesta:1.0,Decaisnina_signata:1.0):1.0):1.0,Decaisnina_triflora:1.0):1.0):1.0):1.0,(Loxanthera_speciosa:1.0,(Amylotheca_subumbellata:1.0,(Lysiana_maritima:1.0,Lysiana_filifolia:1.0):1.0):1.0):1.0):1.0):1.0,(Gaiadendron_punctatum:1.0,(Nuytsia_floribunda:1.0,Atkinsonia_ligustrina:1.0):1.0):1.0):1.0):1.0):1.0,((Cecarria_obtusifolia:1.0,(Loranthus_odoratus:1.0,(Loranthus_grewingkii:1.0,Loranthus_europaeus:1.0):1.0):1.0):1.0,((Muellerina_celastroides:1.0,Muellerina_eucalyptoides:1.0):1.0,Ileostylus_micranthus:1.0):1.0):1.0):1.0,(Plicosepalus_curviflorus:1.0,(((Scurrula_ferruginea:1.0,Scurrula_parasitica:1.0):1.0,Scurrula_pulverulenta:1.0):1.0,(Helixanthera_parasitica:1.0,Taxillus_chinensis:1.0):1.0):1.0):1.0):1.0,(((Dactyliophora_novaeguineae:1.0,(Benthamina_alyxifolia:1.0,(Amyema_glabra:1.0,((Diplatia_grandibractea:1.0,Amyema_cambagei:1.0):1.0,Diplatia_furcata:1.0):1.0):1.0):1.0):1.0,(Helicanthes_elastica:1.0,Amyema_queenslandica:1.0):1.0):1.0,Sogerianthe_sessiflora:1.0):1.0):1.0,Helixanthera_cylindrica:1.0):1.0,((Septulina_glauca:1.0,Phragmanthera_crassicaulis:1.0):1.0,(((Oliverella_rubroviridis:1.0,(Tapinanthus_sp_OM825:1.0,(Erianthemum_dregei:1.0,Spragueanella_rhamnifolia:1.0):1.0):1.0):1.0,(Emelianthe_panganensis:1.0,(Phragmanthera_regularis:1.0,Globimetula_dinklagei:1.0):1.0):1.0):1.0,Moquiniella_rubra:1.0):1.0):1.0):1.0):1.0,(Plicosepalus_sagittifolius:1.0,Bakerella_sp_Nickrent_4161:1.0):1.0):1.0):1.0):1.0,Oedina_pendens:1.0):1.0,Baratranthus_axanthus:1.0):1.0,((Agelanthus_sansibarensis:1.0,(Oncocalyx_sulfureus:1.0,Oncella_ambigua:1.0):1.0):1.0,((Oncocalyx_schimperi:1.0,Englerina_ramulosa:1.0):1.0,Tapinanthus_constrictiflorus:1.0):1.0):1.0):1.0,Actinanthella_menyharthii:1.0);
[39] tree 't39'=[&R] (Berhautia_senegalensis:1.0,((Englerina_ramulosa:1.0,(Oncocalyx_schimperi:1.0,Tapinanthus_constrictiflorus:1.0):1.0):1.0,(((((((Baratranthus_axanthus:1.0,((Cecarria_obtusifolia:1.0,(Loranthus_odoratus:1.0,(Loranthus_grewingkii:1.0,Loranthus_europaeus:1.0):1.0):1.0):1.0,(((Muellerina_celastroides:1.0,Muellerina_eucalyptoides:1.0):1.0,Ileostylus_micranthus:1.0):1.0,((((Desmaria_mutabilis:1.0,(((Tristerix_pubescens:1.0,(Tristerix_grandiflorus:1.0,Tristerix_longebracteatus:1.0):1.0):1.0,((Tristerix_chodatianus:1.0,Tristerix_peruvianus:1.0):1.0,Tristerix_peytonii:1.0):1.0):1.0,((Tristerix_penduliflorus:1.0,(Tristerix_corymbosus:1.0,Tristerix_aphyllus:1.0):1.0):1.0,Tristerix_verticillatus:1.0):1.0):1.0):1.0,(((Psittacanthus_calyculatus:1.0,((Cladocolea_cupulata:1.0,Cladocolea_mcvaughii:1.0):1.0,((Struthanthus_woodsonii:1.0,Struthanthus_sp_RE_5128_1:1.0):1.0,(Cladocolea_gracilis:1.0,(Struthanthus_orbicularis:1.0,(Psittacanthus_schiedeanus:1.0,Struthanthus_oerstedii:1.0):1.0):1.0):1.0):1.0):1.0):1.0,((Dendropemon_bicolor:1.0,Oryctanthus_occidentalis:1.0):1.0,Passovia_pyrifolia:1.0):1.0):1.0,((Tripodanthus_acutifolius:1.0,(Tripodanthus_flagellaris:1.0,Tripodanthus_belmirensis:1.0):1.0):1.0,Phthirusa_inorna:1.0):1.0):1.0):1.0,((Nuytsia_floribunda:1.0,(Atkinsonia_ligustrina:1.0,((Notanthera_heterophylla:1.0,((Peraxilla_tetrapetala:1.0,Alepis_flavida:1.0):1.0,((Amylotheca_subumbellata:1.0,(Lysiana_maritima:1.0,Lysiana_filifolia:1.0):1.0):1.0,(((Amylotheca_duthieana:1.0,(Macrosolen_melintangensis:1.0,Macrosolen_cochinchinensis:1.0):1.0):1.0,(((Decaisnina_brittenii:1.0,(Decaisnina_congesta:1.0,Decaisnina_signata:1.0):1.0):1.0,Decaisnina_triflora:1.0):1.0,Lepidaria_sp_Nickrent_4044:1.0):1.0):1.0,(Lepidaria_oviceps:1.0,Loxanthera_speciosa:1.0):1.0):1.0):1.0):1.0):1.0,Gaiadendron_punctatum:1.0):1.0):1.0):1.0,Tupeia_antarctica:1.0):1.0):1.0,Ligaria_cuneifolia:1.0):1.0):1.0):1.0):1.0,((Scurrula_ferruginea:1.0,(Scurrula_parasitica:1.0,Scurrula_pulverulenta:1.0):1.0):1.0,Taxillus_chinensis:1.0):1.0):1.0,((((Dactyliophora_novaeguineae:1.0,(Benthamina_alyxifolia:1.0,(Amyema_glabra:1.0,((Diplatia_grandibractea:1.0,Amyema_cambagei:1.0):1.0,Diplatia_furcata:1.0):1.0):1.0):1.0):1.0,(Helixanthera_parasitica:1.0,(Helicanthes_elastica:1.0,Amyema_queenslandica:1.0):1.0):1.0):1.0,Sogerianthe_sessiflora:1.0):1.0,Helixanthera_cylindrica:1.0):1.0):1.0,((Bakerella_sp_Nickrent_4161:1.0,(Plicosepalus_sagittifolius:1.0,((Moquiniella_rubra:1.0,((Septulina_glauca:1.0,Phragmanthera_crassicaulis:1.0):1.0,((Oliverella_rubroviridis:1.0,(Tapinanthus_sp_OM825:1.0,(Erianthemum_dregei:1.0,Spragueanella_rhamnifolia:1.0):1.0):1.0):1.0,(Emelianthe_panganensis:1.0,Globimetula_dinklagei:1.0):1.0):1.0):1.0):1.0,(Plicosepalus_curviflorus:1.0,Phragmanthera_regularis:1.0):1.0):1.0):1.0):1.0,((Helixanthera_coccinea:1.0,(Dendrophthoe_constricta:1.0,(Dendrophthoe_vitellina:1.0,Dendrophthoe_longituba:1.0):1.0):1.0):1.0,(Dendrophthoe_curvata:1.0,Tolypanthus_involucratus:1.0):1.0):1.0):1.0):1.0,(Socratina_bemarivensis:1.0,Vanwykia_remota:1.0):1.0):1.0,Oedina_pendens:1.0):1.0,(Agelanthus_sansibarensis:1.0,(Oncocalyx_sulfureus:1.0,Oncella_ambigua:1.0):1.0):1.0):1.0):1.0,Actinanthella_menyharthii:1.0);
[40] tree 't40'=[&R] ((((((Baratranthus_axanthus:1.0,Bakerella_sp_Nickrent_4161:1.0):1.0,(Plicosepalus_sagittifolius:1.0,((Septulina_glauca:1.0,Moquiniella_rubra:1.0):1.0,((((Erianthemum_dregei:1.0,Spragueanella_rhamnifolia:1.0):1.0,(Oliverella_rubroviridis:1.0,Tapinanthus_sp_OM825:1.0):1.0):1.0,(Emelianthe_panganensis:1.0,(Phragmanthera_regularis:1.0,Globimetula_dinklagei:1.0):1.0):1.0):1.0,Phragmanthera_crassicaulis:1.0):1.0):1.0):1.0):1.0,((Tolypanthus_involucratus:1.0,(((Dendrophthoe_constricta:1.0,(Dendrophthoe_vitellina:1.0,Dendrophthoe_longituba:1.0):1.0):1.0,Helixanthera_coccinea:1.0):1.0,Dendrophthoe_curvata:1.0):1.0):1.0,(((((Scurrula_pulverulenta:1.0,(Scurrula_ferruginea:1.0,Scurrula_parasitica:1.0):1.0):1.0,Taxillus_chinensis:1.0):1.0,((((((Psittacanthus_schiedeanus:1.0,((((((((Struthanthus_orbicularis:1.0,Struthanthus_oerstedii:1.0):1.0,Struthanthus_sp_RE_5128_1:1.0):1.0,Struthanthus_woodsonii:1.0):1.0,Cladocolea_gracilis:1.0):1.0,(Cladocolea_cupulata:1.0,Cladocolea_mcvaughii:1.0):1.0):1.0,((Dendropemon_bicolor:1.0,Oryctanthus_occidentalis:1.0):1.0,Passovia_pyrifolia:1.0):1.0):1.0,((Tripodanthus_acutifolius:1.0,(Tripodanthus_flagellaris:1.0,Tripodanthus_belmirensis:1.0):1.0):1.0,Phthirusa_inorna:1.0):1.0):1.0,Psittacanthus_calyculatus:1.0):1.0):1.0,(((Peraxilla_tetrapetala:1.0,Alepis_flavida:1.0):1.0,(((Amylotheca_duthieana:1.0,((Lepidaria_sp_Nickrent_4044:1.0,(Macrosolen_melintangensis:1.0,Macrosolen_cochinchinensis:1.0):1.0):1.0,((Decaisnina_brittenii:1.0,(Decaisnina_congesta:1.0,Decaisnina_signata:1.0):1.0):1.0,Decaisnina_triflora:1.0):1.0):1.0):1.0,(Lepidaria_oviceps:1.0,Loxanthera_speciosa:1.0):1.0):1.0,(Amylotheca_subumbellata:1.0,(Lysiana_maritima:1.0,Lysiana_filifolia:1.0):1.0):1.0):1.0):1.0,(Gaiadendron_punctatum:1.0,Atkinsonia_ligustrina:1.0):1.0):1.0):1.0,(((Ligaria_cuneifolia:1.0,((Tristerix_penduliflorus:1.0,(Tristerix_corymbosus:1.0,Tristerix_aphyllus:1.0):1.0):1.0,(Tristerix_verticillatus:1.0,((Tristerix_grandiflorus:1.0,Tristerix_longebracteatus:1.0):1.0,(Tristerix_peruvianus:1.0,(Tristerix_peytonii:1.0,(Tristerix_chodatianus:1.0,Tristerix_pubescens:1.0):1.0):1.0):1.0):1.0):1.0):1.0):1.0,(Notanthera_heterophylla:1.0,Tupeia_antarctica:1.0):1.0):1.0,Desmaria_mutabilis:1.0):1.0):1.0,Nuytsia_floribunda:1.0):1.0,((Cecarria_obtusifolia:1.0,(Loranthus_odoratus:1.0,(Loranthus_grewingkii:1.0,Loranthus_europaeus:1.0):1.0):1.0):1.0,((Muellerina_celastroides:1.0,Muellerina_eucalyptoides:1.0):1.0,Ileostylus_micranthus:1.0):1.0):1.0):1.0,Helixanthera_cylindrica:1.0):1.0):1.0,(((Dactyliophora_novaeguineae:1.0,(Amyema_glabra:1.0,(Diplatia_furcata:1.0,Diplatia_grandibractea:1.0):1.0):1.0):1.0,Amyema_cambagei:1.0):1.0,(((Helixanthera_parasitica:1.0,(Helicanthes_elastica:1.0,Amyema_queenslandica:1.0):1.0):1.0,Benthamina_alyxifolia:1.0):1.0,Plicosepalus_curviflorus:1.0):1.0):1.0):1.0,Sogerianthe_sessiflora:1.0):1.0):1.0):1.0,(Socratina_bemarivensis:1.0,Vanwykia_remota:1.0):1.0):1.0,Oedina_pendens:1.0):1.0,((Berhautia_senegalensis:1.0,(Agelanthus_sansibarensis:1.0,(Oncocalyx_sulfureus:1.0,Oncella_ambigua:1.0):1.0):1.0):1.0,((Englerina_ramulosa:1.0,Tapinanthus_constrictiflorus:1.0):1.0,Oncocalyx_schimperi:1.0):1.0):1.0,Actinanthella_menyharthii:1.0);
[41] tree 't41'=[&R] ((Englerina_ramulosa:1.0,((Oedina_pendens:1.0,((((Plicosepalus_sagittifolius:1.0,(Septulina_glauca:1.0,(Baratranthus_axanthus:1.0,Bakerella_sp_Nickrent_4161:1.0):1.0):1.0):1.0,(((((Dactyliophora_novaeguineae:1.0,((Amyema_glabra:1.0,(Diplatia_furcata:1.0,Diplatia_grandibractea:1.0):1.0):1.0,Benthamina_alyxifolia:1.0):1.0):1.0,(Helicanthes_elastica:1.0,Amyema_queenslandica:1.0):1.0):1.0,Sogerianthe_sessiflora:1.0):1.0,((Helixanthera_cylindrica:1.0,(Plicosepalus_curviflorus:1.0,((Helixanthera_parasitica:1.0,((Muellerina_celastroides:1.0,Muellerina_eucalyptoides:1.0):1.0,Ileostylus_micranthus:1.0):1.0):1.0,((Cecarria_obtusifolia:1.0,((Loranthus_grewingkii:1.0,Loranthus_europaeus:1.0):1.0,Loranthus_odoratus:1.0):1.0):1.0,(Ligaria_cuneifolia:1.0,((Nuytsia_floribunda:1.0,((Tristerix_verticillatus:1.0,(Tristerix_penduliflorus:1.0,(Tristerix_aphyllus:1.0,Tristerix_corymbosus:1.0):1.0):1.0):1.0,((Tristerix_peruvianus:1.0,Tristerix_chodatianus:1.0):1.0,((Tristerix_grandiflorus:1.0,Tristerix_longebracteatus:1.0):1.0,(Tristerix_peytonii:1.0,Tristerix_pubescens:1.0):1.0):1.0):1.0):1.0):1.0,(((Notanthera_heterophylla:1.0,((Alepis_flavida:1.0,Peraxilla_tetrapetala:1.0):1.0,((Loxanthera_speciosa:1.0,(Lepidaria_oviceps:1.0,Lepidaria_sp_Nickrent_4044:1.0):1.0):1.0,(((Decaisnina_triflora:1.0,((Decaisnina_congesta:1.0,Decaisnina_signata:1.0):1.0,Decaisnina_brittenii:1.0):1.0):1.0,(Amylotheca_subumbellata:1.0,(Lysiana_filifolia:1.0,Lysiana_maritima:1.0):1.0):1.0):1.0,(Amylotheca_duthieana:1.0,(Macrosolen_melintangensis:1.0,Macrosolen_cochinchinensis:1.0):1.0):1.0):1.0):1.0):1.0):1.0,(Gaiadendron_punctatum:1.0,Atkinsonia_ligustrina:1.0):1.0):1.0,(((((Tripodanthus_acutifolius:1.0,(Psittacanthus_schiedeanus:1.0,(Tripodanthus_belmirensis:1.0,Tripodanthus_flagellaris:1.0):1.0):1.0):1.0,(Psittacanthus_calyculatus:1.0,(((Cladocolea_gracilis:1.0,Struthanthus_sp_RE_5128_1:1.0):1.0,(Struthanthus_woodsonii:1.0,(Struthanthus_orbicularis:1.0,Struthanthus_oerstedii:1.0):1.0):1.0):1.0,(Cladocolea_mcvaughii:1.0,Cladocolea_cupulata:1.0):1.0):1.0):1.0):1.0,(((Oryctanthus_occidentalis:1.0,Dendropemon_bicolor:1.0):1.0,Passovia_pyrifolia:1.0):1.0,Phthirusa_inorna:1.0):1.0):1.0,Desmaria_mutabilis:1.0):1.0,Tupeia_antarctica:1.0):1.0):1.0):1.0):1.0):1.0):1.0):1.0):1.0,((Scurrula_pulverulenta:1.0,(Scurrula_ferruginea:1.0,Scurrula_parasitica:1.0):1.0):1.0,Taxillus_chinensis:1.0):1.0):1.0):1.0,(((Amyema_cambagei:1.0,Phragmanthera_crassicaulis:1.0):1.0,Moquiniella_rubra:1.0):1.0,(Phragmanthera_regularis:1.0,((Globimetula_dinklagei:1.0,Emelianthe_panganensis:1.0):1.0,(Oliverella_rubroviridis:1.0,(Tapinanthus_sp_OM825:1.0,(Erianthemum_dregei:1.0,Spragueanella_rhamnifolia:1.0):1.0):1.0):1.0):1.0):1.0):1.0):1.0):1.0,(Tolypanthus_involucratus:1.0,(((Dendrophthoe_constricta:1.0,(Dendrophthoe_longituba:1.0,Dendrophthoe_vitellina:1.0):1.0):1.0,Helixanthera_coccinea:1.0):1.0,Dendrophthoe_curvata:1.0):1.0):1.0):1.0,(Vanwykia_remota:1.0,Socratina_bemarivensis:1.0):1.0):1.0):1.0,(((Oncocalyx_schimperi:1.0,(Oncocalyx_sulfureus:1.0,Oncella_ambigua:1.0):1.0):1.0,Agelanthus_sansibarensis:1.0):1.0,Tapinanthus_constrictiflorus:1.0):1.0):1.0):1.0,Berhautia_senegalensis:1.0,Actinanthella_menyharthii:1.0);
[42] tree 't42'=[&R] ((Oedina_pendens:1.0,(((((((Dactyliophora_novaeguineae:1.0,((Amyema_glabra:1.0,(Diplatia_furcata:1.0,Diplatia_grandibractea:1.0):1.0):1.0,Amyema_cambagei:1.0):1.0):1.0,((Helicanthes_elastica:1.0,Amyema_queenslandica:1.0):1.0,Benthamina_alyxifolia:1.0):1.0):1.0,Sogerianthe_sessiflora:1.0):1.0,((Helixanthera_cylindrica:1.0,((Ligaria_cuneifolia:1.0,((Nuytsia_floribunda:1.0,((Tristerix_verticillatus:1.0,(Tristerix_penduliflorus:1.0,(Tristerix_aphyllus:1.0,Tristerix_corymbosus:1.0):1.0):1.0):1.0,((Tristerix_peytonii:1.0,(Tristerix_peruvianus:1.0,Tristerix_chodatianus:1.0):1.0):1.0,((Tristerix_grandiflorus:1.0,Tristerix_longebracteatus:1.0):1.0,Tristerix_pubescens:1.0):1.0):1.0):1.0):1.0,(((Notanthera_heterophylla:1.0,Tupeia_antarctica:1.0):1.0,Desmaria_mutabilis:1.0):1.0,((((Alepis_flavida:1.0,Peraxilla_tetrapetala:1.0):1.0,((Amylotheca_subumbellata:1.0,(Lysiana_filifolia:1.0,Lysiana_maritima:1.0):1.0):1.0,((Amylotheca_duthieana:1.0,((Lepidaria_sp_Nickrent_4044:1.0,(Macrosolen_melintangensis:1.0,Macrosolen_cochinchinensis:1.0):1.0):1.0,(Decaisnina_triflora:1.0,((Decaisnina_congesta:1.0,Decaisnina_signata:1.0):1.0,Decaisnina_brittenii:1.0):1.0):1.0):1.0):1.0,(Lepidaria_oviceps:1.0,Loxanthera_speciosa:1.0):1.0):1.0):1.0):1.0,(Gaiadendron_punctatum:1.0,Atkinsonia_ligustrina:1.0):1.0):1.0,(((((((Struthanthus_sp_RE_5128_1:1.0,(Struthanthus_orbicularis:1.0,Struthanthus_oerstedii:1.0):1.0):1.0,Struthanthus_woodsonii:1.0):1.0,Cladocolea_gracilis:1.0):1.0,(Cladocolea_mcvaughii:1.0,Cladocolea_cupulata:1.0):1.0):1.0,Psittacanthus_schiedeanus:1.0):1.0,(Phthirusa_inorna:1.0,(((Oryctanthus_occidentalis:1.0,Dendropemon_bicolor:1.0):1.0,Passovia_pyrifolia:1.0):1.0,(Tripodanthus_flagellaris:1.0,(Tripodanthus_acutifolius:1.0,Tripodanthus_belmirensis:1.0):1.0):1.0):1.0):1.0):1.0,Psittacanthus_calyculatus:1.0):1.0):1.0):1.0):1.0):1.0,(((Muellerina_celastroides:1.0,Muellerina_eucalyptoides:1.0):1.0,Ileostylus_micranthus:1.0):1.0,(Cecarria_obtusifolia:1.0,((Loranthus_grewingkii:1.0,Loranthus_europaeus:1.0):1.0,Loranthus_odoratus:1.0):1.0):1.0):1.0):1.0):1.0,((Scurrula_ferruginea:1.0,(Scurrula_parasitica:1.0,Scurrula_pulverulenta:1.0):1.0):1.0,Taxillus_chinensis:1.0):1.0):1.0):1.0,((((Septulina_glauca:1.0,Moquiniella_rubra:1.0):1.0,Phragmanthera_crassicaulis:1.0):1.0,(((Phragmanthera_regularis:1.0,Globimetula_dinklagei:1.0):1.0,Emelianthe_panganensis:1.0):1.0,(Oliverella_rubroviridis:1.0,(Plicosepalus_curviflorus:1.0,(Tapinanthus_sp_OM825:1.0,(Erianthemum_dregei:1.0,Spragueanella_rhamnifolia:1.0):1.0):1.0):1.0):1.0):1.0):1.0,(Bakerella_sp_Nickrent_4161:1.0,Plicosepalus_sagittifolius:1.0):1.0):1.0):1.0,(Tolypanthus_involucratus:1.0,((Dendrophthoe_constricta:1.0,((Dendrophthoe_longituba:1.0,Dendrophthoe_vitellina:1.0):1.0,Helixanthera_coccinea:1.0):1.0):1.0,Dendrophthoe_curvata:1.0):1.0):1.0):1.0,((Baratranthus_axanthus:1.0,Vanwykia_remota:1.0):1.0,Socratina_bemarivensis:1.0):1.0):1.0):1.0,(Oncocalyx_schimperi:1.0,(((Oncocalyx_sulfureus:1.0,Oncella_ambigua:1.0):1.0,Agelanthus_sansibarensis:1.0):1.0,((Helixanthera_parasitica:1.0,(Englerina_ramulosa:1.0,Tapinanthus_constrictiflorus:1.0):1.0):1.0,Berhautia_senegalensis:1.0):1.0):1.0):1.0,Actinanthella_menyharthii:1.0);
[43] tree 't43'=[&R] ((Oedina_pendens:1.0,(((Bakerella_sp_Nickrent_4161:1.0,Plicosepalus_sagittifolius:1.0):1.0,((Baratranthus_axanthus:1.0,Vanwykia_remota:1.0):1.0,Socratina_bemarivensis:1.0):1.0):1.0,((((((Dactyliophora_novaeguineae:1.0,(Amyema_glabra:1.0,((Diplatia_furcata:1.0,Amyema_cambagei:1.0):1.0,Diplatia_grandibractea:1.0):1.0):1.0):1.0,((Helicanthes_elastica:1.0,Amyema_queenslandica:1.0):1.0,Benthamina_alyxifolia:1.0):1.0):1.0,Sogerianthe_sessiflora:1.0):1.0,((Helixanthera_cylindrica:1.0,((Nuytsia_floribunda:1.0,((Tupeia_antarctica:1.0,(Ligaria_cuneifolia:1.0,(((Tristerix_aphyllus:1.0,Tristerix_corymbosus:1.0):1.0,(Tristerix_verticillatus:1.0,Tristerix_penduliflorus:1.0):1.0):1.0,((Tristerix_peytonii:1.0,(Tristerix_peruvianus:1.0,Tristerix_chodatianus:1.0):1.0):1.0,((Tristerix_grandiflorus:1.0,Tristerix_longebracteatus:1.0):1.0,Tristerix_pubescens:1.0):1.0):1.0):1.0):1.0):1.0,((Gaiadendron_punctatum:1.0,Atkinsonia_ligustrina:1.0):1.0,(((((Tripodanthus_belmirensis:1.0,(Oryctanthus_occidentalis:1.0,Dendropemon_bicolor:1.0):1.0):1.0,(Tripodanthus_flagellaris:1.0,Tripodanthus_acutifolius:1.0):1.0):1.0,(((Passovia_pyrifolia:1.0,Phthirusa_inorna:1.0):1.0,((Cladocolea_gracilis:1.0,(Struthanthus_orbicularis:1.0,((Cladocolea_mcvaughii:1.0,Cladocolea_cupulata:1.0):1.0,Struthanthus_oerstedii:1.0):1.0):1.0):1.0,(Struthanthus_sp_RE_5128_1:1.0,Struthanthus_woodsonii:1.0):1.0):1.0):1.0,Psittacanthus_calyculatus:1.0):1.0):1.0,Psittacanthus_schiedeanus:1.0):1.0,((Notanthera_heterophylla:1.0,Desmaria_mutabilis:1.0):1.0,((Alepis_flavida:1.0,Peraxilla_tetrapetala:1.0):1.0,(((Amylotheca_duthieana:1.0,((Lepidaria_sp_Nickrent_4044:1.0,(Macrosolen_melintangensis:1.0,Macrosolen_cochinchinensis:1.0):1.0):1.0,(Decaisnina_triflora:1.0,((Decaisnina_congesta:1.0,Decaisnina_signata:1.0):1.0,Decaisnina_brittenii:1.0):1.0):1.0):1.0):1.0,(Lepidaria_oviceps:1.0,Loxanthera_speciosa:1.0):1.0):1.0,(Amylotheca_subumbellata:1.0,(Lysiana_filifolia:1.0,Lysiana_maritima:1.0):1.0):1.0):1.0):1.0):1.0):1.0):1.0):1.0):1.0,(((Muellerina_celastroides:1.0,Muellerina_eucalyptoides:1.0):1.0,Ileostylus_micranthus:1.0):1.0,(Cecarria_obtusifolia:1.0,((Loranthus_grewingkii:1.0,Loranthus_europaeus:1.0):1.0,Loranthus_odoratus:1.0):1.0):1.0):1.0):1.0):1.0,(Helixanthera_parasitica:1.0,((Scurrula_pulverulenta:1.0,(Scurrula_ferruginea:1.0,Scurrula_parasitica:1.0):1.0):1.0,Taxillus_chinensis:1.0):1.0):1.0):1.0):1.0,((((((Globimetula_dinklagei:1.0,Emelianthe_panganensis:1.0):1.0,(Oliverella_rubroviridis:1.0,(Tapinanthus_sp_OM825:1.0,(Erianthemum_dregei:1.0,Spragueanella_rhamnifolia:1.0):1.0):1.0):1.0):1.0,(Septulina_glauca:1.0,Phragmanthera_crassicaulis:1.0):1.0):1.0,Phragmanthera_regularis:1.0):1.0,Plicosepalus_curviflorus:1.0):1.0,Moquiniella_rubra:1.0):1.0):1.0,((Dendrophthoe_constricta:1.0,(Dendrophthoe_longituba:1.0,Dendrophthoe_vitellina:1.0):1.0):1.0,((Dendrophthoe_curvata:1.0,Helixanthera_coccinea:1.0):1.0,Tolypanthus_involucratus:1.0):1.0):1.0):1.0):1.0):1.0,(((Oncocalyx_schimperi:1.0,(Englerina_ramulosa:1.0,Tapinanthus_constrictiflorus:1.0):1.0):1.0,((Oncocalyx_sulfureus:1.0,Oncella_ambigua:1.0):1.0,Agelanthus_sansibarensis:1.0):1.0):1.0,Berhautia_senegalensis:1.0):1.0,Actinanthella_menyharthii:1.0);
[44] tree 't44'=[&R] (Berhautia_senegalensis:1.0,(((((Dendrophthoe_constricta:1.0,Dendrophthoe_vitellina:1.0):1.0,(Dendrophthoe_longituba:1.0,Helixanthera_coccinea:1.0):1.0):1.0,((Socratina_bemarivensis:1.0,(((Oedina_pendens:1.0,Plicosepalus_sagittifolius:1.0):1.0,((Bakerella_sp_Nickrent_4161:1.0,Baratranthus_axanthus:1.0):1.0,Vanwykia_remota:1.0):1.0):1.0,((((Helixanthera_parasitica:1.0,(Septulina_glauca:1.0,(Helicanthes_elastica:1.0,Amyema_queenslandica:1.0):1.0):1.0):1.0,(Benthamina_alyxifolia:1.0,(Dactyliophora_novaeguineae:1.0,(Amyema_glabra:1.0,((Diplatia_furcata:1.0,Amyema_cambagei:1.0):1.0,Diplatia_grandibractea:1.0):1.0):1.0):1.0):1.0):1.0,Sogerianthe_sessiflora:1.0):1.0,(Helixanthera_cylindrica:1.0,(((((Oliverella_rubroviridis:1.0,(Tapinanthus_sp_OM825:1.0,(Erianthemum_dregei:1.0,Spragueanella_rhamnifolia:1.0):1.0):1.0):1.0,(Globimetula_dinklagei:1.0,Emelianthe_panganensis:1.0):1.0):1.0,Phragmanthera_crassicaulis:1.0):1.0,Moquiniella_rubra:1.0):1.0,((Plicosepalus_curviflorus:1.0,((Scurrula_pulverulenta:1.0,(Scurrula_ferruginea:1.0,Scurrula_parasitica:1.0):1.0):1.0,Taxillus_chinensis:1.0):1.0):1.0,(Phragmanthera_regularis:1.0,(((((Tristerix_penduliflorus:1.0,(Tristerix_aphyllus:1.0,Tristerix_corymbosus:1.0):1.0):1.0,(Tristerix_verticillatus:1.0,((Tristerix_peruvianus:1.0,Tristerix_chodatianus:1.0):1.0,((Tristerix_grandiflorus:1.0,(Tristerix_peytonii:1.0,Tristerix_pubescens:1.0):1.0):1.0,Tristerix_longebracteatus:1.0):1.0):1.0):1.0):1.0,(Tupeia_antarctica:1.0,((Psittacanthus_calyculatus:1.0,((Phthirusa_inorna:1.0,(Tripodanthus_flagellaris:1.0,Tripodanthus_acutifolius:1.0):1.0):1.0,((((Psittacanthus_schiedeanus:1.0,(Struthanthus_orbicularis:1.0,Struthanthus_oerstedii:1.0):1.0):1.0,(Cladocolea_mcvaughii:1.0,Cladocolea_cupulata:1.0):1.0):1.0,((Cladocolea_gracilis:1.0,Struthanthus_sp_RE_5128_1:1.0):1.0,Struthanthus_woodsonii:1.0):1.0):1.0,(Tripodanthus_belmirensis:1.0,(Passovia_pyrifolia:1.0,(Oryctanthus_occidentalis:1.0,Dendropemon_bicolor:1.0):1.0):1.0):1.0):1.0):1.0):1.0,((Nuytsia_floribunda:1.0,((((Alepis_flavida:1.0,Peraxilla_tetrapetala:1.0):1.0,(((Amylotheca_duthieana:1.0,((Lepidaria_sp_Nickrent_4044:1.0,(Macrosolen_melintangensis:1.0,Macrosolen_cochinchinensis:1.0):1.0):1.0,(Decaisnina_triflora:1.0,((Decaisnina_congesta:1.0,Decaisnina_signata:1.0):1.0,Decaisnina_brittenii:1.0):1.0):1.0):1.0):1.0,(Lepidaria_oviceps:1.0,Loxanthera_speciosa:1.0):1.0):1.0,(Amylotheca_subumbellata:1.0,(Lysiana_filifolia:1.0,Lysiana_maritima:1.0):1.0):1.0):1.0):1.0,Atkinsonia_ligustrina:1.0):1.0,Gaiadendron_punctatum:1.0):1.0):1.0,(Notanthera_heterophylla:1.0,Desmaria_mutabilis:1.0):1.0):1.0):1.0):1.0):1.0,Ligaria_cuneifolia:1.0):1.0,(((Muellerina_celastroides:1.0,Muellerina_eucalyptoides:1.0):1.0,Ileostylus_micranthus:1.0):1.0,(Cecarria_obtusifolia:1.0,((Loranthus_grewingkii:1.0,Loranthus_europaeus:1.0):1.0,Loranthus_odoratus:1.0):1.0):1.0):1.0):1.0):1.0):1.0):1.0):1.0):1.0):1.0):1.0,Dendrophthoe_curvata:1.0):1.0):1.0,Tolypanthus_involucratus:1.0):1.0,((Englerina_ramulosa:1.0,Tapinanthus_constrictiflorus:1.0):1.0,(Oncocalyx_schimperi:1.0,((Oncocalyx_sulfureus:1.0,Oncella_ambigua:1.0):1.0,Agelanthus_sansibarensis:1.0):1.0):1.0):1.0):1.0,Actinanthella_menyharthii:1.0);
[45] tree 't45'=[&R] (Socratina_bemarivensis:1.0,(((Berhautia_senegalensis:1.0,(Englerina_ramulosa:1.0,Tapinanthus_constrictiflorus:1.0):1.0):1.0,(((Oncocalyx_sulfureus:1.0,Oncella_ambigua:1.0):1.0,Agelanthus_sansibarensis:1.0):1.0,Oncocalyx_schimperi:1.0):1.0):1.0,((Oedina_pendens:1.0,Vanwykia_remota:1.0):1.0,(((Phragmanthera_regularis:1.0,((((Oliverella_rubroviridis:1.0,(Tapinanthus_sp_OM825:1.0,(Erianthemum_dregei:1.0,Spragueanella_rhamnifolia:1.0):1.0):1.0):1.0,(Globimetula_dinklagei:1.0,Emelianthe_panganensis:1.0):1.0):1.0,Phragmanthera_crassicaulis:1.0):1.0,(Baratranthus_axanthus:1.0,(Septulina_glauca:1.0,Moquiniella_rubra:1.0):1.0):1.0):1.0):1.0,(Bakerella_sp_Nickrent_4161:1.0,Plicosepalus_sagittifolius:1.0):1.0):1.0,(((((Dendrophthoe_curvata:1.0,(Dendrophthoe_vitellina:1.0,Dendrophthoe_longituba:1.0):1.0):1.0,Helixanthera_coccinea:1.0):1.0,Dendrophthoe_constricta:1.0):1.0,Tolypanthus_involucratus:1.0):1.0,(((((Dactyliophora_novaeguineae:1.0,((Amyema_glabra:1.0,((Diplatia_furcata:1.0,Amyema_cambagei:1.0):1.0,Diplatia_grandibractea:1.0):1.0):1.0,Benthamina_alyxifolia:1.0):1.0):1.0,(Helicanthes_elastica:1.0,Amyema_queenslandica:1.0):1.0):1.0,Sogerianthe_sessiflora:1.0):1.0,Helixanthera_cylindrica:1.0):1.0,(Plicosepalus_curviflorus:1.0,((Helixanthera_parasitica:1.0,((Scurrula_pulverulenta:1.0,(Scurrula_ferruginea:1.0,Scurrula_parasitica:1.0):1.0):1.0,Taxillus_chinensis:1.0):1.0):1.0,(((Tupeia_antarctica:1.0,((Notanthera_heterophylla:1.0,((Alepis_flavida:1.0,Peraxilla_tetrapetala:1.0):1.0,(((Amylotheca_duthieana:1.0,((Lepidaria_sp_Nickrent_4044:1.0,(Macrosolen_melintangensis:1.0,Macrosolen_cochinchinensis:1.0):1.0):1.0,(Decaisnina_triflora:1.0,((Decaisnina_congesta:1.0,Decaisnina_signata:1.0):1.0,Decaisnina_brittenii:1.0):1.0):1.0):1.0):1.0,(Lepidaria_oviceps:1.0,Loxanthera_speciosa:1.0):1.0):1.0,(Amylotheca_subumbellata:1.0,(Lysiana_filifolia:1.0,Lysiana_maritima:1.0):1.0):1.0):1.0):1.0):1.0,Atkinsonia_ligustrina:1.0):1.0):1.0,(Gaiadendron_punctatum:1.0,(((Nuytsia_floribunda:1.0,(((Tristerix_peruvianus:1.0,Tristerix_chodatianus:1.0):1.0,((Tristerix_pubescens:1.0,Tristerix_longebracteatus:1.0):1.0,(Tristerix_grandiflorus:1.0,Tristerix_peytonii:1.0):1.0):1.0):1.0,((Tristerix_penduliflorus:1.0,(Tristerix_aphyllus:1.0,Tristerix_corymbosus:1.0):1.0):1.0,Tristerix_verticillatus:1.0):1.0):1.0):1.0,(Psittacanthus_calyculatus:1.0,((Phthirusa_inorna:1.0,(((Struthanthus_sp_RE_5128_1:1.0,(Struthanthus_oerstedii:1.0,(Psittacanthus_schiedeanus:1.0,Struthanthus_orbicularis:1.0):1.0):1.0):1.0,((Cladocolea_mcvaughii:1.0,Cladocolea_cupulata:1.0):1.0,Struthanthus_woodsonii:1.0):1.0):1.0,Cladocolea_gracilis:1.0):1.0):1.0,((Tripodanthus_belmirensis:1.0,(Passovia_pyrifolia:1.0,(Oryctanthus_occidentalis:1.0,Dendropemon_bicolor:1.0):1.0):1.0):1.0,(Tripodanthus_flagellaris:1.0,Tripodanthus_acutifolius:1.0):1.0):1.0):1.0):1.0):1.0,(Ligaria_cuneifolia:1.0,Desmaria_mutabilis:1.0):1.0):1.0):1.0):1.0,(((Muellerina_celastroides:1.0,Muellerina_eucalyptoides:1.0):1.0,Ileostylus_micranthus:1.0):1.0,(Cecarria_obtusifolia:1.0,((Loranthus_grewingkii:1.0,Loranthus_europaeus:1.0):1.0,Loranthus_odoratus:1.0):1.0):1.0):1.0):1.0):1.0):1.0):1.0):1.0):1.0):1.0):1.0,Actinanthella_menyharthii:1.0);
[46] tree 't46'=[&R] (Berhautia_senegalensis:1.0,((Englerina_ramulosa:1.0,Tapinanthus_constrictiflorus:1.0):1.0,((((Helixanthera_parasitica:1.0,Socratina_bemarivensis:1.0):1.0,((((((((Emelianthe_panganensis:1.0,(((Erianthemum_dregei:1.0,Spragueanella_rhamnifolia:1.0):1.0,(Oliverella_rubroviridis:1.0,Tapinanthus_sp_OM825:1.0):1.0):1.0,(Phragmanthera_regularis:1.0,Globimetula_dinklagei:1.0):1.0):1.0):1.0,Phragmanthera_crassicaulis:1.0):1.0,Moquiniella_rubra:1.0):1.0,Plicosepalus_sagittifolius:1.0):1.0,((((Helixanthera_coccinea:1.0,(Dendrophthoe_vitellina:1.0,Dendrophthoe_longituba:1.0):1.0):1.0,Dendrophthoe_constricta:1.0):1.0,Dendrophthoe_curvata:1.0):1.0,Tolypanthus_involucratus:1.0):1.0):1.0,(((((((((Alepis_flavida:1.0,Peraxilla_tetrapetala:1.0):1.0,(((Amylotheca_duthieana:1.0,((Lepidaria_sp_Nickrent_4044:1.0,(Macrosolen_melintangensis:1.0,Macrosolen_cochinchinensis:1.0):1.0):1.0,(Decaisnina_triflora:1.0,((Decaisnina_congesta:1.0,Decaisnina_signata:1.0):1.0,Decaisnina_brittenii:1.0):1.0):1.0):1.0):1.0,(Lepidaria_oviceps:1.0,Loxanthera_speciosa:1.0):1.0):1.0,(Amylotheca_subumbellata:1.0,(Lysiana_filifolia:1.0,Lysiana_maritima:1.0):1.0):1.0):1.0):1.0,Atkinsonia_ligustrina:1.0):1.0,(Gaiadendron_punctatum:1.0,((((Passovia_pyrifolia:1.0,(Oryctanthus_occidentalis:1.0,Dendropemon_bicolor:1.0):1.0):1.0,Phthirusa_inorna:1.0):1.0,((Psittacanthus_calyculatus:1.0,(Struthanthus_woodsonii:1.0,((Cladocolea_gracilis:1.0,Struthanthus_sp_RE_5128_1:1.0):1.0,(((Psittacanthus_schiedeanus:1.0,Struthanthus_oerstedii:1.0):1.0,Struthanthus_orbicularis:1.0):1.0,(Cladocolea_mcvaughii:1.0,Cladocolea_cupulata:1.0):1.0):1.0):1.0):1.0):1.0,((Tripodanthus_belmirensis:1.0,Tripodanthus_flagellaris:1.0):1.0,Tripodanthus_acutifolius:1.0):1.0):1.0):1.0,((Notanthera_heterophylla:1.0,Tupeia_antarctica:1.0):1.0,(((((Tristerix_peruvianus:1.0,Tristerix_chodatianus:1.0):1.0,(((Tristerix_grandiflorus:1.0,Tristerix_longebracteatus:1.0):1.0,Tristerix_pubescens:1.0):1.0,Tristerix_peytonii:1.0):1.0):1.0,((Tristerix_penduliflorus:1.0,(Tristerix_aphyllus:1.0,Tristerix_corymbosus:1.0):1.0):1.0,Tristerix_verticillatus:1.0):1.0):1.0,Desmaria_mutabilis:1.0):1.0,Ligaria_cuneifolia:1.0):1.0):1.0):1.0):1.0):1.0,Nuytsia_floribunda:1.0):1.0,(((Muellerina_celastroides:1.0,Muellerina_eucalyptoides:1.0):1.0,Ileostylus_micranthus:1.0):1.0,(Loranthus_odoratus:1.0,(Cecarria_obtusifolia:1.0,(Loranthus_grewingkii:1.0,Loranthus_europaeus:1.0):1.0):1.0):1.0):1.0):1.0,(Sogerianthe_sessiflora:1.0,((Helicanthes_elastica:1.0,Amyema_queenslandica:1.0):1.0,((Dactyliophora_novaeguineae:1.0,((Amyema_glabra:1.0,(Diplatia_furcata:1.0,Diplatia_grandibractea:1.0):1.0):1.0,Amyema_cambagei:1.0):1.0):1.0,Benthamina_alyxifolia:1.0):1.0):1.0):1.0):1.0,Plicosepalus_curviflorus:1.0):1.0,(Helixanthera_cylindrica:1.0,((Scurrula_pulverulenta:1.0,(Scurrula_ferruginea:1.0,Scurrula_parasitica:1.0):1.0):1.0,Taxillus_chinensis:1.0):1.0):1.0):1.0):1.0,(Septulina_glauca:1.0,(Baratranthus_axanthus:1.0,Bakerella_sp_Nickrent_4161:1.0):1.0):1.0):1.0,Vanwykia_remota:1.0):1.0):1.0,Oedina_pendens:1.0):1.0,(((Oncocalyx_sulfureus:1.0,Oncella_ambigua:1.0):1.0,Agelanthus_sansibarensis:1.0):1.0,Oncocalyx_schimperi:1.0):1.0):1.0):1.0,Actinanthella_menyharthii:1.0);
[47] tree 't47'=[&R] (Berhautia_senegalensis:1.0,(Oedina_pendens:1.0,((Baratranthus_axanthus:1.0,((((Oncocalyx_sulfureus:1.0,Oncella_ambigua:1.0):1.0,Agelanthus_sansibarensis:1.0):1.0,Oncocalyx_schimperi:1.0):1.0,(Englerina_ramulosa:1.0,Tapinanthus_constrictiflorus:1.0):1.0):1.0):1.0,((((((Sogerianthe_sessiflora:1.0,((Helicanthes_elastica:1.0,Amyema_queenslandica:1.0):1.0,((Dactyliophora_novaeguineae:1.0,((Diplatia_furcata:1.0,(Diplatia_grandibractea:1.0,Amyema_glabra:1.0):1.0):1.0,Amyema_cambagei:1.0):1.0):1.0,Benthamina_alyxifolia:1.0):1.0):1.0):1.0,(Plicosepalus_curviflorus:1.0,(((((Alepis_flavida:1.0,Peraxilla_tetrapetala:1.0):1.0,(((Amylotheca_duthieana:1.0,(((Lepidaria_oviceps:1.0,Lepidaria_sp_Nickrent_4044:1.0):1.0,(Macrosolen_melintangensis:1.0,Macrosolen_cochinchinensis:1.0):1.0):1.0,(Decaisnina_triflora:1.0,((Decaisnina_congesta:1.0,Decaisnina_signata:1.0):1.0,Decaisnina_brittenii:1.0):1.0):1.0):1.0):1.0,Loxanthera_speciosa:1.0):1.0,(Amylotheca_subumbellata:1.0,(Lysiana_filifolia:1.0,Lysiana_maritima:1.0):1.0):1.0):1.0):1.0,(Atkinsonia_ligustrina:1.0,(Gaiadendron_punctatum:1.0,(((((((Struthanthus_woodsonii:1.0,(Struthanthus_sp_RE_5128_1:1.0,((Struthanthus_oerstedii:1.0,Struthanthus_orbicularis:1.0):1.0,Psittacanthus_schiedeanus:1.0):1.0):1.0):1.0,Cladocolea_gracilis:1.0):1.0,(Cladocolea_mcvaughii:1.0,Cladocolea_cupulata:1.0):1.0):1.0,Psittacanthus_calyculatus:1.0):1.0,Phthirusa_inorna:1.0):1.0,(((Tripodanthus_belmirensis:1.0,Tripodanthus_flagellaris:1.0):1.0,Tripodanthus_acutifolius:1.0):1.0,(Passovia_pyrifolia:1.0,(Oryctanthus_occidentalis:1.0,Dendropemon_bicolor:1.0):1.0):1.0):1.0):1.0,((Desmaria_mutabilis:1.0,(Notanthera_heterophylla:1.0,Tupeia_antarctica:1.0):1.0):1.0,(Ligaria_cuneifolia:1.0,(((Tristerix_peruvianus:1.0,Tristerix_chodatianus:1.0):1.0,(((Tristerix_grandiflorus:1.0,Tristerix_longebracteatus:1.0):1.0,Tristerix_pubescens:1.0):1.0,Tristerix_peytonii:1.0):1.0):1.0,((Tristerix_aphyllus:1.0,Tristerix_corymbosus:1.0):1.0,(Tristerix_verticillatus:1.0,Tristerix_penduliflorus:1.0):1.0):1.0):1.0):1.0):1.0):1.0):1.0):1.0):1.0,Nuytsia_floribunda:1.0):1.0,(((Muellerina_celastroides:1.0,Muellerina_eucalyptoides:1.0):1.0,Ileostylus_micranthus:1.0):1.0,(Cecarria_obtusifolia:1.0,((Loranthus_grewingkii:1.0,Loranthus_europaeus:1.0):1.0,Loranthus_odoratus:1.0):1.0):1.0):1.0):1.0):1.0):1.0,(Helixanthera_cylindrica:1.0,((Scurrula_pulverulenta:1.0,(Scurrula_ferruginea:1.0,Scurrula_parasitica:1.0):1.0):1.0,Taxillus_chinensis:1.0):1.0):1.0):1.0,((Plicosepalus_sagittifolius:1.0,(((((Oliverella_rubroviridis:1.0,(Tapinanthus_sp_OM825:1.0,(Erianthemum_dregei:1.0,Spragueanella_rhamnifolia:1.0):1.0):1.0):1.0,(Globimetula_dinklagei:1.0,Emelianthe_panganensis:1.0):1.0):1.0,Phragmanthera_crassicaulis:1.0):1.0,Phragmanthera_regularis:1.0):1.0,Moquiniella_rubra:1.0):1.0):1.0,(Septulina_glauca:1.0,Bakerella_sp_Nickrent_4161:1.0):1.0):1.0):1.0,((((Helixanthera_coccinea:1.0,(Dendrophthoe_vitellina:1.0,Dendrophthoe_longituba:1.0):1.0):1.0,Dendrophthoe_constricta:1.0):1.0,Dendrophthoe_curvata:1.0):1.0,Tolypanthus_involucratus:1.0):1.0):1.0,((Helixanthera_parasitica:1.0,Socratina_bemarivensis:1.0):1.0,Vanwykia_remota:1.0):1.0):1.0):1.0):1.0,Actinanthella_menyharthii:1.0);
[48] tree 't48'=[&R] ((((Oncocalyx_schimperi:1.0,(Englerina_ramulosa:1.0,Tapinanthus_constrictiflorus:1.0):1.0):1.0,((Oncocalyx_sulfureus:1.0,Oncella_ambigua:1.0):1.0,Agelanthus_sansibarensis:1.0):1.0):1.0,Berhautia_senegalensis:1.0):1.0,(Oedina_pendens:1.0,(((Baratranthus_axanthus:1.0,Vanwykia_remota:1.0):1.0,((((Bakerella_sp_Nickrent_4161:1.0,((((Dactyliophora_novaeguineae:1.0,((Amyema_glabra:1.0,(Diplatia_furcata:1.0,Diplatia_grandibractea:1.0):1.0):1.0,Amyema_cambagei:1.0):1.0):1.0,Benthamina_alyxifolia:1.0):1.0,(Helicanthes_elastica:1.0,Amyema_queenslandica:1.0):1.0):1.0,Sogerianthe_sessiflora:1.0):1.0):1.0,Plicosepalus_sagittifolius:1.0):1.0,(((Helixanthera_cylindrica:1.0,((Cecarria_obtusifolia:1.0,((Loranthus_grewingkii:1.0,Loranthus_europaeus:1.0):1.0,Loranthus_odoratus:1.0):1.0):1.0,(((((((((Struthanthus_woodsonii:1.0,(Struthanthus_sp_RE_5128_1:1.0,(Struthanthus_oerstedii:1.0,(Struthanthus_orbicularis:1.0,Psittacanthus_schiedeanus:1.0):1.0):1.0):1.0):1.0,Cladocolea_gracilis:1.0):1.0,(Cladocolea_mcvaughii:1.0,Cladocolea_cupulata:1.0):1.0):1.0,((Tripodanthus_flagellaris:1.0,(Tripodanthus_acutifolius:1.0,Tripodanthus_belmirensis:1.0):1.0):1.0,(Phthirusa_inorna:1.0,(Passovia_pyrifolia:1.0,(Oryctanthus_occidentalis:1.0,Dendropemon_bicolor:1.0):1.0):1.0):1.0):1.0):1.0,Psittacanthus_calyculatus:1.0):1.0,((Notanthera_heterophylla:1.0,Tupeia_antarctica:1.0):1.0,(Ligaria_cuneifolia:1.0,Desmaria_mutabilis:1.0):1.0):1.0):1.0,(((Alepis_flavida:1.0,Peraxilla_tetrapetala:1.0):1.0,(((Amylotheca_duthieana:1.0,(((Lepidaria_oviceps:1.0,Lepidaria_sp_Nickrent_4044:1.0):1.0,(Macrosolen_melintangensis:1.0,Macrosolen_cochinchinensis:1.0):1.0):1.0,(Decaisnina_triflora:1.0,((Decaisnina_congesta:1.0,Decaisnina_signata:1.0):1.0,Decaisnina_brittenii:1.0):1.0):1.0):1.0):1.0,Loxanthera_speciosa:1.0):1.0,(Amylotheca_subumbellata:1.0,(Lysiana_filifolia:1.0,Lysiana_maritima:1.0):1.0):1.0):1.0):1.0,((Nuytsia_floribunda:1.0,Atkinsonia_ligustrina:1.0):1.0,Gaiadendron_punctatum:1.0):1.0):1.0):1.0,((((Tristerix_grandiflorus:1.0,Tristerix_longebracteatus:1.0):1.0,Tristerix_pubescens:1.0):1.0,(Tristerix_peytonii:1.0,(Tristerix_peruvianus:1.0,Tristerix_chodatianus:1.0):1.0):1.0):1.0,(Tristerix_verticillatus:1.0,(Tristerix_penduliflorus:1.0,(Tristerix_aphyllus:1.0,Tristerix_corymbosus:1.0):1.0):1.0):1.0):1.0):1.0,((Muellerina_celastroides:1.0,Muellerina_eucalyptoides:1.0):1.0,Ileostylus_micranthus:1.0):1.0):1.0):1.0):1.0,((Scurrula_ferruginea:1.0,(Scurrula_parasitica:1.0,Scurrula_pulverulenta:1.0):1.0):1.0,(Helixanthera_parasitica:1.0,Taxillus_chinensis:1.0):1.0):1.0):1.0,(Plicosepalus_curviflorus:1.0,((Septulina_glauca:1.0,((Phragmanthera_regularis:1.0,((Globimetula_dinklagei:1.0,Emelianthe_panganensis:1.0):1.0,(Oliverella_rubroviridis:1.0,(Tapinanthus_sp_OM825:1.0,(Erianthemum_dregei:1.0,Spragueanella_rhamnifolia:1.0):1.0):1.0):1.0):1.0):1.0,Phragmanthera_crassicaulis:1.0):1.0):1.0,Moquiniella_rubra:1.0):1.0):1.0):1.0):1.0,((Helixanthera_coccinea:1.0,((Dendrophthoe_vitellina:1.0,Dendrophthoe_longituba:1.0):1.0,Dendrophthoe_constricta:1.0):1.0):1.0,(Dendrophthoe_curvata:1.0,Tolypanthus_involucratus:1.0):1.0):1.0):1.0):1.0,Socratina_bemarivensis:1.0):1.0):1.0,Actinanthella_menyharthii:1.0);
[49] tree 't49'=[&R] (Berhautia_senegalensis:1.0,((((Oncocalyx_sulfureus:1.0,Oncella_ambigua:1.0):1.0,Agelanthus_sansibarensis:1.0):1.0,(Oncocalyx_schimperi:1.0,(Oedina_pendens:1.0,((Vanwykia_remota:1.0,(((Tolypanthus_involucratus:1.0,(((Helixanthera_coccinea:1.0,(Dendrophthoe_vitellina:1.0,Dendrophthoe_longituba:1.0):1.0):1.0,Dendrophthoe_constricta:1.0):1.0,Dendrophthoe_curvata:1.0):1.0):1.0,((Helixanthera_parasitica:1.0,Plicosepalus_curviflorus:1.0):1.0,(((Phragmanthera_regularis:1.0,(((Globimetula_dinklagei:1.0,Emelianthe_panganensis:1.0):1.0,(Oliverella_rubroviridis:1.0,(Tapinanthus_sp_OM825:1.0,(Erianthemum_dregei:1.0,Spragueanella_rhamnifolia:1.0):1.0):1.0):1.0):1.0,Phragmanthera_crassicaulis:1.0):1.0):1.0,Moquiniella_rubra:1.0):1.0,(((Septulina_glauca:1.0,Baratranthus_axanthus:1.0):1.0,Bakerella_sp_Nickrent_4161:1.0):1.0,Plicosepalus_sagittifolius:1.0):1.0):1.0):1.0):1.0,(((Scurrula_pulverulenta:1.0,(Scurrula_ferruginea:1.0,Scurrula_parasitica:1.0):1.0):1.0,Taxillus_chinensis:1.0):1.0,((Helixanthera_cylindrica:1.0,((((((Tripodanthus_acutifolius:1.0,(Tripodanthus_belmirensis:1.0,Tripodanthus_flagellaris:1.0):1.0):1.0,Phthirusa_inorna:1.0):1.0,((Psittacanthus_calyculatus:1.0,((((Struthanthus_woodsonii:1.0,(Struthanthus_sp_RE_5128_1:1.0,(Struthanthus_oerstedii:1.0,Struthanthus_orbicularis:1.0):1.0):1.0):1.0,Cladocolea_gracilis:1.0):1.0,Psittacanthus_schiedeanus:1.0):1.0,(Cladocolea_mcvaughii:1.0,Cladocolea_cupulata:1.0):1.0):1.0):1.0,(Passovia_pyrifolia:1.0,(Oryctanthus_occidentalis:1.0,Dendropemon_bicolor:1.0):1.0):1.0):1.0):1.0,(Tupeia_antarctica:1.0,(((Tristerix_penduliflorus:1.0,(Tristerix_aphyllus:1.0,Tristerix_corymbosus:1.0):1.0):1.0,((((Tristerix_peytonii:1.0,(Tristerix_grandiflorus:1.0,Tristerix_longebracteatus:1.0):1.0):1.0,Tristerix_pubescens:1.0):1.0,(Tristerix_peruvianus:1.0,Tristerix_chodatianus:1.0):1.0):1.0,Tristerix_verticillatus:1.0):1.0):1.0,Ligaria_cuneifolia:1.0):1.0):1.0):1.0,(((Nuytsia_floribunda:1.0,Atkinsonia_ligustrina:1.0):1.0,Gaiadendron_punctatum:1.0):1.0,(Desmaria_mutabilis:1.0,(Notanthera_heterophylla:1.0,((Alepis_flavida:1.0,Peraxilla_tetrapetala:1.0):1.0,(((Amylotheca_duthieana:1.0,((Lepidaria_sp_Nickrent_4044:1.0,(Macrosolen_melintangensis:1.0,Macrosolen_cochinchinensis:1.0):1.0):1.0,(Decaisnina_triflora:1.0,((Decaisnina_congesta:1.0,Decaisnina_signata:1.0):1.0,Decaisnina_brittenii:1.0):1.0):1.0):1.0):1.0,(Lepidaria_oviceps:1.0,Loxanthera_speciosa:1.0):1.0):1.0,(Amylotheca_subumbellata:1.0,(Lysiana_filifolia:1.0,Lysiana_maritima:1.0):1.0):1.0):1.0):1.0):1.0):1.0):1.0):1.0,(((Muellerina_celastroides:1.0,Muellerina_eucalyptoides:1.0):1.0,Ileostylus_micranthus:1.0):1.0,(Cecarria_obtusifolia:1.0,((Loranthus_grewingkii:1.0,Loranthus_europaeus:1.0):1.0,Loranthus_odoratus:1.0):1.0):1.0):1.0):1.0):1.0,((((Dactyliophora_novaeguineae:1.0,(Amyema_glabra:1.0,(Amyema_cambagei:1.0,(Diplatia_grandibractea:1.0,Diplatia_furcata:1.0):1.0):1.0):1.0):1.0,Benthamina_alyxifolia:1.0):1.0,(Helicanthes_elastica:1.0,Amyema_queenslandica:1.0):1.0):1.0,Sogerianthe_sessiflora:1.0):1.0):1.0):1.0):1.0):1.0,Socratina_bemarivensis:1.0):1.0):1.0):1.0):1.0,(Englerina_ramulosa:1.0,Tapinanthus_constrictiflorus:1.0):1.0):1.0,Actinanthella_menyharthii:1.0);
[50] tree 't50'=[&R] (Berhautia_senegalensis:1.0,((Englerina_ramulosa:1.0,Tapinanthus_constrictiflorus:1.0):1.0,((Oncocalyx_schimperi:1.0,((Oncocalyx_sulfureus:1.0,Oncella_ambigua:1.0):1.0,Agelanthus_sansibarensis:1.0):1.0):1.0,((((Tolypanthus_involucratus:1.0,((Plicosepalus_curviflorus:1.0,(Helixanthera_coccinea:1.0,(Dendrophthoe_vitellina:1.0,Dendrophthoe_longituba:1.0):1.0):1.0):1.0,Dendrophthoe_curvata:1.0):1.0):1.0,(((Helixanthera_parasitica:1.0,((Scurrula_pulverulenta:1.0,(Scurrula_ferruginea:1.0,Scurrula_parasitica:1.0):1.0):1.0,Taxillus_chinensis:1.0):1.0):1.0,Helixanthera_cylindrica:1.0):1.0,(((((Dactyliophora_novaeguineae:1.0,(Amyema_glabra:1.0,(Amyema_cambagei:1.0,(Diplatia_grandibractea:1.0,Diplatia_furcata:1.0):1.0):1.0):1.0):1.0,Benthamina_alyxifolia:1.0):1.0,(Helicanthes_elastica:1.0,Amyema_queenslandica:1.0):1.0):1.0,Sogerianthe_sessiflora:1.0):1.0,((((Tristerix_penduliflorus:1.0,(Tristerix_aphyllus:1.0,Tristerix_corymbosus:1.0):1.0):1.0,(((Tristerix_peruvianus:1.0,Tristerix_chodatianus:1.0):1.0,(Tristerix_peytonii:1.0,((Tristerix_grandiflorus:1.0,Tristerix_longebracteatus:1.0):1.0,Tristerix_pubescens:1.0):1.0):1.0):1.0,Tristerix_verticillatus:1.0):1.0):1.0,((((Nuytsia_floribunda:1.0,Atkinsonia_ligustrina:1.0):1.0,Gaiadendron_punctatum:1.0):1.0,((Alepis_flavida:1.0,Peraxilla_tetrapetala:1.0):1.0,(((Amylotheca_duthieana:1.0,((Lepidaria_sp_Nickrent_4044:1.0,(Macrosolen_melintangensis:1.0,Macrosolen_cochinchinensis:1.0):1.0):1.0,(Decaisnina_triflora:1.0,((Decaisnina_congesta:1.0,Decaisnina_signata:1.0):1.0,Decaisnina_brittenii:1.0):1.0):1.0):1.0):1.0,(Lepidaria_oviceps:1.0,Loxanthera_speciosa:1.0):1.0):1.0,(Amylotheca_subumbellata:1.0,(Lysiana_filifolia:1.0,Lysiana_maritima:1.0):1.0):1.0):1.0):1.0):1.0,(((((((((Struthanthus_woodsonii:1.0,(Struthanthus_sp_RE_5128_1:1.0,(Struthanthus_oerstedii:1.0,Struthanthus_orbicularis:1.0):1.0):1.0):1.0,Cladocolea_gracilis:1.0):1.0,(Cladocolea_mcvaughii:1.0,Cladocolea_cupulata:1.0):1.0):1.0,(Passovia_pyrifolia:1.0,(Oryctanthus_occidentalis:1.0,Dendropemon_bicolor:1.0):1.0):1.0):1.0,((Tripodanthus_acutifolius:1.0,(Tripodanthus_belmirensis:1.0,Tripodanthus_flagellaris:1.0):1.0):1.0,Phthirusa_inorna:1.0):1.0):1.0,Psittacanthus_schiedeanus:1.0):1.0,Psittacanthus_calyculatus:1.0):1.0,(Notanthera_heterophylla:1.0,Tupeia_antarctica:1.0):1.0):1.0,(Ligaria_cuneifolia:1.0,Desmaria_mutabilis:1.0):1.0):1.0):1.0):1.0,(((Muellerina_celastroides:1.0,Muellerina_eucalyptoides:1.0):1.0,Ileostylus_micranthus:1.0):1.0,(Cecarria_obtusifolia:1.0,((Loranthus_grewingkii:1.0,Loranthus_europaeus:1.0):1.0,Loranthus_odoratus:1.0):1.0):1.0):1.0):1.0):1.0):1.0):1.0,((((Oedina_pendens:1.0,((Phragmanthera_regularis:1.0,Socratina_bemarivensis:1.0):1.0,(Baratranthus_axanthus:1.0,Vanwykia_remota:1.0):1.0):1.0):1.0,(Septulina_glauca:1.0,Bakerella_sp_Nickrent_4161:1.0):1.0):1.0,Dendrophthoe_constricta:1.0):1.0,Plicosepalus_sagittifolius:1.0):1.0):1.0,((((Globimetula_dinklagei:1.0,Emelianthe_panganensis:1.0):1.0,(Oliverella_rubroviridis:1.0,(Tapinanthus_sp_OM825:1.0,(Erianthemum_dregei:1.0,Spragueanella_rhamnifolia:1.0):1.0):1.0):1.0):1.0,Phragmanthera_crassicaulis:1.0):1.0,Moquiniella_rubra:1.0):1.0):1.0):1.0):1.0,Actinanthella_menyharthii:1.0);
[51] tree 't51'=[&R] (Berhautia_senegalensis:1.0,((((Oncocalyx_schimperi:1.0,Tapinanthus_constrictiflorus:1.0):1.0,Englerina_ramulosa:1.0):1.0,(Agelanthus_sansibarensis:1.0,(Oncella_ambigua:1.0,Oncocalyx_sulfureus:1.0):1.0):1.0):1.0,((Helixanthera_parasitica:1.0,Oedina_pendens:1.0):1.0,(((((Helixanthera_cylindrica:1.0,((Scurrula_pulverulenta:1.0,(Scurrula_parasitica:1.0,Scurrula_ferruginea:1.0):1.0):1.0,Taxillus_chinensis:1.0):1.0):1.0,(((((Lepidaria_oviceps:1.0,Nuytsia_floribunda:1.0):1.0,(Gaiadendron_punctatum:1.0,(((Notanthera_heterophylla:1.0,((Alepis_flavida:1.0,Peraxilla_tetrapetala:1.0):1.0,((((Decaisnina_triflora:1.0,((Decaisnina_signata:1.0,Decaisnina_congesta:1.0):1.0,Decaisnina_brittenii:1.0):1.0):1.0,(Lepidaria_sp_Nickrent_4044:1.0,(Macrosolen_cochinchinensis:1.0,Macrosolen_melintangensis:1.0):1.0):1.0):1.0,(Loxanthera_speciosa:1.0,Amylotheca_duthieana:1.0):1.0):1.0,(Amylotheca_subumbellata:1.0,(Lysiana_maritima:1.0,Lysiana_filifolia:1.0):1.0):1.0):1.0):1.0):1.0,((((Phthirusa_inorna:1.0,((Tripodanthus_belmirensis:1.0,Tripodanthus_flagellaris:1.0):1.0,Tripodanthus_acutifolius:1.0):1.0):1.0,(((Passovia_pyrifolia:1.0,(Oryctanthus_occidentalis:1.0,Dendropemon_bicolor:1.0):1.0):1.0,((((Struthanthus_orbicularis:1.0,Struthanthus_oerstedii:1.0):1.0,(Cladocolea_gracilis:1.0,Struthanthus_woodsonii:1.0):1.0):1.0,Struthanthus_sp_RE_5128_1:1.0):1.0,(Cladocolea_mcvaughii:1.0,Cladocolea_cupulata:1.0):1.0):1.0):1.0,Psittacanthus_schiedeanus:1.0):1.0):1.0,Psittacanthus_calyculatus:1.0):1.0,(((Ligaria_cuneifolia:1.0,((((Tristerix_pubescens:1.0,Tristerix_peytonii:1.0):1.0,(Tristerix_chodatianus:1.0,Tristerix_peruvianus:1.0):1.0):1.0,(Tristerix_longebracteatus:1.0,Tristerix_grandiflorus:1.0):1.0):1.0,(Tristerix_verticillatus:1.0,(Tristerix_penduliflorus:1.0,(Tristerix_corymbosus:1.0,Tristerix_aphyllus:1.0):1.0):1.0):1.0):1.0):1.0,Desmaria_mutabilis:1.0):1.0,Tupeia_antarctica:1.0):1.0):1.0):1.0,Atkinsonia_ligustrina:1.0):1.0):1.0):1.0,(Ileostylus_micranthus:1.0,(Muellerina_celastroides:1.0,Muellerina_eucalyptoides:1.0):1.0):1.0):1.0,(Cecarria_obtusifolia:1.0,(Loranthus_odoratus:1.0,(Loranthus_europaeus:1.0,Loranthus_grewingkii:1.0):1.0):1.0):1.0):1.0,(Sogerianthe_sessiflora:1.0,((Dactyliophora_novaeguineae:1.0,(Amyema_cambagei:1.0,(Amyema_glabra:1.0,(Diplatia_furcata:1.0,Diplatia_grandibractea:1.0):1.0):1.0):1.0):1.0,((Amyema_queenslandica:1.0,Helicanthes_elastica:1.0):1.0,Benthamina_alyxifolia:1.0):1.0):1.0):1.0):1.0):1.0,((Plicosepalus_curviflorus:1.0,(Phragmanthera_regularis:1.0,(Moquiniella_rubra:1.0,(Phragmanthera_crassicaulis:1.0,(((Spragueanella_rhamnifolia:1.0,Erianthemum_dregei:1.0):1.0,(Tapinanthus_sp_OM825:1.0,Oliverella_rubroviridis:1.0):1.0):1.0,(Emelianthe_panganensis:1.0,(Septulina_glauca:1.0,Globimetula_dinklagei:1.0):1.0):1.0):1.0):1.0):1.0):1.0):1.0,(Plicosepalus_sagittifolius:1.0,(Baratranthus_axanthus:1.0,Bakerella_sp_Nickrent_4161:1.0):1.0):1.0):1.0):1.0,(Socratina_bemarivensis:1.0,Vanwykia_remota:1.0):1.0):1.0,(Tolypanthus_involucratus:1.0,(((Dendrophthoe_curvata:1.0,(Dendrophthoe_vitellina:1.0,Dendrophthoe_longituba:1.0):1.0):1.0,Dendrophthoe_constricta:1.0):1.0,Helixanthera_coccinea:1.0):1.0):1.0):1.0):1.0):1.0,Actinanthella_menyharthii:1.0);
[52] tree 't52'=[&R] (Berhautia_senegalensis:1.0,((((Tapinanthus_constrictiflorus:1.0,Englerina_ramulosa:1.0):1.0,Agelanthus_sansibarensis:1.0):1.0,(Oncocalyx_schimperi:1.0,(Oncella_ambigua:1.0,Oncocalyx_sulfureus:1.0):1.0):1.0):1.0,(Oedina_pendens:1.0,(Socratina_bemarivensis:1.0,(Vanwykia_remota:1.0,(((Plicosepalus_sagittifolius:1.0,Bakerella_sp_Nickrent_4161:1.0):1.0,(((Helixanthera_cylindrica:1.0,(Helixanthera_parasitica:1.0,((Scurrula_pulverulenta:1.0,(Scurrula_parasitica:1.0,Scurrula_ferruginea:1.0):1.0):1.0,Taxillus_chinensis:1.0):1.0):1.0):1.0,(Plicosepalus_curviflorus:1.0,((Baratranthus_axanthus:1.0,((Nuytsia_floribunda:1.0,(Gaiadendron_punctatum:1.0,(((Tupeia_antarctica:1.0,(Desmaria_mutabilis:1.0,((((Phthirusa_inorna:1.0,((Tripodanthus_belmirensis:1.0,Tripodanthus_flagellaris:1.0):1.0,Tripodanthus_acutifolius:1.0):1.0):1.0,(((Passovia_pyrifolia:1.0,(Oryctanthus_occidentalis:1.0,Dendropemon_bicolor:1.0):1.0):1.0,((Struthanthus_woodsonii:1.0,(((Struthanthus_orbicularis:1.0,Struthanthus_oerstedii:1.0):1.0,Cladocolea_gracilis:1.0):1.0,Struthanthus_sp_RE_5128_1:1.0):1.0):1.0,(Cladocolea_mcvaughii:1.0,Cladocolea_cupulata:1.0):1.0):1.0):1.0,Psittacanthus_schiedeanus:1.0):1.0):1.0,Psittacanthus_calyculatus:1.0):1.0,(Ligaria_cuneifolia:1.0,(Notanthera_heterophylla:1.0,(((Tristerix_pubescens:1.0,(Tristerix_grandiflorus:1.0,Tristerix_longebracteatus:1.0):1.0):1.0,(Tristerix_peytonii:1.0,(Tristerix_chodatianus:1.0,Tristerix_peruvianus:1.0):1.0):1.0):1.0,(Tristerix_verticillatus:1.0,(Tristerix_penduliflorus:1.0,(Tristerix_corymbosus:1.0,Tristerix_aphyllus:1.0):1.0):1.0):1.0):1.0):1.0):1.0):1.0):1.0):1.0,((Alepis_flavida:1.0,Peraxilla_tetrapetala:1.0):1.0,(((Amylotheca_duthieana:1.0,((Lepidaria_sp_Nickrent_4044:1.0,(Macrosolen_cochinchinensis:1.0,Macrosolen_melintangensis:1.0):1.0):1.0,((Decaisnina_signata:1.0,(Decaisnina_brittenii:1.0,Decaisnina_triflora:1.0):1.0):1.0,Decaisnina_congesta:1.0):1.0):1.0):1.0,(Lepidaria_oviceps:1.0,Loxanthera_speciosa:1.0):1.0):1.0,(Amylotheca_subumbellata:1.0,(Lysiana_maritima:1.0,Lysiana_filifolia:1.0):1.0):1.0):1.0):1.0):1.0,Atkinsonia_ligustrina:1.0):1.0):1.0):1.0,((Ileostylus_micranthus:1.0,(Muellerina_celastroides:1.0,Muellerina_eucalyptoides:1.0):1.0):1.0,(((Loranthus_europaeus:1.0,Loranthus_grewingkii:1.0):1.0,Loranthus_odoratus:1.0):1.0,Cecarria_obtusifolia:1.0):1.0):1.0):1.0):1.0,(((Benthamina_alyxifolia:1.0,((Amyema_glabra:1.0,((Amyema_cambagei:1.0,Diplatia_furcata:1.0):1.0,Diplatia_grandibractea:1.0):1.0):1.0,Dactyliophora_novaeguineae:1.0):1.0):1.0,(Amyema_queenslandica:1.0,Helicanthes_elastica:1.0):1.0):1.0,Sogerianthe_sessiflora:1.0):1.0):1.0):1.0):1.0,(((Moquiniella_rubra:1.0,Phragmanthera_crassicaulis:1.0):1.0,Septulina_glauca:1.0):1.0,(Phragmanthera_regularis:1.0,(((Tapinanthus_sp_OM825:1.0,(Spragueanella_rhamnifolia:1.0,Erianthemum_dregei:1.0):1.0):1.0,Oliverella_rubroviridis:1.0):1.0,(Emelianthe_panganensis:1.0,Globimetula_dinklagei:1.0):1.0):1.0):1.0):1.0):1.0):1.0,((Dendrophthoe_curvata:1.0,Tolypanthus_involucratus:1.0):1.0,(Dendrophthoe_constricta:1.0,(Dendrophthoe_vitellina:1.0,(Helixanthera_coccinea:1.0,Dendrophthoe_longituba:1.0):1.0):1.0):1.0):1.0):1.0):1.0):1.0):1.0):1.0,Actinanthella_menyharthii:1.0);
[53] tree 't53'=[&R] (Berhautia_senegalensis:1.0,((Oedina_pendens:1.0,(Socratina_bemarivensis:1.0,((Baratranthus_axanthus:1.0,Vanwykia_remota:1.0):1.0,((((Helixanthera_cylindrica:1.0,((Scurrula_pulverulenta:1.0,(Scurrula_parasitica:1.0,Scurrula_ferruginea:1.0):1.0):1.0,Taxillus_chinensis:1.0):1.0):1.0,((((Benthamina_alyxifolia:1.0,((Amyema_glabra:1.0,((Amyema_cambagei:1.0,Diplatia_furcata:1.0):1.0,Diplatia_grandibractea:1.0):1.0):1.0,Dactyliophora_novaeguineae:1.0):1.0):1.0,(Helixanthera_parasitica:1.0,(Amyema_queenslandica:1.0,Helicanthes_elastica:1.0):1.0):1.0):1.0,Sogerianthe_sessiflora:1.0):1.0,(Plicosepalus_curviflorus:1.0,(((((((Phthirusa_inorna:1.0,(Tripodanthus_belmirensis:1.0,Tripodanthus_acutifolius:1.0):1.0):1.0,(((Passovia_pyrifolia:1.0,(Oryctanthus_occidentalis:1.0,Dendropemon_bicolor:1.0):1.0):1.0,((Cladocolea_gracilis:1.0,((Struthanthus_sp_RE_5128_1:1.0,(Struthanthus_orbicularis:1.0,Struthanthus_oerstedii:1.0):1.0):1.0,Struthanthus_woodsonii:1.0):1.0):1.0,(Cladocolea_mcvaughii:1.0,Cladocolea_cupulata:1.0):1.0):1.0):1.0,Psittacanthus_schiedeanus:1.0):1.0):1.0,Psittacanthus_calyculatus:1.0):1.0,Tripodanthus_flagellaris:1.0):1.0,((Tupeia_antarctica:1.0,Notanthera_heterophylla:1.0):1.0,(Desmaria_mutabilis:1.0,(Ligaria_cuneifolia:1.0,(((Tristerix_pubescens:1.0,(Tristerix_grandiflorus:1.0,Tristerix_longebracteatus:1.0):1.0):1.0,(Tristerix_peytonii:1.0,(Tristerix_chodatianus:1.0,Tristerix_peruvianus:1.0):1.0):1.0):1.0,(Tristerix_verticillatus:1.0,(Tristerix_penduliflorus:1.0,(Tristerix_corymbosus:1.0,Tristerix_aphyllus:1.0):1.0):1.0):1.0):1.0):1.0):1.0):1.0):1.0,(((Alepis_flavida:1.0,Peraxilla_tetrapetala:1.0):1.0,(((Amylotheca_duthieana:1.0,(((Lepidaria_oviceps:1.0,Lepidaria_sp_Nickrent_4044:1.0):1.0,(Macrosolen_cochinchinensis:1.0,Macrosolen_melintangensis:1.0):1.0):1.0,((Decaisnina_brittenii:1.0,(Decaisnina_congesta:1.0,Decaisnina_signata:1.0):1.0):1.0,Decaisnina_triflora:1.0):1.0):1.0):1.0,Loxanthera_speciosa:1.0):1.0,(Amylotheca_subumbellata:1.0,(Lysiana_maritima:1.0,Lysiana_filifolia:1.0):1.0):1.0):1.0):1.0,((Atkinsonia_ligustrina:1.0,Gaiadendron_punctatum:1.0):1.0,Nuytsia_floribunda:1.0):1.0):1.0):1.0,((Ileostylus_micranthus:1.0,(Muellerina_celastroides:1.0,Muellerina_eucalyptoides:1.0):1.0):1.0,(((Loranthus_europaeus:1.0,Loranthus_grewingkii:1.0):1.0,Loranthus_odoratus:1.0):1.0,Cecarria_obtusifolia:1.0):1.0):1.0):1.0):1.0):1.0):1.0,(((Phragmanthera_crassicaulis:1.0,((((Tapinanthus_sp_OM825:1.0,(Spragueanella_rhamnifolia:1.0,Erianthemum_dregei:1.0):1.0):1.0,Oliverella_rubroviridis:1.0):1.0,(Globimetula_dinklagei:1.0,Phragmanthera_regularis:1.0):1.0):1.0,Emelianthe_panganensis:1.0):1.0):1.0,(Septulina_glauca:1.0,Moquiniella_rubra:1.0):1.0):1.0,(Plicosepalus_sagittifolius:1.0,Bakerella_sp_Nickrent_4161:1.0):1.0):1.0):1.0,(Tolypanthus_involucratus:1.0,((Helixanthera_coccinea:1.0,(Dendrophthoe_longituba:1.0,(Dendrophthoe_vitellina:1.0,Dendrophthoe_constricta:1.0):1.0):1.0):1.0,Dendrophthoe_curvata:1.0):1.0):1.0):1.0):1.0):1.0):1.0,((Tapinanthus_constrictiflorus:1.0,Englerina_ramulosa:1.0):1.0,(Oncocalyx_schimperi:1.0,(Agelanthus_sansibarensis:1.0,(Oncella_ambigua:1.0,Oncocalyx_sulfureus:1.0):1.0):1.0):1.0):1.0):1.0,Actinanthella_menyharthii:1.0);
[54] tree 't54'=[&R] ((Berhautia_senegalensis:1.0,(Tapinanthus_constrictiflorus:1.0,Englerina_ramulosa:1.0):1.0):1.0,((Agelanthus_sansibarensis:1.0,((Oncella_ambigua:1.0,Oncocalyx_sulfureus:1.0):1.0,Oncocalyx_schimperi:1.0):1.0):1.0,(Oedina_pendens:1.0,(((Helixanthera_parasitica:1.0,Socratina_bemarivensis:1.0):1.0,Vanwykia_remota:1.0):1.0,((((Phragmanthera_crassicaulis:1.0,Septulina_glauca:1.0):1.0,(Moquiniella_rubra:1.0,((((Tapinanthus_sp_OM825:1.0,(Spragueanella_rhamnifolia:1.0,Erianthemum_dregei:1.0):1.0):1.0,Oliverella_rubroviridis:1.0):1.0,Plicosepalus_curviflorus:1.0):1.0,((Globimetula_dinklagei:1.0,Phragmanthera_regularis:1.0):1.0,Emelianthe_panganensis:1.0):1.0):1.0):1.0):1.0,(Plicosepalus_sagittifolius:1.0,(Baratranthus_axanthus:1.0,Bakerella_sp_Nickrent_4161:1.0):1.0):1.0):1.0,((Tolypanthus_involucratus:1.0,((Helixanthera_coccinea:1.0,((Dendrophthoe_longituba:1.0,Dendrophthoe_vitellina:1.0):1.0,Dendrophthoe_constricta:1.0):1.0):1.0,Dendrophthoe_curvata:1.0):1.0):1.0,(((Scurrula_ferruginea:1.0,(Scurrula_pulverulenta:1.0,Scurrula_parasitica:1.0):1.0):1.0,Taxillus_chinensis:1.0):1.0,(((((Benthamina_alyxifolia:1.0,(((Amyema_glabra:1.0,(Diplatia_furcata:1.0,Diplatia_grandibractea:1.0):1.0):1.0,Amyema_cambagei:1.0):1.0,Dactyliophora_novaeguineae:1.0):1.0):1.0,(Amyema_queenslandica:1.0,Helicanthes_elastica:1.0):1.0):1.0,Sogerianthe_sessiflora:1.0):1.0,(((((Tristerix_pubescens:1.0,(Tristerix_grandiflorus:1.0,Tristerix_longebracteatus:1.0):1.0):1.0,(Tristerix_peytonii:1.0,(Tristerix_chodatianus:1.0,Tristerix_peruvianus:1.0):1.0):1.0):1.0,((Tristerix_corymbosus:1.0,Tristerix_aphyllus:1.0):1.0,(Tristerix_verticillatus:1.0,Tristerix_penduliflorus:1.0):1.0):1.0):1.0,(Gaiadendron_punctatum:1.0,((((Alepis_flavida:1.0,Peraxilla_tetrapetala:1.0):1.0,(((Amylotheca_duthieana:1.0,((Lepidaria_sp_Nickrent_4044:1.0,(Macrosolen_cochinchinensis:1.0,Macrosolen_melintangensis:1.0):1.0):1.0,((Decaisnina_brittenii:1.0,(Decaisnina_congesta:1.0,Decaisnina_signata:1.0):1.0):1.0,Decaisnina_triflora:1.0):1.0):1.0):1.0,(Lepidaria_oviceps:1.0,Loxanthera_speciosa:1.0):1.0):1.0,(Amylotheca_subumbellata:1.0,(Lysiana_maritima:1.0,Lysiana_filifolia:1.0):1.0):1.0):1.0):1.0,((((((Phthirusa_inorna:1.0,((Cladocolea_mcvaughii:1.0,Cladocolea_cupulata:1.0):1.0,(Struthanthus_woodsonii:1.0,(Struthanthus_sp_RE_5128_1:1.0,(Cladocolea_gracilis:1.0,(Struthanthus_orbicularis:1.0,Struthanthus_oerstedii:1.0):1.0):1.0):1.0):1.0):1.0):1.0,((Psittacanthus_schiedeanus:1.0,Tripodanthus_acutifolius:1.0):1.0,(Tripodanthus_belmirensis:1.0,(Passovia_pyrifolia:1.0,(Oryctanthus_occidentalis:1.0,Dendropemon_bicolor:1.0):1.0):1.0):1.0):1.0):1.0,Psittacanthus_calyculatus:1.0):1.0,Tripodanthus_flagellaris:1.0):1.0,Nuytsia_floribunda:1.0):1.0,(Desmaria_mutabilis:1.0,Notanthera_heterophylla:1.0):1.0):1.0):1.0,(Ligaria_cuneifolia:1.0,(Tupeia_antarctica:1.0,Atkinsonia_ligustrina:1.0):1.0):1.0):1.0):1.0):1.0,((Ileostylus_micranthus:1.0,(Muellerina_celastroides:1.0,Muellerina_eucalyptoides:1.0):1.0):1.0,(((Loranthus_europaeus:1.0,Loranthus_grewingkii:1.0):1.0,Loranthus_odoratus:1.0):1.0,Cecarria_obtusifolia:1.0):1.0):1.0):1.0):1.0,Helixanthera_cylindrica:1.0):1.0):1.0):1.0):1.0):1.0):1.0):1.0,Actinanthella_menyharthii:1.0);
[55] tree 't55'=[&R] (((Berhautia_senegalensis:1.0,(Tapinanthus_constrictiflorus:1.0,Englerina_ramulosa:1.0):1.0):1.0,(Oncocalyx_schimperi:1.0,(Agelanthus_sansibarensis:1.0,(Oncella_ambigua:1.0,Oncocalyx_sulfureus:1.0):1.0):1.0):1.0):1.0,(Oedina_pendens:1.0,((Socratina_bemarivensis:1.0,(Baratranthus_axanthus:1.0,Vanwykia_remota:1.0):1.0):1.0,((((Dendrophthoe_curvata:1.0,Helixanthera_coccinea:1.0):1.0,((Dendrophthoe_longituba:1.0,Dendrophthoe_vitellina:1.0):1.0,Dendrophthoe_constricta:1.0):1.0):1.0,Tolypanthus_involucratus:1.0):1.0,((Plicosepalus_sagittifolius:1.0,(Septulina_glauca:1.0,Bakerella_sp_Nickrent_4161:1.0):1.0):1.0,((Moquiniella_rubra:1.0,(Phragmanthera_crassicaulis:1.0,((Globimetula_dinklagei:1.0,Emelianthe_panganensis:1.0):1.0,((Tapinanthus_sp_OM825:1.0,(Spragueanella_rhamnifolia:1.0,Erianthemum_dregei:1.0):1.0):1.0,Oliverella_rubroviridis:1.0):1.0):1.0):1.0):1.0,(((((Benthamina_alyxifolia:1.0,((Amyema_glabra:1.0,((Diplatia_furcata:1.0,Amyema_cambagei:1.0):1.0,Diplatia_grandibractea:1.0):1.0):1.0,Dactyliophora_novaeguineae:1.0):1.0):1.0,(Amyema_queenslandica:1.0,Helicanthes_elastica:1.0):1.0):1.0,Sogerianthe_sessiflora:1.0):1.0,(((((((Loranthus_europaeus:1.0,Loranthus_grewingkii:1.0):1.0,Loranthus_odoratus:1.0):1.0,Cecarria_obtusifolia:1.0):1.0,((((Atkinsonia_ligustrina:1.0,(Tupeia_antarctica:1.0,(((Notanthera_heterophylla:1.0,((((Tristerix_pubescens:1.0,((Tristerix_grandiflorus:1.0,Tristerix_longebracteatus:1.0):1.0,(Tristerix_peytonii:1.0,(Tristerix_chodatianus:1.0,Tristerix_peruvianus:1.0):1.0):1.0):1.0):1.0,((Tristerix_penduliflorus:1.0,(Tristerix_corymbosus:1.0,Tristerix_aphyllus:1.0):1.0):1.0,Tristerix_verticillatus:1.0):1.0):1.0,Ligaria_cuneifolia:1.0):1.0,((((Tripodanthus_flagellaris:1.0,Tripodanthus_acutifolius:1.0):1.0,(Tripodanthus_belmirensis:1.0,(Passovia_pyrifolia:1.0,(Oryctanthus_occidentalis:1.0,Dendropemon_bicolor:1.0):1.0):1.0):1.0):1.0,(Psittacanthus_calyculatus:1.0,((Struthanthus_woodsonii:1.0,Cladocolea_gracilis:1.0):1.0,(Struthanthus_sp_RE_5128_1:1.0,(Struthanthus_orbicularis:1.0,(Psittacanthus_schiedeanus:1.0,((Cladocolea_mcvaughii:1.0,Cladocolea_cupulata:1.0):1.0,Struthanthus_oerstedii:1.0):1.0):1.0):1.0):1.0):1.0):1.0):1.0,Phthirusa_inorna:1.0):1.0):1.0):1.0,Desmaria_mutabilis:1.0):1.0,Gaiadendron_punctatum:1.0):1.0):1.0):1.0,((Alepis_flavida:1.0,Peraxilla_tetrapetala:1.0):1.0,(((Amylotheca_duthieana:1.0,((Lepidaria_sp_Nickrent_4044:1.0,(Macrosolen_cochinchinensis:1.0,Macrosolen_melintangensis:1.0):1.0):1.0,((Decaisnina_brittenii:1.0,(Decaisnina_congesta:1.0,Decaisnina_signata:1.0):1.0):1.0,Decaisnina_triflora:1.0):1.0):1.0):1.0,(Lepidaria_oviceps:1.0,Loxanthera_speciosa:1.0):1.0):1.0,(Amylotheca_subumbellata:1.0,(Lysiana_maritima:1.0,Lysiana_filifolia:1.0):1.0):1.0):1.0):1.0):1.0,Nuytsia_floribunda:1.0):1.0,(Ileostylus_micranthus:1.0,(Muellerina_celastroides:1.0,Muellerina_eucalyptoides:1.0):1.0):1.0):1.0):1.0,(Phragmanthera_regularis:1.0,Helixanthera_parasitica:1.0):1.0):1.0,((Scurrula_pulverulenta:1.0,(Scurrula_parasitica:1.0,Scurrula_ferruginea:1.0):1.0):1.0,Taxillus_chinensis:1.0):1.0):1.0,Plicosepalus_curviflorus:1.0):1.0):1.0,Helixanthera_cylindrica:1.0):1.0):1.0):1.0):1.0):1.0):1.0,Actinanthella_menyharthii:1.0);
[56] tree 't56'=[&R] (Berhautia_senegalensis:1.0,(((Agelanthus_sansibarensis:1.0,(Oncella_ambigua:1.0,Oncocalyx_sulfureus:1.0):1.0):1.0,((Oncocalyx_schimperi:1.0,Tapinanthus_constrictiflorus:1.0):1.0,Englerina_ramulosa:1.0):1.0):1.0,((((((Bakerella_sp_Nickrent_4161:1.0,Oedina_pendens:1.0):1.0,(((Baratranthus_axanthus:1.0,Vanwykia_remota:1.0):1.0,Socratina_bemarivensis:1.0):1.0,(Septulina_glauca:1.0,Plicosepalus_curviflorus:1.0):1.0):1.0):1.0,Plicosepalus_sagittifolius:1.0):1.0,(((((((((Alepis_flavida:1.0,Peraxilla_tetrapetala:1.0):1.0,(((Amylotheca_duthieana:1.0,(((Lepidaria_oviceps:1.0,Lepidaria_sp_Nickrent_4044:1.0):1.0,(Macrosolen_cochinchinensis:1.0,Macrosolen_melintangensis:1.0):1.0):1.0,(((Decaisnina_signata:1.0,Decaisnina_congesta:1.0):1.0,Decaisnina_brittenii:1.0):1.0,Decaisnina_triflora:1.0):1.0):1.0):1.0,Loxanthera_speciosa:1.0):1.0,(Amylotheca_subumbellata:1.0,(Lysiana_maritima:1.0,Lysiana_filifolia:1.0):1.0):1.0):1.0):1.0,(((Notanthera_heterophylla:1.0,Desmaria_mutabilis:1.0):1.0,(Tupeia_antarctica:1.0,((((Tristerix_peytonii:1.0,(Tristerix_chodatianus:1.0,Tristerix_peruvianus:1.0):1.0):1.0,(Tristerix_pubescens:1.0,(Tristerix_grandiflorus:1.0,Tristerix_longebracteatus:1.0):1.0):1.0):1.0,((Tristerix_penduliflorus:1.0,(Tristerix_corymbosus:1.0,Tristerix_aphyllus:1.0):1.0):1.0,Tristerix_verticillatus:1.0):1.0):1.0,Ligaria_cuneifolia:1.0):1.0):1.0):1.0,(Gaiadendron_punctatum:1.0,(((Cladocolea_gracilis:1.0,(((Cladocolea_mcvaughii:1.0,Cladocolea_cupulata:1.0):1.0,(Struthanthus_woodsonii:1.0,((Struthanthus_orbicularis:1.0,Struthanthus_oerstedii:1.0):1.0,Struthanthus_sp_RE_5128_1:1.0):1.0):1.0):1.0,Psittacanthus_schiedeanus:1.0):1.0):1.0,(Phthirusa_inorna:1.0,(((Tripodanthus_belmirensis:1.0,Tripodanthus_flagellaris:1.0):1.0,Tripodanthus_acutifolius:1.0):1.0,(Passovia_pyrifolia:1.0,(Oryctanthus_occidentalis:1.0,Dendropemon_bicolor:1.0):1.0):1.0):1.0):1.0):1.0,Psittacanthus_calyculatus:1.0):1.0):1.0):1.0):1.0,Atkinsonia_ligustrina:1.0):1.0,Nuytsia_floribunda:1.0):1.0,((Ileostylus_micranthus:1.0,(Muellerina_celastroides:1.0,Muellerina_eucalyptoides:1.0):1.0):1.0,(((Loranthus_europaeus:1.0,Loranthus_grewingkii:1.0):1.0,Loranthus_odoratus:1.0):1.0,Cecarria_obtusifolia:1.0):1.0):1.0):1.0,(Phragmanthera_regularis:1.0,Helixanthera_parasitica:1.0):1.0):1.0,(((Benthamina_alyxifolia:1.0,(((Amyema_glabra:1.0,(Diplatia_furcata:1.0,Diplatia_grandibractea:1.0):1.0):1.0,Amyema_cambagei:1.0):1.0,Dactyliophora_novaeguineae:1.0):1.0):1.0,(Amyema_queenslandica:1.0,Helicanthes_elastica:1.0):1.0):1.0,Sogerianthe_sessiflora:1.0):1.0):1.0,(Helixanthera_cylindrica:1.0,((Scurrula_pulverulenta:1.0,(Scurrula_parasitica:1.0,Scurrula_ferruginea:1.0):1.0):1.0,Taxillus_chinensis:1.0):1.0):1.0):1.0):1.0,(Moquiniella_rubra:1.0,(Phragmanthera_crassicaulis:1.0,((Globimetula_dinklagei:1.0,Emelianthe_panganensis:1.0):1.0,((Tapinanthus_sp_OM825:1.0,(Spragueanella_rhamnifolia:1.0,Erianthemum_dregei:1.0):1.0):1.0,Oliverella_rubroviridis:1.0):1.0):1.0):1.0):1.0):1.0,(Tolypanthus_involucratus:1.0,((Helixanthera_coccinea:1.0,((Dendrophthoe_longituba:1.0,Dendrophthoe_vitellina:1.0):1.0,Dendrophthoe_constricta:1.0):1.0):1.0,Dendrophthoe_curvata:1.0):1.0):1.0):1.0):1.0,Actinanthella_menyharthii:1.0);
[57] tree 't57'=[&R] (Berhautia_senegalensis:1.0,((Oedina_pendens:1.0,((Vanwykia_remota:1.0,Socratina_bemarivensis:1.0):1.0,(((((((Tupeia_antarctica:1.0,((((Atkinsonia_ligustrina:1.0,Nuytsia_floribunda:1.0):1.0,(Lepidaria_oviceps:1.0,Gaiadendron_punctatum:1.0):1.0):1.0,((Alepis_flavida:1.0,Peraxilla_tetrapetala:1.0):1.0,(((Amylotheca_duthieana:1.0,((Lepidaria_sp_Nickrent_4044:1.0,(Macrosolen_cochinchinensis:1.0,Macrosolen_melintangensis:1.0):1.0):1.0,(((Decaisnina_signata:1.0,Decaisnina_congesta:1.0):1.0,Decaisnina_brittenii:1.0):1.0,Decaisnina_triflora:1.0):1.0):1.0):1.0,Loxanthera_speciosa:1.0):1.0,(Amylotheca_subumbellata:1.0,(Lysiana_maritima:1.0,Lysiana_filifolia:1.0):1.0):1.0):1.0):1.0):1.0,(Desmaria_mutabilis:1.0,(((((Cladocolea_mcvaughii:1.0,Cladocolea_cupulata:1.0):1.0,(Psittacanthus_schiedeanus:1.0,((Cladocolea_gracilis:1.0,Struthanthus_sp_RE_5128_1:1.0):1.0,((Struthanthus_orbicularis:1.0,Struthanthus_oerstedii:1.0):1.0,Struthanthus_woodsonii:1.0):1.0):1.0):1.0):1.0,(Phthirusa_inorna:1.0,((Tripodanthus_flagellaris:1.0,(Tripodanthus_acutifolius:1.0,Tripodanthus_belmirensis:1.0):1.0):1.0,(Passovia_pyrifolia:1.0,(Oryctanthus_occidentalis:1.0,Dendropemon_bicolor:1.0):1.0):1.0):1.0):1.0):1.0,Psittacanthus_calyculatus:1.0):1.0,(Notanthera_heterophylla:1.0,((((Tristerix_peytonii:1.0,(Tristerix_chodatianus:1.0,Tristerix_peruvianus:1.0):1.0):1.0,(Tristerix_pubescens:1.0,(Tristerix_grandiflorus:1.0,Tristerix_longebracteatus:1.0):1.0):1.0):1.0,((Tristerix_penduliflorus:1.0,(Tristerix_corymbosus:1.0,Tristerix_aphyllus:1.0):1.0):1.0,Tristerix_verticillatus:1.0):1.0):1.0,Ligaria_cuneifolia:1.0):1.0):1.0):1.0):1.0):1.0):1.0,((Ileostylus_micranthus:1.0,(Muellerina_celastroides:1.0,Muellerina_eucalyptoides:1.0):1.0):1.0,(((Loranthus_europaeus:1.0,Loranthus_grewingkii:1.0):1.0,Loranthus_odoratus:1.0):1.0,Cecarria_obtusifolia:1.0):1.0):1.0):1.0,(Phragmanthera_regularis:1.0,Helixanthera_parasitica:1.0):1.0):1.0,(((Benthamina_alyxifolia:1.0,(((Amyema_glabra:1.0,(Diplatia_furcata:1.0,Diplatia_grandibractea:1.0):1.0):1.0,Amyema_cambagei:1.0):1.0,Dactyliophora_novaeguineae:1.0):1.0):1.0,(Amyema_queenslandica:1.0,Helicanthes_elastica:1.0):1.0):1.0,Sogerianthe_sessiflora:1.0):1.0):1.0,(Helixanthera_cylindrica:1.0,(Plicosepalus_curviflorus:1.0,((Scurrula_pulverulenta:1.0,(Scurrula_parasitica:1.0,Scurrula_ferruginea:1.0):1.0):1.0,Taxillus_chinensis:1.0):1.0):1.0):1.0):1.0,(Tolypanthus_involucratus:1.0,((Dendrophthoe_longituba:1.0,Dendrophthoe_vitellina:1.0):1.0,(Dendrophthoe_constricta:1.0,(Dendrophthoe_curvata:1.0,Helixanthera_coccinea:1.0):1.0):1.0):1.0):1.0):1.0,((Moquiniella_rubra:1.0,((Globimetula_dinklagei:1.0,(Septulina_glauca:1.0,Phragmanthera_crassicaulis:1.0):1.0):1.0,(Emelianthe_panganensis:1.0,(Tapinanthus_sp_OM825:1.0,((Spragueanella_rhamnifolia:1.0,Erianthemum_dregei:1.0):1.0,Oliverella_rubroviridis:1.0):1.0):1.0):1.0):1.0):1.0,((Bakerella_sp_Nickrent_4161:1.0,Baratranthus_axanthus:1.0):1.0,Plicosepalus_sagittifolius:1.0):1.0):1.0):1.0):1.0):1.0,((Oncocalyx_schimperi:1.0,(Agelanthus_sansibarensis:1.0,(Oncella_ambigua:1.0,Oncocalyx_sulfureus:1.0):1.0):1.0):1.0,(Tapinanthus_constrictiflorus:1.0,Englerina_ramulosa:1.0):1.0):1.0):1.0,Actinanthella_menyharthii:1.0);
[58] tree 't58'=[&R] ((Oedina_pendens:1.0,((Vanwykia_remota:1.0,Socratina_bemarivensis:1.0):1.0,(((Plicosepalus_curviflorus:1.0,(Moquiniella_rubra:1.0,((((Spragueanella_rhamnifolia:1.0,Erianthemum_dregei:1.0):1.0,(Oliverella_rubroviridis:1.0,Tapinanthus_sp_OM825:1.0):1.0):1.0,(Globimetula_dinklagei:1.0,Emelianthe_panganensis:1.0):1.0):1.0,Phragmanthera_crassicaulis:1.0):1.0):1.0):1.0,(((((((Loranthus_europaeus:1.0,Loranthus_grewingkii:1.0):1.0,Loranthus_odoratus:1.0):1.0,Cecarria_obtusifolia:1.0):1.0,(((((Atkinsonia_ligustrina:1.0,Nuytsia_floribunda:1.0):1.0,Gaiadendron_punctatum:1.0):1.0,((Alepis_flavida:1.0,Peraxilla_tetrapetala:1.0):1.0,(((Amylotheca_duthieana:1.0,((Lepidaria_sp_Nickrent_4044:1.0,(Macrosolen_cochinchinensis:1.0,Macrosolen_melintangensis:1.0):1.0):1.0,(((Decaisnina_signata:1.0,Decaisnina_congesta:1.0):1.0,Decaisnina_brittenii:1.0):1.0,Decaisnina_triflora:1.0):1.0):1.0):1.0,(Lepidaria_oviceps:1.0,Loxanthera_speciosa:1.0):1.0):1.0,(Amylotheca_subumbellata:1.0,(Lysiana_maritima:1.0,Lysiana_filifolia:1.0):1.0):1.0):1.0):1.0):1.0,(Tupeia_antarctica:1.0,(Desmaria_mutabilis:1.0,(((((Tripodanthus_acutifolius:1.0,(Tripodanthus_belmirensis:1.0,Tripodanthus_flagellaris:1.0):1.0):1.0,(((Cladocolea_mcvaughii:1.0,Cladocolea_cupulata:1.0):1.0,(Cladocolea_gracilis:1.0,((Struthanthus_sp_RE_5128_1:1.0,(Struthanthus_orbicularis:1.0,Struthanthus_oerstedii:1.0):1.0):1.0,Struthanthus_woodsonii:1.0):1.0):1.0):1.0,((Passovia_pyrifolia:1.0,(Oryctanthus_occidentalis:1.0,Dendropemon_bicolor:1.0):1.0):1.0,Phthirusa_inorna:1.0):1.0):1.0):1.0,Psittacanthus_calyculatus:1.0):1.0,Psittacanthus_schiedeanus:1.0):1.0,(Notanthera_heterophylla:1.0,((((Tristerix_peytonii:1.0,(Tristerix_chodatianus:1.0,Tristerix_peruvianus:1.0):1.0):1.0,(Tristerix_pubescens:1.0,(Tristerix_grandiflorus:1.0,Tristerix_longebracteatus:1.0):1.0):1.0):1.0,((Tristerix_penduliflorus:1.0,(Tristerix_corymbosus:1.0,Tristerix_aphyllus:1.0):1.0):1.0,Tristerix_verticillatus:1.0):1.0):1.0,Ligaria_cuneifolia:1.0):1.0):1.0):1.0):1.0):1.0):1.0,(Ileostylus_micranthus:1.0,(Muellerina_celastroides:1.0,Muellerina_eucalyptoides:1.0):1.0):1.0):1.0):1.0,(Phragmanthera_regularis:1.0,Helixanthera_parasitica:1.0):1.0):1.0,(((Benthamina_alyxifolia:1.0,((Amyema_glabra:1.0,(Diplatia_furcata:1.0,(Amyema_cambagei:1.0,Diplatia_grandibractea:1.0):1.0):1.0):1.0,Dactyliophora_novaeguineae:1.0):1.0):1.0,(Amyema_queenslandica:1.0,Helicanthes_elastica:1.0):1.0):1.0,Sogerianthe_sessiflora:1.0):1.0):1.0,(Helixanthera_cylindrica:1.0,((Scurrula_pulverulenta:1.0,(Scurrula_parasitica:1.0,Scurrula_ferruginea:1.0):1.0):1.0,Taxillus_chinensis:1.0):1.0):1.0):1.0):1.0,(((Bakerella_sp_Nickrent_4161:1.0,(Septulina_glauca:1.0,Baratranthus_axanthus:1.0):1.0):1.0,Plicosepalus_sagittifolius:1.0):1.0,((Helixanthera_coccinea:1.0,Tolypanthus_involucratus:1.0):1.0,(Dendrophthoe_constricta:1.0,(Dendrophthoe_curvata:1.0,(Dendrophthoe_longituba:1.0,Dendrophthoe_vitellina:1.0):1.0):1.0):1.0):1.0):1.0):1.0):1.0):1.0,((Agelanthus_sansibarensis:1.0,(Oncella_ambigua:1.0,Oncocalyx_sulfureus:1.0):1.0):1.0,(Berhautia_senegalensis:1.0,(Oncocalyx_schimperi:1.0,(Tapinanthus_constrictiflorus:1.0,Englerina_ramulosa:1.0):1.0):1.0):1.0):1.0,Actinanthella_menyharthii:1.0);
[59] tree 't59'=[&R] ((((Agelanthus_sansibarensis:1.0,(Oncella_ambigua:1.0,Oncocalyx_sulfureus:1.0):1.0):1.0,Oncocalyx_schimperi:1.0):1.0,((Tapinanthus_constrictiflorus:1.0,Englerina_ramulosa:1.0):1.0,Berhautia_senegalensis:1.0):1.0):1.0,(Oedina_pendens:1.0,(Socratina_bemarivensis:1.0,(((Helixanthera_coccinea:1.0,Tolypanthus_involucratus:1.0):1.0,(Dendrophthoe_constricta:1.0,(Dendrophthoe_curvata:1.0,(Dendrophthoe_longituba:1.0,Dendrophthoe_vitellina:1.0):1.0):1.0):1.0):1.0,((((Plicosepalus_curviflorus:1.0,((((Amyema_glabra:1.0,(Diplatia_furcata:1.0,(Amyema_cambagei:1.0,Diplatia_grandibractea:1.0):1.0):1.0):1.0,Dactyliophora_novaeguineae:1.0):1.0,((Amyema_queenslandica:1.0,Helicanthes_elastica:1.0):1.0,Benthamina_alyxifolia:1.0):1.0):1.0,Sogerianthe_sessiflora:1.0):1.0):1.0,(Baratranthus_axanthus:1.0,((((Loranthus_europaeus:1.0,Loranthus_grewingkii:1.0):1.0,Loranthus_odoratus:1.0):1.0,Cecarria_obtusifolia:1.0):1.0,(((((Atkinsonia_ligustrina:1.0,Nuytsia_floribunda:1.0):1.0,Gaiadendron_punctatum:1.0):1.0,((Alepis_flavida:1.0,Peraxilla_tetrapetala:1.0):1.0,((Amylotheca_subumbellata:1.0,(Lysiana_maritima:1.0,Lysiana_filifolia:1.0):1.0):1.0,((((Lepidaria_oviceps:1.0,Lepidaria_sp_Nickrent_4044:1.0):1.0,(Macrosolen_cochinchinensis:1.0,Macrosolen_melintangensis:1.0):1.0):1.0,(((Decaisnina_signata:1.0,Decaisnina_congesta:1.0):1.0,Decaisnina_brittenii:1.0):1.0,Decaisnina_triflora:1.0):1.0):1.0,(Loxanthera_speciosa:1.0,Amylotheca_duthieana:1.0):1.0):1.0):1.0):1.0):1.0,(Tupeia_antarctica:1.0,(((((Passovia_pyrifolia:1.0,(Oryctanthus_occidentalis:1.0,Dendropemon_bicolor:1.0):1.0):1.0,((Phthirusa_inorna:1.0,(Tripodanthus_belmirensis:1.0,(Tripodanthus_flagellaris:1.0,Tripodanthus_acutifolius:1.0):1.0):1.0):1.0,((Cladocolea_mcvaughii:1.0,Cladocolea_cupulata:1.0):1.0,((Struthanthus_woodsonii:1.0,(Struthanthus_orbicularis:1.0,Struthanthus_oerstedii:1.0):1.0):1.0,(Cladocolea_gracilis:1.0,Struthanthus_sp_RE_5128_1:1.0):1.0):1.0):1.0):1.0):1.0,Psittacanthus_calyculatus:1.0):1.0,Psittacanthus_schiedeanus:1.0):1.0,(Notanthera_heterophylla:1.0,((((Tristerix_corymbosus:1.0,Tristerix_aphyllus:1.0):1.0,((Tristerix_penduliflorus:1.0,Tristerix_verticillatus:1.0):1.0,((Tristerix_chodatianus:1.0,Tristerix_peruvianus:1.0):1.0,((Tristerix_grandiflorus:1.0,(Tristerix_pubescens:1.0,Tristerix_longebracteatus:1.0):1.0):1.0,Tristerix_peytonii:1.0):1.0):1.0):1.0):1.0,Ligaria_cuneifolia:1.0):1.0,Desmaria_mutabilis:1.0):1.0):1.0):1.0):1.0):1.0,(Ileostylus_micranthus:1.0,(Muellerina_celastroides:1.0,Muellerina_eucalyptoides:1.0):1.0):1.0):1.0):1.0):1.0):1.0,(Helixanthera_cylindrica:1.0,(Helixanthera_parasitica:1.0,((Scurrula_pulverulenta:1.0,(Scurrula_parasitica:1.0,Scurrula_ferruginea:1.0):1.0):1.0,Taxillus_chinensis:1.0):1.0):1.0):1.0):1.0,(((Septulina_glauca:1.0,Moquiniella_rubra:1.0):1.0,((Phragmanthera_regularis:1.0,(((Spragueanella_rhamnifolia:1.0,Erianthemum_dregei:1.0):1.0,(Oliverella_rubroviridis:1.0,Tapinanthus_sp_OM825:1.0):1.0):1.0,(Globimetula_dinklagei:1.0,Emelianthe_panganensis:1.0):1.0):1.0):1.0,Phragmanthera_crassicaulis:1.0):1.0):1.0,(Vanwykia_remota:1.0,(Bakerella_sp_Nickrent_4161:1.0,Plicosepalus_sagittifolius:1.0):1.0):1.0):1.0):1.0):1.0):1.0):1.0,Actinanthella_menyharthii:1.0);
[60] tree 't60'=[&R] ((((Agelanthus_sansibarensis:1.0,(Oncella_ambigua:1.0,Oncocalyx_sulfureus:1.0):1.0):1.0,Oncocalyx_schimperi:1.0):1.0,((Tapinanthus_constrictiflorus:1.0,Englerina_ramulosa:1.0):1.0,Berhautia_senegalensis:1.0):1.0):1.0,(Oedina_pendens:1.0,((Vanwykia_remota:1.0,Socratina_bemarivensis:1.0):1.0,((((Plicosepalus_curviflorus:1.0,((Scurrula_pulverulenta:1.0,(Scurrula_parasitica:1.0,Scurrula_ferruginea:1.0):1.0):1.0,(Helixanthera_parasitica:1.0,Taxillus_chinensis:1.0):1.0):1.0):1.0,(((((Amyema_queenslandica:1.0,Helicanthes_elastica:1.0):1.0,(Benthamina_alyxifolia:1.0,((Amyema_glabra:1.0,(Diplatia_furcata:1.0,(Amyema_cambagei:1.0,Diplatia_grandibractea:1.0):1.0):1.0):1.0,Dactyliophora_novaeguineae:1.0):1.0):1.0):1.0,Sogerianthe_sessiflora:1.0):1.0,(Baratranthus_axanthus:1.0,(((((Lepidaria_oviceps:1.0,Gaiadendron_punctatum:1.0):1.0,(((Alepis_flavida:1.0,Peraxilla_tetrapetala:1.0):1.0,(Notanthera_heterophylla:1.0,((Amylotheca_duthieana:1.0,((Lepidaria_sp_Nickrent_4044:1.0,(Macrosolen_cochinchinensis:1.0,Macrosolen_melintangensis:1.0):1.0):1.0,(((Decaisnina_signata:1.0,Decaisnina_congesta:1.0):1.0,Decaisnina_brittenii:1.0):1.0,Decaisnina_triflora:1.0):1.0):1.0):1.0,(Loxanthera_speciosa:1.0,(Amylotheca_subumbellata:1.0,(Lysiana_maritima:1.0,Lysiana_filifolia:1.0):1.0):1.0):1.0):1.0):1.0):1.0,Atkinsonia_ligustrina:1.0):1.0):1.0,((Tupeia_antarctica:1.0,(((((Tristerix_chodatianus:1.0,Tristerix_peruvianus:1.0):1.0,((Tristerix_grandiflorus:1.0,(Tristerix_pubescens:1.0,Tristerix_longebracteatus:1.0):1.0):1.0,Tristerix_peytonii:1.0):1.0):1.0,(Tristerix_verticillatus:1.0,(Tristerix_penduliflorus:1.0,(Tristerix_corymbosus:1.0,Tristerix_aphyllus:1.0):1.0):1.0):1.0):1.0,Ligaria_cuneifolia:1.0):1.0,(((((((((Struthanthus_orbicularis:1.0,Struthanthus_oerstedii:1.0):1.0,Struthanthus_sp_RE_5128_1:1.0):1.0,Struthanthus_woodsonii:1.0):1.0,Cladocolea_gracilis:1.0):1.0,(Cladocolea_mcvaughii:1.0,Cladocolea_cupulata:1.0):1.0):1.0,Psittacanthus_schiedeanus:1.0):1.0,(Phthirusa_inorna:1.0,(Tripodanthus_acutifolius:1.0,(Tripodanthus_belmirensis:1.0,Tripodanthus_flagellaris:1.0):1.0):1.0):1.0):1.0,(Passovia_pyrifolia:1.0,(Oryctanthus_occidentalis:1.0,Dendropemon_bicolor:1.0):1.0):1.0):1.0,Psittacanthus_calyculatus:1.0):1.0):1.0):1.0,Desmaria_mutabilis:1.0):1.0):1.0,Nuytsia_floribunda:1.0):1.0,((Ileostylus_micranthus:1.0,(Muellerina_celastroides:1.0,Muellerina_eucalyptoides:1.0):1.0):1.0,(((Loranthus_europaeus:1.0,Loranthus_grewingkii:1.0):1.0,Loranthus_odoratus:1.0):1.0,Cecarria_obtusifolia:1.0):1.0):1.0):1.0):1.0):1.0,Helixanthera_cylindrica:1.0):1.0):1.0,((Moquiniella_rubra:1.0,((((Spragueanella_rhamnifolia:1.0,Erianthemum_dregei:1.0):1.0,(Oliverella_rubroviridis:1.0,Tapinanthus_sp_OM825:1.0):1.0):1.0,((Phragmanthera_regularis:1.0,Globimetula_dinklagei:1.0):1.0,(Septulina_glauca:1.0,Emelianthe_panganensis:1.0):1.0):1.0):1.0,Phragmanthera_crassicaulis:1.0):1.0):1.0,(Bakerella_sp_Nickrent_4161:1.0,Plicosepalus_sagittifolius:1.0):1.0):1.0):1.0,((Dendrophthoe_curvata:1.0,(Dendrophthoe_constricta:1.0,((Dendrophthoe_vitellina:1.0,Dendrophthoe_longituba:1.0):1.0,Helixanthera_coccinea:1.0):1.0):1.0):1.0,Tolypanthus_involucratus:1.0):1.0):1.0):1.0):1.0,Actinanthella_menyharthii:1.0);
[61] tree 't61'=[&R] ((((((Moquiniella_rubra:1.0,(Phragmanthera_crassicaulis:1.0,((Oliverella_rubroviridis:1.0,(Tapinanthus_sp_OM825:1.0,(Spragueanella_rhamnifolia:1.0,Erianthemum_dregei:1.0):1.0):1.0):1.0,(Emelianthe_panganensis:1.0,Globimetula_dinklagei:1.0):1.0):1.0):1.0):1.0,((((((Muellerina_eucalyptoides:1.0,Muellerina_celastroides:1.0):1.0,Ileostylus_micranthus:1.0):1.0,((Loranthus_odoratus:1.0,(Loranthus_grewingkii:1.0,Loranthus_europaeus:1.0):1.0):1.0,Cecarria_obtusifolia:1.0):1.0):1.0,(Ligaria_cuneifolia:1.0,((((Desmaria_mutabilis:1.0,((((Atkinsonia_ligustrina:1.0,Nuytsia_floribunda:1.0):1.0,Gaiadendron_punctatum:1.0):1.0,Tupeia_antarctica:1.0):1.0,((Peraxilla_tetrapetala:1.0,Alepis_flavida:1.0):1.0,((Amylotheca_subumbellata:1.0,(Lysiana_filifolia:1.0,Lysiana_maritima:1.0):1.0):1.0,((Amylotheca_duthieana:1.0,((Decaisnina_triflora:1.0,(Decaisnina_brittenii:1.0,(Decaisnina_congesta:1.0,Decaisnina_signata:1.0):1.0):1.0):1.0,(Lepidaria_sp_Nickrent_4044:1.0,(Macrosolen_cochinchinensis:1.0,Macrosolen_melintangensis:1.0):1.0):1.0):1.0):1.0,(Lepidaria_oviceps:1.0,Loxanthera_speciosa:1.0):1.0):1.0):1.0):1.0):1.0):1.0,Notanthera_heterophylla:1.0):1.0,((Tristerix_verticillatus:1.0,(Tristerix_penduliflorus:1.0,(Tristerix_aphyllus:1.0,Tristerix_corymbosus:1.0):1.0):1.0):1.0,((Tristerix_peruvianus:1.0,Tristerix_chodatianus:1.0):1.0,((Tristerix_grandiflorus:1.0,Tristerix_longebracteatus:1.0):1.0,(Tristerix_peytonii:1.0,Tristerix_pubescens:1.0):1.0):1.0):1.0):1.0):1.0,((((Tripodanthus_acutifolius:1.0,(Tripodanthus_belmirensis:1.0,Tripodanthus_flagellaris:1.0):1.0):1.0,Phthirusa_inorna:1.0):1.0,(((Dendropemon_bicolor:1.0,Oryctanthus_occidentalis:1.0):1.0,Passovia_pyrifolia:1.0):1.0,(Psittacanthus_calyculatus:1.0,((Cladocolea_cupulata:1.0,Cladocolea_mcvaughii:1.0):1.0,(Cladocolea_gracilis:1.0,((Struthanthus_sp_RE_5128_1:1.0,(Struthanthus_orbicularis:1.0,Struthanthus_oerstedii:1.0):1.0):1.0,Struthanthus_woodsonii:1.0):1.0):1.0):1.0):1.0):1.0):1.0,Psittacanthus_schiedeanus:1.0):1.0):1.0):1.0):1.0,(Helixanthera_parasitica:1.0,Phragmanthera_regularis:1.0):1.0):1.0,Helixanthera_cylindrica:1.0):1.0):1.0,((((Helixanthera_coccinea:1.0,(Dendrophthoe_constricta:1.0,(Dendrophthoe_curvata:1.0,(Dendrophthoe_longituba:1.0,Dendrophthoe_vitellina:1.0):1.0):1.0):1.0):1.0,Tolypanthus_involucratus:1.0):1.0,((Scurrula_ferruginea:1.0,(Scurrula_pulverulenta:1.0,Scurrula_parasitica:1.0):1.0):1.0,Taxillus_chinensis:1.0):1.0):1.0,((((Septulina_glauca:1.0,Bakerella_sp_Nickrent_4161:1.0):1.0,Baratranthus_axanthus:1.0):1.0,Plicosepalus_sagittifolius:1.0):1.0,(Plicosepalus_curviflorus:1.0,(((Dactyliophora_novaeguineae:1.0,(Amyema_glabra:1.0,(Diplatia_furcata:1.0,(Diplatia_grandibractea:1.0,Amyema_cambagei:1.0):1.0):1.0):1.0):1.0,(Benthamina_alyxifolia:1.0,(Helicanthes_elastica:1.0,Amyema_queenslandica:1.0):1.0):1.0):1.0,Sogerianthe_sessiflora:1.0):1.0):1.0):1.0):1.0):1.0,(Socratina_bemarivensis:1.0,Vanwykia_remota:1.0):1.0):1.0,Oedina_pendens:1.0):1.0,((Berhautia_senegalensis:1.0,(Oncocalyx_schimperi:1.0,(Englerina_ramulosa:1.0,Tapinanthus_constrictiflorus:1.0):1.0):1.0):1.0,((Oncella_ambigua:1.0,Oncocalyx_sulfureus:1.0):1.0,Agelanthus_sansibarensis:1.0):1.0):1.0,Actinanthella_menyharthii:1.0);
[62] tree 't62'=[&R] ((((((Septulina_glauca:1.0,(Moquiniella_rubra:1.0,(Phragmanthera_regularis:1.0,((Phragmanthera_crassicaulis:1.0,((Oliverella_rubroviridis:1.0,(Tapinanthus_sp_OM825:1.0,(Spragueanella_rhamnifolia:1.0,Erianthemum_dregei:1.0):1.0):1.0):1.0,Globimetula_dinklagei:1.0):1.0):1.0,Emelianthe_panganensis:1.0):1.0):1.0):1.0):1.0,((Plicosepalus_curviflorus:1.0,(Baratranthus_axanthus:1.0,(((Helixanthera_parasitica:1.0,((Muellerina_eucalyptoides:1.0,Muellerina_celastroides:1.0):1.0,Ileostylus_micranthus:1.0):1.0):1.0,((Loranthus_grewingkii:1.0,Loranthus_europaeus:1.0):1.0,(Cecarria_obtusifolia:1.0,Loranthus_odoratus:1.0):1.0):1.0):1.0,((Desmaria_mutabilis:1.0,((Nuytsia_floribunda:1.0,(Gaiadendron_punctatum:1.0,Atkinsonia_ligustrina:1.0):1.0):1.0,((Peraxilla_tetrapetala:1.0,Alepis_flavida:1.0):1.0,((Amylotheca_subumbellata:1.0,(Lysiana_filifolia:1.0,Lysiana_maritima:1.0):1.0):1.0,((Amylotheca_duthieana:1.0,((Decaisnina_triflora:1.0,(Decaisnina_brittenii:1.0,(Decaisnina_congesta:1.0,Decaisnina_signata:1.0):1.0):1.0):1.0,(Lepidaria_sp_Nickrent_4044:1.0,(Macrosolen_cochinchinensis:1.0,Macrosolen_melintangensis:1.0):1.0):1.0):1.0):1.0,(Lepidaria_oviceps:1.0,Loxanthera_speciosa:1.0):1.0):1.0):1.0):1.0):1.0):1.0,(((Notanthera_heterophylla:1.0,Tupeia_antarctica:1.0):1.0,(Ligaria_cuneifolia:1.0,((Tristerix_verticillatus:1.0,(Tristerix_penduliflorus:1.0,(Tristerix_aphyllus:1.0,Tristerix_corymbosus:1.0):1.0):1.0):1.0,((Tristerix_peruvianus:1.0,Tristerix_chodatianus:1.0):1.0,((Tristerix_grandiflorus:1.0,(Tristerix_longebracteatus:1.0,Tristerix_pubescens:1.0):1.0):1.0,Tristerix_peytonii:1.0):1.0):1.0):1.0):1.0):1.0,(((Tripodanthus_acutifolius:1.0,Tripodanthus_belmirensis:1.0):1.0,((Phthirusa_inorna:1.0,((Dendropemon_bicolor:1.0,Oryctanthus_occidentalis:1.0):1.0,Passovia_pyrifolia:1.0):1.0):1.0,(Psittacanthus_calyculatus:1.0,((Psittacanthus_schiedeanus:1.0,(Struthanthus_orbicularis:1.0,Struthanthus_oerstedii:1.0):1.0):1.0,((Struthanthus_woodsonii:1.0,(Cladocolea_gracilis:1.0,Struthanthus_sp_RE_5128_1:1.0):1.0):1.0,(Cladocolea_cupulata:1.0,Cladocolea_mcvaughii:1.0):1.0):1.0):1.0):1.0):1.0):1.0,Tripodanthus_flagellaris:1.0):1.0):1.0):1.0):1.0):1.0):1.0,((Scurrula_pulverulenta:1.0,(Scurrula_parasitica:1.0,Scurrula_ferruginea:1.0):1.0):1.0,Taxillus_chinensis:1.0):1.0):1.0):1.0,(((Bakerella_sp_Nickrent_4161:1.0,Plicosepalus_sagittifolius:1.0):1.0,(((Helicanthes_elastica:1.0,Amyema_queenslandica:1.0):1.0,((Dactyliophora_novaeguineae:1.0,((Diplatia_grandibractea:1.0,(Amyema_glabra:1.0,Diplatia_furcata:1.0):1.0):1.0,Amyema_cambagei:1.0):1.0):1.0,Benthamina_alyxifolia:1.0):1.0):1.0,Sogerianthe_sessiflora:1.0):1.0):1.0,((Helixanthera_cylindrica:1.0,((Helixanthera_coccinea:1.0,(Dendrophthoe_constricta:1.0,(Dendrophthoe_longituba:1.0,Dendrophthoe_vitellina:1.0):1.0):1.0):1.0,Dendrophthoe_curvata:1.0):1.0):1.0,Tolypanthus_involucratus:1.0):1.0):1.0):1.0,(Socratina_bemarivensis:1.0,Vanwykia_remota:1.0):1.0):1.0,Oedina_pendens:1.0):1.0,((Berhautia_senegalensis:1.0,(Englerina_ramulosa:1.0,Tapinanthus_constrictiflorus:1.0):1.0):1.0,(Oncocalyx_schimperi:1.0,((Oncella_ambigua:1.0,Oncocalyx_sulfureus:1.0):1.0,Agelanthus_sansibarensis:1.0):1.0):1.0):1.0,Actinanthella_menyharthii:1.0);
[63] tree 't63'=[&R] (Berhautia_senegalensis:1.0,(((Oncella_ambigua:1.0,Oncocalyx_sulfureus:1.0):1.0,Agelanthus_sansibarensis:1.0):1.0,(((((Plicosepalus_sagittifolius:1.0,(((Plicosepalus_curviflorus:1.0,Oedina_pendens:1.0):1.0,Vanwykia_remota:1.0):1.0,(Baratranthus_axanthus:1.0,Bakerella_sp_Nickrent_4161:1.0):1.0):1.0):1.0,(((Helixanthera_coccinea:1.0,((Dendrophthoe_vitellina:1.0,(Dendrophthoe_constricta:1.0,Dendrophthoe_longituba:1.0):1.0):1.0,Dendrophthoe_curvata:1.0):1.0):1.0,Tolypanthus_involucratus:1.0):1.0,(Socratina_bemarivensis:1.0,(Moquiniella_rubra:1.0,(Phragmanthera_regularis:1.0,(((Emelianthe_panganensis:1.0,(Septulina_glauca:1.0,Globimetula_dinklagei:1.0):1.0):1.0,(Oliverella_rubroviridis:1.0,(Tapinanthus_sp_OM825:1.0,(Spragueanella_rhamnifolia:1.0,Erianthemum_dregei:1.0):1.0):1.0):1.0):1.0,Phragmanthera_crassicaulis:1.0):1.0):1.0):1.0):1.0):1.0):1.0,(((((Helicanthes_elastica:1.0,Amyema_queenslandica:1.0):1.0,((Dactyliophora_novaeguineae:1.0,((Diplatia_grandibractea:1.0,(Amyema_glabra:1.0,Diplatia_furcata:1.0):1.0):1.0,Amyema_cambagei:1.0):1.0):1.0,Benthamina_alyxifolia:1.0):1.0):1.0,Sogerianthe_sessiflora:1.0):1.0,(((Scurrula_pulverulenta:1.0,(Scurrula_parasitica:1.0,Scurrula_ferruginea:1.0):1.0):1.0,Taxillus_chinensis:1.0):1.0,Helixanthera_cylindrica:1.0):1.0):1.0,((((Muellerina_eucalyptoides:1.0,Muellerina_celastroides:1.0):1.0,Ileostylus_micranthus:1.0):1.0,((Loranthus_grewingkii:1.0,Loranthus_europaeus:1.0):1.0,(Cecarria_obtusifolia:1.0,Loranthus_odoratus:1.0):1.0):1.0):1.0,((((((((Phthirusa_inorna:1.0,((Tripodanthus_acutifolius:1.0,Tripodanthus_belmirensis:1.0):1.0,Tripodanthus_flagellaris:1.0):1.0):1.0,(((((Struthanthus_orbicularis:1.0,Struthanthus_oerstedii:1.0):1.0,Struthanthus_sp_RE_5128_1:1.0):1.0,Struthanthus_woodsonii:1.0):1.0,Cladocolea_gracilis:1.0):1.0,(Cladocolea_cupulata:1.0,Cladocolea_mcvaughii:1.0):1.0):1.0):1.0,((Dendropemon_bicolor:1.0,Oryctanthus_occidentalis:1.0):1.0,Passovia_pyrifolia:1.0):1.0):1.0,Psittacanthus_schiedeanus:1.0):1.0,Psittacanthus_calyculatus:1.0):1.0,(Notanthera_heterophylla:1.0,(((Tristerix_verticillatus:1.0,(Tristerix_penduliflorus:1.0,(Tristerix_aphyllus:1.0,Tristerix_corymbosus:1.0):1.0):1.0):1.0,((Tristerix_pubescens:1.0,(Tristerix_grandiflorus:1.0,Tristerix_longebracteatus:1.0):1.0):1.0,(Tristerix_peytonii:1.0,(Tristerix_peruvianus:1.0,Tristerix_chodatianus:1.0):1.0):1.0):1.0):1.0,Ligaria_cuneifolia:1.0):1.0):1.0):1.0,Desmaria_mutabilis:1.0):1.0,(Tupeia_antarctica:1.0,(((Peraxilla_tetrapetala:1.0,Alepis_flavida:1.0):1.0,((Amylotheca_subumbellata:1.0,(Lysiana_filifolia:1.0,Lysiana_maritima:1.0):1.0):1.0,((Amylotheca_duthieana:1.0,((Decaisnina_triflora:1.0,(Decaisnina_brittenii:1.0,(Decaisnina_congesta:1.0,Decaisnina_signata:1.0):1.0):1.0):1.0,(Lepidaria_sp_Nickrent_4044:1.0,(Macrosolen_cochinchinensis:1.0,Macrosolen_melintangensis:1.0):1.0):1.0):1.0):1.0,(Lepidaria_oviceps:1.0,Loxanthera_speciosa:1.0):1.0):1.0):1.0):1.0,(Nuytsia_floribunda:1.0,(Atkinsonia_ligustrina:1.0,Gaiadendron_punctatum:1.0):1.0):1.0):1.0):1.0):1.0):1.0):1.0):1.0,Helixanthera_parasitica:1.0):1.0,(Englerina_ramulosa:1.0,(Oncocalyx_schimperi:1.0,Tapinanthus_constrictiflorus:1.0):1.0):1.0):1.0):1.0,Actinanthella_menyharthii:1.0);
[64] tree 't64'=[&R] (Berhautia_senegalensis:1.0,((Englerina_ramulosa:1.0,Tapinanthus_constrictiflorus:1.0):1.0,(((((Baratranthus_axanthus:1.0,Vanwykia_remota:1.0):1.0,(((((Helixanthera_coccinea:1.0,((Dendrophthoe_vitellina:1.0,Dendrophthoe_longituba:1.0):1.0,Dendrophthoe_constricta:1.0):1.0):1.0,Dendrophthoe_curvata:1.0):1.0,Tolypanthus_involucratus:1.0):1.0,((((((Helixanthera_parasitica:1.0,(Helicanthes_elastica:1.0,Amyema_queenslandica:1.0):1.0):1.0,(Dactyliophora_novaeguineae:1.0,((((Diplatia_furcata:1.0,Diplatia_grandibractea:1.0):1.0,Amyema_cambagei:1.0):1.0,Amyema_glabra:1.0):1.0,Benthamina_alyxifolia:1.0):1.0):1.0):1.0,Sogerianthe_sessiflora:1.0):1.0,Helixanthera_cylindrica:1.0):1.0,(((Scurrula_pulverulenta:1.0,(Scurrula_parasitica:1.0,Scurrula_ferruginea:1.0):1.0):1.0,Taxillus_chinensis:1.0):1.0,((((Muellerina_eucalyptoides:1.0,Muellerina_celastroides:1.0):1.0,Ileostylus_micranthus:1.0):1.0,((Loranthus_grewingkii:1.0,Loranthus_europaeus:1.0):1.0,(Cecarria_obtusifolia:1.0,Loranthus_odoratus:1.0):1.0):1.0):1.0,((Gaiadendron_punctatum:1.0,(Tupeia_antarctica:1.0,((Desmaria_mutabilis:1.0,Nuytsia_floribunda:1.0):1.0,(((Phthirusa_inorna:1.0,(Tripodanthus_acutifolius:1.0,Tripodanthus_belmirensis:1.0):1.0):1.0,((((Dendropemon_bicolor:1.0,Oryctanthus_occidentalis:1.0):1.0,Passovia_pyrifolia:1.0):1.0,(Psittacanthus_calyculatus:1.0,(((Tripodanthus_flagellaris:1.0,Struthanthus_orbicularis:1.0):1.0,Struthanthus_oerstedii:1.0):1.0,((Cladocolea_gracilis:1.0,Struthanthus_sp_RE_5128_1:1.0):1.0,Struthanthus_woodsonii:1.0):1.0):1.0):1.0):1.0,(Psittacanthus_schiedeanus:1.0,(Cladocolea_cupulata:1.0,Cladocolea_mcvaughii:1.0):1.0):1.0):1.0):1.0,(Notanthera_heterophylla:1.0,(((Tristerix_penduliflorus:1.0,(Tristerix_aphyllus:1.0,Tristerix_corymbosus:1.0):1.0):1.0,(((Tristerix_pubescens:1.0,(Tristerix_grandiflorus:1.0,Tristerix_longebracteatus:1.0):1.0):1.0,(Tristerix_peytonii:1.0,(Tristerix_peruvianus:1.0,Tristerix_chodatianus:1.0):1.0):1.0):1.0,Tristerix_verticillatus:1.0):1.0):1.0,Ligaria_cuneifolia:1.0):1.0):1.0):1.0):1.0):1.0):1.0,(Atkinsonia_ligustrina:1.0,((Peraxilla_tetrapetala:1.0,Alepis_flavida:1.0):1.0,(((Amylotheca_duthieana:1.0,((Decaisnina_triflora:1.0,((Decaisnina_signata:1.0,Decaisnina_congesta:1.0):1.0,Decaisnina_brittenii:1.0):1.0):1.0,((Lepidaria_oviceps:1.0,Lepidaria_sp_Nickrent_4044:1.0):1.0,(Macrosolen_cochinchinensis:1.0,Macrosolen_melintangensis:1.0):1.0):1.0):1.0):1.0,Loxanthera_speciosa:1.0):1.0,(Amylotheca_subumbellata:1.0,(Lysiana_filifolia:1.0,Lysiana_maritima:1.0):1.0):1.0):1.0):1.0):1.0):1.0):1.0):1.0):1.0,(Moquiniella_rubra:1.0,(Plicosepalus_curviflorus:1.0,(Phragmanthera_regularis:1.0,((Emelianthe_panganensis:1.0,(Phragmanthera_crassicaulis:1.0,Septulina_glauca:1.0):1.0):1.0,(Globimetula_dinklagei:1.0,(Oliverella_rubroviridis:1.0,(Tapinanthus_sp_OM825:1.0,(Spragueanella_rhamnifolia:1.0,Erianthemum_dregei:1.0):1.0):1.0):1.0):1.0):1.0):1.0):1.0):1.0):1.0):1.0,(Bakerella_sp_Nickrent_4161:1.0,Plicosepalus_sagittifolius:1.0):1.0):1.0):1.0,Socratina_bemarivensis:1.0):1.0,Oedina_pendens:1.0):1.0,(Oncocalyx_schimperi:1.0,((Oncella_ambigua:1.0,Oncocalyx_sulfureus:1.0):1.0,Agelanthus_sansibarensis:1.0):1.0):1.0):1.0):1.0,Actinanthella_menyharthii:1.0);
[65] tree 't65'=[&R] ((((((((((((Muellerina_eucalyptoides:1.0,Muellerina_celastroides:1.0):1.0,Ileostylus_micranthus:1.0):1.0,(Cecarria_obtusifolia:1.0,(Loranthus_odoratus:1.0,(Loranthus_grewingkii:1.0,Loranthus_europaeus:1.0):1.0):1.0):1.0):1.0,((((((Tristerix_penduliflorus:1.0,Tristerix_verticillatus:1.0):1.0,(Tristerix_aphyllus:1.0,Tristerix_corymbosus:1.0):1.0):1.0,((Tristerix_grandiflorus:1.0,Tristerix_longebracteatus:1.0):1.0,((Tristerix_peytonii:1.0,(Tristerix_peruvianus:1.0,Tristerix_chodatianus:1.0):1.0):1.0,Tristerix_pubescens:1.0):1.0):1.0):1.0,Ligaria_cuneifolia:1.0):1.0,((Desmaria_mutabilis:1.0,(((Peraxilla_tetrapetala:1.0,Alepis_flavida:1.0):1.0,(((Amylotheca_duthieana:1.0,((Decaisnina_triflora:1.0,((Decaisnina_signata:1.0,Decaisnina_congesta:1.0):1.0,Decaisnina_brittenii:1.0):1.0):1.0,(Lepidaria_sp_Nickrent_4044:1.0,(Macrosolen_cochinchinensis:1.0,Macrosolen_melintangensis:1.0):1.0):1.0):1.0):1.0,(Loxanthera_speciosa:1.0,(Amylotheca_subumbellata:1.0,(Lysiana_filifolia:1.0,Lysiana_maritima:1.0):1.0):1.0):1.0):1.0,Lepidaria_oviceps:1.0):1.0):1.0,(Atkinsonia_ligustrina:1.0,Gaiadendron_punctatum:1.0):1.0):1.0):1.0,((Notanthera_heterophylla:1.0,Tupeia_antarctica:1.0):1.0,((Phthirusa_inorna:1.0,(Tripodanthus_acutifolius:1.0,(Tripodanthus_belmirensis:1.0,Tripodanthus_flagellaris:1.0):1.0):1.0):1.0,((Psittacanthus_schiedeanus:1.0,((Dendropemon_bicolor:1.0,Oryctanthus_occidentalis:1.0):1.0,Passovia_pyrifolia:1.0):1.0):1.0,(Psittacanthus_calyculatus:1.0,((Cladocolea_gracilis:1.0,(Struthanthus_orbicularis:1.0,Struthanthus_oerstedii:1.0):1.0):1.0,((Cladocolea_cupulata:1.0,Cladocolea_mcvaughii:1.0):1.0,(Struthanthus_sp_RE_5128_1:1.0,Struthanthus_woodsonii:1.0):1.0):1.0):1.0):1.0):1.0):1.0):1.0):1.0):1.0,Nuytsia_floribunda:1.0):1.0):1.0,(((Helicanthes_elastica:1.0,Amyema_queenslandica:1.0):1.0,((Dactyliophora_novaeguineae:1.0,(((Diplatia_furcata:1.0,Diplatia_grandibractea:1.0):1.0,Amyema_cambagei:1.0):1.0,Amyema_glabra:1.0):1.0):1.0,Benthamina_alyxifolia:1.0):1.0):1.0,Sogerianthe_sessiflora:1.0):1.0):1.0,((Plicosepalus_curviflorus:1.0,(Helixanthera_parasitica:1.0,((Scurrula_pulverulenta:1.0,(Scurrula_parasitica:1.0,Scurrula_ferruginea:1.0):1.0):1.0,Taxillus_chinensis:1.0):1.0):1.0):1.0,Helixanthera_cylindrica:1.0):1.0):1.0,((Phragmanthera_crassicaulis:1.0,Septulina_glauca:1.0):1.0,(((Oliverella_rubroviridis:1.0,(Tapinanthus_sp_OM825:1.0,(Spragueanella_rhamnifolia:1.0,Erianthemum_dregei:1.0):1.0):1.0):1.0,((Emelianthe_panganensis:1.0,Globimetula_dinklagei:1.0):1.0,Phragmanthera_regularis:1.0):1.0):1.0,Moquiniella_rubra:1.0):1.0):1.0):1.0,(((Helixanthera_coccinea:1.0,((Dendrophthoe_vitellina:1.0,Dendrophthoe_longituba:1.0):1.0,Dendrophthoe_constricta:1.0):1.0):1.0,Dendrophthoe_curvata:1.0):1.0,Tolypanthus_involucratus:1.0):1.0):1.0,(Bakerella_sp_Nickrent_4161:1.0,Plicosepalus_sagittifolius:1.0):1.0):1.0,(Socratina_bemarivensis:1.0,Vanwykia_remota:1.0):1.0):1.0,Oedina_pendens:1.0):1.0,(Baratranthus_axanthus:1.0,(((Oncocalyx_schimperi:1.0,(Oncocalyx_sulfureus:1.0,Oncella_ambigua:1.0):1.0):1.0,Agelanthus_sansibarensis:1.0):1.0,(Berhautia_senegalensis:1.0,(Englerina_ramulosa:1.0,Tapinanthus_constrictiflorus:1.0):1.0):1.0):1.0):1.0,Actinanthella_menyharthii:1.0);
[66] tree 't66'=[&R] (((((((((((Helicanthes_elastica:1.0,Amyema_queenslandica:1.0):1.0,(Dactyliophora_novaeguineae:1.0,((((Diplatia_furcata:1.0,Diplatia_grandibractea:1.0):1.0,Amyema_cambagei:1.0):1.0,Amyema_glabra:1.0):1.0,Benthamina_alyxifolia:1.0):1.0):1.0):1.0,Sogerianthe_sessiflora:1.0):1.0,(Helixanthera_cylindrica:1.0,(Baratranthus_axanthus:1.0,((((Muellerina_eucalyptoides:1.0,Muellerina_celastroides:1.0):1.0,Ileostylus_micranthus:1.0):1.0,(Cecarria_obtusifolia:1.0,(Loranthus_odoratus:1.0,(Loranthus_grewingkii:1.0,Loranthus_europaeus:1.0):1.0):1.0):1.0):1.0,(((Tupeia_antarctica:1.0,(((Peraxilla_tetrapetala:1.0,Alepis_flavida:1.0):1.0,((((Decaisnina_triflora:1.0,((Decaisnina_signata:1.0,Decaisnina_congesta:1.0):1.0,Decaisnina_brittenii:1.0):1.0):1.0,(Amylotheca_duthieana:1.0,(Macrosolen_cochinchinensis:1.0,Macrosolen_melintangensis:1.0):1.0):1.0):1.0,Lepidaria_sp_Nickrent_4044:1.0):1.0,((Lepidaria_oviceps:1.0,Loxanthera_speciosa:1.0):1.0,(Amylotheca_subumbellata:1.0,(Lysiana_filifolia:1.0,Lysiana_maritima:1.0):1.0):1.0):1.0):1.0):1.0,(Atkinsonia_ligustrina:1.0,Gaiadendron_punctatum:1.0):1.0):1.0):1.0,((((Notanthera_heterophylla:1.0,Ligaria_cuneifolia:1.0):1.0,((Tristerix_penduliflorus:1.0,(Tristerix_aphyllus:1.0,Tristerix_corymbosus:1.0):1.0):1.0,(Tristerix_verticillatus:1.0,(Tristerix_grandiflorus:1.0,(Tristerix_longebracteatus:1.0,((Tristerix_peytonii:1.0,(Tristerix_peruvianus:1.0,Tristerix_chodatianus:1.0):1.0):1.0,Tristerix_pubescens:1.0):1.0):1.0):1.0):1.0):1.0):1.0,(((Psittacanthus_schiedeanus:1.0,(Phthirusa_inorna:1.0,(((Cladocolea_cupulata:1.0,Cladocolea_mcvaughii:1.0):1.0,((Cladocolea_gracilis:1.0,Struthanthus_sp_RE_5128_1:1.0):1.0,Struthanthus_woodsonii:1.0):1.0):1.0,(Struthanthus_orbicularis:1.0,Struthanthus_oerstedii:1.0):1.0):1.0):1.0):1.0,((Tripodanthus_belmirensis:1.0,(Tripodanthus_flagellaris:1.0,Tripodanthus_acutifolius:1.0):1.0):1.0,((Dendropemon_bicolor:1.0,Oryctanthus_occidentalis:1.0):1.0,Passovia_pyrifolia:1.0):1.0):1.0):1.0,Psittacanthus_calyculatus:1.0):1.0):1.0,Desmaria_mutabilis:1.0):1.0):1.0,Nuytsia_floribunda:1.0):1.0):1.0):1.0):1.0):1.0,((Scurrula_pulverulenta:1.0,(Scurrula_parasitica:1.0,Scurrula_ferruginea:1.0):1.0):1.0,(Taxillus_chinensis:1.0,Helixanthera_parasitica:1.0):1.0):1.0):1.0,(((Phragmanthera_crassicaulis:1.0,((Globimetula_dinklagei:1.0,Phragmanthera_regularis:1.0):1.0,(Plicosepalus_curviflorus:1.0,Emelianthe_panganensis:1.0):1.0):1.0):1.0,(Oliverella_rubroviridis:1.0,(Tapinanthus_sp_OM825:1.0,(Spragueanella_rhamnifolia:1.0,Erianthemum_dregei:1.0):1.0):1.0):1.0):1.0,(Septulina_glauca:1.0,Moquiniella_rubra:1.0):1.0):1.0):1.0,(((Helixanthera_coccinea:1.0,(Dendrophthoe_longituba:1.0,(Dendrophthoe_constricta:1.0,Dendrophthoe_vitellina:1.0):1.0):1.0):1.0,Dendrophthoe_curvata:1.0):1.0,Tolypanthus_involucratus:1.0):1.0):1.0,(Bakerella_sp_Nickrent_4161:1.0,Plicosepalus_sagittifolius:1.0):1.0):1.0,(Socratina_bemarivensis:1.0,Vanwykia_remota:1.0):1.0):1.0,Oedina_pendens:1.0):1.0,(((Englerina_ramulosa:1.0,Tapinanthus_constrictiflorus:1.0):1.0,Berhautia_senegalensis:1.0):1.0,(((Oncocalyx_sulfureus:1.0,Oncella_ambigua:1.0):1.0,Agelanthus_sansibarensis:1.0):1.0,Oncocalyx_schimperi:1.0):1.0):1.0,Actinanthella_menyharthii:1.0);
[67] tree 't67'=[&R] ((((Socratina_bemarivensis:1.0,(Vanwykia_remota:1.0,(((((Helicanthes_elastica:1.0,Amyema_queenslandica:1.0):1.0,((Dactyliophora_novaeguineae:1.0,(((Amyema_glabra:1.0,Diplatia_furcata:1.0):1.0,Diplatia_grandibractea:1.0):1.0,Amyema_cambagei:1.0):1.0):1.0,Benthamina_alyxifolia:1.0):1.0):1.0,Sogerianthe_sessiflora:1.0):1.0,((Septulina_glauca:1.0,(Baratranthus_axanthus:1.0,Bakerella_sp_Nickrent_4161:1.0):1.0):1.0,Plicosepalus_sagittifolius:1.0):1.0):1.0,(((((Helixanthera_coccinea:1.0,((Dendrophthoe_longituba:1.0,Dendrophthoe_vitellina:1.0):1.0,Dendrophthoe_constricta:1.0):1.0):1.0,Dendrophthoe_curvata:1.0):1.0,Tolypanthus_involucratus:1.0):1.0,Helixanthera_cylindrica:1.0):1.0,((((Scurrula_ferruginea:1.0,(Scurrula_parasitica:1.0,Scurrula_pulverulenta:1.0):1.0):1.0,Taxillus_chinensis:1.0):1.0,((((Muellerina_eucalyptoides:1.0,Muellerina_celastroides:1.0):1.0,Ileostylus_micranthus:1.0):1.0,(Cecarria_obtusifolia:1.0,(Loranthus_odoratus:1.0,(Loranthus_grewingkii:1.0,Loranthus_europaeus:1.0):1.0):1.0):1.0):1.0,(((Tristerix_penduliflorus:1.0,(Tristerix_aphyllus:1.0,Tristerix_corymbosus:1.0):1.0):1.0,(Tristerix_verticillatus:1.0,(((Tristerix_peytonii:1.0,Tristerix_pubescens:1.0):1.0,(Tristerix_grandiflorus:1.0,Tristerix_longebracteatus:1.0):1.0):1.0,(Tristerix_peruvianus:1.0,Tristerix_chodatianus:1.0):1.0):1.0):1.0):1.0,((((((Phthirusa_inorna:1.0,((Tripodanthus_belmirensis:1.0,Tripodanthus_flagellaris:1.0):1.0,Tripodanthus_acutifolius:1.0):1.0):1.0,(((Dendropemon_bicolor:1.0,Oryctanthus_occidentalis:1.0):1.0,Passovia_pyrifolia:1.0):1.0,(((Cladocolea_cupulata:1.0,Cladocolea_mcvaughii:1.0):1.0,((Cladocolea_gracilis:1.0,Struthanthus_sp_RE_5128_1:1.0):1.0,Struthanthus_woodsonii:1.0):1.0):1.0,((Psittacanthus_schiedeanus:1.0,Struthanthus_orbicularis:1.0):1.0,Struthanthus_oerstedii:1.0):1.0):1.0):1.0):1.0,Psittacanthus_calyculatus:1.0):1.0,(Notanthera_heterophylla:1.0,Tupeia_antarctica:1.0):1.0):1.0,(Desmaria_mutabilis:1.0,(((Peraxilla_tetrapetala:1.0,Alepis_flavida:1.0):1.0,(((Decaisnina_triflora:1.0,((Decaisnina_signata:1.0,Decaisnina_congesta:1.0):1.0,Decaisnina_brittenii:1.0):1.0):1.0,((Macrosolen_cochinchinensis:1.0,Macrosolen_melintangensis:1.0):1.0,(Lepidaria_oviceps:1.0,Lepidaria_sp_Nickrent_4044:1.0):1.0):1.0):1.0,(Amylotheca_duthieana:1.0,((Amylotheca_subumbellata:1.0,(Lysiana_filifolia:1.0,Lysiana_maritima:1.0):1.0):1.0,Loxanthera_speciosa:1.0):1.0):1.0):1.0):1.0,((Nuytsia_floribunda:1.0,Atkinsonia_ligustrina:1.0):1.0,Gaiadendron_punctatum:1.0):1.0):1.0):1.0):1.0,Ligaria_cuneifolia:1.0):1.0):1.0):1.0):1.0,((((Phragmanthera_crassicaulis:1.0,(Globimetula_dinklagei:1.0,Phragmanthera_regularis:1.0):1.0):1.0,(Emelianthe_panganensis:1.0,(Oliverella_rubroviridis:1.0,(Tapinanthus_sp_OM825:1.0,(Spragueanella_rhamnifolia:1.0,Erianthemum_dregei:1.0):1.0):1.0):1.0):1.0):1.0,Moquiniella_rubra:1.0):1.0,Plicosepalus_curviflorus:1.0):1.0):1.0):1.0):1.0):1.0):1.0,Oedina_pendens:1.0):1.0,Helixanthera_parasitica:1.0):1.0,(((Englerina_ramulosa:1.0,Tapinanthus_constrictiflorus:1.0):1.0,Berhautia_senegalensis:1.0):1.0,(((Oncocalyx_sulfureus:1.0,Oncella_ambigua:1.0):1.0,Agelanthus_sansibarensis:1.0):1.0,Oncocalyx_schimperi:1.0):1.0):1.0,Actinanthella_menyharthii:1.0);
[68] tree 't68'=[&R] (((Socratina_bemarivensis:1.0,(Vanwykia_remota:1.0,((((((Helixanthera_coccinea:1.0,((Dendrophthoe_longituba:1.0,Dendrophthoe_vitellina:1.0):1.0,Dendrophthoe_constricta:1.0):1.0):1.0,Dendrophthoe_curvata:1.0):1.0,Tolypanthus_involucratus:1.0):1.0,(Plicosepalus_sagittifolius:1.0,(Septulina_glauca:1.0,(Baratranthus_axanthus:1.0,Bakerella_sp_Nickrent_4161:1.0):1.0):1.0):1.0):1.0,(Helixanthera_cylindrica:1.0,(((Helicanthes_elastica:1.0,Amyema_queenslandica:1.0):1.0,(((((Diplatia_furcata:1.0,Diplatia_grandibractea:1.0):1.0,Amyema_cambagei:1.0):1.0,Amyema_glabra:1.0):1.0,Benthamina_alyxifolia:1.0):1.0,Dactyliophora_novaeguineae:1.0):1.0):1.0,Sogerianthe_sessiflora:1.0):1.0):1.0):1.0,((((((Muellerina_eucalyptoides:1.0,Muellerina_celastroides:1.0):1.0,Ileostylus_micranthus:1.0):1.0,(Cecarria_obtusifolia:1.0,(Loranthus_odoratus:1.0,(Loranthus_grewingkii:1.0,Loranthus_europaeus:1.0):1.0):1.0):1.0):1.0,(Ligaria_cuneifolia:1.0,(((((((Phthirusa_inorna:1.0,((Tripodanthus_belmirensis:1.0,Tripodanthus_flagellaris:1.0):1.0,Tripodanthus_acutifolius:1.0):1.0):1.0,(((Dendropemon_bicolor:1.0,Oryctanthus_occidentalis:1.0):1.0,Passovia_pyrifolia:1.0):1.0,((Cladocolea_gracilis:1.0,(Struthanthus_orbicularis:1.0,Struthanthus_oerstedii:1.0):1.0):1.0,(Struthanthus_sp_RE_5128_1:1.0,((Cladocolea_cupulata:1.0,Cladocolea_mcvaughii:1.0):1.0,Struthanthus_woodsonii:1.0):1.0):1.0):1.0):1.0):1.0,Psittacanthus_schiedeanus:1.0):1.0,Psittacanthus_calyculatus:1.0):1.0,(Nuytsia_floribunda:1.0,((Tristerix_penduliflorus:1.0,(Tristerix_aphyllus:1.0,Tristerix_corymbosus:1.0):1.0):1.0,(Tristerix_verticillatus:1.0,((Tristerix_pubescens:1.0,(Tristerix_grandiflorus:1.0,Tristerix_longebracteatus:1.0):1.0):1.0,(Tristerix_peytonii:1.0,(Tristerix_peruvianus:1.0,Tristerix_chodatianus:1.0):1.0):1.0):1.0):1.0):1.0):1.0):1.0,Tupeia_antarctica:1.0):1.0,(((Atkinsonia_ligustrina:1.0,Gaiadendron_punctatum:1.0):1.0,(Notanthera_heterophylla:1.0,((Peraxilla_tetrapetala:1.0,Alepis_flavida:1.0):1.0,(Lepidaria_oviceps:1.0,(((Amylotheca_subumbellata:1.0,(Lysiana_filifolia:1.0,Lysiana_maritima:1.0):1.0):1.0,Loxanthera_speciosa:1.0):1.0,(Amylotheca_duthieana:1.0,(((Macrosolen_cochinchinensis:1.0,Macrosolen_melintangensis:1.0):1.0,Lepidaria_sp_Nickrent_4044:1.0):1.0,(Decaisnina_triflora:1.0,((Decaisnina_signata:1.0,Decaisnina_congesta:1.0):1.0,Decaisnina_brittenii:1.0):1.0):1.0):1.0):1.0):1.0):1.0):1.0):1.0):1.0,Desmaria_mutabilis:1.0):1.0):1.0):1.0):1.0,((Helixanthera_parasitica:1.0,((Scurrula_pulverulenta:1.0,(Scurrula_ferruginea:1.0,Scurrula_parasitica:1.0):1.0):1.0,Taxillus_chinensis:1.0):1.0):1.0,Plicosepalus_curviflorus:1.0):1.0):1.0,((Phragmanthera_crassicaulis:1.0,(((Globimetula_dinklagei:1.0,Phragmanthera_regularis:1.0):1.0,Emelianthe_panganensis:1.0):1.0,(Oliverella_rubroviridis:1.0,(Tapinanthus_sp_OM825:1.0,(Spragueanella_rhamnifolia:1.0,Erianthemum_dregei:1.0):1.0):1.0):1.0):1.0):1.0,Moquiniella_rubra:1.0):1.0):1.0):1.0):1.0):1.0,Oedina_pendens:1.0):1.0,(((Englerina_ramulosa:1.0,Tapinanthus_constrictiflorus:1.0):1.0,Berhautia_senegalensis:1.0):1.0,(((Oncocalyx_sulfureus:1.0,Oncella_ambigua:1.0):1.0,Agelanthus_sansibarensis:1.0):1.0,Oncocalyx_schimperi:1.0):1.0):1.0,Actinanthella_menyharthii:1.0);
[69] tree 't69'=[&R] ((((Socratina_bemarivensis:1.0,((Baratranthus_axanthus:1.0,Vanwykia_remota:1.0):1.0,((((((Helixanthera_coccinea:1.0,(Dendrophthoe_longituba:1.0,Dendrophthoe_vitellina:1.0):1.0):1.0,Dendrophthoe_curvata:1.0):1.0,Dendrophthoe_constricta:1.0):1.0,(((Helixanthera_cylindrica:1.0,((((Muellerina_eucalyptoides:1.0,Muellerina_celastroides:1.0):1.0,Ileostylus_micranthus:1.0):1.0,(Cecarria_obtusifolia:1.0,(Loranthus_odoratus:1.0,(Loranthus_grewingkii:1.0,Loranthus_europaeus:1.0):1.0):1.0):1.0):1.0,((((Tristerix_grandiflorus:1.0,(Tristerix_longebracteatus:1.0,Tristerix_pubescens:1.0):1.0):1.0,(Tristerix_peytonii:1.0,(Tristerix_peruvianus:1.0,Tristerix_chodatianus:1.0):1.0):1.0):1.0,((Tristerix_penduliflorus:1.0,(Tristerix_aphyllus:1.0,Tristerix_corymbosus:1.0):1.0):1.0,Tristerix_verticillatus:1.0):1.0):1.0,(((((Nuytsia_floribunda:1.0,(Atkinsonia_ligustrina:1.0,Gaiadendron_punctatum:1.0):1.0):1.0,((Peraxilla_tetrapetala:1.0,Alepis_flavida:1.0):1.0,((((Loxanthera_speciosa:1.0,(Amylotheca_subumbellata:1.0,(Lysiana_filifolia:1.0,Lysiana_maritima:1.0):1.0):1.0):1.0,(Amylotheca_duthieana:1.0,(((Macrosolen_cochinchinensis:1.0,Macrosolen_melintangensis:1.0):1.0,Lepidaria_sp_Nickrent_4044:1.0):1.0,(Decaisnina_triflora:1.0,((Decaisnina_signata:1.0,Decaisnina_congesta:1.0):1.0,Decaisnina_brittenii:1.0):1.0):1.0):1.0):1.0):1.0,Lepidaria_oviceps:1.0):1.0,Notanthera_heterophylla:1.0):1.0):1.0):1.0,Desmaria_mutabilis:1.0):1.0,(Tupeia_antarctica:1.0,(((Phthirusa_inorna:1.0,(Tripodanthus_flagellaris:1.0,(Tripodanthus_acutifolius:1.0,Tripodanthus_belmirensis:1.0):1.0):1.0):1.0,(((Dendropemon_bicolor:1.0,Oryctanthus_occidentalis:1.0):1.0,Passovia_pyrifolia:1.0):1.0,((Struthanthus_sp_RE_5128_1:1.0,Struthanthus_woodsonii:1.0):1.0,(Cladocolea_gracilis:1.0,(Struthanthus_orbicularis:1.0,((Cladocolea_cupulata:1.0,Cladocolea_mcvaughii:1.0):1.0,(Psittacanthus_schiedeanus:1.0,Struthanthus_oerstedii:1.0):1.0):1.0):1.0):1.0):1.0):1.0):1.0,Psittacanthus_calyculatus:1.0):1.0):1.0):1.0,Ligaria_cuneifolia:1.0):1.0):1.0):1.0):1.0,(Helixanthera_parasitica:1.0,((Scurrula_pulverulenta:1.0,(Scurrula_ferruginea:1.0,Scurrula_parasitica:1.0):1.0):1.0,Taxillus_chinensis:1.0):1.0):1.0):1.0,((((Globimetula_dinklagei:1.0,Emelianthe_panganensis:1.0):1.0,(Oliverella_rubroviridis:1.0,(Tapinanthus_sp_OM825:1.0,(Spragueanella_rhamnifolia:1.0,Erianthemum_dregei:1.0):1.0):1.0):1.0):1.0,(Phragmanthera_regularis:1.0,Phragmanthera_crassicaulis:1.0):1.0):1.0,((Plicosepalus_curviflorus:1.0,Septulina_glauca:1.0):1.0,Moquiniella_rubra:1.0):1.0):1.0):1.0):1.0,(Bakerella_sp_Nickrent_4161:1.0,((Sogerianthe_sessiflora:1.0,((Helicanthes_elastica:1.0,Amyema_queenslandica:1.0):1.0,(((((Diplatia_furcata:1.0,Diplatia_grandibractea:1.0):1.0,Amyema_cambagei:1.0):1.0,Amyema_glabra:1.0):1.0,Dactyliophora_novaeguineae:1.0):1.0,Benthamina_alyxifolia:1.0):1.0):1.0):1.0,Tolypanthus_involucratus:1.0):1.0):1.0):1.0,Plicosepalus_sagittifolius:1.0):1.0):1.0):1.0,Oedina_pendens:1.0):1.0,((Englerina_ramulosa:1.0,Tapinanthus_constrictiflorus:1.0):1.0,(((Oncocalyx_sulfureus:1.0,Oncella_ambigua:1.0):1.0,Agelanthus_sansibarensis:1.0):1.0,Oncocalyx_schimperi:1.0):1.0):1.0):1.0,Berhautia_senegalensis:1.0,Actinanthella_menyharthii:1.0);
[70] tree 't70'=[&R] (((Baratranthus_axanthus:1.0,((Berhautia_senegalensis:1.0,(Englerina_ramulosa:1.0,Tapinanthus_constrictiflorus:1.0):1.0):1.0,((Oncocalyx_schimperi:1.0,(Oncocalyx_sulfureus:1.0,Oncella_ambigua:1.0):1.0):1.0,Agelanthus_sansibarensis:1.0):1.0):1.0):1.0,((((((Globimetula_dinklagei:1.0,Phragmanthera_regularis:1.0):1.0,(Oliverella_rubroviridis:1.0,(Tapinanthus_sp_OM825:1.0,(Spragueanella_rhamnifolia:1.0,Erianthemum_dregei:1.0):1.0):1.0):1.0):1.0,((Septulina_glauca:1.0,Plicosepalus_curviflorus:1.0):1.0,(Emelianthe_panganensis:1.0,(Moquiniella_rubra:1.0,Phragmanthera_crassicaulis:1.0):1.0):1.0):1.0):1.0,(Bakerella_sp_Nickrent_4161:1.0,Plicosepalus_sagittifolius:1.0):1.0):1.0,((((Dendrophthoe_constricta:1.0,(Dendrophthoe_longituba:1.0,Dendrophthoe_vitellina:1.0):1.0):1.0,Helixanthera_coccinea:1.0):1.0,(Tolypanthus_involucratus:1.0,Dendrophthoe_curvata:1.0):1.0):1.0,(Helixanthera_cylindrica:1.0,(((Sogerianthe_sessiflora:1.0,((Helicanthes_elastica:1.0,Amyema_queenslandica:1.0):1.0,(((((Diplatia_furcata:1.0,Diplatia_grandibractea:1.0):1.0,Amyema_cambagei:1.0):1.0,Amyema_glabra:1.0):1.0,Dactyliophora_novaeguineae:1.0):1.0,Benthamina_alyxifolia:1.0):1.0):1.0):1.0,(Helixanthera_parasitica:1.0,((((Muellerina_eucalyptoides:1.0,Muellerina_celastroides:1.0):1.0,Ileostylus_micranthus:1.0):1.0,(Cecarria_obtusifolia:1.0,(Loranthus_odoratus:1.0,(Loranthus_grewingkii:1.0,Loranthus_europaeus:1.0):1.0):1.0):1.0):1.0,(((((Peraxilla_tetrapetala:1.0,Alepis_flavida:1.0):1.0,(((Lepidaria_oviceps:1.0,Loxanthera_speciosa:1.0):1.0,(Amylotheca_subumbellata:1.0,(Lysiana_filifolia:1.0,Lysiana_maritima:1.0):1.0):1.0):1.0,(((Decaisnina_triflora:1.0,((Decaisnina_signata:1.0,Decaisnina_congesta:1.0):1.0,Decaisnina_brittenii:1.0):1.0):1.0,Lepidaria_sp_Nickrent_4044:1.0):1.0,(Amylotheca_duthieana:1.0,(Macrosolen_cochinchinensis:1.0,Macrosolen_melintangensis:1.0):1.0):1.0):1.0):1.0):1.0,((Desmaria_mutabilis:1.0,(((((Phthirusa_inorna:1.0,((Dendropemon_bicolor:1.0,Oryctanthus_occidentalis:1.0):1.0,Passovia_pyrifolia:1.0):1.0):1.0,(((Struthanthus_sp_RE_5128_1:1.0,Struthanthus_woodsonii:1.0):1.0,(Cladocolea_gracilis:1.0,(Psittacanthus_schiedeanus:1.0,((Struthanthus_oerstedii:1.0,Struthanthus_orbicularis:1.0):1.0,(Cladocolea_cupulata:1.0,Cladocolea_mcvaughii:1.0):1.0):1.0):1.0):1.0):1.0,Tripodanthus_acutifolius:1.0):1.0):1.0,Psittacanthus_calyculatus:1.0):1.0,(Tripodanthus_belmirensis:1.0,Tripodanthus_flagellaris:1.0):1.0):1.0,(Ligaria_cuneifolia:1.0,(((((Tristerix_peytonii:1.0,(Tristerix_grandiflorus:1.0,Tristerix_longebracteatus:1.0):1.0):1.0,Tristerix_pubescens:1.0):1.0,(Tristerix_peruvianus:1.0,Tristerix_chodatianus:1.0):1.0):1.0,((Tristerix_penduliflorus:1.0,(Tristerix_aphyllus:1.0,Tristerix_corymbosus:1.0):1.0):1.0,Tristerix_verticillatus:1.0):1.0):1.0,Notanthera_heterophylla:1.0):1.0):1.0):1.0):1.0,Atkinsonia_ligustrina:1.0):1.0):1.0,(Gaiadendron_punctatum:1.0,Tupeia_antarctica:1.0):1.0):1.0,Nuytsia_floribunda:1.0):1.0):1.0):1.0):1.0,((Scurrula_pulverulenta:1.0,(Scurrula_ferruginea:1.0,Scurrula_parasitica:1.0):1.0):1.0,Taxillus_chinensis:1.0):1.0):1.0):1.0):1.0):1.0,(Socratina_bemarivensis:1.0,Vanwykia_remota:1.0):1.0):1.0):1.0,Oedina_pendens:1.0,Actinanthella_menyharthii:1.0);
[71] tree 't71'=[&R] (((Agelanthus_sansibarensis:1.0,(Oncocalyx_sulfureus:1.0,Oncella_ambigua:1.0):1.0):1.0,(((Oncocalyx_schimperi:1.0,Englerina_ramulosa:1.0):1.0,Tapinanthus_constrictiflorus:1.0):1.0,(((Socratina_bemarivensis:1.0,(Baratranthus_axanthus:1.0,Vanwykia_remota:1.0):1.0):1.0,((((Helixanthera_cylindrica:1.0,(Tolypanthus_involucratus:1.0,(Helixanthera_coccinea:1.0,(Dendrophthoe_constricta:1.0,(Dendrophthoe_curvata:1.0,(Dendrophthoe_vitellina:1.0,Dendrophthoe_longituba:1.0):1.0):1.0):1.0):1.0):1.0):1.0,Plicosepalus_sagittifolius:1.0):1.0,(Bakerella_sp_Nickrent_4161:1.0,((Sogerianthe_sessiflora:1.0,((Benthamina_alyxifolia:1.0,((Amyema_glabra:1.0,(Diplatia_grandibractea:1.0,Diplatia_furcata:1.0):1.0):1.0,Dactyliophora_novaeguineae:1.0):1.0):1.0,(Amyema_queenslandica:1.0,Helicanthes_elastica:1.0):1.0):1.0):1.0,(((Gaiadendron_punctatum:1.0,(Nuytsia_floribunda:1.0,Atkinsonia_ligustrina:1.0):1.0):1.0,(((Alepis_flavida:1.0,(Lepidaria_oviceps:1.0,Peraxilla_tetrapetala:1.0):1.0):1.0,(((Amylotheca_duthieana:1.0,((Lepidaria_sp_Nickrent_4044:1.0,(Macrosolen_cochinchinensis:1.0,Macrosolen_melintangensis:1.0):1.0):1.0,(Decaisnina_triflora:1.0,((Decaisnina_congesta:1.0,Decaisnina_signata:1.0):1.0,Decaisnina_brittenii:1.0):1.0):1.0):1.0):1.0,Loxanthera_speciosa:1.0):1.0,(Amylotheca_subumbellata:1.0,(Lysiana_filifolia:1.0,Lysiana_maritima:1.0):1.0):1.0):1.0):1.0,((Desmaria_mutabilis:1.0,(Notanthera_heterophylla:1.0,((((Tristerix_penduliflorus:1.0,(Tristerix_aphyllus:1.0,Tristerix_corymbosus:1.0):1.0):1.0,(((Tristerix_longebracteatus:1.0,Tristerix_grandiflorus:1.0):1.0,(((Tristerix_chodatianus:1.0,Tristerix_peruvianus:1.0):1.0,Tristerix_peytonii:1.0):1.0,Tristerix_pubescens:1.0):1.0):1.0,Tristerix_verticillatus:1.0):1.0):1.0,Ligaria_cuneifolia:1.0):1.0,((((Cladocolea_mcvaughii:1.0,Cladocolea_cupulata:1.0):1.0,(Psittacanthus_calyculatus:1.0,((Cladocolea_gracilis:1.0,Struthanthus_sp_RE_5128_1:1.0):1.0,(((Psittacanthus_schiedeanus:1.0,Struthanthus_oerstedii:1.0):1.0,Struthanthus_orbicularis:1.0):1.0,Struthanthus_woodsonii:1.0):1.0):1.0):1.0):1.0,(Passovia_pyrifolia:1.0,(Oryctanthus_occidentalis:1.0,Dendropemon_bicolor:1.0):1.0):1.0):1.0,((Tripodanthus_acutifolius:1.0,(Tripodanthus_belmirensis:1.0,Tripodanthus_flagellaris:1.0):1.0):1.0,Phthirusa_inorna:1.0):1.0):1.0):1.0):1.0):1.0,Tupeia_antarctica:1.0):1.0):1.0):1.0,((((Loranthus_europaeus:1.0,Loranthus_grewingkii:1.0):1.0,Loranthus_odoratus:1.0):1.0,Cecarria_obtusifolia:1.0):1.0,(Ileostylus_micranthus:1.0,(Muellerina_celastroides:1.0,Muellerina_eucalyptoides:1.0):1.0):1.0):1.0):1.0):1.0):1.0):1.0,(((Helixanthera_parasitica:1.0,Taxillus_chinensis:1.0):1.0,(Scurrula_pulverulenta:1.0,(Scurrula_ferruginea:1.0,Scurrula_parasitica:1.0):1.0):1.0):1.0,(((((Spragueanella_rhamnifolia:1.0,Erianthemum_dregei:1.0):1.0,(Oliverella_rubroviridis:1.0,Tapinanthus_sp_OM825:1.0):1.0):1.0,(Phragmanthera_crassicaulis:1.0,(Emelianthe_panganensis:1.0,(Phragmanthera_regularis:1.0,Globimetula_dinklagei:1.0):1.0):1.0):1.0):1.0,Moquiniella_rubra:1.0):1.0,(Amyema_cambagei:1.0,(Septulina_glauca:1.0,Plicosepalus_curviflorus:1.0):1.0):1.0):1.0):1.0):1.0):1.0,Oedina_pendens:1.0):1.0):1.0):1.0,Berhautia_senegalensis:1.0,Actinanthella_menyharthii:1.0);
[72] tree 't72'=[&R] (((((Taxillus_chinensis:1.0,(Scurrula_pulverulenta:1.0,(Scurrula_ferruginea:1.0,Scurrula_parasitica:1.0):1.0):1.0):1.0,((((Globimetula_dinklagei:1.0,Emelianthe_panganensis:1.0):1.0,(Oliverella_rubroviridis:1.0,(Tapinanthus_sp_OM825:1.0,(Spragueanella_rhamnifolia:1.0,Erianthemum_dregei:1.0):1.0):1.0):1.0):1.0,(Septulina_glauca:1.0,Phragmanthera_crassicaulis:1.0):1.0):1.0,Moquiniella_rubra:1.0):1.0):1.0,(((Socratina_bemarivensis:1.0,(Baratranthus_axanthus:1.0,Vanwykia_remota:1.0):1.0):1.0,((Helixanthera_cylindrica:1.0,((Dendrophthoe_vitellina:1.0,Dendrophthoe_longituba:1.0):1.0,Dendrophthoe_constricta:1.0):1.0):1.0,(Tolypanthus_involucratus:1.0,(((Sogerianthe_sessiflora:1.0,(((Amyema_cambagei:1.0,(Amyema_glabra:1.0,(Diplatia_grandibractea:1.0,Diplatia_furcata:1.0):1.0):1.0):1.0,Dactyliophora_novaeguineae:1.0):1.0,((Amyema_queenslandica:1.0,Helicanthes_elastica:1.0):1.0,Benthamina_alyxifolia:1.0):1.0):1.0):1.0,(Plicosepalus_curviflorus:1.0,((Phragmanthera_regularis:1.0,Helixanthera_parasitica:1.0):1.0,(((Gaiadendron_punctatum:1.0,((((((((Cladocolea_mcvaughii:1.0,Cladocolea_cupulata:1.0):1.0,(Psittacanthus_calyculatus:1.0,(Cladocolea_gracilis:1.0,((Struthanthus_sp_RE_5128_1:1.0,(Struthanthus_oerstedii:1.0,Struthanthus_orbicularis:1.0):1.0):1.0,Struthanthus_woodsonii:1.0):1.0):1.0):1.0):1.0,Psittacanthus_schiedeanus:1.0):1.0,(Passovia_pyrifolia:1.0,(Oryctanthus_occidentalis:1.0,Dendropemon_bicolor:1.0):1.0):1.0):1.0,((Tripodanthus_acutifolius:1.0,(Tripodanthus_belmirensis:1.0,Tripodanthus_flagellaris:1.0):1.0):1.0,Phthirusa_inorna:1.0):1.0):1.0,(Notanthera_heterophylla:1.0,((((Tristerix_chodatianus:1.0,Tristerix_peruvianus:1.0):1.0,((Tristerix_longebracteatus:1.0,Tristerix_grandiflorus:1.0):1.0,(Tristerix_peytonii:1.0,Tristerix_pubescens:1.0):1.0):1.0):1.0,(Tristerix_verticillatus:1.0,(Tristerix_penduliflorus:1.0,(Tristerix_aphyllus:1.0,Tristerix_corymbosus:1.0):1.0):1.0):1.0):1.0,Ligaria_cuneifolia:1.0):1.0):1.0):1.0,Tupeia_antarctica:1.0):1.0,(Nuytsia_floribunda:1.0,Desmaria_mutabilis:1.0):1.0):1.0):1.0,(Atkinsonia_ligustrina:1.0,((Alepis_flavida:1.0,Peraxilla_tetrapetala:1.0):1.0,(((Amylotheca_duthieana:1.0,((Lepidaria_sp_Nickrent_4044:1.0,(Macrosolen_cochinchinensis:1.0,Macrosolen_melintangensis:1.0):1.0):1.0,(Decaisnina_triflora:1.0,((Decaisnina_congesta:1.0,Decaisnina_signata:1.0):1.0,Decaisnina_brittenii:1.0):1.0):1.0):1.0):1.0,(Lepidaria_oviceps:1.0,Loxanthera_speciosa:1.0):1.0):1.0,(Amylotheca_subumbellata:1.0,(Lysiana_filifolia:1.0,Lysiana_maritima:1.0):1.0):1.0):1.0):1.0):1.0):1.0,((((Loranthus_europaeus:1.0,Loranthus_grewingkii:1.0):1.0,Loranthus_odoratus:1.0):1.0,Cecarria_obtusifolia:1.0):1.0,(Ileostylus_micranthus:1.0,(Muellerina_celastroides:1.0,Muellerina_eucalyptoides:1.0):1.0):1.0):1.0):1.0):1.0):1.0):1.0,Bakerella_sp_Nickrent_4161:1.0):1.0):1.0):1.0):1.0,(Plicosepalus_sagittifolius:1.0,(Dendrophthoe_curvata:1.0,Helixanthera_coccinea:1.0):1.0):1.0):1.0):1.0,Oedina_pendens:1.0):1.0,((Oncocalyx_schimperi:1.0,(Agelanthus_sansibarensis:1.0,(Oncocalyx_sulfureus:1.0,Oncella_ambigua:1.0):1.0):1.0):1.0,(Berhautia_senegalensis:1.0,(Englerina_ramulosa:1.0,Tapinanthus_constrictiflorus:1.0):1.0):1.0):1.0,Actinanthella_menyharthii:1.0);
[73] tree 't73'=[&R] ((((Agelanthus_sansibarensis:1.0,((Oncocalyx_sulfureus:1.0,Oncella_ambigua:1.0):1.0,Oncocalyx_schimperi:1.0):1.0):1.0,(Englerina_ramulosa:1.0,Tapinanthus_constrictiflorus:1.0):1.0):1.0,((((Helixanthera_parasitica:1.0,Socratina_bemarivensis:1.0):1.0,Vanwykia_remota:1.0):1.0,((Tolypanthus_involucratus:1.0,(Dendrophthoe_curvata:1.0,(((Dendrophthoe_vitellina:1.0,Dendrophthoe_longituba:1.0):1.0,Dendrophthoe_constricta:1.0):1.0,Helixanthera_coccinea:1.0):1.0):1.0):1.0,(((((Ligaria_cuneifolia:1.0,((((((Cladocolea_mcvaughii:1.0,Cladocolea_cupulata:1.0):1.0,(Cladocolea_gracilis:1.0,((Struthanthus_sp_RE_5128_1:1.0,(Psittacanthus_schiedeanus:1.0,(Struthanthus_oerstedii:1.0,Struthanthus_orbicularis:1.0):1.0):1.0):1.0,Struthanthus_woodsonii:1.0):1.0):1.0):1.0,(Passovia_pyrifolia:1.0,(Oryctanthus_occidentalis:1.0,Dendropemon_bicolor:1.0):1.0):1.0):1.0,((Tripodanthus_acutifolius:1.0,(Tripodanthus_belmirensis:1.0,Tripodanthus_flagellaris:1.0):1.0):1.0,Phthirusa_inorna:1.0):1.0):1.0,Psittacanthus_calyculatus:1.0):1.0,((((Tristerix_peytonii:1.0,(Tristerix_chodatianus:1.0,Tristerix_peruvianus:1.0):1.0):1.0,((Tristerix_longebracteatus:1.0,Tristerix_grandiflorus:1.0):1.0,Tristerix_pubescens:1.0):1.0):1.0,(Tristerix_verticillatus:1.0,(Tristerix_penduliflorus:1.0,(Tristerix_aphyllus:1.0,Tristerix_corymbosus:1.0):1.0):1.0):1.0):1.0,((Desmaria_mutabilis:1.0,(((Alepis_flavida:1.0,Peraxilla_tetrapetala:1.0):1.0,((Amylotheca_subumbellata:1.0,(Lysiana_filifolia:1.0,Lysiana_maritima:1.0):1.0):1.0,((Amylotheca_duthieana:1.0,((Lepidaria_sp_Nickrent_4044:1.0,(Macrosolen_cochinchinensis:1.0,Macrosolen_melintangensis:1.0):1.0):1.0,(Decaisnina_triflora:1.0,((Decaisnina_congesta:1.0,Decaisnina_signata:1.0):1.0,Decaisnina_brittenii:1.0):1.0):1.0):1.0):1.0,(Lepidaria_oviceps:1.0,Loxanthera_speciosa:1.0):1.0):1.0):1.0):1.0,(Nuytsia_floribunda:1.0,(Atkinsonia_ligustrina:1.0,Gaiadendron_punctatum:1.0):1.0):1.0):1.0):1.0,(Notanthera_heterophylla:1.0,Tupeia_antarctica:1.0):1.0):1.0):1.0):1.0):1.0,((((Loranthus_europaeus:1.0,Loranthus_grewingkii:1.0):1.0,Loranthus_odoratus:1.0):1.0,Cecarria_obtusifolia:1.0):1.0,(Ileostylus_micranthus:1.0,(Muellerina_celastroides:1.0,Muellerina_eucalyptoides:1.0):1.0):1.0):1.0):1.0,(Sogerianthe_sessiflora:1.0,((Amyema_queenslandica:1.0,Helicanthes_elastica:1.0):1.0,(Benthamina_alyxifolia:1.0,((Amyema_cambagei:1.0,(Amyema_glabra:1.0,(Diplatia_grandibractea:1.0,Diplatia_furcata:1.0):1.0):1.0):1.0,Dactyliophora_novaeguineae:1.0):1.0):1.0):1.0):1.0):1.0,(Helixanthera_cylindrica:1.0,(Taxillus_chinensis:1.0,(Scurrula_pulverulenta:1.0,(Scurrula_ferruginea:1.0,Scurrula_parasitica:1.0):1.0):1.0):1.0):1.0):1.0,((Plicosepalus_curviflorus:1.0,((((Emelianthe_panganensis:1.0,(Phragmanthera_regularis:1.0,Globimetula_dinklagei:1.0):1.0):1.0,(Oliverella_rubroviridis:1.0,(Tapinanthus_sp_OM825:1.0,(Spragueanella_rhamnifolia:1.0,Erianthemum_dregei:1.0):1.0):1.0):1.0):1.0,Phragmanthera_crassicaulis:1.0):1.0,Moquiniella_rubra:1.0):1.0):1.0,((Septulina_glauca:1.0,(Baratranthus_axanthus:1.0,Bakerella_sp_Nickrent_4161:1.0):1.0):1.0,Plicosepalus_sagittifolius:1.0):1.0):1.0):1.0):1.0):1.0,Oedina_pendens:1.0):1.0):1.0,Berhautia_senegalensis:1.0,Actinanthella_menyharthii:1.0);
[74] tree 't74'=[&R] (((Berhautia_senegalensis:1.0,(Englerina_ramulosa:1.0,Tapinanthus_constrictiflorus:1.0):1.0):1.0,(Oncocalyx_schimperi:1.0,(Agelanthus_sansibarensis:1.0,(Oncocalyx_sulfureus:1.0,Oncella_ambigua:1.0):1.0):1.0):1.0):1.0,(((Socratina_bemarivensis:1.0,Vanwykia_remota:1.0):1.0,(((((Helixanthera_coccinea:1.0,Tolypanthus_involucratus:1.0):1.0,(Dendrophthoe_longituba:1.0,Dendrophthoe_curvata:1.0):1.0):1.0,Dendrophthoe_vitellina:1.0):1.0,Dendrophthoe_constricta:1.0):1.0,(((((Taxillus_chinensis:1.0,(Scurrula_pulverulenta:1.0,(Scurrula_ferruginea:1.0,Scurrula_parasitica:1.0):1.0):1.0):1.0,(Baratranthus_axanthus:1.0,((Ligaria_cuneifolia:1.0,((((((Alepis_flavida:1.0,Peraxilla_tetrapetala:1.0):1.0,(((Amylotheca_subumbellata:1.0,(Lysiana_filifolia:1.0,Lysiana_maritima:1.0):1.0):1.0,((Amylotheca_duthieana:1.0,((Lepidaria_sp_Nickrent_4044:1.0,(Macrosolen_cochinchinensis:1.0,Macrosolen_melintangensis:1.0):1.0):1.0,(Decaisnina_triflora:1.0,((Decaisnina_congesta:1.0,Decaisnina_signata:1.0):1.0,Decaisnina_brittenii:1.0):1.0):1.0):1.0):1.0,Loxanthera_speciosa:1.0):1.0):1.0,Lepidaria_oviceps:1.0):1.0):1.0,(Nuytsia_floribunda:1.0,(Atkinsonia_ligustrina:1.0,Gaiadendron_punctatum:1.0):1.0):1.0):1.0,(Desmaria_mutabilis:1.0,Notanthera_heterophylla:1.0):1.0):1.0,(Tupeia_antarctica:1.0,(((Tristerix_peytonii:1.0,(Tristerix_chodatianus:1.0,Tristerix_peruvianus:1.0):1.0):1.0,((Tristerix_longebracteatus:1.0,Tristerix_grandiflorus:1.0):1.0,Tristerix_pubescens:1.0):1.0):1.0,(Tristerix_verticillatus:1.0,(Tristerix_penduliflorus:1.0,(Tristerix_aphyllus:1.0,Tristerix_corymbosus:1.0):1.0):1.0):1.0):1.0):1.0):1.0,(((((Cladocolea_gracilis:1.0,(((Cladocolea_mcvaughii:1.0,Cladocolea_cupulata:1.0):1.0,(Struthanthus_sp_RE_5128_1:1.0,(Struthanthus_oerstedii:1.0,Struthanthus_orbicularis:1.0):1.0):1.0):1.0,Struthanthus_woodsonii:1.0):1.0):1.0,(Passovia_pyrifolia:1.0,(Oryctanthus_occidentalis:1.0,Dendropemon_bicolor:1.0):1.0):1.0):1.0,Psittacanthus_schiedeanus:1.0):1.0,((Tripodanthus_flagellaris:1.0,(Tripodanthus_acutifolius:1.0,Tripodanthus_belmirensis:1.0):1.0):1.0,Phthirusa_inorna:1.0):1.0):1.0,Psittacanthus_calyculatus:1.0):1.0):1.0):1.0,((((Loranthus_europaeus:1.0,Loranthus_grewingkii:1.0):1.0,Loranthus_odoratus:1.0):1.0,Cecarria_obtusifolia:1.0):1.0,(Ileostylus_micranthus:1.0,(Muellerina_celastroides:1.0,Muellerina_eucalyptoides:1.0):1.0):1.0):1.0):1.0):1.0):1.0,(Plicosepalus_curviflorus:1.0,(((((Emelianthe_panganensis:1.0,Globimetula_dinklagei:1.0):1.0,(Oliverella_rubroviridis:1.0,(Tapinanthus_sp_OM825:1.0,(Spragueanella_rhamnifolia:1.0,Erianthemum_dregei:1.0):1.0):1.0):1.0):1.0,Phragmanthera_regularis:1.0):1.0,(Septulina_glauca:1.0,Phragmanthera_crassicaulis:1.0):1.0):1.0,Moquiniella_rubra:1.0):1.0):1.0):1.0,Helixanthera_cylindrica:1.0):1.0,(Plicosepalus_sagittifolius:1.0,(Bakerella_sp_Nickrent_4161:1.0,(Sogerianthe_sessiflora:1.0,((Amyema_queenslandica:1.0,Helicanthes_elastica:1.0):1.0,(Benthamina_alyxifolia:1.0,((Amyema_cambagei:1.0,(Amyema_glabra:1.0,(Diplatia_grandibractea:1.0,Diplatia_furcata:1.0):1.0):1.0):1.0,Dactyliophora_novaeguineae:1.0):1.0):1.0):1.0):1.0):1.0):1.0):1.0):1.0):1.0,(Helixanthera_parasitica:1.0,Oedina_pendens:1.0):1.0):1.0,Actinanthella_menyharthii:1.0);
[75] tree 't75'=[&R] ((((Tapinanthus_constrictiflorus:1.0,Berhautia_senegalensis:1.0):1.0,(Agelanthus_sansibarensis:1.0,(Oncocalyx_schimperi:1.0,(Oncocalyx_sulfureus:1.0,Oncella_ambigua:1.0):1.0):1.0):1.0):1.0,(((Baratranthus_axanthus:1.0,Vanwykia_remota:1.0):1.0,(((Bakerella_sp_Nickrent_4161:1.0,Plicosepalus_sagittifolius:1.0):1.0,((((Dendrophthoe_curvata:1.0,(Dendrophthoe_longituba:1.0,(Helixanthera_coccinea:1.0,(Dendrophthoe_vitellina:1.0,Dendrophthoe_constricta:1.0):1.0):1.0):1.0):1.0,Tolypanthus_involucratus:1.0):1.0,(((Taxillus_chinensis:1.0,(Scurrula_pulverulenta:1.0,(Scurrula_ferruginea:1.0,Scurrula_parasitica:1.0):1.0):1.0):1.0,Helixanthera_cylindrica:1.0):1.0,(((Ligaria_cuneifolia:1.0,((((((Notanthera_heterophylla:1.0,((Alepis_flavida:1.0,Peraxilla_tetrapetala:1.0):1.0,((((Amylotheca_duthieana:1.0,((Lepidaria_sp_Nickrent_4044:1.0,(Macrosolen_cochinchinensis:1.0,Macrosolen_melintangensis:1.0):1.0):1.0,(Decaisnina_triflora:1.0,((Decaisnina_congesta:1.0,Decaisnina_signata:1.0):1.0,Decaisnina_brittenii:1.0):1.0):1.0):1.0):1.0,Loxanthera_speciosa:1.0):1.0,Lepidaria_oviceps:1.0):1.0,(Amylotheca_subumbellata:1.0,(Lysiana_filifolia:1.0,Lysiana_maritima:1.0):1.0):1.0):1.0):1.0):1.0,Atkinsonia_ligustrina:1.0):1.0,Gaiadendron_punctatum:1.0):1.0,(Desmaria_mutabilis:1.0,Nuytsia_floribunda:1.0):1.0):1.0,(Tupeia_antarctica:1.0,((Tristerix_penduliflorus:1.0,(Tristerix_aphyllus:1.0,Tristerix_corymbosus:1.0):1.0):1.0,(((Tristerix_peytonii:1.0,(Tristerix_chodatianus:1.0,Tristerix_peruvianus:1.0):1.0):1.0,((Tristerix_longebracteatus:1.0,Tristerix_grandiflorus:1.0):1.0,Tristerix_pubescens:1.0):1.0):1.0,Tristerix_verticillatus:1.0):1.0):1.0):1.0):1.0,((((((Cladocolea_gracilis:1.0,(Struthanthus_oerstedii:1.0,Struthanthus_orbicularis:1.0):1.0):1.0,((Cladocolea_mcvaughii:1.0,Cladocolea_cupulata:1.0):1.0,Struthanthus_woodsonii:1.0):1.0):1.0,Struthanthus_sp_RE_5128_1:1.0):1.0,Psittacanthus_schiedeanus:1.0):1.0,(((Passovia_pyrifolia:1.0,(Oryctanthus_occidentalis:1.0,Dendropemon_bicolor:1.0):1.0):1.0,(Tripodanthus_acutifolius:1.0,(Tripodanthus_belmirensis:1.0,Tripodanthus_flagellaris:1.0):1.0):1.0):1.0,Phthirusa_inorna:1.0):1.0):1.0,Psittacanthus_calyculatus:1.0):1.0):1.0):1.0,((((Loranthus_europaeus:1.0,Loranthus_grewingkii:1.0):1.0,Loranthus_odoratus:1.0):1.0,Cecarria_obtusifolia:1.0):1.0,(Ileostylus_micranthus:1.0,(Muellerina_celastroides:1.0,Muellerina_eucalyptoides:1.0):1.0):1.0):1.0):1.0,(Sogerianthe_sessiflora:1.0,((Amyema_queenslandica:1.0,Helicanthes_elastica:1.0):1.0,(Benthamina_alyxifolia:1.0,((Amyema_cambagei:1.0,(Amyema_glabra:1.0,(Diplatia_grandibractea:1.0,Diplatia_furcata:1.0):1.0):1.0):1.0,Dactyliophora_novaeguineae:1.0):1.0):1.0):1.0):1.0):1.0):1.0):1.0,(Plicosepalus_curviflorus:1.0,(((((Globimetula_dinklagei:1.0,Phragmanthera_regularis:1.0):1.0,Emelianthe_panganensis:1.0):1.0,(Oliverella_rubroviridis:1.0,(Tapinanthus_sp_OM825:1.0,(Spragueanella_rhamnifolia:1.0,Erianthemum_dregei:1.0):1.0):1.0):1.0):1.0,(Septulina_glauca:1.0,Phragmanthera_crassicaulis:1.0):1.0):1.0,Moquiniella_rubra:1.0):1.0):1.0):1.0):1.0,(Helixanthera_parasitica:1.0,Socratina_bemarivensis:1.0):1.0):1.0):1.0,Oedina_pendens:1.0):1.0):1.0,Englerina_ramulosa:1.0,Actinanthella_menyharthii:1.0);
[76] tree 't76'=[&R] (Berhautia_senegalensis:1.0,((((Agelanthus_sansibarensis:1.0,(Oncocalyx_sulfureus:1.0,Oncella_ambigua:1.0):1.0):1.0,Oncocalyx_schimperi:1.0):1.0,(((((((Dendrophthoe_longituba:1.0,Dendrophthoe_vitellina:1.0):1.0,Dendrophthoe_constricta:1.0):1.0,(Dendrophthoe_curvata:1.0,Helixanthera_coccinea:1.0):1.0):1.0,Tolypanthus_involucratus:1.0):1.0,(((Baratranthus_axanthus:1.0,Bakerella_sp_Nickrent_4161:1.0):1.0,(Plicosepalus_sagittifolius:1.0,(Plicosepalus_curviflorus:1.0,(((Oliverella_rubroviridis:1.0,(Tapinanthus_sp_OM825:1.0,(Spragueanella_rhamnifolia:1.0,Erianthemum_dregei:1.0):1.0):1.0):1.0,(Globimetula_dinklagei:1.0,Septulina_glauca:1.0):1.0):1.0,(Emelianthe_panganensis:1.0,(Phragmanthera_crassicaulis:1.0,Moquiniella_rubra:1.0):1.0):1.0):1.0):1.0):1.0):1.0,((Sogerianthe_sessiflora:1.0,(((Amyema_cambagei:1.0,(Amyema_glabra:1.0,(Diplatia_grandibractea:1.0,Diplatia_furcata:1.0):1.0):1.0):1.0,Dactyliophora_novaeguineae:1.0):1.0,((Amyema_queenslandica:1.0,Helicanthes_elastica:1.0):1.0,Benthamina_alyxifolia:1.0):1.0):1.0):1.0,((Helixanthera_cylindrica:1.0,((Phragmanthera_regularis:1.0,Helixanthera_parasitica:1.0):1.0,((Ligaria_cuneifolia:1.0,((Gaiadendron_punctatum:1.0,(Atkinsonia_ligustrina:1.0,Nuytsia_floribunda:1.0):1.0):1.0,((Tupeia_antarctica:1.0,((Alepis_flavida:1.0,Peraxilla_tetrapetala:1.0):1.0,(((Amylotheca_duthieana:1.0,((Lepidaria_sp_Nickrent_4044:1.0,(Macrosolen_cochinchinensis:1.0,Macrosolen_melintangensis:1.0):1.0):1.0,(Decaisnina_triflora:1.0,((Decaisnina_congesta:1.0,Decaisnina_signata:1.0):1.0,Decaisnina_brittenii:1.0):1.0):1.0):1.0):1.0,((Lepidaria_oviceps:1.0,Loxanthera_speciosa:1.0):1.0,(Amylotheca_subumbellata:1.0,(Lysiana_filifolia:1.0,Lysiana_maritima:1.0):1.0):1.0):1.0):1.0,Notanthera_heterophylla:1.0):1.0):1.0):1.0,((Desmaria_mutabilis:1.0,((Tristerix_verticillatus:1.0,(Tristerix_penduliflorus:1.0,(Tristerix_aphyllus:1.0,Tristerix_corymbosus:1.0):1.0):1.0):1.0,(((Tristerix_longebracteatus:1.0,Tristerix_grandiflorus:1.0):1.0,(Tristerix_peytonii:1.0,Tristerix_pubescens:1.0):1.0):1.0,(Tristerix_chodatianus:1.0,Tristerix_peruvianus:1.0):1.0):1.0):1.0):1.0,(((((Passovia_pyrifolia:1.0,(Oryctanthus_occidentalis:1.0,Dendropemon_bicolor:1.0):1.0):1.0,(Tripodanthus_acutifolius:1.0,(Tripodanthus_belmirensis:1.0,(Tripodanthus_flagellaris:1.0,Psittacanthus_schiedeanus:1.0):1.0):1.0):1.0):1.0,((Cladocolea_mcvaughii:1.0,Cladocolea_cupulata:1.0):1.0,((((Struthanthus_orbicularis:1.0,Struthanthus_oerstedii:1.0):1.0,Struthanthus_sp_RE_5128_1:1.0):1.0,Struthanthus_woodsonii:1.0):1.0,Cladocolea_gracilis:1.0):1.0):1.0):1.0,Phthirusa_inorna:1.0):1.0,Psittacanthus_calyculatus:1.0):1.0):1.0):1.0):1.0):1.0,((((Loranthus_europaeus:1.0,Loranthus_grewingkii:1.0):1.0,Loranthus_odoratus:1.0):1.0,Cecarria_obtusifolia:1.0):1.0,(Ileostylus_micranthus:1.0,(Muellerina_celastroides:1.0,Muellerina_eucalyptoides:1.0):1.0):1.0):1.0):1.0):1.0):1.0,(Taxillus_chinensis:1.0,(Scurrula_pulverulenta:1.0,(Scurrula_ferruginea:1.0,Scurrula_parasitica:1.0):1.0):1.0):1.0):1.0):1.0):1.0):1.0,(Vanwykia_remota:1.0,Socratina_bemarivensis:1.0):1.0):1.0,Oedina_pendens:1.0):1.0):1.0,(Englerina_ramulosa:1.0,Tapinanthus_constrictiflorus:1.0):1.0):1.0,Actinanthella_menyharthii:1.0);
[77] tree 't77'=[&R] (Berhautia_senegalensis:1.0,(((((((Helixanthera_coccinea:1.0,((Dendrophthoe_longituba:1.0,Dendrophthoe_vitellina:1.0):1.0,Dendrophthoe_constricta:1.0):1.0):1.0,Dendrophthoe_curvata:1.0):1.0,Tolypanthus_involucratus:1.0):1.0,((Socratina_bemarivensis:1.0,(Septulina_glauca:1.0,(Baratranthus_axanthus:1.0,Bakerella_sp_Nickrent_4161:1.0):1.0):1.0):1.0,(((((Globimetula_dinklagei:1.0,(Oliverella_rubroviridis:1.0,(Tapinanthus_sp_OM825:1.0,(Spragueanella_rhamnifolia:1.0,Erianthemum_dregei:1.0):1.0):1.0):1.0):1.0,Emelianthe_panganensis:1.0):1.0,Phragmanthera_crassicaulis:1.0):1.0,Moquiniella_rubra:1.0):1.0,((Helixanthera_cylindrica:1.0,(Taxillus_chinensis:1.0,(Scurrula_pulverulenta:1.0,(Scurrula_ferruginea:1.0,Scurrula_parasitica:1.0):1.0):1.0):1.0):1.0,((Plicosepalus_curviflorus:1.0,((Phragmanthera_regularis:1.0,Helixanthera_parasitica:1.0):1.0,((Gaiadendron_punctatum:1.0,(Nuytsia_floribunda:1.0,(((((Alepis_flavida:1.0,Peraxilla_tetrapetala:1.0):1.0,((Amylotheca_duthieana:1.0,((Lepidaria_sp_Nickrent_4044:1.0,(Macrosolen_cochinchinensis:1.0,Macrosolen_melintangensis:1.0):1.0):1.0,(Decaisnina_brittenii:1.0,(Decaisnina_triflora:1.0,(Decaisnina_congesta:1.0,Decaisnina_signata:1.0):1.0):1.0):1.0):1.0):1.0,((Lepidaria_oviceps:1.0,Loxanthera_speciosa:1.0):1.0,(Amylotheca_subumbellata:1.0,(Lysiana_filifolia:1.0,Lysiana_maritima:1.0):1.0):1.0):1.0):1.0):1.0,((Desmaria_mutabilis:1.0,(Notanthera_heterophylla:1.0,(Ligaria_cuneifolia:1.0,(((Tristerix_aphyllus:1.0,Tristerix_corymbosus:1.0):1.0,(Tristerix_verticillatus:1.0,Tristerix_penduliflorus:1.0):1.0):1.0,(((Tristerix_grandiflorus:1.0,Tristerix_longebracteatus:1.0):1.0,Tristerix_pubescens:1.0):1.0,(Tristerix_peytonii:1.0,(Tristerix_chodatianus:1.0,Tristerix_peruvianus:1.0):1.0):1.0):1.0):1.0):1.0):1.0):1.0,(((((Passovia_pyrifolia:1.0,(Oryctanthus_occidentalis:1.0,Dendropemon_bicolor:1.0):1.0):1.0,((Cladocolea_mcvaughii:1.0,Cladocolea_cupulata:1.0):1.0,((((Struthanthus_orbicularis:1.0,Struthanthus_oerstedii:1.0):1.0,Struthanthus_sp_RE_5128_1:1.0):1.0,Struthanthus_woodsonii:1.0):1.0,Cladocolea_gracilis:1.0):1.0):1.0):1.0,((Tripodanthus_flagellaris:1.0,(Tripodanthus_acutifolius:1.0,Tripodanthus_belmirensis:1.0):1.0):1.0,Phthirusa_inorna:1.0):1.0):1.0,Psittacanthus_schiedeanus:1.0):1.0,Psittacanthus_calyculatus:1.0):1.0):1.0):1.0,Atkinsonia_ligustrina:1.0):1.0,Tupeia_antarctica:1.0):1.0):1.0):1.0,((((Loranthus_europaeus:1.0,Loranthus_grewingkii:1.0):1.0,Loranthus_odoratus:1.0):1.0,Cecarria_obtusifolia:1.0):1.0,(Ileostylus_micranthus:1.0,(Muellerina_celastroides:1.0,Muellerina_eucalyptoides:1.0):1.0):1.0):1.0):1.0):1.0):1.0,(Sogerianthe_sessiflora:1.0,((Amyema_queenslandica:1.0,Helicanthes_elastica:1.0):1.0,(Benthamina_alyxifolia:1.0,((Amyema_cambagei:1.0,(Amyema_glabra:1.0,(Diplatia_grandibractea:1.0,Diplatia_furcata:1.0):1.0):1.0):1.0,Dactyliophora_novaeguineae:1.0):1.0):1.0):1.0):1.0):1.0):1.0):1.0):1.0):1.0,(Plicosepalus_sagittifolius:1.0,Vanwykia_remota:1.0):1.0):1.0,Oedina_pendens:1.0):1.0,((Englerina_ramulosa:1.0,Tapinanthus_constrictiflorus:1.0):1.0,((Agelanthus_sansibarensis:1.0,(Oncocalyx_sulfureus:1.0,Oncella_ambigua:1.0):1.0):1.0,Oncocalyx_schimperi:1.0):1.0):1.0):1.0,Actinanthella_menyharthii:1.0);
[78] tree 't78'=[&R] (Berhautia_senegalensis:1.0,(((Agelanthus_sansibarensis:1.0,(Oncocalyx_sulfureus:1.0,Oncella_ambigua:1.0):1.0):1.0,Oncocalyx_schimperi:1.0):1.0,((((((Taxillus_chinensis:1.0,(Scurrula_pulverulenta:1.0,(Scurrula_ferruginea:1.0,Scurrula_parasitica:1.0):1.0):1.0):1.0,Plicosepalus_curviflorus:1.0):1.0,(Helixanthera_cylindrica:1.0,(((((Alepis_flavida:1.0,Peraxilla_tetrapetala:1.0):1.0,(((((Lepidaria_oviceps:1.0,Lepidaria_sp_Nickrent_4044:1.0):1.0,(Macrosolen_cochinchinensis:1.0,Macrosolen_melintangensis:1.0):1.0):1.0,(Decaisnina_triflora:1.0,(Decaisnina_brittenii:1.0,(Decaisnina_signata:1.0,Decaisnina_congesta:1.0):1.0):1.0):1.0):1.0,(Loxanthera_speciosa:1.0,Amylotheca_duthieana:1.0):1.0):1.0,(Amylotheca_subumbellata:1.0,(Lysiana_filifolia:1.0,Lysiana_maritima:1.0):1.0):1.0):1.0):1.0,(Atkinsonia_ligustrina:1.0,((Gaiadendron_punctatum:1.0,Desmaria_mutabilis:1.0):1.0,(Nuytsia_floribunda:1.0,(Tupeia_antarctica:1.0,((Notanthera_heterophylla:1.0,((Tristerix_verticillatus:1.0,(Tristerix_penduliflorus:1.0,(Tristerix_aphyllus:1.0,Tristerix_corymbosus:1.0):1.0):1.0):1.0,(Tristerix_peruvianus:1.0,((Tristerix_grandiflorus:1.0,Tristerix_longebracteatus:1.0):1.0,((Tristerix_peytonii:1.0,Tristerix_chodatianus:1.0):1.0,Tristerix_pubescens:1.0):1.0):1.0):1.0):1.0):1.0,(Ligaria_cuneifolia:1.0,((((Passovia_pyrifolia:1.0,(Oryctanthus_occidentalis:1.0,Dendropemon_bicolor:1.0):1.0):1.0,((Struthanthus_sp_RE_5128_1:1.0,((Cladocolea_gracilis:1.0,(Struthanthus_orbicularis:1.0,Struthanthus_oerstedii:1.0):1.0):1.0,((Cladocolea_cupulata:1.0,Cladocolea_mcvaughii:1.0):1.0,Struthanthus_woodsonii:1.0):1.0):1.0):1.0,Psittacanthus_calyculatus:1.0):1.0):1.0,Psittacanthus_schiedeanus:1.0):1.0,((Tripodanthus_acutifolius:1.0,(Tripodanthus_belmirensis:1.0,Tripodanthus_flagellaris:1.0):1.0):1.0,Phthirusa_inorna:1.0):1.0):1.0):1.0):1.0):1.0):1.0):1.0):1.0):1.0,((((Loranthus_europaeus:1.0,Loranthus_grewingkii:1.0):1.0,Loranthus_odoratus:1.0):1.0,Cecarria_obtusifolia:1.0):1.0,(Ileostylus_micranthus:1.0,(Muellerina_celastroides:1.0,Muellerina_eucalyptoides:1.0):1.0):1.0):1.0):1.0,(Sogerianthe_sessiflora:1.0,((Helixanthera_parasitica:1.0,(Amyema_queenslandica:1.0,Helicanthes_elastica:1.0):1.0):1.0,(Benthamina_alyxifolia:1.0,((Amyema_glabra:1.0,(Amyema_cambagei:1.0,(Diplatia_furcata:1.0,Diplatia_grandibractea:1.0):1.0):1.0):1.0,Dactyliophora_novaeguineae:1.0):1.0):1.0):1.0):1.0):1.0):1.0):1.0,((((Dendrophthoe_curvata:1.0,(Dendrophthoe_longituba:1.0,Dendrophthoe_vitellina:1.0):1.0):1.0,Dendrophthoe_constricta:1.0):1.0,(Tolypanthus_involucratus:1.0,Helixanthera_coccinea:1.0):1.0):1.0,(((Phragmanthera_regularis:1.0,(((Oliverella_rubroviridis:1.0,(Tapinanthus_sp_OM825:1.0,(Spragueanella_rhamnifolia:1.0,Erianthemum_dregei:1.0):1.0):1.0):1.0,(Emelianthe_panganensis:1.0,Globimetula_dinklagei:1.0):1.0):1.0,Phragmanthera_crassicaulis:1.0):1.0):1.0,(Septulina_glauca:1.0,Moquiniella_rubra:1.0):1.0):1.0,((((Baratranthus_axanthus:1.0,Vanwykia_remota:1.0):1.0,Oedina_pendens:1.0):1.0,Bakerella_sp_Nickrent_4161:1.0):1.0,Plicosepalus_sagittifolius:1.0):1.0):1.0):1.0):1.0,Socratina_bemarivensis:1.0):1.0,(Englerina_ramulosa:1.0,Tapinanthus_constrictiflorus:1.0):1.0):1.0):1.0,Actinanthella_menyharthii:1.0);
[79] tree 't79'=[&R] ((((Dendrophthoe_curvata:1.0,(Helixanthera_coccinea:1.0,((Dendrophthoe_longituba:1.0,Dendrophthoe_vitellina:1.0):1.0,Dendrophthoe_constricta:1.0):1.0):1.0):1.0,Tolypanthus_involucratus:1.0):1.0,(((((Socratina_bemarivensis:1.0,(Baratranthus_axanthus:1.0,Vanwykia_remota:1.0):1.0):1.0,Oedina_pendens:1.0):1.0,Bakerella_sp_Nickrent_4161:1.0):1.0,((Plicosepalus_curviflorus:1.0,(((Phragmanthera_regularis:1.0,(Globimetula_dinklagei:1.0,((Oliverella_rubroviridis:1.0,(Tapinanthus_sp_OM825:1.0,(Spragueanella_rhamnifolia:1.0,Erianthemum_dregei:1.0):1.0):1.0):1.0,Emelianthe_panganensis:1.0):1.0):1.0):1.0,(Septulina_glauca:1.0,Moquiniella_rubra:1.0):1.0):1.0,Phragmanthera_crassicaulis:1.0):1.0):1.0,((Helixanthera_cylindrica:1.0,(Sogerianthe_sessiflora:1.0,((Amyema_queenslandica:1.0,Helicanthes_elastica:1.0):1.0,(Benthamina_alyxifolia:1.0,((Amyema_cambagei:1.0,(Amyema_glabra:1.0,(Diplatia_furcata:1.0,Diplatia_grandibractea:1.0):1.0):1.0):1.0,Dactyliophora_novaeguineae:1.0):1.0):1.0):1.0):1.0):1.0,((Helixanthera_parasitica:1.0,(Taxillus_chinensis:1.0,(Scurrula_pulverulenta:1.0,(Scurrula_ferruginea:1.0,Scurrula_parasitica:1.0):1.0):1.0):1.0):1.0,((((((Notanthera_heterophylla:1.0,Desmaria_mutabilis:1.0):1.0,((Ligaria_cuneifolia:1.0,((Tristerix_verticillatus:1.0,(Tristerix_penduliflorus:1.0,(Tristerix_aphyllus:1.0,Tristerix_corymbosus:1.0):1.0):1.0):1.0,((Tristerix_peytonii:1.0,(Tristerix_chodatianus:1.0,Tristerix_peruvianus:1.0):1.0):1.0,((Tristerix_grandiflorus:1.0,Tristerix_longebracteatus:1.0):1.0,Tristerix_pubescens:1.0):1.0):1.0):1.0):1.0,(Psittacanthus_schiedeanus:1.0,((((Tripodanthus_belmirensis:1.0,(Tripodanthus_flagellaris:1.0,Tripodanthus_acutifolius:1.0):1.0):1.0,Phthirusa_inorna:1.0):1.0,(Passovia_pyrifolia:1.0,(Oryctanthus_occidentalis:1.0,Dendropemon_bicolor:1.0):1.0):1.0):1.0,(((Cladocolea_gracilis:1.0,(Struthanthus_woodsonii:1.0,(Struthanthus_sp_RE_5128_1:1.0,(Struthanthus_orbicularis:1.0,Struthanthus_oerstedii:1.0):1.0):1.0):1.0):1.0,(Cladocolea_cupulata:1.0,Cladocolea_mcvaughii:1.0):1.0):1.0,Psittacanthus_calyculatus:1.0):1.0):1.0):1.0):1.0):1.0,(((Alepis_flavida:1.0,Peraxilla_tetrapetala:1.0):1.0,((Amylotheca_duthieana:1.0,((Lepidaria_sp_Nickrent_4044:1.0,(Macrosolen_cochinchinensis:1.0,Macrosolen_melintangensis:1.0):1.0):1.0,(Decaisnina_triflora:1.0,(Decaisnina_brittenii:1.0,(Decaisnina_signata:1.0,Decaisnina_congesta:1.0):1.0):1.0):1.0):1.0):1.0,((Lepidaria_oviceps:1.0,Loxanthera_speciosa:1.0):1.0,(Amylotheca_subumbellata:1.0,(Lysiana_filifolia:1.0,Lysiana_maritima:1.0):1.0):1.0):1.0):1.0):1.0,(Atkinsonia_ligustrina:1.0,Gaiadendron_punctatum:1.0):1.0):1.0):1.0,Tupeia_antarctica:1.0):1.0,Nuytsia_floribunda:1.0):1.0,((((Loranthus_europaeus:1.0,Loranthus_grewingkii:1.0):1.0,Loranthus_odoratus:1.0):1.0,Cecarria_obtusifolia:1.0):1.0,(Ileostylus_micranthus:1.0,(Muellerina_celastroides:1.0,Muellerina_eucalyptoides:1.0):1.0):1.0):1.0):1.0):1.0):1.0):1.0):1.0,Plicosepalus_sagittifolius:1.0):1.0):1.0,((((Oncocalyx_schimperi:1.0,Englerina_ramulosa:1.0):1.0,Tapinanthus_constrictiflorus:1.0):1.0,(Agelanthus_sansibarensis:1.0,(Oncocalyx_sulfureus:1.0,Oncella_ambigua:1.0):1.0):1.0):1.0,Berhautia_senegalensis:1.0):1.0,Actinanthella_menyharthii:1.0);
[80] tree 't80'=[&R] ((((((((((Oliverella_rubroviridis:1.0,(Tapinanthus_sp_OM825:1.0,(Spragueanella_rhamnifolia:1.0,Erianthemum_dregei:1.0):1.0):1.0):1.0,((Moquiniella_rubra:1.0,Phragmanthera_crassicaulis:1.0):1.0,(Globimetula_dinklagei:1.0,Emelianthe_panganensis:1.0):1.0):1.0):1.0,Phragmanthera_regularis:1.0):1.0,Septulina_glauca:1.0):1.0,Socratina_bemarivensis:1.0):1.0,(((Sogerianthe_sessiflora:1.0,((Amyema_queenslandica:1.0,Helicanthes_elastica:1.0):1.0,(Benthamina_alyxifolia:1.0,((Amyema_cambagei:1.0,(Amyema_glabra:1.0,(Diplatia_furcata:1.0,Diplatia_grandibractea:1.0):1.0):1.0):1.0,Dactyliophora_novaeguineae:1.0):1.0):1.0):1.0):1.0,Helixanthera_cylindrica:1.0):1.0,((Plicosepalus_curviflorus:1.0,(Taxillus_chinensis:1.0,(Scurrula_pulverulenta:1.0,(Scurrula_ferruginea:1.0,Scurrula_parasitica:1.0):1.0):1.0):1.0):1.0,(Helixanthera_parasitica:1.0,((((Loranthus_europaeus:1.0,Loranthus_grewingkii:1.0):1.0,Loranthus_odoratus:1.0):1.0,Cecarria_obtusifolia:1.0):1.0,((Ileostylus_micranthus:1.0,(Muellerina_celastroides:1.0,Muellerina_eucalyptoides:1.0):1.0):1.0,((((Alepis_flavida:1.0,Peraxilla_tetrapetala:1.0):1.0,((Amylotheca_subumbellata:1.0,(Lysiana_filifolia:1.0,Lysiana_maritima:1.0):1.0):1.0,((Amylotheca_duthieana:1.0,((Lepidaria_sp_Nickrent_4044:1.0,(Macrosolen_cochinchinensis:1.0,Macrosolen_melintangensis:1.0):1.0):1.0,(Decaisnina_triflora:1.0,(Decaisnina_brittenii:1.0,(Decaisnina_signata:1.0,Decaisnina_congesta:1.0):1.0):1.0):1.0):1.0):1.0,Loxanthera_speciosa:1.0):1.0):1.0):1.0,Atkinsonia_ligustrina:1.0):1.0,((Desmaria_mutabilis:1.0,(Notanthera_heterophylla:1.0,((Ligaria_cuneifolia:1.0,((Tristerix_verticillatus:1.0,(Tristerix_penduliflorus:1.0,(Tristerix_aphyllus:1.0,Tristerix_corymbosus:1.0):1.0):1.0):1.0,((Tristerix_peytonii:1.0,(Tristerix_chodatianus:1.0,Tristerix_peruvianus:1.0):1.0):1.0,((Tristerix_grandiflorus:1.0,Tristerix_longebracteatus:1.0):1.0,Tristerix_pubescens:1.0):1.0):1.0):1.0):1.0,((Phthirusa_inorna:1.0,(Tripodanthus_acutifolius:1.0,(Tripodanthus_belmirensis:1.0,Tripodanthus_flagellaris:1.0):1.0):1.0):1.0,(((((Struthanthus_orbicularis:1.0,Struthanthus_oerstedii:1.0):1.0,(Struthanthus_woodsonii:1.0,(Cladocolea_gracilis:1.0,Struthanthus_sp_RE_5128_1:1.0):1.0):1.0):1.0,(Cladocolea_cupulata:1.0,Cladocolea_mcvaughii:1.0):1.0):1.0,Psittacanthus_calyculatus:1.0):1.0,(Psittacanthus_schiedeanus:1.0,(Passovia_pyrifolia:1.0,(Oryctanthus_occidentalis:1.0,Dendropemon_bicolor:1.0):1.0):1.0):1.0):1.0):1.0):1.0):1.0):1.0,(((Lepidaria_oviceps:1.0,Gaiadendron_punctatum:1.0):1.0,Nuytsia_floribunda:1.0):1.0,Tupeia_antarctica:1.0):1.0):1.0):1.0):1.0):1.0):1.0):1.0):1.0):1.0,(Dendrophthoe_curvata:1.0,((Dendrophthoe_constricta:1.0,(Dendrophthoe_longituba:1.0,Dendrophthoe_vitellina:1.0):1.0):1.0,Helixanthera_coccinea:1.0):1.0):1.0):1.0,((Baratranthus_axanthus:1.0,Bakerella_sp_Nickrent_4161:1.0):1.0,(Vanwykia_remota:1.0,Plicosepalus_sagittifolius:1.0):1.0):1.0):1.0,Tolypanthus_involucratus:1.0):1.0,(Oedina_pendens:1.0,((((Agelanthus_sansibarensis:1.0,(Oncocalyx_sulfureus:1.0,Oncella_ambigua:1.0):1.0):1.0,Berhautia_senegalensis:1.0):1.0,(Tapinanthus_constrictiflorus:1.0,Oncocalyx_schimperi:1.0):1.0):1.0,Englerina_ramulosa:1.0):1.0):1.0,Actinanthella_menyharthii:1.0);
[81] tree 't81'=[&R] (((((((Helixanthera_coccinea:1.0,Tolypanthus_involucratus:1.0):1.0,(((Dendrophthoe_vitellina:1.0,Dendrophthoe_longituba:1.0):1.0,Dendrophthoe_constricta:1.0):1.0,Dendrophthoe_curvata:1.0):1.0):1.0,((((Septulina_glauca:1.0,Baratranthus_axanthus:1.0):1.0,Bakerella_sp_Nickrent_4161:1.0):1.0,Plicosepalus_sagittifolius:1.0):1.0,((Moquiniella_rubra:1.0,(((Tapinanthus_sp_OM825:1.0,(Erianthemum_dregei:1.0,Spragueanella_rhamnifolia:1.0):1.0):1.0,Oliverella_rubroviridis:1.0):1.0,((Emelianthe_panganensis:1.0,Globimetula_dinklagei:1.0):1.0,Phragmanthera_crassicaulis:1.0):1.0):1.0):1.0,(((Taxillus_chinensis:1.0,((Scurrula_ferruginea:1.0,Scurrula_parasitica:1.0):1.0,Scurrula_pulverulenta:1.0):1.0):1.0,((Plicosepalus_curviflorus:1.0,Helixanthera_cylindrica:1.0):1.0,((Phragmanthera_regularis:1.0,Helixanthera_parasitica:1.0):1.0,((Cecarria_obtusifolia:1.0,(Loranthus_odoratus:1.0,(Loranthus_grewingkii:1.0,Loranthus_europaeus:1.0):1.0):1.0):1.0,((Ileostylus_micranthus:1.0,(Muellerina_celastroides:1.0,Muellerina_eucalyptoides:1.0):1.0):1.0,(((Tristerix_verticillatus:1.0,(Tristerix_penduliflorus:1.0,(Tristerix_aphyllus:1.0,Tristerix_corymbosus:1.0):1.0):1.0):1.0,((Tristerix_peruvianus:1.0,(Tristerix_chodatianus:1.0,Tristerix_peytonii:1.0):1.0):1.0,(Tristerix_pubescens:1.0,(Tristerix_grandiflorus:1.0,Tristerix_longebracteatus:1.0):1.0):1.0):1.0):1.0,((Gaiadendron_punctatum:1.0,((Nuytsia_floribunda:1.0,Desmaria_mutabilis:1.0):1.0,(Ligaria_cuneifolia:1.0,(Tupeia_antarctica:1.0,((Phthirusa_inorna:1.0,((Tripodanthus_belmirensis:1.0,Tripodanthus_flagellaris:1.0):1.0,Tripodanthus_acutifolius:1.0):1.0):1.0,(((((Cladocolea_gracilis:1.0,(Struthanthus_woodsonii:1.0,(Struthanthus_sp_RE_5128_1:1.0,(Struthanthus_orbicularis:1.0,Struthanthus_oerstedii:1.0):1.0):1.0):1.0):1.0,Psittacanthus_schiedeanus:1.0):1.0,(Cladocolea_mcvaughii:1.0,Cladocolea_cupulata:1.0):1.0):1.0,Psittacanthus_calyculatus:1.0):1.0,((Oryctanthus_occidentalis:1.0,Dendropemon_bicolor:1.0):1.0,Passovia_pyrifolia:1.0):1.0):1.0):1.0):1.0):1.0):1.0):1.0,(Atkinsonia_ligustrina:1.0,(Notanthera_heterophylla:1.0,((((Amylotheca_duthieana:1.0,(((Lepidaria_oviceps:1.0,Lepidaria_sp_Nickrent_4044:1.0):1.0,(Macrosolen_melintangensis:1.0,Macrosolen_cochinchinensis:1.0):1.0):1.0,(Decaisnina_triflora:1.0,((Decaisnina_signata:1.0,Decaisnina_congesta:1.0):1.0,Decaisnina_brittenii:1.0):1.0):1.0):1.0):1.0,Loxanthera_speciosa:1.0):1.0,((Lysiana_maritima:1.0,Lysiana_filifolia:1.0):1.0,Amylotheca_subumbellata:1.0):1.0):1.0,(Alepis_flavida:1.0,Peraxilla_tetrapetala:1.0):1.0):1.0):1.0):1.0):1.0):1.0):1.0):1.0):1.0):1.0):1.0,(Sogerianthe_sessiflora:1.0,((Helicanthes_elastica:1.0,Amyema_queenslandica:1.0):1.0,(Dactyliophora_novaeguineae:1.0,(Benthamina_alyxifolia:1.0,(((Diplatia_furcata:1.0,Diplatia_grandibractea:1.0):1.0,Amyema_cambagei:1.0):1.0,Amyema_glabra:1.0):1.0):1.0):1.0):1.0):1.0):1.0):1.0):1.0):1.0,(Socratina_bemarivensis:1.0,Vanwykia_remota:1.0):1.0):1.0,Oedina_pendens:1.0):1.0,((Oncocalyx_schimperi:1.0,Tapinanthus_constrictiflorus:1.0):1.0,(Agelanthus_sansibarensis:1.0,(Oncocalyx_sulfureus:1.0,Oncella_ambigua:1.0):1.0):1.0):1.0):1.0,(Berhautia_senegalensis:1.0,Englerina_ramulosa:1.0):1.0,Actinanthella_menyharthii:1.0);
[82] tree 't82'=[&R] ((((((((Baratranthus_axanthus:1.0,Bakerella_sp_Nickrent_4161:1.0):1.0,Plicosepalus_sagittifolius:1.0):1.0,(Moquiniella_rubra:1.0,(Phragmanthera_crassicaulis:1.0,(((Tapinanthus_sp_OM825:1.0,(Erianthemum_dregei:1.0,Spragueanella_rhamnifolia:1.0):1.0):1.0,Oliverella_rubroviridis:1.0):1.0,(Emelianthe_panganensis:1.0,(Septulina_glauca:1.0,Globimetula_dinklagei:1.0):1.0):1.0):1.0):1.0):1.0):1.0,(((Taxillus_chinensis:1.0,((Scurrula_ferruginea:1.0,Scurrula_parasitica:1.0):1.0,Scurrula_pulverulenta:1.0):1.0):1.0,Helixanthera_cylindrica:1.0):1.0,((Plicosepalus_curviflorus:1.0,((Phragmanthera_regularis:1.0,Helixanthera_parasitica:1.0):1.0,((((Gaiadendron_punctatum:1.0,(Atkinsonia_ligustrina:1.0,((((Amylotheca_duthieana:1.0,((Lepidaria_sp_Nickrent_4044:1.0,(Macrosolen_melintangensis:1.0,Macrosolen_cochinchinensis:1.0):1.0):1.0,(Decaisnina_triflora:1.0,((Decaisnina_signata:1.0,Decaisnina_congesta:1.0):1.0,Decaisnina_brittenii:1.0):1.0):1.0):1.0):1.0,(Lepidaria_oviceps:1.0,Loxanthera_speciosa:1.0):1.0):1.0,((Lysiana_maritima:1.0,Lysiana_filifolia:1.0):1.0,Amylotheca_subumbellata:1.0):1.0):1.0,(Alepis_flavida:1.0,Peraxilla_tetrapetala:1.0):1.0):1.0):1.0):1.0,(Nuytsia_floribunda:1.0,Desmaria_mutabilis:1.0):1.0):1.0,(((Notanthera_heterophylla:1.0,((((Phthirusa_inorna:1.0,(Tripodanthus_belmirensis:1.0,(Tripodanthus_flagellaris:1.0,Tripodanthus_acutifolius:1.0):1.0):1.0):1.0,(((Struthanthus_woodsonii:1.0,((Cladocolea_gracilis:1.0,Struthanthus_sp_RE_5128_1:1.0):1.0,(Struthanthus_orbicularis:1.0,Struthanthus_oerstedii:1.0):1.0):1.0):1.0,Psittacanthus_calyculatus:1.0):1.0,((Oryctanthus_occidentalis:1.0,Dendropemon_bicolor:1.0):1.0,Passovia_pyrifolia:1.0):1.0):1.0):1.0,(Cladocolea_mcvaughii:1.0,Cladocolea_cupulata:1.0):1.0):1.0,Psittacanthus_schiedeanus:1.0):1.0):1.0,(((Tristerix_verticillatus:1.0,(Tristerix_penduliflorus:1.0,(Tristerix_aphyllus:1.0,Tristerix_corymbosus:1.0):1.0):1.0):1.0,((Tristerix_peytonii:1.0,(Tristerix_peruvianus:1.0,Tristerix_chodatianus:1.0):1.0):1.0,((Tristerix_pubescens:1.0,Tristerix_longebracteatus:1.0):1.0,Tristerix_grandiflorus:1.0):1.0):1.0):1.0,Ligaria_cuneifolia:1.0):1.0):1.0,Tupeia_antarctica:1.0):1.0):1.0,((((Loranthus_grewingkii:1.0,Loranthus_europaeus:1.0):1.0,Loranthus_odoratus:1.0):1.0,Cecarria_obtusifolia:1.0):1.0,(Ileostylus_micranthus:1.0,(Muellerina_celastroides:1.0,Muellerina_eucalyptoides:1.0):1.0):1.0):1.0):1.0):1.0):1.0,(Sogerianthe_sessiflora:1.0,(((Helicanthes_elastica:1.0,Amyema_queenslandica:1.0):1.0,Benthamina_alyxifolia:1.0):1.0,(((Diplatia_furcata:1.0,(Diplatia_grandibractea:1.0,Amyema_cambagei:1.0):1.0):1.0,Amyema_glabra:1.0):1.0,Dactyliophora_novaeguineae:1.0):1.0):1.0):1.0):1.0):1.0):1.0,((Helixanthera_coccinea:1.0,((Dendrophthoe_vitellina:1.0,Dendrophthoe_longituba:1.0):1.0,Dendrophthoe_constricta:1.0):1.0):1.0,(Dendrophthoe_curvata:1.0,Tolypanthus_involucratus:1.0):1.0):1.0):1.0,(Socratina_bemarivensis:1.0,Vanwykia_remota:1.0):1.0):1.0,Oedina_pendens:1.0):1.0,((Berhautia_senegalensis:1.0,(Englerina_ramulosa:1.0,Tapinanthus_constrictiflorus:1.0):1.0):1.0,((Agelanthus_sansibarensis:1.0,(Oncocalyx_sulfureus:1.0,Oncella_ambigua:1.0):1.0):1.0,Oncocalyx_schimperi:1.0):1.0):1.0,Actinanthella_menyharthii:1.0);
[83] tree 't83'=[&R] (((((((Bakerella_sp_Nickrent_4161:1.0,Plicosepalus_sagittifolius:1.0):1.0,(Moquiniella_rubra:1.0,(Phragmanthera_regularis:1.0,(Phragmanthera_crassicaulis:1.0,(((Tapinanthus_sp_OM825:1.0,(Erianthemum_dregei:1.0,Spragueanella_rhamnifolia:1.0):1.0):1.0,Oliverella_rubroviridis:1.0):1.0,(Emelianthe_panganensis:1.0,(Septulina_glauca:1.0,Globimetula_dinklagei:1.0):1.0):1.0):1.0):1.0):1.0):1.0):1.0,(((Taxillus_chinensis:1.0,((Scurrula_ferruginea:1.0,Scurrula_parasitica:1.0):1.0,Scurrula_pulverulenta:1.0):1.0):1.0,Helixanthera_cylindrica:1.0):1.0,((Plicosepalus_curviflorus:1.0,(Helixanthera_parasitica:1.0,((((Nuytsia_floribunda:1.0,(Gaiadendron_punctatum:1.0,Atkinsonia_ligustrina:1.0):1.0):1.0,(Desmaria_mutabilis:1.0,((Ligaria_cuneifolia:1.0,((((((Struthanthus_orbicularis:1.0,Struthanthus_oerstedii:1.0):1.0,(Struthanthus_woodsonii:1.0,(Cladocolea_gracilis:1.0,Struthanthus_sp_RE_5128_1:1.0):1.0):1.0):1.0,(((Oryctanthus_occidentalis:1.0,Dendropemon_bicolor:1.0):1.0,Passovia_pyrifolia:1.0):1.0,(Phthirusa_inorna:1.0,(Tripodanthus_acutifolius:1.0,(Tripodanthus_belmirensis:1.0,Tripodanthus_flagellaris:1.0):1.0):1.0):1.0):1.0):1.0,(Cladocolea_mcvaughii:1.0,Cladocolea_cupulata:1.0):1.0):1.0,Psittacanthus_calyculatus:1.0):1.0,Psittacanthus_schiedeanus:1.0):1.0):1.0,(Notanthera_heterophylla:1.0,((Tristerix_penduliflorus:1.0,(Tristerix_aphyllus:1.0,Tristerix_corymbosus:1.0):1.0):1.0,((((Tristerix_peruvianus:1.0,Tristerix_chodatianus:1.0):1.0,(Tristerix_longebracteatus:1.0,Tristerix_grandiflorus:1.0):1.0):1.0,(Tristerix_pubescens:1.0,Tristerix_peytonii:1.0):1.0):1.0,Tristerix_verticillatus:1.0):1.0):1.0):1.0):1.0):1.0):1.0,(Tupeia_antarctica:1.0,((((Amylotheca_duthieana:1.0,((Lepidaria_sp_Nickrent_4044:1.0,(Macrosolen_melintangensis:1.0,Macrosolen_cochinchinensis:1.0):1.0):1.0,(Decaisnina_triflora:1.0,((Decaisnina_congesta:1.0,Decaisnina_signata:1.0):1.0,Decaisnina_brittenii:1.0):1.0):1.0):1.0):1.0,(Lepidaria_oviceps:1.0,Loxanthera_speciosa:1.0):1.0):1.0,((Lysiana_maritima:1.0,Lysiana_filifolia:1.0):1.0,Amylotheca_subumbellata:1.0):1.0):1.0,(Alepis_flavida:1.0,Peraxilla_tetrapetala:1.0):1.0):1.0):1.0):1.0,((((Loranthus_grewingkii:1.0,Loranthus_europaeus:1.0):1.0,Loranthus_odoratus:1.0):1.0,Cecarria_obtusifolia:1.0):1.0,(Ileostylus_micranthus:1.0,(Muellerina_celastroides:1.0,Muellerina_eucalyptoides:1.0):1.0):1.0):1.0):1.0):1.0):1.0,(((Benthamina_alyxifolia:1.0,(((Diplatia_furcata:1.0,(Diplatia_grandibractea:1.0,Amyema_cambagei:1.0):1.0):1.0,Amyema_glabra:1.0):1.0,Dactyliophora_novaeguineae:1.0):1.0):1.0,(Helicanthes_elastica:1.0,Amyema_queenslandica:1.0):1.0):1.0,Sogerianthe_sessiflora:1.0):1.0):1.0):1.0):1.0,((Helixanthera_coccinea:1.0,((Dendrophthoe_curvata:1.0,(Dendrophthoe_vitellina:1.0,Dendrophthoe_longituba:1.0):1.0):1.0,Dendrophthoe_constricta:1.0):1.0):1.0,Tolypanthus_involucratus:1.0):1.0):1.0,(Socratina_bemarivensis:1.0,(Baratranthus_axanthus:1.0,Vanwykia_remota:1.0):1.0):1.0):1.0,Oedina_pendens:1.0):1.0,((Berhautia_senegalensis:1.0,(Englerina_ramulosa:1.0,Tapinanthus_constrictiflorus:1.0):1.0):1.0,(Agelanthus_sansibarensis:1.0,((Oncocalyx_sulfureus:1.0,Oncella_ambigua:1.0):1.0,Oncocalyx_schimperi:1.0):1.0):1.0):1.0,Actinanthella_menyharthii:1.0);
[84] tree 't84'=[&R] ((((Oncocalyx_schimperi:1.0,(Englerina_ramulosa:1.0,Tapinanthus_constrictiflorus:1.0):1.0):1.0,(Agelanthus_sansibarensis:1.0,(Oncocalyx_sulfureus:1.0,Oncella_ambigua:1.0):1.0):1.0):1.0,(((((((((Dendrophthoe_vitellina:1.0,Dendrophthoe_longituba:1.0):1.0,Dendrophthoe_constricta:1.0):1.0,Helixanthera_coccinea:1.0):1.0,Dendrophthoe_curvata:1.0):1.0,Tolypanthus_involucratus:1.0):1.0,(((Helixanthera_parasitica:1.0,(Taxillus_chinensis:1.0,((Scurrula_ferruginea:1.0,Scurrula_parasitica:1.0):1.0,Scurrula_pulverulenta:1.0):1.0):1.0):1.0,Helixanthera_cylindrica:1.0):1.0,(((Baratranthus_axanthus:1.0,(Plicosepalus_curviflorus:1.0,Phragmanthera_regularis:1.0):1.0):1.0,(((((((Cladocolea_gracilis:1.0,(((((Struthanthus_orbicularis:1.0,Struthanthus_oerstedii:1.0):1.0,(Cladocolea_mcvaughii:1.0,Cladocolea_cupulata:1.0):1.0):1.0,Psittacanthus_schiedeanus:1.0):1.0,Struthanthus_sp_RE_5128_1:1.0):1.0,Struthanthus_woodsonii:1.0):1.0):1.0,(((Oryctanthus_occidentalis:1.0,Dendropemon_bicolor:1.0):1.0,Passovia_pyrifolia:1.0):1.0,(Tripodanthus_acutifolius:1.0,(Tripodanthus_belmirensis:1.0,Tripodanthus_flagellaris:1.0):1.0):1.0):1.0):1.0,(Psittacanthus_calyculatus:1.0,Phthirusa_inorna:1.0):1.0):1.0,((Ligaria_cuneifolia:1.0,Desmaria_mutabilis:1.0):1.0,(Notanthera_heterophylla:1.0,Tupeia_antarctica:1.0):1.0):1.0):1.0,(((((((Lepidaria_sp_Nickrent_4044:1.0,(Macrosolen_melintangensis:1.0,Macrosolen_cochinchinensis:1.0):1.0):1.0,(Decaisnina_triflora:1.0,((Decaisnina_congesta:1.0,Decaisnina_signata:1.0):1.0,Decaisnina_brittenii:1.0):1.0):1.0):1.0,(Lepidaria_oviceps:1.0,Loxanthera_speciosa:1.0):1.0):1.0,((Lysiana_maritima:1.0,Lysiana_filifolia:1.0):1.0,Amylotheca_subumbellata:1.0):1.0):1.0,Amylotheca_duthieana:1.0):1.0,(Alepis_flavida:1.0,Peraxilla_tetrapetala:1.0):1.0):1.0,(Nuytsia_floribunda:1.0,(Gaiadendron_punctatum:1.0,Atkinsonia_ligustrina:1.0):1.0):1.0):1.0):1.0,((Tristerix_penduliflorus:1.0,(Tristerix_aphyllus:1.0,Tristerix_corymbosus:1.0):1.0):1.0,(((Tristerix_peruvianus:1.0,Tristerix_chodatianus:1.0):1.0,((Tristerix_peytonii:1.0,Tristerix_pubescens:1.0):1.0,(Tristerix_longebracteatus:1.0,Tristerix_grandiflorus:1.0):1.0):1.0):1.0,Tristerix_verticillatus:1.0):1.0):1.0):1.0,((((Loranthus_grewingkii:1.0,Loranthus_europaeus:1.0):1.0,Loranthus_odoratus:1.0):1.0,Cecarria_obtusifolia:1.0):1.0,(Ileostylus_micranthus:1.0,(Muellerina_celastroides:1.0,Muellerina_eucalyptoides:1.0):1.0):1.0):1.0):1.0):1.0,(((Benthamina_alyxifolia:1.0,((((Diplatia_furcata:1.0,Diplatia_grandibractea:1.0):1.0,Amyema_glabra:1.0):1.0,Amyema_cambagei:1.0):1.0,Dactyliophora_novaeguineae:1.0):1.0):1.0,(Helicanthes_elastica:1.0,Amyema_queenslandica:1.0):1.0):1.0,Sogerianthe_sessiflora:1.0):1.0):1.0):1.0):1.0,((Bakerella_sp_Nickrent_4161:1.0,Plicosepalus_sagittifolius:1.0):1.0,((Moquiniella_rubra:1.0,((Phragmanthera_crassicaulis:1.0,Globimetula_dinklagei:1.0):1.0,(((Erianthemum_dregei:1.0,Spragueanella_rhamnifolia:1.0):1.0,(Oliverella_rubroviridis:1.0,Tapinanthus_sp_OM825:1.0):1.0):1.0,Emelianthe_panganensis:1.0):1.0):1.0):1.0,Septulina_glauca:1.0):1.0):1.0):1.0,(Socratina_bemarivensis:1.0,Vanwykia_remota:1.0):1.0):1.0,Oedina_pendens:1.0):1.0):1.0,Berhautia_senegalensis:1.0,Actinanthella_menyharthii:1.0);
[85] tree 't85'=[&R] ((Oedina_pendens:1.0,(((((((Dendrophthoe_vitellina:1.0,Dendrophthoe_longituba:1.0):1.0,Dendrophthoe_constricta:1.0):1.0,Helixanthera_coccinea:1.0):1.0,Dendrophthoe_curvata:1.0):1.0,Tolypanthus_involucratus:1.0):1.0,(((Moquiniella_rubra:1.0,((Phragmanthera_crassicaulis:1.0,Phragmanthera_regularis:1.0):1.0,((Oliverella_rubroviridis:1.0,(Tapinanthus_sp_OM825:1.0,(Erianthemum_dregei:1.0,Spragueanella_rhamnifolia:1.0):1.0):1.0):1.0,(Globimetula_dinklagei:1.0,Emelianthe_panganensis:1.0):1.0):1.0):1.0):1.0,(((Plicosepalus_curviflorus:1.0,(Taxillus_chinensis:1.0,((Scurrula_ferruginea:1.0,Scurrula_parasitica:1.0):1.0,Scurrula_pulverulenta:1.0):1.0):1.0):1.0,(((((((Notanthera_heterophylla:1.0,(Ligaria_cuneifolia:1.0,((((((Cladocolea_mcvaughii:1.0,Cladocolea_cupulata:1.0):1.0,(Cladocolea_gracilis:1.0,Struthanthus_woodsonii:1.0):1.0):1.0,(((Struthanthus_orbicularis:1.0,Struthanthus_oerstedii:1.0):1.0,Struthanthus_sp_RE_5128_1:1.0):1.0,Psittacanthus_schiedeanus:1.0):1.0):1.0,((Oryctanthus_occidentalis:1.0,Dendropemon_bicolor:1.0):1.0,Passovia_pyrifolia:1.0):1.0):1.0,((Tripodanthus_acutifolius:1.0,(Tripodanthus_belmirensis:1.0,Tripodanthus_flagellaris:1.0):1.0):1.0,Phthirusa_inorna:1.0):1.0):1.0,Psittacanthus_calyculatus:1.0):1.0):1.0):1.0,(Lepidaria_oviceps:1.0,((((Tristerix_peruvianus:1.0,Tristerix_chodatianus:1.0):1.0,((Tristerix_pubescens:1.0,(Tristerix_longebracteatus:1.0,Tristerix_grandiflorus:1.0):1.0):1.0,Tristerix_peytonii:1.0):1.0):1.0,(Tristerix_verticillatus:1.0,(Tristerix_penduliflorus:1.0,(Tristerix_aphyllus:1.0,Tristerix_corymbosus:1.0):1.0):1.0):1.0):1.0,Desmaria_mutabilis:1.0):1.0):1.0):1.0,((((Amylotheca_duthieana:1.0,((Lepidaria_sp_Nickrent_4044:1.0,(Macrosolen_melintangensis:1.0,Macrosolen_cochinchinensis:1.0):1.0):1.0,(Decaisnina_triflora:1.0,((Decaisnina_congesta:1.0,Decaisnina_signata:1.0):1.0,Decaisnina_brittenii:1.0):1.0):1.0):1.0):1.0,Loxanthera_speciosa:1.0):1.0,((Lysiana_maritima:1.0,Lysiana_filifolia:1.0):1.0,Amylotheca_subumbellata:1.0):1.0):1.0,(Alepis_flavida:1.0,Peraxilla_tetrapetala:1.0):1.0):1.0):1.0,(Gaiadendron_punctatum:1.0,(Atkinsonia_ligustrina:1.0,Nuytsia_floribunda:1.0):1.0):1.0):1.0,Tupeia_antarctica:1.0):1.0,((((Loranthus_grewingkii:1.0,Loranthus_europaeus:1.0):1.0,Loranthus_odoratus:1.0):1.0,Cecarria_obtusifolia:1.0):1.0,(Ileostylus_micranthus:1.0,(Muellerina_celastroides:1.0,Muellerina_eucalyptoides:1.0):1.0):1.0):1.0):1.0,Helixanthera_cylindrica:1.0):1.0):1.0,(((Benthamina_alyxifolia:1.0,((((Diplatia_furcata:1.0,Diplatia_grandibractea:1.0):1.0,Amyema_glabra:1.0):1.0,Amyema_cambagei:1.0):1.0,Dactyliophora_novaeguineae:1.0):1.0):1.0,(Helicanthes_elastica:1.0,Amyema_queenslandica:1.0):1.0):1.0,Sogerianthe_sessiflora:1.0):1.0):1.0):1.0,((Plicosepalus_sagittifolius:1.0,Vanwykia_remota:1.0):1.0,((Septulina_glauca:1.0,Bakerella_sp_Nickrent_4161:1.0):1.0,Baratranthus_axanthus:1.0):1.0):1.0):1.0):1.0,(Helixanthera_parasitica:1.0,Socratina_bemarivensis:1.0):1.0):1.0):1.0,((Berhautia_senegalensis:1.0,Englerina_ramulosa:1.0):1.0,(Oncocalyx_schimperi:1.0,((Agelanthus_sansibarensis:1.0,(Oncocalyx_sulfureus:1.0,Oncella_ambigua:1.0):1.0):1.0,Tapinanthus_constrictiflorus:1.0):1.0):1.0):1.0,Actinanthella_menyharthii:1.0);
[86] tree 't86'=[&R] (Berhautia_senegalensis:1.0,((Englerina_ramulosa:1.0,Tapinanthus_constrictiflorus:1.0):1.0,(((Oedina_pendens:1.0,((((Bakerella_sp_Nickrent_4161:1.0,Plicosepalus_sagittifolius:1.0):1.0,(((((Dendrophthoe_vitellina:1.0,Dendrophthoe_longituba:1.0):1.0,Dendrophthoe_constricta:1.0):1.0,(Plicosepalus_curviflorus:1.0,Helixanthera_coccinea:1.0):1.0):1.0,Dendrophthoe_curvata:1.0):1.0,Tolypanthus_involucratus:1.0):1.0):1.0,((Moquiniella_rubra:1.0,(Phragmanthera_crassicaulis:1.0,((Septulina_glauca:1.0,Globimetula_dinklagei:1.0):1.0,(Emelianthe_panganensis:1.0,(Oliverella_rubroviridis:1.0,(Tapinanthus_sp_OM825:1.0,(Erianthemum_dregei:1.0,Spragueanella_rhamnifolia:1.0):1.0):1.0):1.0):1.0):1.0):1.0):1.0,(((Taxillus_chinensis:1.0,((Scurrula_ferruginea:1.0,Scurrula_parasitica:1.0):1.0,Scurrula_pulverulenta:1.0):1.0):1.0,((Phragmanthera_regularis:1.0,((((Gaiadendron_punctatum:1.0,Atkinsonia_ligustrina:1.0):1.0,(Tupeia_antarctica:1.0,(((((((((Struthanthus_woodsonii:1.0,((Struthanthus_orbicularis:1.0,(Psittacanthus_schiedeanus:1.0,Struthanthus_oerstedii:1.0):1.0):1.0,Struthanthus_sp_RE_5128_1:1.0):1.0):1.0,Cladocolea_gracilis:1.0):1.0,(Cladocolea_mcvaughii:1.0,Cladocolea_cupulata:1.0):1.0):1.0,((Oryctanthus_occidentalis:1.0,Dendropemon_bicolor:1.0):1.0,Passovia_pyrifolia:1.0):1.0):1.0,((Tripodanthus_belmirensis:1.0,Tripodanthus_flagellaris:1.0):1.0,(Phthirusa_inorna:1.0,Tripodanthus_acutifolius:1.0):1.0):1.0):1.0,Psittacanthus_calyculatus:1.0):1.0,Notanthera_heterophylla:1.0):1.0,(Ligaria_cuneifolia:1.0,(((Tristerix_peruvianus:1.0,Tristerix_chodatianus:1.0):1.0,((Tristerix_pubescens:1.0,(Tristerix_longebracteatus:1.0,Tristerix_grandiflorus:1.0):1.0):1.0,Tristerix_peytonii:1.0):1.0):1.0,(Tristerix_verticillatus:1.0,(Tristerix_penduliflorus:1.0,(Tristerix_aphyllus:1.0,Tristerix_corymbosus:1.0):1.0):1.0):1.0):1.0):1.0):1.0,(Nuytsia_floribunda:1.0,Desmaria_mutabilis:1.0):1.0):1.0):1.0):1.0,((((Amylotheca_duthieana:1.0,(((Lepidaria_oviceps:1.0,Lepidaria_sp_Nickrent_4044:1.0):1.0,(Macrosolen_melintangensis:1.0,Macrosolen_cochinchinensis:1.0):1.0):1.0,(Decaisnina_triflora:1.0,((Decaisnina_signata:1.0,Decaisnina_congesta:1.0):1.0,Decaisnina_brittenii:1.0):1.0):1.0):1.0):1.0,Loxanthera_speciosa:1.0):1.0,((Lysiana_maritima:1.0,Lysiana_filifolia:1.0):1.0,Amylotheca_subumbellata:1.0):1.0):1.0,(Alepis_flavida:1.0,Peraxilla_tetrapetala:1.0):1.0):1.0):1.0,((((Loranthus_grewingkii:1.0,Loranthus_europaeus:1.0):1.0,Loranthus_odoratus:1.0):1.0,Cecarria_obtusifolia:1.0):1.0,(Helixanthera_parasitica:1.0,(Ileostylus_micranthus:1.0,(Muellerina_celastroides:1.0,Muellerina_eucalyptoides:1.0):1.0):1.0):1.0):1.0):1.0):1.0,(((Benthamina_alyxifolia:1.0,((Amyema_glabra:1.0,(Amyema_cambagei:1.0,(Diplatia_furcata:1.0,Diplatia_grandibractea:1.0):1.0):1.0):1.0,Dactyliophora_novaeguineae:1.0):1.0):1.0,(Helicanthes_elastica:1.0,Amyema_queenslandica:1.0):1.0):1.0,Sogerianthe_sessiflora:1.0):1.0):1.0):1.0,Helixanthera_cylindrica:1.0):1.0):1.0):1.0,(Socratina_bemarivensis:1.0,Vanwykia_remota:1.0):1.0):1.0):1.0,Baratranthus_axanthus:1.0):1.0,((Agelanthus_sansibarensis:1.0,(Oncocalyx_sulfureus:1.0,Oncella_ambigua:1.0):1.0):1.0,Oncocalyx_schimperi:1.0):1.0):1.0):1.0,Actinanthella_menyharthii:1.0);
[87] tree 't87'=[&R] (((((((((Amyema_glabra:1.0,(Diplatia_furcata:1.0,(Diplatia_grandibractea:1.0,Amyema_cambagei:1.0):1.0):1.0):1.0,Dactyliophora_novaeguineae:1.0):1.0,((Helixanthera_parasitica:1.0,(Helicanthes_elastica:1.0,Amyema_queenslandica:1.0):1.0):1.0,Benthamina_alyxifolia:1.0):1.0):1.0,((Helixanthera_cylindrica:1.0,((((((((Amylotheca_duthieana:1.0,(((Lepidaria_oviceps:1.0,Lepidaria_sp_Nickrent_4044:1.0):1.0,(Macrosolen_melintangensis:1.0,Macrosolen_cochinchinensis:1.0):1.0):1.0,(Decaisnina_triflora:1.0,((Decaisnina_signata:1.0,Decaisnina_congesta:1.0):1.0,Decaisnina_brittenii:1.0):1.0):1.0):1.0):1.0,Loxanthera_speciosa:1.0):1.0,((Lysiana_maritima:1.0,Lysiana_filifolia:1.0):1.0,Amylotheca_subumbellata:1.0):1.0):1.0,(Alepis_flavida:1.0,Peraxilla_tetrapetala:1.0):1.0):1.0,(Gaiadendron_punctatum:1.0,(Nuytsia_floribunda:1.0,Atkinsonia_ligustrina:1.0):1.0):1.0):1.0,((((((Phthirusa_inorna:1.0,((Struthanthus_orbicularis:1.0,Struthanthus_oerstedii:1.0):1.0,(((Cladocolea_mcvaughii:1.0,Cladocolea_cupulata:1.0):1.0,(Cladocolea_gracilis:1.0,Struthanthus_sp_RE_5128_1:1.0):1.0):1.0,Struthanthus_woodsonii:1.0):1.0):1.0):1.0,((Tripodanthus_belmirensis:1.0,((Oryctanthus_occidentalis:1.0,Dendropemon_bicolor:1.0):1.0,Passovia_pyrifolia:1.0):1.0):1.0,(Tripodanthus_acutifolius:1.0,Tripodanthus_flagellaris:1.0):1.0):1.0):1.0,Psittacanthus_schiedeanus:1.0):1.0,Psittacanthus_calyculatus:1.0):1.0,((Ligaria_cuneifolia:1.0,((Tristerix_penduliflorus:1.0,(((Tristerix_pubescens:1.0,(Tristerix_longebracteatus:1.0,Tristerix_grandiflorus:1.0):1.0):1.0,(Tristerix_peytonii:1.0,(Tristerix_peruvianus:1.0,Tristerix_chodatianus:1.0):1.0):1.0):1.0,(Tristerix_aphyllus:1.0,Tristerix_corymbosus:1.0):1.0):1.0):1.0,Tristerix_verticillatus:1.0):1.0):1.0,Notanthera_heterophylla:1.0):1.0):1.0,Desmaria_mutabilis:1.0):1.0):1.0,Tupeia_antarctica:1.0):1.0,((Cecarria_obtusifolia:1.0,((Loranthus_grewingkii:1.0,Loranthus_europaeus:1.0):1.0,Loranthus_odoratus:1.0):1.0):1.0,(Ileostylus_micranthus:1.0,(Muellerina_celastroides:1.0,Muellerina_eucalyptoides:1.0):1.0):1.0):1.0):1.0):1.0,(Sogerianthe_sessiflora:1.0,(Taxillus_chinensis:1.0,(Scurrula_ferruginea:1.0,(Scurrula_parasitica:1.0,Scurrula_pulverulenta:1.0):1.0):1.0):1.0):1.0):1.0):1.0,(((((Dendrophthoe_vitellina:1.0,Dendrophthoe_longituba:1.0):1.0,Dendrophthoe_constricta:1.0):1.0,Dendrophthoe_curvata:1.0):1.0,(Tolypanthus_involucratus:1.0,Helixanthera_coccinea:1.0):1.0):1.0,((((Septulina_glauca:1.0,Baratranthus_axanthus:1.0):1.0,Bakerella_sp_Nickrent_4161:1.0):1.0,Plicosepalus_sagittifolius:1.0):1.0,(Moquiniella_rubra:1.0,((((Globimetula_dinklagei:1.0,(Oliverella_rubroviridis:1.0,(Tapinanthus_sp_OM825:1.0,(Erianthemum_dregei:1.0,Spragueanella_rhamnifolia:1.0):1.0):1.0):1.0):1.0,Emelianthe_panganensis:1.0):1.0,Phragmanthera_crassicaulis:1.0):1.0,Phragmanthera_regularis:1.0):1.0):1.0):1.0):1.0):1.0,Vanwykia_remota:1.0):1.0,(Plicosepalus_curviflorus:1.0,Oedina_pendens:1.0):1.0):1.0,Socratina_bemarivensis:1.0):1.0,((Berhautia_senegalensis:1.0,(Agelanthus_sansibarensis:1.0,(Oncocalyx_schimperi:1.0,(Oncocalyx_sulfureus:1.0,Oncella_ambigua:1.0):1.0):1.0):1.0):1.0,(Englerina_ramulosa:1.0,Tapinanthus_constrictiflorus:1.0):1.0):1.0,Actinanthella_menyharthii:1.0);
[88] tree 't88'=[&R] (((Agelanthus_sansibarensis:1.0,(Oncocalyx_sulfureus:1.0,Oncella_ambigua:1.0):1.0):1.0,Oncocalyx_schimperi:1.0):1.0,((Berhautia_senegalensis:1.0,(Englerina_ramulosa:1.0,Tapinanthus_constrictiflorus:1.0):1.0):1.0,(((((((Plicosepalus_curviflorus:1.0,Helixanthera_coccinea:1.0):1.0,((Dendrophthoe_vitellina:1.0,Dendrophthoe_longituba:1.0):1.0,Dendrophthoe_curvata:1.0):1.0):1.0,Tolypanthus_involucratus:1.0):1.0,(((((Helixanthera_parasitica:1.0,Phragmanthera_regularis:1.0):1.0,(((((((Tristerix_penduliflorus:1.0,(((Tristerix_pubescens:1.0,(Tristerix_longebracteatus:1.0,Tristerix_grandiflorus:1.0):1.0):1.0,(Tristerix_peytonii:1.0,(Tristerix_peruvianus:1.0,Tristerix_chodatianus:1.0):1.0):1.0):1.0,(Tristerix_aphyllus:1.0,Tristerix_corymbosus:1.0):1.0):1.0):1.0,Tristerix_verticillatus:1.0):1.0,Tupeia_antarctica:1.0):1.0,(((Notanthera_heterophylla:1.0,((((Amylotheca_duthieana:1.0,(((Lepidaria_oviceps:1.0,Lepidaria_sp_Nickrent_4044:1.0):1.0,(Macrosolen_melintangensis:1.0,Macrosolen_cochinchinensis:1.0):1.0):1.0,(Decaisnina_triflora:1.0,((Decaisnina_signata:1.0,Decaisnina_congesta:1.0):1.0,Decaisnina_brittenii:1.0):1.0):1.0):1.0):1.0,Loxanthera_speciosa:1.0):1.0,((Lysiana_maritima:1.0,Lysiana_filifolia:1.0):1.0,Amylotheca_subumbellata:1.0):1.0):1.0,(Alepis_flavida:1.0,Peraxilla_tetrapetala:1.0):1.0):1.0):1.0,(Gaiadendron_punctatum:1.0,(Nuytsia_floribunda:1.0,Atkinsonia_ligustrina:1.0):1.0):1.0):1.0,Desmaria_mutabilis:1.0):1.0):1.0,((((((Tripodanthus_belmirensis:1.0,Tripodanthus_flagellaris:1.0):1.0,Tripodanthus_acutifolius:1.0):1.0,(Cladocolea_mcvaughii:1.0,Cladocolea_cupulata:1.0):1.0):1.0,(Cladocolea_gracilis:1.0,(((Struthanthus_sp_RE_5128_1:1.0,(Struthanthus_orbicularis:1.0,Struthanthus_oerstedii:1.0):1.0):1.0,Struthanthus_woodsonii:1.0):1.0,Psittacanthus_schiedeanus:1.0):1.0):1.0):1.0,(Phthirusa_inorna:1.0,((Oryctanthus_occidentalis:1.0,Dendropemon_bicolor:1.0):1.0,Passovia_pyrifolia:1.0):1.0):1.0):1.0,Psittacanthus_calyculatus:1.0):1.0):1.0,Ligaria_cuneifolia:1.0):1.0,((Cecarria_obtusifolia:1.0,((Loranthus_grewingkii:1.0,Loranthus_europaeus:1.0):1.0,Loranthus_odoratus:1.0):1.0):1.0,(Ileostylus_micranthus:1.0,(Muellerina_celastroides:1.0,Muellerina_eucalyptoides:1.0):1.0):1.0):1.0):1.0):1.0,(Taxillus_chinensis:1.0,(Scurrula_pulverulenta:1.0,(Scurrula_ferruginea:1.0,Scurrula_parasitica:1.0):1.0):1.0):1.0):1.0,Helixanthera_cylindrica:1.0):1.0,(Sogerianthe_sessiflora:1.0,((Helicanthes_elastica:1.0,Amyema_queenslandica:1.0):1.0,(Benthamina_alyxifolia:1.0,(((Amyema_glabra:1.0,(Diplatia_furcata:1.0,Diplatia_grandibractea:1.0):1.0):1.0,Amyema_cambagei:1.0):1.0,Dactyliophora_novaeguineae:1.0):1.0):1.0):1.0):1.0):1.0):1.0,((((Septulina_glauca:1.0,Baratranthus_axanthus:1.0):1.0,Bakerella_sp_Nickrent_4161:1.0):1.0,Plicosepalus_sagittifolius:1.0):1.0,((Moquiniella_rubra:1.0,((Oliverella_rubroviridis:1.0,(Tapinanthus_sp_OM825:1.0,(Erianthemum_dregei:1.0,Spragueanella_rhamnifolia:1.0):1.0):1.0):1.0,(Emelianthe_panganensis:1.0,(Dendrophthoe_constricta:1.0,Globimetula_dinklagei:1.0):1.0):1.0):1.0):1.0,Phragmanthera_crassicaulis:1.0):1.0):1.0):1.0,(Oedina_pendens:1.0,Vanwykia_remota:1.0):1.0):1.0,Socratina_bemarivensis:1.0):1.0):1.0,Actinanthella_menyharthii:1.0);
[89] tree 't89'=[&R] (((((((Amyema_cambagei:1.0,Plicosepalus_curviflorus:1.0):1.0,(Moquiniella_rubra:1.0,(((Phragmanthera_regularis:1.0,Globimetula_dinklagei:1.0):1.0,((Oliverella_rubroviridis:1.0,(Tapinanthus_sp_OM825:1.0,(Erianthemum_dregei:1.0,Spragueanella_rhamnifolia:1.0):1.0):1.0):1.0,Emelianthe_panganensis:1.0):1.0):1.0,(Septulina_glauca:1.0,Phragmanthera_crassicaulis:1.0):1.0):1.0):1.0):1.0,(((((Helixanthera_parasitica:1.0,(Taxillus_chinensis:1.0,(Scurrula_ferruginea:1.0,(Scurrula_parasitica:1.0,Scurrula_pulverulenta:1.0):1.0):1.0):1.0):1.0,Helixanthera_cylindrica:1.0):1.0,((((((((Tristerix_pubescens:1.0,Tristerix_longebracteatus:1.0):1.0,(Tristerix_grandiflorus:1.0,Tristerix_peytonii:1.0):1.0):1.0,(Tristerix_peruvianus:1.0,Tristerix_chodatianus:1.0):1.0):1.0,(((Tristerix_aphyllus:1.0,Tristerix_corymbosus:1.0):1.0,Tristerix_penduliflorus:1.0):1.0,Tristerix_verticillatus:1.0):1.0):1.0,(((((Gaiadendron_punctatum:1.0,(Nuytsia_floribunda:1.0,Atkinsonia_ligustrina:1.0):1.0):1.0,((((Amylotheca_duthieana:1.0,((Lepidaria_sp_Nickrent_4044:1.0,(Macrosolen_melintangensis:1.0,Macrosolen_cochinchinensis:1.0):1.0):1.0,(Decaisnina_triflora:1.0,((Decaisnina_signata:1.0,Decaisnina_congesta:1.0):1.0,Decaisnina_brittenii:1.0):1.0):1.0):1.0):1.0,(Lepidaria_oviceps:1.0,Loxanthera_speciosa:1.0):1.0):1.0,((Lysiana_maritima:1.0,Lysiana_filifolia:1.0):1.0,Amylotheca_subumbellata:1.0):1.0):1.0,(Alepis_flavida:1.0,Peraxilla_tetrapetala:1.0):1.0):1.0):1.0,Desmaria_mutabilis:1.0):1.0,(Notanthera_heterophylla:1.0,Tupeia_antarctica:1.0):1.0):1.0,(((Phthirusa_inorna:1.0,((Tripodanthus_flagellaris:1.0,Tripodanthus_acutifolius:1.0):1.0,Tripodanthus_belmirensis:1.0):1.0):1.0,((Psittacanthus_schiedeanus:1.0,((Cladocolea_gracilis:1.0,(Struthanthus_woodsonii:1.0,(Struthanthus_sp_RE_5128_1:1.0,(Struthanthus_orbicularis:1.0,Struthanthus_oerstedii:1.0):1.0):1.0):1.0):1.0,(Cladocolea_mcvaughii:1.0,Cladocolea_cupulata:1.0):1.0):1.0):1.0,((Oryctanthus_occidentalis:1.0,Dendropemon_bicolor:1.0):1.0,Passovia_pyrifolia:1.0):1.0):1.0):1.0,Psittacanthus_calyculatus:1.0):1.0):1.0):1.0,Ligaria_cuneifolia:1.0):1.0,((Cecarria_obtusifolia:1.0,((Loranthus_grewingkii:1.0,Loranthus_europaeus:1.0):1.0,Loranthus_odoratus:1.0):1.0):1.0,(Ileostylus_micranthus:1.0,(Muellerina_celastroides:1.0,Muellerina_eucalyptoides:1.0):1.0):1.0):1.0):1.0,(Sogerianthe_sessiflora:1.0,((Helicanthes_elastica:1.0,Amyema_queenslandica:1.0):1.0,(Benthamina_alyxifolia:1.0,((Amyema_glabra:1.0,(Diplatia_furcata:1.0,Diplatia_grandibractea:1.0):1.0):1.0,Dactyliophora_novaeguineae:1.0):1.0):1.0):1.0):1.0):1.0):1.0,((((Dendrophthoe_vitellina:1.0,Dendrophthoe_longituba:1.0):1.0,Dendrophthoe_constricta:1.0):1.0,Helixanthera_coccinea:1.0):1.0,(Dendrophthoe_curvata:1.0,Tolypanthus_involucratus:1.0):1.0):1.0):1.0,(Plicosepalus_sagittifolius:1.0,Bakerella_sp_Nickrent_4161:1.0):1.0):1.0):1.0,((Baratranthus_axanthus:1.0,Vanwykia_remota:1.0):1.0,Socratina_bemarivensis:1.0):1.0):1.0,Oedina_pendens:1.0):1.0,(((Agelanthus_sansibarensis:1.0,(Oncocalyx_sulfureus:1.0,Oncella_ambigua:1.0):1.0):1.0,Oncocalyx_schimperi:1.0):1.0,(Englerina_ramulosa:1.0,Tapinanthus_constrictiflorus:1.0):1.0):1.0):1.0,Berhautia_senegalensis:1.0,Actinanthella_menyharthii:1.0);
[90] tree 't90'=[&R] ((((((((Helixanthera_parasitica:1.0,(Taxillus_chinensis:1.0,(Scurrula_pulverulenta:1.0,(Scurrula_ferruginea:1.0,Scurrula_parasitica:1.0):1.0):1.0):1.0):1.0,Helixanthera_cylindrica:1.0):1.0,(((((Gaiadendron_punctatum:1.0,Atkinsonia_ligustrina:1.0):1.0,((Desmaria_mutabilis:1.0,((((Amylotheca_duthieana:1.0,((Lepidaria_sp_Nickrent_4044:1.0,(Macrosolen_melintangensis:1.0,Macrosolen_cochinchinensis:1.0):1.0):1.0,(Decaisnina_triflora:1.0,((Decaisnina_signata:1.0,Decaisnina_congesta:1.0):1.0,Decaisnina_brittenii:1.0):1.0):1.0):1.0):1.0,(Lepidaria_oviceps:1.0,Loxanthera_speciosa:1.0):1.0):1.0,((Lysiana_maritima:1.0,Lysiana_filifolia:1.0):1.0,Amylotheca_subumbellata:1.0):1.0):1.0,(Alepis_flavida:1.0,Peraxilla_tetrapetala:1.0):1.0):1.0):1.0,(((Notanthera_heterophylla:1.0,((Tristerix_penduliflorus:1.0,((Tristerix_verticillatus:1.0,(((Tristerix_pubescens:1.0,(Tristerix_grandiflorus:1.0,Tristerix_longebracteatus:1.0):1.0):1.0,Tristerix_peytonii:1.0):1.0,(Tristerix_peruvianus:1.0,Tristerix_chodatianus:1.0):1.0):1.0):1.0,(Tristerix_aphyllus:1.0,Tristerix_corymbosus:1.0):1.0):1.0):1.0,Ligaria_cuneifolia:1.0):1.0):1.0,((Phthirusa_inorna:1.0,(Tripodanthus_acutifolius:1.0,(Tripodanthus_belmirensis:1.0,Tripodanthus_flagellaris:1.0):1.0):1.0):1.0,(((Psittacanthus_calyculatus:1.0,(Cladocolea_gracilis:1.0,(((Cladocolea_mcvaughii:1.0,Cladocolea_cupulata:1.0):1.0,Struthanthus_woodsonii:1.0):1.0,(Struthanthus_sp_RE_5128_1:1.0,(Struthanthus_orbicularis:1.0,Struthanthus_oerstedii:1.0):1.0):1.0):1.0):1.0):1.0,Psittacanthus_schiedeanus:1.0):1.0,((Oryctanthus_occidentalis:1.0,Dendropemon_bicolor:1.0):1.0,Passovia_pyrifolia:1.0):1.0):1.0):1.0):1.0,Tupeia_antarctica:1.0):1.0):1.0):1.0,Nuytsia_floribunda:1.0):1.0,((Cecarria_obtusifolia:1.0,((Loranthus_grewingkii:1.0,Loranthus_europaeus:1.0):1.0,Loranthus_odoratus:1.0):1.0):1.0,(Ileostylus_micranthus:1.0,(Muellerina_celastroides:1.0,Muellerina_eucalyptoides:1.0):1.0):1.0):1.0):1.0,(Sogerianthe_sessiflora:1.0,((Helicanthes_elastica:1.0,Amyema_queenslandica:1.0):1.0,(Benthamina_alyxifolia:1.0,((Amyema_cambagei:1.0,(Amyema_glabra:1.0,(Diplatia_furcata:1.0,Diplatia_grandibractea:1.0):1.0):1.0):1.0,Dactyliophora_novaeguineae:1.0):1.0):1.0):1.0):1.0):1.0):1.0,(Tolypanthus_involucratus:1.0,(((Dendrophthoe_longituba:1.0,(Dendrophthoe_constricta:1.0,Dendrophthoe_vitellina:1.0):1.0):1.0,Helixanthera_coccinea:1.0):1.0,Dendrophthoe_curvata:1.0):1.0):1.0):1.0,((Plicosepalus_sagittifolius:1.0,Bakerella_sp_Nickrent_4161:1.0):1.0,(Plicosepalus_curviflorus:1.0,(Moquiniella_rubra:1.0,(((Septulina_glauca:1.0,Phragmanthera_crassicaulis:1.0):1.0,(Phragmanthera_regularis:1.0,Globimetula_dinklagei:1.0):1.0):1.0,((Oliverella_rubroviridis:1.0,(Tapinanthus_sp_OM825:1.0,(Erianthemum_dregei:1.0,Spragueanella_rhamnifolia:1.0):1.0):1.0):1.0,Emelianthe_panganensis:1.0):1.0):1.0):1.0):1.0):1.0):1.0,((Baratranthus_axanthus:1.0,Vanwykia_remota:1.0):1.0,Socratina_bemarivensis:1.0):1.0):1.0,Oedina_pendens:1.0):1.0,((Agelanthus_sansibarensis:1.0,(Oncocalyx_sulfureus:1.0,Oncella_ambigua:1.0):1.0):1.0,((Oncocalyx_schimperi:1.0,Tapinanthus_constrictiflorus:1.0):1.0,(Berhautia_senegalensis:1.0,Englerina_ramulosa:1.0):1.0):1.0):1.0,Actinanthella_menyharthii:1.0);
[91] tree 't91'=[&R] (((((Vanwykia_remota:1.0,(Helixanthera_parasitica:1.0,Socratina_bemarivensis:1.0):1.0):1.0,(((Tolypanthus_involucratus:1.0,(Dendrophthoe_curvata:1.0,(Helixanthera_coccinea:1.0,(Dendrophthoe_constricta:1.0,(Dendrophthoe_vitellina:1.0,Dendrophthoe_longituba:1.0):1.0):1.0):1.0):1.0):1.0,(Bakerella_sp_Nickrent_4161:1.0,Plicosepalus_sagittifolius:1.0):1.0):1.0,((((Plicosepalus_curviflorus:1.0,(Taxillus_chinensis:1.0,(Scurrula_pulverulenta:1.0,(Scurrula_ferruginea:1.0,Scurrula_parasitica:1.0):1.0):1.0):1.0):1.0,(((Helicanthes_elastica:1.0,Amyema_queenslandica:1.0):1.0,((Benthamina_alyxifolia:1.0,(((Amyema_cambagei:1.0,(Diplatia_grandibractea:1.0,Diplatia_furcata:1.0):1.0):1.0,Amyema_glabra:1.0):1.0,Dactyliophora_novaeguineae:1.0):1.0):1.0,Sogerianthe_sessiflora:1.0):1.0):1.0,((((Loranthus_europaeus:1.0,Loranthus_grewingkii:1.0):1.0,(Loranthus_odoratus:1.0,Cecarria_obtusifolia:1.0):1.0):1.0,(Ileostylus_micranthus:1.0,(Muellerina_celastroides:1.0,Muellerina_eucalyptoides:1.0):1.0):1.0):1.0,((((((Psittacanthus_schiedeanus:1.0,((Passovia_pyrifolia:1.0,(Dendropemon_bicolor:1.0,Oryctanthus_occidentalis:1.0):1.0):1.0,Tripodanthus_belmirensis:1.0):1.0):1.0,(Tripodanthus_acutifolius:1.0,(Phthirusa_inorna:1.0,(((Struthanthus_orbicularis:1.0,Struthanthus_oerstedii:1.0):1.0,Cladocolea_gracilis:1.0):1.0,(((Cladocolea_cupulata:1.0,Cladocolea_mcvaughii:1.0):1.0,Struthanthus_woodsonii:1.0):1.0,Struthanthus_sp_RE_5128_1:1.0):1.0):1.0):1.0):1.0):1.0,Psittacanthus_calyculatus:1.0):1.0,Tripodanthus_flagellaris:1.0):1.0,(((Desmaria_mutabilis:1.0,Ligaria_cuneifolia:1.0):1.0,((Tristerix_verticillatus:1.0,Tristerix_penduliflorus:1.0):1.0,(((Tristerix_chodatianus:1.0,Tristerix_peruvianus:1.0):1.0,((Tristerix_pubescens:1.0,(Tristerix_grandiflorus:1.0,Tristerix_longebracteatus:1.0):1.0):1.0,Tristerix_peytonii:1.0):1.0):1.0,(Tristerix_aphyllus:1.0,Tristerix_corymbosus:1.0):1.0):1.0):1.0):1.0,(Tupeia_antarctica:1.0,Notanthera_heterophylla:1.0):1.0):1.0):1.0,(((Alepis_flavida:1.0,Peraxilla_tetrapetala:1.0):1.0,((Amylotheca_subumbellata:1.0,(Lysiana_maritima:1.0,Lysiana_filifolia:1.0):1.0):1.0,((Amylotheca_duthieana:1.0,(((Macrosolen_melintangensis:1.0,Macrosolen_cochinchinensis:1.0):1.0,Lepidaria_sp_Nickrent_4044:1.0):1.0,(Decaisnina_triflora:1.0,((Decaisnina_signata:1.0,Decaisnina_congesta:1.0):1.0,Decaisnina_brittenii:1.0):1.0):1.0):1.0):1.0,(Loxanthera_speciosa:1.0,Lepidaria_oviceps:1.0):1.0):1.0):1.0):1.0,(Nuytsia_floribunda:1.0,(Atkinsonia_ligustrina:1.0,Gaiadendron_punctatum:1.0):1.0):1.0):1.0):1.0):1.0):1.0):1.0,Helixanthera_cylindrica:1.0):1.0,((Phragmanthera_crassicaulis:1.0,(((Globimetula_dinklagei:1.0,Septulina_glauca:1.0):1.0,Emelianthe_panganensis:1.0):1.0,((Erianthemum_dregei:1.0,Spragueanella_rhamnifolia:1.0):1.0,(Oliverella_rubroviridis:1.0,Tapinanthus_sp_OM825:1.0):1.0):1.0):1.0):1.0,(Phragmanthera_regularis:1.0,Moquiniella_rubra:1.0):1.0):1.0):1.0):1.0):1.0,Oedina_pendens:1.0):1.0,Baratranthus_axanthus:1.0):1.0,(((Tapinanthus_constrictiflorus:1.0,Englerina_ramulosa:1.0):1.0,(Oncocalyx_schimperi:1.0,(Agelanthus_sansibarensis:1.0,(Oncella_ambigua:1.0,Oncocalyx_sulfureus:1.0):1.0):1.0):1.0):1.0,Berhautia_senegalensis:1.0):1.0,Actinanthella_menyharthii:1.0);
[92] tree 't92'=[&R] (Berhautia_senegalensis:1.0,(((Agelanthus_sansibarensis:1.0,(Oncella_ambigua:1.0,Oncocalyx_sulfureus:1.0):1.0):1.0,((Tapinanthus_constrictiflorus:1.0,Englerina_ramulosa:1.0):1.0,Oncocalyx_schimperi:1.0):1.0):1.0,(((((Bakerella_sp_Nickrent_4161:1.0,Plicosepalus_sagittifolius:1.0):1.0,((((((Globimetula_dinklagei:1.0,Septulina_glauca:1.0):1.0,(((Erianthemum_dregei:1.0,Spragueanella_rhamnifolia:1.0):1.0,Tapinanthus_sp_OM825:1.0):1.0,Oliverella_rubroviridis:1.0):1.0):1.0,Phragmanthera_crassicaulis:1.0):1.0,Emelianthe_panganensis:1.0):1.0,Phragmanthera_regularis:1.0):1.0,Moquiniella_rubra:1.0):1.0):1.0,(Tolypanthus_involucratus:1.0,(Dendrophthoe_curvata:1.0,(Helixanthera_coccinea:1.0,(Dendrophthoe_constricta:1.0,(Dendrophthoe_vitellina:1.0,Dendrophthoe_longituba:1.0):1.0):1.0):1.0):1.0):1.0):1.0,(((Baratranthus_axanthus:1.0,Vanwykia_remota:1.0):1.0,Socratina_bemarivensis:1.0):1.0,(((Helixanthera_parasitica:1.0,(Taxillus_chinensis:1.0,(Scurrula_pulverulenta:1.0,(Scurrula_ferruginea:1.0,Scurrula_parasitica:1.0):1.0):1.0):1.0):1.0,(((Helicanthes_elastica:1.0,Amyema_queenslandica:1.0):1.0,((Benthamina_alyxifolia:1.0,(Dactyliophora_novaeguineae:1.0,(Amyema_cambagei:1.0,((Diplatia_furcata:1.0,Diplatia_grandibractea:1.0):1.0,Amyema_glabra:1.0):1.0):1.0):1.0):1.0,Sogerianthe_sessiflora:1.0):1.0):1.0,(Plicosepalus_curviflorus:1.0,((((Loranthus_europaeus:1.0,Loranthus_grewingkii:1.0):1.0,(Loranthus_odoratus:1.0,Cecarria_obtusifolia:1.0):1.0):1.0,(Ileostylus_micranthus:1.0,(Muellerina_celastroides:1.0,Muellerina_eucalyptoides:1.0):1.0):1.0):1.0,(((((Notanthera_heterophylla:1.0,(Ligaria_cuneifolia:1.0,(((Tristerix_chodatianus:1.0,Tristerix_peruvianus:1.0):1.0,((Tristerix_grandiflorus:1.0,Tristerix_longebracteatus:1.0):1.0,(Tristerix_peytonii:1.0,Tristerix_pubescens:1.0):1.0):1.0):1.0,((Tristerix_aphyllus:1.0,Tristerix_corymbosus:1.0):1.0,(Tristerix_verticillatus:1.0,Tristerix_penduliflorus:1.0):1.0):1.0):1.0):1.0):1.0,(((Phthirusa_inorna:1.0,(Tripodanthus_acutifolius:1.0,(Tripodanthus_belmirensis:1.0,Tripodanthus_flagellaris:1.0):1.0):1.0):1.0,((Passovia_pyrifolia:1.0,(Dendropemon_bicolor:1.0,Oryctanthus_occidentalis:1.0):1.0):1.0,((Psittacanthus_calyculatus:1.0,((((Cladocolea_cupulata:1.0,Cladocolea_mcvaughii:1.0):1.0,Struthanthus_woodsonii:1.0):1.0,(Cladocolea_gracilis:1.0,Struthanthus_sp_RE_5128_1:1.0):1.0):1.0,(Struthanthus_orbicularis:1.0,Struthanthus_oerstedii:1.0):1.0):1.0):1.0,Psittacanthus_schiedeanus:1.0):1.0):1.0):1.0,Lepidaria_oviceps:1.0):1.0):1.0,Desmaria_mutabilis:1.0):1.0,Tupeia_antarctica:1.0):1.0,(((Alepis_flavida:1.0,Peraxilla_tetrapetala:1.0):1.0,((Amylotheca_duthieana:1.0,(((Macrosolen_melintangensis:1.0,Macrosolen_cochinchinensis:1.0):1.0,Lepidaria_sp_Nickrent_4044:1.0):1.0,(Decaisnina_triflora:1.0,((Decaisnina_congesta:1.0,Decaisnina_signata:1.0):1.0,Decaisnina_brittenii:1.0):1.0):1.0):1.0):1.0,(Loxanthera_speciosa:1.0,(Amylotheca_subumbellata:1.0,(Lysiana_maritima:1.0,Lysiana_filifolia:1.0):1.0):1.0):1.0):1.0):1.0,(Gaiadendron_punctatum:1.0,(Nuytsia_floribunda:1.0,Atkinsonia_ligustrina:1.0):1.0):1.0):1.0):1.0):1.0):1.0):1.0):1.0,Helixanthera_cylindrica:1.0):1.0):1.0):1.0,Oedina_pendens:1.0):1.0):1.0,Actinanthella_menyharthii:1.0);
[93] tree 't93'=[&R] (((Agelanthus_sansibarensis:1.0,(Oncella_ambigua:1.0,Oncocalyx_sulfureus:1.0):1.0):1.0,((Berhautia_senegalensis:1.0,(Tapinanthus_constrictiflorus:1.0,Englerina_ramulosa:1.0):1.0):1.0,Oncocalyx_schimperi:1.0):1.0):1.0,(((Vanwykia_remota:1.0,Socratina_bemarivensis:1.0):1.0,(((((Helixanthera_coccinea:1.0,(Dendrophthoe_constricta:1.0,(Dendrophthoe_vitellina:1.0,Dendrophthoe_longituba:1.0):1.0):1.0):1.0,(Tolypanthus_involucratus:1.0,Dendrophthoe_curvata:1.0):1.0):1.0,Plicosepalus_sagittifolius:1.0):1.0,(Plicosepalus_curviflorus:1.0,((((((Emelianthe_panganensis:1.0,(Globimetula_dinklagei:1.0,Septulina_glauca:1.0):1.0):1.0,(((Erianthemum_dregei:1.0,Spragueanella_rhamnifolia:1.0):1.0,Tapinanthus_sp_OM825:1.0):1.0,Oliverella_rubroviridis:1.0):1.0):1.0,Phragmanthera_crassicaulis:1.0):1.0,Moquiniella_rubra:1.0):1.0,((Baratranthus_axanthus:1.0,((Helixanthera_parasitica:1.0,Phragmanthera_regularis:1.0):1.0,((((Loranthus_europaeus:1.0,Loranthus_grewingkii:1.0):1.0,(Loranthus_odoratus:1.0,Cecarria_obtusifolia:1.0):1.0):1.0,(Ileostylus_micranthus:1.0,(Muellerina_celastroides:1.0,Muellerina_eucalyptoides:1.0):1.0):1.0):1.0,((((Desmaria_mutabilis:1.0,Ligaria_cuneifolia:1.0):1.0,((Notanthera_heterophylla:1.0,(((Tristerix_peytonii:1.0,(Tristerix_chodatianus:1.0,Tristerix_peruvianus:1.0):1.0):1.0,((Tristerix_grandiflorus:1.0,Tristerix_longebracteatus:1.0):1.0,Tristerix_pubescens:1.0):1.0):1.0,(Tristerix_verticillatus:1.0,(Tristerix_penduliflorus:1.0,(Tristerix_aphyllus:1.0,Tristerix_corymbosus:1.0):1.0):1.0):1.0):1.0):1.0,Tupeia_antarctica:1.0):1.0):1.0,((((Tripodanthus_acutifolius:1.0,(Tripodanthus_belmirensis:1.0,Tripodanthus_flagellaris:1.0):1.0):1.0,(Passovia_pyrifolia:1.0,(Dendropemon_bicolor:1.0,Oryctanthus_occidentalis:1.0):1.0):1.0):1.0,((((Struthanthus_sp_RE_5128_1:1.0,((Struthanthus_orbicularis:1.0,(Psittacanthus_schiedeanus:1.0,Struthanthus_oerstedii:1.0):1.0):1.0,(Cladocolea_cupulata:1.0,Cladocolea_mcvaughii:1.0):1.0):1.0):1.0,Struthanthus_woodsonii:1.0):1.0,Cladocolea_gracilis:1.0):1.0,Phthirusa_inorna:1.0):1.0):1.0,Psittacanthus_calyculatus:1.0):1.0):1.0,(((Alepis_flavida:1.0,Peraxilla_tetrapetala:1.0):1.0,((Amylotheca_duthieana:1.0,(((Macrosolen_melintangensis:1.0,Macrosolen_cochinchinensis:1.0):1.0,(Lepidaria_oviceps:1.0,Lepidaria_sp_Nickrent_4044:1.0):1.0):1.0,(Decaisnina_triflora:1.0,((Decaisnina_congesta:1.0,Decaisnina_signata:1.0):1.0,Decaisnina_brittenii:1.0):1.0):1.0):1.0):1.0,(Loxanthera_speciosa:1.0,(Amylotheca_subumbellata:1.0,(Lysiana_maritima:1.0,Lysiana_filifolia:1.0):1.0):1.0):1.0):1.0):1.0,(Gaiadendron_punctatum:1.0,(Nuytsia_floribunda:1.0,Atkinsonia_ligustrina:1.0):1.0):1.0):1.0):1.0):1.0):1.0):1.0,(Taxillus_chinensis:1.0,(Scurrula_pulverulenta:1.0,(Scurrula_ferruginea:1.0,Scurrula_parasitica:1.0):1.0):1.0):1.0):1.0):1.0,(Helixanthera_cylindrica:1.0,(Sogerianthe_sessiflora:1.0,((Helicanthes_elastica:1.0,Amyema_queenslandica:1.0):1.0,(Benthamina_alyxifolia:1.0,(Dactyliophora_novaeguineae:1.0,(Amyema_cambagei:1.0,((Diplatia_furcata:1.0,Diplatia_grandibractea:1.0):1.0,Amyema_glabra:1.0):1.0):1.0):1.0):1.0):1.0):1.0):1.0):1.0):1.0):1.0,Bakerella_sp_Nickrent_4161:1.0):1.0):1.0,Oedina_pendens:1.0):1.0,Actinanthella_menyharthii:1.0);
[94] tree 't94'=[&R] (Berhautia_senegalensis:1.0,((Socratina_bemarivensis:1.0,((((Helixanthera_cylindrica:1.0,((Taxillus_chinensis:1.0,(Scurrula_pulverulenta:1.0,(Scurrula_ferruginea:1.0,Scurrula_parasitica:1.0):1.0):1.0):1.0,(Plicosepalus_curviflorus:1.0,(((Cecarria_obtusifolia:1.0,((Loranthus_europaeus:1.0,Loranthus_grewingkii:1.0):1.0,Loranthus_odoratus:1.0):1.0):1.0,(Ileostylus_micranthus:1.0,(Muellerina_celastroides:1.0,Muellerina_eucalyptoides:1.0):1.0):1.0):1.0,((Gaiadendron_punctatum:1.0,(((Desmaria_mutabilis:1.0,((Ligaria_cuneifolia:1.0,(Notanthera_heterophylla:1.0,((((Tristerix_peytonii:1.0,(Tristerix_chodatianus:1.0,Tristerix_peruvianus:1.0):1.0):1.0,(Tristerix_grandiflorus:1.0,(Tristerix_longebracteatus:1.0,Tristerix_pubescens:1.0):1.0):1.0):1.0,(Tristerix_aphyllus:1.0,Tristerix_corymbosus:1.0):1.0):1.0,(Tristerix_verticillatus:1.0,Tristerix_penduliflorus:1.0):1.0):1.0):1.0):1.0,((((Passovia_pyrifolia:1.0,(Dendropemon_bicolor:1.0,Oryctanthus_occidentalis:1.0):1.0):1.0,(((((Struthanthus_sp_RE_5128_1:1.0,(Struthanthus_orbicularis:1.0,Struthanthus_oerstedii:1.0):1.0):1.0,Struthanthus_woodsonii:1.0):1.0,Cladocolea_gracilis:1.0):1.0,(Cladocolea_cupulata:1.0,Cladocolea_mcvaughii:1.0):1.0):1.0,((Tripodanthus_flagellaris:1.0,(Tripodanthus_acutifolius:1.0,Tripodanthus_belmirensis:1.0):1.0):1.0,Phthirusa_inorna:1.0):1.0):1.0):1.0,Psittacanthus_calyculatus:1.0):1.0,Psittacanthus_schiedeanus:1.0):1.0):1.0):1.0,(((Alepis_flavida:1.0,Peraxilla_tetrapetala:1.0):1.0,(((Amylotheca_subumbellata:1.0,(Lysiana_maritima:1.0,Lysiana_filifolia:1.0):1.0):1.0,(((Macrosolen_melintangensis:1.0,Macrosolen_cochinchinensis:1.0):1.0,Lepidaria_sp_Nickrent_4044:1.0):1.0,(Decaisnina_triflora:1.0,((Decaisnina_congesta:1.0,Decaisnina_signata:1.0):1.0,Decaisnina_brittenii:1.0):1.0):1.0):1.0):1.0,((Lepidaria_oviceps:1.0,Loxanthera_speciosa:1.0):1.0,Amylotheca_duthieana:1.0):1.0):1.0):1.0,Atkinsonia_ligustrina:1.0):1.0):1.0,Tupeia_antarctica:1.0):1.0):1.0,Nuytsia_floribunda:1.0):1.0):1.0):1.0):1.0):1.0,((Phragmanthera_regularis:1.0,(((Emelianthe_panganensis:1.0,Globimetula_dinklagei:1.0):1.0,(((Erianthemum_dregei:1.0,Spragueanella_rhamnifolia:1.0):1.0,Tapinanthus_sp_OM825:1.0):1.0,Oliverella_rubroviridis:1.0):1.0):1.0,Phragmanthera_crassicaulis:1.0):1.0):1.0,Moquiniella_rubra:1.0):1.0):1.0,((Plicosepalus_sagittifolius:1.0,((Septulina_glauca:1.0,(Baratranthus_axanthus:1.0,Bakerella_sp_Nickrent_4161:1.0):1.0):1.0,(Sogerianthe_sessiflora:1.0,((Helixanthera_parasitica:1.0,(Helicanthes_elastica:1.0,Amyema_queenslandica:1.0):1.0):1.0,(Benthamina_alyxifolia:1.0,(Dactyliophora_novaeguineae:1.0,(((Amyema_cambagei:1.0,Diplatia_furcata:1.0):1.0,Diplatia_grandibractea:1.0):1.0,Amyema_glabra:1.0):1.0):1.0):1.0):1.0):1.0):1.0):1.0,(Oedina_pendens:1.0,Vanwykia_remota:1.0):1.0):1.0):1.0,(Tolypanthus_involucratus:1.0,(Dendrophthoe_curvata:1.0,(((Dendrophthoe_vitellina:1.0,Dendrophthoe_longituba:1.0):1.0,Dendrophthoe_constricta:1.0):1.0,Helixanthera_coccinea:1.0):1.0):1.0):1.0):1.0):1.0,((Agelanthus_sansibarensis:1.0,(Oncella_ambigua:1.0,Oncocalyx_sulfureus:1.0):1.0):1.0,((Oncocalyx_schimperi:1.0,Tapinanthus_constrictiflorus:1.0):1.0,Englerina_ramulosa:1.0):1.0):1.0):1.0,Actinanthella_menyharthii:1.0);
[95] tree 't95'=[&R] (((Tapinanthus_constrictiflorus:1.0,Englerina_ramulosa:1.0):1.0,((Agelanthus_sansibarensis:1.0,(Oncocalyx_schimperi:1.0,(Oncella_ambigua:1.0,Oncocalyx_sulfureus:1.0):1.0):1.0):1.0,Berhautia_senegalensis:1.0):1.0):1.0,(Oedina_pendens:1.0,((((Plicosepalus_sagittifolius:1.0,(Baratranthus_axanthus:1.0,Bakerella_sp_Nickrent_4161:1.0):1.0):1.0,((((Taxillus_chinensis:1.0,(Scurrula_pulverulenta:1.0,(Scurrula_ferruginea:1.0,Scurrula_parasitica:1.0):1.0):1.0):1.0,Helixanthera_cylindrica:1.0):1.0,(((Sogerianthe_sessiflora:1.0,((Helicanthes_elastica:1.0,Amyema_queenslandica:1.0):1.0,(Dactyliophora_novaeguineae:1.0,(((Diplatia_furcata:1.0,(Diplatia_grandibractea:1.0,Amyema_cambagei:1.0):1.0):1.0,Amyema_glabra:1.0):1.0,Benthamina_alyxifolia:1.0):1.0):1.0):1.0):1.0,(((Cecarria_obtusifolia:1.0,((Loranthus_europaeus:1.0,Loranthus_grewingkii:1.0):1.0,Loranthus_odoratus:1.0):1.0):1.0,(Ileostylus_micranthus:1.0,(Muellerina_celastroides:1.0,Muellerina_eucalyptoides:1.0):1.0):1.0):1.0,(((Tupeia_antarctica:1.0,((((Tripodanthus_acutifolius:1.0,(Tripodanthus_belmirensis:1.0,Tripodanthus_flagellaris:1.0):1.0):1.0,Phthirusa_inorna:1.0):1.0,((Passovia_pyrifolia:1.0,(Dendropemon_bicolor:1.0,Oryctanthus_occidentalis:1.0):1.0):1.0,(((Psittacanthus_schiedeanus:1.0,Struthanthus_orbicularis:1.0):1.0,Struthanthus_oerstedii:1.0):1.0,((Struthanthus_woodsonii:1.0,(Cladocolea_cupulata:1.0,Cladocolea_mcvaughii:1.0):1.0):1.0,(Cladocolea_gracilis:1.0,Struthanthus_sp_RE_5128_1:1.0):1.0):1.0):1.0):1.0):1.0,Psittacanthus_calyculatus:1.0):1.0):1.0,((Gaiadendron_punctatum:1.0,(Nuytsia_floribunda:1.0,Atkinsonia_ligustrina:1.0):1.0):1.0,((Notanthera_heterophylla:1.0,((Alepis_flavida:1.0,Peraxilla_tetrapetala:1.0):1.0,(((Lepidaria_oviceps:1.0,Loxanthera_speciosa:1.0):1.0,(((Decaisnina_triflora:1.0,((Decaisnina_congesta:1.0,Decaisnina_signata:1.0):1.0,Decaisnina_brittenii:1.0):1.0):1.0,Lepidaria_sp_Nickrent_4044:1.0):1.0,(Amylotheca_duthieana:1.0,(Macrosolen_melintangensis:1.0,Macrosolen_cochinchinensis:1.0):1.0):1.0):1.0):1.0,(Amylotheca_subumbellata:1.0,(Lysiana_maritima:1.0,Lysiana_filifolia:1.0):1.0):1.0):1.0):1.0):1.0,Desmaria_mutabilis:1.0):1.0):1.0):1.0,(Ligaria_cuneifolia:1.0,(((Tristerix_peytonii:1.0,(Tristerix_chodatianus:1.0,Tristerix_peruvianus:1.0):1.0):1.0,((Tristerix_grandiflorus:1.0,Tristerix_longebracteatus:1.0):1.0,Tristerix_pubescens:1.0):1.0):1.0,((Tristerix_penduliflorus:1.0,(Tristerix_aphyllus:1.0,Tristerix_corymbosus:1.0):1.0):1.0,Tristerix_verticillatus:1.0):1.0):1.0):1.0):1.0):1.0):1.0,(Plicosepalus_curviflorus:1.0,Helixanthera_parasitica:1.0):1.0):1.0):1.0,((Phragmanthera_regularis:1.0,(((Emelianthe_panganensis:1.0,Globimetula_dinklagei:1.0):1.0,(((Erianthemum_dregei:1.0,Spragueanella_rhamnifolia:1.0):1.0,Tapinanthus_sp_OM825:1.0):1.0,Oliverella_rubroviridis:1.0):1.0):1.0,Phragmanthera_crassicaulis:1.0):1.0):1.0,(Septulina_glauca:1.0,Moquiniella_rubra:1.0):1.0):1.0):1.0):1.0,(Tolypanthus_involucratus:1.0,(Dendrophthoe_curvata:1.0,(((Dendrophthoe_vitellina:1.0,Dendrophthoe_longituba:1.0):1.0,Dendrophthoe_constricta:1.0):1.0,Helixanthera_coccinea:1.0):1.0):1.0):1.0):1.0,(Socratina_bemarivensis:1.0,Vanwykia_remota:1.0):1.0):1.0):1.0,Actinanthella_menyharthii:1.0);
[96] tree 't96'=[&R] (((Agelanthus_sansibarensis:1.0,(Oncella_ambigua:1.0,Oncocalyx_sulfureus:1.0):1.0):1.0,(Berhautia_senegalensis:1.0,((Oncocalyx_schimperi:1.0,Tapinanthus_constrictiflorus:1.0):1.0,Englerina_ramulosa:1.0):1.0):1.0):1.0,(Oedina_pendens:1.0,(((Helixanthera_cylindrica:1.0,((((Dactyliophora_novaeguineae:1.0,((Diplatia_furcata:1.0,(Diplatia_grandibractea:1.0,Amyema_cambagei:1.0):1.0):1.0,Amyema_glabra:1.0):1.0):1.0,(Benthamina_alyxifolia:1.0,(Helicanthes_elastica:1.0,Amyema_queenslandica:1.0):1.0):1.0):1.0,Sogerianthe_sessiflora:1.0):1.0,((Taxillus_chinensis:1.0,(Scurrula_pulverulenta:1.0,(Scurrula_ferruginea:1.0,Scurrula_parasitica:1.0):1.0):1.0):1.0,(((Cecarria_obtusifolia:1.0,((Loranthus_europaeus:1.0,Loranthus_grewingkii:1.0):1.0,Loranthus_odoratus:1.0):1.0):1.0,(Ileostylus_micranthus:1.0,(Muellerina_celastroides:1.0,Muellerina_eucalyptoides:1.0):1.0):1.0):1.0,((Desmaria_mutabilis:1.0,((Gaiadendron_punctatum:1.0,(Nuytsia_floribunda:1.0,Atkinsonia_ligustrina:1.0):1.0):1.0,((Alepis_flavida:1.0,Peraxilla_tetrapetala:1.0):1.0,((((Amylotheca_subumbellata:1.0,(Lysiana_maritima:1.0,Lysiana_filifolia:1.0):1.0):1.0,((Decaisnina_triflora:1.0,((Decaisnina_congesta:1.0,Decaisnina_signata:1.0):1.0,Decaisnina_brittenii:1.0):1.0):1.0,(Lepidaria_sp_Nickrent_4044:1.0,(Macrosolen_melintangensis:1.0,Macrosolen_cochinchinensis:1.0):1.0):1.0):1.0):1.0,(Lepidaria_oviceps:1.0,Loxanthera_speciosa:1.0):1.0):1.0,Amylotheca_duthieana:1.0):1.0):1.0):1.0):1.0,((((Tripodanthus_acutifolius:1.0,(Tripodanthus_belmirensis:1.0,Tripodanthus_flagellaris:1.0):1.0):1.0,((Passovia_pyrifolia:1.0,(Dendropemon_bicolor:1.0,Oryctanthus_occidentalis:1.0):1.0):1.0,Phthirusa_inorna:1.0):1.0):1.0,(Psittacanthus_calyculatus:1.0,((Struthanthus_sp_RE_5128_1:1.0,(Struthanthus_orbicularis:1.0,(Struthanthus_oerstedii:1.0,Psittacanthus_schiedeanus:1.0):1.0):1.0):1.0,((Cladocolea_cupulata:1.0,Cladocolea_mcvaughii:1.0):1.0,(Struthanthus_woodsonii:1.0,Cladocolea_gracilis:1.0):1.0):1.0):1.0):1.0):1.0,((Notanthera_heterophylla:1.0,Tupeia_antarctica:1.0):1.0,(Ligaria_cuneifolia:1.0,(((Tristerix_peytonii:1.0,(Tristerix_chodatianus:1.0,Tristerix_peruvianus:1.0):1.0):1.0,((Tristerix_grandiflorus:1.0,Tristerix_longebracteatus:1.0):1.0,Tristerix_pubescens:1.0):1.0):1.0,((Tristerix_penduliflorus:1.0,(Tristerix_aphyllus:1.0,Tristerix_corymbosus:1.0):1.0):1.0,Tristerix_verticillatus:1.0):1.0):1.0):1.0):1.0):1.0):1.0):1.0):1.0):1.0):1.0,((((Baratranthus_axanthus:1.0,Bakerella_sp_Nickrent_4161:1.0):1.0,Plicosepalus_sagittifolius:1.0):1.0,(Plicosepalus_curviflorus:1.0,((Septulina_glauca:1.0,Phragmanthera_crassicaulis:1.0):1.0,(Moquiniella_rubra:1.0,((Emelianthe_panganensis:1.0,(Phragmanthera_regularis:1.0,Globimetula_dinklagei:1.0):1.0):1.0,((Erianthemum_dregei:1.0,Spragueanella_rhamnifolia:1.0):1.0,(Tapinanthus_sp_OM825:1.0,Oliverella_rubroviridis:1.0):1.0):1.0):1.0):1.0):1.0):1.0):1.0,(((Dendrophthoe_curvata:1.0,(Dendrophthoe_vitellina:1.0,Dendrophthoe_longituba:1.0):1.0):1.0,Dendrophthoe_constricta:1.0):1.0,(Helixanthera_coccinea:1.0,Tolypanthus_involucratus:1.0):1.0):1.0):1.0):1.0,((Helixanthera_parasitica:1.0,Socratina_bemarivensis:1.0):1.0,Vanwykia_remota:1.0):1.0):1.0):1.0,Actinanthella_menyharthii:1.0);
[97] tree 't97'=[&R] ((Berhautia_senegalensis:1.0,((Oncocalyx_schimperi:1.0,(Agelanthus_sansibarensis:1.0,(Oncella_ambigua:1.0,Oncocalyx_sulfureus:1.0):1.0):1.0):1.0,(Tapinanthus_constrictiflorus:1.0,Englerina_ramulosa:1.0):1.0):1.0):1.0,(Oedina_pendens:1.0,(((((Helixanthera_cylindrica:1.0,(((Dactyliophora_novaeguineae:1.0,((Amyema_cambagei:1.0,(Diplatia_furcata:1.0,Diplatia_grandibractea:1.0):1.0):1.0,Amyema_glabra:1.0):1.0):1.0,(Benthamina_alyxifolia:1.0,(Helicanthes_elastica:1.0,Amyema_queenslandica:1.0):1.0):1.0):1.0,Sogerianthe_sessiflora:1.0):1.0):1.0,(((Emelianthe_panganensis:1.0,((Phragmanthera_crassicaulis:1.0,Phragmanthera_regularis:1.0):1.0,(Globimetula_dinklagei:1.0,(Oliverella_rubroviridis:1.0,((Erianthemum_dregei:1.0,Spragueanella_rhamnifolia:1.0):1.0,Tapinanthus_sp_OM825:1.0):1.0):1.0):1.0):1.0):1.0,(Septulina_glauca:1.0,Moquiniella_rubra:1.0):1.0):1.0,((Taxillus_chinensis:1.0,(Scurrula_pulverulenta:1.0,(Scurrula_ferruginea:1.0,Scurrula_parasitica:1.0):1.0):1.0):1.0,((((Cecarria_obtusifolia:1.0,((Loranthus_europaeus:1.0,Loranthus_grewingkii:1.0):1.0,Loranthus_odoratus:1.0):1.0):1.0,(Ileostylus_micranthus:1.0,(Muellerina_celastroides:1.0,Muellerina_eucalyptoides:1.0):1.0):1.0):1.0,((((((Alepis_flavida:1.0,Peraxilla_tetrapetala:1.0):1.0,(Notanthera_heterophylla:1.0,((Loxanthera_speciosa:1.0,(Lepidaria_oviceps:1.0,(Amylotheca_subumbellata:1.0,(Lysiana_maritima:1.0,Lysiana_filifolia:1.0):1.0):1.0):1.0):1.0,(Amylotheca_duthieana:1.0,((Decaisnina_triflora:1.0,((Decaisnina_congesta:1.0,Decaisnina_signata:1.0):1.0,Decaisnina_brittenii:1.0):1.0):1.0,(Lepidaria_sp_Nickrent_4044:1.0,(Macrosolen_melintangensis:1.0,Macrosolen_cochinchinensis:1.0):1.0):1.0):1.0):1.0):1.0):1.0):1.0,(Desmaria_mutabilis:1.0,(Gaiadendron_punctatum:1.0,(Nuytsia_floribunda:1.0,Atkinsonia_ligustrina:1.0):1.0):1.0):1.0):1.0,Ligaria_cuneifolia:1.0):1.0,(((Psittacanthus_calyculatus:1.0,(((Tripodanthus_acutifolius:1.0,Tripodanthus_belmirensis:1.0):1.0,((Dendropemon_bicolor:1.0,Oryctanthus_occidentalis:1.0):1.0,(Phthirusa_inorna:1.0,Passovia_pyrifolia:1.0):1.0):1.0):1.0,((((Struthanthus_sp_RE_5128_1:1.0,(Struthanthus_orbicularis:1.0,(Struthanthus_oerstedii:1.0,Psittacanthus_schiedeanus:1.0):1.0):1.0):1.0,Struthanthus_woodsonii:1.0):1.0,Cladocolea_gracilis:1.0):1.0,(Cladocolea_cupulata:1.0,Cladocolea_mcvaughii:1.0):1.0):1.0):1.0):1.0,Tripodanthus_flagellaris:1.0):1.0,Tupeia_antarctica:1.0):1.0):1.0,((Tristerix_penduliflorus:1.0,(Tristerix_aphyllus:1.0,Tristerix_corymbosus:1.0):1.0):1.0,(Tristerix_verticillatus:1.0,((Tristerix_chodatianus:1.0,Tristerix_peruvianus:1.0):1.0,((Tristerix_peytonii:1.0,Tristerix_grandiflorus:1.0):1.0,(Tristerix_pubescens:1.0,Tristerix_longebracteatus:1.0):1.0):1.0):1.0):1.0):1.0):1.0):1.0,Plicosepalus_curviflorus:1.0):1.0):1.0):1.0):1.0,((Helixanthera_coccinea:1.0,(Dendrophthoe_curvata:1.0,(Dendrophthoe_constricta:1.0,(Dendrophthoe_vitellina:1.0,Dendrophthoe_longituba:1.0):1.0):1.0):1.0):1.0,Tolypanthus_involucratus:1.0):1.0):1.0,(Bakerella_sp_Nickrent_4161:1.0,Plicosepalus_sagittifolius:1.0):1.0):1.0,((Helixanthera_parasitica:1.0,Socratina_bemarivensis:1.0):1.0,(Baratranthus_axanthus:1.0,Vanwykia_remota:1.0):1.0):1.0):1.0):1.0,Actinanthella_menyharthii:1.0);
[98] tree 't98'=[&R] (((Agelanthus_sansibarensis:1.0,((Oncella_ambigua:1.0,Oncocalyx_sulfureus:1.0):1.0,Oncocalyx_schimperi:1.0):1.0):1.0,((Tapinanthus_constrictiflorus:1.0,Englerina_ramulosa:1.0):1.0,Berhautia_senegalensis:1.0):1.0):1.0,(Oedina_pendens:1.0,(((Tolypanthus_involucratus:1.0,((((Benthamina_alyxifolia:1.0,(Dactyliophora_novaeguineae:1.0,((Amyema_cambagei:1.0,(Diplatia_furcata:1.0,Diplatia_grandibractea:1.0):1.0):1.0,Amyema_glabra:1.0):1.0):1.0):1.0,(Helicanthes_elastica:1.0,Amyema_queenslandica:1.0):1.0):1.0,Sogerianthe_sessiflora:1.0):1.0,(Plicosepalus_sagittifolius:1.0,Bakerella_sp_Nickrent_4161:1.0):1.0):1.0):1.0,(((Moquiniella_rubra:1.0,((Phragmanthera_regularis:1.0,(Emelianthe_panganensis:1.0,(Globimetula_dinklagei:1.0,(Oliverella_rubroviridis:1.0,((Erianthemum_dregei:1.0,Spragueanella_rhamnifolia:1.0):1.0,Tapinanthus_sp_OM825:1.0):1.0):1.0):1.0):1.0):1.0,(Phragmanthera_crassicaulis:1.0,Septulina_glauca:1.0):1.0):1.0):1.0,((((Helixanthera_parasitica:1.0,Taxillus_chinensis:1.0):1.0,(Scurrula_pulverulenta:1.0,(Scurrula_ferruginea:1.0,Scurrula_parasitica:1.0):1.0):1.0):1.0,Plicosepalus_curviflorus:1.0):1.0,(((Cecarria_obtusifolia:1.0,((Loranthus_europaeus:1.0,Loranthus_grewingkii:1.0):1.0,Loranthus_odoratus:1.0):1.0):1.0,(Ileostylus_micranthus:1.0,(Muellerina_celastroides:1.0,Muellerina_eucalyptoides:1.0):1.0):1.0):1.0,((((((Tristerix_pubescens:1.0,(Tristerix_grandiflorus:1.0,Tristerix_longebracteatus:1.0):1.0):1.0,((Tristerix_chodatianus:1.0,Tristerix_peruvianus:1.0):1.0,Tristerix_peytonii:1.0):1.0):1.0,((Tristerix_penduliflorus:1.0,(Tristerix_aphyllus:1.0,Tristerix_corymbosus:1.0):1.0):1.0,Tristerix_verticillatus:1.0):1.0):1.0,Tupeia_antarctica:1.0):1.0,((Gaiadendron_punctatum:1.0,(Nuytsia_floribunda:1.0,Atkinsonia_ligustrina:1.0):1.0):1.0,((((Phthirusa_inorna:1.0,(Cladocolea_gracilis:1.0,((Struthanthus_sp_RE_5128_1:1.0,(Struthanthus_orbicularis:1.0,Struthanthus_oerstedii:1.0):1.0):1.0,((Cladocolea_cupulata:1.0,Cladocolea_mcvaughii:1.0):1.0,Struthanthus_woodsonii:1.0):1.0):1.0):1.0):1.0,(((Dendropemon_bicolor:1.0,Oryctanthus_occidentalis:1.0):1.0,Passovia_pyrifolia:1.0):1.0,(Tripodanthus_acutifolius:1.0,((Tripodanthus_belmirensis:1.0,Psittacanthus_schiedeanus:1.0):1.0,Tripodanthus_flagellaris:1.0):1.0):1.0):1.0):1.0,Psittacanthus_calyculatus:1.0):1.0,(((Alepis_flavida:1.0,Peraxilla_tetrapetala:1.0):1.0,((((Decaisnina_triflora:1.0,((Decaisnina_signata:1.0,Decaisnina_congesta:1.0):1.0,Decaisnina_brittenii:1.0):1.0):1.0,(Lepidaria_sp_Nickrent_4044:1.0,(Macrosolen_melintangensis:1.0,Macrosolen_cochinchinensis:1.0):1.0):1.0):1.0,(Lepidaria_oviceps:1.0,Loxanthera_speciosa:1.0):1.0):1.0,(Amylotheca_duthieana:1.0,(Amylotheca_subumbellata:1.0,(Lysiana_maritima:1.0,Lysiana_filifolia:1.0):1.0):1.0):1.0):1.0):1.0,(Notanthera_heterophylla:1.0,Desmaria_mutabilis:1.0):1.0):1.0):1.0):1.0):1.0,Ligaria_cuneifolia:1.0):1.0):1.0):1.0):1.0,(((Dendrophthoe_curvata:1.0,Helixanthera_coccinea:1.0):1.0,Helixanthera_cylindrica:1.0):1.0,(Dendrophthoe_constricta:1.0,(Dendrophthoe_vitellina:1.0,Dendrophthoe_longituba:1.0):1.0):1.0):1.0):1.0):1.0,(Socratina_bemarivensis:1.0,(Baratranthus_axanthus:1.0,Vanwykia_remota:1.0):1.0):1.0):1.0):1.0,Actinanthella_menyharthii:1.0);
[99] tree 't99'=[&R] (Berhautia_senegalensis:1.0,((Agelanthus_sansibarensis:1.0,(Oncella_ambigua:1.0,(Oncocalyx_sulfureus:1.0,Oncocalyx_schimperi:1.0):1.0):1.0):1.0,((Oedina_pendens:1.0,(((Moquiniella_rubra:1.0,((Phragmanthera_regularis:1.0,(Emelianthe_panganensis:1.0,(Globimetula_dinklagei:1.0,(Oliverella_rubroviridis:1.0,((Erianthemum_dregei:1.0,Spragueanella_rhamnifolia:1.0):1.0,Tapinanthus_sp_OM825:1.0):1.0):1.0):1.0):1.0):1.0,(Phragmanthera_crassicaulis:1.0,Septulina_glauca:1.0):1.0):1.0):1.0,((Bakerella_sp_Nickrent_4161:1.0,((Plicosepalus_curviflorus:1.0,((Taxillus_chinensis:1.0,(Scurrula_pulverulenta:1.0,(Scurrula_ferruginea:1.0,Scurrula_parasitica:1.0):1.0):1.0):1.0,(((Helixanthera_parasitica:1.0,(((Cecarria_obtusifolia:1.0,((Loranthus_europaeus:1.0,Loranthus_grewingkii:1.0):1.0,Loranthus_odoratus:1.0):1.0):1.0,(Ileostylus_micranthus:1.0,(Muellerina_celastroides:1.0,Muellerina_eucalyptoides:1.0):1.0):1.0):1.0,((((Gaiadendron_punctatum:1.0,Atkinsonia_ligustrina:1.0):1.0,((((Phthirusa_inorna:1.0,((Cladocolea_cupulata:1.0,Cladocolea_mcvaughii:1.0):1.0,(Cladocolea_gracilis:1.0,(Struthanthus_woodsonii:1.0,(Struthanthus_sp_RE_5128_1:1.0,(Struthanthus_orbicularis:1.0,Struthanthus_oerstedii:1.0):1.0):1.0):1.0):1.0):1.0):1.0,(((Dendropemon_bicolor:1.0,Oryctanthus_occidentalis:1.0):1.0,Passovia_pyrifolia:1.0):1.0,(Tripodanthus_acutifolius:1.0,((Tripodanthus_belmirensis:1.0,Psittacanthus_schiedeanus:1.0):1.0,Tripodanthus_flagellaris:1.0):1.0):1.0):1.0):1.0,Psittacanthus_calyculatus:1.0):1.0,(((Alepis_flavida:1.0,Peraxilla_tetrapetala:1.0):1.0,(((((Decaisnina_triflora:1.0,((Decaisnina_signata:1.0,Decaisnina_congesta:1.0):1.0,Decaisnina_brittenii:1.0):1.0):1.0,(Lepidaria_sp_Nickrent_4044:1.0,((Macrosolen_melintangensis:1.0,Macrosolen_cochinchinensis:1.0):1.0,Amylotheca_duthieana:1.0):1.0):1.0):1.0,Loxanthera_speciosa:1.0):1.0,(Amylotheca_subumbellata:1.0,(Lysiana_maritima:1.0,Lysiana_filifolia:1.0):1.0):1.0):1.0,Lepidaria_oviceps:1.0):1.0):1.0,(Tupeia_antarctica:1.0,(Notanthera_heterophylla:1.0,Desmaria_mutabilis:1.0):1.0):1.0):1.0):1.0):1.0,(Ligaria_cuneifolia:1.0,((((Tristerix_pubescens:1.0,(Tristerix_grandiflorus:1.0,Tristerix_longebracteatus:1.0):1.0):1.0,(Tristerix_chodatianus:1.0,Tristerix_peruvianus:1.0):1.0):1.0,Tristerix_peytonii:1.0):1.0,((Tristerix_penduliflorus:1.0,(Tristerix_aphyllus:1.0,Tristerix_corymbosus:1.0):1.0):1.0,Tristerix_verticillatus:1.0):1.0):1.0):1.0):1.0,Nuytsia_floribunda:1.0):1.0):1.0):1.0,Helixanthera_cylindrica:1.0):1.0,(((Dactyliophora_novaeguineae:1.0,(Amyema_cambagei:1.0,((Diplatia_furcata:1.0,Diplatia_grandibractea:1.0):1.0,Amyema_glabra:1.0):1.0):1.0):1.0,(Benthamina_alyxifolia:1.0,(Helicanthes_elastica:1.0,Amyema_queenslandica:1.0):1.0):1.0):1.0,Sogerianthe_sessiflora:1.0):1.0):1.0):1.0):1.0,Tolypanthus_involucratus:1.0):1.0):1.0,(Plicosepalus_sagittifolius:1.0,(Helixanthera_coccinea:1.0,((Dendrophthoe_constricta:1.0,(Dendrophthoe_vitellina:1.0,Dendrophthoe_longituba:1.0):1.0):1.0,Dendrophthoe_curvata:1.0):1.0):1.0):1.0):1.0):1.0,(Socratina_bemarivensis:1.0,(Baratranthus_axanthus:1.0,Vanwykia_remota:1.0):1.0):1.0):1.0):1.0,(Tapinanthus_constrictiflorus:1.0,Englerina_ramulosa:1.0):1.0):1.0):1.0,Actinanthella_menyharthii:1.0);
[100] tree 't100'=[&R] (Berhautia_senegalensis:1.0,((Oedina_pendens:1.0,((Bakerella_sp_Nickrent_4161:1.0,((((((((Cecarria_obtusifolia:1.0,((Loranthus_europaeus:1.0,Loranthus_grewingkii:1.0):1.0,Loranthus_odoratus:1.0):1.0):1.0,(Ileostylus_micranthus:1.0,(Muellerina_celastroides:1.0,Muellerina_eucalyptoides:1.0):1.0):1.0):1.0,((((Desmaria_mutabilis:1.0,(((Psittacanthus_schiedeanus:1.0,((Cladocolea_gracilis:1.0,((Struthanthus_woodsonii:1.0,(Struthanthus_sp_RE_5128_1:1.0,(Struthanthus_orbicularis:1.0,Struthanthus_oerstedii:1.0):1.0):1.0):1.0,(Cladocolea_cupulata:1.0,Cladocolea_mcvaughii:1.0):1.0):1.0):1.0,(((Dendropemon_bicolor:1.0,Oryctanthus_occidentalis:1.0):1.0,Passovia_pyrifolia:1.0):1.0,(Phthirusa_inorna:1.0,(Tripodanthus_acutifolius:1.0,(Tripodanthus_belmirensis:1.0,Tripodanthus_flagellaris:1.0):1.0):1.0):1.0):1.0):1.0):1.0,Psittacanthus_calyculatus:1.0):1.0,(((((Tristerix_pubescens:1.0,(Tristerix_grandiflorus:1.0,Tristerix_longebracteatus:1.0):1.0):1.0,((Tristerix_chodatianus:1.0,Tristerix_peruvianus:1.0):1.0,Tristerix_peytonii:1.0):1.0):1.0,((Tristerix_penduliflorus:1.0,(Tristerix_aphyllus:1.0,Tristerix_corymbosus:1.0):1.0):1.0,Tristerix_verticillatus:1.0):1.0):1.0,Notanthera_heterophylla:1.0):1.0,Ligaria_cuneifolia:1.0):1.0):1.0):1.0,Tupeia_antarctica:1.0):1.0,(((Alepis_flavida:1.0,Peraxilla_tetrapetala:1.0):1.0,((((Amylotheca_duthieana:1.0,((Decaisnina_triflora:1.0,((Decaisnina_signata:1.0,Decaisnina_congesta:1.0):1.0,Decaisnina_brittenii:1.0):1.0):1.0,(Lepidaria_sp_Nickrent_4044:1.0,(Macrosolen_melintangensis:1.0,Macrosolen_cochinchinensis:1.0):1.0):1.0):1.0):1.0,Loxanthera_speciosa:1.0):1.0,(Amylotheca_subumbellata:1.0,(Lysiana_maritima:1.0,Lysiana_filifolia:1.0):1.0):1.0):1.0,Lepidaria_oviceps:1.0):1.0):1.0,(Atkinsonia_ligustrina:1.0,Gaiadendron_punctatum:1.0):1.0):1.0):1.0,Nuytsia_floribunda:1.0):1.0):1.0,(((Dactyliophora_novaeguineae:1.0,(Benthamina_alyxifolia:1.0,((Diplatia_furcata:1.0,Diplatia_grandibractea:1.0):1.0,Amyema_glabra:1.0):1.0):1.0):1.0,(Helicanthes_elastica:1.0,Amyema_queenslandica:1.0):1.0):1.0,(Amyema_cambagei:1.0,Sogerianthe_sessiflora:1.0):1.0):1.0):1.0,((Taxillus_chinensis:1.0,(Scurrula_ferruginea:1.0,(Scurrula_parasitica:1.0,Scurrula_pulverulenta:1.0):1.0):1.0):1.0,Helixanthera_parasitica:1.0):1.0):1.0,Helixanthera_cylindrica:1.0):1.0,(Plicosepalus_curviflorus:1.0,(Moquiniella_rubra:1.0,((Phragmanthera_crassicaulis:1.0,Phragmanthera_regularis:1.0):1.0,(((Globimetula_dinklagei:1.0,Septulina_glauca:1.0):1.0,Emelianthe_panganensis:1.0):1.0,(Oliverella_rubroviridis:1.0,((Erianthemum_dregei:1.0,Spragueanella_rhamnifolia:1.0):1.0,Tapinanthus_sp_OM825:1.0):1.0):1.0):1.0):1.0):1.0):1.0):1.0,(((Baratranthus_axanthus:1.0,Vanwykia_remota:1.0):1.0,Plicosepalus_sagittifolius:1.0):1.0,(Tolypanthus_involucratus:1.0,(((Dendrophthoe_constricta:1.0,Helixanthera_coccinea:1.0):1.0,(Dendrophthoe_vitellina:1.0,Dendrophthoe_longituba:1.0):1.0):1.0,Dendrophthoe_curvata:1.0):1.0):1.0):1.0):1.0):1.0,Socratina_bemarivensis:1.0):1.0):1.0,((Agelanthus_sansibarensis:1.0,(Oncella_ambigua:1.0,Oncocalyx_sulfureus:1.0):1.0):1.0,(Oncocalyx_schimperi:1.0,(Tapinanthus_constrictiflorus:1.0,Englerina_ramulosa:1.0):1.0):1.0):1.0):1.0,Actinanthella_menyharthii:1.0);
[101] tree 't101'=[&R] (Socratina_bemarivensis:1.0,(((((Bakerella_sp_Nickrent_4161:1.0,Plicosepalus_sagittifolius:1.0):1.0,((Septulina_glauca:1.0,Moquiniella_rubra:1.0):1.0,(Phragmanthera_crassicaulis:1.0,((Globimetula_dinklagei:1.0,(Oliverella_rubroviridis:1.0,(Tapinanthus_sp_OM825:1.0,(Erianthemum_dregei:1.0,Spragueanella_rhamnifolia:1.0):1.0):1.0):1.0):1.0,Emelianthe_panganensis:1.0):1.0):1.0):1.0):1.0,((Tolypanthus_involucratus:1.0,(Helixanthera_cylindrica:1.0,((((Dendrophthoe_vitellina:1.0,Dendrophthoe_longituba:1.0):1.0,Dendrophthoe_constricta:1.0):1.0,Dendrophthoe_curvata:1.0):1.0,Helixanthera_coccinea:1.0):1.0):1.0):1.0,(((Scurrula_pulverulenta:1.0,(Scurrula_ferruginea:1.0,Scurrula_parasitica:1.0):1.0):1.0,Taxillus_chinensis:1.0):1.0,(((Phragmanthera_regularis:1.0,Helixanthera_parasitica:1.0):1.0,(Plicosepalus_curviflorus:1.0,(Baratranthus_axanthus:1.0,(((Ileostylus_micranthus:1.0,(Muellerina_celastroides:1.0,Muellerina_eucalyptoides:1.0):1.0):1.0,((Loranthus_europaeus:1.0,Loranthus_grewingkii:1.0):1.0,(Cecarria_obtusifolia:1.0,Loranthus_odoratus:1.0):1.0):1.0):1.0,(Gaiadendron_punctatum:1.0,(Tupeia_antarctica:1.0,(Nuytsia_floribunda:1.0,(((Desmaria_mutabilis:1.0,((Peraxilla_tetrapetala:1.0,Alepis_flavida:1.0):1.0,((Amylotheca_subumbellata:1.0,(Lysiana_maritima:1.0,Lysiana_filifolia:1.0):1.0):1.0,((Amylotheca_duthieana:1.0,((Decaisnina_triflora:1.0,((Decaisnina_signata:1.0,Decaisnina_congesta:1.0):1.0,Decaisnina_brittenii:1.0):1.0):1.0,((Macrosolen_melintangensis:1.0,Macrosolen_cochinchinensis:1.0):1.0,Lepidaria_sp_Nickrent_4044:1.0):1.0):1.0):1.0,(Lepidaria_oviceps:1.0,Loxanthera_speciosa:1.0):1.0):1.0):1.0):1.0):1.0,Atkinsonia_ligustrina:1.0):1.0,((Ligaria_cuneifolia:1.0,((((Tristerix_pubescens:1.0,(Tristerix_longebracteatus:1.0,Tristerix_grandiflorus:1.0):1.0):1.0,((Tristerix_chodatianus:1.0,Tristerix_peruvianus:1.0):1.0,Tristerix_peytonii:1.0):1.0):1.0,((Tristerix_aphyllus:1.0,Tristerix_corymbosus:1.0):1.0,(Tristerix_verticillatus:1.0,Tristerix_penduliflorus:1.0):1.0):1.0):1.0,Notanthera_heterophylla:1.0):1.0):1.0,(((Tripodanthus_belmirensis:1.0,(Tripodanthus_acutifolius:1.0,Tripodanthus_flagellaris:1.0):1.0):1.0,(Psittacanthus_calyculatus:1.0,(((Psittacanthus_schiedeanus:1.0,Struthanthus_orbicularis:1.0):1.0,Struthanthus_oerstedii:1.0):1.0,(Struthanthus_woodsonii:1.0,((Cladocolea_mcvaughii:1.0,Cladocolea_cupulata:1.0):1.0,(Cladocolea_gracilis:1.0,Struthanthus_sp_RE_5128_1:1.0):1.0):1.0):1.0):1.0):1.0):1.0,(Phthirusa_inorna:1.0,((Dendropemon_bicolor:1.0,Oryctanthus_occidentalis:1.0):1.0,Passovia_pyrifolia:1.0):1.0):1.0):1.0):1.0):1.0):1.0):1.0):1.0):1.0):1.0):1.0):1.0,(Sogerianthe_sessiflora:1.0,((Dactyliophora_novaeguineae:1.0,((Diplatia_furcata:1.0,(Diplatia_grandibractea:1.0,Amyema_cambagei:1.0):1.0):1.0,Amyema_glabra:1.0):1.0):1.0,(Benthamina_alyxifolia:1.0,(Amyema_queenslandica:1.0,Helicanthes_elastica:1.0):1.0):1.0):1.0):1.0):1.0):1.0):1.0):1.0,(Oedina_pendens:1.0,Vanwykia_remota:1.0):1.0):1.0,((((Oncocalyx_schimperi:1.0,Tapinanthus_constrictiflorus:1.0):1.0,Englerina_ramulosa:1.0):1.0,Berhautia_senegalensis:1.0):1.0,((Oncella_ambigua:1.0,Oncocalyx_sulfureus:1.0):1.0,Agelanthus_sansibarensis:1.0):1.0):1.0):1.0,Actinanthella_menyharthii:1.0);
[102] tree 't102'=[&R] ((Englerina_ramulosa:1.0,Berhautia_senegalensis:1.0):1.0,((Tapinanthus_constrictiflorus:1.0,(Oncocalyx_schimperi:1.0,((Oncella_ambigua:1.0,Oncocalyx_sulfureus:1.0):1.0,Agelanthus_sansibarensis:1.0):1.0):1.0):1.0,((((((((Dendrophthoe_constricta:1.0,Dendrophthoe_vitellina:1.0):1.0,(Dendrophthoe_curvata:1.0,Dendrophthoe_longituba:1.0):1.0):1.0,(Plicosepalus_curviflorus:1.0,Helixanthera_coccinea:1.0):1.0):1.0,Tolypanthus_involucratus:1.0):1.0,((Bakerella_sp_Nickrent_4161:1.0,Plicosepalus_sagittifolius:1.0):1.0,(Phragmanthera_regularis:1.0,(Moquiniella_rubra:1.0,(Phragmanthera_crassicaulis:1.0,(((Erianthemum_dregei:1.0,Spragueanella_rhamnifolia:1.0):1.0,(Oliverella_rubroviridis:1.0,Tapinanthus_sp_OM825:1.0):1.0):1.0,(Emelianthe_panganensis:1.0,(Septulina_glauca:1.0,Globimetula_dinklagei:1.0):1.0):1.0):1.0):1.0):1.0):1.0):1.0):1.0,(((((Helixanthera_parasitica:1.0,(Ileostylus_micranthus:1.0,(Muellerina_celastroides:1.0,Muellerina_eucalyptoides:1.0):1.0):1.0):1.0,((Loranthus_europaeus:1.0,Loranthus_grewingkii:1.0):1.0,(Cecarria_obtusifolia:1.0,Loranthus_odoratus:1.0):1.0):1.0):1.0,((Gaiadendron_punctatum:1.0,((((Peraxilla_tetrapetala:1.0,Alepis_flavida:1.0):1.0,((Amylotheca_duthieana:1.0,(Amylotheca_subumbellata:1.0,(Lysiana_maritima:1.0,Lysiana_filifolia:1.0):1.0):1.0):1.0,(((Decaisnina_triflora:1.0,((Decaisnina_signata:1.0,Decaisnina_congesta:1.0):1.0,Decaisnina_brittenii:1.0):1.0):1.0,((Macrosolen_melintangensis:1.0,Macrosolen_cochinchinensis:1.0):1.0,Lepidaria_sp_Nickrent_4044:1.0):1.0):1.0,(Lepidaria_oviceps:1.0,Loxanthera_speciosa:1.0):1.0):1.0):1.0):1.0,((Desmaria_mutabilis:1.0,((Ligaria_cuneifolia:1.0,((((Tristerix_aphyllus:1.0,Tristerix_corymbosus:1.0):1.0,Tristerix_penduliflorus:1.0):1.0,(Tristerix_verticillatus:1.0,((Tristerix_grandiflorus:1.0,(Tristerix_pubescens:1.0,Tristerix_longebracteatus:1.0):1.0):1.0,((Tristerix_chodatianus:1.0,Tristerix_peruvianus:1.0):1.0,Tristerix_peytonii:1.0):1.0):1.0):1.0):1.0,Notanthera_heterophylla:1.0):1.0):1.0,((Phthirusa_inorna:1.0,(Tripodanthus_belmirensis:1.0,(Tripodanthus_acutifolius:1.0,Tripodanthus_flagellaris:1.0):1.0):1.0):1.0,(((Psittacanthus_calyculatus:1.0,((Cladocolea_mcvaughii:1.0,Cladocolea_cupulata:1.0):1.0,((Struthanthus_sp_RE_5128_1:1.0,(Cladocolea_gracilis:1.0,(Struthanthus_orbicularis:1.0,Struthanthus_oerstedii:1.0):1.0):1.0):1.0,Struthanthus_woodsonii:1.0):1.0):1.0):1.0,Psittacanthus_schiedeanus:1.0):1.0,((Dendropemon_bicolor:1.0,Oryctanthus_occidentalis:1.0):1.0,Passovia_pyrifolia:1.0):1.0):1.0):1.0):1.0):1.0,Tupeia_antarctica:1.0):1.0):1.0,Atkinsonia_ligustrina:1.0):1.0):1.0,Nuytsia_floribunda:1.0):1.0):1.0,(Sogerianthe_sessiflora:1.0,((Dactyliophora_novaeguineae:1.0,((Amyema_cambagei:1.0,(Diplatia_furcata:1.0,Diplatia_grandibractea:1.0):1.0):1.0,Amyema_glabra:1.0):1.0):1.0,(Benthamina_alyxifolia:1.0,(Amyema_queenslandica:1.0,Helicanthes_elastica:1.0):1.0):1.0):1.0):1.0):1.0,(((Scurrula_pulverulenta:1.0,(Scurrula_ferruginea:1.0,Scurrula_parasitica:1.0):1.0):1.0,Taxillus_chinensis:1.0):1.0,Helixanthera_cylindrica:1.0):1.0):1.0):1.0,(Socratina_bemarivensis:1.0,(Baratranthus_axanthus:1.0,Vanwykia_remota:1.0):1.0):1.0):1.0,Oedina_pendens:1.0):1.0):1.0,Actinanthella_menyharthii:1.0);
[103] tree 't103'=[&R] ((Englerina_ramulosa:1.0,Berhautia_senegalensis:1.0):1.0,((Tapinanthus_constrictiflorus:1.0,(Oncocalyx_schimperi:1.0,((Oncella_ambigua:1.0,Oncocalyx_sulfureus:1.0):1.0,Agelanthus_sansibarensis:1.0):1.0):1.0):1.0,(((((Vanwykia_remota:1.0,Bakerella_sp_Nickrent_4161:1.0):1.0,Plicosepalus_sagittifolius:1.0):1.0,((((Helixanthera_cylindrica:1.0,((Scurrula_pulverulenta:1.0,(Scurrula_ferruginea:1.0,Scurrula_parasitica:1.0):1.0):1.0,Taxillus_chinensis:1.0):1.0):1.0,((Baratranthus_axanthus:1.0,(((Ileostylus_micranthus:1.0,(Muellerina_celastroides:1.0,Muellerina_eucalyptoides:1.0):1.0):1.0,((Loranthus_europaeus:1.0,Loranthus_grewingkii:1.0):1.0,(Cecarria_obtusifolia:1.0,Loranthus_odoratus:1.0):1.0):1.0):1.0,((((Peraxilla_tetrapetala:1.0,Alepis_flavida:1.0):1.0,(((Amylotheca_subumbellata:1.0,(Lysiana_maritima:1.0,Lysiana_filifolia:1.0):1.0):1.0,((Amylotheca_duthieana:1.0,((Decaisnina_triflora:1.0,((Decaisnina_signata:1.0,Decaisnina_congesta:1.0):1.0,Decaisnina_brittenii:1.0):1.0):1.0,((Macrosolen_melintangensis:1.0,Macrosolen_cochinchinensis:1.0):1.0,Lepidaria_sp_Nickrent_4044:1.0):1.0):1.0):1.0,Loxanthera_speciosa:1.0):1.0):1.0,Lepidaria_oviceps:1.0):1.0):1.0,((Gaiadendron_punctatum:1.0,(Desmaria_mutabilis:1.0,((Ligaria_cuneifolia:1.0,((((Tristerix_pubescens:1.0,(Tristerix_longebracteatus:1.0,Tristerix_grandiflorus:1.0):1.0):1.0,((Tristerix_chodatianus:1.0,Tristerix_peruvianus:1.0):1.0,Tristerix_peytonii:1.0):1.0):1.0,(((Tristerix_aphyllus:1.0,Tristerix_corymbosus:1.0):1.0,Tristerix_penduliflorus:1.0):1.0,Tristerix_verticillatus:1.0):1.0):1.0,Notanthera_heterophylla:1.0):1.0):1.0,(((Phthirusa_inorna:1.0,(((Dendropemon_bicolor:1.0,Oryctanthus_occidentalis:1.0):1.0,Passovia_pyrifolia:1.0):1.0,(Tripodanthus_acutifolius:1.0,(Tripodanthus_flagellaris:1.0,Tripodanthus_belmirensis:1.0):1.0):1.0):1.0):1.0,((Cladocolea_gracilis:1.0,((Psittacanthus_schiedeanus:1.0,Struthanthus_woodsonii:1.0):1.0,(Struthanthus_sp_RE_5128_1:1.0,(Struthanthus_orbicularis:1.0,Struthanthus_oerstedii:1.0):1.0):1.0):1.0):1.0,(Cladocolea_mcvaughii:1.0,Cladocolea_cupulata:1.0):1.0):1.0):1.0,Psittacanthus_calyculatus:1.0):1.0):1.0):1.0):1.0,(Atkinsonia_ligustrina:1.0,Tupeia_antarctica:1.0):1.0):1.0):1.0,Nuytsia_floribunda:1.0):1.0):1.0):1.0,(Sogerianthe_sessiflora:1.0,((Amyema_queenslandica:1.0,Helicanthes_elastica:1.0):1.0,((Dactyliophora_novaeguineae:1.0,((Amyema_cambagei:1.0,(Diplatia_furcata:1.0,Diplatia_grandibractea:1.0):1.0):1.0,Amyema_glabra:1.0):1.0):1.0,Benthamina_alyxifolia:1.0):1.0):1.0):1.0):1.0):1.0,(((Moquiniella_rubra:1.0,(((Tapinanthus_sp_OM825:1.0,(Spragueanella_rhamnifolia:1.0,Erianthemum_dregei:1.0):1.0):1.0,Oliverella_rubroviridis:1.0):1.0,((Emelianthe_panganensis:1.0,Globimetula_dinklagei:1.0):1.0,Phragmanthera_crassicaulis:1.0):1.0):1.0):1.0,(Plicosepalus_curviflorus:1.0,Phragmanthera_regularis:1.0):1.0):1.0,Septulina_glauca:1.0):1.0):1.0,(((Dendrophthoe_constricta:1.0,(Dendrophthoe_vitellina:1.0,Dendrophthoe_longituba:1.0):1.0):1.0,Dendrophthoe_curvata:1.0):1.0,(Helixanthera_coccinea:1.0,Tolypanthus_involucratus:1.0):1.0):1.0):1.0):1.0,Socratina_bemarivensis:1.0):1.0,(Helixanthera_parasitica:1.0,Oedina_pendens:1.0):1.0):1.0):1.0,Actinanthella_menyharthii:1.0);
[104] tree 't104'=[&R] (Berhautia_senegalensis:1.0,(((Oncocalyx_schimperi:1.0,Englerina_ramulosa:1.0):1.0,Tapinanthus_constrictiflorus:1.0):1.0,(((Oncella_ambigua:1.0,Oncocalyx_sulfureus:1.0):1.0,Agelanthus_sansibarensis:1.0):1.0,(((((((Helixanthera_parasitica:1.0,((Scurrula_ferruginea:1.0,(Scurrula_parasitica:1.0,Scurrula_pulverulenta:1.0):1.0):1.0,Taxillus_chinensis:1.0):1.0):1.0,(Sogerianthe_sessiflora:1.0,((Amyema_queenslandica:1.0,Helicanthes_elastica:1.0):1.0,((Dactyliophora_novaeguineae:1.0,(Amyema_cambagei:1.0,(Amyema_glabra:1.0,(Diplatia_furcata:1.0,Diplatia_grandibractea:1.0):1.0):1.0):1.0):1.0,Benthamina_alyxifolia:1.0):1.0):1.0):1.0):1.0,(Helixanthera_cylindrica:1.0,(((Ileostylus_micranthus:1.0,(Muellerina_celastroides:1.0,Muellerina_eucalyptoides:1.0):1.0):1.0,((Loranthus_europaeus:1.0,Loranthus_grewingkii:1.0):1.0,(Cecarria_obtusifolia:1.0,Loranthus_odoratus:1.0):1.0):1.0):1.0,((((Peraxilla_tetrapetala:1.0,Alepis_flavida:1.0):1.0,(((Lepidaria_oviceps:1.0,Loxanthera_speciosa:1.0):1.0,(Amylotheca_duthieana:1.0,((Decaisnina_triflora:1.0,((Decaisnina_signata:1.0,Decaisnina_congesta:1.0):1.0,Decaisnina_brittenii:1.0):1.0):1.0,((Macrosolen_melintangensis:1.0,Macrosolen_cochinchinensis:1.0):1.0,Lepidaria_sp_Nickrent_4044:1.0):1.0):1.0):1.0):1.0,(Amylotheca_subumbellata:1.0,(Lysiana_maritima:1.0,Lysiana_filifolia:1.0):1.0):1.0):1.0):1.0,((Gaiadendron_punctatum:1.0,(Desmaria_mutabilis:1.0,((Ligaria_cuneifolia:1.0,((((Tristerix_pubescens:1.0,(Tristerix_longebracteatus:1.0,Tristerix_grandiflorus:1.0):1.0):1.0,((Tristerix_chodatianus:1.0,Tristerix_peruvianus:1.0):1.0,Tristerix_peytonii:1.0):1.0):1.0,(((Tristerix_aphyllus:1.0,Tristerix_corymbosus:1.0):1.0,Tristerix_penduliflorus:1.0):1.0,Tristerix_verticillatus:1.0):1.0):1.0,Notanthera_heterophylla:1.0):1.0):1.0,(((((Dendropemon_bicolor:1.0,Oryctanthus_occidentalis:1.0):1.0,Passovia_pyrifolia:1.0):1.0,(Tripodanthus_acutifolius:1.0,(Psittacanthus_schiedeanus:1.0,(Tripodanthus_flagellaris:1.0,Tripodanthus_belmirensis:1.0):1.0):1.0):1.0):1.0,((Cladocolea_gracilis:1.0,(Struthanthus_woodsonii:1.0,(Struthanthus_sp_RE_5128_1:1.0,(Phthirusa_inorna:1.0,(Struthanthus_orbicularis:1.0,Struthanthus_oerstedii:1.0):1.0):1.0):1.0):1.0):1.0,(Cladocolea_mcvaughii:1.0,Cladocolea_cupulata:1.0):1.0):1.0):1.0,Psittacanthus_calyculatus:1.0):1.0):1.0):1.0):1.0,(Atkinsonia_ligustrina:1.0,Tupeia_antarctica:1.0):1.0):1.0):1.0,Nuytsia_floribunda:1.0):1.0):1.0):1.0):1.0,((Plicosepalus_curviflorus:1.0,Moquiniella_rubra:1.0):1.0,(Phragmanthera_regularis:1.0,((Septulina_glauca:1.0,Phragmanthera_crassicaulis:1.0):1.0,(((Tapinanthus_sp_OM825:1.0,(Spragueanella_rhamnifolia:1.0,Erianthemum_dregei:1.0):1.0):1.0,Oliverella_rubroviridis:1.0):1.0,(Emelianthe_panganensis:1.0,Globimetula_dinklagei:1.0):1.0):1.0):1.0):1.0):1.0):1.0,((((Dendrophthoe_curvata:1.0,Helixanthera_coccinea:1.0):1.0,Tolypanthus_involucratus:1.0):1.0,(Dendrophthoe_constricta:1.0,(Dendrophthoe_vitellina:1.0,Dendrophthoe_longituba:1.0):1.0):1.0):1.0,((Baratranthus_axanthus:1.0,Vanwykia_remota:1.0):1.0,(Bakerella_sp_Nickrent_4161:1.0,Plicosepalus_sagittifolius:1.0):1.0):1.0):1.0):1.0,Socratina_bemarivensis:1.0):1.0,Oedina_pendens:1.0):1.0):1.0):1.0,Actinanthella_menyharthii:1.0);
[105] tree 't105'=[&R] ((((((((Scurrula_pulverulenta:1.0,(Scurrula_ferruginea:1.0,Scurrula_parasitica:1.0):1.0):1.0,Taxillus_chinensis:1.0):1.0,(Sogerianthe_sessiflora:1.0,((Dactyliophora_novaeguineae:1.0,(Amyema_glabra:1.0,(Diplatia_furcata:1.0,Diplatia_grandibractea:1.0):1.0):1.0):1.0,((Amyema_cambagei:1.0,(Amyema_queenslandica:1.0,Helicanthes_elastica:1.0):1.0):1.0,Benthamina_alyxifolia:1.0):1.0):1.0):1.0):1.0,(Helixanthera_cylindrica:1.0,((((Ileostylus_micranthus:1.0,(Muellerina_celastroides:1.0,Muellerina_eucalyptoides:1.0):1.0):1.0,((Loranthus_europaeus:1.0,Loranthus_grewingkii:1.0):1.0,(Cecarria_obtusifolia:1.0,Loranthus_odoratus:1.0):1.0):1.0):1.0,(Tupeia_antarctica:1.0,((((Gaiadendron_punctatum:1.0,(Atkinsonia_ligustrina:1.0,Nuytsia_floribunda:1.0):1.0):1.0,((Peraxilla_tetrapetala:1.0,Alepis_flavida:1.0):1.0,((Loxanthera_speciosa:1.0,(Amylotheca_duthieana:1.0,((Decaisnina_triflora:1.0,((Decaisnina_signata:1.0,Decaisnina_congesta:1.0):1.0,Decaisnina_brittenii:1.0):1.0):1.0,((Macrosolen_melintangensis:1.0,Macrosolen_cochinchinensis:1.0):1.0,(Lepidaria_oviceps:1.0,Lepidaria_sp_Nickrent_4044:1.0):1.0):1.0):1.0):1.0):1.0,(Amylotheca_subumbellata:1.0,(Lysiana_maritima:1.0,Lysiana_filifolia:1.0):1.0):1.0):1.0):1.0):1.0,Desmaria_mutabilis:1.0):1.0,((Ligaria_cuneifolia:1.0,(((((Tristerix_peytonii:1.0,Tristerix_pubescens:1.0):1.0,(Tristerix_longebracteatus:1.0,Tristerix_grandiflorus:1.0):1.0):1.0,(Tristerix_chodatianus:1.0,Tristerix_peruvianus:1.0):1.0):1.0,((Tristerix_aphyllus:1.0,Tristerix_corymbosus:1.0):1.0,(Tristerix_penduliflorus:1.0,Tristerix_verticillatus:1.0):1.0):1.0):1.0,Notanthera_heterophylla:1.0):1.0):1.0,(((((Dendropemon_bicolor:1.0,Oryctanthus_occidentalis:1.0):1.0,(Phthirusa_inorna:1.0,Passovia_pyrifolia:1.0):1.0):1.0,(Tripodanthus_acutifolius:1.0,(Tripodanthus_flagellaris:1.0,Tripodanthus_belmirensis:1.0):1.0):1.0):1.0,((Struthanthus_sp_RE_5128_1:1.0,(Struthanthus_orbicularis:1.0,(Psittacanthus_schiedeanus:1.0,Struthanthus_oerstedii:1.0):1.0):1.0):1.0,((Struthanthus_woodsonii:1.0,(Cladocolea_mcvaughii:1.0,Cladocolea_cupulata:1.0):1.0):1.0,Cladocolea_gracilis:1.0):1.0):1.0):1.0,Psittacanthus_calyculatus:1.0):1.0):1.0):1.0):1.0):1.0,Helixanthera_parasitica:1.0):1.0):1.0):1.0,((Dendrophthoe_curvata:1.0,(Helixanthera_coccinea:1.0,(Dendrophthoe_constricta:1.0,(Dendrophthoe_vitellina:1.0,Dendrophthoe_longituba:1.0):1.0):1.0):1.0):1.0,((Socratina_bemarivensis:1.0,(Baratranthus_axanthus:1.0,Vanwykia_remota:1.0):1.0):1.0,((Plicosepalus_curviflorus:1.0,((((Septulina_glauca:1.0,Phragmanthera_crassicaulis:1.0):1.0,(((Tapinanthus_sp_OM825:1.0,(Spragueanella_rhamnifolia:1.0,Erianthemum_dregei:1.0):1.0):1.0,Oliverella_rubroviridis:1.0):1.0,(Emelianthe_panganensis:1.0,Globimetula_dinklagei:1.0):1.0):1.0):1.0,Phragmanthera_regularis:1.0):1.0,Moquiniella_rubra:1.0):1.0):1.0,(Bakerella_sp_Nickrent_4161:1.0,Plicosepalus_sagittifolius:1.0):1.0):1.0):1.0):1.0):1.0,Tolypanthus_involucratus:1.0):1.0,Oedina_pendens:1.0):1.0,((((Englerina_ramulosa:1.0,Tapinanthus_constrictiflorus:1.0):1.0,Oncocalyx_schimperi:1.0):1.0,((Oncella_ambigua:1.0,Oncocalyx_sulfureus:1.0):1.0,Agelanthus_sansibarensis:1.0):1.0):1.0,Berhautia_senegalensis:1.0):1.0,Actinanthella_menyharthii:1.0);
[106] tree 't106'=[&R] ((((Socratina_bemarivensis:1.0,Vanwykia_remota:1.0):1.0,(((((Sogerianthe_sessiflora:1.0,((Helixanthera_parasitica:1.0,(Amyema_queenslandica:1.0,Helicanthes_elastica:1.0):1.0):1.0,(Benthamina_alyxifolia:1.0,(Dactyliophora_novaeguineae:1.0,(Amyema_glabra:1.0,(Amyema_cambagei:1.0,(Diplatia_furcata:1.0,Diplatia_grandibractea:1.0):1.0):1.0):1.0):1.0):1.0):1.0):1.0,(Plicosepalus_curviflorus:1.0,(Baratranthus_axanthus:1.0,(((Ileostylus_micranthus:1.0,(Muellerina_celastroides:1.0,Muellerina_eucalyptoides:1.0):1.0):1.0,(Cecarria_obtusifolia:1.0,(Loranthus_odoratus:1.0,(Loranthus_europaeus:1.0,Loranthus_grewingkii:1.0):1.0):1.0):1.0):1.0,(((Atkinsonia_ligustrina:1.0,Nuytsia_floribunda:1.0):1.0,Gaiadendron_punctatum:1.0):1.0,(((Peraxilla_tetrapetala:1.0,Alepis_flavida:1.0):1.0,(((Lepidaria_oviceps:1.0,Loxanthera_speciosa:1.0):1.0,(Amylotheca_duthieana:1.0,((Decaisnina_triflora:1.0,((Decaisnina_signata:1.0,Decaisnina_congesta:1.0):1.0,Decaisnina_brittenii:1.0):1.0):1.0,((Macrosolen_melintangensis:1.0,Macrosolen_cochinchinensis:1.0):1.0,Lepidaria_sp_Nickrent_4044:1.0):1.0):1.0):1.0):1.0,(Amylotheca_subumbellata:1.0,(Lysiana_maritima:1.0,Lysiana_filifolia:1.0):1.0):1.0):1.0):1.0,(Tupeia_antarctica:1.0,(Desmaria_mutabilis:1.0,(((Phthirusa_inorna:1.0,(Tripodanthus_acutifolius:1.0,(Tripodanthus_flagellaris:1.0,Tripodanthus_belmirensis:1.0):1.0):1.0):1.0,(Psittacanthus_schiedeanus:1.0,(((((Struthanthus_woodsonii:1.0,(Struthanthus_sp_RE_5128_1:1.0,(Struthanthus_orbicularis:1.0,Struthanthus_oerstedii:1.0):1.0):1.0):1.0,Cladocolea_gracilis:1.0):1.0,(Cladocolea_mcvaughii:1.0,Cladocolea_cupulata:1.0):1.0):1.0,Psittacanthus_calyculatus:1.0):1.0,((Dendropemon_bicolor:1.0,Oryctanthus_occidentalis:1.0):1.0,Passovia_pyrifolia:1.0):1.0):1.0):1.0):1.0,((Ligaria_cuneifolia:1.0,(((Tristerix_verticillatus:1.0,((Tristerix_pubescens:1.0,(Tristerix_longebracteatus:1.0,Tristerix_grandiflorus:1.0):1.0):1.0,(Tristerix_peytonii:1.0,(Tristerix_chodatianus:1.0,Tristerix_peruvianus:1.0):1.0):1.0):1.0):1.0,(Tristerix_aphyllus:1.0,Tristerix_corymbosus:1.0):1.0):1.0,Tristerix_penduliflorus:1.0):1.0):1.0,Notanthera_heterophylla:1.0):1.0):1.0):1.0):1.0):1.0):1.0):1.0):1.0):1.0):1.0,(((Scurrula_pulverulenta:1.0,(Scurrula_ferruginea:1.0,Scurrula_parasitica:1.0):1.0):1.0,Taxillus_chinensis:1.0):1.0,Helixanthera_cylindrica:1.0):1.0):1.0,((((((Tapinanthus_sp_OM825:1.0,(Spragueanella_rhamnifolia:1.0,Erianthemum_dregei:1.0):1.0):1.0,Oliverella_rubroviridis:1.0):1.0,(Septulina_glauca:1.0,Emelianthe_panganensis:1.0):1.0):1.0,((Globimetula_dinklagei:1.0,Phragmanthera_regularis:1.0):1.0,Phragmanthera_crassicaulis:1.0):1.0):1.0,Moquiniella_rubra:1.0):1.0,(Bakerella_sp_Nickrent_4161:1.0,Plicosepalus_sagittifolius:1.0):1.0):1.0):1.0,(Tolypanthus_involucratus:1.0,(Dendrophthoe_curvata:1.0,(Helixanthera_coccinea:1.0,(Dendrophthoe_constricta:1.0,(Dendrophthoe_vitellina:1.0,Dendrophthoe_longituba:1.0):1.0):1.0):1.0):1.0):1.0):1.0):1.0,Oedina_pendens:1.0):1.0,((Berhautia_senegalensis:1.0,(Englerina_ramulosa:1.0,Tapinanthus_constrictiflorus:1.0):1.0):1.0,(Oncocalyx_schimperi:1.0,((Oncella_ambigua:1.0,Oncocalyx_sulfureus:1.0):1.0,Agelanthus_sansibarensis:1.0):1.0):1.0):1.0,Actinanthella_menyharthii:1.0);
[107] tree 't107'=[&R] (Berhautia_senegalensis:1.0,((((Englerina_ramulosa:1.0,Tapinanthus_constrictiflorus:1.0):1.0,Oncocalyx_schimperi:1.0):1.0,((Oncella_ambigua:1.0,Oncocalyx_sulfureus:1.0):1.0,Agelanthus_sansibarensis:1.0):1.0):1.0,((Socratina_bemarivensis:1.0,(((Bakerella_sp_Nickrent_4161:1.0,((Baratranthus_axanthus:1.0,Vanwykia_remota:1.0):1.0,Plicosepalus_sagittifolius:1.0):1.0):1.0,((((Helixanthera_parasitica:1.0,((Scurrula_pulverulenta:1.0,(Scurrula_ferruginea:1.0,Scurrula_parasitica:1.0):1.0):1.0,Taxillus_chinensis:1.0):1.0):1.0,((((Ileostylus_micranthus:1.0,(Muellerina_celastroides:1.0,Muellerina_eucalyptoides:1.0):1.0):1.0,(Cecarria_obtusifolia:1.0,(Loranthus_odoratus:1.0,(Loranthus_europaeus:1.0,Loranthus_grewingkii:1.0):1.0):1.0):1.0):1.0,(Nuytsia_floribunda:1.0,(((((Desmaria_mutabilis:1.0,(((((Phthirusa_inorna:1.0,((Tripodanthus_acutifolius:1.0,Tripodanthus_flagellaris:1.0):1.0,Tripodanthus_belmirensis:1.0):1.0):1.0,(((Struthanthus_sp_RE_5128_1:1.0,(Cladocolea_gracilis:1.0,((Cladocolea_mcvaughii:1.0,Cladocolea_cupulata:1.0):1.0,(Struthanthus_orbicularis:1.0,Struthanthus_oerstedii:1.0):1.0):1.0):1.0):1.0,Struthanthus_woodsonii:1.0):1.0,((Dendropemon_bicolor:1.0,Oryctanthus_occidentalis:1.0):1.0,Passovia_pyrifolia:1.0):1.0):1.0):1.0,Psittacanthus_calyculatus:1.0):1.0,Psittacanthus_schiedeanus:1.0):1.0,(Ligaria_cuneifolia:1.0,((((Tristerix_pubescens:1.0,(Tristerix_longebracteatus:1.0,Tristerix_grandiflorus:1.0):1.0):1.0,(Tristerix_peytonii:1.0,(Tristerix_chodatianus:1.0,Tristerix_peruvianus:1.0):1.0):1.0):1.0,(((Tristerix_aphyllus:1.0,Tristerix_corymbosus:1.0):1.0,Tristerix_penduliflorus:1.0):1.0,Tristerix_verticillatus:1.0):1.0):1.0,Notanthera_heterophylla:1.0):1.0):1.0):1.0):1.0,Atkinsonia_ligustrina:1.0):1.0,((Peraxilla_tetrapetala:1.0,Alepis_flavida:1.0):1.0,((Amylotheca_subumbellata:1.0,(Lysiana_maritima:1.0,Lysiana_filifolia:1.0):1.0):1.0,((Loxanthera_speciosa:1.0,(Amylotheca_duthieana:1.0,((Decaisnina_triflora:1.0,((Decaisnina_signata:1.0,Decaisnina_congesta:1.0):1.0,Decaisnina_brittenii:1.0):1.0):1.0,((Macrosolen_melintangensis:1.0,Macrosolen_cochinchinensis:1.0):1.0,Lepidaria_sp_Nickrent_4044:1.0):1.0):1.0):1.0):1.0,Lepidaria_oviceps:1.0):1.0):1.0):1.0):1.0,Gaiadendron_punctatum:1.0):1.0,Tupeia_antarctica:1.0):1.0):1.0):1.0,Helixanthera_cylindrica:1.0):1.0):1.0,(Sogerianthe_sessiflora:1.0,((Amyema_queenslandica:1.0,Helicanthes_elastica:1.0):1.0,(Benthamina_alyxifolia:1.0,(Dactyliophora_novaeguineae:1.0,(Amyema_glabra:1.0,(Amyema_cambagei:1.0,(Diplatia_furcata:1.0,Diplatia_grandibractea:1.0):1.0):1.0):1.0):1.0):1.0):1.0):1.0):1.0,(Plicosepalus_curviflorus:1.0,(((Phragmanthera_crassicaulis:1.0,Septulina_glauca:1.0):1.0,((Emelianthe_panganensis:1.0,(Globimetula_dinklagei:1.0,Phragmanthera_regularis:1.0):1.0):1.0,((Tapinanthus_sp_OM825:1.0,(Spragueanella_rhamnifolia:1.0,Erianthemum_dregei:1.0):1.0):1.0,Oliverella_rubroviridis:1.0):1.0):1.0):1.0,Moquiniella_rubra:1.0):1.0):1.0):1.0):1.0,(Tolypanthus_involucratus:1.0,(((Dendrophthoe_vitellina:1.0,Dendrophthoe_longituba:1.0):1.0,Dendrophthoe_constricta:1.0):1.0,(Helixanthera_coccinea:1.0,Dendrophthoe_curvata:1.0):1.0):1.0):1.0):1.0):1.0,Oedina_pendens:1.0):1.0):1.0,Actinanthella_menyharthii:1.0);
[108] tree 't108'=[&R] (((((Berhautia_senegalensis:1.0,Oncocalyx_schimperi:1.0):1.0,Englerina_ramulosa:1.0):1.0,Tapinanthus_constrictiflorus:1.0):1.0,((Oncella_ambigua:1.0,Oncocalyx_sulfureus:1.0):1.0,Agelanthus_sansibarensis:1.0):1.0):1.0,((Socratina_bemarivensis:1.0,(((((((Helixanthera_coccinea:1.0,(Dendrophthoe_vitellina:1.0,Dendrophthoe_longituba:1.0):1.0):1.0,Dendrophthoe_constricta:1.0):1.0,Dendrophthoe_curvata:1.0):1.0,Tolypanthus_involucratus:1.0):1.0,((((((Phragmanthera_regularis:1.0,((Ileostylus_micranthus:1.0,(Muellerina_celastroides:1.0,Muellerina_eucalyptoides:1.0):1.0):1.0,((Cecarria_obtusifolia:1.0,(Loranthus_odoratus:1.0,(Loranthus_europaeus:1.0,Loranthus_grewingkii:1.0):1.0):1.0):1.0,(((Gaiadendron_punctatum:1.0,(Atkinsonia_ligustrina:1.0,Nuytsia_floribunda:1.0):1.0):1.0,((Peraxilla_tetrapetala:1.0,Alepis_flavida:1.0):1.0,((Amylotheca_subumbellata:1.0,(Lysiana_maritima:1.0,Lysiana_filifolia:1.0):1.0):1.0,((Loxanthera_speciosa:1.0,(Amylotheca_duthieana:1.0,((Decaisnina_triflora:1.0,((Decaisnina_signata:1.0,Decaisnina_congesta:1.0):1.0,Decaisnina_brittenii:1.0):1.0):1.0,((Macrosolen_melintangensis:1.0,Macrosolen_cochinchinensis:1.0):1.0,Lepidaria_sp_Nickrent_4044:1.0):1.0):1.0):1.0):1.0,Lepidaria_oviceps:1.0):1.0):1.0):1.0):1.0,((((((Psittacanthus_calyculatus:1.0,(Struthanthus_sp_RE_5128_1:1.0,((Cladocolea_gracilis:1.0,((Cladocolea_mcvaughii:1.0,Cladocolea_cupulata:1.0):1.0,(Struthanthus_orbicularis:1.0,Struthanthus_oerstedii:1.0):1.0):1.0):1.0,Struthanthus_woodsonii:1.0):1.0):1.0):1.0,((Dendropemon_bicolor:1.0,Oryctanthus_occidentalis:1.0):1.0,Passovia_pyrifolia:1.0):1.0):1.0,Psittacanthus_schiedeanus:1.0):1.0,((Tripodanthus_belmirensis:1.0,Tripodanthus_flagellaris:1.0):1.0,(Tripodanthus_acutifolius:1.0,Phthirusa_inorna:1.0):1.0):1.0):1.0,(Desmaria_mutabilis:1.0,(Ligaria_cuneifolia:1.0,((((Tristerix_peytonii:1.0,Tristerix_pubescens:1.0):1.0,(Tristerix_longebracteatus:1.0,Tristerix_grandiflorus:1.0):1.0):1.0,(Tristerix_chodatianus:1.0,Tristerix_peruvianus:1.0):1.0):1.0,(((Tristerix_aphyllus:1.0,Tristerix_corymbosus:1.0):1.0,Tristerix_penduliflorus:1.0):1.0,Tristerix_verticillatus:1.0):1.0):1.0):1.0):1.0):1.0,(Notanthera_heterophylla:1.0,Tupeia_antarctica:1.0):1.0):1.0):1.0):1.0):1.0):1.0,Plicosepalus_curviflorus:1.0):1.0,(Helixanthera_parasitica:1.0,((Scurrula_pulverulenta:1.0,(Scurrula_ferruginea:1.0,Scurrula_parasitica:1.0):1.0):1.0,Taxillus_chinensis:1.0):1.0):1.0):1.0,Helixanthera_cylindrica:1.0):1.0,(Sogerianthe_sessiflora:1.0,((Amyema_queenslandica:1.0,Helicanthes_elastica:1.0):1.0,(Benthamina_alyxifolia:1.0,(Dactyliophora_novaeguineae:1.0,(Amyema_cambagei:1.0,(Diplatia_furcata:1.0,(Amyema_glabra:1.0,Diplatia_grandibractea:1.0):1.0):1.0):1.0):1.0):1.0):1.0):1.0):1.0,((Moquiniella_rubra:1.0,((Emelianthe_panganensis:1.0,Globimetula_dinklagei:1.0):1.0,((Tapinanthus_sp_OM825:1.0,(Spragueanella_rhamnifolia:1.0,Erianthemum_dregei:1.0):1.0):1.0,Oliverella_rubroviridis:1.0):1.0):1.0):1.0,(Phragmanthera_crassicaulis:1.0,Septulina_glauca:1.0):1.0):1.0):1.0):1.0,(Bakerella_sp_Nickrent_4161:1.0,Plicosepalus_sagittifolius:1.0):1.0):1.0,(Baratranthus_axanthus:1.0,Vanwykia_remota:1.0):1.0):1.0):1.0,Oedina_pendens:1.0):1.0,Actinanthella_menyharthii:1.0);
[109] tree 't109'=[&R] (Berhautia_senegalensis:1.0,((((Englerina_ramulosa:1.0,Tapinanthus_constrictiflorus:1.0):1.0,Oncocalyx_schimperi:1.0):1.0,((Oncella_ambigua:1.0,Oncocalyx_sulfureus:1.0):1.0,Agelanthus_sansibarensis:1.0):1.0):1.0,((((((Helixanthera_coccinea:1.0,(Dendrophthoe_vitellina:1.0,Dendrophthoe_longituba:1.0):1.0):1.0,Dendrophthoe_constricta:1.0):1.0,Dendrophthoe_curvata:1.0):1.0,((((((Scurrula_pulverulenta:1.0,(Scurrula_ferruginea:1.0,Scurrula_parasitica:1.0):1.0):1.0,Taxillus_chinensis:1.0):1.0,Helixanthera_parasitica:1.0):1.0,Helixanthera_cylindrica:1.0):1.0,(Tolypanthus_involucratus:1.0,((((Tupeia_antarctica:1.0,(((Gaiadendron_punctatum:1.0,Atkinsonia_ligustrina:1.0):1.0,(((Amylotheca_subumbellata:1.0,(Lysiana_maritima:1.0,Lysiana_filifolia:1.0):1.0):1.0,((Lepidaria_oviceps:1.0,Loxanthera_speciosa:1.0):1.0,(Amylotheca_duthieana:1.0,((Decaisnina_triflora:1.0,((Decaisnina_signata:1.0,Decaisnina_congesta:1.0):1.0,Decaisnina_brittenii:1.0):1.0):1.0,((Macrosolen_melintangensis:1.0,Macrosolen_cochinchinensis:1.0):1.0,Lepidaria_sp_Nickrent_4044:1.0):1.0):1.0):1.0):1.0):1.0,((Peraxilla_tetrapetala:1.0,Alepis_flavida:1.0):1.0,Notanthera_heterophylla:1.0):1.0):1.0):1.0,((((((((Cladocolea_gracilis:1.0,Struthanthus_sp_RE_5128_1:1.0):1.0,((Cladocolea_mcvaughii:1.0,Cladocolea_cupulata:1.0):1.0,(Struthanthus_orbicularis:1.0,(Psittacanthus_schiedeanus:1.0,Struthanthus_oerstedii:1.0):1.0):1.0):1.0):1.0,Struthanthus_woodsonii:1.0):1.0,((Dendropemon_bicolor:1.0,Oryctanthus_occidentalis:1.0):1.0,Passovia_pyrifolia:1.0):1.0):1.0,((Phthirusa_inorna:1.0,Tripodanthus_acutifolius:1.0):1.0,(Tripodanthus_belmirensis:1.0,Tripodanthus_flagellaris:1.0):1.0):1.0):1.0,Psittacanthus_calyculatus:1.0):1.0,(Ligaria_cuneifolia:1.0,(((((Tristerix_aphyllus:1.0,Tristerix_corymbosus:1.0):1.0,Tristerix_penduliflorus:1.0):1.0,Tristerix_verticillatus:1.0):1.0,(Tristerix_pubescens:1.0,(Tristerix_longebracteatus:1.0,Tristerix_grandiflorus:1.0):1.0):1.0):1.0,(Tristerix_peytonii:1.0,(Tristerix_chodatianus:1.0,Tristerix_peruvianus:1.0):1.0):1.0):1.0):1.0):1.0,Desmaria_mutabilis:1.0):1.0):1.0):1.0,Nuytsia_floribunda:1.0):1.0,((Ileostylus_micranthus:1.0,(Muellerina_celastroides:1.0,Muellerina_eucalyptoides:1.0):1.0):1.0,(Cecarria_obtusifolia:1.0,(Loranthus_odoratus:1.0,(Loranthus_europaeus:1.0,Loranthus_grewingkii:1.0):1.0):1.0):1.0):1.0):1.0,((Benthamina_alyxifolia:1.0,(Dactyliophora_novaeguineae:1.0,(Amyema_glabra:1.0,((Diplatia_grandibractea:1.0,Amyema_cambagei:1.0):1.0,Diplatia_furcata:1.0):1.0):1.0):1.0):1.0,(Sogerianthe_sessiflora:1.0,(Amyema_queenslandica:1.0,Helicanthes_elastica:1.0):1.0):1.0):1.0):1.0):1.0):1.0,(Plicosepalus_curviflorus:1.0,((Phragmanthera_regularis:1.0,(((Emelianthe_panganensis:1.0,((Tapinanthus_sp_OM825:1.0,(Spragueanella_rhamnifolia:1.0,Erianthemum_dregei:1.0):1.0):1.0,Oliverella_rubroviridis:1.0):1.0):1.0,Globimetula_dinklagei:1.0):1.0,Phragmanthera_crassicaulis:1.0):1.0):1.0,Moquiniella_rubra:1.0):1.0):1.0):1.0):1.0,(Plicosepalus_sagittifolius:1.0,((Septulina_glauca:1.0,(Baratranthus_axanthus:1.0,Bakerella_sp_Nickrent_4161:1.0):1.0):1.0,(Oedina_pendens:1.0,Vanwykia_remota:1.0):1.0):1.0):1.0):1.0,Socratina_bemarivensis:1.0):1.0):1.0,Actinanthella_menyharthii:1.0);
[110] tree 't110'=[&R] ((((Oncocalyx_schimperi:1.0,(Oncella_ambigua:1.0,Oncocalyx_sulfureus:1.0):1.0):1.0,Agelanthus_sansibarensis:1.0):1.0,((Englerina_ramulosa:1.0,Tapinanthus_constrictiflorus:1.0):1.0,Berhautia_senegalensis:1.0):1.0):1.0,(((((((Phragmanthera_regularis:1.0,(((((((Peraxilla_tetrapetala:1.0,Alepis_flavida:1.0):1.0,(Notanthera_heterophylla:1.0,(((Amylotheca_subumbellata:1.0,(Lysiana_maritima:1.0,Lysiana_filifolia:1.0):1.0):1.0,((Amylotheca_duthieana:1.0,((Decaisnina_triflora:1.0,((Decaisnina_signata:1.0,Decaisnina_congesta:1.0):1.0,Decaisnina_brittenii:1.0):1.0):1.0,((Macrosolen_melintangensis:1.0,Macrosolen_cochinchinensis:1.0):1.0,Lepidaria_sp_Nickrent_4044:1.0):1.0):1.0):1.0,Loxanthera_speciosa:1.0):1.0):1.0,Lepidaria_oviceps:1.0):1.0):1.0):1.0,(Gaiadendron_punctatum:1.0,Atkinsonia_ligustrina:1.0):1.0):1.0,(((((((Dendropemon_bicolor:1.0,Oryctanthus_occidentalis:1.0):1.0,Passovia_pyrifolia:1.0):1.0,Phthirusa_inorna:1.0):1.0,((Tripodanthus_flagellaris:1.0,(Tripodanthus_acutifolius:1.0,Tripodanthus_belmirensis:1.0):1.0):1.0,((((((Cladocolea_mcvaughii:1.0,Cladocolea_cupulata:1.0):1.0,Struthanthus_oerstedii:1.0):1.0,Struthanthus_orbicularis:1.0):1.0,Struthanthus_sp_RE_5128_1:1.0):1.0,Struthanthus_woodsonii:1.0):1.0,Cladocolea_gracilis:1.0):1.0):1.0):1.0,Psittacanthus_calyculatus:1.0):1.0,Psittacanthus_schiedeanus:1.0):1.0,(Ligaria_cuneifolia:1.0,(Desmaria_mutabilis:1.0,(((Tristerix_aphyllus:1.0,Tristerix_corymbosus:1.0):1.0,(Tristerix_penduliflorus:1.0,Tristerix_verticillatus:1.0):1.0):1.0,((Tristerix_pubescens:1.0,(Tristerix_longebracteatus:1.0,Tristerix_grandiflorus:1.0):1.0):1.0,(Tristerix_peytonii:1.0,(Tristerix_chodatianus:1.0,Tristerix_peruvianus:1.0):1.0):1.0):1.0):1.0):1.0):1.0):1.0):1.0,Tupeia_antarctica:1.0):1.0,Nuytsia_floribunda:1.0):1.0,((Helixanthera_parasitica:1.0,(Ileostylus_micranthus:1.0,(Muellerina_celastroides:1.0,Muellerina_eucalyptoides:1.0):1.0):1.0):1.0,(Cecarria_obtusifolia:1.0,(Loranthus_odoratus:1.0,(Loranthus_europaeus:1.0,Loranthus_grewingkii:1.0):1.0):1.0):1.0):1.0):1.0):1.0,(Plicosepalus_curviflorus:1.0,((Scurrula_pulverulenta:1.0,(Scurrula_ferruginea:1.0,Scurrula_parasitica:1.0):1.0):1.0,Taxillus_chinensis:1.0):1.0):1.0):1.0,Helixanthera_cylindrica:1.0):1.0,(Sogerianthe_sessiflora:1.0,((Benthamina_alyxifolia:1.0,(Amyema_queenslandica:1.0,Helicanthes_elastica:1.0):1.0):1.0,(Dactyliophora_novaeguineae:1.0,((Amyema_glabra:1.0,(Diplatia_grandibractea:1.0,Diplatia_furcata:1.0):1.0):1.0,Amyema_cambagei:1.0):1.0):1.0):1.0):1.0):1.0,(((((Tapinanthus_sp_OM825:1.0,(Spragueanella_rhamnifolia:1.0,Erianthemum_dregei:1.0):1.0):1.0,Oliverella_rubroviridis:1.0):1.0,Phragmanthera_crassicaulis:1.0):1.0,((Septulina_glauca:1.0,Globimetula_dinklagei:1.0):1.0,Emelianthe_panganensis:1.0):1.0):1.0,Moquiniella_rubra:1.0):1.0):1.0,((Plicosepalus_sagittifolius:1.0,((Baratranthus_axanthus:1.0,Bakerella_sp_Nickrent_4161:1.0):1.0,(Oedina_pendens:1.0,Vanwykia_remota:1.0):1.0):1.0):1.0,(Tolypanthus_involucratus:1.0,((((Dendrophthoe_vitellina:1.0,Dendrophthoe_longituba:1.0):1.0,Dendrophthoe_constricta:1.0):1.0,Dendrophthoe_curvata:1.0):1.0,Helixanthera_coccinea:1.0):1.0):1.0):1.0):1.0,Socratina_bemarivensis:1.0):1.0,Actinanthella_menyharthii:1.0);
[111] tree 't111'=[&R] ((Oedina_pendens:1.0,(Socratina_bemarivensis:1.0,((Baratranthus_axanthus:1.0,Vanwykia_remota:1.0):1.0,((Bakerella_sp_Nickrent_4161:1.0,Tolypanthus_involucratus:1.0):1.0,(((Helixanthera_coccinea:1.0,(Dendrophthoe_constricta:1.0,(Dendrophthoe_vitellina:1.0,(Dendrophthoe_curvata:1.0,Dendrophthoe_longituba:1.0):1.0):1.0):1.0):1.0,Plicosepalus_sagittifolius:1.0):1.0,(((Plicosepalus_curviflorus:1.0,Moquiniella_rubra:1.0):1.0,(Phragmanthera_regularis:1.0,((Septulina_glauca:1.0,Phragmanthera_crassicaulis:1.0):1.0,(((Tapinanthus_sp_OM825:1.0,(Erianthemum_dregei:1.0,Spragueanella_rhamnifolia:1.0):1.0):1.0,Oliverella_rubroviridis:1.0):1.0,(Globimetula_dinklagei:1.0,Emelianthe_panganensis:1.0):1.0):1.0):1.0):1.0):1.0,(((Helixanthera_cylindrica:1.0,((((Muellerina_celastroides:1.0,Muellerina_eucalyptoides:1.0):1.0,Ileostylus_micranthus:1.0):1.0,(Cecarria_obtusifolia:1.0,(Loranthus_odoratus:1.0,(Loranthus_grewingkii:1.0,Loranthus_europaeus:1.0):1.0):1.0):1.0):1.0,(((Desmaria_mutabilis:1.0,((Nuytsia_floribunda:1.0,(Gaiadendron_punctatum:1.0,Atkinsonia_ligustrina:1.0):1.0):1.0,(Notanthera_heterophylla:1.0,((((Amylotheca_duthieana:1.0,((Decaisnina_triflora:1.0,((Decaisnina_congesta:1.0,Decaisnina_signata:1.0):1.0,Decaisnina_brittenii:1.0):1.0):1.0,((Macrosolen_melintangensis:1.0,Macrosolen_cochinchinensis:1.0):1.0,(Lepidaria_oviceps:1.0,Lepidaria_sp_Nickrent_4044:1.0):1.0):1.0):1.0):1.0,Loxanthera_speciosa:1.0):1.0,(Amylotheca_subumbellata:1.0,(Lysiana_filifolia:1.0,Lysiana_maritima:1.0):1.0):1.0):1.0,(Peraxilla_tetrapetala:1.0,Alepis_flavida:1.0):1.0):1.0):1.0):1.0):1.0,((Ligaria_cuneifolia:1.0,(Psittacanthus_calyculatus:1.0,(((Passovia_pyrifolia:1.0,(Oryctanthus_occidentalis:1.0,Dendropemon_bicolor:1.0):1.0):1.0,(Tripodanthus_belmirensis:1.0,(Tripodanthus_acutifolius:1.0,Tripodanthus_flagellaris:1.0):1.0):1.0):1.0,(Phthirusa_inorna:1.0,((Cladocolea_gracilis:1.0,Struthanthus_sp_RE_5128_1:1.0):1.0,(Struthanthus_woodsonii:1.0,((Cladocolea_mcvaughii:1.0,Cladocolea_cupulata:1.0):1.0,(Struthanthus_orbicularis:1.0,(Psittacanthus_schiedeanus:1.0,Struthanthus_oerstedii:1.0):1.0):1.0):1.0):1.0):1.0):1.0):1.0):1.0):1.0,Tupeia_antarctica:1.0):1.0):1.0,((Tristerix_verticillatus:1.0,((Tristerix_aphyllus:1.0,Tristerix_corymbosus:1.0):1.0,Tristerix_penduliflorus:1.0):1.0):1.0,((Tristerix_peruvianus:1.0,Tristerix_chodatianus:1.0):1.0,(Tristerix_peytonii:1.0,((Tristerix_pubescens:1.0,Tristerix_longebracteatus:1.0):1.0,Tristerix_grandiflorus:1.0):1.0):1.0):1.0):1.0):1.0):1.0):1.0,((Helixanthera_parasitica:1.0,Taxillus_chinensis:1.0):1.0,((Scurrula_ferruginea:1.0,Scurrula_parasitica:1.0):1.0,Scurrula_pulverulenta:1.0):1.0):1.0):1.0,(Sogerianthe_sessiflora:1.0,(((Amyema_glabra:1.0,(Amyema_cambagei:1.0,(Diplatia_grandibractea:1.0,Diplatia_furcata:1.0):1.0):1.0):1.0,Dactyliophora_novaeguineae:1.0):1.0,(Benthamina_alyxifolia:1.0,(Helicanthes_elastica:1.0,Amyema_queenslandica:1.0):1.0):1.0):1.0):1.0):1.0):1.0):1.0):1.0):1.0):1.0):1.0,(((Tapinanthus_constrictiflorus:1.0,Englerina_ramulosa:1.0):1.0,(Oncocalyx_schimperi:1.0,(Agelanthus_sansibarensis:1.0,(Oncocalyx_sulfureus:1.0,Oncella_ambigua:1.0):1.0):1.0):1.0):1.0,Berhautia_senegalensis:1.0):1.0,Actinanthella_menyharthii:1.0);
[112] tree 't112'=[&R] (Berhautia_senegalensis:1.0,((((((Plicosepalus_curviflorus:1.0,(Taxillus_chinensis:1.0,((Scurrula_ferruginea:1.0,Scurrula_parasitica:1.0):1.0,Scurrula_pulverulenta:1.0):1.0):1.0):1.0,(Helixanthera_cylindrica:1.0,(((((Muellerina_celastroides:1.0,Muellerina_eucalyptoides:1.0):1.0,Ileostylus_micranthus:1.0):1.0,(Cecarria_obtusifolia:1.0,(Loranthus_odoratus:1.0,(Loranthus_grewingkii:1.0,Loranthus_europaeus:1.0):1.0):1.0):1.0):1.0,(((Nuytsia_floribunda:1.0,Ligaria_cuneifolia:1.0):1.0,((((Notanthera_heterophylla:1.0,((Amylotheca_subumbellata:1.0,(((Decaisnina_triflora:1.0,((Decaisnina_congesta:1.0,Decaisnina_signata:1.0):1.0,Decaisnina_brittenii:1.0):1.0):1.0,(Lysiana_filifolia:1.0,Lysiana_maritima:1.0):1.0):1.0,((Amylotheca_duthieana:1.0,((Macrosolen_melintangensis:1.0,Macrosolen_cochinchinensis:1.0):1.0,Lepidaria_sp_Nickrent_4044:1.0):1.0):1.0,(Lepidaria_oviceps:1.0,Loxanthera_speciosa:1.0):1.0):1.0):1.0):1.0,(Peraxilla_tetrapetala:1.0,Alepis_flavida:1.0):1.0):1.0):1.0,(((Passovia_pyrifolia:1.0,(Oryctanthus_occidentalis:1.0,Dendropemon_bicolor:1.0):1.0):1.0,((Phthirusa_inorna:1.0,((Tripodanthus_flagellaris:1.0,Tripodanthus_belmirensis:1.0):1.0,Tripodanthus_acutifolius:1.0):1.0):1.0,Psittacanthus_schiedeanus:1.0):1.0):1.0,(Psittacanthus_calyculatus:1.0,((Cladocolea_mcvaughii:1.0,Cladocolea_cupulata:1.0):1.0,(Struthanthus_sp_RE_5128_1:1.0,((Cladocolea_gracilis:1.0,(Struthanthus_orbicularis:1.0,Struthanthus_oerstedii:1.0):1.0):1.0,Struthanthus_woodsonii:1.0):1.0):1.0):1.0):1.0):1.0):1.0,(Tupeia_antarctica:1.0,Atkinsonia_ligustrina:1.0):1.0):1.0,(Desmaria_mutabilis:1.0,Gaiadendron_punctatum:1.0):1.0):1.0):1.0,(((Tristerix_aphyllus:1.0,Tristerix_corymbosus:1.0):1.0,Tristerix_penduliflorus:1.0):1.0,(((Tristerix_pubescens:1.0,(Tristerix_peytonii:1.0,(Tristerix_peruvianus:1.0,Tristerix_chodatianus:1.0):1.0):1.0):1.0,(Tristerix_longebracteatus:1.0,Tristerix_grandiflorus:1.0):1.0):1.0,Tristerix_verticillatus:1.0):1.0):1.0):1.0):1.0,(((Benthamina_alyxifolia:1.0,((Amyema_cambagei:1.0,((Diplatia_grandibractea:1.0,Diplatia_furcata:1.0):1.0,Amyema_glabra:1.0):1.0):1.0,Dactyliophora_novaeguineae:1.0):1.0):1.0,(Helicanthes_elastica:1.0,Amyema_queenslandica:1.0):1.0):1.0,Sogerianthe_sessiflora:1.0):1.0):1.0):1.0):1.0,(((Helixanthera_parasitica:1.0,Socratina_bemarivensis:1.0):1.0,((Phragmanthera_regularis:1.0,(Moquiniella_rubra:1.0,Phragmanthera_crassicaulis:1.0):1.0):1.0,((Globimetula_dinklagei:1.0,(Septulina_glauca:1.0,Emelianthe_panganensis:1.0):1.0):1.0,((Tapinanthus_sp_OM825:1.0,(Erianthemum_dregei:1.0,Spragueanella_rhamnifolia:1.0):1.0):1.0,Oliverella_rubroviridis:1.0):1.0):1.0):1.0):1.0,((Tolypanthus_involucratus:1.0,Helixanthera_coccinea:1.0):1.0,(Dendrophthoe_constricta:1.0,((Dendrophthoe_vitellina:1.0,Dendrophthoe_longituba:1.0):1.0,Dendrophthoe_curvata:1.0):1.0):1.0):1.0):1.0):1.0,((Baratranthus_axanthus:1.0,Vanwykia_remota:1.0):1.0,(Bakerella_sp_Nickrent_4161:1.0,Plicosepalus_sagittifolius:1.0):1.0):1.0):1.0,((Tapinanthus_constrictiflorus:1.0,Englerina_ramulosa:1.0):1.0,Oedina_pendens:1.0):1.0):1.0,(Agelanthus_sansibarensis:1.0,((Oncocalyx_sulfureus:1.0,Oncella_ambigua:1.0):1.0,Oncocalyx_schimperi:1.0):1.0):1.0):1.0,Actinanthella_menyharthii:1.0);
[113] tree 't113'=[&R] (Berhautia_senegalensis:1.0,((Oncocalyx_schimperi:1.0,(Agelanthus_sansibarensis:1.0,(Oncocalyx_sulfureus:1.0,Oncella_ambigua:1.0):1.0):1.0):1.0,(((((Plicosepalus_curviflorus:1.0,(Helixanthera_parasitica:1.0,(Taxillus_chinensis:1.0,((Scurrula_ferruginea:1.0,Scurrula_parasitica:1.0):1.0,Scurrula_pulverulenta:1.0):1.0):1.0):1.0):1.0,((((Benthamina_alyxifolia:1.0,((Amyema_cambagei:1.0,((Diplatia_grandibractea:1.0,Diplatia_furcata:1.0):1.0,Amyema_glabra:1.0):1.0):1.0,Dactyliophora_novaeguineae:1.0):1.0):1.0,(Helicanthes_elastica:1.0,Amyema_queenslandica:1.0):1.0):1.0,Sogerianthe_sessiflora:1.0):1.0,(Helixanthera_cylindrica:1.0,(Baratranthus_axanthus:1.0,((((Muellerina_celastroides:1.0,Muellerina_eucalyptoides:1.0):1.0,Ileostylus_micranthus:1.0):1.0,(Cecarria_obtusifolia:1.0,(Loranthus_odoratus:1.0,(Loranthus_grewingkii:1.0,Loranthus_europaeus:1.0):1.0):1.0):1.0):1.0,((Lepidaria_oviceps:1.0,Nuytsia_floribunda:1.0):1.0,(Gaiadendron_punctatum:1.0,(((Atkinsonia_ligustrina:1.0,((((Amylotheca_duthieana:1.0,((Decaisnina_triflora:1.0,((Decaisnina_congesta:1.0,Decaisnina_signata:1.0):1.0,Decaisnina_brittenii:1.0):1.0):1.0,((Macrosolen_melintangensis:1.0,Macrosolen_cochinchinensis:1.0):1.0,Lepidaria_sp_Nickrent_4044:1.0):1.0):1.0):1.0,Loxanthera_speciosa:1.0):1.0,(Amylotheca_subumbellata:1.0,(Lysiana_filifolia:1.0,Lysiana_maritima:1.0):1.0):1.0):1.0,(Peraxilla_tetrapetala:1.0,Alepis_flavida:1.0):1.0):1.0):1.0,((Ligaria_cuneifolia:1.0,((Psittacanthus_calyculatus:1.0,(((Phthirusa_inorna:1.0,((Tripodanthus_flagellaris:1.0,Tripodanthus_belmirensis:1.0):1.0,Tripodanthus_acutifolius:1.0):1.0):1.0,(Passovia_pyrifolia:1.0,(Oryctanthus_occidentalis:1.0,Dendropemon_bicolor:1.0):1.0):1.0):1.0,(((((Cladocolea_mcvaughii:1.0,Cladocolea_cupulata:1.0):1.0,(Struthanthus_orbicularis:1.0,Struthanthus_oerstedii:1.0):1.0):1.0,Cladocolea_gracilis:1.0):1.0,Struthanthus_woodsonii:1.0):1.0,Struthanthus_sp_RE_5128_1:1.0):1.0):1.0):1.0,Psittacanthus_schiedeanus:1.0):1.0):1.0,(Notanthera_heterophylla:1.0,Desmaria_mutabilis:1.0):1.0):1.0):1.0,((((Tristerix_pubescens:1.0,(Tristerix_peytonii:1.0,(Tristerix_peruvianus:1.0,Tristerix_chodatianus:1.0):1.0):1.0):1.0,(Tristerix_longebracteatus:1.0,Tristerix_grandiflorus:1.0):1.0):1.0,(Tristerix_verticillatus:1.0,((Tristerix_aphyllus:1.0,Tristerix_corymbosus:1.0):1.0,Tristerix_penduliflorus:1.0):1.0):1.0):1.0,Tupeia_antarctica:1.0):1.0):1.0):1.0):1.0):1.0):1.0):1.0):1.0):1.0,(((Bakerella_sp_Nickrent_4161:1.0,Plicosepalus_sagittifolius:1.0):1.0,(((((Septulina_glauca:1.0,Emelianthe_panganensis:1.0):1.0,(Globimetula_dinklagei:1.0,Phragmanthera_regularis:1.0):1.0):1.0,((Tapinanthus_sp_OM825:1.0,(Erianthemum_dregei:1.0,Spragueanella_rhamnifolia:1.0):1.0):1.0,Oliverella_rubroviridis:1.0):1.0):1.0,Phragmanthera_crassicaulis:1.0):1.0,Moquiniella_rubra:1.0):1.0):1.0,(((Dendrophthoe_longituba:1.0,(Dendrophthoe_curvata:1.0,Helixanthera_coccinea:1.0):1.0):1.0,(Dendrophthoe_vitellina:1.0,Dendrophthoe_constricta:1.0):1.0):1.0,Tolypanthus_involucratus:1.0):1.0):1.0):1.0,(Vanwykia_remota:1.0,Socratina_bemarivensis:1.0):1.0):1.0,((Tapinanthus_constrictiflorus:1.0,Englerina_ramulosa:1.0):1.0,Oedina_pendens:1.0):1.0):1.0):1.0,Actinanthella_menyharthii:1.0);
[114] tree 't114'=[&R] ((Oedina_pendens:1.0,((Tolypanthus_involucratus:1.0,(((Septulina_glauca:1.0,Phragmanthera_crassicaulis:1.0):1.0,(Moquiniella_rubra:1.0,((Emelianthe_panganensis:1.0,(Globimetula_dinklagei:1.0,Phragmanthera_regularis:1.0):1.0):1.0,((Tapinanthus_sp_OM825:1.0,(Erianthemum_dregei:1.0,Spragueanella_rhamnifolia:1.0):1.0):1.0,Oliverella_rubroviridis:1.0):1.0):1.0):1.0):1.0,(((((Plicosepalus_curviflorus:1.0,Helixanthera_parasitica:1.0):1.0,((((Muellerina_celastroides:1.0,Muellerina_eucalyptoides:1.0):1.0,Ileostylus_micranthus:1.0):1.0,(Cecarria_obtusifolia:1.0,(Loranthus_odoratus:1.0,(Loranthus_grewingkii:1.0,Loranthus_europaeus:1.0):1.0):1.0):1.0):1.0,(Nuytsia_floribunda:1.0,((Atkinsonia_ligustrina:1.0,((((Amylotheca_duthieana:1.0,((Decaisnina_triflora:1.0,((Decaisnina_signata:1.0,Decaisnina_congesta:1.0):1.0,Decaisnina_brittenii:1.0):1.0):1.0,((Macrosolen_melintangensis:1.0,Macrosolen_cochinchinensis:1.0):1.0,(Lepidaria_oviceps:1.0,Lepidaria_sp_Nickrent_4044:1.0):1.0):1.0):1.0):1.0,Loxanthera_speciosa:1.0):1.0,(Amylotheca_subumbellata:1.0,(Lysiana_filifolia:1.0,Lysiana_maritima:1.0):1.0):1.0):1.0,(Peraxilla_tetrapetala:1.0,Alepis_flavida:1.0):1.0):1.0):1.0,((Gaiadendron_punctatum:1.0,Desmaria_mutabilis:1.0):1.0,(((Psittacanthus_calyculatus:1.0,(((Tripodanthus_flagellaris:1.0,(Tripodanthus_belmirensis:1.0,Tripodanthus_acutifolius:1.0):1.0):1.0,(((((Struthanthus_orbicularis:1.0,Struthanthus_oerstedii:1.0):1.0,Cladocolea_gracilis:1.0):1.0,((Cladocolea_mcvaughii:1.0,Cladocolea_cupulata:1.0):1.0,Struthanthus_woodsonii:1.0):1.0):1.0,Struthanthus_sp_RE_5128_1:1.0):1.0,(Phthirusa_inorna:1.0,((Oryctanthus_occidentalis:1.0,Dendropemon_bicolor:1.0):1.0,Passovia_pyrifolia:1.0):1.0):1.0):1.0):1.0,Psittacanthus_schiedeanus:1.0):1.0):1.0,((Ligaria_cuneifolia:1.0,((Tristerix_grandiflorus:1.0,((Tristerix_pubescens:1.0,Tristerix_longebracteatus:1.0):1.0,(Tristerix_peytonii:1.0,(Tristerix_peruvianus:1.0,Tristerix_chodatianus:1.0):1.0):1.0):1.0):1.0,(Tristerix_verticillatus:1.0,((Tristerix_aphyllus:1.0,Tristerix_corymbosus:1.0):1.0,Tristerix_penduliflorus:1.0):1.0):1.0):1.0):1.0,Notanthera_heterophylla:1.0):1.0):1.0,Tupeia_antarctica:1.0):1.0):1.0):1.0):1.0):1.0):1.0,(Taxillus_chinensis:1.0,((Scurrula_ferruginea:1.0,Scurrula_parasitica:1.0):1.0,Scurrula_pulverulenta:1.0):1.0):1.0):1.0,((((Benthamina_alyxifolia:1.0,((Amyema_cambagei:1.0,((Diplatia_grandibractea:1.0,Diplatia_furcata:1.0):1.0,Amyema_glabra:1.0):1.0):1.0,Dactyliophora_novaeguineae:1.0):1.0):1.0,(Helicanthes_elastica:1.0,Amyema_queenslandica:1.0):1.0):1.0,Sogerianthe_sessiflora:1.0):1.0,Helixanthera_cylindrica:1.0):1.0):1.0,(((Plicosepalus_sagittifolius:1.0,(Dendrophthoe_curvata:1.0,Helixanthera_coccinea:1.0):1.0):1.0,((Dendrophthoe_longituba:1.0,Dendrophthoe_vitellina:1.0):1.0,Dendrophthoe_constricta:1.0):1.0):1.0,(Socratina_bemarivensis:1.0,(Baratranthus_axanthus:1.0,Bakerella_sp_Nickrent_4161:1.0):1.0):1.0):1.0):1.0):1.0):1.0,Vanwykia_remota:1.0):1.0):1.0,(((Oncocalyx_schimperi:1.0,(Agelanthus_sansibarensis:1.0,(Oncocalyx_sulfureus:1.0,Oncella_ambigua:1.0):1.0):1.0):1.0,Berhautia_senegalensis:1.0):1.0,(Tapinanthus_constrictiflorus:1.0,Englerina_ramulosa:1.0):1.0):1.0,Actinanthella_menyharthii:1.0);
[115] tree 't115'=[&R] ((Oedina_pendens:1.0,((((((Tolypanthus_involucratus:1.0,Helixanthera_coccinea:1.0):1.0,(Dendrophthoe_curvata:1.0,(Dendrophthoe_longituba:1.0,Dendrophthoe_vitellina:1.0):1.0):1.0):1.0,Dendrophthoe_constricta:1.0):1.0,((Plicosepalus_curviflorus:1.0,((Moquiniella_rubra:1.0,((Phragmanthera_crassicaulis:1.0,Septulina_glauca:1.0):1.0,((Emelianthe_panganensis:1.0,Globimetula_dinklagei:1.0):1.0,((Tapinanthus_sp_OM825:1.0,(Erianthemum_dregei:1.0,Spragueanella_rhamnifolia:1.0):1.0):1.0,Oliverella_rubroviridis:1.0):1.0):1.0):1.0):1.0,Phragmanthera_regularis:1.0):1.0):1.0,((Baratranthus_axanthus:1.0,Bakerella_sp_Nickrent_4161:1.0):1.0,Plicosepalus_sagittifolius:1.0):1.0):1.0):1.0,((((Helixanthera_parasitica:1.0,Taxillus_chinensis:1.0):1.0,(Scurrula_ferruginea:1.0,(Scurrula_parasitica:1.0,Scurrula_pulverulenta:1.0):1.0):1.0):1.0,(Helixanthera_cylindrica:1.0,((((Muellerina_celastroides:1.0,Muellerina_eucalyptoides:1.0):1.0,Ileostylus_micranthus:1.0):1.0,(Cecarria_obtusifolia:1.0,(Loranthus_odoratus:1.0,(Loranthus_grewingkii:1.0,Loranthus_europaeus:1.0):1.0):1.0):1.0):1.0,(Tupeia_antarctica:1.0,((((((Amylotheca_duthieana:1.0,((Decaisnina_triflora:1.0,((Decaisnina_signata:1.0,Decaisnina_congesta:1.0):1.0,Decaisnina_brittenii:1.0):1.0):1.0,((Macrosolen_melintangensis:1.0,Macrosolen_cochinchinensis:1.0):1.0,Lepidaria_sp_Nickrent_4044:1.0):1.0):1.0):1.0,(Lepidaria_oviceps:1.0,Loxanthera_speciosa:1.0):1.0):1.0,(Amylotheca_subumbellata:1.0,(Lysiana_filifolia:1.0,Lysiana_maritima:1.0):1.0):1.0):1.0,(Peraxilla_tetrapetala:1.0,Alepis_flavida:1.0):1.0):1.0,(Gaiadendron_punctatum:1.0,(Atkinsonia_ligustrina:1.0,Nuytsia_floribunda:1.0):1.0):1.0):1.0,(((Psittacanthus_calyculatus:1.0,((Phthirusa_inorna:1.0,(Tripodanthus_belmirensis:1.0,(Tripodanthus_flagellaris:1.0,Tripodanthus_acutifolius:1.0):1.0):1.0):1.0,((((Cladocolea_mcvaughii:1.0,Cladocolea_cupulata:1.0):1.0,((Struthanthus_woodsonii:1.0,((Struthanthus_orbicularis:1.0,Struthanthus_oerstedii:1.0):1.0,Cladocolea_gracilis:1.0):1.0):1.0,Struthanthus_sp_RE_5128_1:1.0):1.0):1.0,((Oryctanthus_occidentalis:1.0,Dendropemon_bicolor:1.0):1.0,Passovia_pyrifolia:1.0):1.0):1.0,Psittacanthus_schiedeanus:1.0):1.0):1.0):1.0,((Ligaria_cuneifolia:1.0,(((Tristerix_aphyllus:1.0,Tristerix_corymbosus:1.0):1.0,Tristerix_penduliflorus:1.0):1.0,(((Tristerix_grandiflorus:1.0,(Tristerix_longebracteatus:1.0,Tristerix_pubescens:1.0):1.0):1.0,(Tristerix_peytonii:1.0,(Tristerix_peruvianus:1.0,Tristerix_chodatianus:1.0):1.0):1.0):1.0,Tristerix_verticillatus:1.0):1.0):1.0):1.0,Notanthera_heterophylla:1.0):1.0):1.0,Desmaria_mutabilis:1.0):1.0):1.0):1.0):1.0):1.0):1.0,(((Benthamina_alyxifolia:1.0,(((Diplatia_furcata:1.0,(Diplatia_grandibractea:1.0,Amyema_cambagei:1.0):1.0):1.0,Amyema_glabra:1.0):1.0,Dactyliophora_novaeguineae:1.0):1.0):1.0,(Helicanthes_elastica:1.0,Amyema_queenslandica:1.0):1.0):1.0,Sogerianthe_sessiflora:1.0):1.0):1.0):1.0,(Socratina_bemarivensis:1.0,Vanwykia_remota:1.0):1.0):1.0):1.0,(((Agelanthus_sansibarensis:1.0,(Oncocalyx_sulfureus:1.0,Oncella_ambigua:1.0):1.0):1.0,Berhautia_senegalensis:1.0):1.0,(Oncocalyx_schimperi:1.0,(Tapinanthus_constrictiflorus:1.0,Englerina_ramulosa:1.0):1.0):1.0):1.0,Actinanthella_menyharthii:1.0);
[116] tree 't116'=[&R] (((((((((Tolypanthus_involucratus:1.0,Helixanthera_coccinea:1.0):1.0,((Dendrophthoe_curvata:1.0,Dendrophthoe_constricta:1.0):1.0,(Dendrophthoe_longituba:1.0,Dendrophthoe_vitellina:1.0):1.0):1.0):1.0,((Baratranthus_axanthus:1.0,Bakerella_sp_Nickrent_4161:1.0):1.0,Plicosepalus_sagittifolius:1.0):1.0):1.0,(((((Helixanthera_parasitica:1.0,((Cecarria_obtusifolia:1.0,(Loranthus_odoratus:1.0,(Loranthus_grewingkii:1.0,Loranthus_europaeus:1.0):1.0):1.0):1.0,((((((((Amylotheca_duthieana:1.0,((Decaisnina_triflora:1.0,((Decaisnina_signata:1.0,Decaisnina_congesta:1.0):1.0,Decaisnina_brittenii:1.0):1.0):1.0,((Macrosolen_melintangensis:1.0,Macrosolen_cochinchinensis:1.0):1.0,(Lepidaria_oviceps:1.0,Lepidaria_sp_Nickrent_4044:1.0):1.0):1.0):1.0):1.0,Loxanthera_speciosa:1.0):1.0,(Amylotheca_subumbellata:1.0,(Lysiana_filifolia:1.0,Lysiana_maritima:1.0):1.0):1.0):1.0,(Peraxilla_tetrapetala:1.0,Alepis_flavida:1.0):1.0):1.0,(Gaiadendron_punctatum:1.0,(Atkinsonia_ligustrina:1.0,Nuytsia_floribunda:1.0):1.0):1.0):1.0,(((Psittacanthus_calyculatus:1.0,((Phthirusa_inorna:1.0,(Tripodanthus_acutifolius:1.0,(Tripodanthus_belmirensis:1.0,Tripodanthus_flagellaris:1.0):1.0):1.0):1.0,(((Cladocolea_mcvaughii:1.0,Cladocolea_cupulata:1.0):1.0,((Struthanthus_woodsonii:1.0,((Cladocolea_gracilis:1.0,(Struthanthus_orbicularis:1.0,Struthanthus_oerstedii:1.0):1.0):1.0,Psittacanthus_schiedeanus:1.0):1.0):1.0,Struthanthus_sp_RE_5128_1:1.0):1.0):1.0,((Oryctanthus_occidentalis:1.0,Dendropemon_bicolor:1.0):1.0,Passovia_pyrifolia:1.0):1.0):1.0):1.0):1.0,((Ligaria_cuneifolia:1.0,((Tristerix_verticillatus:1.0,(Tristerix_penduliflorus:1.0,(Tristerix_aphyllus:1.0,Tristerix_corymbosus:1.0):1.0):1.0):1.0,((Tristerix_peytonii:1.0,(Tristerix_peruvianus:1.0,Tristerix_chodatianus:1.0):1.0):1.0,((Tristerix_grandiflorus:1.0,Tristerix_longebracteatus:1.0):1.0,Tristerix_pubescens:1.0):1.0):1.0):1.0):1.0,Notanthera_heterophylla:1.0):1.0):1.0,Desmaria_mutabilis:1.0):1.0):1.0,Tupeia_antarctica:1.0):1.0,((Muellerina_celastroides:1.0,Muellerina_eucalyptoides:1.0):1.0,Ileostylus_micranthus:1.0):1.0):1.0):1.0):1.0,(Taxillus_chinensis:1.0,(Scurrula_pulverulenta:1.0,(Scurrula_ferruginea:1.0,Scurrula_parasitica:1.0):1.0):1.0):1.0):1.0,((Moquiniella_rubra:1.0,(Phragmanthera_crassicaulis:1.0,((Emelianthe_panganensis:1.0,Globimetula_dinklagei:1.0):1.0,((Tapinanthus_sp_OM825:1.0,(Erianthemum_dregei:1.0,Spragueanella_rhamnifolia:1.0):1.0):1.0,Oliverella_rubroviridis:1.0):1.0):1.0):1.0):1.0,(Septulina_glauca:1.0,(Plicosepalus_curviflorus:1.0,Phragmanthera_regularis:1.0):1.0):1.0):1.0):1.0,(((Benthamina_alyxifolia:1.0,((((Diplatia_furcata:1.0,Diplatia_grandibractea:1.0):1.0,Amyema_glabra:1.0):1.0,Amyema_cambagei:1.0):1.0,Dactyliophora_novaeguineae:1.0):1.0):1.0,(Helicanthes_elastica:1.0,Amyema_queenslandica:1.0):1.0):1.0,Sogerianthe_sessiflora:1.0):1.0):1.0,Helixanthera_cylindrica:1.0):1.0):1.0,Vanwykia_remota:1.0):1.0,Oedina_pendens:1.0):1.0,Socratina_bemarivensis:1.0):1.0,((Oncocalyx_schimperi:1.0,Tapinanthus_constrictiflorus:1.0):1.0,(Agelanthus_sansibarensis:1.0,(Oncocalyx_sulfureus:1.0,Oncella_ambigua:1.0):1.0):1.0):1.0):1.0,(Englerina_ramulosa:1.0,Berhautia_senegalensis:1.0):1.0,Actinanthella_menyharthii:1.0);
[117] tree 't117'=[&R] (((Berhautia_senegalensis:1.0,(Helixanthera_parasitica:1.0,(Englerina_ramulosa:1.0,Tapinanthus_constrictiflorus:1.0):1.0):1.0):1.0,(Plicosepalus_curviflorus:1.0,(Agelanthus_sansibarensis:1.0,(Oncocalyx_sulfureus:1.0,Oncella_ambigua:1.0):1.0):1.0):1.0):1.0,(Oedina_pendens:1.0,(((Tolypanthus_involucratus:1.0,(Dendrophthoe_curvata:1.0,(Helixanthera_coccinea:1.0,((Dendrophthoe_longituba:1.0,Dendrophthoe_vitellina:1.0):1.0,Dendrophthoe_constricta:1.0):1.0):1.0):1.0):1.0,((((Phragmanthera_crassicaulis:1.0,((Phragmanthera_regularis:1.0,(Emelianthe_panganensis:1.0,Globimetula_dinklagei:1.0):1.0):1.0,((Tapinanthus_sp_OM825:1.0,(Erianthemum_dregei:1.0,Spragueanella_rhamnifolia:1.0):1.0):1.0,Oliverella_rubroviridis:1.0):1.0):1.0):1.0,Moquiniella_rubra:1.0):1.0,((Septulina_glauca:1.0,(Baratranthus_axanthus:1.0,Bakerella_sp_Nickrent_4161:1.0):1.0):1.0,Plicosepalus_sagittifolius:1.0):1.0):1.0,(((Benthamina_alyxifolia:1.0,(Amyema_glabra:1.0,(Diplatia_furcata:1.0,(Diplatia_grandibractea:1.0,Amyema_cambagei:1.0):1.0):1.0):1.0):1.0,(Dactyliophora_novaeguineae:1.0,(Sogerianthe_sessiflora:1.0,(Helicanthes_elastica:1.0,Amyema_queenslandica:1.0):1.0):1.0):1.0):1.0,((Oncocalyx_schimperi:1.0,(Taxillus_chinensis:1.0,(Scurrula_pulverulenta:1.0,(Scurrula_ferruginea:1.0,Scurrula_parasitica:1.0):1.0):1.0):1.0):1.0,(Helixanthera_cylindrica:1.0,((Cecarria_obtusifolia:1.0,(Loranthus_odoratus:1.0,(Loranthus_grewingkii:1.0,Loranthus_europaeus:1.0):1.0):1.0):1.0,(((((((((Tristerix_aphyllus:1.0,Tristerix_corymbosus:1.0):1.0,(Tristerix_verticillatus:1.0,Tristerix_penduliflorus:1.0):1.0):1.0,((Tristerix_peytonii:1.0,(Tristerix_peruvianus:1.0,Tristerix_chodatianus:1.0):1.0):1.0,((Tristerix_grandiflorus:1.0,Tristerix_longebracteatus:1.0):1.0,Tristerix_pubescens:1.0):1.0):1.0):1.0,Desmaria_mutabilis:1.0):1.0,(((Atkinsonia_ligustrina:1.0,Nuytsia_floribunda:1.0):1.0,(Notanthera_heterophylla:1.0,(((Amylotheca_duthieana:1.0,(Amylotheca_subumbellata:1.0,(Lysiana_filifolia:1.0,Lysiana_maritima:1.0):1.0):1.0):1.0,(((Decaisnina_triflora:1.0,((Decaisnina_signata:1.0,Decaisnina_congesta:1.0):1.0,Decaisnina_brittenii:1.0):1.0):1.0,((Macrosolen_melintangensis:1.0,Macrosolen_cochinchinensis:1.0):1.0,(Lepidaria_oviceps:1.0,Lepidaria_sp_Nickrent_4044:1.0):1.0):1.0):1.0,Loxanthera_speciosa:1.0):1.0):1.0,(Peraxilla_tetrapetala:1.0,Alepis_flavida:1.0):1.0):1.0):1.0):1.0,Gaiadendron_punctatum:1.0):1.0):1.0,Tupeia_antarctica:1.0):1.0,(Psittacanthus_calyculatus:1.0,((Phthirusa_inorna:1.0,(Tripodanthus_belmirensis:1.0,(Tripodanthus_flagellaris:1.0,Tripodanthus_acutifolius:1.0):1.0):1.0):1.0,(((Cladocolea_gracilis:1.0,(((Struthanthus_orbicularis:1.0,Struthanthus_oerstedii:1.0):1.0,Struthanthus_sp_RE_5128_1:1.0):1.0,(Psittacanthus_schiedeanus:1.0,Struthanthus_woodsonii:1.0):1.0):1.0):1.0,(Cladocolea_mcvaughii:1.0,Cladocolea_cupulata:1.0):1.0):1.0,((Oryctanthus_occidentalis:1.0,Dendropemon_bicolor:1.0):1.0,Passovia_pyrifolia:1.0):1.0):1.0):1.0):1.0):1.0,Ligaria_cuneifolia:1.0):1.0,((Muellerina_celastroides:1.0,Muellerina_eucalyptoides:1.0):1.0,Ileostylus_micranthus:1.0):1.0):1.0):1.0):1.0):1.0):1.0):1.0):1.0,(Socratina_bemarivensis:1.0,Vanwykia_remota:1.0):1.0):1.0):1.0,Actinanthella_menyharthii:1.0);
[118] tree 't118'=[&R] (Berhautia_senegalensis:1.0,((Oncocalyx_schimperi:1.0,(Agelanthus_sansibarensis:1.0,(Oncocalyx_sulfureus:1.0,Oncella_ambigua:1.0):1.0):1.0):1.0,(((((Tolypanthus_involucratus:1.0,(Dendrophthoe_curvata:1.0,(Helixanthera_coccinea:1.0,((Dendrophthoe_longituba:1.0,Dendrophthoe_vitellina:1.0):1.0,Dendrophthoe_constricta:1.0):1.0):1.0):1.0):1.0,(((Taxillus_chinensis:1.0,(Scurrula_pulverulenta:1.0,(Scurrula_ferruginea:1.0,Scurrula_parasitica:1.0):1.0):1.0):1.0,Helixanthera_cylindrica:1.0):1.0,((((Helicanthes_elastica:1.0,Amyema_queenslandica:1.0):1.0,((Benthamina_alyxifolia:1.0,(Amyema_glabra:1.0,(Diplatia_furcata:1.0,(Diplatia_grandibractea:1.0,Amyema_cambagei:1.0):1.0):1.0):1.0):1.0,Dactyliophora_novaeguineae:1.0):1.0):1.0,Sogerianthe_sessiflora:1.0):1.0,(Helixanthera_parasitica:1.0,((((Nuytsia_floribunda:1.0,((Tristerix_verticillatus:1.0,(Tristerix_penduliflorus:1.0,(Tristerix_aphyllus:1.0,Tristerix_corymbosus:1.0):1.0):1.0):1.0,((Tristerix_peruvianus:1.0,Tristerix_chodatianus:1.0):1.0,(((Tristerix_pubescens:1.0,Tristerix_longebracteatus:1.0):1.0,Tristerix_grandiflorus:1.0):1.0,Tristerix_peytonii:1.0):1.0):1.0):1.0):1.0,((((Notanthera_heterophylla:1.0,(((Amylotheca_subumbellata:1.0,(Lysiana_filifolia:1.0,Lysiana_maritima:1.0):1.0):1.0,((((Macrosolen_melintangensis:1.0,Macrosolen_cochinchinensis:1.0):1.0,Amylotheca_duthieana:1.0):1.0,((Decaisnina_triflora:1.0,((Decaisnina_signata:1.0,Decaisnina_congesta:1.0):1.0,Decaisnina_brittenii:1.0):1.0):1.0,Lepidaria_sp_Nickrent_4044:1.0):1.0):1.0,(Lepidaria_oviceps:1.0,Loxanthera_speciosa:1.0):1.0):1.0):1.0,(Peraxilla_tetrapetala:1.0,Alepis_flavida:1.0):1.0):1.0):1.0,(Atkinsonia_ligustrina:1.0,(((Cladocolea_mcvaughii:1.0,Cladocolea_cupulata:1.0):1.0,((((((Tripodanthus_belmirensis:1.0,((Oryctanthus_occidentalis:1.0,Dendropemon_bicolor:1.0):1.0,Passovia_pyrifolia:1.0):1.0):1.0,(Tripodanthus_flagellaris:1.0,Tripodanthus_acutifolius:1.0):1.0):1.0,(Cladocolea_gracilis:1.0,(((Struthanthus_orbicularis:1.0,Struthanthus_oerstedii:1.0):1.0,Struthanthus_sp_RE_5128_1:1.0):1.0,Struthanthus_woodsonii:1.0):1.0):1.0):1.0,Psittacanthus_calyculatus:1.0):1.0,Psittacanthus_schiedeanus:1.0):1.0,Phthirusa_inorna:1.0):1.0):1.0,Desmaria_mutabilis:1.0):1.0):1.0):1.0,Tupeia_antarctica:1.0):1.0,Gaiadendron_punctatum:1.0):1.0):1.0,Ligaria_cuneifolia:1.0):1.0,(((Muellerina_celastroides:1.0,Muellerina_eucalyptoides:1.0):1.0,Ileostylus_micranthus:1.0):1.0,(Cecarria_obtusifolia:1.0,(Loranthus_odoratus:1.0,(Loranthus_grewingkii:1.0,Loranthus_europaeus:1.0):1.0):1.0):1.0):1.0):1.0):1.0):1.0):1.0):1.0,((((((Septulina_glauca:1.0,Phragmanthera_crassicaulis:1.0):1.0,(Phragmanthera_regularis:1.0,Globimetula_dinklagei:1.0):1.0):1.0,(Emelianthe_panganensis:1.0,((Tapinanthus_sp_OM825:1.0,(Erianthemum_dregei:1.0,Spragueanella_rhamnifolia:1.0):1.0):1.0,Oliverella_rubroviridis:1.0):1.0):1.0):1.0,Moquiniella_rubra:1.0):1.0,((Baratranthus_axanthus:1.0,Bakerella_sp_Nickrent_4161:1.0):1.0,Plicosepalus_sagittifolius:1.0):1.0):1.0,Plicosepalus_curviflorus:1.0):1.0):1.0,(Socratina_bemarivensis:1.0,Vanwykia_remota:1.0):1.0):1.0,(Oedina_pendens:1.0,(Englerina_ramulosa:1.0,Tapinanthus_constrictiflorus:1.0):1.0):1.0):1.0):1.0,Actinanthella_menyharthii:1.0);
[119] tree 't119'=[&R] (((Oncocalyx_schimperi:1.0,((Oncocalyx_sulfureus:1.0,Oncella_ambigua:1.0):1.0,Agelanthus_sansibarensis:1.0):1.0):1.0,(Berhautia_senegalensis:1.0,(Englerina_ramulosa:1.0,Tapinanthus_constrictiflorus:1.0):1.0):1.0):1.0,(((Helixanthera_parasitica:1.0,Socratina_bemarivensis:1.0):1.0,(Vanwykia_remota:1.0,(((((Septulina_glauca:1.0,Baratranthus_axanthus:1.0):1.0,Bakerella_sp_Nickrent_4161:1.0):1.0,Plicosepalus_sagittifolius:1.0):1.0,((((Oliverella_rubroviridis:1.0,(Emelianthe_panganensis:1.0,(Phragmanthera_regularis:1.0,Globimetula_dinklagei:1.0):1.0):1.0):1.0,(Tapinanthus_sp_OM825:1.0,((Erianthemum_dregei:1.0,Spragueanella_rhamnifolia:1.0):1.0,Phragmanthera_crassicaulis:1.0):1.0):1.0):1.0,Moquiniella_rubra:1.0):1.0,((((((((((((Decaisnina_triflora:1.0,((Decaisnina_signata:1.0,Decaisnina_congesta:1.0):1.0,Decaisnina_brittenii:1.0):1.0):1.0,(Lepidaria_sp_Nickrent_4044:1.0,((Macrosolen_melintangensis:1.0,Macrosolen_cochinchinensis:1.0):1.0,Amylotheca_duthieana:1.0):1.0):1.0):1.0,(Lepidaria_oviceps:1.0,Loxanthera_speciosa:1.0):1.0):1.0,(Amylotheca_subumbellata:1.0,(Lysiana_filifolia:1.0,Lysiana_maritima:1.0):1.0):1.0):1.0,(Peraxilla_tetrapetala:1.0,Alepis_flavida:1.0):1.0):1.0,Notanthera_heterophylla:1.0):1.0,((Gaiadendron_punctatum:1.0,((Tupeia_antarctica:1.0,(Desmaria_mutabilis:1.0,(Ligaria_cuneifolia:1.0,((Tristerix_penduliflorus:1.0,(Tristerix_aphyllus:1.0,Tristerix_corymbosus:1.0):1.0):1.0,(((Tristerix_peruvianus:1.0,(Tristerix_chodatianus:1.0,Tristerix_peytonii:1.0):1.0):1.0,(Tristerix_pubescens:1.0,(Tristerix_longebracteatus:1.0,Tristerix_grandiflorus:1.0):1.0):1.0):1.0,Tristerix_verticillatus:1.0):1.0):1.0):1.0):1.0):1.0,Atkinsonia_ligustrina:1.0):1.0):1.0,(((Phthirusa_inorna:1.0,(Tripodanthus_acutifolius:1.0,(Tripodanthus_belmirensis:1.0,Tripodanthus_flagellaris:1.0):1.0):1.0):1.0,(((Oryctanthus_occidentalis:1.0,Dendropemon_bicolor:1.0):1.0,Passovia_pyrifolia:1.0):1.0,(((Cladocolea_gracilis:1.0,(((Struthanthus_orbicularis:1.0,Struthanthus_oerstedii:1.0):1.0,Struthanthus_sp_RE_5128_1:1.0):1.0,Struthanthus_woodsonii:1.0):1.0):1.0,(Cladocolea_mcvaughii:1.0,Cladocolea_cupulata:1.0):1.0):1.0,Psittacanthus_schiedeanus:1.0):1.0):1.0):1.0,Psittacanthus_calyculatus:1.0):1.0):1.0):1.0,Nuytsia_floribunda:1.0):1.0,(((Muellerina_celastroides:1.0,Muellerina_eucalyptoides:1.0):1.0,Ileostylus_micranthus:1.0):1.0,(Cecarria_obtusifolia:1.0,(Loranthus_odoratus:1.0,(Loranthus_grewingkii:1.0,Loranthus_europaeus:1.0):1.0):1.0):1.0):1.0):1.0,(Plicosepalus_curviflorus:1.0,(Taxillus_chinensis:1.0,(Scurrula_pulverulenta:1.0,(Scurrula_ferruginea:1.0,Scurrula_parasitica:1.0):1.0):1.0):1.0):1.0):1.0,Helixanthera_cylindrica:1.0):1.0,((((Amyema_glabra:1.0,(Diplatia_furcata:1.0,(Diplatia_grandibractea:1.0,Amyema_cambagei:1.0):1.0):1.0):1.0,Dactyliophora_novaeguineae:1.0):1.0,(Benthamina_alyxifolia:1.0,(Helicanthes_elastica:1.0,Amyema_queenslandica:1.0):1.0):1.0):1.0,Sogerianthe_sessiflora:1.0):1.0):1.0):1.0):1.0,(Tolypanthus_involucratus:1.0,(((Dendrophthoe_longituba:1.0,Dendrophthoe_vitellina:1.0):1.0,Dendrophthoe_constricta:1.0):1.0,(Dendrophthoe_curvata:1.0,Helixanthera_coccinea:1.0):1.0):1.0):1.0):1.0):1.0):1.0,Oedina_pendens:1.0):1.0,Actinanthella_menyharthii:1.0);
[120] tree 't120'=[&R] (((Oncocalyx_schimperi:1.0,((Oncocalyx_sulfureus:1.0,Oncella_ambigua:1.0):1.0,Agelanthus_sansibarensis:1.0):1.0):1.0,(Berhautia_senegalensis:1.0,(Englerina_ramulosa:1.0,Tapinanthus_constrictiflorus:1.0):1.0):1.0):1.0,((((Tolypanthus_involucratus:1.0,((Helixanthera_coccinea:1.0,((Dendrophthoe_longituba:1.0,Dendrophthoe_vitellina:1.0):1.0,Dendrophthoe_constricta:1.0):1.0):1.0,Dendrophthoe_curvata:1.0):1.0):1.0,((Bakerella_sp_Nickrent_4161:1.0,(Baratranthus_axanthus:1.0,(Plicosepalus_sagittifolius:1.0,Vanwykia_remota:1.0):1.0):1.0):1.0,(((((((Helicanthes_elastica:1.0,Amyema_queenslandica:1.0):1.0,((((Amyema_glabra:1.0,(Diplatia_furcata:1.0,Diplatia_grandibractea:1.0):1.0):1.0,Amyema_cambagei:1.0):1.0,Dactyliophora_novaeguineae:1.0):1.0,Benthamina_alyxifolia:1.0):1.0):1.0,Sogerianthe_sessiflora:1.0):1.0,((((Nuytsia_floribunda:1.0,(((Tristerix_peruvianus:1.0,Tristerix_chodatianus:1.0):1.0,(Tristerix_peytonii:1.0,(Tristerix_pubescens:1.0,(Tristerix_longebracteatus:1.0,Tristerix_grandiflorus:1.0):1.0):1.0):1.0):1.0,(Tristerix_verticillatus:1.0,(Tristerix_penduliflorus:1.0,(Tristerix_aphyllus:1.0,Tristerix_corymbosus:1.0):1.0):1.0):1.0):1.0):1.0,((Notanthera_heterophylla:1.0,(Ligaria_cuneifolia:1.0,((((Tripodanthus_acutifolius:1.0,(Tripodanthus_belmirensis:1.0,Tripodanthus_flagellaris:1.0):1.0):1.0,((Oryctanthus_occidentalis:1.0,Dendropemon_bicolor:1.0):1.0,Passovia_pyrifolia:1.0):1.0):1.0,(((Cladocolea_mcvaughii:1.0,Cladocolea_cupulata:1.0):1.0,((Cladocolea_gracilis:1.0,Struthanthus_sp_RE_5128_1:1.0):1.0,((Psittacanthus_schiedeanus:1.0,Struthanthus_woodsonii:1.0):1.0,(Struthanthus_orbicularis:1.0,Struthanthus_oerstedii:1.0):1.0):1.0):1.0):1.0,Phthirusa_inorna:1.0):1.0):1.0,Psittacanthus_calyculatus:1.0):1.0):1.0):1.0,((Gaiadendron_punctatum:1.0,Atkinsonia_ligustrina:1.0):1.0,(((((((Decaisnina_triflora:1.0,((Decaisnina_signata:1.0,Decaisnina_congesta:1.0):1.0,Decaisnina_brittenii:1.0):1.0):1.0,(Lepidaria_sp_Nickrent_4044:1.0,(Macrosolen_melintangensis:1.0,Macrosolen_cochinchinensis:1.0):1.0):1.0):1.0,Amylotheca_duthieana:1.0):1.0,(Lepidaria_oviceps:1.0,Loxanthera_speciosa:1.0):1.0):1.0,(Amylotheca_subumbellata:1.0,(Lysiana_filifolia:1.0,Lysiana_maritima:1.0):1.0):1.0):1.0,(Peraxilla_tetrapetala:1.0,Alepis_flavida:1.0):1.0):1.0,Desmaria_mutabilis:1.0):1.0):1.0):1.0):1.0,Tupeia_antarctica:1.0):1.0,(((Muellerina_celastroides:1.0,Muellerina_eucalyptoides:1.0):1.0,Ileostylus_micranthus:1.0):1.0,(Cecarria_obtusifolia:1.0,(Loranthus_odoratus:1.0,(Loranthus_grewingkii:1.0,Loranthus_europaeus:1.0):1.0):1.0):1.0):1.0):1.0):1.0,(Taxillus_chinensis:1.0,(Scurrula_pulverulenta:1.0,(Scurrula_ferruginea:1.0,Scurrula_parasitica:1.0):1.0):1.0):1.0):1.0,Helixanthera_cylindrica:1.0):1.0,(Plicosepalus_curviflorus:1.0,((((Oliverella_rubroviridis:1.0,((Erianthemum_dregei:1.0,Spragueanella_rhamnifolia:1.0):1.0,Tapinanthus_sp_OM825:1.0):1.0):1.0,((Septulina_glauca:1.0,Emelianthe_panganensis:1.0):1.0,(Phragmanthera_regularis:1.0,Globimetula_dinklagei:1.0):1.0):1.0):1.0,Phragmanthera_crassicaulis:1.0):1.0,Moquiniella_rubra:1.0):1.0):1.0):1.0):1.0):1.0,(Helixanthera_parasitica:1.0,Socratina_bemarivensis:1.0):1.0):1.0,Oedina_pendens:1.0):1.0,Actinanthella_menyharthii:1.0);
[121] tree 't121'=[&R] ((((((((Septulina_glauca:1.0,Bakerella_sp_Nickrent_4161:1.0):1.0,Baratranthus_axanthus:1.0):1.0,Plicosepalus_sagittifolius:1.0):1.0,(Tolypanthus_involucratus:1.0,(Dendrophthoe_curvata:1.0,((Dendrophthoe_constricta:1.0,(Dendrophthoe_vitellina:1.0,Dendrophthoe_longituba:1.0):1.0):1.0,Helixanthera_coccinea:1.0):1.0):1.0):1.0):1.0,((Phragmanthera_crassicaulis:1.0,((Emelianthe_panganensis:1.0,((Oliverella_rubroviridis:1.0,(Tapinanthus_sp_OM825:1.0,(Spragueanella_rhamnifolia:1.0,Erianthemum_dregei:1.0):1.0):1.0):1.0,Globimetula_dinklagei:1.0):1.0):1.0,Moquiniella_rubra:1.0):1.0):1.0,(((Helixanthera_parasitica:1.0,(Taxillus_chinensis:1.0,((Scurrula_ferruginea:1.0,Scurrula_parasitica:1.0):1.0,Scurrula_pulverulenta:1.0):1.0):1.0):1.0,Helixanthera_cylindrica:1.0):1.0,(((Plicosepalus_curviflorus:1.0,((((Atkinsonia_ligustrina:1.0,(Notanthera_heterophylla:1.0,(((((((Lepidaria_oviceps:1.0,Lepidaria_sp_Nickrent_4044:1.0):1.0,(Macrosolen_melintangensis:1.0,Macrosolen_cochinchinensis:1.0):1.0):1.0,(Decaisnina_triflora:1.0,((Decaisnina_signata:1.0,Decaisnina_congesta:1.0):1.0,Decaisnina_brittenii:1.0):1.0):1.0):1.0,Amylotheca_duthieana:1.0):1.0,((Lysiana_filifolia:1.0,Lysiana_maritima:1.0):1.0,Amylotheca_subumbellata:1.0):1.0):1.0,Loxanthera_speciosa:1.0):1.0,(Alepis_flavida:1.0,Peraxilla_tetrapetala:1.0):1.0):1.0):1.0):1.0,(Gaiadendron_punctatum:1.0,(Nuytsia_floribunda:1.0,Desmaria_mutabilis:1.0):1.0):1.0):1.0,(Tupeia_antarctica:1.0,((Ligaria_cuneifolia:1.0,(((Tristerix_aphyllus:1.0,Tristerix_corymbosus:1.0):1.0,Tristerix_penduliflorus:1.0):1.0,(Tristerix_verticillatus:1.0,((Tristerix_longebracteatus:1.0,Tristerix_grandiflorus:1.0):1.0,(((Tristerix_chodatianus:1.0,Tristerix_peruvianus:1.0):1.0,Tristerix_peytonii:1.0):1.0,Tristerix_pubescens:1.0):1.0):1.0):1.0):1.0):1.0,(Psittacanthus_calyculatus:1.0,(Phthirusa_inorna:1.0,(((Cladocolea_cupulata:1.0,Cladocolea_mcvaughii:1.0):1.0,(Cladocolea_gracilis:1.0,((Struthanthus_sp_RE_5128_1:1.0,Struthanthus_woodsonii:1.0):1.0,(Psittacanthus_schiedeanus:1.0,(Struthanthus_orbicularis:1.0,Struthanthus_oerstedii:1.0):1.0):1.0):1.0):1.0):1.0,((Passovia_pyrifolia:1.0,(Dendropemon_bicolor:1.0,Oryctanthus_occidentalis:1.0):1.0):1.0,((Tripodanthus_belmirensis:1.0,Tripodanthus_flagellaris:1.0):1.0,Tripodanthus_acutifolius:1.0):1.0):1.0):1.0):1.0):1.0):1.0):1.0):1.0,((Ileostylus_micranthus:1.0,(Muellerina_eucalyptoides:1.0,Muellerina_celastroides:1.0):1.0):1.0,(Cecarria_obtusifolia:1.0,(Loranthus_odoratus:1.0,(Loranthus_grewingkii:1.0,Loranthus_europaeus:1.0):1.0):1.0):1.0):1.0):1.0):1.0,Phragmanthera_regularis:1.0):1.0,(Sogerianthe_sessiflora:1.0,(((((Diplatia_furcata:1.0,(Diplatia_grandibractea:1.0,Amyema_cambagei:1.0):1.0):1.0,Amyema_glabra:1.0):1.0,Dactyliophora_novaeguineae:1.0):1.0,Benthamina_alyxifolia:1.0):1.0,(Helicanthes_elastica:1.0,Amyema_queenslandica:1.0):1.0):1.0):1.0):1.0):1.0):1.0):1.0,(Vanwykia_remota:1.0,Socratina_bemarivensis:1.0):1.0):1.0,Oedina_pendens:1.0):1.0,((Agelanthus_sansibarensis:1.0,(Oncella_ambigua:1.0,Oncocalyx_sulfureus:1.0):1.0):1.0,((Englerina_ramulosa:1.0,(Oncocalyx_schimperi:1.0,Tapinanthus_constrictiflorus:1.0):1.0):1.0,Berhautia_senegalensis:1.0):1.0):1.0,Actinanthella_menyharthii:1.0);
[122] tree 't122'=[&R] (Berhautia_senegalensis:1.0,(((((((Bakerella_sp_Nickrent_4161:1.0,Plicosepalus_sagittifolius:1.0):1.0,(Tolypanthus_involucratus:1.0,(Dendrophthoe_curvata:1.0,((Dendrophthoe_constricta:1.0,(Dendrophthoe_vitellina:1.0,Dendrophthoe_longituba:1.0):1.0):1.0,Helixanthera_coccinea:1.0):1.0):1.0):1.0):1.0,(((Septulina_glauca:1.0,Phragmanthera_crassicaulis:1.0):1.0,(Moquiniella_rubra:1.0,((Oliverella_rubroviridis:1.0,(Tapinanthus_sp_OM825:1.0,(Spragueanella_rhamnifolia:1.0,Erianthemum_dregei:1.0):1.0):1.0):1.0,((Phragmanthera_regularis:1.0,Globimetula_dinklagei:1.0):1.0,Emelianthe_panganensis:1.0):1.0):1.0):1.0):1.0,(((Plicosepalus_curviflorus:1.0,(Taxillus_chinensis:1.0,((Scurrula_ferruginea:1.0,Scurrula_parasitica:1.0):1.0,Scurrula_pulverulenta:1.0):1.0):1.0):1.0,Helixanthera_cylindrica:1.0):1.0,((Sogerianthe_sessiflora:1.0,(((((Diplatia_furcata:1.0,(Diplatia_grandibractea:1.0,Amyema_cambagei:1.0):1.0):1.0,Amyema_glabra:1.0):1.0,Dactyliophora_novaeguineae:1.0):1.0,Benthamina_alyxifolia:1.0):1.0,(Helicanthes_elastica:1.0,Amyema_queenslandica:1.0):1.0):1.0):1.0,((((Tupeia_antarctica:1.0,(Nuytsia_floribunda:1.0,((((Tristerix_aphyllus:1.0,Tristerix_corymbosus:1.0):1.0,Tristerix_penduliflorus:1.0):1.0,Tristerix_verticillatus:1.0):1.0,((((Tristerix_longebracteatus:1.0,Tristerix_grandiflorus:1.0):1.0,Tristerix_pubescens:1.0):1.0,(Tristerix_chodatianus:1.0,Tristerix_peruvianus:1.0):1.0):1.0,Tristerix_peytonii:1.0):1.0):1.0):1.0):1.0,((((Desmaria_mutabilis:1.0,Notanthera_heterophylla:1.0):1.0,(Gaiadendron_punctatum:1.0,(((((Lysiana_filifolia:1.0,Lysiana_maritima:1.0):1.0,Amylotheca_subumbellata:1.0):1.0,(Loxanthera_speciosa:1.0,(((Lepidaria_sp_Nickrent_4044:1.0,(Macrosolen_melintangensis:1.0,Macrosolen_cochinchinensis:1.0):1.0):1.0,(Decaisnina_triflora:1.0,((Decaisnina_signata:1.0,Decaisnina_congesta:1.0):1.0,Decaisnina_brittenii:1.0):1.0):1.0):1.0,Amylotheca_duthieana:1.0):1.0):1.0):1.0,(Alepis_flavida:1.0,Peraxilla_tetrapetala:1.0):1.0):1.0,Atkinsonia_ligustrina:1.0):1.0):1.0):1.0,Lepidaria_oviceps:1.0):1.0,(Psittacanthus_calyculatus:1.0,(((Tripodanthus_belmirensis:1.0,Tripodanthus_flagellaris:1.0):1.0,(Phthirusa_inorna:1.0,Tripodanthus_acutifolius:1.0):1.0):1.0,(((Struthanthus_sp_RE_5128_1:1.0,((Cladocolea_cupulata:1.0,Cladocolea_mcvaughii:1.0):1.0,Struthanthus_woodsonii:1.0):1.0):1.0,(Cladocolea_gracilis:1.0,(Struthanthus_orbicularis:1.0,(Psittacanthus_schiedeanus:1.0,Struthanthus_oerstedii:1.0):1.0):1.0):1.0):1.0,(Passovia_pyrifolia:1.0,(Dendropemon_bicolor:1.0,Oryctanthus_occidentalis:1.0):1.0):1.0):1.0):1.0):1.0):1.0):1.0,Ligaria_cuneifolia:1.0):1.0,((Ileostylus_micranthus:1.0,(Muellerina_eucalyptoides:1.0,Muellerina_celastroides:1.0):1.0):1.0,(Cecarria_obtusifolia:1.0,(Loranthus_odoratus:1.0,(Loranthus_grewingkii:1.0,Loranthus_europaeus:1.0):1.0):1.0):1.0):1.0):1.0):1.0):1.0):1.0):1.0,Baratranthus_axanthus:1.0):1.0,(Vanwykia_remota:1.0,(Helixanthera_parasitica:1.0,Socratina_bemarivensis:1.0):1.0):1.0):1.0,Oedina_pendens:1.0):1.0,((Oncocalyx_schimperi:1.0,(Agelanthus_sansibarensis:1.0,(Oncella_ambigua:1.0,Oncocalyx_sulfureus:1.0):1.0):1.0):1.0,(Englerina_ramulosa:1.0,Tapinanthus_constrictiflorus:1.0):1.0):1.0):1.0,Actinanthella_menyharthii:1.0);
[123] tree 't123'=[&R] (((Socratina_bemarivensis:1.0,(((Tolypanthus_involucratus:1.0,((Plicosepalus_curviflorus:1.0,Helixanthera_coccinea:1.0):1.0,(Dendrophthoe_curvata:1.0,(Dendrophthoe_constricta:1.0,(Dendrophthoe_vitellina:1.0,Dendrophthoe_longituba:1.0):1.0):1.0):1.0):1.0):1.0,((Plicosepalus_sagittifolius:1.0,Bakerella_sp_Nickrent_4161:1.0):1.0,((Phragmanthera_regularis:1.0,(Moquiniella_rubra:1.0,(Phragmanthera_crassicaulis:1.0,((Oliverella_rubroviridis:1.0,(Tapinanthus_sp_OM825:1.0,(Spragueanella_rhamnifolia:1.0,Erianthemum_dregei:1.0):1.0):1.0):1.0,(Globimetula_dinklagei:1.0,(Septulina_glauca:1.0,Emelianthe_panganensis:1.0):1.0):1.0):1.0):1.0):1.0):1.0,(((Sogerianthe_sessiflora:1.0,((((((Diplatia_furcata:1.0,Diplatia_grandibractea:1.0):1.0,Amyema_glabra:1.0):1.0,Amyema_cambagei:1.0):1.0,Dactyliophora_novaeguineae:1.0):1.0,Benthamina_alyxifolia:1.0):1.0,(Helicanthes_elastica:1.0,Amyema_queenslandica:1.0):1.0):1.0):1.0,(Helixanthera_cylindrica:1.0,((Loranthus_odoratus:1.0,((Loranthus_grewingkii:1.0,Loranthus_europaeus:1.0):1.0,Cecarria_obtusifolia:1.0):1.0):1.0,((Nuytsia_floribunda:1.0,((Ligaria_cuneifolia:1.0,(((Tristerix_aphyllus:1.0,Tristerix_corymbosus:1.0):1.0,(Tristerix_penduliflorus:1.0,Tristerix_verticillatus:1.0):1.0):1.0,(((Tristerix_chodatianus:1.0,Tristerix_peruvianus:1.0):1.0,((Tristerix_longebracteatus:1.0,Tristerix_pubescens:1.0):1.0,Tristerix_grandiflorus:1.0):1.0):1.0,Tristerix_peytonii:1.0):1.0):1.0):1.0,(((((Lysiana_filifolia:1.0,Lysiana_maritima:1.0):1.0,Amylotheca_subumbellata:1.0):1.0,(Loxanthera_speciosa:1.0,((((Lepidaria_oviceps:1.0,Lepidaria_sp_Nickrent_4044:1.0):1.0,(Macrosolen_melintangensis:1.0,Macrosolen_cochinchinensis:1.0):1.0):1.0,(Decaisnina_triflora:1.0,((Decaisnina_congesta:1.0,Decaisnina_signata:1.0):1.0,Decaisnina_brittenii:1.0):1.0):1.0):1.0,Amylotheca_duthieana:1.0):1.0):1.0):1.0,(Alepis_flavida:1.0,Peraxilla_tetrapetala:1.0):1.0):1.0,(Atkinsonia_ligustrina:1.0,(((Psittacanthus_schiedeanus:1.0,((((Cladocolea_cupulata:1.0,Cladocolea_mcvaughii:1.0):1.0,(Struthanthus_sp_RE_5128_1:1.0,((Cladocolea_gracilis:1.0,(Phthirusa_inorna:1.0,(Struthanthus_orbicularis:1.0,Struthanthus_oerstedii:1.0):1.0):1.0):1.0,Struthanthus_woodsonii:1.0):1.0):1.0):1.0,((Tripodanthus_belmirensis:1.0,(Passovia_pyrifolia:1.0,(Dendropemon_bicolor:1.0,Oryctanthus_occidentalis:1.0):1.0):1.0):1.0,(Tripodanthus_flagellaris:1.0,Tripodanthus_acutifolius:1.0):1.0):1.0):1.0,Psittacanthus_calyculatus:1.0):1.0):1.0,((Tupeia_antarctica:1.0,Notanthera_heterophylla:1.0):1.0,Desmaria_mutabilis:1.0):1.0):1.0,Gaiadendron_punctatum:1.0):1.0):1.0):1.0):1.0):1.0,(Ileostylus_micranthus:1.0,(Muellerina_eucalyptoides:1.0,Muellerina_celastroides:1.0):1.0):1.0):1.0):1.0):1.0):1.0,((Helixanthera_parasitica:1.0,Taxillus_chinensis:1.0):1.0,((Scurrula_ferruginea:1.0,Scurrula_parasitica:1.0):1.0,Scurrula_pulverulenta:1.0):1.0):1.0):1.0):1.0):1.0):1.0,(Baratranthus_axanthus:1.0,Vanwykia_remota:1.0):1.0):1.0):1.0,Oedina_pendens:1.0):1.0,((Oncocalyx_schimperi:1.0,(Agelanthus_sansibarensis:1.0,(Oncella_ambigua:1.0,Oncocalyx_sulfureus:1.0):1.0):1.0):1.0,(Berhautia_senegalensis:1.0,(Englerina_ramulosa:1.0,Tapinanthus_constrictiflorus:1.0):1.0):1.0):1.0,Actinanthella_menyharthii:1.0);
[truncated: 1,475,413 more chars]
