# Supplementary material for: Eocene Loranthaceae pollen pushes back divergence ages for major splits in the family
Source: PeerJ. 2017 Jun 7;5:e3373. doi: 10.7717/peerj.3373 (PMC5466002; doi:10.7717/peerj.3373)
Supplement: Supplemental Information 8 — This archive includes all data and analysis files referred to in the main text and supplementary files that are needed to reproduce the shown results. See GuideToFiles.txt for naming schemes and contents of each subfolder included in this archive, and File S1 for analysis set-ups and further background information. [file peerj-05-3373-s008.zip › GuideToFiles.txt]

Guide to files included in this archive for
Gr�msson et al., Eocene Loranthaceae pollen revives the Gondwana breakup hypothesis, PeerJ, 2017

See File S1 for a detailed description/analysis set-up details of each step collected in the accordingly 
	named subfolders 

General naming conventions of files
	RAxML_*  -- RAxML-generated output files: trees, trees with branch support annotated
		(standard NEWICK-formatted and with additional nodes to avoid misplacement during
		rerooting), collection of bootstrap pseudoreplicate trees, analysis report file
	
	*.epf -- matrices in extended PHYLIP format
	*.nex, *simple.nex -- matrices in (simple) NEXUS format (include MrBayes block)
	*.nxs -- consensus networks in Splits-NEXUS format (can be opened with SplitsTree and Phangorn
		library included in R)
	*.noq -- result of an unpartitioned analysis
	*.p -- Probability file generated by MrBayes
	*.q -- result of a partitioned analysis (see files labelled part[*] in according folders)
	*.reduced -- RAxML auto-generated files to eliminate duplicate data in the input matrix
	*.sh -- Shell files for running a set of analysis under LINUX
	*.t -- Tree file (Bayesian sampled topologies) generated by MrBayes
	*.xml -- XML-files (generated with BEAUTi, and manually adjusted) for setting up the node
		dating analyses with BEAST
	*18S*, *25S*, *matK*, *rbcL*, *trnLF*, *cp*, *nr* refer to the analysed gene region(s)
		18S -- 18S ribosomal rRNA gene (rDNA)
		25S -- 25S ribosomal rRNA gene (rDNA)
		cp -- plastid regions combined
		matK -- plastid matK gene
		nr -- nuclear ribosomal rDNA combined
		rbcL -- plastid rbcL gene
		trnLF -- plastid (mostly non-coding) region including trnL intron, 3' trnL exon, and 
			trnL-trnF intergenic spacer
		ex... -- excluding the according gene region(s)

Content of subfolders included in this archive
	Step 1 comprehensive (unconsensed) single-gene matrices, not fully filtered for problematic data
		(see Figures in File S1)
	Step 2 species-consensus matrices generated with g2cef 
		*.c.* -- strict consensi (used for subsequent steps)
		*.v.* -- modal consensi (not used)
		*.g.* -- gaps treated as 5th state (not used)
	Step 3 species-consensus analysis using different gene combinations and taxa sets
		00_comb.* -- Data file including all gene regions in separate matrices
		00_conc.* -- Data file with all gene regions concatenated into one matrix
		*red* and *RedTaxSet* refers to analysis using the reduced (42 leaves) taxon set (full gene set)
		Subfolder ML -- Maximum likelihood analysis files
		Subfolder BI -- for three of the matrices we also run a Bayesian analysis to fulfil the request of one reviewer
	Step 4 Clock-rooting experiment using the complete (different gene sets) and reduced (complete gene
		set) taxon set
		*ANNTREE* -- chronograms (FigTree or similar software recommended to view these
			files) inferred based on the taxon-comprehensive data sets
		*.tre -- chronogram based on the taxon-reduced data set
	Step 5 Dating using fossils as node height priors and the complete taxon and data set under three
		different rooting scenarios
		RS1 -- outgroup-inferred root and clock-based root using the taxon-reduced data set
		RS2 -- clock-based root using the taxon-comprehensive data set (chains did fail to converge, thus
			no resulting chronogram)
		RS3 -- pollen-informed root
	Step 6 Final dating using the taxon-reduced, least gappy data set, the three rooting scenarios of Step 5,
		in addition to a topological-constrain-scenario enforcing inter(sub)tribal relationships of the
		Loranthaceae subtree in Su et al. 2015, fig. 1B

		
