# Supplementary material for: Eocene Loranthaceae pollen pushes back divergence ages for major splits in the family
Source: PeerJ. 2017 Jun 7;5:e3373. doi: 10.7717/peerj.3373 (PMC5466002; doi:10.7717/peerj.3373)
Supplement: Supplemental Information 8 — This archive includes all data and analysis files referred to in the main text and supplementary files that are needed to reproduce the shown results. See GuideToFiles.txt for naming schemes and contents of each subfolder included in this archive, and File S1 for analysis set-ups and further background information. [file peerj-05-3373-s008.zip › Step3_speciestrees/ML/RAxML_bipartitions.redTaxSet.noq]

(Agelanthus_sansibarensis:0.01138852214720754500,(((Phragmanthera_crassicaulis:0.01116210589163525600,(Moquiniella_rubra:0.01182524909886820700,((Oedina_pendens:0.03328596914266492000,Erianthemum_dregei:0.01211809728418663200)56:0.00288788937833290740,(Globimetula_dinklagei:0.01295985456295691200,Emelianthe_panganensis:0.01415713499630572700)77:0.00158841743752395110)52:0.00213581207223457370)34:0.00109605749794860020)57:0.00272161444763835800,((Vanwykia_remota:0.01178189376813433600,Socratina_bemarivensis:0.01114501867423466100)91:0.00441147105582927800,((Scurrula_ferruginea:0.01295416290693404300,Taxillus_chinensis:0.01677087175141641100)100:0.01009495044701248400,(((Dactyliophora_novaeguineae:0.00728394581783313020,Amyema_glabra:0.01898093635799917600)90:0.00142808977362354460,(Benthamina_alyxifolia:0.01067418119379902700,Amyema_queenslandica:0.01226209556428890600)72:0.00107445296630640890)100:0.00386665853735269900,((Muellerina_eucalyptoides:0.01619330906277474000,Ileostylus_micranthus:0.01235345594039210000)100:0.01259264920168684700,((Cecarria_obtusifolia:0.03058546594639101000,Loranthus_europaeus:0.01685439540824742300)100:0.01881859568716073500,(((Gaiadendron_punctatum:0.01380053015333118800,((Atkinsonia_ligustrina:0.00624621542767602590,(Notanthera_heterophylla:0.04154535690142565500,(((Loxanthera_speciosa:0.01984733359002307000,Amylotheca_duthieana:0.00825923061408619790)93:0.00307100250319831650,(Lysiana_filifolia:0.00896935266013345300,(Macrosolen_cochinchinensis:0.01367508185141647800,Decaisnina_triflora:0.01545080483055522000)79:0.00249399657250426540)65:0.00078629382980942200)100:0.00669585452272677530,(Peraxilla_tetrapetala:0.00473646588125839660,Alepis_flavida:0.00720124797031181880)100:0.00495067401833742830)83:0.00253152555852319140)46:0.00311159217317251480)11:0.00037645381637552790,((Tripodanthus_acutifolius:0.00793695853072992790,((Cladocolea_gracilis:0.01032739557438050500,(Struthanthus_oerstedii:0.00811123786581672070,Struthanthus_woodsonii:0.00473066600848915350)75:0.00110774349604147480)100:0.00491963066077619370,(Oryctanthus_occidentalis:0.01591954575686006400,Passovia_pyrifolia:0.02492168895915412200)91:0.00412345507202613320)91:0.00210721159084589860)100:0.01190961828929394500,(Desmaria_mutabilis:0.01551141721225313000,Ligaria_cuneifolia:0.05896550678909923100)21:0.00154579924308594360)14:0.00144551805221564980)27:0.00077815683436321763)39:0.00085823211667095665,Tupeia_antarctica:0.01593411570149480900)32:0.00088594717807450490,(Tristerix_corymbosus:0.04810522221779940700,Nuytsia_floribunda:0.03961779554195165400)28:0.00332435773001472530)100:0.01501501985042745500)64:0.00217606740428973090)100:0.01446938317619661200)95:0.00241138352998746930)99:0.00392978940208565850)32:0.00061654553181533811)59:0.00193544233029553930,Bakerella_sp_Nickrent_4161:0.01333271181233706600)100:0.00826795140217654110,Oncocalyx_sulfureus:0.01624731304297227400);
