# Supplementary material for: Eocene Loranthaceae pollen pushes back divergence ages for major splits in the family
Source: PeerJ. 2017 Jun 7;5:e3373. doi: 10.7717/peerj.3373 (PMC5466002; doi:10.7717/peerj.3373)
Supplement: Supplemental Information 8 — This archive includes all data and analysis files referred to in the main text and supplementary files that are needed to reproduce the shown results. See GuideToFiles.txt for naming schemes and contents of each subfolder included in this archive, and File S1 for analysis set-ups and further background information. [file peerj-05-3373-s008.zip › Step3_speciestrees/ML/RAxML_bootstrap.redTaxSet.q]

(Oncocalyx_sulfureus	(((Bakerella_sp_Nickrent_4161	(((Scurrula_ferruginea	Taxillus_chinensis)	((((((Desmaria_mutabilis	((((Struthanthus_woodsonii	(Cladocolea_gracilis	Struthanthus_oerstedii))	(Passovia_pyrifolia	Oryctanthus_occidentalis))	Tripodanthus_acutifolius)	Ligaria_cuneifolia))	(((Notanthera_heterophylla	((Amylotheca_duthieana	Loxanthera_speciosa)	((Decaisnina_triflora	Lysiana_filifolia)	Macrosolen_cochinchinensis)))	(Alepis_flavida	Peraxilla_tetrapetala))	Atkinsonia_ligustrina))	Gaiadendron_punctatum)	((Nuytsia_floribunda	Tristerix_corymbosus)	Tupeia_antarctica))	((Cecarria_obtusifolia	Loranthus_europaeus)	(Muellerina_eucalyptoides	Ileostylus_micranthus)))	((Amyema_queenslandica	Benthamina_alyxifolia)	(Amyema_glabra	Dactyliophora_novaeguineae))))	(((Globimetula_dinklagei	Emelianthe_panganensis)	Erianthemum_dregei)	(Moquiniella_rubra	Phragmanthera_crassicaulis))))	(Socratina_bemarivensis	Vanwykia_remota))	Oedina_pendens)	Agelanthus_sansibarensis);
(Oncocalyx_sulfureus	(Bakerella_sp_Nickrent_4161	((((Scurrula_ferruginea	Taxillus_chinensis)	((((Atkinsonia_ligustrina	((Gaiadendron_punctatum	((Tristerix_corymbosus	Nuytsia_floribunda)	(((Amylotheca_duthieana	Loxanthera_speciosa)	(Lysiana_filifolia	(Macrosolen_cochinchinensis	Decaisnina_triflora)))	(Alepis_flavida	Peraxilla_tetrapetala))))	(((Tupeia_antarctica	Notanthera_heterophylla)	Desmaria_mutabilis)	(((Cladocolea_gracilis	(Struthanthus_oerstedii	Struthanthus_woodsonii))	(Passovia_pyrifolia	Oryctanthus_occidentalis))	Tripodanthus_acutifolius))))	Ligaria_cuneifolia)	((Cecarria_obtusifolia	Loranthus_europaeus)	(Muellerina_eucalyptoides	Ileostylus_micranthus)))	((Amyema_queenslandica	Benthamina_alyxifolia)	(Amyema_glabra	Dactyliophora_novaeguineae))))	(Moquiniella_rubra	(Phragmanthera_crassicaulis	((Globimetula_dinklagei	Emelianthe_panganensis)	(Oedina_pendens	Erianthemum_dregei)))))	(Socratina_bemarivensis	Vanwykia_remota)))	Agelanthus_sansibarensis);
(Oncocalyx_sulfureus	(((Oedina_pendens	(Bakerella_sp_Nickrent_4161	(Vanwykia_remota	((Scurrula_ferruginea	Taxillus_chinensis)	(((Muellerina_eucalyptoides	Ileostylus_micranthus)	((Tupeia_antarctica	(((Atkinsonia_ligustrina	(((((Loxanthera_speciosa	(Amylotheca_duthieana	Macrosolen_cochinchinensis))	(Lysiana_filifolia	Decaisnina_triflora))	(Alepis_flavida	Peraxilla_tetrapetala))	Notanthera_heterophylla)	Desmaria_mutabilis))	((((Cladocolea_gracilis	(Struthanthus_oerstedii	Struthanthus_woodsonii))	(Passovia_pyrifolia	Oryctanthus_occidentalis))	Tripodanthus_acutifolius)	Ligaria_cuneifolia))	(Gaiadendron_punctatum	(Tristerix_corymbosus	Nuytsia_floribunda))))	(Cecarria_obtusifolia	Loranthus_europaeus)))	((Amyema_queenslandica	Benthamina_alyxifolia)	(Amyema_glabra	Dactyliophora_novaeguineae)))))))	(((Globimetula_dinklagei	Emelianthe_panganensis)	Erianthemum_dregei)	Moquiniella_rubra))	(Phragmanthera_crassicaulis	Socratina_bemarivensis))	Agelanthus_sansibarensis);
(Oncocalyx_sulfureus	(((Socratina_bemarivensis	Vanwykia_remota)	(((((Globimetula_dinklagei	Emelianthe_panganensis)	Erianthemum_dregei)	(Phragmanthera_crassicaulis	Moquiniella_rubra))	((Scurrula_ferruginea	Taxillus_chinensis)	(((Muellerina_eucalyptoides	Ileostylus_micranthus)	((((((Cladocolea_gracilis	(Struthanthus_oerstedii	Struthanthus_woodsonii))	(Passovia_pyrifolia	Oryctanthus_occidentalis))	Tripodanthus_acutifolius)	(Tupeia_antarctica	((Nuytsia_floribunda	Desmaria_mutabilis)	((Gaiadendron_punctatum	Atkinsonia_ligustrina)	(Tristerix_corymbosus	((((Loxanthera_speciosa	Amylotheca_duthieana)	((Decaisnina_triflora	Macrosolen_cochinchinensis)	Lysiana_filifolia))	(Alepis_flavida	Peraxilla_tetrapetala))	Notanthera_heterophylla))))))	Ligaria_cuneifolia)	(Cecarria_obtusifolia	Loranthus_europaeus)))	((Dactyliophora_novaeguineae	Amyema_glabra)	(Benthamina_alyxifolia	Amyema_queenslandica)))))	Oedina_pendens))	Bakerella_sp_Nickrent_4161)	Agelanthus_sansibarensis);
(Oncocalyx_sulfureus	(((Oedina_pendens	((Phragmanthera_crassicaulis	(Erianthemum_dregei	(Globimetula_dinklagei	Emelianthe_panganensis)))	Moquiniella_rubra))	((Socratina_bemarivensis	Vanwykia_remota)	((Scurrula_ferruginea	Taxillus_chinensis)	(((Muellerina_eucalyptoides	Ileostylus_micranthus)	((((((Cladocolea_gracilis	(Struthanthus_oerstedii	Struthanthus_woodsonii))	(Passovia_pyrifolia	Oryctanthus_occidentalis))	Tripodanthus_acutifolius)	((Notanthera_heterophylla	Desmaria_mutabilis)	((Atkinsonia_ligustrina	Tupeia_antarctica)	((Tristerix_corymbosus	Nuytsia_floribunda)	(Gaiadendron_punctatum	((((Loxanthera_speciosa	Amylotheca_duthieana)	Macrosolen_cochinchinensis)	(Lysiana_filifolia	Decaisnina_triflora))	(Alepis_flavida	Peraxilla_tetrapetala)))))))	Ligaria_cuneifolia)	(Cecarria_obtusifolia	Loranthus_europaeus)))	((Dactyliophora_novaeguineae	Amyema_glabra)	(Benthamina_alyxifolia	Amyema_queenslandica))))))	Bakerella_sp_Nickrent_4161)	Agelanthus_sansibarensis);
(Oncocalyx_sulfureus	(Bakerella_sp_Nickrent_4161	(Phragmanthera_crassicaulis	((Socratina_bemarivensis	Vanwykia_remota)	(((Scurrula_ferruginea	Taxillus_chinensis)	(((Muellerina_eucalyptoides	Ileostylus_micranthus)	((Tupeia_antarctica	((Ligaria_cuneifolia	((Desmaria_mutabilis	(((Notanthera_heterophylla	(((Loxanthera_speciosa	Amylotheca_duthieana)	(Lysiana_filifolia	(Decaisnina_triflora	Macrosolen_cochinchinensis)))	(Alepis_flavida	Peraxilla_tetrapetala)))	Gaiadendron_punctatum)	Atkinsonia_ligustrina))	(((Cladocolea_gracilis	(Struthanthus_oerstedii	Struthanthus_woodsonii))	(Passovia_pyrifolia	Oryctanthus_occidentalis))	Tripodanthus_acutifolius)))	(Tristerix_corymbosus	Nuytsia_floribunda)))	(Cecarria_obtusifolia	Loranthus_europaeus)))	(Amyema_glabra	((Benthamina_alyxifolia	Amyema_queenslandica)	Dactyliophora_novaeguineae))))	(Moquiniella_rubra	((Oedina_pendens	Erianthemum_dregei)	(Globimetula_dinklagei	Emelianthe_panganensis)))))))	Agelanthus_sansibarensis);
(Oncocalyx_sulfureus	(Bakerella_sp_Nickrent_4161	((((Phragmanthera_crassicaulis	Moquiniella_rubra)	(Erianthemum_dregei	(Globimetula_dinklagei	Emelianthe_panganensis)))	((Socratina_bemarivensis	Vanwykia_remota)	((Scurrula_ferruginea	Taxillus_chinensis)	(((Muellerina_eucalyptoides	Ileostylus_micranthus)	(((((((Notanthera_heterophylla	(((Loxanthera_speciosa	Amylotheca_duthieana)	(Lysiana_filifolia	(Decaisnina_triflora	Macrosolen_cochinchinensis)))	(Alepis_flavida	Peraxilla_tetrapetala)))	Atkinsonia_ligustrina)	(Nuytsia_floribunda	Desmaria_mutabilis))	Gaiadendron_punctatum)	(((((Cladocolea_gracilis	(Struthanthus_oerstedii	Struthanthus_woodsonii))	(Passovia_pyrifolia	Oryctanthus_occidentalis))	Tripodanthus_acutifolius)	Tristerix_corymbosus)	Tupeia_antarctica))	Ligaria_cuneifolia)	(Cecarria_obtusifolia	Loranthus_europaeus)))	((Benthamina_alyxifolia	Amyema_queenslandica)	(Dactyliophora_novaeguineae	Amyema_glabra))))))	Oedina_pendens))	Agelanthus_sansibarensis);
(Oncocalyx_sulfureus	(Bakerella_sp_Nickrent_4161	((Socratina_bemarivensis	Vanwykia_remota)	(((Scurrula_ferruginea	Taxillus_chinensis)	(((Muellerina_eucalyptoides	Ileostylus_micranthus)	((((Nuytsia_floribunda	Tristerix_corymbosus)	((Tupeia_antarctica	Gaiadendron_punctatum)	((((Notanthera_heterophylla	((Lysiana_filifolia	((Decaisnina_triflora	Macrosolen_cochinchinensis)	(Loxanthera_speciosa	Amylotheca_duthieana)))	(Alepis_flavida	Peraxilla_tetrapetala)))	Atkinsonia_ligustrina)	Desmaria_mutabilis)	(((Cladocolea_gracilis	(Struthanthus_oerstedii	Struthanthus_woodsonii))	(Passovia_pyrifolia	Oryctanthus_occidentalis))	Tripodanthus_acutifolius))))	Ligaria_cuneifolia)	(Cecarria_obtusifolia	Loranthus_europaeus)))	((Benthamina_alyxifolia	Amyema_queenslandica)	(Dactyliophora_novaeguineae	Amyema_glabra))))	(Oedina_pendens	(Moquiniella_rubra	((Erianthemum_dregei	Emelianthe_panganensis)	(Globimetula_dinklagei	Phragmanthera_crassicaulis)))))))	Agelanthus_sansibarensis);
(Oncocalyx_sulfureus	((Bakerella_sp_Nickrent_4161	((((Oedina_pendens	(Erianthemum_dregei	(Emelianthe_panganensis	Globimetula_dinklagei)))	((Scurrula_ferruginea	Taxillus_chinensis)	((((Ligaria_cuneifolia	((((Notanthera_heterophylla	(((Loxanthera_speciosa	Amylotheca_duthieana)	(Lysiana_filifolia	(Decaisnina_triflora	Macrosolen_cochinchinensis)))	(Alepis_flavida	Peraxilla_tetrapetala)))	(Gaiadendron_punctatum	Atkinsonia_ligustrina))	Desmaria_mutabilis)	(((Cladocolea_gracilis	(Struthanthus_oerstedii	Struthanthus_woodsonii))	(Passovia_pyrifolia	Oryctanthus_occidentalis))	Tripodanthus_acutifolius)))	((Nuytsia_floribunda	Tristerix_corymbosus)	Tupeia_antarctica))	((Cecarria_obtusifolia	Loranthus_europaeus)	(Muellerina_eucalyptoides	Ileostylus_micranthus)))	((Benthamina_alyxifolia	Amyema_queenslandica)	(Dactyliophora_novaeguineae	Amyema_glabra)))))	(Socratina_bemarivensis	Vanwykia_remota))	Phragmanthera_crassicaulis))	Moquiniella_rubra)	Agelanthus_sansibarensis);
(Oncocalyx_sulfureus	(Bakerella_sp_Nickrent_4161	(((Moquiniella_rubra	(Phragmanthera_crassicaulis	((Oedina_pendens	Erianthemum_dregei)	(Emelianthe_panganensis	Globimetula_dinklagei))))	((Scurrula_ferruginea	Taxillus_chinensis)	((((Tupeia_antarctica	((Gaiadendron_punctatum	Atkinsonia_ligustrina)	((Nuytsia_floribunda	Desmaria_mutabilis)	(Notanthera_heterophylla	(((Loxanthera_speciosa	Amylotheca_duthieana)	(Lysiana_filifolia	(Decaisnina_triflora	Macrosolen_cochinchinensis)))	(Alepis_flavida	Peraxilla_tetrapetala))))))	((((Struthanthus_woodsonii	(Cladocolea_gracilis	Struthanthus_oerstedii))	(Passovia_pyrifolia	Oryctanthus_occidentalis))	Tripodanthus_acutifolius)	(Tristerix_corymbosus	Ligaria_cuneifolia)))	((Cecarria_obtusifolia	Loranthus_europaeus)	(Muellerina_eucalyptoides	Ileostylus_micranthus)))	((Benthamina_alyxifolia	Amyema_queenslandica)	(Dactyliophora_novaeguineae	Amyema_glabra)))))	(Socratina_bemarivensis	Vanwykia_remota)))	Agelanthus_sansibarensis);
((Bakerella_sp_Nickrent_4161	((Vanwykia_remota	Socratina_bemarivensis)	(((Globimetula_dinklagei	(Moquiniella_rubra	Phragmanthera_crassicaulis))	((Oedina_pendens	Erianthemum_dregei)	Emelianthe_panganensis))	((Taxillus_chinensis	Scurrula_ferruginea)	(((Amyema_queenslandica	Benthamina_alyxifolia)	(Dactyliophora_novaeguineae	Amyema_glabra))	((Muellerina_eucalyptoides	Ileostylus_micranthus)	(((Ligaria_cuneifolia	(((Atkinsonia_ligustrina	(Gaiadendron_punctatum	(Nuytsia_floribunda	(Notanthera_heterophylla	(((Amylotheca_duthieana	Loxanthera_speciosa)	((Decaisnina_triflora	Macrosolen_cochinchinensis)	Lysiana_filifolia))	(Peraxilla_tetrapetala	Alepis_flavida))))))	Desmaria_mutabilis)	(Tupeia_antarctica	(((Cladocolea_gracilis	(Struthanthus_oerstedii	Struthanthus_woodsonii))	(Oryctanthus_occidentalis	Passovia_pyrifolia))	Tripodanthus_acutifolius))))	Tristerix_corymbosus)	(Cecarria_obtusifolia	Loranthus_europaeus))))))))	Oncocalyx_sulfureus	Agelanthus_sansibarensis);
((Bakerella_sp_Nickrent_4161	((Phragmanthera_crassicaulis	(((Oedina_pendens	Erianthemum_dregei)	(Globimetula_dinklagei	Emelianthe_panganensis))	Moquiniella_rubra))	(((Taxillus_chinensis	Scurrula_ferruginea)	(((Amyema_queenslandica	Benthamina_alyxifolia)	(Dactyliophora_novaeguineae	Amyema_glabra))	((Cecarria_obtusifolia	Loranthus_europaeus)	((Muellerina_eucalyptoides	Ileostylus_micranthus)	(((((Loxanthera_speciosa	(Decaisnina_triflora	(Amylotheca_duthieana	Macrosolen_cochinchinensis)))	Lysiana_filifolia)	(Peraxilla_tetrapetala	Alepis_flavida))	((Nuytsia_floribunda	Gaiadendron_punctatum)	Atkinsonia_ligustrina))	((Desmaria_mutabilis	((((Struthanthus_woodsonii	(Cladocolea_gracilis	Struthanthus_oerstedii))	(Oryctanthus_occidentalis	Passovia_pyrifolia))	Tripodanthus_acutifolius)	((Notanthera_heterophylla	Tristerix_corymbosus)	Ligaria_cuneifolia)))	Tupeia_antarctica))))))	(Vanwykia_remota	Socratina_bemarivensis))))	Oncocalyx_sulfureus	Agelanthus_sansibarensis);
((Bakerella_sp_Nickrent_4161	((Vanwykia_remota	Socratina_bemarivensis)	((((Phragmanthera_crassicaulis	((Erianthemum_dregei	Emelianthe_panganensis)	Globimetula_dinklagei))	Moquiniella_rubra)	Oedina_pendens)	((Taxillus_chinensis	Scurrula_ferruginea)	(((Amyema_queenslandica	Benthamina_alyxifolia)	(Dactyliophora_novaeguineae	Amyema_glabra))	(((((((Cladocolea_gracilis	(Struthanthus_oerstedii	Struthanthus_woodsonii))	(Oryctanthus_occidentalis	Passovia_pyrifolia))	Tripodanthus_acutifolius)	(Desmaria_mutabilis	Ligaria_cuneifolia))	Notanthera_heterophylla)	(Tupeia_antarctica	((((((Decaisnina_triflora	Macrosolen_cochinchinensis)	(Amylotheca_duthieana	Loxanthera_speciosa))	Lysiana_filifolia)	(Peraxilla_tetrapetala	Alepis_flavida))	((Nuytsia_floribunda	Tristerix_corymbosus)	Gaiadendron_punctatum))	Atkinsonia_ligustrina)))	((Cecarria_obtusifolia	Loranthus_europaeus)	(Muellerina_eucalyptoides	Ileostylus_micranthus))))))))	Oncocalyx_sulfureus	Agelanthus_sansibarensis);
((Bakerella_sp_Nickrent_4161	((Vanwykia_remota	Socratina_bemarivensis)	(((((Globimetula_dinklagei	Phragmanthera_crassicaulis)	(Erianthemum_dregei	Emelianthe_panganensis))	Moquiniella_rubra)	((Taxillus_chinensis	Scurrula_ferruginea)	(((Amyema_queenslandica	Benthamina_alyxifolia)	(Dactyliophora_novaeguineae	Amyema_glabra))	((Muellerina_eucalyptoides	Ileostylus_micranthus)	((((((Struthanthus_woodsonii	(Cladocolea_gracilis	Struthanthus_oerstedii))	(Oryctanthus_occidentalis	Passovia_pyrifolia))	Tripodanthus_acutifolius)	((Ligaria_cuneifolia	(Tupeia_antarctica	Desmaria_mutabilis))	((Atkinsonia_ligustrina	Nuytsia_floribunda)	(Gaiadendron_punctatum	((Notanthera_heterophylla	((Amylotheca_duthieana	Loxanthera_speciosa)	(Macrosolen_cochinchinensis	(Decaisnina_triflora	Lysiana_filifolia))))	(Peraxilla_tetrapetala	Alepis_flavida))))))	Tristerix_corymbosus)	(Cecarria_obtusifolia	Loranthus_europaeus))))))	Oedina_pendens)))	Oncocalyx_sulfureus	Agelanthus_sansibarensis);
((Bakerella_sp_Nickrent_4161	(((Phragmanthera_crassicaulis	((Oedina_pendens	Erianthemum_dregei)	(Globimetula_dinklagei	Emelianthe_panganensis)))	Moquiniella_rubra)	(((Taxillus_chinensis	Scurrula_ferruginea)	(((Amyema_queenslandica	Benthamina_alyxifolia)	(Dactyliophora_novaeguineae	Amyema_glabra))	((Muellerina_eucalyptoides	Ileostylus_micranthus)	(((Atkinsonia_ligustrina	((Gaiadendron_punctatum	Nuytsia_floribunda)	(((Amylotheca_duthieana	Loxanthera_speciosa)	(Lysiana_filifolia	(Macrosolen_cochinchinensis	Decaisnina_triflora)))	(Peraxilla_tetrapetala	Alepis_flavida))))	((Desmaria_mutabilis	((Notanthera_heterophylla	(Tristerix_corymbosus	Ligaria_cuneifolia))	(((Cladocolea_gracilis	(Struthanthus_oerstedii	Struthanthus_woodsonii))	(Oryctanthus_occidentalis	Passovia_pyrifolia))	Tripodanthus_acutifolius)))	Tupeia_antarctica))	(Cecarria_obtusifolia	Loranthus_europaeus)))))	(Vanwykia_remota	Socratina_bemarivensis))))	Oncocalyx_sulfureus	Agelanthus_sansibarensis);
(((Vanwykia_remota	Socratina_bemarivensis)	((((((Erianthemum_dregei	(Globimetula_dinklagei	Emelianthe_panganensis))	Phragmanthera_crassicaulis)	Moquiniella_rubra)	Oedina_pendens)	((Taxillus_chinensis	Scurrula_ferruginea)	((Amyema_queenslandica	(Benthamina_alyxifolia	(Dactyliophora_novaeguineae	Amyema_glabra)))	(((((((Cladocolea_gracilis	(Struthanthus_oerstedii	Struthanthus_woodsonii))	(Oryctanthus_occidentalis	Passovia_pyrifolia))	Tripodanthus_acutifolius)	(Tupeia_antarctica	(Desmaria_mutabilis	(Atkinsonia_ligustrina	((Gaiadendron_punctatum	Nuytsia_floribunda)	(Notanthera_heterophylla	(((Amylotheca_duthieana	Loxanthera_speciosa)	(Lysiana_filifolia	(Macrosolen_cochinchinensis	Decaisnina_triflora)))	(Peraxilla_tetrapetala	Alepis_flavida))))))))	Tristerix_corymbosus)	Ligaria_cuneifolia)	((Cecarria_obtusifolia	Loranthus_europaeus)	(Muellerina_eucalyptoides	Ileostylus_micranthus))))))	Bakerella_sp_Nickrent_4161))	Oncocalyx_sulfureus	Agelanthus_sansibarensis);
((Bakerella_sp_Nickrent_4161	((Vanwykia_remota	Socratina_bemarivensis)	(((Taxillus_chinensis	Scurrula_ferruginea)	(((Dactyliophora_novaeguineae	Amyema_glabra)	(Amyema_queenslandica	Benthamina_alyxifolia))	((Tristerix_corymbosus	(((((Notanthera_heterophylla	((Lysiana_filifolia	((Macrosolen_cochinchinensis	Decaisnina_triflora)	(Amylotheca_duthieana	Loxanthera_speciosa)))	(Peraxilla_tetrapetala	Alepis_flavida)))	(Atkinsonia_ligustrina	Gaiadendron_punctatum))	(Desmaria_mutabilis	Nuytsia_floribunda))	(Ligaria_cuneifolia	(((Cladocolea_gracilis	(Struthanthus_oerstedii	Struthanthus_woodsonii))	(Oryctanthus_occidentalis	Passovia_pyrifolia))	Tripodanthus_acutifolius)))	Tupeia_antarctica))	((Cecarria_obtusifolia	Loranthus_europaeus)	(Muellerina_eucalyptoides	Ileostylus_micranthus)))))	((((Oedina_pendens	Erianthemum_dregei)	(Globimetula_dinklagei	Emelianthe_panganensis))	Phragmanthera_crassicaulis)	Moquiniella_rubra))))	Oncocalyx_sulfureus	Agelanthus_sansibarensis);
((Bakerella_sp_Nickrent_4161	((Vanwykia_remota	Socratina_bemarivensis)	(((Taxillus_chinensis	Scurrula_ferruginea)	(((Dactyliophora_novaeguineae	Amyema_glabra)	(Amyema_queenslandica	Benthamina_alyxifolia))	((Muellerina_eucalyptoides	Ileostylus_micranthus)	((((Atkinsonia_ligustrina	(Gaiadendron_punctatum	(((Decaisnina_triflora	Lysiana_filifolia)	(Macrosolen_cochinchinensis	(Amylotheca_duthieana	Loxanthera_speciosa)))	(Peraxilla_tetrapetala	Alepis_flavida))))	((((Cladocolea_gracilis	(Struthanthus_oerstedii	Struthanthus_woodsonii))	(Oryctanthus_occidentalis	Passovia_pyrifolia))	Tripodanthus_acutifolius)	(Notanthera_heterophylla	(Desmaria_mutabilis	Ligaria_cuneifolia))))	((Tupeia_antarctica	Tristerix_corymbosus)	Nuytsia_floribunda))	(Cecarria_obtusifolia	Loranthus_europaeus)))))	((((Oedina_pendens	Erianthemum_dregei)	(Globimetula_dinklagei	Emelianthe_panganensis))	Phragmanthera_crassicaulis)	Moquiniella_rubra))))	Oncocalyx_sulfureus	Agelanthus_sansibarensis);
((Bakerella_sp_Nickrent_4161	(Socratina_bemarivensis	((Vanwykia_remota	((Taxillus_chinensis	Scurrula_ferruginea)	(((Dactyliophora_novaeguineae	Amyema_glabra)	(Amyema_queenslandica	Benthamina_alyxifolia))	((Muellerina_eucalyptoides	Ileostylus_micranthus)	((((Tupeia_antarctica	(((Gaiadendron_punctatum	Atkinsonia_ligustrina)	(Notanthera_heterophylla	((((Macrosolen_cochinchinensis	Decaisnina_triflora)	Lysiana_filifolia)	(Amylotheca_duthieana	Loxanthera_speciosa))	(Peraxilla_tetrapetala	Alepis_flavida))))	((((Struthanthus_woodsonii	(Cladocolea_gracilis	Struthanthus_oerstedii))	(Oryctanthus_occidentalis	Passovia_pyrifolia))	Tripodanthus_acutifolius)	Desmaria_mutabilis)))	(Nuytsia_floribunda	Tristerix_corymbosus))	Ligaria_cuneifolia)	(Cecarria_obtusifolia	Loranthus_europaeus))))))	(((Erianthemum_dregei	(Globimetula_dinklagei	Emelianthe_panganensis))	(Phragmanthera_crassicaulis	Moquiniella_rubra))	Oedina_pendens))))	Oncocalyx_sulfureus	Agelanthus_sansibarensis);
((Bakerella_sp_Nickrent_4161	((Oedina_pendens	(((Taxillus_chinensis	Scurrula_ferruginea)	(((Dactyliophora_novaeguineae	Amyema_glabra)	(Amyema_queenslandica	Benthamina_alyxifolia))	((Muellerina_eucalyptoides	Ileostylus_micranthus)	(((Tupeia_antarctica	((Desmaria_mutabilis	(Atkinsonia_ligustrina	(Gaiadendron_punctatum	(Notanthera_heterophylla	((((Macrosolen_cochinchinensis	Lysiana_filifolia)	(Amylotheca_duthieana	Loxanthera_speciosa))	Decaisnina_triflora)	(Peraxilla_tetrapetala	Alepis_flavida))))))	(Ligaria_cuneifolia	(((Struthanthus_oerstedii	(Struthanthus_woodsonii	Cladocolea_gracilis))	(Oryctanthus_occidentalis	Passovia_pyrifolia))	Tripodanthus_acutifolius))))	(Nuytsia_floribunda	Tristerix_corymbosus))	(Cecarria_obtusifolia	Loranthus_europaeus)))))	(Moquiniella_rubra	((Erianthemum_dregei	(Globimetula_dinklagei	Emelianthe_panganensis))	Phragmanthera_crassicaulis))))	(Socratina_bemarivensis	Vanwykia_remota)))	Oncocalyx_sulfureus	Agelanthus_sansibarensis);
((((Socratina_bemarivensis	Vanwykia_remota)	(((Moquiniella_rubra	(Phragmanthera_crassicaulis	(Erianthemum_dregei	(Emelianthe_panganensis	Globimetula_dinklagei))))	((((Muellerina_eucalyptoides	Ileostylus_micranthus)	((((((Tripodanthus_acutifolius	((Struthanthus_woodsonii	(Struthanthus_oerstedii	Cladocolea_gracilis))	(Passovia_pyrifolia	Oryctanthus_occidentalis)))	(((Notanthera_heterophylla	((Alepis_flavida	Peraxilla_tetrapetala)	((Decaisnina_triflora	Lysiana_filifolia)	(Macrosolen_cochinchinensis	(Loxanthera_speciosa	Amylotheca_duthieana)))))	Atkinsonia_ligustrina)	Desmaria_mutabilis))	Gaiadendron_punctatum)	(Tupeia_antarctica	(Tristerix_corymbosus	Nuytsia_floribunda)))	Ligaria_cuneifolia)	(Cecarria_obtusifolia	Loranthus_europaeus)))	((Benthamina_alyxifolia	Amyema_queenslandica)	(Amyema_glabra	Dactyliophora_novaeguineae)))	(Scurrula_ferruginea	Taxillus_chinensis)))	Oedina_pendens))	Bakerella_sp_Nickrent_4161)	Oncocalyx_sulfureus	Agelanthus_sansibarensis);
((((Socratina_bemarivensis	Vanwykia_remota)	((Moquiniella_rubra	(Phragmanthera_crassicaulis	((Oedina_pendens	Erianthemum_dregei)	(Emelianthe_panganensis	Globimetula_dinklagei))))	((((Muellerina_eucalyptoides	Ileostylus_micranthus)	((((Ligaria_cuneifolia	((Tripodanthus_acutifolius	((Cladocolea_gracilis	(Struthanthus_woodsonii	Struthanthus_oerstedii))	(Passovia_pyrifolia	Oryctanthus_occidentalis)))	(((Notanthera_heterophylla	((Alepis_flavida	Peraxilla_tetrapetala)	((Loxanthera_speciosa	Amylotheca_duthieana)	(Lysiana_filifolia	(Decaisnina_triflora	Macrosolen_cochinchinensis)))))	Atkinsonia_ligustrina)	Desmaria_mutabilis)))	(Tupeia_antarctica	(Tristerix_corymbosus	Nuytsia_floribunda)))	Gaiadendron_punctatum)	(Cecarria_obtusifolia	Loranthus_europaeus)))	((Benthamina_alyxifolia	Amyema_queenslandica)	(Amyema_glabra	Dactyliophora_novaeguineae)))	(Scurrula_ferruginea	Taxillus_chinensis))))	Bakerella_sp_Nickrent_4161)	Oncocalyx_sulfureus	Agelanthus_sansibarensis);
(((((Erianthemum_dregei	((Emelianthe_panganensis	Globimetula_dinklagei)	(Moquiniella_rubra	Phragmanthera_crassicaulis)))	Oedina_pendens)	(((((Muellerina_eucalyptoides	Ileostylus_micranthus)	(((((((((((Alepis_flavida	Peraxilla_tetrapetala)	(((Macrosolen_cochinchinensis	(Loxanthera_speciosa	Amylotheca_duthieana))	(Lysiana_filifolia	Decaisnina_triflora))	Notanthera_heterophylla))	Atkinsonia_ligustrina)	Desmaria_mutabilis)	(Tripodanthus_acutifolius	((Cladocolea_gracilis	(Struthanthus_woodsonii	Struthanthus_oerstedii))	(Passovia_pyrifolia	Oryctanthus_occidentalis))))	Tupeia_antarctica)	Gaiadendron_punctatum)	Tristerix_corymbosus)	Nuytsia_floribunda)	Ligaria_cuneifolia)	(Cecarria_obtusifolia	Loranthus_europaeus)))	((Benthamina_alyxifolia	Amyema_queenslandica)	(Amyema_glabra	Dactyliophora_novaeguineae)))	(Scurrula_ferruginea	Taxillus_chinensis))	(Socratina_bemarivensis	Vanwykia_remota)))	Bakerella_sp_Nickrent_4161)	Oncocalyx_sulfureus	Agelanthus_sansibarensis);
((((Socratina_bemarivensis	Vanwykia_remota)	(((((Erianthemum_dregei	Emelianthe_panganensis)	(Globimetula_dinklagei	Phragmanthera_crassicaulis))	Oedina_pendens)	Moquiniella_rubra)	(((((((Tupeia_antarctica	Tristerix_corymbosus)	(Gaiadendron_punctatum	(((Desmaria_mutabilis	Nuytsia_floribunda)	(Notanthera_heterophylla	((Alepis_flavida	Peraxilla_tetrapetala)	((Loxanthera_speciosa	Amylotheca_duthieana)	(Lysiana_filifolia	(Decaisnina_triflora	Macrosolen_cochinchinensis))))))	Atkinsonia_ligustrina)))	(Tripodanthus_acutifolius	((Struthanthus_woodsonii	(Struthanthus_oerstedii	Cladocolea_gracilis))	(Passovia_pyrifolia	Oryctanthus_occidentalis))))	Ligaria_cuneifolia)	((Cecarria_obtusifolia	Loranthus_europaeus)	(Muellerina_eucalyptoides	Ileostylus_micranthus)))	((Benthamina_alyxifolia	Amyema_queenslandica)	(Amyema_glabra	Dactyliophora_novaeguineae)))	(Scurrula_ferruginea	Taxillus_chinensis))))	Bakerella_sp_Nickrent_4161)	Oncocalyx_sulfureus	Agelanthus_sansibarensis);
((Bakerella_sp_Nickrent_4161	(Moquiniella_rubra	((((Erianthemum_dregei	Emelianthe_panganensis)	(Globimetula_dinklagei	Phragmanthera_crassicaulis))	Oedina_pendens)	((((((Tupeia_antarctica	((Gaiadendron_punctatum	(Nuytsia_floribunda	Tristerix_corymbosus))	((Alepis_flavida	Peraxilla_tetrapetala)	((Loxanthera_speciosa	Amylotheca_duthieana)	(Lysiana_filifolia	(Decaisnina_triflora	Macrosolen_cochinchinensis))))))	(Atkinsonia_ligustrina	(Notanthera_heterophylla	((Ligaria_cuneifolia	Desmaria_mutabilis)	(Tripodanthus_acutifolius	((Cladocolea_gracilis	(Struthanthus_woodsonii	Struthanthus_oerstedii))	(Passovia_pyrifolia	Oryctanthus_occidentalis)))))))	((Cecarria_obtusifolia	Loranthus_europaeus)	(Muellerina_eucalyptoides	Ileostylus_micranthus)))	((Benthamina_alyxifolia	Amyema_queenslandica)	(Amyema_glabra	Dactyliophora_novaeguineae)))	(Scurrula_ferruginea	Taxillus_chinensis))	(Socratina_bemarivensis	Vanwykia_remota)))))	Oncocalyx_sulfureus	Agelanthus_sansibarensis);
((Oedina_pendens	(((((((Muellerina_eucalyptoides	Ileostylus_micranthus)	((((Tupeia_antarctica	(((Notanthera_heterophylla	(Atkinsonia_ligustrina	(Gaiadendron_punctatum	((Alepis_flavida	Peraxilla_tetrapetala)	((Loxanthera_speciosa	Amylotheca_duthieana)	(Lysiana_filifolia	(Decaisnina_triflora	Macrosolen_cochinchinensis)))))))	(Desmaria_mutabilis	Nuytsia_floribunda))	Tristerix_corymbosus))	(Tripodanthus_acutifolius	((Cladocolea_gracilis	(Struthanthus_woodsonii	Struthanthus_oerstedii))	(Passovia_pyrifolia	Oryctanthus_occidentalis))))	Ligaria_cuneifolia)	(Cecarria_obtusifolia	Loranthus_europaeus)))	((Benthamina_alyxifolia	Amyema_queenslandica)	(Amyema_glabra	Dactyliophora_novaeguineae)))	(Scurrula_ferruginea	Taxillus_chinensis))	((Moquiniella_rubra	(Erianthemum_dregei	(Globimetula_dinklagei	Emelianthe_panganensis)))	Phragmanthera_crassicaulis))	Bakerella_sp_Nickrent_4161)	(Socratina_bemarivensis	Vanwykia_remota)))	Oncocalyx_sulfureus	Agelanthus_sansibarensis);
((Oedina_pendens	(((((((Muellerina_eucalyptoides	Ileostylus_micranthus)	(((Tristerix_corymbosus	((Tripodanthus_acutifolius	((Cladocolea_gracilis	(Struthanthus_woodsonii	Struthanthus_oerstedii))	(Passovia_pyrifolia	Oryctanthus_occidentalis)))	Ligaria_cuneifolia))	(Tupeia_antarctica	(Desmaria_mutabilis	((Notanthera_heterophylla	((Alepis_flavida	Peraxilla_tetrapetala)	((Macrosolen_cochinchinensis	(Lysiana_filifolia	Decaisnina_triflora))	(Loxanthera_speciosa	Amylotheca_duthieana))))	(Atkinsonia_ligustrina	(Nuytsia_floribunda	Gaiadendron_punctatum))))))	(Cecarria_obtusifolia	Loranthus_europaeus)))	((Benthamina_alyxifolia	Amyema_queenslandica)	(Amyema_glabra	Dactyliophora_novaeguineae)))	(Scurrula_ferruginea	Taxillus_chinensis))	(Moquiniella_rubra	(Phragmanthera_crassicaulis	(Erianthemum_dregei	(Globimetula_dinklagei	Emelianthe_panganensis)))))	Bakerella_sp_Nickrent_4161)	(Socratina_bemarivensis	Vanwykia_remota)))	Oncocalyx_sulfureus	Agelanthus_sansibarensis);
((Bakerella_sp_Nickrent_4161	(((Socratina_bemarivensis	Vanwykia_remota)	((((Muellerina_eucalyptoides	Ileostylus_micranthus)	((((Tristerix_corymbosus	Nuytsia_floribunda)	((((Desmaria_mutabilis	(Tripodanthus_acutifolius	((Cladocolea_gracilis	(Struthanthus_woodsonii	Struthanthus_oerstedii))	(Passovia_pyrifolia	Oryctanthus_occidentalis))))	((Notanthera_heterophylla	((Alepis_flavida	Peraxilla_tetrapetala)	((Lysiana_filifolia	Decaisnina_triflora)	((Loxanthera_speciosa	Amylotheca_duthieana)	Macrosolen_cochinchinensis))))	Atkinsonia_ligustrina))	Gaiadendron_punctatum)	Tupeia_antarctica))	Ligaria_cuneifolia)	(Cecarria_obtusifolia	Loranthus_europaeus)))	((Benthamina_alyxifolia	Amyema_queenslandica)	(Amyema_glabra	Dactyliophora_novaeguineae)))	(Scurrula_ferruginea	Taxillus_chinensis)))	(((Oedina_pendens	Erianthemum_dregei)	(Globimetula_dinklagei	Emelianthe_panganensis))	(Moquiniella_rubra	Phragmanthera_crassicaulis))))	Oncocalyx_sulfureus	Agelanthus_sansibarensis);
((Bakerella_sp_Nickrent_4161	((Moquiniella_rubra	(((Socratina_bemarivensis	Vanwykia_remota)	((((Muellerina_eucalyptoides	Ileostylus_micranthus)	((((Tripodanthus_acutifolius	((Cladocolea_gracilis	(Struthanthus_woodsonii	Struthanthus_oerstedii))	(Passovia_pyrifolia	Oryctanthus_occidentalis)))	((Ligaria_cuneifolia	((Alepis_flavida	Peraxilla_tetrapetala)	((Lysiana_filifolia	Decaisnina_triflora)	((Loxanthera_speciosa	Amylotheca_duthieana)	Macrosolen_cochinchinensis))))	((Notanthera_heterophylla	Atkinsonia_ligustrina)	Desmaria_mutabilis)))	(Gaiadendron_punctatum	(Tupeia_antarctica	(Tristerix_corymbosus	Nuytsia_floribunda))))	(Cecarria_obtusifolia	Loranthus_europaeus)))	((Benthamina_alyxifolia	Amyema_queenslandica)	(Amyema_glabra	Dactyliophora_novaeguineae)))	(Scurrula_ferruginea	Taxillus_chinensis)))	((Oedina_pendens	Erianthemum_dregei)	(Globimetula_dinklagei	Emelianthe_panganensis))))	Phragmanthera_crassicaulis))	Oncocalyx_sulfureus	Agelanthus_sansibarensis);
((((Socratina_bemarivensis	Vanwykia_remota)	(Bakerella_sp_Nickrent_4161	(((((Cecarria_obtusifolia	Loranthus_europaeus)	((Muellerina_eucalyptoides	Ileostylus_micranthus)	((((Tripodanthus_acutifolius	((Cladocolea_gracilis	(Struthanthus_woodsonii	Struthanthus_oerstedii))	(Passovia_pyrifolia	Oryctanthus_occidentalis)))	Tupeia_antarctica)	((((Tristerix_corymbosus	Nuytsia_floribunda)	(Gaiadendron_punctatum	((Alepis_flavida	Peraxilla_tetrapetala)	((Lysiana_filifolia	(Macrosolen_cochinchinensis	Decaisnina_triflora))	(Loxanthera_speciosa	Amylotheca_duthieana)))))	Atkinsonia_ligustrina)	(Notanthera_heterophylla	Desmaria_mutabilis)))	Ligaria_cuneifolia)))	((Benthamina_alyxifolia	Amyema_queenslandica)	(Amyema_glabra	Dactyliophora_novaeguineae)))	(Scurrula_ferruginea	Taxillus_chinensis))	((Phragmanthera_crassicaulis	Moquiniella_rubra)	((Globimetula_dinklagei	Emelianthe_panganensis)	Erianthemum_dregei)))))	Oedina_pendens)	Oncocalyx_sulfureus	Agelanthus_sansibarensis);
((((Socratina_bemarivensis	Vanwykia_remota)	((((Erianthemum_dregei	(Emelianthe_panganensis	Globimetula_dinklagei))	(Phragmanthera_crassicaulis	Moquiniella_rubra))	((Taxillus_chinensis	Scurrula_ferruginea)	(((Ileostylus_micranthus	Muellerina_eucalyptoides)	((Nuytsia_floribunda	((Tupeia_antarctica	((((Alepis_flavida	Peraxilla_tetrapetala)	((((Macrosolen_cochinchinensis	(Amylotheca_duthieana	Loxanthera_speciosa))	Lysiana_filifolia)	Decaisnina_triflora)	Notanthera_heterophylla))	(Desmaria_mutabilis	Atkinsonia_ligustrina))	((Tristerix_corymbosus	Ligaria_cuneifolia)	(Tripodanthus_acutifolius	((Struthanthus_woodsonii	(Cladocolea_gracilis	Struthanthus_oerstedii))	(Oryctanthus_occidentalis	Passovia_pyrifolia))))))	Gaiadendron_punctatum))	(Loranthus_europaeus	Cecarria_obtusifolia)))	((Amyema_queenslandica	Benthamina_alyxifolia)	(Amyema_glabra	Dactyliophora_novaeguineae)))))	Bakerella_sp_Nickrent_4161))	Oedina_pendens)	Oncocalyx_sulfureus	Agelanthus_sansibarensis);
((((Socratina_bemarivensis	Vanwykia_remota)	(((Taxillus_chinensis	Scurrula_ferruginea)	(((Ileostylus_micranthus	Muellerina_eucalyptoides)	(((Tupeia_antarctica	(Atkinsonia_ligustrina	(((Nuytsia_floribunda	Desmaria_mutabilis)	((Notanthera_heterophylla	(Tristerix_corymbosus	Ligaria_cuneifolia))	(Tripodanthus_acutifolius	((Struthanthus_woodsonii	(Cladocolea_gracilis	Struthanthus_oerstedii))	(Oryctanthus_occidentalis	Passovia_pyrifolia)))))	((Alepis_flavida	Peraxilla_tetrapetala)	((Amylotheca_duthieana	Loxanthera_speciosa)	((Lysiana_filifolia	Decaisnina_triflora)	Macrosolen_cochinchinensis))))))	Gaiadendron_punctatum)	(Loranthus_europaeus	Cecarria_obtusifolia)))	((Amyema_queenslandica	Benthamina_alyxifolia)	(Amyema_glabra	Dactyliophora_novaeguineae))))	(Bakerella_sp_Nickrent_4161	(Moquiniella_rubra	(Phragmanthera_crassicaulis	(Erianthemum_dregei	(Emelianthe_panganensis	Globimetula_dinklagei)))))))	Oedina_pendens)	Oncocalyx_sulfureus	Agelanthus_sansibarensis);
((((Socratina_bemarivensis	Vanwykia_remota)	(((Taxillus_chinensis	Scurrula_ferruginea)	(((Ileostylus_micranthus	Muellerina_eucalyptoides)	((((Tupeia_antarctica	Desmaria_mutabilis)	(((Alepis_flavida	Peraxilla_tetrapetala)	((Amylotheca_duthieana	Loxanthera_speciosa)	(Lysiana_filifolia	(Decaisnina_triflora	Macrosolen_cochinchinensis))))	((Nuytsia_floribunda	Gaiadendron_punctatum)	Atkinsonia_ligustrina)))	((Ligaria_cuneifolia	(Tristerix_corymbosus	Notanthera_heterophylla))	(Tripodanthus_acutifolius	((Struthanthus_woodsonii	(Cladocolea_gracilis	Struthanthus_oerstedii))	(Oryctanthus_occidentalis	Passovia_pyrifolia)))))	(Loranthus_europaeus	Cecarria_obtusifolia)))	((Amyema_queenslandica	Benthamina_alyxifolia)	(Amyema_glabra	Dactyliophora_novaeguineae))))	(Bakerella_sp_Nickrent_4161	(Moquiniella_rubra	(Phragmanthera_crassicaulis	(Erianthemum_dregei	(Emelianthe_panganensis	Globimetula_dinklagei)))))))	Oedina_pendens)	Oncocalyx_sulfureus	Agelanthus_sansibarensis);
(((((Taxillus_chinensis	Scurrula_ferruginea)	(((Ileostylus_micranthus	Muellerina_eucalyptoides)	((Ligaria_cuneifolia	((Desmaria_mutabilis	(((Tristerix_corymbosus	(Nuytsia_floribunda	Gaiadendron_punctatum))	((Alepis_flavida	Peraxilla_tetrapetala)	(Notanthera_heterophylla	((Amylotheca_duthieana	Loxanthera_speciosa)	(Lysiana_filifolia	(Decaisnina_triflora	Macrosolen_cochinchinensis))))))	Atkinsonia_ligustrina))	(Tupeia_antarctica	(Tripodanthus_acutifolius	((Cladocolea_gracilis	(Struthanthus_oerstedii	Struthanthus_woodsonii))	(Oryctanthus_occidentalis	Passovia_pyrifolia))))))	(Loranthus_europaeus	Cecarria_obtusifolia)))	(Amyema_queenslandica	(Benthamina_alyxifolia	(Amyema_glabra	Dactyliophora_novaeguineae)))))	((Oedina_pendens	((Erianthemum_dregei	(Emelianthe_panganensis	Globimetula_dinklagei))	(Moquiniella_rubra	Phragmanthera_crassicaulis)))	(Socratina_bemarivensis	Vanwykia_remota)))	Bakerella_sp_Nickrent_4161)	Oncocalyx_sulfureus	Agelanthus_sansibarensis);
(((((Taxillus_chinensis	Scurrula_ferruginea)	(((Ileostylus_micranthus	Muellerina_eucalyptoides)	(((((((Ligaria_cuneifolia	((Alepis_flavida	Peraxilla_tetrapetala)	((Amylotheca_duthieana	Loxanthera_speciosa)	(Lysiana_filifolia	(Decaisnina_triflora	Macrosolen_cochinchinensis)))))	((Desmaria_mutabilis	Notanthera_heterophylla)	Atkinsonia_ligustrina))	(Tripodanthus_acutifolius	((Struthanthus_woodsonii	(Cladocolea_gracilis	Struthanthus_oerstedii))	(Oryctanthus_occidentalis	Passovia_pyrifolia))))	Gaiadendron_punctatum)	Tupeia_antarctica)	(Tristerix_corymbosus	Nuytsia_floribunda))	(Loranthus_europaeus	Cecarria_obtusifolia)))	(Amyema_queenslandica	(Benthamina_alyxifolia	(Amyema_glabra	Dactyliophora_novaeguineae)))))	((Oedina_pendens	(Erianthemum_dregei	((Emelianthe_panganensis	Globimetula_dinklagei)	(Moquiniella_rubra	Phragmanthera_crassicaulis))))	(Socratina_bemarivensis	Vanwykia_remota)))	Bakerella_sp_Nickrent_4161)	Oncocalyx_sulfureus	Agelanthus_sansibarensis);
((((Phragmanthera_crassicaulis	(Moquiniella_rubra	(((Taxillus_chinensis	Scurrula_ferruginea)	(((Ileostylus_micranthus	Muellerina_eucalyptoides)	((((Desmaria_mutabilis	(((Gaiadendron_punctatum	(Tristerix_corymbosus	Nuytsia_floribunda))	(Notanthera_heterophylla	((Alepis_flavida	Peraxilla_tetrapetala)	(Lysiana_filifolia	((Decaisnina_triflora	Macrosolen_cochinchinensis)	(Amylotheca_duthieana	Loxanthera_speciosa))))))	Atkinsonia_ligustrina))	((Tripodanthus_acutifolius	((Cladocolea_gracilis	(Struthanthus_oerstedii	Struthanthus_woodsonii))	(Oryctanthus_occidentalis	Passovia_pyrifolia)))	Ligaria_cuneifolia))	Tupeia_antarctica)	(Loranthus_europaeus	Cecarria_obtusifolia)))	((Amyema_glabra	Dactyliophora_novaeguineae)	(Amyema_queenslandica	Benthamina_alyxifolia))))	(Oedina_pendens	(Erianthemum_dregei	(Emelianthe_panganensis	Globimetula_dinklagei))))))	Bakerella_sp_Nickrent_4161)	(Socratina_bemarivensis	Vanwykia_remota))	Oncocalyx_sulfureus	Agelanthus_sansibarensis);
((Bakerella_sp_Nickrent_4161	((Socratina_bemarivensis	Vanwykia_remota)	(((Taxillus_chinensis	Scurrula_ferruginea)	(((Loranthus_europaeus	Cecarria_obtusifolia)	((Ileostylus_micranthus	Muellerina_eucalyptoides)	(((Tripodanthus_acutifolius	((Cladocolea_gracilis	(Struthanthus_oerstedii	Struthanthus_woodsonii))	(Oryctanthus_occidentalis	Passovia_pyrifolia)))	((Tristerix_corymbosus	Tupeia_antarctica)	((((Notanthera_heterophylla	((Alepis_flavida	Peraxilla_tetrapetala)	((Decaisnina_triflora	Lysiana_filifolia)	((Amylotheca_duthieana	Macrosolen_cochinchinensis)	Loxanthera_speciosa))))	Atkinsonia_ligustrina)	Gaiadendron_punctatum)	(Desmaria_mutabilis	Nuytsia_floribunda))))	Ligaria_cuneifolia)))	((Amyema_glabra	Dactyliophora_novaeguineae)	(Amyema_queenslandica	Benthamina_alyxifolia))))	((Oedina_pendens	((Phragmanthera_crassicaulis	Erianthemum_dregei)	(Emelianthe_panganensis	Globimetula_dinklagei)))	Moquiniella_rubra))))	Oncocalyx_sulfureus	Agelanthus_sansibarensis);
(((Socratina_bemarivensis	Vanwykia_remota)	((Bakerella_sp_Nickrent_4161	(((Taxillus_chinensis	Scurrula_ferruginea)	(((Ileostylus_micranthus	Muellerina_eucalyptoides)	((((Nuytsia_floribunda	Tristerix_corymbosus)	Tupeia_antarctica)	(((Tripodanthus_acutifolius	((Cladocolea_gracilis	(Struthanthus_oerstedii	Struthanthus_woodsonii))	(Oryctanthus_occidentalis	Passovia_pyrifolia)))	(Desmaria_mutabilis	(((Alepis_flavida	Peraxilla_tetrapetala)	((((Macrosolen_cochinchinensis	Decaisnina_triflora)	Lysiana_filifolia)	(Amylotheca_duthieana	Loxanthera_speciosa))	(Notanthera_heterophylla	Ligaria_cuneifolia)))	Atkinsonia_ligustrina)))	Gaiadendron_punctatum))	(Loranthus_europaeus	Cecarria_obtusifolia)))	((Amyema_glabra	Dactyliophora_novaeguineae)	(Amyema_queenslandica	Benthamina_alyxifolia))))	((Phragmanthera_crassicaulis	(Erianthemum_dregei	(Emelianthe_panganensis	Globimetula_dinklagei)))	Moquiniella_rubra)))	Oedina_pendens))	Oncocalyx_sulfureus	Agelanthus_sansibarensis);
(((Socratina_bemarivensis	Vanwykia_remota)	(Bakerella_sp_Nickrent_4161	(((Taxillus_chinensis	Scurrula_ferruginea)	(((Ileostylus_micranthus	Muellerina_eucalyptoides)	((((Tristerix_corymbosus	Nuytsia_floribunda)	(Tupeia_antarctica	((Tripodanthus_acutifolius	((Struthanthus_woodsonii	(Cladocolea_gracilis	Struthanthus_oerstedii))	(Oryctanthus_occidentalis	Passovia_pyrifolia)))	(Desmaria_mutabilis	(Atkinsonia_ligustrina	(Gaiadendron_punctatum	(Notanthera_heterophylla	((Alepis_flavida	Peraxilla_tetrapetala)	(((Macrosolen_cochinchinensis	Decaisnina_triflora)	Lysiana_filifolia)	(Amylotheca_duthieana	Loxanthera_speciosa))))))))))	Ligaria_cuneifolia)	(Loranthus_europaeus	Cecarria_obtusifolia)))	((Amyema_glabra	Dactyliophora_novaeguineae)	(Amyema_queenslandica	Benthamina_alyxifolia))))	(Phragmanthera_crassicaulis	(((Oedina_pendens	Erianthemum_dregei)	(Emelianthe_panganensis	Globimetula_dinklagei))	Moquiniella_rubra)))))	Oncocalyx_sulfureus	Agelanthus_sansibarensis);
((Bakerella_sp_Nickrent_4161	(((((Taxillus_chinensis	Scurrula_ferruginea)	(((Ileostylus_micranthus	Muellerina_eucalyptoides)	((Tristerix_corymbosus	(Tupeia_antarctica	(((((Gaiadendron_punctatum	Ligaria_cuneifolia)	(Desmaria_mutabilis	Nuytsia_floribunda))	(Tripodanthus_acutifolius	((Cladocolea_gracilis	(Struthanthus_oerstedii	Struthanthus_woodsonii))	(Oryctanthus_occidentalis	Passovia_pyrifolia))))	Atkinsonia_ligustrina)	(Notanthera_heterophylla	((Alepis_flavida	Peraxilla_tetrapetala)	(((Macrosolen_cochinchinensis	Decaisnina_triflora)	Lysiana_filifolia)	(Amylotheca_duthieana	Loxanthera_speciosa)))))))	(Loranthus_europaeus	Cecarria_obtusifolia)))	((Amyema_glabra	Dactyliophora_novaeguineae)	(Amyema_queenslandica	Benthamina_alyxifolia))))	(Moquiniella_rubra	((Globimetula_dinklagei	Phragmanthera_crassicaulis)	(Erianthemum_dregei	Emelianthe_panganensis))))	Oedina_pendens)	(Socratina_bemarivensis	Vanwykia_remota)))	Oncocalyx_sulfureus	Agelanthus_sansibarensis);
(Oncocalyx_sulfureus	(Oedina_pendens	((Vanwykia_remota	Socratina_bemarivensis)	(((Taxillus_chinensis	Scurrula_ferruginea)	(((Benthamina_alyxifolia	Amyema_queenslandica)	(Dactyliophora_novaeguineae	Amyema_glabra))	((Ileostylus_micranthus	Muellerina_eucalyptoides)	(((((((Tripodanthus_acutifolius	((Oryctanthus_occidentalis	Passovia_pyrifolia)	(Cladocolea_gracilis	(Struthanthus_woodsonii	Struthanthus_oerstedii))))	Tristerix_corymbosus)	Notanthera_heterophylla)	(Ligaria_cuneifolia	Desmaria_mutabilis))	(Atkinsonia_ligustrina	((Peraxilla_tetrapetala	Alepis_flavida)	((Macrosolen_cochinchinensis	(Amylotheca_duthieana	Loxanthera_speciosa))	(Lysiana_filifolia	Decaisnina_triflora)))))	((Nuytsia_floribunda	Gaiadendron_punctatum)	Tupeia_antarctica))	(Cecarria_obtusifolia	Loranthus_europaeus)))))	(Bakerella_sp_Nickrent_4161	((Phragmanthera_crassicaulis	(Erianthemum_dregei	(Emelianthe_panganensis	Globimetula_dinklagei)))	Moquiniella_rubra)))))	Agelanthus_sansibarensis);
(Oncocalyx_sulfureus	(Oedina_pendens	((Vanwykia_remota	Socratina_bemarivensis)	(((Taxillus_chinensis	Scurrula_ferruginea)	(((Benthamina_alyxifolia	Amyema_queenslandica)	(Dactyliophora_novaeguineae	Amyema_glabra))	((Ileostylus_micranthus	Muellerina_eucalyptoides)	((((Tupeia_antarctica	((Atkinsonia_ligustrina	(Gaiadendron_punctatum	((Peraxilla_tetrapetala	Alepis_flavida)	((Lysiana_filifolia	(Decaisnina_triflora	Macrosolen_cochinchinensis))	(Amylotheca_duthieana	Loxanthera_speciosa)))))	((Tripodanthus_acutifolius	((Oryctanthus_occidentalis	Passovia_pyrifolia)	(Cladocolea_gracilis	(Struthanthus_woodsonii	Struthanthus_oerstedii))))	(Desmaria_mutabilis	Notanthera_heterophylla))))	(Tristerix_corymbosus	Nuytsia_floribunda))	Ligaria_cuneifolia)	(Cecarria_obtusifolia	Loranthus_europaeus)))))	(Bakerella_sp_Nickrent_4161	((Erianthemum_dregei	(Emelianthe_panganensis	Globimetula_dinklagei))	(Moquiniella_rubra	Phragmanthera_crassicaulis))))))	Agelanthus_sansibarensis);
(Oncocalyx_sulfureus	((Vanwykia_remota	Socratina_bemarivensis)	((Bakerella_sp_Nickrent_4161	(((Erianthemum_dregei	(Emelianthe_panganensis	Globimetula_dinklagei))	(Moquiniella_rubra	Phragmanthera_crassicaulis))	((Taxillus_chinensis	Scurrula_ferruginea)	(((Benthamina_alyxifolia	Amyema_queenslandica)	(Dactyliophora_novaeguineae	Amyema_glabra))	((Ileostylus_micranthus	Muellerina_eucalyptoides)	(((Gaiadendron_punctatum	((((Tripodanthus_acutifolius	((Oryctanthus_occidentalis	Passovia_pyrifolia)	(Cladocolea_gracilis	(Struthanthus_woodsonii	Struthanthus_oerstedii))))	(Desmaria_mutabilis	Ligaria_cuneifolia))	(Notanthera_heterophylla	((Peraxilla_tetrapetala	Alepis_flavida)	((Amylotheca_duthieana	Loxanthera_speciosa)	((Lysiana_filifolia	Decaisnina_triflora)	Macrosolen_cochinchinensis)))))	Atkinsonia_ligustrina))	((Tristerix_corymbosus	Nuytsia_floribunda)	Tupeia_antarctica))	(Cecarria_obtusifolia	Loranthus_europaeus)))))))	Oedina_pendens))	Agelanthus_sansibarensis);
(Oncocalyx_sulfureus	(Oedina_pendens	((Vanwykia_remota	Socratina_bemarivensis)	(((Taxillus_chinensis	Scurrula_ferruginea)	(((Benthamina_alyxifolia	Amyema_queenslandica)	(Dactyliophora_novaeguineae	Amyema_glabra))	((Ileostylus_micranthus	Muellerina_eucalyptoides)	((((Gaiadendron_punctatum	((((Tripodanthus_acutifolius	((Oryctanthus_occidentalis	Passovia_pyrifolia)	(Struthanthus_woodsonii	(Struthanthus_oerstedii	Cladocolea_gracilis))))	((Notanthera_heterophylla	Desmaria_mutabilis)	(Ligaria_cuneifolia	Tristerix_corymbosus)))	((Peraxilla_tetrapetala	Alepis_flavida)	((Amylotheca_duthieana	Loxanthera_speciosa)	(Lysiana_filifolia	(Decaisnina_triflora	Macrosolen_cochinchinensis)))))	Atkinsonia_ligustrina))	Tupeia_antarctica)	Nuytsia_floribunda)	(Cecarria_obtusifolia	Loranthus_europaeus)))))	(Bakerella_sp_Nickrent_4161	(((Phragmanthera_crassicaulis	Erianthemum_dregei)	(Emelianthe_panganensis	Globimetula_dinklagei))	Moquiniella_rubra)))))	Agelanthus_sansibarensis);
(Oncocalyx_sulfureus	(Oedina_pendens	((Vanwykia_remota	Socratina_bemarivensis)	(((Taxillus_chinensis	Scurrula_ferruginea)	(((Benthamina_alyxifolia	Amyema_queenslandica)	(Dactyliophora_novaeguineae	Amyema_glabra))	((Ileostylus_micranthus	Muellerina_eucalyptoides)	((((((Tripodanthus_acutifolius	((Oryctanthus_occidentalis	Passovia_pyrifolia)	(Cladocolea_gracilis	(Struthanthus_woodsonii	Struthanthus_oerstedii))))	((Desmaria_mutabilis	Notanthera_heterophylla)	(Tristerix_corymbosus	Nuytsia_floribunda)))	((((Peraxilla_tetrapetala	Alepis_flavida)	((Amylotheca_duthieana	Loxanthera_speciosa)	(Lysiana_filifolia	(Decaisnina_triflora	Macrosolen_cochinchinensis))))	Gaiadendron_punctatum)	Tupeia_antarctica))	Atkinsonia_ligustrina)	Ligaria_cuneifolia)	(Cecarria_obtusifolia	Loranthus_europaeus)))))	(Bakerella_sp_Nickrent_4161	((Erianthemum_dregei	(Emelianthe_panganensis	Globimetula_dinklagei))	(Moquiniella_rubra	Phragmanthera_crassicaulis))))))	Agelanthus_sansibarensis);
(Oncocalyx_sulfureus	((Vanwykia_remota	Socratina_bemarivensis)	(Bakerella_sp_Nickrent_4161	((Moquiniella_rubra	(Phragmanthera_crassicaulis	((Oedina_pendens	Erianthemum_dregei)	(Emelianthe_panganensis	Globimetula_dinklagei))))	((Taxillus_chinensis	Scurrula_ferruginea)	(((Benthamina_alyxifolia	Amyema_queenslandica)	(Dactyliophora_novaeguineae	Amyema_glabra))	((Ileostylus_micranthus	Muellerina_eucalyptoides)	((((((Desmaria_mutabilis	((Gaiadendron_punctatum	((Peraxilla_tetrapetala	Alepis_flavida)	(Notanthera_heterophylla	((Amylotheca_duthieana	Loxanthera_speciosa)	(Lysiana_filifolia	(Decaisnina_triflora	Macrosolen_cochinchinensis))))))	Atkinsonia_ligustrina))	(Tripodanthus_acutifolius	((Oryctanthus_occidentalis	Passovia_pyrifolia)	(Struthanthus_woodsonii	(Struthanthus_oerstedii	Cladocolea_gracilis)))))	Tupeia_antarctica)	(Nuytsia_floribunda	Tristerix_corymbosus))	Ligaria_cuneifolia)	(Cecarria_obtusifolia	Loranthus_europaeus))))))))	Agelanthus_sansibarensis);
(Oncocalyx_sulfureus	(Oedina_pendens	((Vanwykia_remota	Socratina_bemarivensis)	(Bakerella_sp_Nickrent_4161	(((Erianthemum_dregei	(Emelianthe_panganensis	Globimetula_dinklagei))	(Moquiniella_rubra	Phragmanthera_crassicaulis))	((Taxillus_chinensis	Scurrula_ferruginea)	(((Benthamina_alyxifolia	Amyema_queenslandica)	(Dactyliophora_novaeguineae	Amyema_glabra))	(((Tupeia_antarctica	((Gaiadendron_punctatum	(Nuytsia_floribunda	((Peraxilla_tetrapetala	Alepis_flavida)	(((Amylotheca_duthieana	Loxanthera_speciosa)	Macrosolen_cochinchinensis)	(Lysiana_filifolia	Decaisnina_triflora)))))	Atkinsonia_ligustrina))	((Tristerix_corymbosus	(Desmaria_mutabilis	Ligaria_cuneifolia))	(Notanthera_heterophylla	(Tripodanthus_acutifolius	((Oryctanthus_occidentalis	Passovia_pyrifolia)	(Struthanthus_woodsonii	(Struthanthus_oerstedii	Cladocolea_gracilis)))))))	((Cecarria_obtusifolia	Loranthus_europaeus)	(Ileostylus_micranthus	Muellerina_eucalyptoides)))))))))	Agelanthus_sansibarensis);
(Oncocalyx_sulfureus	((Vanwykia_remota	Socratina_bemarivensis)	((Bakerella_sp_Nickrent_4161	((Phragmanthera_crassicaulis	((Erianthemum_dregei	(Emelianthe_panganensis	Globimetula_dinklagei))	Moquiniella_rubra))	((Taxillus_chinensis	Scurrula_ferruginea)	(((Benthamina_alyxifolia	Amyema_queenslandica)	(Dactyliophora_novaeguineae	Amyema_glabra))	((((((((Gaiadendron_punctatum	((Peraxilla_tetrapetala	Alepis_flavida)	(Notanthera_heterophylla	((Amylotheca_duthieana	Loxanthera_speciosa)	((Decaisnina_triflora	Macrosolen_cochinchinensis)	Lysiana_filifolia)))))	Atkinsonia_ligustrina)	Desmaria_mutabilis)	((Tripodanthus_acutifolius	((Oryctanthus_occidentalis	Passovia_pyrifolia)	(Cladocolea_gracilis	(Struthanthus_woodsonii	Struthanthus_oerstedii))))	Ligaria_cuneifolia))	Tupeia_antarctica)	Nuytsia_floribunda)	Tristerix_corymbosus)	((Cecarria_obtusifolia	Loranthus_europaeus)	(Ileostylus_micranthus	Muellerina_eucalyptoides)))))))	Oedina_pendens))	Agelanthus_sansibarensis);
(Oncocalyx_sulfureus	((Oedina_pendens	((Vanwykia_remota	Socratina_bemarivensis)	(((Phragmanthera_crassicaulis	(Erianthemum_dregei	(Emelianthe_panganensis	Globimetula_dinklagei)))	Moquiniella_rubra)	((Taxillus_chinensis	Scurrula_ferruginea)	(((Benthamina_alyxifolia	Amyema_queenslandica)	(Dactyliophora_novaeguineae	Amyema_glabra))	((Ileostylus_micranthus	Muellerina_eucalyptoides)	(((Tupeia_antarctica	(((((Peraxilla_tetrapetala	Alepis_flavida)	(Notanthera_heterophylla	((Amylotheca_duthieana	Loxanthera_speciosa)	(Macrosolen_cochinchinensis	(Lysiana_filifolia	Decaisnina_triflora)))))	Atkinsonia_ligustrina)	((Tripodanthus_acutifolius	((Oryctanthus_occidentalis	Passovia_pyrifolia)	(Struthanthus_woodsonii	(Struthanthus_oerstedii	Cladocolea_gracilis))))	(Desmaria_mutabilis	Ligaria_cuneifolia)))	Gaiadendron_punctatum))	(Tristerix_corymbosus	Nuytsia_floribunda))	(Cecarria_obtusifolia	Loranthus_europaeus))))))))	Bakerella_sp_Nickrent_4161)	Agelanthus_sansibarensis);
(Oncocalyx_sulfureus	(Phragmanthera_crassicaulis	(Bakerella_sp_Nickrent_4161	((Vanwykia_remota	Socratina_bemarivensis)	((((Oedina_pendens	Erianthemum_dregei)	(Emelianthe_panganensis	Globimetula_dinklagei))	Moquiniella_rubra)	((Taxillus_chinensis	Scurrula_ferruginea)	(((Benthamina_alyxifolia	Amyema_queenslandica)	(Dactyliophora_novaeguineae	Amyema_glabra))	((Ileostylus_micranthus	Muellerina_eucalyptoides)	((Tupeia_antarctica	((((Notanthera_heterophylla	Desmaria_mutabilis)	((Gaiadendron_punctatum	((Peraxilla_tetrapetala	Alepis_flavida)	((Amylotheca_duthieana	Loxanthera_speciosa)	((Macrosolen_cochinchinensis	Decaisnina_triflora)	Lysiana_filifolia))))	Atkinsonia_ligustrina))	((Tripodanthus_acutifolius	((Oryctanthus_occidentalis	Passovia_pyrifolia)	(Struthanthus_woodsonii	(Struthanthus_oerstedii	Cladocolea_gracilis))))	Ligaria_cuneifolia))	(Tristerix_corymbosus	Nuytsia_floribunda)))	(Cecarria_obtusifolia	Loranthus_europaeus)))))))))	Agelanthus_sansibarensis);
(Oncocalyx_sulfureus	(Oedina_pendens	((Socratina_bemarivensis	Vanwykia_remota)	((Bakerella_sp_Nickrent_4161	(Moquiniella_rubra	(((Globimetula_dinklagei	Emelianthe_panganensis)	Erianthemum_dregei)	Phragmanthera_crassicaulis)))	((Scurrula_ferruginea	Taxillus_chinensis)	(((Dactyliophora_novaeguineae	Amyema_glabra)	(Benthamina_alyxifolia	Amyema_queenslandica))	(((Notanthera_heterophylla	((((((Peraxilla_tetrapetala	Alepis_flavida)	((Macrosolen_cochinchinensis	(Decaisnina_triflora	Lysiana_filifolia))	(Amylotheca_duthieana	Loxanthera_speciosa)))	(Gaiadendron_punctatum	(Nuytsia_floribunda	Tristerix_corymbosus)))	Atkinsonia_ligustrina)	(Ligaria_cuneifolia	(Tupeia_antarctica	Desmaria_mutabilis)))	(Tripodanthus_acutifolius	((Cladocolea_gracilis	(Struthanthus_woodsonii	Struthanthus_oerstedii))	(Oryctanthus_occidentalis	Passovia_pyrifolia)))))	(Loranthus_europaeus	Cecarria_obtusifolia))	(Muellerina_eucalyptoides	Ileostylus_micranthus)))))))	Agelanthus_sansibarensis);
(Oncocalyx_sulfureus	(Oedina_pendens	((Socratina_bemarivensis	Vanwykia_remota)	(Bakerella_sp_Nickrent_4161	((((Globimetula_dinklagei	Emelianthe_panganensis)	Erianthemum_dregei)	(Phragmanthera_crassicaulis	Moquiniella_rubra))	((Scurrula_ferruginea	Taxillus_chinensis)	((Amyema_queenslandica	((Dactyliophora_novaeguineae	Amyema_glabra)	Benthamina_alyxifolia))	((((Tupeia_antarctica	(Nuytsia_floribunda	(Gaiadendron_punctatum	((Atkinsonia_ligustrina	((Peraxilla_tetrapetala	Alepis_flavida)	((Amylotheca_duthieana	Loxanthera_speciosa)	(Lysiana_filifolia	(Macrosolen_cochinchinensis	Decaisnina_triflora)))))	(Desmaria_mutabilis	(((Tripodanthus_acutifolius	((Cladocolea_gracilis	(Struthanthus_woodsonii	Struthanthus_oerstedii))	(Oryctanthus_occidentalis	Passovia_pyrifolia)))	Ligaria_cuneifolia)	Notanthera_heterophylla))))))	Tristerix_corymbosus)	(Loranthus_europaeus	Cecarria_obtusifolia))	(Muellerina_eucalyptoides	Ileostylus_micranthus))))))))	Agelanthus_sansibarensis);
(Oncocalyx_sulfureus	(((Socratina_bemarivensis	Vanwykia_remota)	(((Oedina_pendens	((Erianthemum_dregei	Emelianthe_panganensis)	(Globimetula_dinklagei	Phragmanthera_crassicaulis)))	Moquiniella_rubra)	((Scurrula_ferruginea	Taxillus_chinensis)	(((Dactyliophora_novaeguineae	Amyema_glabra)	(Benthamina_alyxifolia	Amyema_queenslandica))	(((Nuytsia_floribunda	((Gaiadendron_punctatum	((Atkinsonia_ligustrina	(Notanthera_heterophylla	((Peraxilla_tetrapetala	Alepis_flavida)	((Amylotheca_duthieana	Loxanthera_speciosa)	(Lysiana_filifolia	(Macrosolen_cochinchinensis	Decaisnina_triflora))))))	((Tripodanthus_acutifolius	((Cladocolea_gracilis	(Struthanthus_woodsonii	Struthanthus_oerstedii))	(Oryctanthus_occidentalis	Passovia_pyrifolia)))	(Desmaria_mutabilis	Ligaria_cuneifolia))))	(Tristerix_corymbosus	Tupeia_antarctica)))	(Loranthus_europaeus	Cecarria_obtusifolia))	(Muellerina_eucalyptoides	Ileostylus_micranthus))))))	Bakerella_sp_Nickrent_4161)	Agelanthus_sansibarensis);
(Oncocalyx_sulfureus	((((Moquiniella_rubra	(((Oedina_pendens	Erianthemum_dregei)	Emelianthe_panganensis)	(Globimetula_dinklagei	Phragmanthera_crassicaulis)))	((Scurrula_ferruginea	Taxillus_chinensis)	(((Dactyliophora_novaeguineae	Amyema_glabra)	(Benthamina_alyxifolia	Amyema_queenslandica))	(((Gaiadendron_punctatum	(Tupeia_antarctica	((Atkinsonia_ligustrina	(Notanthera_heterophylla	((Peraxilla_tetrapetala	Alepis_flavida)	(Lysiana_filifolia	((Macrosolen_cochinchinensis	Decaisnina_triflora)	(Amylotheca_duthieana	Loxanthera_speciosa))))))	((Tripodanthus_acutifolius	((Cladocolea_gracilis	(Struthanthus_woodsonii	Struthanthus_oerstedii))	(Oryctanthus_occidentalis	Passovia_pyrifolia)))	(Ligaria_cuneifolia	(Tristerix_corymbosus	Desmaria_mutabilis))))))	Nuytsia_floribunda)	((Loranthus_europaeus	Cecarria_obtusifolia)	(Muellerina_eucalyptoides	Ileostylus_micranthus))))))	(Socratina_bemarivensis	Vanwykia_remota))	Bakerella_sp_Nickrent_4161)	Agelanthus_sansibarensis);
(Oncocalyx_sulfureus	((((Socratina_bemarivensis	Vanwykia_remota)	(((Scurrula_ferruginea	Taxillus_chinensis)	(((Dactyliophora_novaeguineae	Amyema_glabra)	(Benthamina_alyxifolia	Amyema_queenslandica))	((Muellerina_eucalyptoides	Ileostylus_micranthus)	((((((Notanthera_heterophylla	((Peraxilla_tetrapetala	Alepis_flavida)	((Amylotheca_duthieana	Loxanthera_speciosa)	(Lysiana_filifolia	(Macrosolen_cochinchinensis	Decaisnina_triflora)))))	((Nuytsia_floribunda	(Gaiadendron_punctatum	Atkinsonia_ligustrina))	Desmaria_mutabilis))	(Tripodanthus_acutifolius	((Struthanthus_woodsonii	(Struthanthus_oerstedii	Cladocolea_gracilis))	(Oryctanthus_occidentalis	Passovia_pyrifolia))))	Ligaria_cuneifolia)	(Tristerix_corymbosus	Tupeia_antarctica))	(Loranthus_europaeus	Cecarria_obtusifolia)))))	(Moquiniella_rubra	((Erianthemum_dregei	(Globimetula_dinklagei	Emelianthe_panganensis))	Oedina_pendens))))	Phragmanthera_crassicaulis)	Bakerella_sp_Nickrent_4161)	Agelanthus_sansibarensis);
(Oncocalyx_sulfureus	(Moquiniella_rubra	(Bakerella_sp_Nickrent_4161	(((Phragmanthera_crassicaulis	(Erianthemum_dregei	(Globimetula_dinklagei	Emelianthe_panganensis)))	Oedina_pendens)	((Socratina_bemarivensis	Vanwykia_remota)	((Scurrula_ferruginea	Taxillus_chinensis)	(((Dactyliophora_novaeguineae	Amyema_glabra)	(Benthamina_alyxifolia	Amyema_queenslandica))	(((((Atkinsonia_ligustrina	(Gaiadendron_punctatum	((Peraxilla_tetrapetala	Alepis_flavida)	(((Amylotheca_duthieana	Loxanthera_speciosa)	(Lysiana_filifolia	(Macrosolen_cochinchinensis	Decaisnina_triflora)))	Notanthera_heterophylla))))	Desmaria_mutabilis)	(Ligaria_cuneifolia	(Tripodanthus_acutifolius	((Cladocolea_gracilis	(Struthanthus_woodsonii	Struthanthus_oerstedii))	(Oryctanthus_occidentalis	Passovia_pyrifolia)))))	((Nuytsia_floribunda	Tristerix_corymbosus)	Tupeia_antarctica))	((Loranthus_europaeus	Cecarria_obtusifolia)	(Muellerina_eucalyptoides	Ileostylus_micranthus)))))))))	Agelanthus_sansibarensis);
(Oncocalyx_sulfureus	(Moquiniella_rubra	(Bakerella_sp_Nickrent_4161	(((Socratina_bemarivensis	Vanwykia_remota)	(((Scurrula_ferruginea	Taxillus_chinensis)	(((Dactyliophora_novaeguineae	Amyema_glabra)	(Benthamina_alyxifolia	Amyema_queenslandica))	((Muellerina_eucalyptoides	Ileostylus_micranthus)	(((((((Atkinsonia_ligustrina	((Peraxilla_tetrapetala	Alepis_flavida)	(Ligaria_cuneifolia	(((Amylotheca_duthieana	Loxanthera_speciosa)	(Lysiana_filifolia	(Macrosolen_cochinchinensis	Decaisnina_triflora)))	Notanthera_heterophylla))))	Desmaria_mutabilis)	(Tripodanthus_acutifolius	(Oryctanthus_occidentalis	(Passovia_pyrifolia	(Struthanthus_woodsonii	(Struthanthus_oerstedii	Cladocolea_gracilis))))))	Gaiadendron_punctatum)	Tupeia_antarctica)	(Tristerix_corymbosus	Nuytsia_floribunda))	(Loranthus_europaeus	Cecarria_obtusifolia)))))	(Phragmanthera_crassicaulis	(Erianthemum_dregei	(Globimetula_dinklagei	Emelianthe_panganensis)))))	Oedina_pendens)))	Agelanthus_sansibarensis);
(Oncocalyx_sulfureus	(((Phragmanthera_crassicaulis	((Erianthemum_dregei	(Globimetula_dinklagei	Emelianthe_panganensis))	Moquiniella_rubra))	(Bakerella_sp_Nickrent_4161	(Oedina_pendens	(Vanwykia_remota	((Scurrula_ferruginea	Taxillus_chinensis)	(((Dactyliophora_novaeguineae	Amyema_glabra)	(Benthamina_alyxifolia	Amyema_queenslandica))	((Muellerina_eucalyptoides	Ileostylus_micranthus)	((Ligaria_cuneifolia	(((((Gaiadendron_punctatum	(Notanthera_heterophylla	((Peraxilla_tetrapetala	Alepis_flavida)	((Macrosolen_cochinchinensis	(Amylotheca_duthieana	Loxanthera_speciosa))	(Lysiana_filifolia	Decaisnina_triflora)))))	(Tristerix_corymbosus	Nuytsia_floribunda))	(Desmaria_mutabilis	Atkinsonia_ligustrina))	Tupeia_antarctica)	(Tripodanthus_acutifolius	((Cladocolea_gracilis	(Struthanthus_woodsonii	Struthanthus_oerstedii))	(Oryctanthus_occidentalis	Passovia_pyrifolia)))))	(Loranthus_europaeus	Cecarria_obtusifolia)))))))))	Socratina_bemarivensis)	Agelanthus_sansibarensis);
(Oncocalyx_sulfureus	(((Moquiniella_rubra	(((Socratina_bemarivensis	Vanwykia_remota)	((Scurrula_ferruginea	Taxillus_chinensis)	(((Dactyliophora_novaeguineae	Amyema_glabra)	(Benthamina_alyxifolia	Amyema_queenslandica))	((Muellerina_eucalyptoides	Ileostylus_micranthus)	((Ligaria_cuneifolia	(Tupeia_antarctica	(((Desmaria_mutabilis	(((Peraxilla_tetrapetala	Alepis_flavida)	(((Amylotheca_duthieana	Loxanthera_speciosa)	(Lysiana_filifolia	(Decaisnina_triflora	Macrosolen_cochinchinensis)))	Notanthera_heterophylla))	(Atkinsonia_ligustrina	Gaiadendron_punctatum)))	(Tripodanthus_acutifolius	((Cladocolea_gracilis	(Struthanthus_woodsonii	Struthanthus_oerstedii))	(Oryctanthus_occidentalis	Passovia_pyrifolia))))	(Tristerix_corymbosus	Nuytsia_floribunda))))	(Loranthus_europaeus	Cecarria_obtusifolia))))))	(Oedina_pendens	(Erianthemum_dregei	(Globimetula_dinklagei	Emelianthe_panganensis)))))	Phragmanthera_crassicaulis)	Bakerella_sp_Nickrent_4161)	Agelanthus_sansibarensis);
(Oncocalyx_sulfureus	((((Socratina_bemarivensis	Vanwykia_remota)	(((Scurrula_ferruginea	Taxillus_chinensis)	(((Dactyliophora_novaeguineae	Amyema_glabra)	(Benthamina_alyxifolia	Amyema_queenslandica))	((Loranthus_europaeus	Cecarria_obtusifolia)	((Muellerina_eucalyptoides	Ileostylus_micranthus)	((Desmaria_mutabilis	(((Tripodanthus_acutifolius	((Cladocolea_gracilis	(Struthanthus_woodsonii	Struthanthus_oerstedii))	(Oryctanthus_occidentalis	Passovia_pyrifolia)))	Ligaria_cuneifolia)	(Tristerix_corymbosus	Notanthera_heterophylla)))	(Tupeia_antarctica	(Atkinsonia_ligustrina	(((Peraxilla_tetrapetala	Alepis_flavida)	((Lysiana_filifolia	Decaisnina_triflora)	(Macrosolen_cochinchinensis	(Amylotheca_duthieana	Loxanthera_speciosa))))	(Nuytsia_floribunda	Gaiadendron_punctatum)))))))))	(Oedina_pendens	((Globimetula_dinklagei	Emelianthe_panganensis)	(Phragmanthera_crassicaulis	Erianthemum_dregei)))))	Moquiniella_rubra)	Bakerella_sp_Nickrent_4161)	Agelanthus_sansibarensis);
(Oncocalyx_sulfureus	((Bakerella_sp_Nickrent_4161	(((Vanwykia_remota	Socratina_bemarivensis)	((Taxillus_chinensis	Scurrula_ferruginea)	(((Amyema_queenslandica	Benthamina_alyxifolia)	(Amyema_glabra	Dactyliophora_novaeguineae))	((Ileostylus_micranthus	Muellerina_eucalyptoides)	((Cecarria_obtusifolia	Loranthus_europaeus)	(Nuytsia_floribunda	((Tupeia_antarctica	((((Tripodanthus_acutifolius	((Oryctanthus_occidentalis	Passovia_pyrifolia)	(Cladocolea_gracilis	(Struthanthus_woodsonii	Struthanthus_oerstedii))))	(Desmaria_mutabilis	((Tristerix_corymbosus	Notanthera_heterophylla)	Ligaria_cuneifolia)))	Atkinsonia_ligustrina)	((Peraxilla_tetrapetala	Alepis_flavida)	(((Macrosolen_cochinchinensis	Amylotheca_duthieana)	Loxanthera_speciosa)	(Decaisnina_triflora	Lysiana_filifolia)))))	Gaiadendron_punctatum)))))))	((((Emelianthe_panganensis	Globimetula_dinklagei)	Erianthemum_dregei)	Phragmanthera_crassicaulis)	Oedina_pendens)))	Moquiniella_rubra)	Agelanthus_sansibarensis);
(Oncocalyx_sulfureus	(Bakerella_sp_Nickrent_4161	(((Vanwykia_remota	Socratina_bemarivensis)	((((Taxillus_chinensis	Scurrula_ferruginea)	(((Amyema_queenslandica	Benthamina_alyxifolia)	(Amyema_glabra	Dactyliophora_novaeguineae))	(((Tristerix_corymbosus	Nuytsia_floribunda)	((((((Tripodanthus_acutifolius	((Oryctanthus_occidentalis	Passovia_pyrifolia)	(Cladocolea_gracilis	(Struthanthus_woodsonii	Struthanthus_oerstedii))))	(Desmaria_mutabilis	Ligaria_cuneifolia))	Atkinsonia_ligustrina)	(Notanthera_heterophylla	((Peraxilla_tetrapetala	Alepis_flavida)	((Amylotheca_duthieana	Loxanthera_speciosa)	((Decaisnina_triflora	Lysiana_filifolia)	Macrosolen_cochinchinensis)))))	Gaiadendron_punctatum)	Tupeia_antarctica))	((Ileostylus_micranthus	Muellerina_eucalyptoides)	(Cecarria_obtusifolia	Loranthus_europaeus)))))	(((Emelianthe_panganensis	Globimetula_dinklagei)	Erianthemum_dregei)	Oedina_pendens))	Moquiniella_rubra))	Phragmanthera_crassicaulis))	Agelanthus_sansibarensis);
(Oncocalyx_sulfureus	(Bakerella_sp_Nickrent_4161	((Vanwykia_remota	Socratina_bemarivensis)	(((Taxillus_chinensis	Scurrula_ferruginea)	(((Amyema_queenslandica	Benthamina_alyxifolia)	(Amyema_glabra	Dactyliophora_novaeguineae))	((Ileostylus_micranthus	Muellerina_eucalyptoides)	((Cecarria_obtusifolia	Loranthus_europaeus)	(Tupeia_antarctica	((Tristerix_corymbosus	Nuytsia_floribunda)	(((Notanthera_heterophylla	((Peraxilla_tetrapetala	Alepis_flavida)	(Lysiana_filifolia	((Macrosolen_cochinchinensis	Decaisnina_triflora)	(Amylotheca_duthieana	Loxanthera_speciosa)))))	(Desmaria_mutabilis	((Tripodanthus_acutifolius	((Oryctanthus_occidentalis	Passovia_pyrifolia)	(Struthanthus_woodsonii	(Struthanthus_oerstedii	Cladocolea_gracilis))))	(Atkinsonia_ligustrina	Gaiadendron_punctatum))))	Ligaria_cuneifolia)))))))	(Moquiniella_rubra	(((Erianthemum_dregei	Emelianthe_panganensis)	(Globimetula_dinklagei	Phragmanthera_crassicaulis))	Oedina_pendens)))))	Agelanthus_sansibarensis);
(Oncocalyx_sulfureus	(Bakerella_sp_Nickrent_4161	((Vanwykia_remota	Socratina_bemarivensis)	((((Taxillus_chinensis	Scurrula_ferruginea)	((Amyema_queenslandica	(Benthamina_alyxifolia	(Amyema_glabra	Dactyliophora_novaeguineae)))	((Ileostylus_micranthus	Muellerina_eucalyptoides)	((Cecarria_obtusifolia	Loranthus_europaeus)	((Tristerix_corymbosus	Nuytsia_floribunda)	((((Notanthera_heterophylla	Desmaria_mutabilis)	(Ligaria_cuneifolia	(Tripodanthus_acutifolius	((Oryctanthus_occidentalis	Passovia_pyrifolia)	(Cladocolea_gracilis	(Struthanthus_woodsonii	Struthanthus_oerstedii))))))	(Atkinsonia_ligustrina	(((Peraxilla_tetrapetala	Alepis_flavida)	((Amylotheca_duthieana	Loxanthera_speciosa)	(Lysiana_filifolia	(Macrosolen_cochinchinensis	Decaisnina_triflora))))	Gaiadendron_punctatum)))	Tupeia_antarctica))))))	((Moquiniella_rubra	Phragmanthera_crassicaulis)	(Erianthemum_dregei	(Emelianthe_panganensis	Globimetula_dinklagei))))	Oedina_pendens)))	Agelanthus_sansibarensis);
(Oncocalyx_sulfureus	(Bakerella_sp_Nickrent_4161	((Vanwykia_remota	Socratina_bemarivensis)	(((((Amyema_glabra	Dactyliophora_novaeguineae)	(Amyema_queenslandica	Benthamina_alyxifolia))	(((Ileostylus_micranthus	Muellerina_eucalyptoides)	((Cecarria_obtusifolia	Loranthus_europaeus)	(((((Tripodanthus_acutifolius	((Oryctanthus_occidentalis	Passovia_pyrifolia)	(Cladocolea_gracilis	(Struthanthus_woodsonii	Struthanthus_oerstedii))))	(Desmaria_mutabilis	((Notanthera_heterophylla	((Peraxilla_tetrapetala	Alepis_flavida)	((Amylotheca_duthieana	Loxanthera_speciosa)	(Lysiana_filifolia	(Macrosolen_cochinchinensis	Decaisnina_triflora)))))	(Gaiadendron_punctatum	Atkinsonia_ligustrina))))	Tupeia_antarctica)	(Tristerix_corymbosus	Nuytsia_floribunda))	Ligaria_cuneifolia)))	(Taxillus_chinensis	Scurrula_ferruginea)))	(Moquiniella_rubra	((Globimetula_dinklagei	Phragmanthera_crassicaulis)	(Erianthemum_dregei	Emelianthe_panganensis))))	Oedina_pendens)))	Agelanthus_sansibarensis);
(Oncocalyx_sulfureus	(Bakerella_sp_Nickrent_4161	((Vanwykia_remota	Socratina_bemarivensis)	(((Taxillus_chinensis	Scurrula_ferruginea)	(((Amyema_glabra	Dactyliophora_novaeguineae)	(Amyema_queenslandica	Benthamina_alyxifolia))	((((((((Gaiadendron_punctatum	Tristerix_corymbosus)	((Peraxilla_tetrapetala	Alepis_flavida)	(Decaisnina_triflora	((Loxanthera_speciosa	(Macrosolen_cochinchinensis	Amylotheca_duthieana))	Lysiana_filifolia))))	(Tupeia_antarctica	Atkinsonia_ligustrina))	(Notanthera_heterophylla	(Nuytsia_floribunda	Desmaria_mutabilis)))	(Tripodanthus_acutifolius	((Oryctanthus_occidentalis	Passovia_pyrifolia)	(Cladocolea_gracilis	(Struthanthus_woodsonii	Struthanthus_oerstedii)))))	Ligaria_cuneifolia)	(Cecarria_obtusifolia	Loranthus_europaeus))	(Ileostylus_micranthus	Muellerina_eucalyptoides))))	(((Moquiniella_rubra	Phragmanthera_crassicaulis)	(Erianthemum_dregei	(Emelianthe_panganensis	Globimetula_dinklagei)))	Oedina_pendens))))	Agelanthus_sansibarensis);
(Oncocalyx_sulfureus	(Bakerella_sp_Nickrent_4161	((Vanwykia_remota	Socratina_bemarivensis)	(((Taxillus_chinensis	Scurrula_ferruginea)	(((Amyema_glabra	Dactyliophora_novaeguineae)	(Amyema_queenslandica	Benthamina_alyxifolia))	(((((((((Gaiadendron_punctatum	(Nuytsia_floribunda	Tristerix_corymbosus))	((Peraxilla_tetrapetala	Alepis_flavida)	(Lysiana_filifolia	((Loxanthera_speciosa	Amylotheca_duthieana)	(Decaisnina_triflora	Macrosolen_cochinchinensis)))))	Atkinsonia_ligustrina)	(Notanthera_heterophylla	Desmaria_mutabilis))	Tupeia_antarctica)	(Tripodanthus_acutifolius	((Oryctanthus_occidentalis	Passovia_pyrifolia)	(Struthanthus_woodsonii	(Struthanthus_oerstedii	Cladocolea_gracilis)))))	Ligaria_cuneifolia)	(Cecarria_obtusifolia	Loranthus_europaeus))	(Ileostylus_micranthus	Muellerina_eucalyptoides))))	(Phragmanthera_crassicaulis	(((Oedina_pendens	Erianthemum_dregei)	(Emelianthe_panganensis	Globimetula_dinklagei))	Moquiniella_rubra)))))	Agelanthus_sansibarensis);
(Oncocalyx_sulfureus	(Bakerella_sp_Nickrent_4161	(((Phragmanthera_crassicaulis	((Emelianthe_panganensis	Globimetula_dinklagei)	(Oedina_pendens	Erianthemum_dregei)))	Moquiniella_rubra)	((Vanwykia_remota	Socratina_bemarivensis)	((Taxillus_chinensis	Scurrula_ferruginea)	(((Amyema_glabra	Dactyliophora_novaeguineae)	(Amyema_queenslandica	Benthamina_alyxifolia))	(((((((Atkinsonia_ligustrina	((Gaiadendron_punctatum	(Nuytsia_floribunda	Tristerix_corymbosus))	((Peraxilla_tetrapetala	Alepis_flavida)	(Notanthera_heterophylla	(Lysiana_filifolia	((Loxanthera_speciosa	Amylotheca_duthieana)	(Decaisnina_triflora	Macrosolen_cochinchinensis)))))))	Desmaria_mutabilis)	Tupeia_antarctica)	(Tripodanthus_acutifolius	((Oryctanthus_occidentalis	Passovia_pyrifolia)	(Cladocolea_gracilis	(Struthanthus_woodsonii	Struthanthus_oerstedii)))))	Ligaria_cuneifolia)	(Cecarria_obtusifolia	Loranthus_europaeus))	(Ileostylus_micranthus	Muellerina_eucalyptoides)))))))	Agelanthus_sansibarensis);
(Oncocalyx_sulfureus	(Bakerella_sp_Nickrent_4161	((((Emelianthe_panganensis	Globimetula_dinklagei)	(Oedina_pendens	Erianthemum_dregei))	(Moquiniella_rubra	Phragmanthera_crassicaulis))	((Vanwykia_remota	Socratina_bemarivensis)	((Taxillus_chinensis	Scurrula_ferruginea)	(((Amyema_glabra	Dactyliophora_novaeguineae)	(Amyema_queenslandica	Benthamina_alyxifolia))	((((Tupeia_antarctica	((Atkinsonia_ligustrina	(Gaiadendron_punctatum	((Peraxilla_tetrapetala	Alepis_flavida)	((Loxanthera_speciosa	Amylotheca_duthieana)	((Decaisnina_triflora	Macrosolen_cochinchinensis)	Lysiana_filifolia)))))	((Desmaria_mutabilis	(Tristerix_corymbosus	Notanthera_heterophylla))	(Ligaria_cuneifolia	(Tripodanthus_acutifolius	((Oryctanthus_occidentalis	Passovia_pyrifolia)	(Cladocolea_gracilis	(Struthanthus_woodsonii	Struthanthus_oerstedii))))))))	Nuytsia_floribunda)	(Cecarria_obtusifolia	Loranthus_europaeus))	(Ileostylus_micranthus	Muellerina_eucalyptoides)))))))	Agelanthus_sansibarensis);
(Oncocalyx_sulfureus	(Bakerella_sp_Nickrent_4161	(((Vanwykia_remota	Socratina_bemarivensis)	((Taxillus_chinensis	Scurrula_ferruginea)	(((Amyema_glabra	Dactyliophora_novaeguineae)	(Amyema_queenslandica	Benthamina_alyxifolia))	((((((Gaiadendron_punctatum	(Atkinsonia_ligustrina	Nuytsia_floribunda))	((Peraxilla_tetrapetala	Alepis_flavida)	((Loxanthera_speciosa	Amylotheca_duthieana)	(Macrosolen_cochinchinensis	(Lysiana_filifolia	Decaisnina_triflora)))))	((((Notanthera_heterophylla	Desmaria_mutabilis)	(Tripodanthus_acutifolius	((Oryctanthus_occidentalis	Passovia_pyrifolia)	(Cladocolea_gracilis	(Struthanthus_woodsonii	Struthanthus_oerstedii)))))	Tristerix_corymbosus)	Tupeia_antarctica))	Ligaria_cuneifolia)	(Cecarria_obtusifolia	Loranthus_europaeus))	(Ileostylus_micranthus	Muellerina_eucalyptoides)))))	(Phragmanthera_crassicaulis	(((Emelianthe_panganensis	Globimetula_dinklagei)	(Oedina_pendens	Erianthemum_dregei))	Moquiniella_rubra))))	Agelanthus_sansibarensis);
(Oncocalyx_sulfureus	(Bakerella_sp_Nickrent_4161	((Socratina_bemarivensis	Vanwykia_remota)	(((Scurrula_ferruginea	Taxillus_chinensis)	((((Nuytsia_floribunda	Tristerix_corymbosus)	(Tupeia_antarctica	(((Notanthera_heterophylla	((Peraxilla_tetrapetala	Alepis_flavida)	((Amylotheca_duthieana	Loxanthera_speciosa)	(Lysiana_filifolia	(Macrosolen_cochinchinensis	Decaisnina_triflora)))))	(Atkinsonia_ligustrina	(Desmaria_mutabilis	(Ligaria_cuneifolia	(Tripodanthus_acutifolius	((Oryctanthus_occidentalis	Passovia_pyrifolia)	(Cladocolea_gracilis	(Struthanthus_oerstedii	Struthanthus_woodsonii))))))))	Gaiadendron_punctatum)))	((Loranthus_europaeus	Cecarria_obtusifolia)	(Muellerina_eucalyptoides	Ileostylus_micranthus)))	((Benthamina_alyxifolia	Amyema_queenslandica)	(Dactyliophora_novaeguineae	Amyema_glabra))))	((Moquiniella_rubra	((Erianthemum_dregei	Emelianthe_panganensis)	(Globimetula_dinklagei	Phragmanthera_crassicaulis)))	Oedina_pendens))))	Agelanthus_sansibarensis);
(Oncocalyx_sulfureus	(Bakerella_sp_Nickrent_4161	((Socratina_bemarivensis	Vanwykia_remota)	((((Scurrula_ferruginea	Taxillus_chinensis)	((((Gaiadendron_punctatum	(((Peraxilla_tetrapetala	Alepis_flavida)	((Amylotheca_duthieana	Loxanthera_speciosa)	(Lysiana_filifolia	(Macrosolen_cochinchinensis	Decaisnina_triflora))))	(Nuytsia_floribunda	Tristerix_corymbosus)))	((Atkinsonia_ligustrina	Tupeia_antarctica)	((Notanthera_heterophylla	Desmaria_mutabilis)	(Ligaria_cuneifolia	(Tripodanthus_acutifolius	((Oryctanthus_occidentalis	Passovia_pyrifolia)	(Cladocolea_gracilis	(Struthanthus_oerstedii	Struthanthus_woodsonii))))))))	((Loranthus_europaeus	Cecarria_obtusifolia)	(Muellerina_eucalyptoides	Ileostylus_micranthus)))	((Benthamina_alyxifolia	Amyema_queenslandica)	(Dactyliophora_novaeguineae	Amyema_glabra))))	(Moquiniella_rubra	((Emelianthe_panganensis	(Erianthemum_dregei	Globimetula_dinklagei))	Phragmanthera_crassicaulis)))	Oedina_pendens)))	Agelanthus_sansibarensis);
(Oncocalyx_sulfureus	(Bakerella_sp_Nickrent_4161	((Socratina_bemarivensis	Vanwykia_remota)	((((Scurrula_ferruginea	Taxillus_chinensis)	(((Muellerina_eucalyptoides	Ileostylus_micranthus)	((Tupeia_antarctica	((Ligaria_cuneifolia	(Tristerix_corymbosus	(Tripodanthus_acutifolius	((Oryctanthus_occidentalis	Passovia_pyrifolia)	(Cladocolea_gracilis	(Struthanthus_oerstedii	Struthanthus_woodsonii))))))	(Desmaria_mutabilis	((Notanthera_heterophylla	((Peraxilla_tetrapetala	Alepis_flavida)	((Amylotheca_duthieana	Loxanthera_speciosa)	(Lysiana_filifolia	(Macrosolen_cochinchinensis	Decaisnina_triflora)))))	(Gaiadendron_punctatum	(Atkinsonia_ligustrina	Nuytsia_floribunda))))))	(Loranthus_europaeus	Cecarria_obtusifolia)))	((Benthamina_alyxifolia	Amyema_queenslandica)	(Dactyliophora_novaeguineae	Amyema_glabra))))	(Moquiniella_rubra	((Phragmanthera_crassicaulis	Globimetula_dinklagei)	(Erianthemum_dregei	Emelianthe_panganensis))))	Oedina_pendens)))	Agelanthus_sansibarensis);
(Oncocalyx_sulfureus	(Bakerella_sp_Nickrent_4161	((Moquiniella_rubra	(((Emelianthe_panganensis	Globimetula_dinklagei)	(Oedina_pendens	Erianthemum_dregei))	Phragmanthera_crassicaulis))	((Socratina_bemarivensis	Vanwykia_remota)	((Scurrula_ferruginea	Taxillus_chinensis)	((((((((Notanthera_heterophylla	Desmaria_mutabilis)	(Tripodanthus_acutifolius	((Oryctanthus_occidentalis	Passovia_pyrifolia)	(Cladocolea_gracilis	(Struthanthus_oerstedii	Struthanthus_woodsonii)))))	((Gaiadendron_punctatum	((Peraxilla_tetrapetala	Alepis_flavida)	((Amylotheca_duthieana	Loxanthera_speciosa)	(Lysiana_filifolia	(Macrosolen_cochinchinensis	Decaisnina_triflora)))))	Atkinsonia_ligustrina))	Tupeia_antarctica)	(Tristerix_corymbosus	Nuytsia_floribunda))	Ligaria_cuneifolia)	((Loranthus_europaeus	Cecarria_obtusifolia)	(Muellerina_eucalyptoides	Ileostylus_micranthus)))	((Benthamina_alyxifolia	Amyema_queenslandica)	(Dactyliophora_novaeguineae	Amyema_glabra)))))))	Agelanthus_sansibarensis);
(Oncocalyx_sulfureus	(Bakerella_sp_Nickrent_4161	((Socratina_bemarivensis	Vanwykia_remota)	(((Scurrula_ferruginea	Taxillus_chinensis)	(((Muellerina_eucalyptoides	Ileostylus_micranthus)	((((Tripodanthus_acutifolius	((Oryctanthus_occidentalis	Passovia_pyrifolia)	(Cladocolea_gracilis	(Struthanthus_oerstedii	Struthanthus_woodsonii))))	((((Atkinsonia_ligustrina	(Gaiadendron_punctatum	(Notanthera_heterophylla	((Peraxilla_tetrapetala	Alepis_flavida)	(Decaisnina_triflora	((Macrosolen_cochinchinensis	(Amylotheca_duthieana	Loxanthera_speciosa))	Lysiana_filifolia))))))	Tristerix_corymbosus)	(Nuytsia_floribunda	Desmaria_mutabilis))	Tupeia_antarctica))	Ligaria_cuneifolia)	(Loranthus_europaeus	Cecarria_obtusifolia)))	((Benthamina_alyxifolia	Amyema_queenslandica)	(Dactyliophora_novaeguineae	Amyema_glabra))))	((Moquiniella_rubra	(((Emelianthe_panganensis	Globimetula_dinklagei)	Erianthemum_dregei)	Phragmanthera_crassicaulis))	Oedina_pendens))))	Agelanthus_sansibarensis);
(Oncocalyx_sulfureus	(Bakerella_sp_Nickrent_4161	(((Moquiniella_rubra	((Emelianthe_panganensis	Globimetula_dinklagei)	(Erianthemum_dregei	Phragmanthera_crassicaulis)))	Oedina_pendens)	((Socratina_bemarivensis	Vanwykia_remota)	((Scurrula_ferruginea	Taxillus_chinensis)	(((Muellerina_eucalyptoides	Ileostylus_micranthus)	((Tupeia_antarctica	((((Gaiadendron_punctatum	(Nuytsia_floribunda	Tristerix_corymbosus))	((Peraxilla_tetrapetala	Alepis_flavida)	((Lysiana_filifolia	(Decaisnina_triflora	Macrosolen_cochinchinensis))	(Amylotheca_duthieana	Loxanthera_speciosa))))	Atkinsonia_ligustrina)	((Ligaria_cuneifolia	(Desmaria_mutabilis	Notanthera_heterophylla))	(Tripodanthus_acutifolius	((Oryctanthus_occidentalis	Passovia_pyrifolia)	(Cladocolea_gracilis	(Struthanthus_oerstedii	Struthanthus_woodsonii)))))))	(Loranthus_europaeus	Cecarria_obtusifolia)))	((Benthamina_alyxifolia	Amyema_queenslandica)	(Dactyliophora_novaeguineae	Amyema_glabra)))))))	Agelanthus_sansibarensis);
(Oncocalyx_sulfureus	(Bakerella_sp_Nickrent_4161	(Oedina_pendens	((Socratina_bemarivensis	Vanwykia_remota)	((Moquiniella_rubra	((Erianthemum_dregei	(Globimetula_dinklagei	Emelianthe_panganensis))	Phragmanthera_crassicaulis))	((Scurrula_ferruginea	Taxillus_chinensis)	(((Muellerina_eucalyptoides	Ileostylus_micranthus)	((((Gaiadendron_punctatum	((Notanthera_heterophylla	((Peraxilla_tetrapetala	Alepis_flavida)	((Macrosolen_cochinchinensis	(Lysiana_filifolia	Decaisnina_triflora))	(Amylotheca_duthieana	Loxanthera_speciosa))))	Atkinsonia_ligustrina))	((Tripodanthus_acutifolius	((Oryctanthus_occidentalis	Passovia_pyrifolia)	(Cladocolea_gracilis	(Struthanthus_oerstedii	Struthanthus_woodsonii))))	(Ligaria_cuneifolia	Desmaria_mutabilis)))	(Tupeia_antarctica	(Nuytsia_floribunda	Tristerix_corymbosus)))	(Loranthus_europaeus	Cecarria_obtusifolia)))	((Benthamina_alyxifolia	Amyema_queenslandica)	(Dactyliophora_novaeguineae	Amyema_glabra))))))))	Agelanthus_sansibarensis);
(Oncocalyx_sulfureus	(((Socratina_bemarivensis	Vanwykia_remota)	(Bakerella_sp_Nickrent_4161	(((Erianthemum_dregei	(Globimetula_dinklagei	Emelianthe_panganensis))	(Phragmanthera_crassicaulis	Moquiniella_rubra))	((Scurrula_ferruginea	Taxillus_chinensis)	((((((Tristerix_corymbosus	Tupeia_antarctica)	Ligaria_cuneifolia)	((Desmaria_mutabilis	(Atkinsonia_ligustrina	(Gaiadendron_punctatum	(Notanthera_heterophylla	((Peraxilla_tetrapetala	Alepis_flavida)	((Amylotheca_duthieana	Loxanthera_speciosa)	(Lysiana_filifolia	(Macrosolen_cochinchinensis	Decaisnina_triflora))))))))	(Tripodanthus_acutifolius	((Oryctanthus_occidentalis	Passovia_pyrifolia)	(Struthanthus_woodsonii	(Cladocolea_gracilis	Struthanthus_oerstedii))))))	Nuytsia_floribunda)	((Loranthus_europaeus	Cecarria_obtusifolia)	(Muellerina_eucalyptoides	Ileostylus_micranthus)))	((Benthamina_alyxifolia	Amyema_queenslandica)	(Dactyliophora_novaeguineae	Amyema_glabra)))))))	Oedina_pendens)	Agelanthus_sansibarensis);
(Oncocalyx_sulfureus	(((Socratina_bemarivensis	Vanwykia_remota)	((Oedina_pendens	((Erianthemum_dregei	(Globimetula_dinklagei	Emelianthe_panganensis))	(Phragmanthera_crassicaulis	Moquiniella_rubra)))	((Scurrula_ferruginea	Taxillus_chinensis)	(((Muellerina_eucalyptoides	Ileostylus_micranthus)	((Tupeia_antarctica	((((Nuytsia_floribunda	(Gaiadendron_punctatum	((Peraxilla_tetrapetala	Alepis_flavida)	((Amylotheca_duthieana	Loxanthera_speciosa)	(Lysiana_filifolia	(Macrosolen_cochinchinensis	Decaisnina_triflora))))))	Atkinsonia_ligustrina)	Desmaria_mutabilis)	((Tristerix_corymbosus	Ligaria_cuneifolia)	((Tripodanthus_acutifolius	((Oryctanthus_occidentalis	Passovia_pyrifolia)	((Struthanthus_woodsonii	Cladocolea_gracilis)	Struthanthus_oerstedii)))	Notanthera_heterophylla))))	(Loranthus_europaeus	Cecarria_obtusifolia)))	(Amyema_queenslandica	((Dactyliophora_novaeguineae	Amyema_glabra)	Benthamina_alyxifolia))))))	Bakerella_sp_Nickrent_4161)	Agelanthus_sansibarensis);
(Oncocalyx_sulfureus	(((Socratina_bemarivensis	Vanwykia_remota)	(((((Erianthemum_dregei	Oedina_pendens)	(Globimetula_dinklagei	Emelianthe_panganensis))	Moquiniella_rubra)	Phragmanthera_crassicaulis)	((Scurrula_ferruginea	Taxillus_chinensis)	(((Muellerina_eucalyptoides	Ileostylus_micranthus)	(((((((Gaiadendron_punctatum	((Peraxilla_tetrapetala	Alepis_flavida)	(Notanthera_heterophylla	((Amylotheca_duthieana	Loxanthera_speciosa)	(Lysiana_filifolia	(Macrosolen_cochinchinensis	Decaisnina_triflora))))))	Atkinsonia_ligustrina)	Desmaria_mutabilis)	(Ligaria_cuneifolia	(Tripodanthus_acutifolius	((Oryctanthus_occidentalis	Passovia_pyrifolia)	(Struthanthus_woodsonii	(Cladocolea_gracilis	Struthanthus_oerstedii))))))	(Tristerix_corymbosus	Tupeia_antarctica))	Nuytsia_floribunda)	(Loranthus_europaeus	Cecarria_obtusifolia)))	((Dactyliophora_novaeguineae	Amyema_glabra)	(Benthamina_alyxifolia	Amyema_queenslandica))))))	Bakerella_sp_Nickrent_4161)	Agelanthus_sansibarensis);
(Oncocalyx_sulfureus	(Bakerella_sp_Nickrent_4161	((Socratina_bemarivensis	Vanwykia_remota)	((((Oedina_pendens	Erianthemum_dregei)	(Emelianthe_panganensis	Globimetula_dinklagei))	(Phragmanthera_crassicaulis	Moquiniella_rubra))	((Scurrula_ferruginea	Taxillus_chinensis)	(((Amyema_queenslandica	Benthamina_alyxifolia)	(Amyema_glabra	Dactyliophora_novaeguineae))	((Loranthus_europaeus	Cecarria_obtusifolia)	(((Tupeia_antarctica	Nuytsia_floribunda)	(((Atkinsonia_ligustrina	((((Cladocolea_gracilis	(Struthanthus_woodsonii	Struthanthus_oerstedii))	(Oryctanthus_occidentalis	Passovia_pyrifolia))	Tripodanthus_acutifolius)	(Tristerix_corymbosus	(Desmaria_mutabilis	Ligaria_cuneifolia))))	(Notanthera_heterophylla	(((Lysiana_filifolia	(Decaisnina_triflora	Macrosolen_cochinchinensis))	(Loxanthera_speciosa	Amylotheca_duthieana))	(Alepis_flavida	Peraxilla_tetrapetala))))	Gaiadendron_punctatum))	(Ileostylus_micranthus	Muellerina_eucalyptoides))))))))	Agelanthus_sansibarensis);
(Oncocalyx_sulfureus	(Bakerella_sp_Nickrent_4161	((Socratina_bemarivensis	Vanwykia_remota)	(((Phragmanthera_crassicaulis	((Oedina_pendens	Erianthemum_dregei)	(Emelianthe_panganensis	Globimetula_dinklagei)))	Moquiniella_rubra)	((Scurrula_ferruginea	Taxillus_chinensis)	(((Amyema_queenslandica	Benthamina_alyxifolia)	(Amyema_glabra	Dactyliophora_novaeguineae))	((Loranthus_europaeus	Cecarria_obtusifolia)	((Tristerix_corymbosus	(((((((Cladocolea_gracilis	(Struthanthus_woodsonii	Struthanthus_oerstedii))	(Oryctanthus_occidentalis	Passovia_pyrifolia))	Tripodanthus_acutifolius)	(Desmaria_mutabilis	Ligaria_cuneifolia))	((Notanthera_heterophylla	(((Lysiana_filifolia	(Decaisnina_triflora	Macrosolen_cochinchinensis))	(Loxanthera_speciosa	Amylotheca_duthieana))	(Alepis_flavida	Peraxilla_tetrapetala)))	Atkinsonia_ligustrina))	Gaiadendron_punctatum)	(Nuytsia_floribunda	Tupeia_antarctica)))	(Ileostylus_micranthus	Muellerina_eucalyptoides))))))))	Agelanthus_sansibarensis);
(Oncocalyx_sulfureus	(Bakerella_sp_Nickrent_4161	((Socratina_bemarivensis	Vanwykia_remota)	(((Phragmanthera_crassicaulis	((Oedina_pendens	Erianthemum_dregei)	(Emelianthe_panganensis	Globimetula_dinklagei)))	Moquiniella_rubra)	((Scurrula_ferruginea	Taxillus_chinensis)	((Benthamina_alyxifolia	(Dactyliophora_novaeguineae	(Amyema_glabra	Amyema_queenslandica)))	((Ileostylus_micranthus	Muellerina_eucalyptoides)	((Loranthus_europaeus	Cecarria_obtusifolia)	(((((Cladocolea_gracilis	(Struthanthus_woodsonii	Struthanthus_oerstedii))	(Oryctanthus_occidentalis	Passovia_pyrifolia))	Tripodanthus_acutifolius)	((Tupeia_antarctica	Tristerix_corymbosus)	((Desmaria_mutabilis	Ligaria_cuneifolia)	Notanthera_heterophylla)))	(Atkinsonia_ligustrina	((((Lysiana_filifolia	(Decaisnina_triflora	Macrosolen_cochinchinensis))	(Loxanthera_speciosa	Amylotheca_duthieana))	(Alepis_flavida	Peraxilla_tetrapetala))	(Nuytsia_floribunda	Gaiadendron_punctatum)))))))))))	Agelanthus_sansibarensis);
(Oncocalyx_sulfureus	(Bakerella_sp_Nickrent_4161	((Oedina_pendens	(Socratina_bemarivensis	Vanwykia_remota))	(((Erianthemum_dregei	(Emelianthe_panganensis	Globimetula_dinklagei))	(Moquiniella_rubra	Phragmanthera_crassicaulis))	((Scurrula_ferruginea	Taxillus_chinensis)	(((Benthamina_alyxifolia	Amyema_queenslandica)	(Dactyliophora_novaeguineae	Amyema_glabra))	((Ileostylus_micranthus	Muellerina_eucalyptoides)	((Loranthus_europaeus	Cecarria_obtusifolia)	(((((Struthanthus_woodsonii	(Struthanthus_oerstedii	Cladocolea_gracilis))	(Oryctanthus_occidentalis	Passovia_pyrifolia))	Tripodanthus_acutifolius)	((Tupeia_antarctica	(Ligaria_cuneifolia	Tristerix_corymbosus))	Desmaria_mutabilis))	(Atkinsonia_ligustrina	((Notanthera_heterophylla	((((Decaisnina_triflora	(Amylotheca_duthieana	Macrosolen_cochinchinensis))	Lysiana_filifolia)	Loxanthera_speciosa)	(Alepis_flavida	Peraxilla_tetrapetala)))	(Nuytsia_floribunda	Gaiadendron_punctatum)))))))))))	Agelanthus_sansibarensis);
(Oncocalyx_sulfureus	((Socratina_bemarivensis	Vanwykia_remota)	(((Scurrula_ferruginea	Taxillus_chinensis)	(((Benthamina_alyxifolia	Amyema_queenslandica)	(Dactyliophora_novaeguineae	Amyema_glabra))	((Ileostylus_micranthus	Muellerina_eucalyptoides)	((Loranthus_europaeus	Cecarria_obtusifolia)	((((Gaiadendron_punctatum	(((Ligaria_cuneifolia	Desmaria_mutabilis)	((Notanthera_heterophylla	(((Decaisnina_triflora	Lysiana_filifolia)	(Macrosolen_cochinchinensis	(Amylotheca_duthieana	Loxanthera_speciosa)))	(Alepis_flavida	Peraxilla_tetrapetala)))	Atkinsonia_ligustrina))	(((Cladocolea_gracilis	(Struthanthus_woodsonii	Struthanthus_oerstedii))	(Oryctanthus_occidentalis	Passovia_pyrifolia))	Tripodanthus_acutifolius)))	Tupeia_antarctica)	Tristerix_corymbosus)	Nuytsia_floribunda)))))	(Bakerella_sp_Nickrent_4161	((Phragmanthera_crassicaulis	((Oedina_pendens	Erianthemum_dregei)	(Emelianthe_panganensis	Globimetula_dinklagei)))	Moquiniella_rubra))))	Agelanthus_sansibarensis);
(Oncocalyx_sulfureus	(((Socratina_bemarivensis	Vanwykia_remota)	(((Scurrula_ferruginea	Taxillus_chinensis)	((Amyema_queenslandica	((Dactyliophora_novaeguineae	Amyema_glabra)	Benthamina_alyxifolia))	(((((((((Decaisnina_triflora	Lysiana_filifolia)	(Macrosolen_cochinchinensis	(Amylotheca_duthieana	Loxanthera_speciosa)))	(Alepis_flavida	Peraxilla_tetrapetala))	Atkinsonia_ligustrina)	((Tristerix_corymbosus	Notanthera_heterophylla)	((((Cladocolea_gracilis	(Struthanthus_woodsonii	Struthanthus_oerstedii))	(Oryctanthus_occidentalis	Passovia_pyrifolia))	Tripodanthus_acutifolius)	(Ligaria_cuneifolia	Desmaria_mutabilis))))	Gaiadendron_punctatum)	Tupeia_antarctica)	Nuytsia_floribunda)	((Ileostylus_micranthus	Muellerina_eucalyptoides)	(Loranthus_europaeus	Cecarria_obtusifolia)))))	(((Globimetula_dinklagei	Phragmanthera_crassicaulis)	((Oedina_pendens	Erianthemum_dregei)	Emelianthe_panganensis))	Moquiniella_rubra)))	Bakerella_sp_Nickrent_4161)	Agelanthus_sansibarensis);
(Oncocalyx_sulfureus	(((Socratina_bemarivensis	Vanwykia_remota)	((((Scurrula_ferruginea	Taxillus_chinensis)	(((Dactyliophora_novaeguineae	Amyema_glabra)	(Benthamina_alyxifolia	Amyema_queenslandica))	((Ileostylus_micranthus	Muellerina_eucalyptoides)	((Loranthus_europaeus	Cecarria_obtusifolia)	((Nuytsia_floribunda	(Gaiadendron_punctatum	((((Macrosolen_cochinchinensis	Decaisnina_triflora)	Lysiana_filifolia)	(Amylotheca_duthieana	Loxanthera_speciosa))	(Alepis_flavida	Peraxilla_tetrapetala))))	((Tupeia_antarctica	Atkinsonia_ligustrina)	(((((Struthanthus_woodsonii	(Struthanthus_oerstedii	Cladocolea_gracilis))	(Oryctanthus_occidentalis	Passovia_pyrifolia))	Tripodanthus_acutifolius)	((Ligaria_cuneifolia	Notanthera_heterophylla)	Tristerix_corymbosus))	Desmaria_mutabilis)))))))	((Phragmanthera_crassicaulis	(Erianthemum_dregei	(Emelianthe_panganensis	Globimetula_dinklagei)))	Moquiniella_rubra))	Oedina_pendens))	Bakerella_sp_Nickrent_4161)	Agelanthus_sansibarensis);
(Oncocalyx_sulfureus	(((((Scurrula_ferruginea	Taxillus_chinensis)	(((Dactyliophora_novaeguineae	Amyema_glabra)	(Benthamina_alyxifolia	Amyema_queenslandica))	((Loranthus_europaeus	Cecarria_obtusifolia)	((((Tristerix_corymbosus	Nuytsia_floribunda)	(Gaiadendron_punctatum	((((Notanthera_heterophylla	Desmaria_mutabilis)	Atkinsonia_ligustrina)	(Ligaria_cuneifolia	(((Decaisnina_triflora	Lysiana_filifolia)	(Macrosolen_cochinchinensis	(Amylotheca_duthieana	Loxanthera_speciosa)))	(Alepis_flavida	Peraxilla_tetrapetala))))	(((Cladocolea_gracilis	(Struthanthus_woodsonii	Struthanthus_oerstedii))	(Oryctanthus_occidentalis	Passovia_pyrifolia))	Tripodanthus_acutifolius))))	Tupeia_antarctica)	(Ileostylus_micranthus	Muellerina_eucalyptoides)))))	((Phragmanthera_crassicaulis	(Erianthemum_dregei	(Emelianthe_panganensis	Globimetula_dinklagei)))	Moquiniella_rubra))	(Oedina_pendens	(Socratina_bemarivensis	Vanwykia_remota)))	Bakerella_sp_Nickrent_4161)	Agelanthus_sansibarensis);
(Oncocalyx_sulfureus	(Oedina_pendens	((Socratina_bemarivensis	Vanwykia_remota)	((((Emelianthe_panganensis	Erianthemum_dregei)	(Globimetula_dinklagei	Phragmanthera_crassicaulis))	Moquiniella_rubra)	(Bakerella_sp_Nickrent_4161	((Scurrula_ferruginea	Taxillus_chinensis)	(((Dactyliophora_novaeguineae	Amyema_glabra)	(Benthamina_alyxifolia	Amyema_queenslandica))	((Ileostylus_micranthus	Muellerina_eucalyptoides)	((Loranthus_europaeus	Cecarria_obtusifolia)	((Gaiadendron_punctatum	(((Nuytsia_floribunda	Desmaria_mutabilis)	(Atkinsonia_ligustrina	(Notanthera_heterophylla	(((Amylotheca_duthieana	Loxanthera_speciosa)	(Lysiana_filifolia	(Decaisnina_triflora	Macrosolen_cochinchinensis)))	(Alepis_flavida	Peraxilla_tetrapetala)))))	(Ligaria_cuneifolia	(((Struthanthus_woodsonii	(Struthanthus_oerstedii	Cladocolea_gracilis))	(Oryctanthus_occidentalis	Passovia_pyrifolia))	Tripodanthus_acutifolius))))	(Tupeia_antarctica	Tristerix_corymbosus))))))))))	Agelanthus_sansibarensis);
(Oncocalyx_sulfureus	(((((((Globimetula_dinklagei	Emelianthe_panganensis)	(Oedina_pendens	Erianthemum_dregei))	Phragmanthera_crassicaulis)	Moquiniella_rubra)	((Scurrula_ferruginea	Taxillus_chinensis)	(((Dactyliophora_novaeguineae	Amyema_glabra)	(Benthamina_alyxifolia	Amyema_queenslandica))	(((((Tupeia_antarctica	(((Atkinsonia_ligustrina	(Notanthera_heterophylla	((((Macrosolen_cochinchinensis	Amylotheca_duthieana)	Loxanthera_speciosa)	(Lysiana_filifolia	Decaisnina_triflora))	(Alepis_flavida	Peraxilla_tetrapetala))))	Desmaria_mutabilis)	(((Struthanthus_woodsonii	(Struthanthus_oerstedii	Cladocolea_gracilis))	(Oryctanthus_occidentalis	Passovia_pyrifolia))	Tripodanthus_acutifolius)))	Gaiadendron_punctatum)	(Nuytsia_floribunda	Tristerix_corymbosus))	Ligaria_cuneifolia)	((Ileostylus_micranthus	Muellerina_eucalyptoides)	(Loranthus_europaeus	Cecarria_obtusifolia))))))	(Socratina_bemarivensis	Vanwykia_remota))	Bakerella_sp_Nickrent_4161)	Agelanthus_sansibarensis);
(Oncocalyx_sulfureus	(((Vanwykia_remota	Socratina_bemarivensis)	(((Phragmanthera_crassicaulis	((Emelianthe_panganensis	Globimetula_dinklagei)	Erianthemum_dregei))	Moquiniella_rubra)	(Bakerella_sp_Nickrent_4161	((Scurrula_ferruginea	Taxillus_chinensis)	(((Amyema_queenslandica	Benthamina_alyxifolia)	(Amyema_glabra	Dactyliophora_novaeguineae))	((Muellerina_eucalyptoides	Ileostylus_micranthus)	((Cecarria_obtusifolia	Loranthus_europaeus)	(((Tripodanthus_acutifolius	((Passovia_pyrifolia	Oryctanthus_occidentalis)	(Cladocolea_gracilis	(Struthanthus_oerstedii	Struthanthus_woodsonii))))	((((Ligaria_cuneifolia	Desmaria_mutabilis)	Tupeia_antarctica)	Tristerix_corymbosus)	((Peraxilla_tetrapetala	Alepis_flavida)	(Notanthera_heterophylla	(((Amylotheca_duthieana	Loxanthera_speciosa)	Macrosolen_cochinchinensis)	(Lysiana_filifolia	Decaisnina_triflora))))))	((Nuytsia_floribunda	Atkinsonia_ligustrina)	Gaiadendron_punctatum)))))))))	Oedina_pendens)	Agelanthus_sansibarensis);
(Oncocalyx_sulfureus	(Bakerella_sp_Nickrent_4161	((Vanwykia_remota	Socratina_bemarivensis)	((Oedina_pendens	(((Emelianthe_panganensis	Globimetula_dinklagei)	(Erianthemum_dregei	Phragmanthera_crassicaulis))	Moquiniella_rubra))	((Scurrula_ferruginea	Taxillus_chinensis)	(((Amyema_queenslandica	Benthamina_alyxifolia)	(Amyema_glabra	Dactyliophora_novaeguineae))	((Muellerina_eucalyptoides	Ileostylus_micranthus)	((Cecarria_obtusifolia	Loranthus_europaeus)	(((Atkinsonia_ligustrina	((((Peraxilla_tetrapetala	Alepis_flavida)	(Decaisnina_triflora	(((Amylotheca_duthieana	Loxanthera_speciosa)	Macrosolen_cochinchinensis)	Lysiana_filifolia)))	Gaiadendron_punctatum)	(Nuytsia_floribunda	Tristerix_corymbosus)))	(((Tripodanthus_acutifolius	((Passovia_pyrifolia	Oryctanthus_occidentalis)	(Struthanthus_woodsonii	(Cladocolea_gracilis	Struthanthus_oerstedii))))	(Desmaria_mutabilis	Notanthera_heterophylla))	Tupeia_antarctica))	Ligaria_cuneifolia))))))))	Agelanthus_sansibarensis);
(Oncocalyx_sulfureus	(Bakerella_sp_Nickrent_4161	((Vanwykia_remota	Socratina_bemarivensis)	((Moquiniella_rubra	(Oedina_pendens	((Emelianthe_panganensis	Erianthemum_dregei)	(Globimetula_dinklagei	Phragmanthera_crassicaulis))))	((Scurrula_ferruginea	Taxillus_chinensis)	(((Amyema_queenslandica	Benthamina_alyxifolia)	(Amyema_glabra	Dactyliophora_novaeguineae))	((((Tripodanthus_acutifolius	((Passovia_pyrifolia	Oryctanthus_occidentalis)	(Cladocolea_gracilis	(Struthanthus_oerstedii	Struthanthus_woodsonii))))	((((((Amylotheca_duthieana	Loxanthera_speciosa)	((Decaisnina_triflora	Macrosolen_cochinchinensis)	Lysiana_filifolia))	(Peraxilla_tetrapetala	Alepis_flavida))	Notanthera_heterophylla)	Atkinsonia_ligustrina)	(Desmaria_mutabilis	Ligaria_cuneifolia)))	(Tupeia_antarctica	(Gaiadendron_punctatum	(Tristerix_corymbosus	Nuytsia_floribunda))))	((Muellerina_eucalyptoides	Ileostylus_micranthus)	(Cecarria_obtusifolia	Loranthus_europaeus))))))))	Agelanthus_sansibarensis);
(Oncocalyx_sulfureus	(Bakerella_sp_Nickrent_4161	(((Erianthemum_dregei	((Moquiniella_rubra	Phragmanthera_crassicaulis)	(Globimetula_dinklagei	Emelianthe_panganensis)))	Oedina_pendens)	((Vanwykia_remota	Socratina_bemarivensis)	((Scurrula_ferruginea	Taxillus_chinensis)	(((Amyema_queenslandica	Benthamina_alyxifolia)	(Amyema_glabra	Dactyliophora_novaeguineae))	((Muellerina_eucalyptoides	Ileostylus_micranthus)	((Cecarria_obtusifolia	Loranthus_europaeus)	(((Tupeia_antarctica	(((((Lysiana_filifolia	((Amylotheca_duthieana	Loxanthera_speciosa)	(Decaisnina_triflora	Macrosolen_cochinchinensis)))	(Peraxilla_tetrapetala	Alepis_flavida))	Atkinsonia_ligustrina)	(((Notanthera_heterophylla	Desmaria_mutabilis)	Ligaria_cuneifolia)	(Tripodanthus_acutifolius	((Passovia_pyrifolia	Oryctanthus_occidentalis)	(Cladocolea_gracilis	(Struthanthus_oerstedii	Struthanthus_woodsonii))))))	Gaiadendron_punctatum))	Tristerix_corymbosus)	Nuytsia_floribunda))))))))	Agelanthus_sansibarensis);
(Oncocalyx_sulfureus	(Bakerella_sp_Nickrent_4161	((((Phragmanthera_crassicaulis	((Globimetula_dinklagei	Emelianthe_panganensis)	Erianthemum_dregei))	Oedina_pendens)	((Vanwykia_remota	Socratina_bemarivensis)	((Scurrula_ferruginea	Taxillus_chinensis)	(((Amyema_queenslandica	Benthamina_alyxifolia)	(Amyema_glabra	Dactyliophora_novaeguineae))	((Cecarria_obtusifolia	Loranthus_europaeus)	((((Tristerix_corymbosus	Nuytsia_floribunda)	(((((Tripodanthus_acutifolius	((Passovia_pyrifolia	Oryctanthus_occidentalis)	(Struthanthus_woodsonii	(Cladocolea_gracilis	Struthanthus_oerstedii))))	(Notanthera_heterophylla	(((Amylotheca_duthieana	Loxanthera_speciosa)	((Decaisnina_triflora	Macrosolen_cochinchinensis)	Lysiana_filifolia))	(Peraxilla_tetrapetala	Alepis_flavida))))	Atkinsonia_ligustrina)	Desmaria_mutabilis)	(Gaiadendron_punctatum	Tupeia_antarctica)))	Ligaria_cuneifolia)	(Muellerina_eucalyptoides	Ileostylus_micranthus)))))))	Moquiniella_rubra))	Agelanthus_sansibarensis);
(Oncocalyx_sulfureus	(Bakerella_sp_Nickrent_4161	((Vanwykia_remota	Socratina_bemarivensis)	(((Scurrula_ferruginea	Taxillus_chinensis)	(((Amyema_queenslandica	Benthamina_alyxifolia)	(Amyema_glabra	Dactyliophora_novaeguineae))	((Muellerina_eucalyptoides	Ileostylus_micranthus)	((Cecarria_obtusifolia	Loranthus_europaeus)	(((((Tripodanthus_acutifolius	((Passovia_pyrifolia	Oryctanthus_occidentalis)	(Struthanthus_woodsonii	(Cladocolea_gracilis	Struthanthus_oerstedii))))	(Desmaria_mutabilis	(Gaiadendron_punctatum	((Notanthera_heterophylla	(((Amylotheca_duthieana	Loxanthera_speciosa)	((Decaisnina_triflora	Macrosolen_cochinchinensis)	Lysiana_filifolia))	(Peraxilla_tetrapetala	Alepis_flavida)))	Atkinsonia_ligustrina))))	Tupeia_antarctica)	(Tristerix_corymbosus	Nuytsia_floribunda))	Ligaria_cuneifolia)))))	(((Erianthemum_dregei	(Globimetula_dinklagei	Emelianthe_panganensis))	(Moquiniella_rubra	Phragmanthera_crassicaulis))	Oedina_pendens))))	Agelanthus_sansibarensis);
(Oncocalyx_sulfureus	(Bakerella_sp_Nickrent_4161	((Vanwykia_remota	Socratina_bemarivensis)	((((Scurrula_ferruginea	Taxillus_chinensis)	((Amyema_queenslandica	(Benthamina_alyxifolia	(Amyema_glabra	Dactyliophora_novaeguineae)))	((Cecarria_obtusifolia	Loranthus_europaeus)	(((((((Ligaria_cuneifolia	Desmaria_mutabilis)	(Tripodanthus_acutifolius	((Passovia_pyrifolia	Oryctanthus_occidentalis)	(Struthanthus_woodsonii	(Cladocolea_gracilis	Struthanthus_oerstedii)))))	(Atkinsonia_ligustrina	(Notanthera_heterophylla	(((Amylotheca_duthieana	Loxanthera_speciosa)	((Decaisnina_triflora	Macrosolen_cochinchinensis)	Lysiana_filifolia))	(Peraxilla_tetrapetala	Alepis_flavida)))))	Gaiadendron_punctatum)	Tupeia_antarctica)	(Tristerix_corymbosus	Nuytsia_floribunda))	(Muellerina_eucalyptoides	Ileostylus_micranthus)))))	((Phragmanthera_crassicaulis	((Globimetula_dinklagei	Emelianthe_panganensis)	Erianthemum_dregei))	Moquiniella_rubra))	Oedina_pendens)))	Agelanthus_sansibarensis);
(Oncocalyx_sulfureus	(Bakerella_sp_Nickrent_4161	((Vanwykia_remota	Socratina_bemarivensis)	(((Scurrula_ferruginea	Taxillus_chinensis)	(((Amyema_glabra	Dactyliophora_novaeguineae)	(Amyema_queenslandica	Benthamina_alyxifolia))	((Muellerina_eucalyptoides	Ileostylus_micranthus)	((Cecarria_obtusifolia	Loranthus_europaeus)	(Tupeia_antarctica	((Ligaria_cuneifolia	(Tripodanthus_acutifolius	((Passovia_pyrifolia	Oryctanthus_occidentalis)	(Cladocolea_gracilis	(Struthanthus_oerstedii	Struthanthus_woodsonii)))))	(Desmaria_mutabilis	(Atkinsonia_ligustrina	(((Tristerix_corymbosus	Nuytsia_floribunda)	Gaiadendron_punctatum)	(Notanthera_heterophylla	(((Amylotheca_duthieana	Loxanthera_speciosa)	((Decaisnina_triflora	Macrosolen_cochinchinensis)	Lysiana_filifolia))	(Peraxilla_tetrapetala	Alepis_flavida))))))))))))	(Phragmanthera_crassicaulis	((Globimetula_dinklagei	(Emelianthe_panganensis	(Oedina_pendens	Erianthemum_dregei)))	Moquiniella_rubra)))))	Agelanthus_sansibarensis);
(Oncocalyx_sulfureus	((Vanwykia_remota	Socratina_bemarivensis)	((Bakerella_sp_Nickrent_4161	((Scurrula_ferruginea	Taxillus_chinensis)	(((Amyema_glabra	Dactyliophora_novaeguineae)	(Amyema_queenslandica	Benthamina_alyxifolia))	((Muellerina_eucalyptoides	Ileostylus_micranthus)	((Cecarria_obtusifolia	Loranthus_europaeus)	(Tupeia_antarctica	(((Tripodanthus_acutifolius	((Passovia_pyrifolia	Oryctanthus_occidentalis)	(Struthanthus_woodsonii	(Cladocolea_gracilis	Struthanthus_oerstedii))))	((Desmaria_mutabilis	Ligaria_cuneifolia)	(Notanthera_heterophylla	(Atkinsonia_ligustrina	(Gaiadendron_punctatum	(((Amylotheca_duthieana	Loxanthera_speciosa)	((Decaisnina_triflora	Macrosolen_cochinchinensis)	Lysiana_filifolia))	(Peraxilla_tetrapetala	Alepis_flavida)))))))	(Tristerix_corymbosus	Nuytsia_floribunda))))))))	((Moquiniella_rubra	((Globimetula_dinklagei	Phragmanthera_crassicaulis)	(Emelianthe_panganensis	Erianthemum_dregei)))	Oedina_pendens)))	Agelanthus_sansibarensis);
(Oncocalyx_sulfureus	((((Moquiniella_rubra	((Emelianthe_panganensis	Globimetula_dinklagei)	(Phragmanthera_crassicaulis	Erianthemum_dregei)))	Oedina_pendens)	((Vanwykia_remota	Socratina_bemarivensis)	((Scurrula_ferruginea	Taxillus_chinensis)	(((Amyema_glabra	Dactyliophora_novaeguineae)	(Amyema_queenslandica	Benthamina_alyxifolia))	((Cecarria_obtusifolia	Loranthus_europaeus)	((Gaiadendron_punctatum	((Tristerix_corymbosus	Nuytsia_floribunda)	(Tupeia_antarctica	(((Atkinsonia_ligustrina	((Notanthera_heterophylla	(((Amylotheca_duthieana	Loxanthera_speciosa)	((Decaisnina_triflora	Macrosolen_cochinchinensis)	Lysiana_filifolia))	(Peraxilla_tetrapetala	Alepis_flavida)))	Ligaria_cuneifolia))	Desmaria_mutabilis)	(Tripodanthus_acutifolius	((Passovia_pyrifolia	Oryctanthus_occidentalis)	(Cladocolea_gracilis	(Struthanthus_oerstedii	Struthanthus_woodsonii))))))))	(Muellerina_eucalyptoides	Ileostylus_micranthus)))))))	Bakerella_sp_Nickrent_4161)	Agelanthus_sansibarensis);
((((Bakerella_sp_Nickrent_4161	((((Erianthemum_dregei	(Emelianthe_panganensis	Globimetula_dinklagei))	Phragmanthera_crassicaulis)	Moquiniella_rubra)	((Scurrula_ferruginea	Taxillus_chinensis)	(((Amyema_queenslandica	Benthamina_alyxifolia)	(Amyema_glabra	Dactyliophora_novaeguineae))	(((Cecarria_obtusifolia	Loranthus_europaeus)	((Tupeia_antarctica	(((Desmaria_mutabilis	Notanthera_heterophylla)	(Tripodanthus_acutifolius	((Oryctanthus_occidentalis	Passovia_pyrifolia)	(Struthanthus_woodsonii	(Cladocolea_gracilis	Struthanthus_oerstedii)))))	(Atkinsonia_ligustrina	(Gaiadendron_punctatum	(Ligaria_cuneifolia	((Alepis_flavida	Peraxilla_tetrapetala)	((Loxanthera_speciosa	Amylotheca_duthieana)	(Macrosolen_cochinchinensis	(Decaisnina_triflora	Lysiana_filifolia)))))))))	(Tristerix_corymbosus	Nuytsia_floribunda)))	(Muellerina_eucalyptoides	Ileostylus_micranthus))))))	(Socratina_bemarivensis	Vanwykia_remota))	Oedina_pendens)	Oncocalyx_sulfureus	Agelanthus_sansibarensis);
(((((Oedina_pendens	((((Erianthemum_dregei	Globimetula_dinklagei)	Phragmanthera_crassicaulis)	Emelianthe_panganensis)	Moquiniella_rubra))	((Scurrula_ferruginea	Taxillus_chinensis)	(((Amyema_queenslandica	Benthamina_alyxifolia)	(Amyema_glabra	Dactyliophora_novaeguineae))	(((Cecarria_obtusifolia	Loranthus_europaeus)	(((((Tripodanthus_acutifolius	(Oryctanthus_occidentalis	(Passovia_pyrifolia	(Struthanthus_woodsonii	(Cladocolea_gracilis	Struthanthus_oerstedii)))))	Desmaria_mutabilis)	((Notanthera_heterophylla	((Alepis_flavida	Peraxilla_tetrapetala)	((Loxanthera_speciosa	Amylotheca_duthieana)	((Macrosolen_cochinchinensis	Decaisnina_triflora)	Lysiana_filifolia))))	(Gaiadendron_punctatum	Atkinsonia_ligustrina)))	(Nuytsia_floribunda	(Tristerix_corymbosus	Tupeia_antarctica)))	Ligaria_cuneifolia))	(Muellerina_eucalyptoides	Ileostylus_micranthus)))))	(Socratina_bemarivensis	Vanwykia_remota))	Bakerella_sp_Nickrent_4161)	Oncocalyx_sulfureus	Agelanthus_sansibarensis);
(((((((Scurrula_ferruginea	Taxillus_chinensis)	(((Amyema_queenslandica	Benthamina_alyxifolia)	(Amyema_glabra	Dactyliophora_novaeguineae))	((((Tripodanthus_acutifolius	(Oryctanthus_occidentalis	(Passovia_pyrifolia	(Cladocolea_gracilis	(Struthanthus_oerstedii	Struthanthus_woodsonii)))))	((Desmaria_mutabilis	((Notanthera_heterophylla	((Alepis_flavida	Peraxilla_tetrapetala)	((Loxanthera_speciosa	Amylotheca_duthieana)	((Macrosolen_cochinchinensis	Decaisnina_triflora)	Lysiana_filifolia))))	(Gaiadendron_punctatum	Atkinsonia_ligustrina)))	(Nuytsia_floribunda	(Tristerix_corymbosus	Tupeia_antarctica))))	Ligaria_cuneifolia)	((Cecarria_obtusifolia	Loranthus_europaeus)	(Muellerina_eucalyptoides	Ileostylus_micranthus)))))	((Erianthemum_dregei	(Emelianthe_panganensis	Globimetula_dinklagei))	(Phragmanthera_crassicaulis	Moquiniella_rubra)))	Bakerella_sp_Nickrent_4161)	(Socratina_bemarivensis	Vanwykia_remota))	Oedina_pendens)	Oncocalyx_sulfureus	Agelanthus_sansibarensis);
((Bakerella_sp_Nickrent_4161	((Socratina_bemarivensis	Vanwykia_remota)	(((Scurrula_ferruginea	Taxillus_chinensis)	(((Amyema_queenslandica	Benthamina_alyxifolia)	(Amyema_glabra	Dactyliophora_novaeguineae))	((((Tripodanthus_acutifolius	((Struthanthus_woodsonii	(Cladocolea_gracilis	Struthanthus_oerstedii))	(Oryctanthus_occidentalis	Passovia_pyrifolia)))	((Tupeia_antarctica	Tristerix_corymbosus)	((Atkinsonia_ligustrina	((Nuytsia_floribunda	((Alepis_flavida	Peraxilla_tetrapetala)	(((Loxanthera_speciosa	Amylotheca_duthieana)	((Macrosolen_cochinchinensis	Decaisnina_triflora)	Lysiana_filifolia))	Notanthera_heterophylla)))	Gaiadendron_punctatum))	Desmaria_mutabilis)))	Ligaria_cuneifolia)	((Cecarria_obtusifolia	Loranthus_europaeus)	(Muellerina_eucalyptoides	Ileostylus_micranthus)))))	(Moquiniella_rubra	(((Oedina_pendens	Erianthemum_dregei)	(Emelianthe_panganensis	Globimetula_dinklagei))	Phragmanthera_crassicaulis)))))	Oncocalyx_sulfureus	Agelanthus_sansibarensis);
(((Socratina_bemarivensis	Vanwykia_remota)	(((Bakerella_sp_Nickrent_4161	((Scurrula_ferruginea	Taxillus_chinensis)	(((Amyema_queenslandica	Benthamina_alyxifolia)	(Amyema_glabra	Dactyliophora_novaeguineae))	(((((((Alepis_flavida	Peraxilla_tetrapetala)	(Lysiana_filifolia	((Loxanthera_speciosa	Amylotheca_duthieana)	(Macrosolen_cochinchinensis	Decaisnina_triflora))))	Gaiadendron_punctatum)	((Tripodanthus_acutifolius	((Cladocolea_gracilis	(Struthanthus_oerstedii	Struthanthus_woodsonii))	(Oryctanthus_occidentalis	Passovia_pyrifolia)))	((Nuytsia_floribunda	Desmaria_mutabilis)	(Tristerix_corymbosus	Notanthera_heterophylla))))	Tupeia_antarctica)	(Atkinsonia_ligustrina	Ligaria_cuneifolia))	((Cecarria_obtusifolia	Loranthus_europaeus)	(Muellerina_eucalyptoides	Ileostylus_micranthus))))))	(Moquiniella_rubra	((Emelianthe_panganensis	(Globimetula_dinklagei	Erianthemum_dregei))	Phragmanthera_crassicaulis)))	Oedina_pendens))	Oncocalyx_sulfureus	Agelanthus_sansibarensis);
((Oedina_pendens	((Socratina_bemarivensis	Vanwykia_remota)	(Bakerella_sp_Nickrent_4161	(((Scurrula_ferruginea	Taxillus_chinensis)	(((Amyema_queenslandica	Benthamina_alyxifolia)	(Amyema_glabra	Dactyliophora_novaeguineae))	((((Tristerix_corymbosus	Nuytsia_floribunda)	Tupeia_antarctica)	((((Notanthera_heterophylla	((Alepis_flavida	Peraxilla_tetrapetala)	(Lysiana_filifolia	(((Loxanthera_speciosa	Amylotheca_duthieana)	Macrosolen_cochinchinensis)	Decaisnina_triflora))))	((Tripodanthus_acutifolius	((Cladocolea_gracilis	(Struthanthus_oerstedii	Struthanthus_woodsonii))	(Oryctanthus_occidentalis	Passovia_pyrifolia)))	(Desmaria_mutabilis	Ligaria_cuneifolia)))	Atkinsonia_ligustrina)	Gaiadendron_punctatum))	((Cecarria_obtusifolia	Loranthus_europaeus)	(Muellerina_eucalyptoides	Ileostylus_micranthus)))))	(Moquiniella_rubra	((Erianthemum_dregei	(Emelianthe_panganensis	Globimetula_dinklagei))	Phragmanthera_crassicaulis))))))	Oncocalyx_sulfureus	Agelanthus_sansibarensis);
((Oedina_pendens	((Socratina_bemarivensis	Vanwykia_remota)	((Moquiniella_rubra	((Erianthemum_dregei	(Emelianthe_panganensis	Globimetula_dinklagei))	Phragmanthera_crassicaulis))	(Bakerella_sp_Nickrent_4161	((Scurrula_ferruginea	Taxillus_chinensis)	((Amyema_queenslandica	(Benthamina_alyxifolia	(Amyema_glabra	Dactyliophora_novaeguineae)))	((Muellerina_eucalyptoides	Ileostylus_micranthus)	((((Tristerix_corymbosus	Nuytsia_floribunda)	Tupeia_antarctica)	(((((Alepis_flavida	Peraxilla_tetrapetala)	((Loxanthera_speciosa	Amylotheca_duthieana)	((Macrosolen_cochinchinensis	Decaisnina_triflora)	Lysiana_filifolia)))	(((Tripodanthus_acutifolius	((Struthanthus_woodsonii	(Cladocolea_gracilis	Struthanthus_oerstedii))	(Oryctanthus_occidentalis	Passovia_pyrifolia)))	(Notanthera_heterophylla	Ligaria_cuneifolia))	Desmaria_mutabilis))	Atkinsonia_ligustrina)	Gaiadendron_punctatum))	(Cecarria_obtusifolia	Loranthus_europaeus)))))))))	Oncocalyx_sulfureus	Agelanthus_sansibarensis);
((Oedina_pendens	((Socratina_bemarivensis	Vanwykia_remota)	(((Moquiniella_rubra	(((Emelianthe_panganensis	Globimetula_dinklagei)	Erianthemum_dregei)	Phragmanthera_crassicaulis))	((Scurrula_ferruginea	Taxillus_chinensis)	(((Amyema_glabra	Dactyliophora_novaeguineae)	(Amyema_queenslandica	Benthamina_alyxifolia))	((Muellerina_eucalyptoides	Ileostylus_micranthus)	((Tupeia_antarctica	(((((Tristerix_corymbosus	Notanthera_heterophylla)	Ligaria_cuneifolia)	(Tripodanthus_acutifolius	((Cladocolea_gracilis	(Struthanthus_oerstedii	Struthanthus_woodsonii))	(Oryctanthus_occidentalis	Passovia_pyrifolia))))	Desmaria_mutabilis)	(((((Alepis_flavida	Peraxilla_tetrapetala)	((Loxanthera_speciosa	Amylotheca_duthieana)	((Macrosolen_cochinchinensis	Decaisnina_triflora)	Lysiana_filifolia)))	Nuytsia_floribunda)	Gaiadendron_punctatum)	Atkinsonia_ligustrina)))	(Cecarria_obtusifolia	Loranthus_europaeus))))))	Bakerella_sp_Nickrent_4161)))	Oncocalyx_sulfureus	Agelanthus_sansibarensis);
((((Socratina_bemarivensis	(Moquiniella_rubra	(((Emelianthe_panganensis	Globimetula_dinklagei)	(Oedina_pendens	Erianthemum_dregei))	Phragmanthera_crassicaulis)))	(Vanwykia_remota	((Scurrula_ferruginea	Taxillus_chinensis)	(((Amyema_glabra	Dactyliophora_novaeguineae)	(Amyema_queenslandica	Benthamina_alyxifolia))	((Muellerina_eucalyptoides	Ileostylus_micranthus)	((Ligaria_cuneifolia	(((Tripodanthus_acutifolius	((Cladocolea_gracilis	(Struthanthus_oerstedii	Struthanthus_woodsonii))	(Oryctanthus_occidentalis	Passovia_pyrifolia)))	(((((Alepis_flavida	Peraxilla_tetrapetala)	(Notanthera_heterophylla	((Loxanthera_speciosa	Amylotheca_duthieana)	((Decaisnina_triflora	Lysiana_filifolia)	Macrosolen_cochinchinensis))))	(Tristerix_corymbosus	Gaiadendron_punctatum))	Atkinsonia_ligustrina)	(Nuytsia_floribunda	Desmaria_mutabilis)))	Tupeia_antarctica))	(Cecarria_obtusifolia	Loranthus_europaeus)))))))	Bakerella_sp_Nickrent_4161)	Oncocalyx_sulfureus	Agelanthus_sansibarensis);
(((((Moquiniella_rubra	(((Emelianthe_panganensis	Globimetula_dinklagei)	Erianthemum_dregei)	Phragmanthera_crassicaulis))	((Vanwykia_remota	((Scurrula_ferruginea	Taxillus_chinensis)	(((Amyema_glabra	Dactyliophora_novaeguineae)	(Amyema_queenslandica	Benthamina_alyxifolia))	((Muellerina_eucalyptoides	Ileostylus_micranthus)	((Ligaria_cuneifolia	((Tripodanthus_acutifolius	((Struthanthus_woodsonii	(Cladocolea_gracilis	Struthanthus_oerstedii))	(Oryctanthus_occidentalis	Passovia_pyrifolia)))	(((Tupeia_antarctica	Atkinsonia_ligustrina)	(((Alepis_flavida	Peraxilla_tetrapetala)	(((Loxanthera_speciosa	(Macrosolen_cochinchinensis	Amylotheca_duthieana))	Lysiana_filifolia)	Decaisnina_triflora))	Gaiadendron_punctatum))	((Nuytsia_floribunda	Tristerix_corymbosus)	(Notanthera_heterophylla	Desmaria_mutabilis)))))	(Cecarria_obtusifolia	Loranthus_europaeus))))))	Bakerella_sp_Nickrent_4161))	Oedina_pendens)	Socratina_bemarivensis)	Oncocalyx_sulfureus	Agelanthus_sansibarensis);
((((((Taxillus_chinensis	Scurrula_ferruginea)	(((Benthamina_alyxifolia	Amyema_queenslandica)	(Dactyliophora_novaeguineae	Amyema_glabra))	((Ileostylus_micranthus	Muellerina_eucalyptoides)	((Loranthus_europaeus	Cecarria_obtusifolia)	(((Tupeia_antarctica	Tristerix_corymbosus)	(Nuytsia_floribunda	(Atkinsonia_ligustrina	((Gaiadendron_punctatum	((Peraxilla_tetrapetala	Alepis_flavida)	(Notanthera_heterophylla	((Amylotheca_duthieana	Loxanthera_speciosa)	(Lysiana_filifolia	(Decaisnina_triflora	Macrosolen_cochinchinensis))))))	((Tripodanthus_acutifolius	((Struthanthus_woodsonii	(Struthanthus_oerstedii	Cladocolea_gracilis))	(Oryctanthus_occidentalis	Passovia_pyrifolia)))	Desmaria_mutabilis)))))	Ligaria_cuneifolia)))))	Bakerella_sp_Nickrent_4161)	(((Globimetula_dinklagei	Phragmanthera_crassicaulis)	((Oedina_pendens	Erianthemum_dregei)	Emelianthe_panganensis))	Moquiniella_rubra))	(Vanwykia_remota	Socratina_bemarivensis))	Oncocalyx_sulfureus	Agelanthus_sansibarensis);
(((Vanwykia_remota	Socratina_bemarivensis)	(((Taxillus_chinensis	Scurrula_ferruginea)	(((Benthamina_alyxifolia	Amyema_queenslandica)	(Dactyliophora_novaeguineae	Amyema_glabra))	((Ileostylus_micranthus	Muellerina_eucalyptoides)	((Loranthus_europaeus	Cecarria_obtusifolia)	(((Nuytsia_floribunda	Tristerix_corymbosus)	(((Tripodanthus_acutifolius	((Struthanthus_woodsonii	(Struthanthus_oerstedii	Cladocolea_gracilis))	(Oryctanthus_occidentalis	Passovia_pyrifolia)))	((Notanthera_heterophylla	(Atkinsonia_ligustrina	(Gaiadendron_punctatum	((Peraxilla_tetrapetala	Alepis_flavida)	((Macrosolen_cochinchinensis	(Amylotheca_duthieana	Loxanthera_speciosa))	(Lysiana_filifolia	Decaisnina_triflora))))))	Desmaria_mutabilis))	Tupeia_antarctica))	Ligaria_cuneifolia)))))	((Phragmanthera_crassicaulis	(((Oedina_pendens	Erianthemum_dregei)	(Globimetula_dinklagei	Emelianthe_panganensis))	Moquiniella_rubra))	Bakerella_sp_Nickrent_4161)))	Oncocalyx_sulfureus	Agelanthus_sansibarensis);
(((((Vanwykia_remota	Socratina_bemarivensis)	(Phragmanthera_crassicaulis	(((Oedina_pendens	Erianthemum_dregei)	(Globimetula_dinklagei	Emelianthe_panganensis))	Moquiniella_rubra)))	((Taxillus_chinensis	Scurrula_ferruginea)	(((Benthamina_alyxifolia	Amyema_queenslandica)	(Dactyliophora_novaeguineae	Amyema_glabra))	((Ileostylus_micranthus	Muellerina_eucalyptoides)	((Loranthus_europaeus	Cecarria_obtusifolia)	(Tristerix_corymbosus	(((Tripodanthus_acutifolius	((Struthanthus_oerstedii	(Cladocolea_gracilis	Struthanthus_woodsonii))	(Oryctanthus_occidentalis	Passovia_pyrifolia)))	(Ligaria_cuneifolia	(((Atkinsonia_ligustrina	(((Lysiana_filifolia	Decaisnina_triflora)	(Macrosolen_cochinchinensis	(Amylotheca_duthieana	Loxanthera_speciosa)))	Notanthera_heterophylla))	(Peraxilla_tetrapetala	Alepis_flavida))	(Desmaria_mutabilis	Nuytsia_floribunda))))	(Gaiadendron_punctatum	Tupeia_antarctica))))))))	Bakerella_sp_Nickrent_4161)	Oncocalyx_sulfureus	Agelanthus_sansibarensis);
(((Vanwykia_remota	Socratina_bemarivensis)	(((Taxillus_chinensis	Scurrula_ferruginea)	(((Benthamina_alyxifolia	Amyema_queenslandica)	(Dactyliophora_novaeguineae	Amyema_glabra))	((Ileostylus_micranthus	Muellerina_eucalyptoides)	((Loranthus_europaeus	Cecarria_obtusifolia)	(((Gaiadendron_punctatum	((Atkinsonia_ligustrina	((Desmaria_mutabilis	(Ligaria_cuneifolia	Notanthera_heterophylla))	(Tripodanthus_acutifolius	((Struthanthus_woodsonii	(Struthanthus_oerstedii	Cladocolea_gracilis))	(Oryctanthus_occidentalis	Passovia_pyrifolia)))))	(((Lysiana_filifolia	(Macrosolen_cochinchinensis	Decaisnina_triflora))	(Amylotheca_duthieana	Loxanthera_speciosa))	(Peraxilla_tetrapetala	Alepis_flavida))))	Tupeia_antarctica)	(Nuytsia_floribunda	Tristerix_corymbosus))))))	(((Phragmanthera_crassicaulis	((Oedina_pendens	Erianthemum_dregei)	(Globimetula_dinklagei	Emelianthe_panganensis)))	Moquiniella_rubra)	Bakerella_sp_Nickrent_4161)))	Oncocalyx_sulfureus	Agelanthus_sansibarensis);
(((Vanwykia_remota	Socratina_bemarivensis)	(((Taxillus_chinensis	Scurrula_ferruginea)	(((Benthamina_alyxifolia	Amyema_queenslandica)	(Dactyliophora_novaeguineae	Amyema_glabra))	(((((((Nuytsia_floribunda	Tristerix_corymbosus)	(Tripodanthus_acutifolius	((Cladocolea_gracilis	(Struthanthus_woodsonii	Struthanthus_oerstedii))	(Oryctanthus_occidentalis	Passovia_pyrifolia))))	(((Notanthera_heterophylla	(((Macrosolen_cochinchinensis	(Decaisnina_triflora	Lysiana_filifolia))	(Amylotheca_duthieana	Loxanthera_speciosa))	(Peraxilla_tetrapetala	Alepis_flavida)))	Atkinsonia_ligustrina)	Desmaria_mutabilis))	Gaiadendron_punctatum)	Tupeia_antarctica)	Ligaria_cuneifolia)	((Ileostylus_micranthus	Muellerina_eucalyptoides)	(Loranthus_europaeus	Cecarria_obtusifolia)))))	((((Oedina_pendens	Erianthemum_dregei)	(Globimetula_dinklagei	Emelianthe_panganensis))	(Moquiniella_rubra	Phragmanthera_crassicaulis))	Bakerella_sp_Nickrent_4161)))	Oncocalyx_sulfureus	Agelanthus_sansibarensis);
((((Vanwykia_remota	Socratina_bemarivensis)	(Bakerella_sp_Nickrent_4161	(((Taxillus_chinensis	Scurrula_ferruginea)	((Amyema_queenslandica	((Dactyliophora_novaeguineae	Amyema_glabra)	Benthamina_alyxifolia))	((((Tristerix_corymbosus	Tupeia_antarctica)	((Atkinsonia_ligustrina	(Gaiadendron_punctatum	(((Macrosolen_cochinchinensis	(Decaisnina_triflora	Lysiana_filifolia))	(Amylotheca_duthieana	Loxanthera_speciosa))	(Peraxilla_tetrapetala	Alepis_flavida))))	((Ligaria_cuneifolia	(Tripodanthus_acutifolius	((Struthanthus_woodsonii	(Struthanthus_oerstedii	Cladocolea_gracilis))	(Oryctanthus_occidentalis	Passovia_pyrifolia))))	(Notanthera_heterophylla	Desmaria_mutabilis))))	Nuytsia_floribunda)	((Ileostylus_micranthus	Muellerina_eucalyptoides)	(Loranthus_europaeus	Cecarria_obtusifolia)))))	(Moquiniella_rubra	(Phragmanthera_crassicaulis	(Erianthemum_dregei	(Globimetula_dinklagei	Emelianthe_panganensis)))))))	Oedina_pendens)	Oncocalyx_sulfureus	Agelanthus_sansibarensis);
((((Vanwykia_remota	Socratina_bemarivensis)	(Bakerella_sp_Nickrent_4161	(((Taxillus_chinensis	Scurrula_ferruginea)	(((Dactyliophora_novaeguineae	Amyema_glabra)	(Benthamina_alyxifolia	Amyema_queenslandica))	(((Tupeia_antarctica	(((Desmaria_mutabilis	(Atkinsonia_ligustrina	((Notanthera_heterophylla	((Amylotheca_duthieana	Loxanthera_speciosa)	(Lysiana_filifolia	(Macrosolen_cochinchinensis	Decaisnina_triflora))))	(Peraxilla_tetrapetala	Alepis_flavida))))	(Ligaria_cuneifolia	(Tripodanthus_acutifolius	((Cladocolea_gracilis	(Struthanthus_woodsonii	Struthanthus_oerstedii))	(Oryctanthus_occidentalis	Passovia_pyrifolia)))))	Gaiadendron_punctatum))	(Tristerix_corymbosus	Nuytsia_floribunda))	((Ileostylus_micranthus	Muellerina_eucalyptoides)	(Loranthus_europaeus	Cecarria_obtusifolia)))))	(Moquiniella_rubra	(Phragmanthera_crassicaulis	(Erianthemum_dregei	(Globimetula_dinklagei	Emelianthe_panganensis)))))))	Oedina_pendens)	Oncocalyx_sulfureus	Agelanthus_sansibarensis);
((((Vanwykia_remota	Socratina_bemarivensis)	(Bakerella_sp_Nickrent_4161	(((Taxillus_chinensis	Scurrula_ferruginea)	(((Dactyliophora_novaeguineae	Amyema_glabra)	(Benthamina_alyxifolia	Amyema_queenslandica))	(((((Desmaria_mutabilis	((Atkinsonia_ligustrina	Gaiadendron_punctatum)	(Notanthera_heterophylla	((((Amylotheca_duthieana	Loxanthera_speciosa)	(Lysiana_filifolia	Macrosolen_cochinchinensis))	Decaisnina_triflora)	(Peraxilla_tetrapetala	Alepis_flavida)))))	(Tripodanthus_acutifolius	((Cladocolea_gracilis	(Struthanthus_woodsonii	Struthanthus_oerstedii))	(Oryctanthus_occidentalis	Passovia_pyrifolia))))	Ligaria_cuneifolia)	((Tristerix_corymbosus	Nuytsia_floribunda)	Tupeia_antarctica))	((Ileostylus_micranthus	Muellerina_eucalyptoides)	(Loranthus_europaeus	Cecarria_obtusifolia)))))	(Moquiniella_rubra	(Phragmanthera_crassicaulis	(Erianthemum_dregei	(Globimetula_dinklagei	Emelianthe_panganensis)))))))	Oedina_pendens)	Oncocalyx_sulfureus	Agelanthus_sansibarensis);
((Bakerella_sp_Nickrent_4161	((Moquiniella_rubra	((Oedina_pendens	(Erianthemum_dregei	(Globimetula_dinklagei	Emelianthe_panganensis)))	((Vanwykia_remota	Socratina_bemarivensis)	((Taxillus_chinensis	Scurrula_ferruginea)	(((Dactyliophora_novaeguineae	Amyema_glabra)	(Benthamina_alyxifolia	Amyema_queenslandica))	(((((((Notanthera_heterophylla	Desmaria_mutabilis)	(Gaiadendron_punctatum	(((Lysiana_filifolia	(Decaisnina_triflora	Macrosolen_cochinchinensis))	(Amylotheca_duthieana	Loxanthera_speciosa))	(Peraxilla_tetrapetala	Alepis_flavida))))	Atkinsonia_ligustrina)	(Tripodanthus_acutifolius	((Cladocolea_gracilis	(Struthanthus_woodsonii	Struthanthus_oerstedii))	(Oryctanthus_occidentalis	Passovia_pyrifolia))))	Ligaria_cuneifolia)	((Tristerix_corymbosus	Nuytsia_floribunda)	Tupeia_antarctica))	((Ileostylus_micranthus	Muellerina_eucalyptoides)	(Loranthus_europaeus	Cecarria_obtusifolia))))))))	Phragmanthera_crassicaulis))	Oncocalyx_sulfureus	Agelanthus_sansibarensis);
((Bakerella_sp_Nickrent_4161	((Vanwykia_remota	Socratina_bemarivensis)	(((Taxillus_chinensis	Scurrula_ferruginea)	((Amyema_queenslandica	((Dactyliophora_novaeguineae	Amyema_glabra)	Benthamina_alyxifolia))	((Ileostylus_micranthus	Muellerina_eucalyptoides)	((Loranthus_europaeus	Cecarria_obtusifolia)	((Atkinsonia_ligustrina	((Tupeia_antarctica	(Tripodanthus_acutifolius	((Struthanthus_woodsonii	(Struthanthus_oerstedii	Cladocolea_gracilis))	(Oryctanthus_occidentalis	Passovia_pyrifolia))))	((Nuytsia_floribunda	Desmaria_mutabilis)	(Gaiadendron_punctatum	(Tristerix_corymbosus	((Notanthera_heterophylla	((Macrosolen_cochinchinensis	(Lysiana_filifolia	Decaisnina_triflora))	(Amylotheca_duthieana	Loxanthera_speciosa)))	(Peraxilla_tetrapetala	Alepis_flavida)))))))	Ligaria_cuneifolia)))))	(Moquiniella_rubra	(Phragmanthera_crassicaulis	((Oedina_pendens	Erianthemum_dregei)	(Globimetula_dinklagei	Emelianthe_panganensis)))))))	Oncocalyx_sulfureus	Agelanthus_sansibarensis);
((Bakerella_sp_Nickrent_4161	(((Vanwykia_remota	Socratina_bemarivensis)	(((((Tupeia_antarctica	((((Peraxilla_tetrapetala	Alepis_flavida)	((Lysiana_filifolia	((Loxanthera_speciosa	Amylotheca_duthieana)	Macrosolen_cochinchinensis))	Decaisnina_triflora))	((Notanthera_heterophylla	((Tripodanthus_acutifolius	((Oryctanthus_occidentalis	Passovia_pyrifolia)	(Struthanthus_woodsonii	(Cladocolea_gracilis	Struthanthus_oerstedii))))	(Desmaria_mutabilis	Ligaria_cuneifolia)))	Atkinsonia_ligustrina))	Gaiadendron_punctatum))	(Nuytsia_floribunda	Tristerix_corymbosus))	((Cecarria_obtusifolia	Loranthus_europaeus)	(Muellerina_eucalyptoides	Ileostylus_micranthus)))	(Amyema_queenslandica	((Amyema_glabra	Dactyliophora_novaeguineae)	Benthamina_alyxifolia)))	(Taxillus_chinensis	Scurrula_ferruginea)))	((Erianthemum_dregei	((Globimetula_dinklagei	Emelianthe_panganensis)	(Moquiniella_rubra	Phragmanthera_crassicaulis)))	Oedina_pendens)))	Oncocalyx_sulfureus	Agelanthus_sansibarensis);
((Bakerella_sp_Nickrent_4161	(((Vanwykia_remota	Socratina_bemarivensis)	((((Cecarria_obtusifolia	Loranthus_europaeus)	((Muellerina_eucalyptoides	Ileostylus_micranthus)	((Tupeia_antarctica	((((Notanthera_heterophylla	((Peraxilla_tetrapetala	Alepis_flavida)	((Loxanthera_speciosa	Amylotheca_duthieana)	((Decaisnina_triflora	Macrosolen_cochinchinensis)	Lysiana_filifolia))))	(((Tripodanthus_acutifolius	((Oryctanthus_occidentalis	Passovia_pyrifolia)	(Cladocolea_gracilis	(Struthanthus_oerstedii	Struthanthus_woodsonii))))	(Desmaria_mutabilis	Ligaria_cuneifolia))	Atkinsonia_ligustrina))	Gaiadendron_punctatum)	Tristerix_corymbosus))	Nuytsia_floribunda)))	((Amyema_glabra	Dactyliophora_novaeguineae)	(Benthamina_alyxifolia	Amyema_queenslandica)))	(Taxillus_chinensis	Scurrula_ferruginea)))	((((Oedina_pendens	Erianthemum_dregei)	(Globimetula_dinklagei	Emelianthe_panganensis))	Moquiniella_rubra)	Phragmanthera_crassicaulis)))	Oncocalyx_sulfureus	Agelanthus_sansibarensis);
((Bakerella_sp_Nickrent_4161	((Oedina_pendens	(Vanwykia_remota	Socratina_bemarivensis))	(((((Cecarria_obtusifolia	Loranthus_europaeus)	((Muellerina_eucalyptoides	Ileostylus_micranthus)	(Tristerix_corymbosus	(Tupeia_antarctica	((((Tripodanthus_acutifolius	((Oryctanthus_occidentalis	Passovia_pyrifolia)	(Struthanthus_woodsonii	(Cladocolea_gracilis	Struthanthus_oerstedii))))	(Desmaria_mutabilis	Ligaria_cuneifolia))	(Atkinsonia_ligustrina	(Notanthera_heterophylla	((Peraxilla_tetrapetala	Alepis_flavida)	(Lysiana_filifolia	((Loxanthera_speciosa	Amylotheca_duthieana)	(Decaisnina_triflora	Macrosolen_cochinchinensis)))))))	(Gaiadendron_punctatum	Nuytsia_floribunda))))))	(Amyema_queenslandica	((Amyema_glabra	Dactyliophora_novaeguineae)	Benthamina_alyxifolia)))	(Taxillus_chinensis	Scurrula_ferruginea))	((Phragmanthera_crassicaulis	(Erianthemum_dregei	(Globimetula_dinklagei	Emelianthe_panganensis)))	Moquiniella_rubra))))	Oncocalyx_sulfureus	Agelanthus_sansibarensis);
((Bakerella_sp_Nickrent_4161	((Vanwykia_remota	Socratina_bemarivensis)	(((((Muellerina_eucalyptoides	Ileostylus_micranthus)	(((((Tripodanthus_acutifolius	((Oryctanthus_occidentalis	Passovia_pyrifolia)	(Struthanthus_woodsonii	(Cladocolea_gracilis	Struthanthus_oerstedii))))	(Desmaria_mutabilis	Ligaria_cuneifolia))	(Atkinsonia_ligustrina	(Notanthera_heterophylla	((Peraxilla_tetrapetala	Alepis_flavida)	((Loxanthera_speciosa	Amylotheca_duthieana)	((Decaisnina_triflora	Macrosolen_cochinchinensis)	Lysiana_filifolia))))))	(((Gaiadendron_punctatum	Nuytsia_floribunda)	Tristerix_corymbosus)	Tupeia_antarctica))	(Cecarria_obtusifolia	Loranthus_europaeus)))	((Amyema_glabra	Dactyliophora_novaeguineae)	(Benthamina_alyxifolia	Amyema_queenslandica)))	(Taxillus_chinensis	Scurrula_ferruginea))	((Phragmanthera_crassicaulis	((Oedina_pendens	Erianthemum_dregei)	(Globimetula_dinklagei	Emelianthe_panganensis)))	Moquiniella_rubra))))	Oncocalyx_sulfureus	Agelanthus_sansibarensis);
((Bakerella_sp_Nickrent_4161	((Vanwykia_remota	Socratina_bemarivensis)	(((((((Gaiadendron_punctatum	((Tristerix_corymbosus	Nuytsia_floribunda)	((Tripodanthus_acutifolius	((Oryctanthus_occidentalis	Passovia_pyrifolia)	(Cladocolea_gracilis	(Struthanthus_oerstedii	Struthanthus_woodsonii))))	(Desmaria_mutabilis	(Atkinsonia_ligustrina	((Peraxilla_tetrapetala	Alepis_flavida)	(((Macrosolen_cochinchinensis	(Lysiana_filifolia	Decaisnina_triflora))	(Loxanthera_speciosa	Amylotheca_duthieana))	Notanthera_heterophylla)))))))	Tupeia_antarctica)	Ligaria_cuneifolia)	((Cecarria_obtusifolia	Loranthus_europaeus)	(Muellerina_eucalyptoides	Ileostylus_micranthus)))	((Amyema_glabra	Dactyliophora_novaeguineae)	(Benthamina_alyxifolia	Amyema_queenslandica)))	(Taxillus_chinensis	Scurrula_ferruginea))	(Phragmanthera_crassicaulis	(((Oedina_pendens	Erianthemum_dregei)	(Globimetula_dinklagei	Emelianthe_panganensis))	Moquiniella_rubra)))))	Oncocalyx_sulfureus	Agelanthus_sansibarensis);
((Bakerella_sp_Nickrent_4161	((((((Muellerina_eucalyptoides	Ileostylus_micranthus)	(((Tristerix_corymbosus	(((Desmaria_mutabilis	Ligaria_cuneifolia)	((Tripodanthus_acutifolius	((Passovia_pyrifolia	(Struthanthus_woodsonii	(Cladocolea_gracilis	Struthanthus_oerstedii)))	Oryctanthus_occidentalis))	((Gaiadendron_punctatum	Atkinsonia_ligustrina)	((Peraxilla_tetrapetala	Alepis_flavida)	(((Lysiana_filifolia	(Decaisnina_triflora	Macrosolen_cochinchinensis))	(Loxanthera_speciosa	Amylotheca_duthieana))	Notanthera_heterophylla)))))	Tupeia_antarctica))	Nuytsia_floribunda)	(Cecarria_obtusifolia	Loranthus_europaeus)))	((Amyema_glabra	Dactyliophora_novaeguineae)	(Benthamina_alyxifolia	Amyema_queenslandica)))	(Taxillus_chinensis	Scurrula_ferruginea))	(Vanwykia_remota	Socratina_bemarivensis))	(((Erianthemum_dregei	(Globimetula_dinklagei	Emelianthe_panganensis))	(Moquiniella_rubra	Phragmanthera_crassicaulis))	Oedina_pendens)))	Oncocalyx_sulfureus	Agelanthus_sansibarensis);
((((Vanwykia_remota	Socratina_bemarivensis)	((((Erianthemum_dregei	(Globimetula_dinklagei	Emelianthe_panganensis))	(Moquiniella_rubra	Phragmanthera_crassicaulis))	((((Muellerina_eucalyptoides	Ileostylus_micranthus)	(((Nuytsia_floribunda	(Gaiadendron_punctatum	(Atkinsonia_ligustrina	(((Peraxilla_tetrapetala	Alepis_flavida)	((Lysiana_filifolia	(Decaisnina_triflora	Macrosolen_cochinchinensis))	(Loxanthera_speciosa	Amylotheca_duthieana)))	((Notanthera_heterophylla	(Tristerix_corymbosus	(Desmaria_mutabilis	Ligaria_cuneifolia)))	(Tripodanthus_acutifolius	((Cladocolea_gracilis	(Struthanthus_oerstedii	Struthanthus_woodsonii))	(Oryctanthus_occidentalis	Passovia_pyrifolia))))))))	Tupeia_antarctica)	(Cecarria_obtusifolia	Loranthus_europaeus)))	((Amyema_glabra	Dactyliophora_novaeguineae)	(Benthamina_alyxifolia	Amyema_queenslandica)))	(Taxillus_chinensis	Scurrula_ferruginea)))	Bakerella_sp_Nickrent_4161))	Oedina_pendens)	Oncocalyx_sulfureus	Agelanthus_sansibarensis);
((((((Vanwykia_remota	Socratina_bemarivensis)	(Oedina_pendens	((Phragmanthera_crassicaulis	Emelianthe_panganensis)	(Globimetula_dinklagei	Erianthemum_dregei))))	((((Muellerina_eucalyptoides	Ileostylus_micranthus)	(((Tristerix_corymbosus	Nuytsia_floribunda)	((Gaiadendron_punctatum	Tupeia_antarctica)	(((Desmaria_mutabilis	Ligaria_cuneifolia)	Atkinsonia_ligustrina)	(((Peraxilla_tetrapetala	Alepis_flavida)	(Notanthera_heterophylla	((Lysiana_filifolia	(Decaisnina_triflora	Macrosolen_cochinchinensis))	(Loxanthera_speciosa	Amylotheca_duthieana))))	(Tripodanthus_acutifolius	(Oryctanthus_occidentalis	(Passovia_pyrifolia	(Cladocolea_gracilis	(Struthanthus_oerstedii	Struthanthus_woodsonii)))))))))	(Cecarria_obtusifolia	Loranthus_europaeus)))	((Amyema_glabra	Dactyliophora_novaeguineae)	(Benthamina_alyxifolia	Amyema_queenslandica)))	(Taxillus_chinensis	Scurrula_ferruginea)))	Moquiniella_rubra)	Bakerella_sp_Nickrent_4161)	Oncocalyx_sulfureus	Agelanthus_sansibarensis);
(((Vanwykia_remota	Socratina_bemarivensis)	(((Moquiniella_rubra	(Phragmanthera_crassicaulis	((Emelianthe_panganensis	Globimetula_dinklagei)	(Oedina_pendens	Erianthemum_dregei))))	((((Muellerina_eucalyptoides	Ileostylus_micranthus)	((((Nuytsia_floribunda	(Atkinsonia_ligustrina	(((Peraxilla_tetrapetala	Alepis_flavida)	((Lysiana_filifolia	(Decaisnina_triflora	Macrosolen_cochinchinensis))	(Loxanthera_speciosa	Amylotheca_duthieana)))	Gaiadendron_punctatum)))	(Tristerix_corymbosus	((Notanthera_heterophylla	Desmaria_mutabilis)	(Ligaria_cuneifolia	(Tripodanthus_acutifolius	((Cladocolea_gracilis	(Struthanthus_oerstedii	Struthanthus_woodsonii))	(Oryctanthus_occidentalis	Passovia_pyrifolia)))))))	Tupeia_antarctica)	(Cecarria_obtusifolia	Loranthus_europaeus)))	((Amyema_glabra	Dactyliophora_novaeguineae)	(Benthamina_alyxifolia	Amyema_queenslandica)))	(Taxillus_chinensis	Scurrula_ferruginea)))	Bakerella_sp_Nickrent_4161))	Oncocalyx_sulfureus	Agelanthus_sansibarensis);
((((Vanwykia_remota	Socratina_bemarivensis)	((Oedina_pendens	((((Emelianthe_panganensis	Globimetula_dinklagei)	Erianthemum_dregei)	Phragmanthera_crassicaulis)	Moquiniella_rubra))	((((Muellerina_eucalyptoides	Ileostylus_micranthus)	(((((Tripodanthus_acutifolius	((Cladocolea_gracilis	(Struthanthus_oerstedii	Struthanthus_woodsonii))	(Oryctanthus_occidentalis	Passovia_pyrifolia)))	(Desmaria_mutabilis	(Ligaria_cuneifolia	Tristerix_corymbosus)))	Gaiadendron_punctatum)	((Atkinsonia_ligustrina	Tupeia_antarctica)	(Nuytsia_floribunda	((Peraxilla_tetrapetala	Alepis_flavida)	(Notanthera_heterophylla	((Lysiana_filifolia	(Macrosolen_cochinchinensis	(Loxanthera_speciosa	Amylotheca_duthieana)))	Decaisnina_triflora))))))	(Cecarria_obtusifolia	Loranthus_europaeus)))	((Amyema_glabra	Dactyliophora_novaeguineae)	(Benthamina_alyxifolia	Amyema_queenslandica)))	(Taxillus_chinensis	Scurrula_ferruginea))))	Bakerella_sp_Nickrent_4161)	Oncocalyx_sulfureus	Agelanthus_sansibarensis);
(Oncocalyx_sulfureus	(((Vanwykia_remota	Socratina_bemarivensis)	(Bakerella_sp_Nickrent_4161	((((Emelianthe_panganensis	Globimetula_dinklagei)	Erianthemum_dregei)	(Moquiniella_rubra	Phragmanthera_crassicaulis))	(((Amyema_queenslandica	((Amyema_glabra	Dactyliophora_novaeguineae)	Benthamina_alyxifolia))	((Ileostylus_micranthus	Muellerina_eucalyptoides)	((Cecarria_obtusifolia	Loranthus_europaeus)	(Tupeia_antarctica	(((Tripodanthus_acutifolius	((Passovia_pyrifolia	Oryctanthus_occidentalis)	((Struthanthus_oerstedii	Struthanthus_woodsonii)	Cladocolea_gracilis)))	((Atkinsonia_ligustrina	(Notanthera_heterophylla	(((Amylotheca_duthieana	Loxanthera_speciosa)	((Macrosolen_cochinchinensis	Decaisnina_triflora)	Lysiana_filifolia))	(Peraxilla_tetrapetala	Alepis_flavida))))	(Desmaria_mutabilis	Ligaria_cuneifolia)))	((Tristerix_corymbosus	Nuytsia_floribunda)	Gaiadendron_punctatum))))))	(Taxillus_chinensis	Scurrula_ferruginea)))))	Oedina_pendens)	Agelanthus_sansibarensis);
(Oncocalyx_sulfureus	(((Vanwykia_remota	Socratina_bemarivensis)	((Moquiniella_rubra	(Phragmanthera_crassicaulis	(Oedina_pendens	(Erianthemum_dregei	(Emelianthe_panganensis	Globimetula_dinklagei)))))	((((Amyema_glabra	Dactyliophora_novaeguineae)	(Benthamina_alyxifolia	Amyema_queenslandica))	((Ileostylus_micranthus	Muellerina_eucalyptoides)	((Cecarria_obtusifolia	Loranthus_europaeus)	(Tupeia_antarctica	(((Ligaria_cuneifolia	(Tripodanthus_acutifolius	((Passovia_pyrifolia	Oryctanthus_occidentalis)	(Struthanthus_oerstedii	(Struthanthus_woodsonii	Cladocolea_gracilis)))))	((Atkinsonia_ligustrina	(Notanthera_heterophylla	(((Lysiana_filifolia	((Amylotheca_duthieana	Loxanthera_speciosa)	Macrosolen_cochinchinensis))	Decaisnina_triflora)	(Peraxilla_tetrapetala	Alepis_flavida))))	Desmaria_mutabilis))	((Tristerix_corymbosus	Nuytsia_floribunda)	Gaiadendron_punctatum))))))	(Taxillus_chinensis	Scurrula_ferruginea))))	Bakerella_sp_Nickrent_4161)	Agelanthus_sansibarensis);
(Oncocalyx_sulfureus	(((Vanwykia_remota	Socratina_bemarivensis)	((((Erianthemum_dregei	(Emelianthe_panganensis	Globimetula_dinklagei))	(Moquiniella_rubra	Phragmanthera_crassicaulis))	((((Amyema_glabra	Dactyliophora_novaeguineae)	(Benthamina_alyxifolia	Amyema_queenslandica))	((Cecarria_obtusifolia	Loranthus_europaeus)	(((Tristerix_corymbosus	Nuytsia_floribunda)	(Gaiadendron_punctatum	(Tupeia_antarctica	(((Tripodanthus_acutifolius	((Passovia_pyrifolia	Oryctanthus_occidentalis)	(Cladocolea_gracilis	(Struthanthus_oerstedii	Struthanthus_woodsonii))))	(Desmaria_mutabilis	Ligaria_cuneifolia))	(Atkinsonia_ligustrina	((Peraxilla_tetrapetala	Alepis_flavida)	(Notanthera_heterophylla	((Amylotheca_duthieana	Loxanthera_speciosa)	(Lysiana_filifolia	(Macrosolen_cochinchinensis	Decaisnina_triflora))))))))))	(Ileostylus_micranthus	Muellerina_eucalyptoides))))	(Taxillus_chinensis	Scurrula_ferruginea)))	Oedina_pendens))	Bakerella_sp_Nickrent_4161)	Agelanthus_sansibarensis);
(Oncocalyx_sulfureus	(((Vanwykia_remota	Socratina_bemarivensis)	(Bakerella_sp_Nickrent_4161	((Moquiniella_rubra	(Phragmanthera_crassicaulis	(Emelianthe_panganensis	(Globimetula_dinklagei	Erianthemum_dregei))))	((((Amyema_glabra	Amyema_queenslandica)	(Dactyliophora_novaeguineae	Benthamina_alyxifolia))	((Ileostylus_micranthus	Muellerina_eucalyptoides)	((Cecarria_obtusifolia	Loranthus_europaeus)	(Ligaria_cuneifolia	((((((Notanthera_heterophylla	(((Amylotheca_duthieana	Loxanthera_speciosa)	(Lysiana_filifolia	(Macrosolen_cochinchinensis	Decaisnina_triflora)))	(Peraxilla_tetrapetala	Alepis_flavida)))	(Nuytsia_floribunda	Gaiadendron_punctatum))	Atkinsonia_ligustrina)	Desmaria_mutabilis)	(Tristerix_corymbosus	Tupeia_antarctica))	(Tripodanthus_acutifolius	((Passovia_pyrifolia	Oryctanthus_occidentalis)	(Struthanthus_woodsonii	(Cladocolea_gracilis	Struthanthus_oerstedii)))))))))	(Taxillus_chinensis	Scurrula_ferruginea)))))	Oedina_pendens)	Agelanthus_sansibarensis);
(Oncocalyx_sulfureus	(((Vanwykia_remota	Socratina_bemarivensis)	(Bakerella_sp_Nickrent_4161	((Moquiniella_rubra	(((Emelianthe_panganensis	Globimetula_dinklagei)	Erianthemum_dregei)	Phragmanthera_crassicaulis))	(((Amyema_queenslandica	((Amyema_glabra	Dactyliophora_novaeguineae)	Benthamina_alyxifolia))	((Ligaria_cuneifolia	((((((Tristerix_corymbosus	Nuytsia_floribunda)	(Gaiadendron_punctatum	(Notanthera_heterophylla	((((Amylotheca_duthieana	Loxanthera_speciosa)	(Lysiana_filifolia	Macrosolen_cochinchinensis))	Decaisnina_triflora)	(Peraxilla_tetrapetala	Alepis_flavida)))))	Atkinsonia_ligustrina)	Desmaria_mutabilis)	Tupeia_antarctica)	(Tripodanthus_acutifolius	((Passovia_pyrifolia	Oryctanthus_occidentalis)	(Struthanthus_oerstedii	(Struthanthus_woodsonii	Cladocolea_gracilis))))))	((Ileostylus_micranthus	Muellerina_eucalyptoides)	(Cecarria_obtusifolia	Loranthus_europaeus))))	(Taxillus_chinensis	Scurrula_ferruginea)))))	Oedina_pendens)	Agelanthus_sansibarensis);
(Oncocalyx_sulfureus	((((Vanwykia_remota	Socratina_bemarivensis)	((Oedina_pendens	(Moquiniella_rubra	((Emelianthe_panganensis	Globimetula_dinklagei)	Erianthemum_dregei)))	((((Amyema_glabra	Dactyliophora_novaeguineae)	(Benthamina_alyxifolia	Amyema_queenslandica))	((Ileostylus_micranthus	Muellerina_eucalyptoides)	((Cecarria_obtusifolia	Loranthus_europaeus)	((Tupeia_antarctica	((Nuytsia_floribunda	(Gaiadendron_punctatum	((Peraxilla_tetrapetala	Alepis_flavida)	(((Amylotheca_duthieana	Loxanthera_speciosa)	Macrosolen_cochinchinensis)	(Lysiana_filifolia	Decaisnina_triflora)))))	Atkinsonia_ligustrina))	((Ligaria_cuneifolia	(Notanthera_heterophylla	(Tristerix_corymbosus	Desmaria_mutabilis)))	(Tripodanthus_acutifolius	((Passovia_pyrifolia	Oryctanthus_occidentalis)	(Struthanthus_woodsonii	(Cladocolea_gracilis	Struthanthus_oerstedii)))))))))	(Taxillus_chinensis	Scurrula_ferruginea))))	Phragmanthera_crassicaulis)	Bakerella_sp_Nickrent_4161)	Agelanthus_sansibarensis);
(Oncocalyx_sulfureus	((((Moquiniella_rubra	(Phragmanthera_crassicaulis	((Emelianthe_panganensis	Globimetula_dinklagei)	Erianthemum_dregei)))	(((((Amyema_glabra	Dactyliophora_novaeguineae)	(Benthamina_alyxifolia	Amyema_queenslandica))	((Ileostylus_micranthus	Muellerina_eucalyptoides)	((Cecarria_obtusifolia	Loranthus_europaeus)	(((((Notanthera_heterophylla	((Peraxilla_tetrapetala	Alepis_flavida)	((Loxanthera_speciosa	(Decaisnina_triflora	(Macrosolen_cochinchinensis	Amylotheca_duthieana)))	Lysiana_filifolia)))	Atkinsonia_ligustrina)	((Desmaria_mutabilis	Ligaria_cuneifolia)	(Tripodanthus_acutifolius	((Passovia_pyrifolia	Oryctanthus_occidentalis)	(Cladocolea_gracilis	(Struthanthus_oerstedii	Struthanthus_woodsonii))))))	Gaiadendron_punctatum)	((Nuytsia_floribunda	Tristerix_corymbosus)	Tupeia_antarctica)))))	(Taxillus_chinensis	Scurrula_ferruginea))	(Vanwykia_remota	Socratina_bemarivensis)))	Oedina_pendens)	Bakerella_sp_Nickrent_4161)	Agelanthus_sansibarensis);
(Oncocalyx_sulfureus	((Moquiniella_rubra	(Phragmanthera_crassicaulis	((Emelianthe_panganensis	Globimetula_dinklagei)	Erianthemum_dregei)))	(((((Amyema_queenslandica	((Amyema_glabra	Dactyliophora_novaeguineae)	Benthamina_alyxifolia))	((Cecarria_obtusifolia	Loranthus_europaeus)	((((((Desmaria_mutabilis	(Notanthera_heterophylla	((Peraxilla_tetrapetala	Alepis_flavida)	((Amylotheca_duthieana	Loxanthera_speciosa)	(Lysiana_filifolia	(Decaisnina_triflora	Macrosolen_cochinchinensis))))))	Atkinsonia_ligustrina)	(Gaiadendron_punctatum	(Tripodanthus_acutifolius	((Passovia_pyrifolia	Oryctanthus_occidentalis)	(Cladocolea_gracilis	(Struthanthus_oerstedii	Struthanthus_woodsonii))))))	((Nuytsia_floribunda	Tristerix_corymbosus)	Tupeia_antarctica))	Ligaria_cuneifolia)	(Ileostylus_micranthus	Muellerina_eucalyptoides))))	(Taxillus_chinensis	Scurrula_ferruginea))	(Vanwykia_remota	Socratina_bemarivensis))	(Oedina_pendens	Bakerella_sp_Nickrent_4161)))	Agelanthus_sansibarensis);
(Oncocalyx_sulfureus	((((Vanwykia_remota	Socratina_bemarivensis)	((Moquiniella_rubra	((Erianthemum_dregei	(Emelianthe_panganensis	Globimetula_dinklagei))	Phragmanthera_crassicaulis))	((((Amyema_glabra	Dactyliophora_novaeguineae)	(Benthamina_alyxifolia	Amyema_queenslandica))	((Ileostylus_micranthus	Muellerina_eucalyptoides)	((Cecarria_obtusifolia	Loranthus_europaeus)	(Nuytsia_floribunda	((((((Ligaria_cuneifolia	Desmaria_mutabilis)	(Tripodanthus_acutifolius	((Passovia_pyrifolia	Oryctanthus_occidentalis)	(Cladocolea_gracilis	(Struthanthus_oerstedii	Struthanthus_woodsonii)))))	((Notanthera_heterophylla	((Peraxilla_tetrapetala	Alepis_flavida)	((Amylotheca_duthieana	Loxanthera_speciosa)	(Lysiana_filifolia	(Decaisnina_triflora	Macrosolen_cochinchinensis)))))	Atkinsonia_ligustrina))	Gaiadendron_punctatum)	Tupeia_antarctica)	Tristerix_corymbosus)))))	(Taxillus_chinensis	Scurrula_ferruginea))))	Oedina_pendens)	Bakerella_sp_Nickrent_4161)	Agelanthus_sansibarensis);
(Oncocalyx_sulfureus	(Bakerella_sp_Nickrent_4161	(((((Oedina_pendens	Erianthemum_dregei)	(Emelianthe_panganensis	Globimetula_dinklagei))	(Phragmanthera_crassicaulis	Moquiniella_rubra))	((((Amyema_glabra	Dactyliophora_novaeguineae)	(Benthamina_alyxifolia	Amyema_queenslandica))	((Ileostylus_micranthus	Muellerina_eucalyptoides)	((Cecarria_obtusifolia	Loranthus_europaeus)	(((Tristerix_corymbosus	Tupeia_antarctica)	((((Ligaria_cuneifolia	Desmaria_mutabilis)	(Tripodanthus_acutifolius	((Passovia_pyrifolia	Oryctanthus_occidentalis)	(Cladocolea_gracilis	(Struthanthus_oerstedii	Struthanthus_woodsonii)))))	((Notanthera_heterophylla	((Peraxilla_tetrapetala	Alepis_flavida)	((Macrosolen_cochinchinensis	(Amylotheca_duthieana	Loxanthera_speciosa))	(Lysiana_filifolia	Decaisnina_triflora))))	Atkinsonia_ligustrina))	Gaiadendron_punctatum))	Nuytsia_floribunda))))	(Taxillus_chinensis	Scurrula_ferruginea)))	(Vanwykia_remota	Socratina_bemarivensis)))	Agelanthus_sansibarensis);
(Oncocalyx_sulfureus	((Socratina_bemarivensis	Vanwykia_remota)	(((((Phragmanthera_crassicaulis	(Erianthemum_dregei	(Globimetula_dinklagei	Emelianthe_panganensis)))	Moquiniella_rubra)	Oedina_pendens)	((Taxillus_chinensis	Scurrula_ferruginea)	(((Benthamina_alyxifolia	Amyema_queenslandica)	(Amyema_glabra	Dactyliophora_novaeguineae))	((Ileostylus_micranthus	Muellerina_eucalyptoides)	((Cecarria_obtusifolia	Loranthus_europaeus)	((((((Tripodanthus_acutifolius	((Passovia_pyrifolia	Oryctanthus_occidentalis)	(Struthanthus_woodsonii	(Cladocolea_gracilis	Struthanthus_oerstedii))))	(Desmaria_mutabilis	Ligaria_cuneifolia))	(Atkinsonia_ligustrina	((Notanthera_heterophylla	((Alepis_flavida	Peraxilla_tetrapetala)	((Loxanthera_speciosa	Amylotheca_duthieana)	((Macrosolen_cochinchinensis	Decaisnina_triflora)	Lysiana_filifolia))))	Gaiadendron_punctatum)))	Tristerix_corymbosus)	Tupeia_antarctica)	Nuytsia_floribunda))))))	Bakerella_sp_Nickrent_4161))	Agelanthus_sansibarensis);
(Oncocalyx_sulfureus	((Bakerella_sp_Nickrent_4161	(Moquiniella_rubra	Phragmanthera_crassicaulis))	(((Taxillus_chinensis	Scurrula_ferruginea)	(((Benthamina_alyxifolia	Amyema_queenslandica)	(Amyema_glabra	Dactyliophora_novaeguineae))	((Ileostylus_micranthus	Muellerina_eucalyptoides)	((Cecarria_obtusifolia	Loranthus_europaeus)	((Atkinsonia_ligustrina	((((Notanthera_heterophylla	((Alepis_flavida	Peraxilla_tetrapetala)	((Loxanthera_speciosa	Amylotheca_duthieana)	((Macrosolen_cochinchinensis	Decaisnina_triflora)	Lysiana_filifolia))))	Gaiadendron_punctatum)	(Tristerix_corymbosus	(Desmaria_mutabilis	Nuytsia_floribunda)))	(Tupeia_antarctica	(Tripodanthus_acutifolius	((Passovia_pyrifolia	Oryctanthus_occidentalis)	(Cladocolea_gracilis	(Struthanthus_oerstedii	Struthanthus_woodsonii)))))))	Ligaria_cuneifolia)))))	((Socratina_bemarivensis	Vanwykia_remota)	(Oedina_pendens	(Erianthemum_dregei	(Globimetula_dinklagei	Emelianthe_panganensis))))))	Agelanthus_sansibarensis);
(Oncocalyx_sulfureus	(((Bakerella_sp_Nickrent_4161	((Moquiniella_rubra	(Phragmanthera_crassicaulis	(Erianthemum_dregei	(Globimetula_dinklagei	Emelianthe_panganensis))))	((Taxillus_chinensis	Scurrula_ferruginea)	(((Benthamina_alyxifolia	Amyema_queenslandica)	(Amyema_glabra	Dactyliophora_novaeguineae))	((Ileostylus_micranthus	Muellerina_eucalyptoides)	((Cecarria_obtusifolia	Loranthus_europaeus)	(((Tripodanthus_acutifolius	((Passovia_pyrifolia	Oryctanthus_occidentalis)	(Struthanthus_woodsonii	(Cladocolea_gracilis	Struthanthus_oerstedii))))	(((((Notanthera_heterophylla	((Alepis_flavida	Peraxilla_tetrapetala)	((Loxanthera_speciosa	Amylotheca_duthieana)	((Macrosolen_cochinchinensis	Decaisnina_triflora)	Lysiana_filifolia))))	((Gaiadendron_punctatum	Nuytsia_floribunda)	Tristerix_corymbosus))	Atkinsonia_ligustrina)	Desmaria_mutabilis)	Tupeia_antarctica))	Ligaria_cuneifolia)))))))	(Socratina_bemarivensis	Vanwykia_remota))	Oedina_pendens)	Agelanthus_sansibarensis);
(Oncocalyx_sulfureus	(((Moquiniella_rubra	(Phragmanthera_crassicaulis	((Oedina_pendens	Erianthemum_dregei)	(Globimetula_dinklagei	Emelianthe_panganensis))))	((Socratina_bemarivensis	Vanwykia_remota)	((Taxillus_chinensis	Scurrula_ferruginea)	((((Dactyliophora_novaeguineae	Benthamina_alyxifolia)	Amyema_queenslandica)	Amyema_glabra)	((Ileostylus_micranthus	Muellerina_eucalyptoides)	((Cecarria_obtusifolia	Loranthus_europaeus)	(((Tristerix_corymbosus	Tupeia_antarctica)	(((Tripodanthus_acutifolius	((Passovia_pyrifolia	Oryctanthus_occidentalis)	(Cladocolea_gracilis	(Struthanthus_oerstedii	Struthanthus_woodsonii))))	(((Notanthera_heterophylla	((Alepis_flavida	Peraxilla_tetrapetala)	((Loxanthera_speciosa	Amylotheca_duthieana)	((Macrosolen_cochinchinensis	Decaisnina_triflora)	Lysiana_filifolia))))	Atkinsonia_ligustrina)	(Desmaria_mutabilis	Ligaria_cuneifolia)))	Gaiadendron_punctatum))	Nuytsia_floribunda)))))))	Bakerella_sp_Nickrent_4161)	Agelanthus_sansibarensis);
(Oncocalyx_sulfureus	(((Moquiniella_rubra	(Phragmanthera_crassicaulis	((Oedina_pendens	Erianthemum_dregei)	(Globimetula_dinklagei	Emelianthe_panganensis))))	((Socratina_bemarivensis	Vanwykia_remota)	((Taxillus_chinensis	Scurrula_ferruginea)	(((Amyema_glabra	Dactyliophora_novaeguineae)	(Benthamina_alyxifolia	Amyema_queenslandica))	((Ileostylus_micranthus	Muellerina_eucalyptoides)	((Cecarria_obtusifolia	Loranthus_europaeus)	(Tupeia_antarctica	((Atkinsonia_ligustrina	(((Notanthera_heterophylla	(Desmaria_mutabilis	Ligaria_cuneifolia))	(Tripodanthus_acutifolius	((Passovia_pyrifolia	Oryctanthus_occidentalis)	(Cladocolea_gracilis	(Struthanthus_oerstedii	Struthanthus_woodsonii)))))	((Alepis_flavida	Peraxilla_tetrapetala)	((Loxanthera_speciosa	Amylotheca_duthieana)	((Macrosolen_cochinchinensis	Decaisnina_triflora)	Lysiana_filifolia)))))	((Nuytsia_floribunda	Tristerix_corymbosus)	Gaiadendron_punctatum)))))))))	Bakerella_sp_Nickrent_4161)	Agelanthus_sansibarensis);
(Oncocalyx_sulfureus	((((Socratina_bemarivensis	Vanwykia_remota)	(((Taxillus_chinensis	Scurrula_ferruginea)	((Amyema_queenslandica	((Amyema_glabra	Dactyliophora_novaeguineae)	Benthamina_alyxifolia))	((Ileostylus_micranthus	Muellerina_eucalyptoides)	((Cecarria_obtusifolia	Loranthus_europaeus)	((Tupeia_antarctica	(((Ligaria_cuneifolia	(Notanthera_heterophylla	(Tripodanthus_acutifolius	((Passovia_pyrifolia	Oryctanthus_occidentalis)	(Struthanthus_woodsonii	(Cladocolea_gracilis	Struthanthus_oerstedii))))))	Desmaria_mutabilis)	(Gaiadendron_punctatum	(((Alepis_flavida	Peraxilla_tetrapetala)	((Loxanthera_speciosa	((Amylotheca_duthieana	Macrosolen_cochinchinensis)	Decaisnina_triflora))	Lysiana_filifolia))	Atkinsonia_ligustrina))))	(Nuytsia_floribunda	Tristerix_corymbosus))))))	(Moquiniella_rubra	((Oedina_pendens	Erianthemum_dregei)	(Globimetula_dinklagei	Emelianthe_panganensis)))))	Phragmanthera_crassicaulis)	Bakerella_sp_Nickrent_4161)	Agelanthus_sansibarensis);
(Oncocalyx_sulfureus	(((((Taxillus_chinensis	Scurrula_ferruginea)	(((Amyema_glabra	Dactyliophora_novaeguineae)	(Benthamina_alyxifolia	Amyema_queenslandica))	(((Tupeia_antarctica	((((Ligaria_cuneifolia	(Tripodanthus_acutifolius	((Passovia_pyrifolia	Oryctanthus_occidentalis)	(Cladocolea_gracilis	(Struthanthus_oerstedii	Struthanthus_woodsonii)))))	(Desmaria_mutabilis	Notanthera_heterophylla))	(((Alepis_flavida	Peraxilla_tetrapetala)	(((Amylotheca_duthieana	Loxanthera_speciosa)	Macrosolen_cochinchinensis)	(Decaisnina_triflora	Lysiana_filifolia)))	Atkinsonia_ligustrina))	Gaiadendron_punctatum))	(Nuytsia_floribunda	Tristerix_corymbosus))	((Ileostylus_micranthus	Muellerina_eucalyptoides)	(Cecarria_obtusifolia	Loranthus_europaeus)))))	(Moquiniella_rubra	(Phragmanthera_crassicaulis	(Erianthemum_dregei	(Globimetula_dinklagei	Emelianthe_panganensis)))))	(Oedina_pendens	(Socratina_bemarivensis	Vanwykia_remota)))	Bakerella_sp_Nickrent_4161)	Agelanthus_sansibarensis);
(Oncocalyx_sulfureus	(((((Taxillus_chinensis	Scurrula_ferruginea)	((Amyema_queenslandica	((Amyema_glabra	Dactyliophora_novaeguineae)	Benthamina_alyxifolia))	((Cecarria_obtusifolia	Loranthus_europaeus)	((((Tripodanthus_acutifolius	((Passovia_pyrifolia	Oryctanthus_occidentalis)	(Cladocolea_gracilis	(Struthanthus_oerstedii	Struthanthus_woodsonii))))	(Atkinsonia_ligustrina	((Gaiadendron_punctatum	(Nuytsia_floribunda	Tristerix_corymbosus))	(Notanthera_heterophylla	((Alepis_flavida	Peraxilla_tetrapetala)	(((Macrosolen_cochinchinensis	Decaisnina_triflora)	(Amylotheca_duthieana	Loxanthera_speciosa))	Lysiana_filifolia))))))	((Desmaria_mutabilis	Ligaria_cuneifolia)	Tupeia_antarctica))	(Ileostylus_micranthus	Muellerina_eucalyptoides)))))	(Moquiniella_rubra	(Phragmanthera_crassicaulis	((Oedina_pendens	Erianthemum_dregei)	(Globimetula_dinklagei	Emelianthe_panganensis)))))	(Socratina_bemarivensis	Vanwykia_remota))	Bakerella_sp_Nickrent_4161)	Agelanthus_sansibarensis);
(Oncocalyx_sulfureus	(Oedina_pendens	((Socratina_bemarivensis	Vanwykia_remota)	(Bakerella_sp_Nickrent_4161	(((Taxillus_chinensis	Scurrula_ferruginea)	((Amyema_queenslandica	((Amyema_glabra	Dactyliophora_novaeguineae)	Benthamina_alyxifolia))	((Ileostylus_micranthus	Muellerina_eucalyptoides)	((Cecarria_obtusifolia	Loranthus_europaeus)	(Ligaria_cuneifolia	((Tristerix_corymbosus	Tupeia_antarctica)	((((Gaiadendron_punctatum	(Nuytsia_floribunda	Atkinsonia_ligustrina))	Desmaria_mutabilis)	(Notanthera_heterophylla	((Alepis_flavida	Peraxilla_tetrapetala)	((Amylotheca_duthieana	Loxanthera_speciosa)	(Lysiana_filifolia	(Macrosolen_cochinchinensis	Decaisnina_triflora))))))	(Tripodanthus_acutifolius	((Passovia_pyrifolia	Oryctanthus_occidentalis)	(Cladocolea_gracilis	(Struthanthus_oerstedii	Struthanthus_woodsonii)))))))))))	(Moquiniella_rubra	(Phragmanthera_crassicaulis	(Erianthemum_dregei	(Globimetula_dinklagei	Emelianthe_panganensis))))))))	Agelanthus_sansibarensis);
(Oncocalyx_sulfureus	(Oedina_pendens	((Socratina_bemarivensis	Vanwykia_remota)	(Bakerella_sp_Nickrent_4161	(((Taxillus_chinensis	Scurrula_ferruginea)	(((Amyema_glabra	Dactyliophora_novaeguineae)	(Benthamina_alyxifolia	Amyema_queenslandica))	(((Ileostylus_micranthus	Muellerina_eucalyptoides)	((Nuytsia_floribunda	Tristerix_corymbosus)	((Tupeia_antarctica	((Atkinsonia_ligustrina	(Notanthera_heterophylla	((Alepis_flavida	Peraxilla_tetrapetala)	(Lysiana_filifolia	((Macrosolen_cochinchinensis	Decaisnina_triflora)	(Amylotheca_duthieana	Loxanthera_speciosa))))))	((Ligaria_cuneifolia	Desmaria_mutabilis)	(Tripodanthus_acutifolius	((Passovia_pyrifolia	Oryctanthus_occidentalis)	(Cladocolea_gracilis	(Struthanthus_oerstedii	Struthanthus_woodsonii)))))))	Gaiadendron_punctatum)))	(Cecarria_obtusifolia	Loranthus_europaeus))))	(Moquiniella_rubra	(Phragmanthera_crassicaulis	(Erianthemum_dregei	(Globimetula_dinklagei	Emelianthe_panganensis))))))))	Agelanthus_sansibarensis);
(((((Moquiniella_rubra	(((Erianthemum_dregei	Oedina_pendens)	(Emelianthe_panganensis	Globimetula_dinklagei))	((Scurrula_ferruginea	Taxillus_chinensis)	((((((Atkinsonia_ligustrina	(Gaiadendron_punctatum	((Peraxilla_tetrapetala	Alepis_flavida)	((Loxanthera_speciosa	Amylotheca_duthieana)	((Decaisnina_triflora	Macrosolen_cochinchinensis)	Lysiana_filifolia)))))	(Ligaria_cuneifolia	(((Oryctanthus_occidentalis	(Passovia_pyrifolia	(Cladocolea_gracilis	(Struthanthus_woodsonii	Struthanthus_oerstedii))))	Tripodanthus_acutifolius)	(Desmaria_mutabilis	Notanthera_heterophylla))))	Tupeia_antarctica)	(Tristerix_corymbosus	Nuytsia_floribunda))	((Ileostylus_micranthus	Muellerina_eucalyptoides)	(Loranthus_europaeus	Cecarria_obtusifolia)))	((Dactyliophora_novaeguineae	Amyema_glabra)	(Benthamina_alyxifolia	Amyema_queenslandica))))))	Phragmanthera_crassicaulis)	Bakerella_sp_Nickrent_4161)	(Socratina_bemarivensis	Vanwykia_remota))	Oncocalyx_sulfureus	Agelanthus_sansibarensis);
((Bakerella_sp_Nickrent_4161	(((Oedina_pendens	(Socratina_bemarivensis	Vanwykia_remota))	((Moquiniella_rubra	(Erianthemum_dregei	(Emelianthe_panganensis	Globimetula_dinklagei)))	((Scurrula_ferruginea	Taxillus_chinensis)	(((Ileostylus_micranthus	Muellerina_eucalyptoides)	((Loranthus_europaeus	Cecarria_obtusifolia)	(((((((Gaiadendron_punctatum	Atkinsonia_ligustrina)	(Nuytsia_floribunda	Desmaria_mutabilis))	(Notanthera_heterophylla	((Peraxilla_tetrapetala	Alepis_flavida)	((Loxanthera_speciosa	Amylotheca_duthieana)	((Decaisnina_triflora	Macrosolen_cochinchinensis)	Lysiana_filifolia)))))	(((Struthanthus_woodsonii	(Struthanthus_oerstedii	Cladocolea_gracilis))	(Oryctanthus_occidentalis	Passovia_pyrifolia))	Tripodanthus_acutifolius))	Tupeia_antarctica)	Tristerix_corymbosus)	Ligaria_cuneifolia)))	(Amyema_queenslandica	((Dactyliophora_novaeguineae	Amyema_glabra)	Benthamina_alyxifolia))))))	Phragmanthera_crassicaulis))	Oncocalyx_sulfureus	Agelanthus_sansibarensis);
((Bakerella_sp_Nickrent_4161	((Oedina_pendens	(Moquiniella_rubra	((Erianthemum_dregei	Emelianthe_panganensis)	(Phragmanthera_crassicaulis	Globimetula_dinklagei))))	(((Scurrula_ferruginea	Taxillus_chinensis)	(((Ileostylus_micranthus	Muellerina_eucalyptoides)	((Loranthus_europaeus	Cecarria_obtusifolia)	(Ligaria_cuneifolia	(((Atkinsonia_ligustrina	(Desmaria_mutabilis	(((Peraxilla_tetrapetala	Alepis_flavida)	(((Macrosolen_cochinchinensis	(Loxanthera_speciosa	Amylotheca_duthieana))	(Decaisnina_triflora	Lysiana_filifolia))	Notanthera_heterophylla))	(((Cladocolea_gracilis	(Struthanthus_woodsonii	Struthanthus_oerstedii))	(Oryctanthus_occidentalis	Passovia_pyrifolia))	Tripodanthus_acutifolius))))	(Gaiadendron_punctatum	Tupeia_antarctica))	(Nuytsia_floribunda	Tristerix_corymbosus)))))	((Dactyliophora_novaeguineae	Amyema_glabra)	(Benthamina_alyxifolia	Amyema_queenslandica))))	(Socratina_bemarivensis	Vanwykia_remota))))	Oncocalyx_sulfureus	Agelanthus_sansibarensis);
((Bakerella_sp_Nickrent_4161	(((Socratina_bemarivensis	Vanwykia_remota)	((Moquiniella_rubra	((Erianthemum_dregei	Phragmanthera_crassicaulis)	(Emelianthe_panganensis	Globimetula_dinklagei)))	((Scurrula_ferruginea	Taxillus_chinensis)	((((Ileostylus_micranthus	Muellerina_eucalyptoides)	(((((((Struthanthus_woodsonii	(Struthanthus_oerstedii	Cladocolea_gracilis))	(Oryctanthus_occidentalis	Passovia_pyrifolia))	Tripodanthus_acutifolius)	(Desmaria_mutabilis	(((Peraxilla_tetrapetala	Alepis_flavida)	(((Loxanthera_speciosa	Amylotheca_duthieana)	(Lysiana_filifolia	(Decaisnina_triflora	Macrosolen_cochinchinensis)))	Notanthera_heterophylla))	(Atkinsonia_ligustrina	Gaiadendron_punctatum))))	Ligaria_cuneifolia)	(Tristerix_corymbosus	Tupeia_antarctica))	Nuytsia_floribunda))	(Loranthus_europaeus	Cecarria_obtusifolia))	((Dactyliophora_novaeguineae	Amyema_glabra)	(Benthamina_alyxifolia	Amyema_queenslandica))))))	Oedina_pendens))	Oncocalyx_sulfureus	Agelanthus_sansibarensis);
((((Socratina_bemarivensis	Vanwykia_remota)	((Moquiniella_rubra	((Erianthemum_dregei	Phragmanthera_crassicaulis)	(Emelianthe_panganensis	Globimetula_dinklagei)))	(Bakerella_sp_Nickrent_4161	((Scurrula_ferruginea	Taxillus_chinensis)	(((Ileostylus_micranthus	Muellerina_eucalyptoides)	((((Ligaria_cuneifolia	(Tupeia_antarctica	Atkinsonia_ligustrina))	((((Cladocolea_gracilis	(Struthanthus_woodsonii	Struthanthus_oerstedii))	(Oryctanthus_occidentalis	Passovia_pyrifolia))	Tripodanthus_acutifolius)	(Notanthera_heterophylla	(Desmaria_mutabilis	Tristerix_corymbosus))))	((((Peraxilla_tetrapetala	Alepis_flavida)	((Loxanthera_speciosa	Amylotheca_duthieana)	(Lysiana_filifolia	(Decaisnina_triflora	Macrosolen_cochinchinensis))))	Gaiadendron_punctatum)	Nuytsia_floribunda))	(Loranthus_europaeus	Cecarria_obtusifolia)))	((Dactyliophora_novaeguineae	Amyema_glabra)	(Benthamina_alyxifolia	Amyema_queenslandica)))))))	Oedina_pendens)	Oncocalyx_sulfureus	Agelanthus_sansibarensis);
((((Socratina_bemarivensis	Vanwykia_remota)	(Bakerella_sp_Nickrent_4161	(((Scurrula_ferruginea	Taxillus_chinensis)	(((Ileostylus_micranthus	Muellerina_eucalyptoides)	((Tupeia_antarctica	(((((Cladocolea_gracilis	(Struthanthus_woodsonii	Struthanthus_oerstedii))	(Oryctanthus_occidentalis	Passovia_pyrifolia))	Tripodanthus_acutifolius)	(Notanthera_heterophylla	((Ligaria_cuneifolia	Desmaria_mutabilis)	Tristerix_corymbosus)))	(Atkinsonia_ligustrina	((((Peraxilla_tetrapetala	Alepis_flavida)	((Loxanthera_speciosa	Amylotheca_duthieana)	(Macrosolen_cochinchinensis	(Lysiana_filifolia	Decaisnina_triflora))))	Gaiadendron_punctatum)	Nuytsia_floribunda))))	(Loranthus_europaeus	Cecarria_obtusifolia)))	((Dactyliophora_novaeguineae	Amyema_glabra)	(Benthamina_alyxifolia	Amyema_queenslandica))))	(Moquiniella_rubra	(Emelianthe_panganensis	(Erianthemum_dregei	(Globimetula_dinklagei	Phragmanthera_crassicaulis)))))))	Oedina_pendens)	Oncocalyx_sulfureus	Agelanthus_sansibarensis);
((((Oedina_pendens	(((Scurrula_ferruginea	Taxillus_chinensis)	(((Ileostylus_micranthus	Muellerina_eucalyptoides)	((Tupeia_antarctica	(((((((Struthanthus_oerstedii	(Cladocolea_gracilis	Struthanthus_woodsonii))	(Oryctanthus_occidentalis	Passovia_pyrifolia))	Tripodanthus_acutifolius)	Ligaria_cuneifolia)	Notanthera_heterophylla)	Tristerix_corymbosus)	(Desmaria_mutabilis	(Atkinsonia_ligustrina	((((Peraxilla_tetrapetala	Alepis_flavida)	((Loxanthera_speciosa	Amylotheca_duthieana)	((Macrosolen_cochinchinensis	Decaisnina_triflora)	Lysiana_filifolia)))	Gaiadendron_punctatum)	Nuytsia_floribunda)))))	(Loranthus_europaeus	Cecarria_obtusifolia)))	(Amyema_queenslandica	((Dactyliophora_novaeguineae	Amyema_glabra)	Benthamina_alyxifolia))))	(Erianthemum_dregei	((Emelianthe_panganensis	Globimetula_dinklagei)	(Moquiniella_rubra	Phragmanthera_crassicaulis)))))	(Socratina_bemarivensis	Vanwykia_remota))	Bakerella_sp_Nickrent_4161)	Oncocalyx_sulfureus	Agelanthus_sansibarensis);
((((Oedina_pendens	(((Scurrula_ferruginea	Taxillus_chinensis)	(((Ileostylus_micranthus	Muellerina_eucalyptoides)	((((Nuytsia_floribunda	Atkinsonia_ligustrina)	(((Peraxilla_tetrapetala	Alepis_flavida)	((Loxanthera_speciosa	Amylotheca_duthieana)	((Macrosolen_cochinchinensis	Decaisnina_triflora)	Lysiana_filifolia)))	Gaiadendron_punctatum))	(Tupeia_antarctica	(Desmaria_mutabilis	((((Struthanthus_woodsonii	(Struthanthus_oerstedii	Cladocolea_gracilis))	(Oryctanthus_occidentalis	Passovia_pyrifolia))	Tripodanthus_acutifolius)	((Tristerix_corymbosus	Ligaria_cuneifolia)	Notanthera_heterophylla)))))	(Loranthus_europaeus	Cecarria_obtusifolia)))	((Dactyliophora_novaeguineae	Amyema_glabra)	(Benthamina_alyxifolia	Amyema_queenslandica))))	(((Moquiniella_rubra	Globimetula_dinklagei)	(Emelianthe_panganensis	Erianthemum_dregei))	Phragmanthera_crassicaulis)))	(Socratina_bemarivensis	Vanwykia_remota))	Bakerella_sp_Nickrent_4161)	Oncocalyx_sulfureus	Agelanthus_sansibarensis);
((((Oedina_pendens	(((Scurrula_ferruginea	Taxillus_chinensis)	(((Tupeia_antarctica	(((((Struthanthus_oerstedii	(Cladocolea_gracilis	Struthanthus_woodsonii))	(Oryctanthus_occidentalis	Passovia_pyrifolia))	Tripodanthus_acutifolius)	(Desmaria_mutabilis	(Tristerix_corymbosus	Ligaria_cuneifolia)))	((Notanthera_heterophylla	((Peraxilla_tetrapetala	Alepis_flavida)	((Loxanthera_speciosa	Amylotheca_duthieana)	((Decaisnina_triflora	Lysiana_filifolia)	Macrosolen_cochinchinensis))))	((Atkinsonia_ligustrina	Gaiadendron_punctatum)	Nuytsia_floribunda))))	((Loranthus_europaeus	Cecarria_obtusifolia)	(Ileostylus_micranthus	Muellerina_eucalyptoides)))	((Dactyliophora_novaeguineae	Amyema_glabra)	(Benthamina_alyxifolia	Amyema_queenslandica))))	(((Emelianthe_panganensis	Erianthemum_dregei)	(Phragmanthera_crassicaulis	Globimetula_dinklagei))	Moquiniella_rubra)))	(Socratina_bemarivensis	Vanwykia_remota))	Bakerella_sp_Nickrent_4161)	Oncocalyx_sulfureus	Agelanthus_sansibarensis);
((((((Oedina_pendens	Erianthemum_dregei)	(Globimetula_dinklagei	Emelianthe_panganensis))	(Moquiniella_rubra	Phragmanthera_crassicaulis))	((Socratina_bemarivensis	Vanwykia_remota)	((Scurrula_ferruginea	Taxillus_chinensis)	(((((Tupeia_antarctica	((Nuytsia_floribunda	Desmaria_mutabilis)	(Tristerix_corymbosus	Notanthera_heterophylla)))	((((Peraxilla_tetrapetala	Alepis_flavida)	((Loxanthera_speciosa	Amylotheca_duthieana)	(Lysiana_filifolia	(Macrosolen_cochinchinensis	Decaisnina_triflora))))	(Atkinsonia_ligustrina	Gaiadendron_punctatum))	(((Cladocolea_gracilis	(Struthanthus_woodsonii	Struthanthus_oerstedii))	(Oryctanthus_occidentalis	Passovia_pyrifolia))	Tripodanthus_acutifolius)))	Ligaria_cuneifolia)	((Loranthus_europaeus	Cecarria_obtusifolia)	(Ileostylus_micranthus	Muellerina_eucalyptoides)))	((Dactyliophora_novaeguineae	Amyema_glabra)	(Benthamina_alyxifolia	Amyema_queenslandica))))))	Bakerella_sp_Nickrent_4161)	Oncocalyx_sulfureus	Agelanthus_sansibarensis);
(Oncocalyx_sulfureus	(Oedina_pendens	((Vanwykia_remota	Socratina_bemarivensis)	(((Moquiniella_rubra	(Phragmanthera_crassicaulis	(Globimetula_dinklagei	(Emelianthe_panganensis	Erianthemum_dregei))))	(((((Tristerix_corymbosus	Tupeia_antarctica)	((((Nuytsia_floribunda	(Atkinsonia_ligustrina	Gaiadendron_punctatum))	(Notanthera_heterophylla	((Alepis_flavida	Peraxilla_tetrapetala)	((Amylotheca_duthieana	Loxanthera_speciosa)	(Lysiana_filifolia	(Macrosolen_cochinchinensis	Decaisnina_triflora))))))	(Desmaria_mutabilis	Ligaria_cuneifolia))	(((Cladocolea_gracilis	(Struthanthus_oerstedii	Struthanthus_woodsonii))	(Passovia_pyrifolia	Oryctanthus_occidentalis))	Tripodanthus_acutifolius)))	((Cecarria_obtusifolia	Loranthus_europaeus)	(Muellerina_eucalyptoides	Ileostylus_micranthus)))	((Amyema_glabra	Dactyliophora_novaeguineae)	(Amyema_queenslandica	Benthamina_alyxifolia)))	(Taxillus_chinensis	Scurrula_ferruginea)))	Bakerella_sp_Nickrent_4161)))	Agelanthus_sansibarensis);
(Oncocalyx_sulfureus	(((Oedina_pendens	(((Globimetula_dinklagei	Emelianthe_panganensis)	(Erianthemum_dregei	Phragmanthera_crassicaulis))	Moquiniella_rubra))	((((((((Tristerix_corymbosus	Tupeia_antarctica)	((Desmaria_mutabilis	(Gaiadendron_punctatum	(Atkinsonia_ligustrina	(Notanthera_heterophylla	((Alepis_flavida	Peraxilla_tetrapetala)	((Amylotheca_duthieana	Loxanthera_speciosa)	(Lysiana_filifolia	(Macrosolen_cochinchinensis	Decaisnina_triflora))))))))	(((Cladocolea_gracilis	(Struthanthus_oerstedii	Struthanthus_woodsonii))	(Passovia_pyrifolia	Oryctanthus_occidentalis))	Tripodanthus_acutifolius)))	Nuytsia_floribunda)	Ligaria_cuneifolia)	((Cecarria_obtusifolia	Loranthus_europaeus)	(Muellerina_eucalyptoides	Ileostylus_micranthus)))	(Amyema_queenslandica	(Benthamina_alyxifolia	(Amyema_glabra	Dactyliophora_novaeguineae))))	(Taxillus_chinensis	Scurrula_ferruginea))	(Vanwykia_remota	Socratina_bemarivensis)))	Bakerella_sp_Nickrent_4161)	Agelanthus_sansibarensis);
(Oncocalyx_sulfureus	((Bakerella_sp_Nickrent_4161	(((((Emelianthe_panganensis	Phragmanthera_crassicaulis)	(Globimetula_dinklagei	Erianthemum_dregei))	Moquiniella_rubra)	((((Muellerina_eucalyptoides	Ileostylus_micranthus)	((((Nuytsia_floribunda	Tristerix_corymbosus)	Tupeia_antarctica)	((Ligaria_cuneifolia	(((Desmaria_mutabilis	(Notanthera_heterophylla	((Alepis_flavida	Peraxilla_tetrapetala)	((Amylotheca_duthieana	Loxanthera_speciosa)	(Lysiana_filifolia	(Macrosolen_cochinchinensis	Decaisnina_triflora))))))	Atkinsonia_ligustrina)	(((Struthanthus_woodsonii	(Cladocolea_gracilis	Struthanthus_oerstedii))	(Passovia_pyrifolia	Oryctanthus_occidentalis))	Tripodanthus_acutifolius)))	Gaiadendron_punctatum))	(Cecarria_obtusifolia	Loranthus_europaeus)))	(Amyema_queenslandica	(Benthamina_alyxifolia	(Amyema_glabra	Dactyliophora_novaeguineae))))	(Taxillus_chinensis	Scurrula_ferruginea)))	(Vanwykia_remota	Socratina_bemarivensis)))	Oedina_pendens)	Agelanthus_sansibarensis);
(Oncocalyx_sulfureus	(Bakerella_sp_Nickrent_4161	(((((Emelianthe_panganensis	Globimetula_dinklagei)	Erianthemum_dregei)	(Moquiniella_rubra	Phragmanthera_crassicaulis))	((((Cecarria_obtusifolia	Loranthus_europaeus)	((Muellerina_eucalyptoides	Ileostylus_micranthus)	((((Struthanthus_woodsonii	(Cladocolea_gracilis	Struthanthus_oerstedii))	(Passovia_pyrifolia	Oryctanthus_occidentalis))	Tripodanthus_acutifolius)	(((Tristerix_corymbosus	Ligaria_cuneifolia)	((((Notanthera_heterophylla	((Alepis_flavida	Peraxilla_tetrapetala)	(Lysiana_filifolia	((Macrosolen_cochinchinensis	Decaisnina_triflora)	(Amylotheca_duthieana	Loxanthera_speciosa)))))	Gaiadendron_punctatum)	Atkinsonia_ligustrina)	(Nuytsia_floribunda	Desmaria_mutabilis)))	Tupeia_antarctica))))	((Amyema_glabra	Dactyliophora_novaeguineae)	(Amyema_queenslandica	Benthamina_alyxifolia)))	(Taxillus_chinensis	Scurrula_ferruginea)))	((Vanwykia_remota	Socratina_bemarivensis)	Oedina_pendens)))	Agelanthus_sansibarensis);
(Oncocalyx_sulfureus	(Bakerella_sp_Nickrent_4161	((((Phragmanthera_crassicaulis	((Oedina_pendens	Erianthemum_dregei)	(Emelianthe_panganensis	Globimetula_dinklagei)))	Moquiniella_rubra)	((((((((Alepis_flavida	Peraxilla_tetrapetala)	(((Loxanthera_speciosa	(Amylotheca_duthieana	Macrosolen_cochinchinensis))	(Decaisnina_triflora	Lysiana_filifolia))	Notanthera_heterophylla))	((Tristerix_corymbosus	Nuytsia_floribunda)	Gaiadendron_punctatum))	Atkinsonia_ligustrina)	((((Struthanthus_woodsonii	(Cladocolea_gracilis	Struthanthus_oerstedii))	(Passovia_pyrifolia	Oryctanthus_occidentalis))	Tripodanthus_acutifolius)	(Ligaria_cuneifolia	(Desmaria_mutabilis	Tupeia_antarctica))))	((Cecarria_obtusifolia	Loranthus_europaeus)	(Muellerina_eucalyptoides	Ileostylus_micranthus)))	((Amyema_glabra	Dactyliophora_novaeguineae)	(Amyema_queenslandica	Benthamina_alyxifolia)))	(Taxillus_chinensis	Scurrula_ferruginea)))	(Vanwykia_remota	Socratina_bemarivensis)))	Agelanthus_sansibarensis);
(Oncocalyx_sulfureus	(Bakerella_sp_Nickrent_4161	((Oedina_pendens	(Vanwykia_remota	Socratina_bemarivensis))	((Erianthemum_dregei	((Emelianthe_panganensis	Globimetula_dinklagei)	(Moquiniella_rubra	Phragmanthera_crassicaulis)))	((((Muellerina_eucalyptoides	Ileostylus_micranthus)	((((((Cladocolea_gracilis	(Struthanthus_oerstedii	Struthanthus_woodsonii))	(Passovia_pyrifolia	Oryctanthus_occidentalis))	Tripodanthus_acutifolius)	(((Tristerix_corymbosus	Tupeia_antarctica)	(Notanthera_heterophylla	Desmaria_mutabilis))	((((Alepis_flavida	Peraxilla_tetrapetala)	((Lysiana_filifolia	(Macrosolen_cochinchinensis	Decaisnina_triflora))	(Loxanthera_speciosa	Amylotheca_duthieana)))	(Nuytsia_floribunda	Gaiadendron_punctatum))	Atkinsonia_ligustrina)))	Ligaria_cuneifolia)	(Cecarria_obtusifolia	Loranthus_europaeus)))	(Amyema_queenslandica	(Benthamina_alyxifolia	(Amyema_glabra	Dactyliophora_novaeguineae))))	(Taxillus_chinensis	Scurrula_ferruginea)))))	Agelanthus_sansibarensis);
(Oncocalyx_sulfureus	((Vanwykia_remota	Socratina_bemarivensis)	((Moquiniella_rubra	(Phragmanthera_crassicaulis	((Oedina_pendens	Erianthemum_dregei)	(Emelianthe_panganensis	Globimetula_dinklagei))))	(Bakerella_sp_Nickrent_4161	(((((Tupeia_antarctica	(((Gaiadendron_punctatum	((Alepis_flavida	Peraxilla_tetrapetala)	((Lysiana_filifolia	Decaisnina_triflora)	(Macrosolen_cochinchinensis	(Loxanthera_speciosa	Amylotheca_duthieana)))))	Atkinsonia_ligustrina)	(((Notanthera_heterophylla	Desmaria_mutabilis)	Ligaria_cuneifolia)	(((Cladocolea_gracilis	(Struthanthus_oerstedii	Struthanthus_woodsonii))	(Passovia_pyrifolia	Oryctanthus_occidentalis))	Tripodanthus_acutifolius))))	(Nuytsia_floribunda	Tristerix_corymbosus))	((Cecarria_obtusifolia	Loranthus_europaeus)	(Muellerina_eucalyptoides	Ileostylus_micranthus)))	(Amyema_queenslandica	(Benthamina_alyxifolia	(Amyema_glabra	Dactyliophora_novaeguineae))))	(Taxillus_chinensis	Scurrula_ferruginea)))))	Agelanthus_sansibarensis);
(Oncocalyx_sulfureus	(((Vanwykia_remota	Socratina_bemarivensis)	(((((Erianthemum_dregei	(Emelianthe_panganensis	Globimetula_dinklagei))	Phragmanthera_crassicaulis)	Moquiniella_rubra)	((((Muellerina_eucalyptoides	Ileostylus_micranthus)	(((Tristerix_corymbosus	Tupeia_antarctica)	((Notanthera_heterophylla	(((Nuytsia_floribunda	Desmaria_mutabilis)	(Ligaria_cuneifolia	((Alepis_flavida	Peraxilla_tetrapetala)	((Loxanthera_speciosa	Amylotheca_duthieana)	((Lysiana_filifolia	Decaisnina_triflora)	Macrosolen_cochinchinensis)))))	(Atkinsonia_ligustrina	(((Cladocolea_gracilis	(Struthanthus_oerstedii	Struthanthus_woodsonii))	(Passovia_pyrifolia	Oryctanthus_occidentalis))	Tripodanthus_acutifolius))))	Gaiadendron_punctatum))	(Cecarria_obtusifolia	Loranthus_europaeus)))	((Amyema_glabra	Dactyliophora_novaeguineae)	(Amyema_queenslandica	Benthamina_alyxifolia)))	(Taxillus_chinensis	Scurrula_ferruginea)))	Oedina_pendens))	Bakerella_sp_Nickrent_4161)	Agelanthus_sansibarensis);
(Oncocalyx_sulfureus	(((Vanwykia_remota	Socratina_bemarivensis)	(((((Erianthemum_dregei	(Emelianthe_panganensis	Globimetula_dinklagei))	Phragmanthera_crassicaulis)	Moquiniella_rubra)	((((Muellerina_eucalyptoides	Ileostylus_micranthus)	((Tristerix_corymbosus	((Tupeia_antarctica	((((Ligaria_cuneifolia	Desmaria_mutabilis)	(((Struthanthus_woodsonii	(Cladocolea_gracilis	Struthanthus_oerstedii))	(Passovia_pyrifolia	Oryctanthus_occidentalis))	Tripodanthus_acutifolius))	(((Alepis_flavida	Peraxilla_tetrapetala)	(Notanthera_heterophylla	((Loxanthera_speciosa	Amylotheca_duthieana)	(Lysiana_filifolia	(Decaisnina_triflora	Macrosolen_cochinchinensis)))))	Atkinsonia_ligustrina))	Gaiadendron_punctatum))	Nuytsia_floribunda))	(Cecarria_obtusifolia	Loranthus_europaeus)))	((Amyema_glabra	Dactyliophora_novaeguineae)	(Amyema_queenslandica	Benthamina_alyxifolia)))	(Taxillus_chinensis	Scurrula_ferruginea)))	Oedina_pendens))	Bakerella_sp_Nickrent_4161)	Agelanthus_sansibarensis);
(Oncocalyx_sulfureus	(((Vanwykia_remota	Socratina_bemarivensis)	(((((Emelianthe_panganensis	(Globimetula_dinklagei	Erianthemum_dregei))	Phragmanthera_crassicaulis)	Moquiniella_rubra)	(((((Nuytsia_floribunda	Tristerix_corymbosus)	((((Ligaria_cuneifolia	((Oryctanthus_occidentalis	((Cladocolea_gracilis	(Struthanthus_oerstedii	Struthanthus_woodsonii))	Passovia_pyrifolia))	Tripodanthus_acutifolius))	(Desmaria_mutabilis	(((Alepis_flavida	Peraxilla_tetrapetala)	(Notanthera_heterophylla	((Loxanthera_speciosa	Amylotheca_duthieana)	(Lysiana_filifolia	(Decaisnina_triflora	Macrosolen_cochinchinensis)))))	Atkinsonia_ligustrina)))	Gaiadendron_punctatum)	Tupeia_antarctica))	((Cecarria_obtusifolia	Loranthus_europaeus)	(Muellerina_eucalyptoides	Ileostylus_micranthus)))	((Amyema_glabra	Dactyliophora_novaeguineae)	(Amyema_queenslandica	Benthamina_alyxifolia)))	(Taxillus_chinensis	Scurrula_ferruginea)))	Oedina_pendens))	Bakerella_sp_Nickrent_4161)	Agelanthus_sansibarensis);
(((((((((Ileostylus_micranthus	Muellerina_eucalyptoides)	((Cecarria_obtusifolia	Loranthus_europaeus)	(Ligaria_cuneifolia	((((Nuytsia_floribunda	Desmaria_mutabilis)	((Notanthera_heterophylla	((Alepis_flavida	Peraxilla_tetrapetala)	((Lysiana_filifolia	(Decaisnina_triflora	Macrosolen_cochinchinensis))	(Amylotheca_duthieana	Loxanthera_speciosa))))	(Gaiadendron_punctatum	Atkinsonia_ligustrina)))	(Tupeia_antarctica	Tristerix_corymbosus))	(((Passovia_pyrifolia	Oryctanthus_occidentalis)	(Cladocolea_gracilis	(Struthanthus_woodsonii	Struthanthus_oerstedii)))	Tripodanthus_acutifolius)))))	((Amyema_glabra	Dactyliophora_novaeguineae)	(Benthamina_alyxifolia	Amyema_queenslandica)))	(Taxillus_chinensis	Scurrula_ferruginea))	(Phragmanthera_crassicaulis	(((Emelianthe_panganensis	Globimetula_dinklagei)	Erianthemum_dregei)	Moquiniella_rubra)))	Oedina_pendens)	(Socratina_bemarivensis	Vanwykia_remota))	Bakerella_sp_Nickrent_4161)	Oncocalyx_sulfureus	Agelanthus_sansibarensis);
((((Bakerella_sp_Nickrent_4161	((((Ileostylus_micranthus	Muellerina_eucalyptoides)	((Cecarria_obtusifolia	Loranthus_europaeus)	((Ligaria_cuneifolia	((((Nuytsia_floribunda	Desmaria_mutabilis)	((Notanthera_heterophylla	((Alepis_flavida	Peraxilla_tetrapetala)	((Lysiana_filifolia	Decaisnina_triflora)	(Macrosolen_cochinchinensis	(Amylotheca_duthieana	Loxanthera_speciosa)))))	(Gaiadendron_punctatum	Atkinsonia_ligustrina)))	(((Passovia_pyrifolia	Oryctanthus_occidentalis)	(Struthanthus_woodsonii	(Struthanthus_oerstedii	Cladocolea_gracilis)))	Tripodanthus_acutifolius))	Tupeia_antarctica))	Tristerix_corymbosus)))	(Amyema_queenslandica	((Amyema_glabra	Dactyliophora_novaeguineae)	Benthamina_alyxifolia)))	(Taxillus_chinensis	Scurrula_ferruginea)))	((Phragmanthera_crassicaulis	((Oedina_pendens	Erianthemum_dregei)	(Emelianthe_panganensis	Globimetula_dinklagei)))	Moquiniella_rubra))	(Socratina_bemarivensis	Vanwykia_remota))	Oncocalyx_sulfureus	Agelanthus_sansibarensis);
((((((Phragmanthera_crassicaulis	((Oedina_pendens	Erianthemum_dregei)	(Emelianthe_panganensis	Globimetula_dinklagei)))	Moquiniella_rubra)	((((Ileostylus_micranthus	Muellerina_eucalyptoides)	((Cecarria_obtusifolia	Loranthus_europaeus)	(Ligaria_cuneifolia	((Tupeia_antarctica	(((Notanthera_heterophylla	Tristerix_corymbosus)	(Nuytsia_floribunda	Desmaria_mutabilis))	(Atkinsonia_ligustrina	(((Alepis_flavida	Peraxilla_tetrapetala)	((Decaisnina_triflora	(Macrosolen_cochinchinensis	Amylotheca_duthieana))	(Loxanthera_speciosa	Lysiana_filifolia)))	Gaiadendron_punctatum))))	(((Passovia_pyrifolia	Oryctanthus_occidentalis)	(Cladocolea_gracilis	(Struthanthus_woodsonii	Struthanthus_oerstedii)))	Tripodanthus_acutifolius)))))	((Amyema_glabra	Dactyliophora_novaeguineae)	(Benthamina_alyxifolia	Amyema_queenslandica)))	(Taxillus_chinensis	Scurrula_ferruginea)))	(Socratina_bemarivensis	Vanwykia_remota))	Bakerella_sp_Nickrent_4161)	Oncocalyx_sulfureus	Agelanthus_sansibarensis);
((((((((Emelianthe_panganensis	Globimetula_dinklagei)	(Phragmanthera_crassicaulis	Erianthemum_dregei))	Moquiniella_rubra)	((((Cecarria_obtusifolia	Loranthus_europaeus)	((Ligaria_cuneifolia	((Tupeia_antarctica	((Notanthera_heterophylla	Desmaria_mutabilis)	(Atkinsonia_ligustrina	((Tristerix_corymbosus	Nuytsia_floribunda)	(((Alepis_flavida	Peraxilla_tetrapetala)	((Lysiana_filifolia	(Macrosolen_cochinchinensis	Decaisnina_triflora))	(Amylotheca_duthieana	Loxanthera_speciosa)))	Gaiadendron_punctatum)))))	(((Passovia_pyrifolia	Oryctanthus_occidentalis)	(Cladocolea_gracilis	(Struthanthus_woodsonii	Struthanthus_oerstedii)))	Tripodanthus_acutifolius)))	(Ileostylus_micranthus	Muellerina_eucalyptoides)))	((Amyema_glabra	Dactyliophora_novaeguineae)	(Benthamina_alyxifolia	Amyema_queenslandica)))	(Taxillus_chinensis	Scurrula_ferruginea)))	Oedina_pendens)	(Socratina_bemarivensis	Vanwykia_remota))	Bakerella_sp_Nickrent_4161)	Oncocalyx_sulfureus	Agelanthus_sansibarensis);
(((((Moquiniella_rubra	(((Oedina_pendens	Erianthemum_dregei)	Emelianthe_panganensis)	Globimetula_dinklagei))	Phragmanthera_crassicaulis)	(Bakerella_sp_Nickrent_4161	(Vanwykia_remota	((((Ileostylus_micranthus	Muellerina_eucalyptoides)	((Cecarria_obtusifolia	Loranthus_europaeus)	(Ligaria_cuneifolia	((Tupeia_antarctica	((((Passovia_pyrifolia	Oryctanthus_occidentalis)	(Cladocolea_gracilis	(Struthanthus_woodsonii	Struthanthus_oerstedii)))	Tripodanthus_acutifolius)	(Desmaria_mutabilis	(Atkinsonia_ligustrina	((Notanthera_heterophylla	((Alepis_flavida	Peraxilla_tetrapetala)	((Lysiana_filifolia	(Macrosolen_cochinchinensis	Decaisnina_triflora))	(Amylotheca_duthieana	Loxanthera_speciosa))))	Gaiadendron_punctatum)))))	(Tristerix_corymbosus	Nuytsia_floribunda)))))	(Amyema_queenslandica	((Amyema_glabra	Dactyliophora_novaeguineae)	Benthamina_alyxifolia)))	(Taxillus_chinensis	Scurrula_ferruginea)))))	Socratina_bemarivensis)	Oncocalyx_sulfureus	Agelanthus_sansibarensis);
((Bakerella_sp_Nickrent_4161	((Socratina_bemarivensis	Vanwykia_remota)	((Moquiniella_rubra	(((Oedina_pendens	Erianthemum_dregei)	(Emelianthe_panganensis	Globimetula_dinklagei))	Phragmanthera_crassicaulis))	(((((Tupeia_antarctica	((((Tripodanthus_acutifolius	((Passovia_pyrifolia	(Cladocolea_gracilis	(Struthanthus_woodsonii	Struthanthus_oerstedii)))	Oryctanthus_occidentalis))	((Alepis_flavida	Peraxilla_tetrapetala)	(((Lysiana_filifolia	(Macrosolen_cochinchinensis	Decaisnina_triflora))	(Amylotheca_duthieana	Loxanthera_speciosa))	Notanthera_heterophylla)))	((Ligaria_cuneifolia	Desmaria_mutabilis)	Atkinsonia_ligustrina))	Gaiadendron_punctatum))	(Tristerix_corymbosus	Nuytsia_floribunda))	((Ileostylus_micranthus	Muellerina_eucalyptoides)	(Cecarria_obtusifolia	Loranthus_europaeus)))	(Amyema_queenslandica	((Amyema_glabra	Dactyliophora_novaeguineae)	Benthamina_alyxifolia)))	(Taxillus_chinensis	Scurrula_ferruginea)))))	Oncocalyx_sulfureus	Agelanthus_sansibarensis);
((Oedina_pendens	((Socratina_bemarivensis	Vanwykia_remota)	((Bakerella_sp_Nickrent_4161	(Moquiniella_rubra	(((Emelianthe_panganensis	Erianthemum_dregei)	Globimetula_dinklagei)	Phragmanthera_crassicaulis)))	((((Cecarria_obtusifolia	Loranthus_europaeus)	((((Tupeia_antarctica	(((Atkinsonia_ligustrina	(Desmaria_mutabilis	(Notanthera_heterophylla	((Alepis_flavida	Peraxilla_tetrapetala)	((Lysiana_filifolia	(Macrosolen_cochinchinensis	Decaisnina_triflora))	(Amylotheca_duthieana	Loxanthera_speciosa))))))	(Tripodanthus_acutifolius	((Passovia_pyrifolia	(Struthanthus_woodsonii	(Struthanthus_oerstedii	Cladocolea_gracilis)))	Oryctanthus_occidentalis)))	Gaiadendron_punctatum))	(Tristerix_corymbosus	Nuytsia_floribunda))	Ligaria_cuneifolia)	(Ileostylus_micranthus	Muellerina_eucalyptoides)))	((Amyema_glabra	Dactyliophora_novaeguineae)	(Benthamina_alyxifolia	Amyema_queenslandica)))	(Taxillus_chinensis	Scurrula_ferruginea)))))	Oncocalyx_sulfureus	Agelanthus_sansibarensis);
((((((((Ileostylus_micranthus	Muellerina_eucalyptoides)	((Cecarria_obtusifolia	Loranthus_europaeus)	(((Desmaria_mutabilis	(((Tristerix_corymbosus	Nuytsia_floribunda)	(Gaiadendron_punctatum	((Alepis_flavida	Peraxilla_tetrapetala)	(((Amylotheca_duthieana	Loxanthera_speciosa)	((Lysiana_filifolia	Decaisnina_triflora)	Macrosolen_cochinchinensis))	Notanthera_heterophylla))))	Atkinsonia_ligustrina))	Tupeia_antarctica)	((Tripodanthus_acutifolius	((Struthanthus_woodsonii	(Struthanthus_oerstedii	Cladocolea_gracilis))	(Oryctanthus_occidentalis	Passovia_pyrifolia)))	Ligaria_cuneifolia))))	((Amyema_glabra	Dactyliophora_novaeguineae)	(Benthamina_alyxifolia	Amyema_queenslandica)))	(Taxillus_chinensis	Scurrula_ferruginea))	Bakerella_sp_Nickrent_4161)	(Socratina_bemarivensis	Vanwykia_remota))	(Oedina_pendens	((((Emelianthe_panganensis	Globimetula_dinklagei)	Erianthemum_dregei)	Phragmanthera_crassicaulis)	Moquiniella_rubra)))	Oncocalyx_sulfureus	Agelanthus_sansibarensis);
((((((((Ileostylus_micranthus	Muellerina_eucalyptoides)	((Cecarria_obtusifolia	Loranthus_europaeus)	(Ligaria_cuneifolia	((((Tristerix_corymbosus	Nuytsia_floribunda)	(Gaiadendron_punctatum	((Alepis_flavida	Peraxilla_tetrapetala)	(((Amylotheca_duthieana	Loxanthera_speciosa)	(Lysiana_filifolia	(Decaisnina_triflora	Macrosolen_cochinchinensis)))	Notanthera_heterophylla))))	(Atkinsonia_ligustrina	(Tupeia_antarctica	Desmaria_mutabilis)))	(Tripodanthus_acutifolius	((Cladocolea_gracilis	(Struthanthus_woodsonii	Struthanthus_oerstedii))	(Oryctanthus_occidentalis	Passovia_pyrifolia)))))))	((Amyema_glabra	Dactyliophora_novaeguineae)	(Benthamina_alyxifolia	Amyema_queenslandica)))	(Taxillus_chinensis	Scurrula_ferruginea))	(Socratina_bemarivensis	Vanwykia_remota))	(Oedina_pendens	(Erianthemum_dregei	((Phragmanthera_crassicaulis	Moquiniella_rubra)	(Emelianthe_panganensis	Globimetula_dinklagei)))))	Bakerella_sp_Nickrent_4161)	Oncocalyx_sulfureus	Agelanthus_sansibarensis);
((((Oedina_pendens	(Socratina_bemarivensis	Vanwykia_remota))	(((Phragmanthera_crassicaulis	((Emelianthe_panganensis	Globimetula_dinklagei)	Erianthemum_dregei))	Moquiniella_rubra)	((((Ileostylus_micranthus	Muellerina_eucalyptoides)	((Cecarria_obtusifolia	Loranthus_europaeus)	(((((Alepis_flavida	Peraxilla_tetrapetala)	((Amylotheca_duthieana	Loxanthera_speciosa)	(Macrosolen_cochinchinensis	(Lysiana_filifolia	Decaisnina_triflora))))	(Atkinsonia_ligustrina	(Gaiadendron_punctatum	Nuytsia_floribunda)))	((Tristerix_corymbosus	(Notanthera_heterophylla	Desmaria_mutabilis))	(((Oryctanthus_occidentalis	Tripodanthus_acutifolius)	((Cladocolea_gracilis	(Struthanthus_woodsonii	Struthanthus_oerstedii))	Passovia_pyrifolia))	Ligaria_cuneifolia)))	Tupeia_antarctica)))	((Amyema_queenslandica	Benthamina_alyxifolia)	(Amyema_glabra	Dactyliophora_novaeguineae)))	(Taxillus_chinensis	Scurrula_ferruginea))))	Bakerella_sp_Nickrent_4161)	Oncocalyx_sulfureus	Agelanthus_sansibarensis);
(Oncocalyx_sulfureus	(Bakerella_sp_Nickrent_4161	((Vanwykia_remota	Socratina_bemarivensis)	((Moquiniella_rubra	(Phragmanthera_crassicaulis	((Erianthemum_dregei	Oedina_pendens)	(Globimetula_dinklagei	Emelianthe_panganensis))))	((((Dactyliophora_novaeguineae	Amyema_glabra)	(Amyema_queenslandica	Benthamina_alyxifolia))	(((((Tripodanthus_acutifolius	((Cladocolea_gracilis	(Struthanthus_woodsonii	Struthanthus_oerstedii))	(Oryctanthus_occidentalis	Passovia_pyrifolia)))	(((Desmaria_mutabilis	Notanthera_heterophylla)	(Atkinsonia_ligustrina	((Nuytsia_floribunda	Tristerix_corymbosus)	(((Alepis_flavida	Peraxilla_tetrapetala)	((Loxanthera_speciosa	(Macrosolen_cochinchinensis	Amylotheca_duthieana))	(Lysiana_filifolia	Decaisnina_triflora)))	Gaiadendron_punctatum))))	Tupeia_antarctica))	Ligaria_cuneifolia)	(Loranthus_europaeus	Cecarria_obtusifolia))	(Muellerina_eucalyptoides	Ileostylus_micranthus)))	(Taxillus_chinensis	Scurrula_ferruginea)))))	Agelanthus_sansibarensis);
(Oncocalyx_sulfureus	(Bakerella_sp_Nickrent_4161	((Vanwykia_remota	Socratina_bemarivensis)	(((Moquiniella_rubra	(Phragmanthera_crassicaulis	(Erianthemum_dregei	(Globimetula_dinklagei	Emelianthe_panganensis))))	((((Dactyliophora_novaeguineae	Amyema_glabra)	(Amyema_queenslandica	Benthamina_alyxifolia))	(((Nuytsia_floribunda	((Tristerix_corymbosus	Tupeia_antarctica)	((((Tripodanthus_acutifolius	((Cladocolea_gracilis	(Struthanthus_woodsonii	Struthanthus_oerstedii))	(Oryctanthus_occidentalis	Passovia_pyrifolia)))	(Ligaria_cuneifolia	Notanthera_heterophylla))	Desmaria_mutabilis)	(Atkinsonia_ligustrina	(((Alepis_flavida	Peraxilla_tetrapetala)	(((Decaisnina_triflora	(Macrosolen_cochinchinensis	Amylotheca_duthieana))	Loxanthera_speciosa)	Lysiana_filifolia))	Gaiadendron_punctatum)))))	(Loranthus_europaeus	Cecarria_obtusifolia))	(Muellerina_eucalyptoides	Ileostylus_micranthus)))	(Taxillus_chinensis	Scurrula_ferruginea)))	Oedina_pendens)))	Agelanthus_sansibarensis);
(Oncocalyx_sulfureus	(Bakerella_sp_Nickrent_4161	(((Vanwykia_remota	Socratina_bemarivensis)	(Moquiniella_rubra	(((Oedina_pendens	Erianthemum_dregei)	(Globimetula_dinklagei	Emelianthe_panganensis))	((((Dactyliophora_novaeguineae	Amyema_glabra)	(Amyema_queenslandica	Benthamina_alyxifolia))	(((((Notanthera_heterophylla	((Alepis_flavida	Peraxilla_tetrapetala)	(((Decaisnina_triflora	Macrosolen_cochinchinensis)	(Amylotheca_duthieana	Loxanthera_speciosa))	Lysiana_filifolia)))	((Gaiadendron_punctatum	Atkinsonia_ligustrina)	(Nuytsia_floribunda	Desmaria_mutabilis)))	(Tristerix_corymbosus	((Tripodanthus_acutifolius	((Struthanthus_woodsonii	(Struthanthus_oerstedii	Cladocolea_gracilis))	(Oryctanthus_occidentalis	Passovia_pyrifolia)))	Ligaria_cuneifolia)))	Tupeia_antarctica)	((Loranthus_europaeus	Cecarria_obtusifolia)	(Muellerina_eucalyptoides	Ileostylus_micranthus))))	(Taxillus_chinensis	Scurrula_ferruginea)))))	Phragmanthera_crassicaulis))	Agelanthus_sansibarensis);
(Oncocalyx_sulfureus	(((Vanwykia_remota	Socratina_bemarivensis)	((((Phragmanthera_crassicaulis	Moquiniella_rubra)	(Erianthemum_dregei	(Globimetula_dinklagei	Emelianthe_panganensis)))	((((Dactyliophora_novaeguineae	Amyema_glabra)	(Amyema_queenslandica	Benthamina_alyxifolia))	((Muellerina_eucalyptoides	Ileostylus_micranthus)	((((Tripodanthus_acutifolius	((Struthanthus_woodsonii	(Struthanthus_oerstedii	Cladocolea_gracilis))	(Oryctanthus_occidentalis	Passovia_pyrifolia)))	Ligaria_cuneifolia)	((Tristerix_corymbosus	Tupeia_antarctica)	((Nuytsia_floribunda	Desmaria_mutabilis)	(((Alepis_flavida	Peraxilla_tetrapetala)	(Notanthera_heterophylla	((Amylotheca_duthieana	Loxanthera_speciosa)	((Decaisnina_triflora	Lysiana_filifolia)	Macrosolen_cochinchinensis))))	(Gaiadendron_punctatum	Atkinsonia_ligustrina)))))	(Loranthus_europaeus	Cecarria_obtusifolia))))	(Taxillus_chinensis	Scurrula_ferruginea)))	Bakerella_sp_Nickrent_4161))	Oedina_pendens)	Agelanthus_sansibarensis);
(Oncocalyx_sulfureus	(((Moquiniella_rubra	((Globimetula_dinklagei	Phragmanthera_crassicaulis)	((Oedina_pendens	Erianthemum_dregei)	Emelianthe_panganensis)))	(((((Benthamina_alyxifolia	(Dactyliophora_novaeguineae	Amyema_glabra))	Amyema_queenslandica)	((Muellerina_eucalyptoides	Ileostylus_micranthus)	((Ligaria_cuneifolia	(((((Nuytsia_floribunda	Desmaria_mutabilis)	(Tristerix_corymbosus	Notanthera_heterophylla))	((Alepis_flavida	Peraxilla_tetrapetala)	((Amylotheca_duthieana	Loxanthera_speciosa)	(Lysiana_filifolia	(Macrosolen_cochinchinensis	Decaisnina_triflora)))))	Tupeia_antarctica)	((Gaiadendron_punctatum	Atkinsonia_ligustrina)	(Tripodanthus_acutifolius	((Cladocolea_gracilis	(Struthanthus_woodsonii	Struthanthus_oerstedii))	(Oryctanthus_occidentalis	Passovia_pyrifolia))))))	(Loranthus_europaeus	Cecarria_obtusifolia))))	(Taxillus_chinensis	Scurrula_ferruginea))	(Vanwykia_remota	Socratina_bemarivensis)))	Bakerella_sp_Nickrent_4161)	Agelanthus_sansibarensis);
(Oncocalyx_sulfureus	((Oedina_pendens	(((Erianthemum_dregei	((Emelianthe_panganensis	Globimetula_dinklagei)	(Moquiniella_rubra	Phragmanthera_crassicaulis)))	((((Benthamina_alyxifolia	(Dactyliophora_novaeguineae	Amyema_glabra))	Amyema_queenslandica)	((((Tristerix_corymbosus	Nuytsia_floribunda)	((((Tripodanthus_acutifolius	((Cladocolea_gracilis	(Struthanthus_woodsonii	Struthanthus_oerstedii))	(Oryctanthus_occidentalis	Passovia_pyrifolia)))	(Desmaria_mutabilis	Ligaria_cuneifolia))	((Notanthera_heterophylla	((Alepis_flavida	Peraxilla_tetrapetala)	(((Amylotheca_duthieana	Loxanthera_speciosa)	(Lysiana_filifolia	Macrosolen_cochinchinensis))	Decaisnina_triflora)))	Atkinsonia_ligustrina))	Gaiadendron_punctatum))	Tupeia_antarctica)	((Loranthus_europaeus	Cecarria_obtusifolia)	(Muellerina_eucalyptoides	Ileostylus_micranthus))))	(Taxillus_chinensis	Scurrula_ferruginea)))	(Vanwykia_remota	Socratina_bemarivensis)))	Bakerella_sp_Nickrent_4161)	Agelanthus_sansibarensis);
(Oncocalyx_sulfureus	(((Vanwykia_remota	Socratina_bemarivensis)	(Bakerella_sp_Nickrent_4161	((((Globimetula_dinklagei	Phragmanthera_crassicaulis)	(Erianthemum_dregei	Emelianthe_panganensis))	Moquiniella_rubra)	((((Dactyliophora_novaeguineae	Amyema_glabra)	(Amyema_queenslandica	Benthamina_alyxifolia))	(((Tristerix_corymbosus	Nuytsia_floribunda)	(((((Tripodanthus_acutifolius	((Struthanthus_woodsonii	(Struthanthus_oerstedii	Cladocolea_gracilis))	(Oryctanthus_occidentalis	Passovia_pyrifolia)))	Ligaria_cuneifolia)	((Atkinsonia_ligustrina	((Alepis_flavida	Peraxilla_tetrapetala)	(Decaisnina_triflora	((Loxanthera_speciosa	(Amylotheca_duthieana	Macrosolen_cochinchinensis))	Lysiana_filifolia))))	(Notanthera_heterophylla	Desmaria_mutabilis)))	Gaiadendron_punctatum)	Tupeia_antarctica))	((Loranthus_europaeus	Cecarria_obtusifolia)	(Muellerina_eucalyptoides	Ileostylus_micranthus))))	(Taxillus_chinensis	Scurrula_ferruginea)))))	Oedina_pendens)	Agelanthus_sansibarensis);
(Oncocalyx_sulfureus	((((((Globimetula_dinklagei	Phragmanthera_crassicaulis)	(Erianthemum_dregei	Emelianthe_panganensis))	Moquiniella_rubra)	((((Dactyliophora_novaeguineae	Amyema_glabra)	(Amyema_queenslandica	Benthamina_alyxifolia))	(((Tristerix_corymbosus	Nuytsia_floribunda)	(((((Tripodanthus_acutifolius	((Struthanthus_woodsonii	(Struthanthus_oerstedii	Cladocolea_gracilis))	(Oryctanthus_occidentalis	Passovia_pyrifolia)))	Ligaria_cuneifolia)	(Atkinsonia_ligustrina	(((Alepis_flavida	Peraxilla_tetrapetala)	((Macrosolen_cochinchinensis	Decaisnina_triflora)	((Amylotheca_duthieana	Loxanthera_speciosa)	Lysiana_filifolia)))	(Notanthera_heterophylla	Desmaria_mutabilis))))	Gaiadendron_punctatum)	Tupeia_antarctica))	((Loranthus_europaeus	Cecarria_obtusifolia)	(Muellerina_eucalyptoides	Ileostylus_micranthus))))	(Taxillus_chinensis	Scurrula_ferruginea)))	(Oedina_pendens	(Vanwykia_remota	Socratina_bemarivensis)))	Bakerella_sp_Nickrent_4161)	Agelanthus_sansibarensis);
(Oncocalyx_sulfureus	((((Phragmanthera_crassicaulis	((Globimetula_dinklagei	(Emelianthe_panganensis	(Oedina_pendens	Erianthemum_dregei)))	Moquiniella_rubra))	((((Dactyliophora_novaeguineae	Amyema_glabra)	(Amyema_queenslandica	Benthamina_alyxifolia))	((Muellerina_eucalyptoides	Ileostylus_micranthus)	(((((Atkinsonia_ligustrina	(((Alepis_flavida	Peraxilla_tetrapetala)	((Amylotheca_duthieana	Loxanthera_speciosa)	(Macrosolen_cochinchinensis	(Lysiana_filifolia	Decaisnina_triflora))))	(Desmaria_mutabilis	((Tripodanthus_acutifolius	((Struthanthus_woodsonii	(Struthanthus_oerstedii	Cladocolea_gracilis))	(Oryctanthus_occidentalis	Passovia_pyrifolia)))	(Ligaria_cuneifolia	(Tristerix_corymbosus	Notanthera_heterophylla))))))	Gaiadendron_punctatum)	Tupeia_antarctica)	Nuytsia_floribunda)	(Loranthus_europaeus	Cecarria_obtusifolia))))	(Taxillus_chinensis	Scurrula_ferruginea)))	(Vanwykia_remota	Socratina_bemarivensis))	Bakerella_sp_Nickrent_4161)	Agelanthus_sansibarensis);
(Oncocalyx_sulfureus	((((((Moquiniella_rubra	Phragmanthera_crassicaulis)	(Erianthemum_dregei	(Emelianthe_panganensis	Globimetula_dinklagei)))	Bakerella_sp_Nickrent_4161)	(((Amyema_queenslandica	(Benthamina_alyxifolia	(Dactyliophora_novaeguineae	Amyema_glabra)))	((Loranthus_europaeus	Cecarria_obtusifolia)	((Muellerina_eucalyptoides	Ileostylus_micranthus)	(Tupeia_antarctica	(Nuytsia_floribunda	((((Tripodanthus_acutifolius	((Cladocolea_gracilis	(Struthanthus_woodsonii	Struthanthus_oerstedii))	(Oryctanthus_occidentalis	Passovia_pyrifolia)))	(Ligaria_cuneifolia	(Desmaria_mutabilis	(Tristerix_corymbosus	Notanthera_heterophylla))))	(Atkinsonia_ligustrina	((Alepis_flavida	Peraxilla_tetrapetala)	((Amylotheca_duthieana	Loxanthera_speciosa)	(Lysiana_filifolia	(Decaisnina_triflora	Macrosolen_cochinchinensis))))))	Gaiadendron_punctatum))))))	(Taxillus_chinensis	Scurrula_ferruginea)))	(Vanwykia_remota	Socratina_bemarivensis))	Oedina_pendens)	Agelanthus_sansibarensis);
(Oncocalyx_sulfureus	((Socratina_bemarivensis	Vanwykia_remota)	((((((Muellerina_eucalyptoides	Ileostylus_micranthus)	((Cecarria_obtusifolia	Loranthus_europaeus)	(((((Desmaria_mutabilis	(((Tripodanthus_acutifolius	((Oryctanthus_occidentalis	Passovia_pyrifolia)	(Struthanthus_woodsonii	(Struthanthus_oerstedii	Cladocolea_gracilis))))	(Tristerix_corymbosus	Notanthera_heterophylla))	Ligaria_cuneifolia))	(Atkinsonia_ligustrina	((Peraxilla_tetrapetala	Alepis_flavida)	((Amylotheca_duthieana	Loxanthera_speciosa)	(Lysiana_filifolia	(Macrosolen_cochinchinensis	Decaisnina_triflora))))))	Gaiadendron_punctatum)	Tupeia_antarctica)	Nuytsia_floribunda)))	((Amyema_glabra	Dactyliophora_novaeguineae)	(Benthamina_alyxifolia	Amyema_queenslandica)))	(Taxillus_chinensis	Scurrula_ferruginea))	(((Phragmanthera_crassicaulis	(Emelianthe_panganensis	(Globimetula_dinklagei	Erianthemum_dregei)))	Moquiniella_rubra)	Oedina_pendens))	Bakerella_sp_Nickrent_4161))	Agelanthus_sansibarensis);
(Oncocalyx_sulfureus	(((Socratina_bemarivensis	Vanwykia_remota)	((((((Cecarria_obtusifolia	Loranthus_europaeus)	((((Tripodanthus_acutifolius	((Oryctanthus_occidentalis	Passovia_pyrifolia)	(Cladocolea_gracilis	(Struthanthus_woodsonii	Struthanthus_oerstedii))))	((Ligaria_cuneifolia	Desmaria_mutabilis)	Tupeia_antarctica))	(Atkinsonia_ligustrina	(((Tristerix_corymbosus	Nuytsia_floribunda)	Gaiadendron_punctatum)	((Peraxilla_tetrapetala	Alepis_flavida)	(Notanthera_heterophylla	(((Lysiana_filifolia	(Amylotheca_duthieana	Macrosolen_cochinchinensis))	Loxanthera_speciosa)	Decaisnina_triflora))))))	(Muellerina_eucalyptoides	Ileostylus_micranthus)))	(Amyema_glabra	((Dactyliophora_novaeguineae	Benthamina_alyxifolia)	Amyema_queenslandica)))	(Taxillus_chinensis	Scurrula_ferruginea))	(Erianthemum_dregei	((Phragmanthera_crassicaulis	Moquiniella_rubra)	(Emelianthe_panganensis	Globimetula_dinklagei))))	Bakerella_sp_Nickrent_4161))	Oedina_pendens)	Agelanthus_sansibarensis);
(Oncocalyx_sulfureus	((Socratina_bemarivensis	Vanwykia_remota)	((Bakerella_sp_Nickrent_4161	((((Muellerina_eucalyptoides	Ileostylus_micranthus)	((Cecarria_obtusifolia	Loranthus_europaeus)	((Tripodanthus_acutifolius	((Oryctanthus_occidentalis	Passovia_pyrifolia)	(Struthanthus_woodsonii	(Struthanthus_oerstedii	Cladocolea_gracilis))))	(((Ligaria_cuneifolia	Desmaria_mutabilis)	Tupeia_antarctica)	(Atkinsonia_ligustrina	(((Tristerix_corymbosus	Nuytsia_floribunda)	Gaiadendron_punctatum)	((Peraxilla_tetrapetala	Alepis_flavida)	(Notanthera_heterophylla	((Lysiana_filifolia	(Decaisnina_triflora	Macrosolen_cochinchinensis))	(Amylotheca_duthieana	Loxanthera_speciosa))))))))))	((Amyema_glabra	Dactyliophora_novaeguineae)	(Benthamina_alyxifolia	Amyema_queenslandica)))	(Taxillus_chinensis	Scurrula_ferruginea)))	(Moquiniella_rubra	((Globimetula_dinklagei	Phragmanthera_crassicaulis)	(Emelianthe_panganensis	(Oedina_pendens	Erianthemum_dregei))))))	Agelanthus_sansibarensis);
(Oncocalyx_sulfureus	(((Socratina_bemarivensis	Vanwykia_remota)	(((((Muellerina_eucalyptoides	Ileostylus_micranthus)	((Cecarria_obtusifolia	Loranthus_europaeus)	(((Tripodanthus_acutifolius	((Oryctanthus_occidentalis	Passovia_pyrifolia)	(Struthanthus_woodsonii	(Struthanthus_oerstedii	Cladocolea_gracilis))))	(((Tristerix_corymbosus	Notanthera_heterophylla)	Desmaria_mutabilis)	Ligaria_cuneifolia))	((Atkinsonia_ligustrina	(((Peraxilla_tetrapetala	Alepis_flavida)	(Lysiana_filifolia	((Decaisnina_triflora	Macrosolen_cochinchinensis)	(Amylotheca_duthieana	Loxanthera_speciosa))))	(Nuytsia_floribunda	Gaiadendron_punctatum)))	Tupeia_antarctica))))	((Amyema_glabra	Dactyliophora_novaeguineae)	(Benthamina_alyxifolia	Amyema_queenslandica)))	(Taxillus_chinensis	Scurrula_ferruginea))	(((Phragmanthera_crassicaulis	Moquiniella_rubra)	(Erianthemum_dregei	(Globimetula_dinklagei	Emelianthe_panganensis)))	Bakerella_sp_Nickrent_4161)))	Oedina_pendens)	Agelanthus_sansibarensis);
(Oncocalyx_sulfureus	(((Socratina_bemarivensis	Vanwykia_remota)	(Bakerella_sp_Nickrent_4161	(((((Muellerina_eucalyptoides	Ileostylus_micranthus)	((Cecarria_obtusifolia	Loranthus_europaeus)	(Tristerix_corymbosus	(Nuytsia_floribunda	((((Tripodanthus_acutifolius	((Oryctanthus_occidentalis	Passovia_pyrifolia)	(Struthanthus_woodsonii	(Struthanthus_oerstedii	Cladocolea_gracilis))))	(Ligaria_cuneifolia	Desmaria_mutabilis))	(Gaiadendron_punctatum	(Atkinsonia_ligustrina	(Notanthera_heterophylla	((Peraxilla_tetrapetala	Alepis_flavida)	((Amylotheca_duthieana	Loxanthera_speciosa)	(Lysiana_filifolia	(Decaisnina_triflora	Macrosolen_cochinchinensis))))))))	Tupeia_antarctica)))))	((Amyema_glabra	Dactyliophora_novaeguineae)	(Benthamina_alyxifolia	Amyema_queenslandica)))	(Taxillus_chinensis	Scurrula_ferruginea))	(Moquiniella_rubra	((Erianthemum_dregei	(Globimetula_dinklagei	Emelianthe_panganensis))	Phragmanthera_crassicaulis)))))	Oedina_pendens)	Agelanthus_sansibarensis);
(Oncocalyx_sulfureus	(((Socratina_bemarivensis	Vanwykia_remota)	(Bakerella_sp_Nickrent_4161	(((((Muellerina_eucalyptoides	Ileostylus_micranthus)	((Cecarria_obtusifolia	Loranthus_europaeus)	((((Tripodanthus_acutifolius	((Oryctanthus_occidentalis	Passovia_pyrifolia)	(Cladocolea_gracilis	(Struthanthus_woodsonii	Struthanthus_oerstedii))))	(Desmaria_mutabilis	((Gaiadendron_punctatum	Atkinsonia_ligustrina)	(Notanthera_heterophylla	((Peraxilla_tetrapetala	Alepis_flavida)	((Amylotheca_duthieana	Loxanthera_speciosa)	(Lysiana_filifolia	(Decaisnina_triflora	Macrosolen_cochinchinensis))))))))	(Tupeia_antarctica	(Nuytsia_floribunda	Tristerix_corymbosus)))	Ligaria_cuneifolia)))	((Amyema_glabra	Dactyliophora_novaeguineae)	(Benthamina_alyxifolia	Amyema_queenslandica)))	(Taxillus_chinensis	Scurrula_ferruginea))	(Moquiniella_rubra	((Erianthemum_dregei	(Globimetula_dinklagei	Emelianthe_panganensis))	Phragmanthera_crassicaulis)))))	Oedina_pendens)	Agelanthus_sansibarensis);
(Oncocalyx_sulfureus	(((((((Muellerina_eucalyptoides	Ileostylus_micranthus)	((Cecarria_obtusifolia	Loranthus_europaeus)	(((Desmaria_mutabilis	((Nuytsia_floribunda	(Gaiadendron_punctatum	Atkinsonia_ligustrina))	(Notanthera_heterophylla	((Peraxilla_tetrapetala	Alepis_flavida)	((Amylotheca_duthieana	Loxanthera_speciosa)	(Lysiana_filifolia	(Decaisnina_triflora	Macrosolen_cochinchinensis)))))))	(Tristerix_corymbosus	(Tupeia_antarctica	(Tripodanthus_acutifolius	((Oryctanthus_occidentalis	Passovia_pyrifolia)	(Cladocolea_gracilis	(Struthanthus_woodsonii	Struthanthus_oerstedii)))))))	Ligaria_cuneifolia)))	(Amyema_queenslandica	((Amyema_glabra	Dactyliophora_novaeguineae)	Benthamina_alyxifolia)))	(Taxillus_chinensis	Scurrula_ferruginea))	((Erianthemum_dregei	(Globimetula_dinklagei	Emelianthe_panganensis))	(Phragmanthera_crassicaulis	Moquiniella_rubra)))	(Oedina_pendens	(Socratina_bemarivensis	Vanwykia_remota)))	Bakerella_sp_Nickrent_4161)	Agelanthus_sansibarensis);
(Oncocalyx_sulfureus	(((((((Muellerina_eucalyptoides	Ileostylus_micranthus)	((Cecarria_obtusifolia	Loranthus_europaeus)	(((((Notanthera_heterophylla	(Ligaria_cuneifolia	Tristerix_corymbosus))	(Tripodanthus_acutifolius	((Oryctanthus_occidentalis	Passovia_pyrifolia)	(Cladocolea_gracilis	(Struthanthus_woodsonii	Struthanthus_oerstedii)))))	Desmaria_mutabilis)	(((Nuytsia_floribunda	Gaiadendron_punctatum)	((Peraxilla_tetrapetala	Alepis_flavida)	((Macrosolen_cochinchinensis	(Amylotheca_duthieana	Loxanthera_speciosa))	(Lysiana_filifolia	Decaisnina_triflora))))	Atkinsonia_ligustrina))	Tupeia_antarctica)))	(Amyema_queenslandica	((Amyema_glabra	Dactyliophora_novaeguineae)	Benthamina_alyxifolia)))	(Taxillus_chinensis	Scurrula_ferruginea))	(Moquiniella_rubra	(((Oedina_pendens	Erianthemum_dregei)	(Globimetula_dinklagei	Emelianthe_panganensis))	Phragmanthera_crassicaulis)))	(Socratina_bemarivensis	Vanwykia_remota))	Bakerella_sp_Nickrent_4161)	Agelanthus_sansibarensis);
(Oncocalyx_sulfureus	(((((((Muellerina_eucalyptoides	Ileostylus_micranthus)	((Cecarria_obtusifolia	Loranthus_europaeus)	(((Tupeia_antarctica	(Gaiadendron_punctatum	((Tripodanthus_acutifolius	((Oryctanthus_occidentalis	Passovia_pyrifolia)	(Struthanthus_woodsonii	(Struthanthus_oerstedii	Cladocolea_gracilis))))	(Desmaria_mutabilis	(Atkinsonia_ligustrina	((Peraxilla_tetrapetala	Alepis_flavida)	(Ligaria_cuneifolia	(Notanthera_heterophylla	((Amylotheca_duthieana	Loxanthera_speciosa)	(Lysiana_filifolia	(Decaisnina_triflora	Macrosolen_cochinchinensis)))))))))))	Tristerix_corymbosus)	Nuytsia_floribunda)))	((Amyema_glabra	Dactyliophora_novaeguineae)	(Benthamina_alyxifolia	Amyema_queenslandica)))	(Taxillus_chinensis	Scurrula_ferruginea))	(Moquiniella_rubra	(((Oedina_pendens	Erianthemum_dregei)	(Globimetula_dinklagei	Emelianthe_panganensis))	Phragmanthera_crassicaulis)))	(Socratina_bemarivensis	Vanwykia_remota))	Bakerella_sp_Nickrent_4161)	Agelanthus_sansibarensis);
(Oncocalyx_sulfureus	(((((((Muellerina_eucalyptoides	Ileostylus_micranthus)	((Cecarria_obtusifolia	Loranthus_europaeus)	(((Tristerix_corymbosus	Nuytsia_floribunda)	(((Tripodanthus_acutifolius	((Oryctanthus_occidentalis	Passovia_pyrifolia)	(Struthanthus_woodsonii	(Struthanthus_oerstedii	Cladocolea_gracilis))))	((Atkinsonia_ligustrina	Gaiadendron_punctatum)	((((Peraxilla_tetrapetala	Alepis_flavida)	((Amylotheca_duthieana	Loxanthera_speciosa)	(Lysiana_filifolia	(Decaisnina_triflora	Macrosolen_cochinchinensis))))	Notanthera_heterophylla)	Desmaria_mutabilis)))	Tupeia_antarctica))	Ligaria_cuneifolia)))	((Amyema_glabra	Dactyliophora_novaeguineae)	(Benthamina_alyxifolia	Amyema_queenslandica)))	(Taxillus_chinensis	Scurrula_ferruginea))	(Moquiniella_rubra	(((Oedina_pendens	Erianthemum_dregei)	(Globimetula_dinklagei	Emelianthe_panganensis))	Phragmanthera_crassicaulis)))	(Socratina_bemarivensis	Vanwykia_remota))	Bakerella_sp_Nickrent_4161)	Agelanthus_sansibarensis);
((((Vanwykia_remota	Socratina_bemarivensis)	((((Dactyliophora_novaeguineae	Amyema_glabra)	(Benthamina_alyxifolia	Amyema_queenslandica))	(((Muellerina_eucalyptoides	Ileostylus_micranthus)	((Cecarria_obtusifolia	Loranthus_europaeus)	(((Atkinsonia_ligustrina	Tupeia_antarctica)	(Nuytsia_floribunda	(Gaiadendron_punctatum	(((Loxanthera_speciosa	Amylotheca_duthieana)	(Macrosolen_cochinchinensis	(Decaisnina_triflora	Lysiana_filifolia)))	(Peraxilla_tetrapetala	Alepis_flavida)))))	((Ligaria_cuneifolia	((Tristerix_corymbosus	Notanthera_heterophylla)	Desmaria_mutabilis))	(Tripodanthus_acutifolius	((Oryctanthus_occidentalis	Passovia_pyrifolia)	(Cladocolea_gracilis	(Struthanthus_oerstedii	Struthanthus_woodsonii))))))))	(Scurrula_ferruginea	Taxillus_chinensis)))	(Moquiniella_rubra	(Phragmanthera_crassicaulis	((Oedina_pendens	Erianthemum_dregei)	(Globimetula_dinklagei	Emelianthe_panganensis))))))	Bakerella_sp_Nickrent_4161)	Oncocalyx_sulfureus	Agelanthus_sansibarensis);
((((((Erianthemum_dregei	(Globimetula_dinklagei	Emelianthe_panganensis))	(Moquiniella_rubra	Phragmanthera_crassicaulis))	Oedina_pendens)	((Vanwykia_remota	Socratina_bemarivensis)	((Scurrula_ferruginea	Taxillus_chinensis)	(((Amyema_queenslandica	Benthamina_alyxifolia)	(Dactyliophora_novaeguineae	Amyema_glabra))	((Muellerina_eucalyptoides	Ileostylus_micranthus)	((Cecarria_obtusifolia	Loranthus_europaeus)	(Tristerix_corymbosus	(Tupeia_antarctica	(((Notanthera_heterophylla	(Desmaria_mutabilis	Nuytsia_floribunda))	(Atkinsonia_ligustrina	(Gaiadendron_punctatum	(((Loxanthera_speciosa	Amylotheca_duthieana)	(Lysiana_filifolia	(Macrosolen_cochinchinensis	Decaisnina_triflora)))	(Peraxilla_tetrapetala	Alepis_flavida)))))	(Ligaria_cuneifolia	(Tripodanthus_acutifolius	((Oryctanthus_occidentalis	Passovia_pyrifolia)	(Cladocolea_gracilis	(Struthanthus_oerstedii	Struthanthus_woodsonii))))))))))))))	Bakerella_sp_Nickrent_4161)	Oncocalyx_sulfureus	Agelanthus_sansibarensis);
((((Vanwykia_remota	Socratina_bemarivensis)	(((Scurrula_ferruginea	Taxillus_chinensis)	(((Amyema_queenslandica	Benthamina_alyxifolia)	(Dactyliophora_novaeguineae	Amyema_glabra))	((Muellerina_eucalyptoides	Ileostylus_micranthus)	((Cecarria_obtusifolia	Loranthus_europaeus)	((Tupeia_antarctica	Tristerix_corymbosus)	(((((((Loxanthera_speciosa	Amylotheca_duthieana)	(Lysiana_filifolia	(Macrosolen_cochinchinensis	Decaisnina_triflora)))	(Peraxilla_tetrapetala	Alepis_flavida))	Atkinsonia_ligustrina)	((Desmaria_mutabilis	Ligaria_cuneifolia)	((Tripodanthus_acutifolius	(Oryctanthus_occidentalis	(Passovia_pyrifolia	(Cladocolea_gracilis	(Struthanthus_oerstedii	Struthanthus_woodsonii)))))	Notanthera_heterophylla)))	Gaiadendron_punctatum)	Nuytsia_floribunda))))))	((((Oedina_pendens	Erianthemum_dregei)	Emelianthe_panganensis)	(Globimetula_dinklagei	Phragmanthera_crassicaulis))	Moquiniella_rubra)))	Bakerella_sp_Nickrent_4161)	Oncocalyx_sulfureus	Agelanthus_sansibarensis);
(((Vanwykia_remota	Socratina_bemarivensis)	(((((Scurrula_ferruginea	Taxillus_chinensis)	(((Amyema_queenslandica	Benthamina_alyxifolia)	(Dactyliophora_novaeguineae	Amyema_glabra))	((Muellerina_eucalyptoides	Ileostylus_micranthus)	((Cecarria_obtusifolia	Loranthus_europaeus)	((((((Lysiana_filifolia	((Macrosolen_cochinchinensis	Decaisnina_triflora)	(Loxanthera_speciosa	Amylotheca_duthieana)))	(Peraxilla_tetrapetala	Alepis_flavida))	(Gaiadendron_punctatum	(Tristerix_corymbosus	Nuytsia_floribunda)))	Atkinsonia_ligustrina)	((Desmaria_mutabilis	Notanthera_heterophylla)	(Ligaria_cuneifolia	(Tripodanthus_acutifolius	(Oryctanthus_occidentalis	(Passovia_pyrifolia	(Cladocolea_gracilis	(Struthanthus_oerstedii	Struthanthus_woodsonii))))))))	Tupeia_antarctica)))))	(((Erianthemum_dregei	(Emelianthe_panganensis	Globimetula_dinklagei))	Phragmanthera_crassicaulis)	Moquiniella_rubra))	Bakerella_sp_Nickrent_4161)	Oedina_pendens))	Oncocalyx_sulfureus	Agelanthus_sansibarensis);
((((((Scurrula_ferruginea	Taxillus_chinensis)	(((Amyema_queenslandica	Benthamina_alyxifolia)	(Dactyliophora_novaeguineae	Amyema_glabra))	((Muellerina_eucalyptoides	Ileostylus_micranthus)	((Cecarria_obtusifolia	Loranthus_europaeus)	((((((((Loxanthera_speciosa	Amylotheca_duthieana)	Macrosolen_cochinchinensis)	(Lysiana_filifolia	Decaisnina_triflora))	(Peraxilla_tetrapetala	Alepis_flavida))	(Gaiadendron_punctatum	Nuytsia_floribunda))	Atkinsonia_ligustrina)	((Tupeia_antarctica	(Notanthera_heterophylla	(Tristerix_corymbosus	Desmaria_mutabilis)))	((Passovia_pyrifolia	(Struthanthus_woodsonii	(Cladocolea_gracilis	Struthanthus_oerstedii)))	(Tripodanthus_acutifolius	Oryctanthus_occidentalis))))	Ligaria_cuneifolia)))))	((Erianthemum_dregei	(Emelianthe_panganensis	Globimetula_dinklagei))	(Phragmanthera_crassicaulis	Moquiniella_rubra)))	(Oedina_pendens	(Vanwykia_remota	Socratina_bemarivensis)))	Bakerella_sp_Nickrent_4161)	Oncocalyx_sulfureus	Agelanthus_sansibarensis);
((((((Scurrula_ferruginea	Taxillus_chinensis)	(((Amyema_queenslandica	Benthamina_alyxifolia)	(Dactyliophora_novaeguineae	Amyema_glabra))	((Muellerina_eucalyptoides	Ileostylus_micranthus)	((Cecarria_obtusifolia	Loranthus_europaeus)	((((Tristerix_corymbosus	Nuytsia_floribunda)	(((Atkinsonia_ligustrina	((Notanthera_heterophylla	(((Loxanthera_speciosa	Amylotheca_duthieana)	(Lysiana_filifolia	(Decaisnina_triflora	Macrosolen_cochinchinensis)))	(Peraxilla_tetrapetala	Alepis_flavida)))	Gaiadendron_punctatum))	Desmaria_mutabilis)	(((Oryctanthus_occidentalis	Passovia_pyrifolia)	(Struthanthus_woodsonii	(Cladocolea_gracilis	Struthanthus_oerstedii)))	Tripodanthus_acutifolius)))	Tupeia_antarctica)	Ligaria_cuneifolia)))))	(Moquiniella_rubra	((Erianthemum_dregei	(Emelianthe_panganensis	Globimetula_dinklagei))	Phragmanthera_crassicaulis)))	(Oedina_pendens	(Vanwykia_remota	Socratina_bemarivensis)))	Bakerella_sp_Nickrent_4161)	Oncocalyx_sulfureus	Agelanthus_sansibarensis);
((((((Scurrula_ferruginea	Taxillus_chinensis)	((Amyema_queenslandica	(Benthamina_alyxifolia	(Dactyliophora_novaeguineae	Amyema_glabra)))	((Muellerina_eucalyptoides	Ileostylus_micranthus)	((Cecarria_obtusifolia	Loranthus_europaeus)	(((Ligaria_cuneifolia	(((Oryctanthus_occidentalis	Passovia_pyrifolia)	(Cladocolea_gracilis	(Struthanthus_oerstedii	Struthanthus_woodsonii)))	Tripodanthus_acutifolius))	(Tupeia_antarctica	((Atkinsonia_ligustrina	((Notanthera_heterophylla	(((Loxanthera_speciosa	Amylotheca_duthieana)	(Lysiana_filifolia	(Decaisnina_triflora	Macrosolen_cochinchinensis)))	(Peraxilla_tetrapetala	Alepis_flavida)))	Gaiadendron_punctatum))	(Nuytsia_floribunda	Desmaria_mutabilis))))	Tristerix_corymbosus)))))	(Oedina_pendens	(((Erianthemum_dregei	Emelianthe_panganensis)	(Globimetula_dinklagei	Phragmanthera_crassicaulis))	Moquiniella_rubra)))	(Vanwykia_remota	Socratina_bemarivensis))	Bakerella_sp_Nickrent_4161)	Oncocalyx_sulfureus	Agelanthus_sansibarensis);
((((Oedina_pendens	(((Scurrula_ferruginea	Taxillus_chinensis)	(((Dactyliophora_novaeguineae	Amyema_glabra)	(Amyema_queenslandica	Benthamina_alyxifolia))	((Muellerina_eucalyptoides	Ileostylus_micranthus)	((Cecarria_obtusifolia	Loranthus_europaeus)	(((((Oryctanthus_occidentalis	Passovia_pyrifolia)	(Cladocolea_gracilis	(Struthanthus_oerstedii	Struthanthus_woodsonii)))	Tripodanthus_acutifolius)	((Tristerix_corymbosus	Tupeia_antarctica)	(((Notanthera_heterophylla	(((Loxanthera_speciosa	Amylotheca_duthieana)	(Lysiana_filifolia	(Decaisnina_triflora	Macrosolen_cochinchinensis)))	(Peraxilla_tetrapetala	Alepis_flavida)))	(Gaiadendron_punctatum	Atkinsonia_ligustrina))	(Nuytsia_floribunda	Desmaria_mutabilis))))	Ligaria_cuneifolia)))))	(((Emelianthe_panganensis	Globimetula_dinklagei)	(Phragmanthera_crassicaulis	Erianthemum_dregei))	Moquiniella_rubra)))	(Vanwykia_remota	Socratina_bemarivensis))	Bakerella_sp_Nickrent_4161)	Oncocalyx_sulfureus	Agelanthus_sansibarensis);
(((((Moquiniella_rubra	(((Emelianthe_panganensis	Globimetula_dinklagei)	(Oedina_pendens	Erianthemum_dregei))	Phragmanthera_crassicaulis))	((Scurrula_ferruginea	Taxillus_chinensis)	(((Dactyliophora_novaeguineae	Amyema_glabra)	(Amyema_queenslandica	Benthamina_alyxifolia))	((Muellerina_eucalyptoides	Ileostylus_micranthus)	((Cecarria_obtusifolia	Loranthus_europaeus)	(((Atkinsonia_ligustrina	Gaiadendron_punctatum)	Nuytsia_floribunda)	(((((Tristerix_corymbosus	Ligaria_cuneifolia)	Desmaria_mutabilis)	(((Oryctanthus_occidentalis	Passovia_pyrifolia)	(Struthanthus_woodsonii	(Cladocolea_gracilis	Struthanthus_oerstedii)))	Tripodanthus_acutifolius))	Tupeia_antarctica)	((Peraxilla_tetrapetala	Alepis_flavida)	(Notanthera_heterophylla	((((Loxanthera_speciosa	Amylotheca_duthieana)	Macrosolen_cochinchinensis)	Lysiana_filifolia)	Decaisnina_triflora))))))))))	(Vanwykia_remota	Socratina_bemarivensis))	Bakerella_sp_Nickrent_4161)	Oncocalyx_sulfureus	Agelanthus_sansibarensis);
(((((Moquiniella_rubra	(((Emelianthe_panganensis	Globimetula_dinklagei)	Erianthemum_dregei)	Phragmanthera_crassicaulis))	((Scurrula_ferruginea	Taxillus_chinensis)	(((Dactyliophora_novaeguineae	Amyema_glabra)	(Amyema_queenslandica	Benthamina_alyxifolia))	((Muellerina_eucalyptoides	Ileostylus_micranthus)	((Cecarria_obtusifolia	Loranthus_europaeus)	(((Tupeia_antarctica	(((((Oryctanthus_occidentalis	Passovia_pyrifolia)	(Struthanthus_woodsonii	(Cladocolea_gracilis	Struthanthus_oerstedii)))	Tripodanthus_acutifolius)	(Desmaria_mutabilis	Nuytsia_floribunda))	(Tristerix_corymbosus	(Gaiadendron_punctatum	(Notanthera_heterophylla	((Peraxilla_tetrapetala	Alepis_flavida)	(Decaisnina_triflora	(((Loxanthera_speciosa	Amylotheca_duthieana)	Macrosolen_cochinchinensis)	Lysiana_filifolia))))))))	Atkinsonia_ligustrina)	Ligaria_cuneifolia))))))	(Oedina_pendens	(Vanwykia_remota	Socratina_bemarivensis)))	Bakerella_sp_Nickrent_4161)	Oncocalyx_sulfureus	Agelanthus_sansibarensis);
(Oncocalyx_sulfureus	(((Socratina_bemarivensis	Vanwykia_remota)	((((Erianthemum_dregei	(Globimetula_dinklagei	Emelianthe_panganensis))	(Phragmanthera_crassicaulis	Moquiniella_rubra))	((((Amyema_glabra	Amyema_queenslandica)	(Dactyliophora_novaeguineae	Benthamina_alyxifolia))	(((Nuytsia_floribunda	((((Desmaria_mutabilis	(Ligaria_cuneifolia	(Tripodanthus_acutifolius	((Struthanthus_woodsonii	(Cladocolea_gracilis	Struthanthus_oerstedii))	(Oryctanthus_occidentalis	Passovia_pyrifolia)))))	(Atkinsonia_ligustrina	((Alepis_flavida	Peraxilla_tetrapetala)	(Notanthera_heterophylla	((Loxanthera_speciosa	(Amylotheca_duthieana	Macrosolen_cochinchinensis))	(Lysiana_filifolia	Decaisnina_triflora))))))	Gaiadendron_punctatum)	Tupeia_antarctica))	Tristerix_corymbosus)	((Cecarria_obtusifolia	Loranthus_europaeus)	(Ileostylus_micranthus	Muellerina_eucalyptoides))))	(Taxillus_chinensis	Scurrula_ferruginea)))	Oedina_pendens))	Bakerella_sp_Nickrent_4161)	Agelanthus_sansibarensis);
(Oncocalyx_sulfureus	(((Socratina_bemarivensis	Vanwykia_remota)	((((Erianthemum_dregei	(Globimetula_dinklagei	Emelianthe_panganensis))	(Phragmanthera_crassicaulis	Moquiniella_rubra))	((((Amyema_glabra	Dactyliophora_novaeguineae)	(Benthamina_alyxifolia	Amyema_queenslandica))	((Nuytsia_floribunda	((((((Notanthera_heterophylla	Tristerix_corymbosus)	(Ligaria_cuneifolia	Desmaria_mutabilis))	(Tripodanthus_acutifolius	((Cladocolea_gracilis	(Struthanthus_oerstedii	Struthanthus_woodsonii))	(Oryctanthus_occidentalis	Passovia_pyrifolia))))	(Atkinsonia_ligustrina	((Alepis_flavida	Peraxilla_tetrapetala)	((Loxanthera_speciosa	Amylotheca_duthieana)	(Lysiana_filifolia	(Decaisnina_triflora	Macrosolen_cochinchinensis))))))	Gaiadendron_punctatum)	Tupeia_antarctica))	((Cecarria_obtusifolia	Loranthus_europaeus)	(Ileostylus_micranthus	Muellerina_eucalyptoides))))	(Taxillus_chinensis	Scurrula_ferruginea)))	Oedina_pendens))	Bakerella_sp_Nickrent_4161)	Agelanthus_sansibarensis);
(Oncocalyx_sulfureus	(((Socratina_bemarivensis	Vanwykia_remota)	((((Phragmanthera_crassicaulis	(Erianthemum_dregei	(Globimetula_dinklagei	Emelianthe_panganensis)))	Moquiniella_rubra)	((((Amyema_glabra	Dactyliophora_novaeguineae)	(Benthamina_alyxifolia	Amyema_queenslandica))	((Ileostylus_micranthus	Muellerina_eucalyptoides)	((((((Notanthera_heterophylla	Tupeia_antarctica)	Desmaria_mutabilis)	(Tripodanthus_acutifolius	((Cladocolea_gracilis	(Struthanthus_oerstedii	Struthanthus_woodsonii))	(Oryctanthus_occidentalis	Passovia_pyrifolia))))	(Atkinsonia_ligustrina	((Gaiadendron_punctatum	(Nuytsia_floribunda	Tristerix_corymbosus))	((Alepis_flavida	Peraxilla_tetrapetala)	((Macrosolen_cochinchinensis	(Loxanthera_speciosa	Amylotheca_duthieana))	(Lysiana_filifolia	Decaisnina_triflora))))))	Ligaria_cuneifolia)	(Cecarria_obtusifolia	Loranthus_europaeus))))	(Taxillus_chinensis	Scurrula_ferruginea)))	Oedina_pendens))	Bakerella_sp_Nickrent_4161)	Agelanthus_sansibarensis);
(Oncocalyx_sulfureus	((Socratina_bemarivensis	Vanwykia_remota)	(Bakerella_sp_Nickrent_4161	(((Phragmanthera_crassicaulis	((Oedina_pendens	Erianthemum_dregei)	(Globimetula_dinklagei	Emelianthe_panganensis)))	Moquiniella_rubra)	((((Amyema_glabra	Dactyliophora_novaeguineae)	(Benthamina_alyxifolia	Amyema_queenslandica))	((Ileostylus_micranthus	Muellerina_eucalyptoides)	((((Tripodanthus_acutifolius	((Cladocolea_gracilis	(Struthanthus_oerstedii	Struthanthus_woodsonii))	(Oryctanthus_occidentalis	Passovia_pyrifolia)))	Tupeia_antarctica)	((((Atkinsonia_ligustrina	((Gaiadendron_punctatum	Nuytsia_floribunda)	((Alepis_flavida	Peraxilla_tetrapetala)	((Loxanthera_speciosa	Amylotheca_duthieana)	(Lysiana_filifolia	(Decaisnina_triflora	Macrosolen_cochinchinensis))))))	(Notanthera_heterophylla	Desmaria_mutabilis))	Tristerix_corymbosus)	Ligaria_cuneifolia))	(Cecarria_obtusifolia	Loranthus_europaeus))))	(Taxillus_chinensis	Scurrula_ferruginea)))))	Agelanthus_sansibarensis);
(Oncocalyx_sulfureus	(Bakerella_sp_Nickrent_4161	(((Phragmanthera_crassicaulis	((Oedina_pendens	Erianthemum_dregei)	(Globimetula_dinklagei	Emelianthe_panganensis)))	Moquiniella_rubra)	((Socratina_bemarivensis	Vanwykia_remota)	((((Amyema_glabra	Dactyliophora_novaeguineae)	(Benthamina_alyxifolia	Amyema_queenslandica))	((Ileostylus_micranthus	Muellerina_eucalyptoides)	(((Gaiadendron_punctatum	(Tristerix_corymbosus	Nuytsia_floribunda))	((((Alepis_flavida	Peraxilla_tetrapetala)	(Notanthera_heterophylla	((Loxanthera_speciosa	Amylotheca_duthieana)	((Lysiana_filifolia	Decaisnina_triflora)	Macrosolen_cochinchinensis))))	(Atkinsonia_ligustrina	((Ligaria_cuneifolia	Desmaria_mutabilis)	(Tripodanthus_acutifolius	((Struthanthus_woodsonii	(Cladocolea_gracilis	Struthanthus_oerstedii))	(Oryctanthus_occidentalis	Passovia_pyrifolia))))))	Tupeia_antarctica))	(Cecarria_obtusifolia	Loranthus_europaeus))))	(Taxillus_chinensis	Scurrula_ferruginea)))))	Agelanthus_sansibarensis);
(Oncocalyx_sulfureus	(((Socratina_bemarivensis	Vanwykia_remota)	(Bakerella_sp_Nickrent_4161	((((Amyema_glabra	Dactyliophora_novaeguineae)	(Benthamina_alyxifolia	Amyema_queenslandica))	((Ileostylus_micranthus	Muellerina_eucalyptoides)	((((Tripodanthus_acutifolius	(Oryctanthus_occidentalis	(Passovia_pyrifolia	((Cladocolea_gracilis	Struthanthus_oerstedii)	Struthanthus_woodsonii))))	((Tristerix_corymbosus	((Nuytsia_floribunda	(Atkinsonia_ligustrina	(Gaiadendron_punctatum	((Alepis_flavida	Peraxilla_tetrapetala)	(Notanthera_heterophylla	((Loxanthera_speciosa	Amylotheca_duthieana)	(Lysiana_filifolia	(Decaisnina_triflora	Macrosolen_cochinchinensis))))))))	Desmaria_mutabilis))	Tupeia_antarctica))	Ligaria_cuneifolia)	(Cecarria_obtusifolia	Loranthus_europaeus))))	(Taxillus_chinensis	Scurrula_ferruginea))))	((((Erianthemum_dregei	Emelianthe_panganensis)	(Globimetula_dinklagei	Phragmanthera_crassicaulis))	Moquiniella_rubra)	Oedina_pendens))	Agelanthus_sansibarensis);
(Oncocalyx_sulfureus	(((Socratina_bemarivensis	Vanwykia_remota)	(((((Amyema_glabra	Dactyliophora_novaeguineae)	(Benthamina_alyxifolia	Amyema_queenslandica))	((Ileostylus_micranthus	Muellerina_eucalyptoides)	((Tupeia_antarctica	(((Notanthera_heterophylla	Desmaria_mutabilis)	(Atkinsonia_ligustrina	((Nuytsia_floribunda	Gaiadendron_punctatum)	((Alepis_flavida	Peraxilla_tetrapetala)	((Loxanthera_speciosa	Amylotheca_duthieana)	(Lysiana_filifolia	(Decaisnina_triflora	Macrosolen_cochinchinensis)))))))	((Tripodanthus_acutifolius	(((Cladocolea_gracilis	Struthanthus_oerstedii)	Struthanthus_woodsonii)	(Oryctanthus_occidentalis	Passovia_pyrifolia)))	(Tristerix_corymbosus	Ligaria_cuneifolia))))	(Cecarria_obtusifolia	Loranthus_europaeus))))	(Taxillus_chinensis	Scurrula_ferruginea))	(Moquiniella_rubra	(Phragmanthera_crassicaulis	((Oedina_pendens	Erianthemum_dregei)	(Emelianthe_panganensis	Globimetula_dinklagei))))))	Bakerella_sp_Nickrent_4161)	Agelanthus_sansibarensis);
(Oncocalyx_sulfureus	(((((Emelianthe_panganensis	(Globimetula_dinklagei	Erianthemum_dregei))	(Moquiniella_rubra	Phragmanthera_crassicaulis))	((Socratina_bemarivensis	Vanwykia_remota)	((((Amyema_glabra	Dactyliophora_novaeguineae)	(Benthamina_alyxifolia	Amyema_queenslandica))	((Ileostylus_micranthus	Muellerina_eucalyptoides)	((Tristerix_corymbosus	((((Gaiadendron_punctatum	((Alepis_flavida	Peraxilla_tetrapetala)	(Notanthera_heterophylla	((Loxanthera_speciosa	Amylotheca_duthieana)	(Lysiana_filifolia	(Decaisnina_triflora	Macrosolen_cochinchinensis))))))	(Nuytsia_floribunda	Desmaria_mutabilis))	((Tripodanthus_acutifolius	(Oryctanthus_occidentalis	(Passovia_pyrifolia	(Cladocolea_gracilis	(Struthanthus_oerstedii	Struthanthus_woodsonii)))))	Tupeia_antarctica))	(Atkinsonia_ligustrina	Ligaria_cuneifolia)))	(Cecarria_obtusifolia	Loranthus_europaeus))))	(Taxillus_chinensis	Scurrula_ferruginea))))	Oedina_pendens)	Bakerella_sp_Nickrent_4161)	Agelanthus_sansibarensis);
(Oncocalyx_sulfureus	((Socratina_bemarivensis	Vanwykia_remota)	((((((Amyema_glabra	Dactyliophora_novaeguineae)	(Benthamina_alyxifolia	Amyema_queenslandica))	((Tristerix_corymbosus	(Tupeia_antarctica	((((Nuytsia_floribunda	(Atkinsonia_ligustrina	Gaiadendron_punctatum))	(Notanthera_heterophylla	((Lysiana_filifolia	(Decaisnina_triflora	(Macrosolen_cochinchinensis	(Loxanthera_speciosa	Amylotheca_duthieana))))	(Alepis_flavida	Peraxilla_tetrapetala))))	(Desmaria_mutabilis	Ligaria_cuneifolia))	(Tripodanthus_acutifolius	((Cladocolea_gracilis	(Struthanthus_oerstedii	Struthanthus_woodsonii))	(Oryctanthus_occidentalis	Passovia_pyrifolia))))))	((Cecarria_obtusifolia	Loranthus_europaeus)	(Ileostylus_micranthus	Muellerina_eucalyptoides))))	(Taxillus_chinensis	Scurrula_ferruginea))	((Moquiniella_rubra	Phragmanthera_crassicaulis)	((Oedina_pendens	Erianthemum_dregei)	(Emelianthe_panganensis	Globimetula_dinklagei))))	Bakerella_sp_Nickrent_4161))	Agelanthus_sansibarensis);
(Oncocalyx_sulfureus	(Bakerella_sp_Nickrent_4161	(((Socratina_bemarivensis	Vanwykia_remota)	Oedina_pendens)	((((Amyema_queenslandica	((Amyema_glabra	Dactyliophora_novaeguineae)	Benthamina_alyxifolia))	((Ileostylus_micranthus	Muellerina_eucalyptoides)	(((((((Nuytsia_floribunda	Gaiadendron_punctatum)	(Notanthera_heterophylla	((((Decaisnina_triflora	Macrosolen_cochinchinensis)	(Loxanthera_speciosa	Amylotheca_duthieana))	Lysiana_filifolia)	(Alepis_flavida	Peraxilla_tetrapetala))))	Atkinsonia_ligustrina)	Desmaria_mutabilis)	((Ligaria_cuneifolia	Tristerix_corymbosus)	(Tripodanthus_acutifolius	((Cladocolea_gracilis	(Struthanthus_oerstedii	Struthanthus_woodsonii))	(Oryctanthus_occidentalis	Passovia_pyrifolia)))))	Tupeia_antarctica)	(Cecarria_obtusifolia	Loranthus_europaeus))))	(Taxillus_chinensis	Scurrula_ferruginea))	((Moquiniella_rubra	Phragmanthera_crassicaulis)	(Erianthemum_dregei	(Emelianthe_panganensis	Globimetula_dinklagei))))))	Agelanthus_sansibarensis);
(((((Phragmanthera_crassicaulis	((Oedina_pendens	Erianthemum_dregei)	(Emelianthe_panganensis	Globimetula_dinklagei)))	Moquiniella_rubra)	((Socratina_bemarivensis	Vanwykia_remota)	((Scurrula_ferruginea	Taxillus_chinensis)	(((Amyema_glabra	Dactyliophora_novaeguineae)	(Amyema_queenslandica	Benthamina_alyxifolia))	((Muellerina_eucalyptoides	Ileostylus_micranthus)	((Cecarria_obtusifolia	Loranthus_europaeus)	(((Tripodanthus_acutifolius	((Cladocolea_gracilis	(Struthanthus_oerstedii	Struthanthus_woodsonii))	(Passovia_pyrifolia	Oryctanthus_occidentalis)))	((Tristerix_corymbosus	((Notanthera_heterophylla	((Peraxilla_tetrapetala	Alepis_flavida)	((Macrosolen_cochinchinensis	(Loxanthera_speciosa	Amylotheca_duthieana))	(Lysiana_filifolia	Decaisnina_triflora))))	((Nuytsia_floribunda	Desmaria_mutabilis)	(Gaiadendron_punctatum	Atkinsonia_ligustrina))))	Tupeia_antarctica))	Ligaria_cuneifolia)))))))	Bakerella_sp_Nickrent_4161)	Oncocalyx_sulfureus	Agelanthus_sansibarensis);
((((Socratina_bemarivensis	Vanwykia_remota)	(((Scurrula_ferruginea	Taxillus_chinensis)	(((Amyema_glabra	Dactyliophora_novaeguineae)	(Amyema_queenslandica	Benthamina_alyxifolia))	((Muellerina_eucalyptoides	Ileostylus_micranthus)	((Cecarria_obtusifolia	Loranthus_europaeus)	((((Tripodanthus_acutifolius	((Struthanthus_woodsonii	(Cladocolea_gracilis	Struthanthus_oerstedii))	(Passovia_pyrifolia	Oryctanthus_occidentalis)))	(((Notanthera_heterophylla	((Peraxilla_tetrapetala	Alepis_flavida)	((Macrosolen_cochinchinensis	(Loxanthera_speciosa	Amylotheca_duthieana))	(Lysiana_filifolia	Decaisnina_triflora))))	(((Nuytsia_floribunda	Gaiadendron_punctatum)	Atkinsonia_ligustrina)	Desmaria_mutabilis))	Tupeia_antarctica))	Tristerix_corymbosus)	Ligaria_cuneifolia)))))	((Moquiniella_rubra	((Oedina_pendens	Erianthemum_dregei)	(Emelianthe_panganensis	Globimetula_dinklagei)))	Phragmanthera_crassicaulis)))	Bakerella_sp_Nickrent_4161)	Oncocalyx_sulfureus	Agelanthus_sansibarensis);
((((Socratina_bemarivensis	Vanwykia_remota)	(((Scurrula_ferruginea	Taxillus_chinensis)	(((Amyema_glabra	Dactyliophora_novaeguineae)	(Amyema_queenslandica	Benthamina_alyxifolia))	((Tupeia_antarctica	((Tripodanthus_acutifolius	((Cladocolea_gracilis	(Struthanthus_oerstedii	Struthanthus_woodsonii))	(Passovia_pyrifolia	Oryctanthus_occidentalis)))	(Tristerix_corymbosus	((Notanthera_heterophylla	(Ligaria_cuneifolia	((Peraxilla_tetrapetala	Alepis_flavida)	((Loxanthera_speciosa	Amylotheca_duthieana)	(Lysiana_filifolia	(Decaisnina_triflora	Macrosolen_cochinchinensis))))))	(((Nuytsia_floribunda	Gaiadendron_punctatum)	Atkinsonia_ligustrina)	Desmaria_mutabilis)))))	((Muellerina_eucalyptoides	Ileostylus_micranthus)	(Cecarria_obtusifolia	Loranthus_europaeus)))))	(((Oedina_pendens	Erianthemum_dregei)	(Emelianthe_panganensis	Globimetula_dinklagei))	(Phragmanthera_crassicaulis	Moquiniella_rubra))))	Bakerella_sp_Nickrent_4161)	Oncocalyx_sulfureus	Agelanthus_sansibarensis);
((((Oedina_pendens	(Socratina_bemarivensis	Vanwykia_remota))	(((Scurrula_ferruginea	Taxillus_chinensis)	(((Amyema_glabra	Dactyliophora_novaeguineae)	(Amyema_queenslandica	Benthamina_alyxifolia))	((Muellerina_eucalyptoides	Ileostylus_micranthus)	((Cecarria_obtusifolia	Loranthus_europaeus)	(((Tristerix_corymbosus	Nuytsia_floribunda)	(((((((Peraxilla_tetrapetala	Alepis_flavida)	((Loxanthera_speciosa	Amylotheca_duthieana)	(Lysiana_filifolia	(Decaisnina_triflora	Macrosolen_cochinchinensis))))	(Atkinsonia_ligustrina	Desmaria_mutabilis))	(Tripodanthus_acutifolius	((Cladocolea_gracilis	(Struthanthus_oerstedii	Struthanthus_woodsonii))	(Passovia_pyrifolia	Oryctanthus_occidentalis))))	Notanthera_heterophylla)	Gaiadendron_punctatum)	Tupeia_antarctica))	Ligaria_cuneifolia)))))	((Phragmanthera_crassicaulis	(Erianthemum_dregei	(Emelianthe_panganensis	Globimetula_dinklagei)))	Moquiniella_rubra)))	Bakerella_sp_Nickrent_4161)	Oncocalyx_sulfureus	Agelanthus_sansibarensis);
((Oedina_pendens	((Socratina_bemarivensis	Vanwykia_remota)	(Bakerella_sp_Nickrent_4161	(((Scurrula_ferruginea	Taxillus_chinensis)	(((Amyema_glabra	Dactyliophora_novaeguineae)	(Amyema_queenslandica	Benthamina_alyxifolia))	((Cecarria_obtusifolia	Loranthus_europaeus)	(((Tristerix_corymbosus	(((((Notanthera_heterophylla	((Peraxilla_tetrapetala	Alepis_flavida)	((Loxanthera_speciosa	Amylotheca_duthieana)	(Lysiana_filifolia	(Decaisnina_triflora	Macrosolen_cochinchinensis)))))	Atkinsonia_ligustrina)	Gaiadendron_punctatum)	(Nuytsia_floribunda	Desmaria_mutabilis))	((Tripodanthus_acutifolius	((Cladocolea_gracilis	(Struthanthus_oerstedii	Struthanthus_woodsonii))	(Passovia_pyrifolia	Oryctanthus_occidentalis)))	Tupeia_antarctica)))	Ligaria_cuneifolia)	(Muellerina_eucalyptoides	Ileostylus_micranthus)))))	((Phragmanthera_crassicaulis	(Erianthemum_dregei	(Emelianthe_panganensis	Globimetula_dinklagei)))	Moquiniella_rubra)))))	Oncocalyx_sulfureus	Agelanthus_sansibarensis);
((((Oedina_pendens	((((Emelianthe_panganensis	Globimetula_dinklagei)	Erianthemum_dregei)	Phragmanthera_crassicaulis)	Moquiniella_rubra))	((Socratina_bemarivensis	Vanwykia_remota)	(((Amyema_glabra	Dactyliophora_novaeguineae)	(Amyema_queenslandica	Benthamina_alyxifolia))	(((Cecarria_obtusifolia	Loranthus_europaeus)	(((Tristerix_corymbosus	Nuytsia_floribunda)	((Gaiadendron_punctatum	((Tripodanthus_acutifolius	((Struthanthus_woodsonii	(Cladocolea_gracilis	Struthanthus_oerstedii))	(Passovia_pyrifolia	Oryctanthus_occidentalis)))	((Desmaria_mutabilis	((((Peraxilla_tetrapetala	Alepis_flavida)	((Lysiana_filifolia	(Macrosolen_cochinchinensis	(Loxanthera_speciosa	Amylotheca_duthieana)))	Decaisnina_triflora))	Notanthera_heterophylla)	Atkinsonia_ligustrina))	Ligaria_cuneifolia)))	Tupeia_antarctica))	(Muellerina_eucalyptoides	Ileostylus_micranthus)))	(Scurrula_ferruginea	Taxillus_chinensis)))))	Bakerella_sp_Nickrent_4161)	Oncocalyx_sulfureus	Agelanthus_sansibarensis);
(((Oedina_pendens	((Socratina_bemarivensis	Vanwykia_remota)	((((Emelianthe_panganensis	Globimetula_dinklagei)	Erianthemum_dregei)	(Phragmanthera_crassicaulis	Moquiniella_rubra))	((Scurrula_ferruginea	Taxillus_chinensis)	(((Amyema_glabra	Dactyliophora_novaeguineae)	(Amyema_queenslandica	Benthamina_alyxifolia))	((Muellerina_eucalyptoides	Ileostylus_micranthus)	((Cecarria_obtusifolia	Loranthus_europaeus)	(((Tupeia_antarctica	((Atkinsonia_ligustrina	(Gaiadendron_punctatum	((Peraxilla_tetrapetala	Alepis_flavida)	((Macrosolen_cochinchinensis	(Loxanthera_speciosa	Amylotheca_duthieana))	(Decaisnina_triflora	Lysiana_filifolia)))))	((Tristerix_corymbosus	Notanthera_heterophylla)	(Nuytsia_floribunda	Desmaria_mutabilis))))	((Passovia_pyrifolia	Oryctanthus_occidentalis)	(Tripodanthus_acutifolius	(Cladocolea_gracilis	(Struthanthus_oerstedii	Struthanthus_woodsonii)))))	Ligaria_cuneifolia))))))))	Bakerella_sp_Nickrent_4161)	Oncocalyx_sulfureus	Agelanthus_sansibarensis);
((((Phragmanthera_crassicaulis	((Moquiniella_rubra	Globimetula_dinklagei)	(Emelianthe_panganensis	(Oedina_pendens	Erianthemum_dregei))))	(((Scurrula_ferruginea	Taxillus_chinensis)	(((Amyema_glabra	Dactyliophora_novaeguineae)	(Amyema_queenslandica	Benthamina_alyxifolia))	((Muellerina_eucalyptoides	Ileostylus_micranthus)	((Cecarria_obtusifolia	Loranthus_europaeus)	(((Tupeia_antarctica	((Atkinsonia_ligustrina	(Gaiadendron_punctatum	((Peraxilla_tetrapetala	Alepis_flavida)	(((Decaisnina_triflora	Macrosolen_cochinchinensis)	(Loxanthera_speciosa	Amylotheca_duthieana))	Lysiana_filifolia))))	((Tristerix_corymbosus	Notanthera_heterophylla)	(Nuytsia_floribunda	Desmaria_mutabilis))))	(Tripodanthus_acutifolius	((Struthanthus_woodsonii	(Cladocolea_gracilis	Struthanthus_oerstedii))	(Passovia_pyrifolia	Oryctanthus_occidentalis))))	Ligaria_cuneifolia)))))	(Socratina_bemarivensis	Vanwykia_remota)))	Bakerella_sp_Nickrent_4161)	Oncocalyx_sulfureus	Agelanthus_sansibarensis);
((Oedina_pendens	((Socratina_bemarivensis	Vanwykia_remota)	(((Moquiniella_rubra	(Phragmanthera_crassicaulis	(Erianthemum_dregei	(Globimetula_dinklagei	Emelianthe_panganensis))))	((Scurrula_ferruginea	Taxillus_chinensis)	(((Amyema_glabra	Dactyliophora_novaeguineae)	(Amyema_queenslandica	Benthamina_alyxifolia))	((Muellerina_eucalyptoides	Ileostylus_micranthus)	((Cecarria_obtusifolia	Loranthus_europaeus)	((((Tupeia_antarctica	(((Nuytsia_floribunda	Atkinsonia_ligustrina)	(Gaiadendron_punctatum	((Peraxilla_tetrapetala	Alepis_flavida)	(Notanthera_heterophylla	((Loxanthera_speciosa	Amylotheca_duthieana)	(Lysiana_filifolia	(Decaisnina_triflora	Macrosolen_cochinchinensis)))))))	Desmaria_mutabilis))	Tristerix_corymbosus)	(Tripodanthus_acutifolius	((Cladocolea_gracilis	(Struthanthus_oerstedii	Struthanthus_woodsonii))	(Passovia_pyrifolia	Oryctanthus_occidentalis))))	Ligaria_cuneifolia))))))	Bakerella_sp_Nickrent_4161)))	Oncocalyx_sulfureus	Agelanthus_sansibarensis);
((((((Oedina_pendens	Erianthemum_dregei)	(Globimetula_dinklagei	Emelianthe_panganensis))	(Moquiniella_rubra	Phragmanthera_crassicaulis))	(((Scurrula_ferruginea	Taxillus_chinensis)	(((Amyema_glabra	Dactyliophora_novaeguineae)	(Amyema_queenslandica	Benthamina_alyxifolia))	(((((Tupeia_antarctica	(((Tristerix_corymbosus	Notanthera_heterophylla)	(Nuytsia_floribunda	Desmaria_mutabilis))	(Tripodanthus_acutifolius	((Struthanthus_woodsonii	(Cladocolea_gracilis	Struthanthus_oerstedii))	(Passovia_pyrifolia	Oryctanthus_occidentalis)))))	(Gaiadendron_punctatum	((Peraxilla_tetrapetala	Alepis_flavida)	((Loxanthera_speciosa	Amylotheca_duthieana)	(Lysiana_filifolia	(Decaisnina_triflora	Macrosolen_cochinchinensis))))))	Atkinsonia_ligustrina)	Ligaria_cuneifolia)	((Muellerina_eucalyptoides	Ileostylus_micranthus)	(Cecarria_obtusifolia	Loranthus_europaeus)))))	(Socratina_bemarivensis	Vanwykia_remota)))	Bakerella_sp_Nickrent_4161)	Oncocalyx_sulfureus	Agelanthus_sansibarensis);
(Oncocalyx_sulfureus	(Bakerella_sp_Nickrent_4161	(((Oedina_pendens	(Phragmanthera_crassicaulis	(Erianthemum_dregei	(Globimetula_dinklagei	Emelianthe_panganensis))))	((Socratina_bemarivensis	Vanwykia_remota)	((Scurrula_ferruginea	Taxillus_chinensis)	(((Benthamina_alyxifolia	(Amyema_queenslandica	Amyema_glabra))	Dactyliophora_novaeguineae)	((Ileostylus_micranthus	Muellerina_eucalyptoides)	((((Tripodanthus_acutifolius	((Cladocolea_gracilis	(Struthanthus_oerstedii	Struthanthus_woodsonii))	(Oryctanthus_occidentalis	Passovia_pyrifolia)))	((Tupeia_antarctica	(Tristerix_corymbosus	Ligaria_cuneifolia))	(Desmaria_mutabilis	Notanthera_heterophylla)))	((Gaiadendron_punctatum	(Atkinsonia_ligustrina	Nuytsia_floribunda))	((Alepis_flavida	Peraxilla_tetrapetala)	((Amylotheca_duthieana	Loxanthera_speciosa)	((Decaisnina_triflora	Macrosolen_cochinchinensis)	Lysiana_filifolia)))))	(Loranthus_europaeus	Cecarria_obtusifolia)))))))	Moquiniella_rubra))	Agelanthus_sansibarensis);
(Oncocalyx_sulfureus	(Bakerella_sp_Nickrent_4161	((Socratina_bemarivensis	Vanwykia_remota)	(((Scurrula_ferruginea	Taxillus_chinensis)	(((Benthamina_alyxifolia	Amyema_queenslandica)	(Amyema_glabra	Dactyliophora_novaeguineae))	((Ileostylus_micranthus	Muellerina_eucalyptoides)	((((Gaiadendron_punctatum	(Atkinsonia_ligustrina	(((Alepis_flavida	Peraxilla_tetrapetala)	(Lysiana_filifolia	((Amylotheca_duthieana	Loxanthera_speciosa)	(Decaisnina_triflora	Macrosolen_cochinchinensis))))	(Desmaria_mutabilis	((Ligaria_cuneifolia	(Notanthera_heterophylla	Tristerix_corymbosus))	(Tripodanthus_acutifolius	((Cladocolea_gracilis	(Struthanthus_oerstedii	Struthanthus_woodsonii))	(Oryctanthus_occidentalis	Passovia_pyrifolia))))))))	Tupeia_antarctica)	Nuytsia_floribunda)	(Loranthus_europaeus	Cecarria_obtusifolia)))))	(Moquiniella_rubra	(Phragmanthera_crassicaulis	((Oedina_pendens	Erianthemum_dregei)	(Globimetula_dinklagei	Emelianthe_panganensis)))))))	Agelanthus_sansibarensis);
(Oncocalyx_sulfureus	(Bakerella_sp_Nickrent_4161	((Socratina_bemarivensis	Vanwykia_remota)	((((Scurrula_ferruginea	Taxillus_chinensis)	(((Benthamina_alyxifolia	Amyema_queenslandica)	(Amyema_glabra	Dactyliophora_novaeguineae))	((Ileostylus_micranthus	Muellerina_eucalyptoides)	(((Tupeia_antarctica	((Ligaria_cuneifolia	Tristerix_corymbosus)	(Tripodanthus_acutifolius	((Struthanthus_woodsonii	(Cladocolea_gracilis	Struthanthus_oerstedii))	(Oryctanthus_occidentalis	Passovia_pyrifolia)))))	(((Nuytsia_floribunda	(Gaiadendron_punctatum	Atkinsonia_ligustrina))	Desmaria_mutabilis)	(Notanthera_heterophylla	((Alepis_flavida	Peraxilla_tetrapetala)	((Amylotheca_duthieana	Loxanthera_speciosa)	(Macrosolen_cochinchinensis	(Decaisnina_triflora	Lysiana_filifolia)))))))	(Loranthus_europaeus	Cecarria_obtusifolia)))))	(Moquiniella_rubra	(Phragmanthera_crassicaulis	(Erianthemum_dregei	(Globimetula_dinklagei	Emelianthe_panganensis)))))	Oedina_pendens)))	Agelanthus_sansibarensis);
(Oncocalyx_sulfureus	(Oedina_pendens	((Socratina_bemarivensis	Vanwykia_remota)	(Bakerella_sp_Nickrent_4161	(((Scurrula_ferruginea	Taxillus_chinensis)	(((Benthamina_alyxifolia	Amyema_queenslandica)	(Amyema_glabra	Dactyliophora_novaeguineae))	((Ileostylus_micranthus	Muellerina_eucalyptoides)	(((Tupeia_antarctica	(Desmaria_mutabilis	((Ligaria_cuneifolia	Tristerix_corymbosus)	(Tripodanthus_acutifolius	((Struthanthus_woodsonii	(Cladocolea_gracilis	Struthanthus_oerstedii))	(Oryctanthus_occidentalis	Passovia_pyrifolia))))))	(Atkinsonia_ligustrina	((Notanthera_heterophylla	((Alepis_flavida	Peraxilla_tetrapetala)	(((Amylotheca_duthieana	Loxanthera_speciosa)	(Macrosolen_cochinchinensis	Decaisnina_triflora))	Lysiana_filifolia)))	(Nuytsia_floribunda	Gaiadendron_punctatum))))	(Loranthus_europaeus	Cecarria_obtusifolia)))))	(Moquiniella_rubra	(Phragmanthera_crassicaulis	(Erianthemum_dregei	(Globimetula_dinklagei	Emelianthe_panganensis))))))))	Agelanthus_sansibarensis);
(Oncocalyx_sulfureus	(Oedina_pendens	((Socratina_bemarivensis	Vanwykia_remota)	(Bakerella_sp_Nickrent_4161	(((Scurrula_ferruginea	Taxillus_chinensis)	(((Benthamina_alyxifolia	Amyema_queenslandica)	(Amyema_glabra	Dactyliophora_novaeguineae))	((Tupeia_antarctica	(((((Desmaria_mutabilis	Ligaria_cuneifolia)	Notanthera_heterophylla)	(Tripodanthus_acutifolius	((Struthanthus_woodsonii	(Cladocolea_gracilis	Struthanthus_oerstedii))	(Oryctanthus_occidentalis	Passovia_pyrifolia))))	(Atkinsonia_ligustrina	(((Alepis_flavida	Peraxilla_tetrapetala)	((Amylotheca_duthieana	Loxanthera_speciosa)	((Macrosolen_cochinchinensis	Decaisnina_triflora)	Lysiana_filifolia)))	(Nuytsia_floribunda	Gaiadendron_punctatum))))	Tristerix_corymbosus))	((Loranthus_europaeus	Cecarria_obtusifolia)	(Ileostylus_micranthus	Muellerina_eucalyptoides)))))	(Moquiniella_rubra	((Globimetula_dinklagei	Phragmanthera_crassicaulis)	(Erianthemum_dregei	Emelianthe_panganensis)))))))	Agelanthus_sansibarensis);
(Oncocalyx_sulfureus	((Socratina_bemarivensis	Vanwykia_remota)	(Bakerella_sp_Nickrent_4161	(((Scurrula_ferruginea	Taxillus_chinensis)	(((Benthamina_alyxifolia	Amyema_queenslandica)	(Amyema_glabra	Dactyliophora_novaeguineae))	((Ileostylus_micranthus	Muellerina_eucalyptoides)	((Tupeia_antarctica	((Gaiadendron_punctatum	(Atkinsonia_ligustrina	(((Desmaria_mutabilis	Ligaria_cuneifolia)	(Tripodanthus_acutifolius	((Cladocolea_gracilis	(Struthanthus_oerstedii	Struthanthus_woodsonii))	(Oryctanthus_occidentalis	Passovia_pyrifolia))))	((Alepis_flavida	Peraxilla_tetrapetala)	(Notanthera_heterophylla	((Amylotheca_duthieana	Loxanthera_speciosa)	((Macrosolen_cochinchinensis	Decaisnina_triflora)	Lysiana_filifolia)))))))	(Nuytsia_floribunda	Tristerix_corymbosus)))	(Loranthus_europaeus	Cecarria_obtusifolia)))))	(Moquiniella_rubra	(Phragmanthera_crassicaulis	((Oedina_pendens	Erianthemum_dregei)	(Emelianthe_panganensis	Globimetula_dinklagei)))))))	Agelanthus_sansibarensis);
(Oncocalyx_sulfureus	(Bakerella_sp_Nickrent_4161	((((Scurrula_ferruginea	Taxillus_chinensis)	((Amyema_glabra	(Dactyliophora_novaeguineae	(Benthamina_alyxifolia	Amyema_queenslandica)))	((Ileostylus_micranthus	Muellerina_eucalyptoides)	((((Tupeia_antarctica	(Gaiadendron_punctatum	(Atkinsonia_ligustrina	((Notanthera_heterophylla	((Desmaria_mutabilis	Ligaria_cuneifolia)	(Tripodanthus_acutifolius	((Cladocolea_gracilis	(Struthanthus_oerstedii	Struthanthus_woodsonii))	(Oryctanthus_occidentalis	Passovia_pyrifolia)))))	((Alepis_flavida	Peraxilla_tetrapetala)	(Macrosolen_cochinchinensis	((Lysiana_filifolia	Decaisnina_triflora)	(Amylotheca_duthieana	Loxanthera_speciosa))))))))	Tristerix_corymbosus)	Nuytsia_floribunda)	(Loranthus_europaeus	Cecarria_obtusifolia)))))	((Erianthemum_dregei	(Emelianthe_panganensis	Globimetula_dinklagei))	(Moquiniella_rubra	Phragmanthera_crassicaulis)))	(Oedina_pendens	(Socratina_bemarivensis	Vanwykia_remota))))	Agelanthus_sansibarensis);
(Oncocalyx_sulfureus	((Bakerella_sp_Nickrent_4161	((Moquiniella_rubra	(Phragmanthera_crassicaulis	((Oedina_pendens	Erianthemum_dregei)	(Emelianthe_panganensis	Globimetula_dinklagei))))	((Scurrula_ferruginea	Taxillus_chinensis)	(((Benthamina_alyxifolia	Amyema_queenslandica)	(Amyema_glabra	Dactyliophora_novaeguineae))	((Loranthus_europaeus	Cecarria_obtusifolia)	((Ileostylus_micranthus	Muellerina_eucalyptoides)	(((Tupeia_antarctica	(Ligaria_cuneifolia	((Tripodanthus_acutifolius	((Struthanthus_woodsonii	(Cladocolea_gracilis	Struthanthus_oerstedii))	(Oryctanthus_occidentalis	Passovia_pyrifolia)))	(Desmaria_mutabilis	((Notanthera_heterophylla	((Alepis_flavida	Peraxilla_tetrapetala)	((Lysiana_filifolia	(Macrosolen_cochinchinensis	Decaisnina_triflora))	(Amylotheca_duthieana	Loxanthera_speciosa))))	(Gaiadendron_punctatum	Atkinsonia_ligustrina))))))	Tristerix_corymbosus)	Nuytsia_floribunda)))))))	(Socratina_bemarivensis	Vanwykia_remota))	Agelanthus_sansibarensis);
(Oncocalyx_sulfureus	(Bakerella_sp_Nickrent_4161	(((Erianthemum_dregei	((Emelianthe_panganensis	Globimetula_dinklagei)	(Moquiniella_rubra	Phragmanthera_crassicaulis)))	Oedina_pendens)	((Socratina_bemarivensis	Vanwykia_remota)	((Scurrula_ferruginea	Taxillus_chinensis)	(((Benthamina_alyxifolia	Amyema_queenslandica)	(Amyema_glabra	Dactyliophora_novaeguineae))	((Ileostylus_micranthus	Muellerina_eucalyptoides)	(((((Atkinsonia_ligustrina	((Tripodanthus_acutifolius	((Cladocolea_gracilis	(Struthanthus_oerstedii	Struthanthus_woodsonii))	(Oryctanthus_occidentalis	Passovia_pyrifolia)))	(Notanthera_heterophylla	(Desmaria_mutabilis	(Tristerix_corymbosus	Ligaria_cuneifolia)))))	(((Alepis_flavida	Peraxilla_tetrapetala)	((Lysiana_filifolia	(Macrosolen_cochinchinensis	Decaisnina_triflora))	(Amylotheca_duthieana	Loxanthera_speciosa)))	Gaiadendron_punctatum))	Tupeia_antarctica)	Nuytsia_floribunda)	(Loranthus_europaeus	Cecarria_obtusifolia))))))))	Agelanthus_sansibarensis);
(Oncocalyx_sulfureus	(((Socratina_bemarivensis	Vanwykia_remota)	((((Scurrula_ferruginea	Taxillus_chinensis)	(((Benthamina_alyxifolia	Amyema_queenslandica)	(Amyema_glabra	Dactyliophora_novaeguineae))	((Ileostylus_micranthus	Muellerina_eucalyptoides)	(((Nuytsia_floribunda	(Gaiadendron_punctatum	(Tupeia_antarctica	((Ligaria_cuneifolia	(Tripodanthus_acutifolius	((Struthanthus_woodsonii	(Cladocolea_gracilis	Struthanthus_oerstedii))	(Oryctanthus_occidentalis	Passovia_pyrifolia))))	((Desmaria_mutabilis	(Notanthera_heterophylla	((Alepis_flavida	Peraxilla_tetrapetala)	((Lysiana_filifolia	(Macrosolen_cochinchinensis	Decaisnina_triflora))	(Amylotheca_duthieana	Loxanthera_speciosa)))))	Atkinsonia_ligustrina)))))	Tristerix_corymbosus)	(Loranthus_europaeus	Cecarria_obtusifolia)))))	((Phragmanthera_crassicaulis	(Erianthemum_dregei	(Emelianthe_panganensis	Globimetula_dinklagei)))	Moquiniella_rubra))	Bakerella_sp_Nickrent_4161))	Oedina_pendens)	Agelanthus_sansibarensis);
((((((((Ileostylus_micranthus	Muellerina_eucalyptoides)	(((((Nuytsia_floribunda	Tristerix_corymbosus)	((Gaiadendron_punctatum	((Notanthera_heterophylla	((Peraxilla_tetrapetala	Alepis_flavida)	(Lysiana_filifolia	((Decaisnina_triflora	Macrosolen_cochinchinensis)	(Loxanthera_speciosa	Amylotheca_duthieana)))))	(Desmaria_mutabilis	Atkinsonia_ligustrina)))	(Tripodanthus_acutifolius	(Oryctanthus_occidentalis	((Cladocolea_gracilis	(Struthanthus_woodsonii	Struthanthus_oerstedii))	Passovia_pyrifolia)))))	Tupeia_antarctica)	Ligaria_cuneifolia)	(Cecarria_obtusifolia	Loranthus_europaeus)))	((Dactyliophora_novaeguineae	Amyema_glabra)	(Amyema_queenslandica	Benthamina_alyxifolia)))	(Scurrula_ferruginea	Taxillus_chinensis))	(Moquiniella_rubra	(Phragmanthera_crassicaulis	((Emelianthe_panganensis	Globimetula_dinklagei)	(Oedina_pendens	Erianthemum_dregei)))))	(Socratina_bemarivensis	Vanwykia_remota))	Bakerella_sp_Nickrent_4161)	Oncocalyx_sulfureus	Agelanthus_sansibarensis);
(((Socratina_bemarivensis	Vanwykia_remota)	(Bakerella_sp_Nickrent_4161	(((((Ileostylus_micranthus	Muellerina_eucalyptoides)	(((Nuytsia_floribunda	(((((Peraxilla_tetrapetala	Alepis_flavida)	(((Lysiana_filifolia	(Macrosolen_cochinchinensis	Decaisnina_triflora))	(Loxanthera_speciosa	Amylotheca_duthieana))	Notanthera_heterophylla))	(Desmaria_mutabilis	Atkinsonia_ligustrina))	((Tripodanthus_acutifolius	(Oryctanthus_occidentalis	((Cladocolea_gracilis	(Struthanthus_woodsonii	Struthanthus_oerstedii))	Passovia_pyrifolia)))	Ligaria_cuneifolia))	Gaiadendron_punctatum))	(Tristerix_corymbosus	Tupeia_antarctica))	(Cecarria_obtusifolia	Loranthus_europaeus)))	((Dactyliophora_novaeguineae	Amyema_glabra)	(Amyema_queenslandica	Benthamina_alyxifolia)))	(Scurrula_ferruginea	Taxillus_chinensis))	(((Emelianthe_panganensis	Globimetula_dinklagei)	(Oedina_pendens	Erianthemum_dregei))	(Moquiniella_rubra	Phragmanthera_crassicaulis)))))	Oncocalyx_sulfureus	Agelanthus_sansibarensis);
((Bakerella_sp_Nickrent_4161	((Socratina_bemarivensis	(Vanwykia_remota	((((Ileostylus_micranthus	Muellerina_eucalyptoides)	((((((Atkinsonia_ligustrina	(((Peraxilla_tetrapetala	Alepis_flavida)	(((Loxanthera_speciosa	Amylotheca_duthieana)	((Lysiana_filifolia	Decaisnina_triflora)	Macrosolen_cochinchinensis))	Notanthera_heterophylla))	Gaiadendron_punctatum))	(Tristerix_corymbosus	(Desmaria_mutabilis	Nuytsia_floribunda)))	Tupeia_antarctica)	(Tripodanthus_acutifolius	((Cladocolea_gracilis	(Struthanthus_woodsonii	Struthanthus_oerstedii))	(Passovia_pyrifolia	Oryctanthus_occidentalis))))	Ligaria_cuneifolia)	(Cecarria_obtusifolia	Loranthus_europaeus)))	((Dactyliophora_novaeguineae	Amyema_glabra)	(Amyema_queenslandica	Benthamina_alyxifolia)))	(Scurrula_ferruginea	Taxillus_chinensis))))	(Moquiniella_rubra	(Phragmanthera_crassicaulis	((Emelianthe_panganensis	Globimetula_dinklagei)	(Oedina_pendens	Erianthemum_dregei))))))	Oncocalyx_sulfureus	Agelanthus_sansibarensis);
((Bakerella_sp_Nickrent_4161	((((Phragmanthera_crassicaulis	Moquiniella_rubra)	((Emelianthe_panganensis	Globimetula_dinklagei)	Erianthemum_dregei))	((((Cecarria_obtusifolia	Loranthus_europaeus)	((Ileostylus_micranthus	Muellerina_eucalyptoides)	(((((Tripodanthus_acutifolius	((Cladocolea_gracilis	(Struthanthus_woodsonii	Struthanthus_oerstedii))	(Passovia_pyrifolia	Oryctanthus_occidentalis)))	((Atkinsonia_ligustrina	((Notanthera_heterophylla	((Peraxilla_tetrapetala	Alepis_flavida)	((Lysiana_filifolia	Decaisnina_triflora)	(Macrosolen_cochinchinensis	(Loxanthera_speciosa	Amylotheca_duthieana)))))	Desmaria_mutabilis))	Gaiadendron_punctatum))	Tupeia_antarctica)	(Tristerix_corymbosus	Nuytsia_floribunda))	Ligaria_cuneifolia)))	((Dactyliophora_novaeguineae	Amyema_glabra)	(Amyema_queenslandica	Benthamina_alyxifolia)))	(Scurrula_ferruginea	Taxillus_chinensis)))	(Oedina_pendens	(Socratina_bemarivensis	Vanwykia_remota))))	Oncocalyx_sulfureus	Agelanthus_sansibarensis);
((Bakerella_sp_Nickrent_4161	(((((Globimetula_dinklagei	Phragmanthera_crassicaulis)	Moquiniella_rubra)	(Emelianthe_panganensis	Erianthemum_dregei))	((((Ileostylus_micranthus	Muellerina_eucalyptoides)	(((((Nuytsia_floribunda	Desmaria_mutabilis)	((Atkinsonia_ligustrina	(Notanthera_heterophylla	((Peraxilla_tetrapetala	Alepis_flavida)	((Lysiana_filifolia	Decaisnina_triflora)	(Macrosolen_cochinchinensis	(Loxanthera_speciosa	Amylotheca_duthieana))))))	Gaiadendron_punctatum))	(Ligaria_cuneifolia	(Tripodanthus_acutifolius	((Struthanthus_woodsonii	(Struthanthus_oerstedii	Cladocolea_gracilis))	(Passovia_pyrifolia	Oryctanthus_occidentalis)))))	(Tristerix_corymbosus	Tupeia_antarctica))	(Cecarria_obtusifolia	Loranthus_europaeus)))	(Amyema_queenslandica	(Benthamina_alyxifolia	(Dactyliophora_novaeguineae	Amyema_glabra))))	(Scurrula_ferruginea	Taxillus_chinensis)))	(Oedina_pendens	(Socratina_bemarivensis	Vanwykia_remota))))	Oncocalyx_sulfureus	Agelanthus_sansibarensis);
((Oedina_pendens	((Socratina_bemarivensis	Vanwykia_remota)	(Bakerella_sp_Nickrent_4161	(((Phragmanthera_crassicaulis	((Emelianthe_panganensis	Globimetula_dinklagei)	Erianthemum_dregei))	Moquiniella_rubra)	((((Cecarria_obtusifolia	Loranthus_europaeus)	((Ileostylus_micranthus	Muellerina_eucalyptoides)	(((Tripodanthus_acutifolius	((Cladocolea_gracilis	(Struthanthus_woodsonii	Struthanthus_oerstedii))	(Passovia_pyrifolia	Oryctanthus_occidentalis)))	((Tristerix_corymbosus	Tupeia_antarctica)	(Desmaria_mutabilis	((Notanthera_heterophylla	((Peraxilla_tetrapetala	Alepis_flavida)	(Decaisnina_triflora	((Lysiana_filifolia	Macrosolen_cochinchinensis)	(Loxanthera_speciosa	Amylotheca_duthieana)))))	(Nuytsia_floribunda	(Gaiadendron_punctatum	Atkinsonia_ligustrina))))))	Ligaria_cuneifolia)))	((Dactyliophora_novaeguineae	Amyema_glabra)	(Amyema_queenslandica	Benthamina_alyxifolia)))	(Scurrula_ferruginea	Taxillus_chinensis))))))	Oncocalyx_sulfureus	Agelanthus_sansibarensis);
((((Socratina_bemarivensis	Vanwykia_remota)	((Phragmanthera_crassicaulis	(((Emelianthe_panganensis	Globimetula_dinklagei)	Erianthemum_dregei)	Moquiniella_rubra))	((Oedina_pendens	(((Cecarria_obtusifolia	Loranthus_europaeus)	((Ileostylus_micranthus	Muellerina_eucalyptoides)	(((Ligaria_cuneifolia	(((Notanthera_heterophylla	Desmaria_mutabilis)	((((Peraxilla_tetrapetala	Alepis_flavida)	(Lysiana_filifolia	(Decaisnina_triflora	(Macrosolen_cochinchinensis	(Loxanthera_speciosa	Amylotheca_duthieana)))))	(Nuytsia_floribunda	Gaiadendron_punctatum))	Atkinsonia_ligustrina))	(Tripodanthus_acutifolius	((Cladocolea_gracilis	(Struthanthus_woodsonii	Struthanthus_oerstedii))	(Passovia_pyrifolia	Oryctanthus_occidentalis)))))	Tristerix_corymbosus)	Tupeia_antarctica)))	((Dactyliophora_novaeguineae	Amyema_glabra)	(Amyema_queenslandica	Benthamina_alyxifolia))))	(Scurrula_ferruginea	Taxillus_chinensis))))	Bakerella_sp_Nickrent_4161)	Oncocalyx_sulfureus	Agelanthus_sansibarensis);
((Socratina_bemarivensis	((((Bakerella_sp_Nickrent_4161	Vanwykia_remota)	Oedina_pendens)	((((Ileostylus_micranthus	Muellerina_eucalyptoides)	((((Tripodanthus_acutifolius	((Struthanthus_woodsonii	(Struthanthus_oerstedii	Cladocolea_gracilis))	(Passovia_pyrifolia	Oryctanthus_occidentalis)))	(((Notanthera_heterophylla	Tristerix_corymbosus)	(Nuytsia_floribunda	Desmaria_mutabilis))	(Tupeia_antarctica	((((Peraxilla_tetrapetala	Alepis_flavida)	((Loxanthera_speciosa	Amylotheca_duthieana)	((Decaisnina_triflora	Macrosolen_cochinchinensis)	Lysiana_filifolia)))	Gaiadendron_punctatum)	Atkinsonia_ligustrina))))	Ligaria_cuneifolia)	(Cecarria_obtusifolia	Loranthus_europaeus)))	((Dactyliophora_novaeguineae	Amyema_glabra)	(Amyema_queenslandica	Benthamina_alyxifolia)))	(Scurrula_ferruginea	Taxillus_chinensis)))	((Phragmanthera_crassicaulis	((Emelianthe_panganensis	Globimetula_dinklagei)	Erianthemum_dregei))	Moquiniella_rubra)))	Oncocalyx_sulfureus	Agelanthus_sansibarensis);
((Bakerella_sp_Nickrent_4161	((Socratina_bemarivensis	Vanwykia_remota)	(Oedina_pendens	(((((Ileostylus_micranthus	Muellerina_eucalyptoides)	((((Tripodanthus_acutifolius	((Cladocolea_gracilis	(Struthanthus_woodsonii	Struthanthus_oerstedii))	(Passovia_pyrifolia	Oryctanthus_occidentalis)))	(((Notanthera_heterophylla	((Peraxilla_tetrapetala	Alepis_flavida)	((Loxanthera_speciosa	Amylotheca_duthieana)	((Decaisnina_triflora	Macrosolen_cochinchinensis)	Lysiana_filifolia))))	((Gaiadendron_punctatum	(Atkinsonia_ligustrina	Nuytsia_floribunda))	Desmaria_mutabilis))	(Tupeia_antarctica	Tristerix_corymbosus)))	Ligaria_cuneifolia)	(Cecarria_obtusifolia	Loranthus_europaeus)))	((Dactyliophora_novaeguineae	Amyema_glabra)	(Amyema_queenslandica	Benthamina_alyxifolia)))	(Scurrula_ferruginea	Taxillus_chinensis))	(((Emelianthe_panganensis	Globimetula_dinklagei)	Erianthemum_dregei)	(Moquiniella_rubra	Phragmanthera_crassicaulis))))))	Oncocalyx_sulfureus	Agelanthus_sansibarensis);
(((Socratina_bemarivensis	Vanwykia_remota)	(Bakerella_sp_Nickrent_4161	(((((Ileostylus_micranthus	Muellerina_eucalyptoides)	(((Tripodanthus_acutifolius	((Cladocolea_gracilis	(Struthanthus_woodsonii	Struthanthus_oerstedii))	(Passovia_pyrifolia	Oryctanthus_occidentalis)))	(((Notanthera_heterophylla	Desmaria_mutabilis)	((Gaiadendron_punctatum	(Nuytsia_floribunda	((Peraxilla_tetrapetala	Alepis_flavida)	((Loxanthera_speciosa	Amylotheca_duthieana)	((Decaisnina_triflora	Macrosolen_cochinchinensis)	Lysiana_filifolia)))))	Atkinsonia_ligustrina))	(Ligaria_cuneifolia	(Tupeia_antarctica	Tristerix_corymbosus))))	(Cecarria_obtusifolia	Loranthus_europaeus)))	((Dactyliophora_novaeguineae	Amyema_glabra)	(Amyema_queenslandica	Benthamina_alyxifolia)))	(Scurrula_ferruginea	Taxillus_chinensis))	(Moquiniella_rubra	((Globimetula_dinklagei	Phragmanthera_crassicaulis)	(Emelianthe_panganensis	(Oedina_pendens	Erianthemum_dregei)))))))	Oncocalyx_sulfureus	Agelanthus_sansibarensis);
((((Socratina_bemarivensis	Vanwykia_remota)	((((((Ileostylus_micranthus	Muellerina_eucalyptoides)	((Cecarria_obtusifolia	Loranthus_europaeus)	((((Peraxilla_tetrapetala	Alepis_flavida)	((Amylotheca_duthieana	Loxanthera_speciosa)	(Lysiana_filifolia	(Macrosolen_cochinchinensis	Decaisnina_triflora))))	(Gaiadendron_punctatum	Atkinsonia_ligustrina))	(Tupeia_antarctica	(Ligaria_cuneifolia	(((Nuytsia_floribunda	Tristerix_corymbosus)	(Desmaria_mutabilis	Notanthera_heterophylla))	(Tripodanthus_acutifolius	((Passovia_pyrifolia	Oryctanthus_occidentalis)	(Cladocolea_gracilis	(Struthanthus_oerstedii	Struthanthus_woodsonii))))))))))	((Amyema_glabra	Dactyliophora_novaeguineae)	(Benthamina_alyxifolia	Amyema_queenslandica)))	(Scurrula_ferruginea	Taxillus_chinensis))	(Moquiniella_rubra	((Erianthemum_dregei	(Emelianthe_panganensis	Globimetula_dinklagei))	Phragmanthera_crassicaulis)))	Oedina_pendens))	Bakerella_sp_Nickrent_4161)	Oncocalyx_sulfureus	Agelanthus_sansibarensis);
((((((((Ileostylus_micranthus	Muellerina_eucalyptoides)	((Cecarria_obtusifolia	Loranthus_europaeus)	(Tupeia_antarctica	(((Ligaria_cuneifolia	(Notanthera_heterophylla	Tristerix_corymbosus))	(Tripodanthus_acutifolius	((Passovia_pyrifolia	Oryctanthus_occidentalis)	(Cladocolea_gracilis	(Struthanthus_oerstedii	Struthanthus_woodsonii)))))	((Nuytsia_floribunda	Desmaria_mutabilis)	(((Peraxilla_tetrapetala	Alepis_flavida)	((Macrosolen_cochinchinensis	(Amylotheca_duthieana	Loxanthera_speciosa))	(Lysiana_filifolia	Decaisnina_triflora)))	(Gaiadendron_punctatum	Atkinsonia_ligustrina)))))))	((Amyema_glabra	Dactyliophora_novaeguineae)	(Benthamina_alyxifolia	Amyema_queenslandica)))	(Scurrula_ferruginea	Taxillus_chinensis))	(Bakerella_sp_Nickrent_4161	((Erianthemum_dregei	(Emelianthe_panganensis	Globimetula_dinklagei))	(Phragmanthera_crassicaulis	Moquiniella_rubra))))	Oedina_pendens)	(Socratina_bemarivensis	Vanwykia_remota))	Oncocalyx_sulfureus	Agelanthus_sansibarensis);
((((((((Ileostylus_micranthus	Muellerina_eucalyptoides)	((Cecarria_obtusifolia	Loranthus_europaeus)	(((Nuytsia_floribunda	((((Peraxilla_tetrapetala	Alepis_flavida)	((Lysiana_filifolia	((Amylotheca_duthieana	Loxanthera_speciosa)	Macrosolen_cochinchinensis))	Decaisnina_triflora))	Gaiadendron_punctatum)	((Tripodanthus_acutifolius	((Passovia_pyrifolia	Oryctanthus_occidentalis)	(Cladocolea_gracilis	(Struthanthus_oerstedii	Struthanthus_woodsonii))))	(Tristerix_corymbosus	((Notanthera_heterophylla	Tupeia_antarctica)	Desmaria_mutabilis)))))	Atkinsonia_ligustrina)	Ligaria_cuneifolia)))	((Amyema_glabra	Dactyliophora_novaeguineae)	(Benthamina_alyxifolia	Amyema_queenslandica)))	(Scurrula_ferruginea	Taxillus_chinensis))	(Moquiniella_rubra	(((Oedina_pendens	Erianthemum_dregei)	(Emelianthe_panganensis	Globimetula_dinklagei))	Phragmanthera_crassicaulis)))	(Socratina_bemarivensis	Vanwykia_remota))	Bakerella_sp_Nickrent_4161)	Oncocalyx_sulfureus	Agelanthus_sansibarensis);
((((((((Ileostylus_micranthus	Muellerina_eucalyptoides)	((Cecarria_obtusifolia	Loranthus_europaeus)	(Tupeia_antarctica	((Atkinsonia_ligustrina	(Nuytsia_floribunda	(((Peraxilla_tetrapetala	Alepis_flavida)	(((Amylotheca_duthieana	Loxanthera_speciosa)	Macrosolen_cochinchinensis)	(Decaisnina_triflora	Lysiana_filifolia)))	Gaiadendron_punctatum)))	(Desmaria_mutabilis	((Tripodanthus_acutifolius	((Passovia_pyrifolia	Oryctanthus_occidentalis)	(Cladocolea_gracilis	(Struthanthus_oerstedii	Struthanthus_woodsonii))))	((Notanthera_heterophylla	Tristerix_corymbosus)	Ligaria_cuneifolia)))))))	(Amyema_queenslandica	((Amyema_glabra	Dactyliophora_novaeguineae)	Benthamina_alyxifolia)))	(Scurrula_ferruginea	Taxillus_chinensis))	(Moquiniella_rubra	((Erianthemum_dregei	(Emelianthe_panganensis	Globimetula_dinklagei))	Phragmanthera_crassicaulis)))	(Oedina_pendens	(Socratina_bemarivensis	Vanwykia_remota)))	Bakerella_sp_Nickrent_4161)	Oncocalyx_sulfureus	Agelanthus_sansibarensis);
(((Oedina_pendens	(Socratina_bemarivensis	Vanwykia_remota))	(Bakerella_sp_Nickrent_4161	(((((Ileostylus_micranthus	Muellerina_eucalyptoides)	((Cecarria_obtusifolia	Loranthus_europaeus)	(Tupeia_antarctica	((Tristerix_corymbosus	(Nuytsia_floribunda	Gaiadendron_punctatum))	(((Peraxilla_tetrapetala	Alepis_flavida)	((Amylotheca_duthieana	Loxanthera_speciosa)	((Macrosolen_cochinchinensis	Decaisnina_triflora)	Lysiana_filifolia)))	((((Desmaria_mutabilis	Notanthera_heterophylla)	Ligaria_cuneifolia)	(Tripodanthus_acutifolius	(Oryctanthus_occidentalis	((Cladocolea_gracilis	(Struthanthus_oerstedii	Struthanthus_woodsonii))	Passovia_pyrifolia))))	Atkinsonia_ligustrina))))))	(Amyema_queenslandica	((Amyema_glabra	Dactyliophora_novaeguineae)	Benthamina_alyxifolia)))	(Scurrula_ferruginea	Taxillus_chinensis))	((Phragmanthera_crassicaulis	Moquiniella_rubra)	((Erianthemum_dregei	Globimetula_dinklagei)	Emelianthe_panganensis)))))	Oncocalyx_sulfureus	Agelanthus_sansibarensis);
((Bakerella_sp_Nickrent_4161	(((((((Ileostylus_micranthus	Muellerina_eucalyptoides)	(((Gaiadendron_punctatum	((((Peraxilla_tetrapetala	Alepis_flavida)	(((Amylotheca_duthieana	Loxanthera_speciosa)	((Macrosolen_cochinchinensis	Decaisnina_triflora)	Lysiana_filifolia))	(Notanthera_heterophylla	Ligaria_cuneifolia)))	(Desmaria_mutabilis	Atkinsonia_ligustrina))	(Tripodanthus_acutifolius	((Cladocolea_gracilis	(Struthanthus_oerstedii	Struthanthus_woodsonii))	(Passovia_pyrifolia	Oryctanthus_occidentalis)))))	Tupeia_antarctica)	(Nuytsia_floribunda	Tristerix_corymbosus)))	(Cecarria_obtusifolia	Loranthus_europaeus))	((Amyema_queenslandica	Benthamina_alyxifolia)	(Dactyliophora_novaeguineae	Amyema_glabra)))	(Scurrula_ferruginea	Taxillus_chinensis))	(Moquiniella_rubra	(((Globimetula_dinklagei	Emelianthe_panganensis)	(Oedina_pendens	Erianthemum_dregei))	Phragmanthera_crassicaulis)))	(Socratina_bemarivensis	Vanwykia_remota)))	Oncocalyx_sulfureus	Agelanthus_sansibarensis);
((((Bakerella_sp_Nickrent_4161	(((((Ileostylus_micranthus	Muellerina_eucalyptoides)	(((Gaiadendron_punctatum	(((Tripodanthus_acutifolius	((Struthanthus_woodsonii	(Cladocolea_gracilis	Struthanthus_oerstedii))	(Passovia_pyrifolia	Oryctanthus_occidentalis)))	(Ligaria_cuneifolia	Desmaria_mutabilis))	(Atkinsonia_ligustrina	(Notanthera_heterophylla	((Peraxilla_tetrapetala	Alepis_flavida)	((Amylotheca_duthieana	Loxanthera_speciosa)	(Macrosolen_cochinchinensis	(Decaisnina_triflora	Lysiana_filifolia))))))))	Tupeia_antarctica)	(Nuytsia_floribunda	Tristerix_corymbosus)))	(Cecarria_obtusifolia	Loranthus_europaeus))	((Amyema_queenslandica	Benthamina_alyxifolia)	(Dactyliophora_novaeguineae	Amyema_glabra)))	(Scurrula_ferruginea	Taxillus_chinensis)))	(Moquiniella_rubra	(((Globimetula_dinklagei	Emelianthe_panganensis)	(Oedina_pendens	Erianthemum_dregei))	Phragmanthera_crassicaulis)))	(Socratina_bemarivensis	Vanwykia_remota))	Oncocalyx_sulfureus	Agelanthus_sansibarensis);
((((((((((Gaiadendron_punctatum	(Atkinsonia_ligustrina	(((Peraxilla_tetrapetala	Alepis_flavida)	((Decaisnina_triflora	Lysiana_filifolia)	((Amylotheca_duthieana	Loxanthera_speciosa)	Macrosolen_cochinchinensis)))	((Tripodanthus_acutifolius	((Struthanthus_woodsonii	(Cladocolea_gracilis	Struthanthus_oerstedii))	(Passovia_pyrifolia	Oryctanthus_occidentalis)))	(Ligaria_cuneifolia	(Notanthera_heterophylla	Desmaria_mutabilis))))))	(Tristerix_corymbosus	Tupeia_antarctica))	Nuytsia_floribunda)	((Cecarria_obtusifolia	Loranthus_europaeus)	(Ileostylus_micranthus	Muellerina_eucalyptoides)))	((Amyema_queenslandica	Benthamina_alyxifolia)	(Dactyliophora_novaeguineae	Amyema_glabra)))	(Scurrula_ferruginea	Taxillus_chinensis))	(Moquiniella_rubra	((Emelianthe_panganensis	(Oedina_pendens	Erianthemum_dregei))	(Globimetula_dinklagei	Phragmanthera_crassicaulis))))	(Socratina_bemarivensis	Vanwykia_remota))	Bakerella_sp_Nickrent_4161)	Oncocalyx_sulfureus	Agelanthus_sansibarensis);
((((((((Ileostylus_micranthus	Muellerina_eucalyptoides)	(((((Tripodanthus_acutifolius	((Cladocolea_gracilis	(Struthanthus_oerstedii	Struthanthus_woodsonii))	(Passovia_pyrifolia	Oryctanthus_occidentalis)))	(Ligaria_cuneifolia	Desmaria_mutabilis))	(Atkinsonia_ligustrina	(Gaiadendron_punctatum	((Peraxilla_tetrapetala	Alepis_flavida)	(Notanthera_heterophylla	((Macrosolen_cochinchinensis	(Decaisnina_triflora	Lysiana_filifolia))	(Amylotheca_duthieana	Loxanthera_speciosa)))))))	((Nuytsia_floribunda	Tristerix_corymbosus)	Tupeia_antarctica))	(Cecarria_obtusifolia	Loranthus_europaeus)))	((Amyema_queenslandica	Benthamina_alyxifolia)	(Dactyliophora_novaeguineae	Amyema_glabra)))	(Scurrula_ferruginea	Taxillus_chinensis))	(Moquiniella_rubra	(((Emelianthe_panganensis	Globimetula_dinklagei)	Erianthemum_dregei)	Phragmanthera_crassicaulis)))	(Oedina_pendens	(Socratina_bemarivensis	Vanwykia_remota)))	Bakerella_sp_Nickrent_4161)	Oncocalyx_sulfureus	Agelanthus_sansibarensis);
(((Socratina_bemarivensis	Vanwykia_remota)	(Bakerella_sp_Nickrent_4161	((((((((Tripodanthus_acutifolius	((Cladocolea_gracilis	(Struthanthus_oerstedii	Struthanthus_woodsonii))	(Passovia_pyrifolia	Oryctanthus_occidentalis)))	Ligaria_cuneifolia)	(Desmaria_mutabilis	(Atkinsonia_ligustrina	(Gaiadendron_punctatum	((Peraxilla_tetrapetala	Alepis_flavida)	(Notanthera_heterophylla	((Amylotheca_duthieana	Loxanthera_speciosa)	(Lysiana_filifolia	(Macrosolen_cochinchinensis	Decaisnina_triflora)))))))))	((Nuytsia_floribunda	Tristerix_corymbosus)	Tupeia_antarctica))	((Cecarria_obtusifolia	Loranthus_europaeus)	(Ileostylus_micranthus	Muellerina_eucalyptoides)))	((Amyema_queenslandica	Benthamina_alyxifolia)	(Dactyliophora_novaeguineae	Amyema_glabra)))	(Scurrula_ferruginea	Taxillus_chinensis))	(Moquiniella_rubra	(((Emelianthe_panganensis	Globimetula_dinklagei)	(Oedina_pendens	Erianthemum_dregei))	Phragmanthera_crassicaulis)))))	Oncocalyx_sulfureus	Agelanthus_sansibarensis);
((((Vanwykia_remota	Socratina_bemarivensis)	((((((((((Tristerix_corymbosus	Nuytsia_floribunda)	((((Loxanthera_speciosa	Amylotheca_duthieana)	((Decaisnina_triflora	Macrosolen_cochinchinensis)	Lysiana_filifolia))	(Alepis_flavida	Peraxilla_tetrapetala))	Gaiadendron_punctatum))	Atkinsonia_ligustrina)	Tupeia_antarctica)	((Ligaria_cuneifolia	Desmaria_mutabilis)	((Tripodanthus_acutifolius	((Passovia_pyrifolia	Oryctanthus_occidentalis)	(Cladocolea_gracilis	(Struthanthus_oerstedii	Struthanthus_woodsonii))))	Notanthera_heterophylla)))	((Ileostylus_micranthus	Muellerina_eucalyptoides)	(Cecarria_obtusifolia	Loranthus_europaeus)))	((Dactyliophora_novaeguineae	Amyema_glabra)	(Benthamina_alyxifolia	Amyema_queenslandica)))	(Taxillus_chinensis	Scurrula_ferruginea))	(Moquiniella_rubra	((Erianthemum_dregei	(Emelianthe_panganensis	Globimetula_dinklagei))	Phragmanthera_crassicaulis)))	Oedina_pendens))	Bakerella_sp_Nickrent_4161)	Oncocalyx_sulfureus	Agelanthus_sansibarensis);
((Oedina_pendens	((Vanwykia_remota	Socratina_bemarivensis)	((Bakerella_sp_Nickrent_4161	((((Ileostylus_micranthus	Muellerina_eucalyptoides)	((Cecarria_obtusifolia	Loranthus_europaeus)	((Tristerix_corymbosus	Tupeia_antarctica)	((Gaiadendron_punctatum	((Atkinsonia_ligustrina	(Ligaria_cuneifolia	((Tripodanthus_acutifolius	((Passovia_pyrifolia	Oryctanthus_occidentalis)	(Struthanthus_oerstedii	(Struthanthus_woodsonii	Cladocolea_gracilis))))	Desmaria_mutabilis)))	(Notanthera_heterophylla	(((Loxanthera_speciosa	Amylotheca_duthieana)	((Decaisnina_triflora	Macrosolen_cochinchinensis)	Lysiana_filifolia))	(Alepis_flavida	Peraxilla_tetrapetala)))))	Nuytsia_floribunda))))	((Dactyliophora_novaeguineae	Amyema_glabra)	(Benthamina_alyxifolia	Amyema_queenslandica)))	(Taxillus_chinensis	Scurrula_ferruginea)))	(Moquiniella_rubra	((Erianthemum_dregei	(Emelianthe_panganensis	Globimetula_dinklagei))	Phragmanthera_crassicaulis)))))	Oncocalyx_sulfureus	Agelanthus_sansibarensis);
((Oedina_pendens	((Vanwykia_remota	Socratina_bemarivensis)	((Bakerella_sp_Nickrent_4161	((((Ileostylus_micranthus	Muellerina_eucalyptoides)	((Cecarria_obtusifolia	Loranthus_europaeus)	((Tristerix_corymbosus	Nuytsia_floribunda)	(Tupeia_antarctica	(Gaiadendron_punctatum	(((Atkinsonia_ligustrina	(Ligaria_cuneifolia	Desmaria_mutabilis))	(Notanthera_heterophylla	(((Loxanthera_speciosa	Amylotheca_duthieana)	(Macrosolen_cochinchinensis	(Lysiana_filifolia	Decaisnina_triflora)))	(Alepis_flavida	Peraxilla_tetrapetala))))	(Tripodanthus_acutifolius	((Passovia_pyrifolia	Oryctanthus_occidentalis)	(Struthanthus_woodsonii	(Cladocolea_gracilis	Struthanthus_oerstedii))))))))))	((Dactyliophora_novaeguineae	Amyema_glabra)	(Benthamina_alyxifolia	Amyema_queenslandica)))	(Taxillus_chinensis	Scurrula_ferruginea)))	(Moquiniella_rubra	((Erianthemum_dregei	(Emelianthe_panganensis	Globimetula_dinklagei))	Phragmanthera_crassicaulis)))))	Oncocalyx_sulfureus	Agelanthus_sansibarensis);
(((((((Cecarria_obtusifolia	Loranthus_europaeus)	((((Nuytsia_floribunda	(Gaiadendron_punctatum	((Atkinsonia_ligustrina	(Ligaria_cuneifolia	Desmaria_mutabilis))	((Notanthera_heterophylla	(((Lysiana_filifolia	Decaisnina_triflora)	((Loxanthera_speciosa	Amylotheca_duthieana)	Macrosolen_cochinchinensis))	(Alepis_flavida	Peraxilla_tetrapetala)))	(Tripodanthus_acutifolius	((Passovia_pyrifolia	Oryctanthus_occidentalis)	(Struthanthus_woodsonii	(Cladocolea_gracilis	Struthanthus_oerstedii))))))))	Tupeia_antarctica)	Tristerix_corymbosus)	(Ileostylus_micranthus	Muellerina_eucalyptoides)))	((Dactyliophora_novaeguineae	Amyema_glabra)	(Benthamina_alyxifolia	Amyema_queenslandica)))	(Taxillus_chinensis	Scurrula_ferruginea))	((Moquiniella_rubra	((Emelianthe_panganensis	(Oedina_pendens	Erianthemum_dregei))	(Globimetula_dinklagei	Phragmanthera_crassicaulis)))	(Vanwykia_remota	Socratina_bemarivensis)))	Bakerella_sp_Nickrent_4161)	Oncocalyx_sulfureus	Agelanthus_sansibarensis);
((((Oedina_pendens	(Vanwykia_remota	Socratina_bemarivensis))	((((((((Tripodanthus_acutifolius	((Passovia_pyrifolia	Oryctanthus_occidentalis)	(Struthanthus_woodsonii	(Cladocolea_gracilis	Struthanthus_oerstedii))))	((Ligaria_cuneifolia	Desmaria_mutabilis)	(Atkinsonia_ligustrina	(Gaiadendron_punctatum	(Notanthera_heterophylla	(((Loxanthera_speciosa	Amylotheca_duthieana)	((Decaisnina_triflora	Macrosolen_cochinchinensis)	Lysiana_filifolia))	(Alepis_flavida	Peraxilla_tetrapetala)))))))	(Tupeia_antarctica	Tristerix_corymbosus))	Nuytsia_floribunda)	((Ileostylus_micranthus	Muellerina_eucalyptoides)	(Cecarria_obtusifolia	Loranthus_europaeus)))	((Amyema_glabra	Benthamina_alyxifolia)	(Amyema_queenslandica	Dactyliophora_novaeguineae)))	(Taxillus_chinensis	Scurrula_ferruginea))	(Moquiniella_rubra	((Erianthemum_dregei	(Emelianthe_panganensis	Globimetula_dinklagei))	Phragmanthera_crassicaulis))))	Bakerella_sp_Nickrent_4161)	Oncocalyx_sulfureus	Agelanthus_sansibarensis);
((((Vanwykia_remota	Socratina_bemarivensis)	((((((Ileostylus_micranthus	Muellerina_eucalyptoides)	((Cecarria_obtusifolia	Loranthus_europaeus)	((((Tripodanthus_acutifolius	((Passovia_pyrifolia	Oryctanthus_occidentalis)	(Cladocolea_gracilis	(Struthanthus_oerstedii	Struthanthus_woodsonii))))	((Atkinsonia_ligustrina	Desmaria_mutabilis)	((Notanthera_heterophylla	(((Loxanthera_speciosa	Amylotheca_duthieana)	((Decaisnina_triflora	Macrosolen_cochinchinensis)	Lysiana_filifolia))	(Alepis_flavida	Peraxilla_tetrapetala)))	Gaiadendron_punctatum)))	(Tupeia_antarctica	(Nuytsia_floribunda	Tristerix_corymbosus)))	Ligaria_cuneifolia)))	(Amyema_glabra	(Benthamina_alyxifolia	(Amyema_queenslandica	Dactyliophora_novaeguineae))))	(Taxillus_chinensis	Scurrula_ferruginea))	(Moquiniella_rubra	((Erianthemum_dregei	(Emelianthe_panganensis	Globimetula_dinklagei))	Phragmanthera_crassicaulis)))	Bakerella_sp_Nickrent_4161))	Oedina_pendens)	Oncocalyx_sulfureus	Agelanthus_sansibarensis);
((((Vanwykia_remota	Socratina_bemarivensis)	(((((((((((Decaisnina_triflora	(Lysiana_filifolia	(Loxanthera_speciosa	(Amylotheca_duthieana	Macrosolen_cochinchinensis))))	(Alepis_flavida	Peraxilla_tetrapetala))	Atkinsonia_ligustrina)	(((Notanthera_heterophylla	Desmaria_mutabilis)	(Tripodanthus_acutifolius	((Passovia_pyrifolia	Oryctanthus_occidentalis)	(Struthanthus_woodsonii	(Cladocolea_gracilis	Struthanthus_oerstedii)))))	Ligaria_cuneifolia))	Gaiadendron_punctatum)	(Tupeia_antarctica	(Nuytsia_floribunda	Tristerix_corymbosus)))	((Ileostylus_micranthus	Muellerina_eucalyptoides)	(Cecarria_obtusifolia	Loranthus_europaeus)))	((Amyema_glabra	Dactyliophora_novaeguineae)	(Benthamina_alyxifolia	Amyema_queenslandica)))	(Taxillus_chinensis	Scurrula_ferruginea))	((Erianthemum_dregei	(Emelianthe_panganensis	Globimetula_dinklagei))	(Phragmanthera_crassicaulis	Moquiniella_rubra)))	Bakerella_sp_Nickrent_4161))	Oedina_pendens)	Oncocalyx_sulfureus	Agelanthus_sansibarensis);
((((Vanwykia_remota	Socratina_bemarivensis)	((Erianthemum_dregei	((Emelianthe_panganensis	Globimetula_dinklagei)	(Phragmanthera_crassicaulis	Moquiniella_rubra)))	(Bakerella_sp_Nickrent_4161	((((Ileostylus_micranthus	Muellerina_eucalyptoides)	((Cecarria_obtusifolia	Loranthus_europaeus)	(Ligaria_cuneifolia	((Tripodanthus_acutifolius	((Passovia_pyrifolia	Oryctanthus_occidentalis)	(Cladocolea_gracilis	(Struthanthus_oerstedii	Struthanthus_woodsonii))))	(Desmaria_mutabilis	(Notanthera_heterophylla	(((Nuytsia_floribunda	Tristerix_corymbosus)	(Gaiadendron_punctatum	((((Loxanthera_speciosa	Amylotheca_duthieana)	Macrosolen_cochinchinensis)	(Lysiana_filifolia	Decaisnina_triflora))	(Alepis_flavida	Peraxilla_tetrapetala))))	(Tupeia_antarctica	Atkinsonia_ligustrina))))))))	((Amyema_glabra	Dactyliophora_novaeguineae)	(Benthamina_alyxifolia	Amyema_queenslandica)))	(Taxillus_chinensis	Scurrula_ferruginea)))))	Oedina_pendens)	Oncocalyx_sulfureus	Agelanthus_sansibarensis);
(((((((Emelianthe_panganensis	(Oedina_pendens	Erianthemum_dregei))	(Globimetula_dinklagei	Phragmanthera_crassicaulis))	Moquiniella_rubra)	((((Ileostylus_micranthus	Muellerina_eucalyptoides)	((Cecarria_obtusifolia	Loranthus_europaeus)	((Nuytsia_floribunda	Tristerix_corymbosus)	(Tupeia_antarctica	(((Tripodanthus_acutifolius	((Passovia_pyrifolia	Oryctanthus_occidentalis)	(Cladocolea_gracilis	(Struthanthus_oerstedii	Struthanthus_woodsonii))))	(Ligaria_cuneifolia	(((Notanthera_heterophylla	((Loxanthera_speciosa	Amylotheca_duthieana)	(Lysiana_filifolia	(Decaisnina_triflora	Macrosolen_cochinchinensis))))	(Alepis_flavida	Peraxilla_tetrapetala))	(Atkinsonia_ligustrina	Desmaria_mutabilis))))	Gaiadendron_punctatum)))))	((Amyema_queenslandica	Benthamina_alyxifolia)	(Amyema_glabra	Dactyliophora_novaeguineae)))	(Taxillus_chinensis	Scurrula_ferruginea)))	(Vanwykia_remota	Socratina_bemarivensis))	Bakerella_sp_Nickrent_4161)	Oncocalyx_sulfureus	Agelanthus_sansibarensis);
((((((((Erianthemum_dregei	(Emelianthe_panganensis	Globimetula_dinklagei))	Phragmanthera_crassicaulis)	Moquiniella_rubra)	((((Ileostylus_micranthus	Muellerina_eucalyptoides)	((Cecarria_obtusifolia	Loranthus_europaeus)	((((Nuytsia_floribunda	Tristerix_corymbosus)	(Tripodanthus_acutifolius	((Passovia_pyrifolia	Oryctanthus_occidentalis)	(Cladocolea_gracilis	(Struthanthus_oerstedii	Struthanthus_woodsonii)))))	(((Gaiadendron_punctatum	(Notanthera_heterophylla	(((Loxanthera_speciosa	Amylotheca_duthieana)	(Lysiana_filifolia	(Decaisnina_triflora	Macrosolen_cochinchinensis)))	(Alepis_flavida	Peraxilla_tetrapetala))))	Atkinsonia_ligustrina)	(Desmaria_mutabilis	Tupeia_antarctica)))	Ligaria_cuneifolia)))	((Amyema_queenslandica	Benthamina_alyxifolia)	(Amyema_glabra	Dactyliophora_novaeguineae)))	(Taxillus_chinensis	Scurrula_ferruginea)))	Oedina_pendens)	(Vanwykia_remota	Socratina_bemarivensis))	Bakerella_sp_Nickrent_4161)	Oncocalyx_sulfureus	Agelanthus_sansibarensis);
(Oncocalyx_sulfureus	(((Oedina_pendens	(Socratina_bemarivensis	Vanwykia_remota))	(((Scurrula_ferruginea	Taxillus_chinensis)	((Amyema_queenslandica	((Dactyliophora_novaeguineae	Amyema_glabra)	Benthamina_alyxifolia))	((Ileostylus_micranthus	Muellerina_eucalyptoides)	(((((((Cladocolea_gracilis	(Struthanthus_oerstedii	Struthanthus_woodsonii))	(Oryctanthus_occidentalis	Passovia_pyrifolia))	Tripodanthus_acutifolius)	Tupeia_antarctica)	((Notanthera_heterophylla	Desmaria_mutabilis)	(Atkinsonia_ligustrina	((((Alepis_flavida	Peraxilla_tetrapetala)	((Lysiana_filifolia	(Decaisnina_triflora	Macrosolen_cochinchinensis))	(Amylotheca_duthieana	Loxanthera_speciosa)))	Gaiadendron_punctatum)	(Tristerix_corymbosus	Nuytsia_floribunda)))))	Ligaria_cuneifolia)	(Cecarria_obtusifolia	Loranthus_europaeus)))))	((Phragmanthera_crassicaulis	(Emelianthe_panganensis	(Erianthemum_dregei	Globimetula_dinklagei)))	Moquiniella_rubra)))	Bakerella_sp_Nickrent_4161)	Agelanthus_sansibarensis);
(Oncocalyx_sulfureus	(((((Scurrula_ferruginea	Taxillus_chinensis)	(((Dactyliophora_novaeguineae	Amyema_glabra)	(Benthamina_alyxifolia	Amyema_queenslandica))	((Cecarria_obtusifolia	Loranthus_europaeus)	((Ileostylus_micranthus	Muellerina_eucalyptoides)	((Atkinsonia_ligustrina	((((Alepis_flavida	Peraxilla_tetrapetala)	((Macrosolen_cochinchinensis	(Lysiana_filifolia	Decaisnina_triflora))	(Amylotheca_duthieana	Loxanthera_speciosa)))	Gaiadendron_punctatum)	(Tristerix_corymbosus	Nuytsia_floribunda)))	(((((Cladocolea_gracilis	(Struthanthus_oerstedii	Struthanthus_woodsonii))	(Oryctanthus_occidentalis	Passovia_pyrifolia))	Tripodanthus_acutifolius)	(Ligaria_cuneifolia	(Notanthera_heterophylla	Desmaria_mutabilis)))	Tupeia_antarctica))))))	(Moquiniella_rubra	(Phragmanthera_crassicaulis	((Emelianthe_panganensis	Globimetula_dinklagei)	(Oedina_pendens	Erianthemum_dregei)))))	(Socratina_bemarivensis	Vanwykia_remota))	Bakerella_sp_Nickrent_4161)	Agelanthus_sansibarensis);
(Oncocalyx_sulfureus	(((((Scurrula_ferruginea	Taxillus_chinensis)	(((Dactyliophora_novaeguineae	Amyema_glabra)	(Benthamina_alyxifolia	Amyema_queenslandica))	((Ileostylus_micranthus	Muellerina_eucalyptoides)	((Nuytsia_floribunda	(Tupeia_antarctica	(Gaiadendron_punctatum	((((Alepis_flavida	Peraxilla_tetrapetala)	((Macrosolen_cochinchinensis	(Lysiana_filifolia	Decaisnina_triflora))	(Amylotheca_duthieana	Loxanthera_speciosa)))	Atkinsonia_ligustrina)	(((((Cladocolea_gracilis	(Struthanthus_oerstedii	Struthanthus_woodsonii))	(Oryctanthus_occidentalis	Passovia_pyrifolia))	Tripodanthus_acutifolius)	(Ligaria_cuneifolia	(Tristerix_corymbosus	Notanthera_heterophylla)))	Desmaria_mutabilis)))))	(Cecarria_obtusifolia	Loranthus_europaeus)))))	((Globimetula_dinklagei	((Oedina_pendens	Erianthemum_dregei)	Emelianthe_panganensis))	(Moquiniella_rubra	Phragmanthera_crassicaulis)))	(Socratina_bemarivensis	Vanwykia_remota))	Bakerella_sp_Nickrent_4161)	Agelanthus_sansibarensis);
(Oncocalyx_sulfureus	(((Bakerella_sp_Nickrent_4161	(((Scurrula_ferruginea	Taxillus_chinensis)	(((Dactyliophora_novaeguineae	Amyema_glabra)	(Benthamina_alyxifolia	Amyema_queenslandica))	((((((Desmaria_mutabilis	Nuytsia_floribunda)	Atkinsonia_ligustrina)	(((Alepis_flavida	Peraxilla_tetrapetala)	((Lysiana_filifolia	(Decaisnina_triflora	Macrosolen_cochinchinensis))	(Amylotheca_duthieana	Loxanthera_speciosa)))	Gaiadendron_punctatum))	(((((Cladocolea_gracilis	(Struthanthus_oerstedii	Struthanthus_woodsonii))	(Oryctanthus_occidentalis	Passovia_pyrifolia))	Tripodanthus_acutifolius)	(Tristerix_corymbosus	Notanthera_heterophylla))	Tupeia_antarctica))	Ligaria_cuneifolia)	((Cecarria_obtusifolia	Loranthus_europaeus)	(Ileostylus_micranthus	Muellerina_eucalyptoides)))))	((Phragmanthera_crassicaulis	(Erianthemum_dregei	(Globimetula_dinklagei	Emelianthe_panganensis)))	Moquiniella_rubra)))	(Socratina_bemarivensis	Vanwykia_remota))	Oedina_pendens)	Agelanthus_sansibarensis);
(Oncocalyx_sulfureus	(Bakerella_sp_Nickrent_4161	((((Scurrula_ferruginea	Taxillus_chinensis)	(((Dactyliophora_novaeguineae	Amyema_glabra)	(Benthamina_alyxifolia	Amyema_queenslandica))	(((((Alepis_flavida	Peraxilla_tetrapetala)	(Lysiana_filifolia	((Decaisnina_triflora	Macrosolen_cochinchinensis)	(Amylotheca_duthieana	Loxanthera_speciosa))))	(Atkinsonia_ligustrina	(Nuytsia_floribunda	Gaiadendron_punctatum)))	(((Tristerix_corymbosus	(Ligaria_cuneifolia	Desmaria_mutabilis))	((Tripodanthus_acutifolius	(((Struthanthus_woodsonii	(Cladocolea_gracilis	Struthanthus_oerstedii))	Passovia_pyrifolia)	Oryctanthus_occidentalis))	Notanthera_heterophylla))	Tupeia_antarctica))	((Cecarria_obtusifolia	Loranthus_europaeus)	(Ileostylus_micranthus	Muellerina_eucalyptoides)))))	(Oedina_pendens	(((Phragmanthera_crassicaulis	Erianthemum_dregei)	(Globimetula_dinklagei	Emelianthe_panganensis))	Moquiniella_rubra)))	(Socratina_bemarivensis	Vanwykia_remota)))	Agelanthus_sansibarensis);
(Oncocalyx_sulfureus	(Bakerella_sp_Nickrent_4161	(((Socratina_bemarivensis	Vanwykia_remota)	(((Scurrula_ferruginea	Taxillus_chinensis)	((Amyema_glabra	((Benthamina_alyxifolia	Amyema_queenslandica)	Dactyliophora_novaeguineae))	((Ileostylus_micranthus	Muellerina_eucalyptoides)	((((((((Alepis_flavida	Peraxilla_tetrapetala)	(Notanthera_heterophylla	((Amylotheca_duthieana	Loxanthera_speciosa)	(Lysiana_filifolia	(Decaisnina_triflora	Macrosolen_cochinchinensis)))))	((Atkinsonia_ligustrina	(Nuytsia_floribunda	Gaiadendron_punctatum))	Desmaria_mutabilis))	(Tripodanthus_acutifolius	((Cladocolea_gracilis	(Struthanthus_oerstedii	Struthanthus_woodsonii))	(Passovia_pyrifolia	Oryctanthus_occidentalis))))	Tupeia_antarctica)	Tristerix_corymbosus)	Ligaria_cuneifolia)	(Cecarria_obtusifolia	Loranthus_europaeus)))))	(((Oedina_pendens	Erianthemum_dregei)	(Globimetula_dinklagei	Emelianthe_panganensis))	Moquiniella_rubra)))	Phragmanthera_crassicaulis))	Agelanthus_sansibarensis);
(Oncocalyx_sulfureus	(Bakerella_sp_Nickrent_4161	(((Erianthemum_dregei	(((Globimetula_dinklagei	Phragmanthera_crassicaulis)	Moquiniella_rubra)	Emelianthe_panganensis))	Oedina_pendens)	((Socratina_bemarivensis	Vanwykia_remota)	((Scurrula_ferruginea	Taxillus_chinensis)	((Amyema_queenslandica	(Benthamina_alyxifolia	(Dactyliophora_novaeguineae	Amyema_glabra)))	((Ileostylus_micranthus	Muellerina_eucalyptoides)	((((Tripodanthus_acutifolius	((Struthanthus_woodsonii	(Cladocolea_gracilis	Struthanthus_oerstedii))	(Passovia_pyrifolia	Oryctanthus_occidentalis)))	((((Notanthera_heterophylla	(((Lysiana_filifolia	Decaisnina_triflora)	(Macrosolen_cochinchinensis	(Amylotheca_duthieana	Loxanthera_speciosa)))	(Alepis_flavida	Peraxilla_tetrapetala)))	(Atkinsonia_ligustrina	(Nuytsia_floribunda	Gaiadendron_punctatum)))	Desmaria_mutabilis)	(Tupeia_antarctica	Tristerix_corymbosus)))	Ligaria_cuneifolia)	(Cecarria_obtusifolia	Loranthus_europaeus))))))))	Agelanthus_sansibarensis);
(Oncocalyx_sulfureus	(Bakerella_sp_Nickrent_4161	((Socratina_bemarivensis	Vanwykia_remota)	(((Scurrula_ferruginea	Taxillus_chinensis)	(((Dactyliophora_novaeguineae	Amyema_glabra)	(Amyema_queenslandica	Benthamina_alyxifolia))	((Ileostylus_micranthus	Muellerina_eucalyptoides)	(((Tristerix_corymbosus	Nuytsia_floribunda)	(((Ligaria_cuneifolia	(((((Alepis_flavida	Peraxilla_tetrapetala)	(Notanthera_heterophylla	(Decaisnina_triflora	(Lysiana_filifolia	(Macrosolen_cochinchinensis	(Amylotheca_duthieana	Loxanthera_speciosa))))))	Desmaria_mutabilis)	Atkinsonia_ligustrina)	(Tripodanthus_acutifolius	((Cladocolea_gracilis	(Struthanthus_oerstedii	Struthanthus_woodsonii))	(Passovia_pyrifolia	Oryctanthus_occidentalis)))))	Gaiadendron_punctatum)	Tupeia_antarctica))	(Cecarria_obtusifolia	Loranthus_europaeus)))))	((Moquiniella_rubra	((Emelianthe_panganensis	Globimetula_dinklagei)	(Erianthemum_dregei	Phragmanthera_crassicaulis)))	Oedina_pendens))))	Agelanthus_sansibarensis);
(Oncocalyx_sulfureus	((Socratina_bemarivensis	Vanwykia_remota)	((Bakerella_sp_Nickrent_4161	((Scurrula_ferruginea	Taxillus_chinensis)	(((Dactyliophora_novaeguineae	Amyema_glabra)	(Amyema_queenslandica	Benthamina_alyxifolia))	(((Tristerix_corymbosus	Nuytsia_floribunda)	(((Atkinsonia_ligustrina	(Gaiadendron_punctatum	((Alepis_flavida	Peraxilla_tetrapetala)	((Amylotheca_duthieana	Loxanthera_speciosa)	(Lysiana_filifolia	(Decaisnina_triflora	Macrosolen_cochinchinensis))))))	(Notanthera_heterophylla	((Tripodanthus_acutifolius	((Cladocolea_gracilis	(Struthanthus_oerstedii	Struthanthus_woodsonii))	(Passovia_pyrifolia	Oryctanthus_occidentalis)))	(Desmaria_mutabilis	Ligaria_cuneifolia))))	Tupeia_antarctica))	((Cecarria_obtusifolia	Loranthus_europaeus)	(Ileostylus_micranthus	Muellerina_eucalyptoides))))))	((Phragmanthera_crassicaulis	Moquiniella_rubra)	((Emelianthe_panganensis	Globimetula_dinklagei)	(Oedina_pendens	Erianthemum_dregei)))))	Agelanthus_sansibarensis);
(Oncocalyx_sulfureus	(((Oedina_pendens	(Socratina_bemarivensis	Vanwykia_remota))	(((Scurrula_ferruginea	Taxillus_chinensis)	(((Dactyliophora_novaeguineae	Amyema_glabra)	(Amyema_queenslandica	Benthamina_alyxifolia))	((((((((Desmaria_mutabilis	Notanthera_heterophylla)	Tristerix_corymbosus)	Ligaria_cuneifolia)	(Tripodanthus_acutifolius	((Cladocolea_gracilis	(Struthanthus_oerstedii	Struthanthus_woodsonii))	(Passovia_pyrifolia	Oryctanthus_occidentalis))))	((Gaiadendron_punctatum	((Alepis_flavida	Peraxilla_tetrapetala)	((Amylotheca_duthieana	Loxanthera_speciosa)	(Lysiana_filifolia	(Decaisnina_triflora	Macrosolen_cochinchinensis)))))	Atkinsonia_ligustrina))	Tupeia_antarctica)	Nuytsia_floribunda)	((Cecarria_obtusifolia	Loranthus_europaeus)	(Ileostylus_micranthus	Muellerina_eucalyptoides)))))	(Moquiniella_rubra	(Phragmanthera_crassicaulis	(Erianthemum_dregei	(Emelianthe_panganensis	Globimetula_dinklagei))))))	Bakerella_sp_Nickrent_4161)	Agelanthus_sansibarensis);
(Oncocalyx_sulfureus	(((Bakerella_sp_Nickrent_4161	(((Phragmanthera_crassicaulis	(Erianthemum_dregei	(Emelianthe_panganensis	Globimetula_dinklagei)))	Moquiniella_rubra)	(((((Tristerix_corymbosus	Nuytsia_floribunda)	((((Notanthera_heterophylla	((Alepis_flavida	Peraxilla_tetrapetala)	((Amylotheca_duthieana	Loxanthera_speciosa)	((Decaisnina_triflora	Macrosolen_cochinchinensis)	Lysiana_filifolia))))	(Atkinsonia_ligustrina	((Tripodanthus_acutifolius	((Cladocolea_gracilis	(Struthanthus_oerstedii	Struthanthus_woodsonii))	(Passovia_pyrifolia	Oryctanthus_occidentalis)))	(Desmaria_mutabilis	Ligaria_cuneifolia))))	Gaiadendron_punctatum)	Tupeia_antarctica))	((Cecarria_obtusifolia	Loranthus_europaeus)	(Muellerina_eucalyptoides	Ileostylus_micranthus)))	((Dactyliophora_novaeguineae	Amyema_glabra)	(Amyema_queenslandica	Benthamina_alyxifolia)))	(Scurrula_ferruginea	Taxillus_chinensis))))	(Vanwykia_remota	Socratina_bemarivensis))	Oedina_pendens)	Agelanthus_sansibarensis);
(Oncocalyx_sulfureus	(((((((Emelianthe_panganensis	Globimetula_dinklagei)	Erianthemum_dregei)	Phragmanthera_crassicaulis)	Moquiniella_rubra)	Oedina_pendens)	(((((Muellerina_eucalyptoides	Ileostylus_micranthus)	((((Tripodanthus_acutifolius	((Cladocolea_gracilis	(Struthanthus_oerstedii	Struthanthus_woodsonii))	(Passovia_pyrifolia	Oryctanthus_occidentalis)))	((Desmaria_mutabilis	(Atkinsonia_ligustrina	(Notanthera_heterophylla	((Alepis_flavida	Peraxilla_tetrapetala)	((Macrosolen_cochinchinensis	(Amylotheca_duthieana	Loxanthera_speciosa))	(Decaisnina_triflora	Lysiana_filifolia))))))	Ligaria_cuneifolia))	(Tupeia_antarctica	(Gaiadendron_punctatum	(Tristerix_corymbosus	Nuytsia_floribunda))))	(Cecarria_obtusifolia	Loranthus_europaeus)))	((Dactyliophora_novaeguineae	Amyema_glabra)	(Amyema_queenslandica	Benthamina_alyxifolia)))	(Scurrula_ferruginea	Taxillus_chinensis))	(Vanwykia_remota	Socratina_bemarivensis)))	Bakerella_sp_Nickrent_4161)	Agelanthus_sansibarensis);
(Oncocalyx_sulfureus	(((Phragmanthera_crassicaulis	(((Emelianthe_panganensis	Globimetula_dinklagei)	(Oedina_pendens	Erianthemum_dregei))	Moquiniella_rubra))	(((((Muellerina_eucalyptoides	Ileostylus_micranthus)	(((((Desmaria_mutabilis	Notanthera_heterophylla)	((Gaiadendron_punctatum	(Tristerix_corymbosus	(((Alepis_flavida	Peraxilla_tetrapetala)	((Macrosolen_cochinchinensis	(Amylotheca_duthieana	Loxanthera_speciosa))	(Decaisnina_triflora	Lysiana_filifolia)))	Nuytsia_floribunda)))	Atkinsonia_ligustrina))	((Tripodanthus_acutifolius	((Cladocolea_gracilis	(Struthanthus_oerstedii	Struthanthus_woodsonii))	(Passovia_pyrifolia	Oryctanthus_occidentalis)))	Tupeia_antarctica))	Ligaria_cuneifolia)	(Cecarria_obtusifolia	Loranthus_europaeus)))	((Dactyliophora_novaeguineae	Amyema_glabra)	(Amyema_queenslandica	Benthamina_alyxifolia)))	(Scurrula_ferruginea	Taxillus_chinensis))	(Vanwykia_remota	Socratina_bemarivensis)))	Bakerella_sp_Nickrent_4161)	Agelanthus_sansibarensis);
(Oncocalyx_sulfureus	(((((Phragmanthera_crassicaulis	(Erianthemum_dregei	(Emelianthe_panganensis	Globimetula_dinklagei)))	Moquiniella_rubra)	Oedina_pendens)	(((((Muellerina_eucalyptoides	Ileostylus_micranthus)	((((Notanthera_heterophylla	(Tristerix_corymbosus	(Desmaria_mutabilis	Ligaria_cuneifolia)))	(Tripodanthus_acutifolius	((Cladocolea_gracilis	(Struthanthus_oerstedii	Struthanthus_woodsonii))	(Passovia_pyrifolia	Oryctanthus_occidentalis))))	(Tupeia_antarctica	((Gaiadendron_punctatum	(((Alepis_flavida	Peraxilla_tetrapetala)	((Macrosolen_cochinchinensis	(Amylotheca_duthieana	Loxanthera_speciosa))	(Decaisnina_triflora	Lysiana_filifolia)))	Nuytsia_floribunda))	Atkinsonia_ligustrina)))	(Cecarria_obtusifolia	Loranthus_europaeus)))	(Amyema_glabra	(Amyema_queenslandica	(Dactyliophora_novaeguineae	Benthamina_alyxifolia))))	(Scurrula_ferruginea	Taxillus_chinensis))	(Vanwykia_remota	Socratina_bemarivensis)))	Bakerella_sp_Nickrent_4161)	Agelanthus_sansibarensis);
(Oncocalyx_sulfureus	(((Vanwykia_remota	Socratina_bemarivensis)	(((((Phragmanthera_crassicaulis	Erianthemum_dregei)	(Emelianthe_panganensis	Globimetula_dinklagei))	Moquiniella_rubra)	Oedina_pendens)	((((Cecarria_obtusifolia	Loranthus_europaeus)	((Muellerina_eucalyptoides	Ileostylus_micranthus)	(Tupeia_antarctica	(((Tristerix_corymbosus	Nuytsia_floribunda)	Gaiadendron_punctatum)	(((Alepis_flavida	Peraxilla_tetrapetala)	((Amylotheca_duthieana	Loxanthera_speciosa)	(Lysiana_filifolia	(Decaisnina_triflora	Macrosolen_cochinchinensis))))	((Notanthera_heterophylla	((Desmaria_mutabilis	Ligaria_cuneifolia)	(Tripodanthus_acutifolius	((Struthanthus_woodsonii	(Cladocolea_gracilis	Struthanthus_oerstedii))	(Passovia_pyrifolia	Oryctanthus_occidentalis)))))	Atkinsonia_ligustrina))))))	((Amyema_glabra	Dactyliophora_novaeguineae)	(Benthamina_alyxifolia	Amyema_queenslandica)))	(Scurrula_ferruginea	Taxillus_chinensis))))	Bakerella_sp_Nickrent_4161)	Agelanthus_sansibarensis);
(Oncocalyx_sulfureus	(Socratina_bemarivensis	(Moquiniella_rubra	((Bakerella_sp_Nickrent_4161	(Vanwykia_remota	((((Muellerina_eucalyptoides	Ileostylus_micranthus)	(((((Notanthera_heterophylla	((Alepis_flavida	Peraxilla_tetrapetala)	((Amylotheca_duthieana	Loxanthera_speciosa)	(Lysiana_filifolia	(Decaisnina_triflora	Macrosolen_cochinchinensis)))))	(((Desmaria_mutabilis	Ligaria_cuneifolia)	(Tripodanthus_acutifolius	((Struthanthus_woodsonii	(Cladocolea_gracilis	Struthanthus_oerstedii))	(Passovia_pyrifolia	Oryctanthus_occidentalis))))	Atkinsonia_ligustrina))	((Tristerix_corymbosus	Nuytsia_floribunda)	Gaiadendron_punctatum))	Tupeia_antarctica)	(Cecarria_obtusifolia	Loranthus_europaeus)))	((Amyema_glabra	Dactyliophora_novaeguineae)	(Benthamina_alyxifolia	Amyema_queenslandica)))	(Scurrula_ferruginea	Taxillus_chinensis))))	((Phragmanthera_crassicaulis	(Erianthemum_dregei	(Emelianthe_panganensis	Globimetula_dinklagei)))	Oedina_pendens))))	Agelanthus_sansibarensis);
(Oncocalyx_sulfureus	(((Socratina_bemarivensis	Vanwykia_remota)	(((((Muellerina_eucalyptoides	Ileostylus_micranthus)	((((((Gaiadendron_punctatum	Nuytsia_floribunda)	Atkinsonia_ligustrina)	(Notanthera_heterophylla	((Alepis_flavida	Peraxilla_tetrapetala)	((Macrosolen_cochinchinensis	(Amylotheca_duthieana	Loxanthera_speciosa))	(Lysiana_filifolia	Decaisnina_triflora)))))	((Desmaria_mutabilis	(Ligaria_cuneifolia	Tristerix_corymbosus))	(Tripodanthus_acutifolius	((Cladocolea_gracilis	(Struthanthus_oerstedii	Struthanthus_woodsonii))	(Passovia_pyrifolia	Oryctanthus_occidentalis)))))	Tupeia_antarctica)	(Cecarria_obtusifolia	Loranthus_europaeus)))	((Amyema_glabra	Dactyliophora_novaeguineae)	(Benthamina_alyxifolia	Amyema_queenslandica)))	(Scurrula_ferruginea	Taxillus_chinensis))	((Moquiniella_rubra	Phragmanthera_crassicaulis)	((Oedina_pendens	Erianthemum_dregei)	(Emelianthe_panganensis	Globimetula_dinklagei)))))	Bakerella_sp_Nickrent_4161)	Agelanthus_sansibarensis);
(Oncocalyx_sulfureus	((((((Muellerina_eucalyptoides	Ileostylus_micranthus)	(((((((Alepis_flavida	Peraxilla_tetrapetala)	((Macrosolen_cochinchinensis	(Amylotheca_duthieana	Loxanthera_speciosa))	(Lysiana_filifolia	Decaisnina_triflora)))	Atkinsonia_ligustrina)	(Ligaria_cuneifolia	((Notanthera_heterophylla	Desmaria_mutabilis)	(Tripodanthus_acutifolius	((Cladocolea_gracilis	(Struthanthus_oerstedii	Struthanthus_woodsonii))	(Passovia_pyrifolia	Oryctanthus_occidentalis))))))	Gaiadendron_punctatum)	(Nuytsia_floribunda	(Tristerix_corymbosus	Tupeia_antarctica)))	(Cecarria_obtusifolia	Loranthus_europaeus)))	(Amyema_queenslandica	((Amyema_glabra	Dactyliophora_novaeguineae)	Benthamina_alyxifolia)))	(Scurrula_ferruginea	Taxillus_chinensis))	(((Moquiniella_rubra	Phragmanthera_crassicaulis)	((Oedina_pendens	Erianthemum_dregei)	(Emelianthe_panganensis	Globimetula_dinklagei)))	(Socratina_bemarivensis	Vanwykia_remota)))	Bakerella_sp_Nickrent_4161)	Agelanthus_sansibarensis);
(Oncocalyx_sulfureus	(((Socratina_bemarivensis	Vanwykia_remota)	((((((Muellerina_eucalyptoides	Ileostylus_micranthus)	(((((Tripodanthus_acutifolius	((Cladocolea_gracilis	(Struthanthus_oerstedii	Struthanthus_woodsonii))	(Passovia_pyrifolia	Oryctanthus_occidentalis)))	(((Gaiadendron_punctatum	Atkinsonia_ligustrina)	(Notanthera_heterophylla	((Alepis_flavida	Peraxilla_tetrapetala)	((Lysiana_filifolia	(Decaisnina_triflora	Macrosolen_cochinchinensis))	(Amylotheca_duthieana	Loxanthera_speciosa)))))	Desmaria_mutabilis))	(Tupeia_antarctica	(Nuytsia_floribunda	Tristerix_corymbosus)))	Ligaria_cuneifolia)	(Cecarria_obtusifolia	Loranthus_europaeus)))	((Amyema_glabra	Dactyliophora_novaeguineae)	(Benthamina_alyxifolia	Amyema_queenslandica)))	(Scurrula_ferruginea	Taxillus_chinensis))	(Phragmanthera_crassicaulis	((Erianthemum_dregei	(Emelianthe_panganensis	Globimetula_dinklagei))	Moquiniella_rubra)))	Bakerella_sp_Nickrent_4161))	Oedina_pendens)	Agelanthus_sansibarensis);
(Oncocalyx_sulfureus	(((Socratina_bemarivensis	Vanwykia_remota)	((((Amyema_glabra	Dactyliophora_novaeguineae)	(Benthamina_alyxifolia	Amyema_queenslandica))	((Scurrula_ferruginea	Taxillus_chinensis)	((Muellerina_eucalyptoides	Ileostylus_micranthus)	(((((((Alepis_flavida	Peraxilla_tetrapetala)	((Lysiana_filifolia	(Decaisnina_triflora	Macrosolen_cochinchinensis))	(Amylotheca_duthieana	Loxanthera_speciosa)))	(Gaiadendron_punctatum	Atkinsonia_ligustrina))	((Desmaria_mutabilis	Nuytsia_floribunda)	Notanthera_heterophylla))	(Tripodanthus_acutifolius	((Cladocolea_gracilis	(Struthanthus_oerstedii	Struthanthus_woodsonii))	(Passovia_pyrifolia	Oryctanthus_occidentalis))))	(Tupeia_antarctica	(Ligaria_cuneifolia	Tristerix_corymbosus)))	(Cecarria_obtusifolia	Loranthus_europaeus)))))	(((Erianthemum_dregei	(Emelianthe_panganensis	Globimetula_dinklagei))	(Moquiniella_rubra	Phragmanthera_crassicaulis))	Oedina_pendens)))	Bakerella_sp_Nickrent_4161)	Agelanthus_sansibarensis);
((Oedina_pendens	((Vanwykia_remota	Socratina_bemarivensis)	(((((Ileostylus_micranthus	Muellerina_eucalyptoides)	((Cecarria_obtusifolia	Loranthus_europaeus)	(((((Gaiadendron_punctatum	(Atkinsonia_ligustrina	(((Peraxilla_tetrapetala	Alepis_flavida)	(Notanthera_heterophylla	(((Amylotheca_duthieana	Loxanthera_speciosa)	Macrosolen_cochinchinensis)	(Lysiana_filifolia	Decaisnina_triflora))))	Desmaria_mutabilis)))	(((Struthanthus_woodsonii	(Cladocolea_gracilis	Struthanthus_oerstedii))	(Oryctanthus_occidentalis	Passovia_pyrifolia))	Tripodanthus_acutifolius))	Tupeia_antarctica)	(Tristerix_corymbosus	Nuytsia_floribunda))	Ligaria_cuneifolia)))	((Dactyliophora_novaeguineae	Amyema_glabra)	(Amyema_queenslandica	Benthamina_alyxifolia)))	(Taxillus_chinensis	Scurrula_ferruginea))	(Bakerella_sp_Nickrent_4161	(Moquiniella_rubra	((Erianthemum_dregei	Emelianthe_panganensis)	(Phragmanthera_crassicaulis	Globimetula_dinklagei)))))))	Oncocalyx_sulfureus	Agelanthus_sansibarensis);
((Oedina_pendens	((Vanwykia_remota	Socratina_bemarivensis)	(Bakerella_sp_Nickrent_4161	((Moquiniella_rubra	(((Globimetula_dinklagei	Emelianthe_panganensis)	Erianthemum_dregei)	Phragmanthera_crassicaulis))	((((((((Atkinsonia_ligustrina	(Tupeia_antarctica	(((Peraxilla_tetrapetala	Alepis_flavida)	(Notanthera_heterophylla	(((Amylotheca_duthieana	Loxanthera_speciosa)	Macrosolen_cochinchinensis)	(Lysiana_filifolia	Decaisnina_triflora))))	Desmaria_mutabilis)))	(((Cladocolea_gracilis	(Struthanthus_oerstedii	Struthanthus_woodsonii))	(Oryctanthus_occidentalis	Passovia_pyrifolia))	Tripodanthus_acutifolius))	Gaiadendron_punctatum)	(Tristerix_corymbosus	Nuytsia_floribunda))	Ligaria_cuneifolia)	((Ileostylus_micranthus	Muellerina_eucalyptoides)	(Cecarria_obtusifolia	Loranthus_europaeus)))	(Amyema_queenslandica	(Benthamina_alyxifolia	(Dactyliophora_novaeguineae	Amyema_glabra))))	(Taxillus_chinensis	Scurrula_ferruginea))))))	Oncocalyx_sulfureus	Agelanthus_sansibarensis);
((((Moquiniella_rubra	(Oedina_pendens	(Erianthemum_dregei	((Globimetula_dinklagei	Phragmanthera_crassicaulis)	Emelianthe_panganensis))))	((((((((Gaiadendron_punctatum	((((((Cladocolea_gracilis	(Struthanthus_oerstedii	Struthanthus_woodsonii))	(Oryctanthus_occidentalis	Passovia_pyrifolia))	Tripodanthus_acutifolius)	(Notanthera_heterophylla	Ligaria_cuneifolia))	Desmaria_mutabilis)	(Atkinsonia_ligustrina	((Peraxilla_tetrapetala	Alepis_flavida)	(((Amylotheca_duthieana	Loxanthera_speciosa)	Macrosolen_cochinchinensis)	(Lysiana_filifolia	Decaisnina_triflora))))))	Nuytsia_floribunda)	Tupeia_antarctica)	Tristerix_corymbosus)	((Ileostylus_micranthus	Muellerina_eucalyptoides)	(Cecarria_obtusifolia	Loranthus_europaeus)))	((Dactyliophora_novaeguineae	Amyema_glabra)	(Amyema_queenslandica	Benthamina_alyxifolia)))	(Taxillus_chinensis	Scurrula_ferruginea))	(Vanwykia_remota	Socratina_bemarivensis)))	Bakerella_sp_Nickrent_4161)	Oncocalyx_sulfureus	Agelanthus_sansibarensis);
(((Vanwykia_remota	Socratina_bemarivensis)	(((Phragmanthera_crassicaulis	Moquiniella_rubra)	((Globimetula_dinklagei	Emelianthe_panganensis)	(Oedina_pendens	Erianthemum_dregei)))	(Bakerella_sp_Nickrent_4161	((((Ileostylus_micranthus	Muellerina_eucalyptoides)	((Cecarria_obtusifolia	Loranthus_europaeus)	((((Gaiadendron_punctatum	((((Peraxilla_tetrapetala	Alepis_flavida)	((Lysiana_filifolia	Decaisnina_triflora)	((Amylotheca_duthieana	Macrosolen_cochinchinensis)	Loxanthera_speciosa)))	Atkinsonia_ligustrina)	((((Cladocolea_gracilis	(Struthanthus_oerstedii	Struthanthus_woodsonii))	(Oryctanthus_occidentalis	Passovia_pyrifolia))	Tripodanthus_acutifolius)	(Notanthera_heterophylla	(Desmaria_mutabilis	Ligaria_cuneifolia)))))	Tupeia_antarctica)	Tristerix_corymbosus)	Nuytsia_floribunda)))	((Dactyliophora_novaeguineae	Amyema_glabra)	(Amyema_queenslandica	Benthamina_alyxifolia)))	(Taxillus_chinensis	Scurrula_ferruginea)))))	Oncocalyx_sulfureus	Agelanthus_sansibarensis);
((((((((Erianthemum_dregei	Emelianthe_panganensis)	(Globimetula_dinklagei	Phragmanthera_crassicaulis))	Moquiniella_rubra)	Oedina_pendens)	((((Ileostylus_micranthus	Muellerina_eucalyptoides)	((Cecarria_obtusifolia	Loranthus_europaeus)	(((Gaiadendron_punctatum	(Tristerix_corymbosus	Nuytsia_floribunda))	((Ligaria_cuneifolia	(Desmaria_mutabilis	((Notanthera_heterophylla	((Peraxilla_tetrapetala	Alepis_flavida)	((Lysiana_filifolia	Decaisnina_triflora)	((Amylotheca_duthieana	Macrosolen_cochinchinensis)	Loxanthera_speciosa))))	Atkinsonia_ligustrina)))	(((Cladocolea_gracilis	(Struthanthus_oerstedii	Struthanthus_woodsonii))	(Oryctanthus_occidentalis	Passovia_pyrifolia))	Tripodanthus_acutifolius)))	Tupeia_antarctica)))	((Dactyliophora_novaeguineae	Amyema_glabra)	(Amyema_queenslandica	Benthamina_alyxifolia)))	(Taxillus_chinensis	Scurrula_ferruginea)))	(Vanwykia_remota	Socratina_bemarivensis))	Bakerella_sp_Nickrent_4161)	Oncocalyx_sulfureus	Agelanthus_sansibarensis);
((((((((((Tristerix_corymbosus	Tupeia_antarctica)	(((Gaiadendron_punctatum	((Peraxilla_tetrapetala	Alepis_flavida)	((Lysiana_filifolia	Decaisnina_triflora)	(Macrosolen_cochinchinensis	(Loxanthera_speciosa	Amylotheca_duthieana)))))	Atkinsonia_ligustrina)	((Notanthera_heterophylla	(Ligaria_cuneifolia	Desmaria_mutabilis))	(((Cladocolea_gracilis	(Struthanthus_oerstedii	Struthanthus_woodsonii))	(Oryctanthus_occidentalis	Passovia_pyrifolia))	Tripodanthus_acutifolius))))	Nuytsia_floribunda)	((Ileostylus_micranthus	Muellerina_eucalyptoides)	(Cecarria_obtusifolia	Loranthus_europaeus)))	((Dactyliophora_novaeguineae	Amyema_glabra)	(Amyema_queenslandica	Benthamina_alyxifolia)))	(Taxillus_chinensis	Scurrula_ferruginea))	(Moquiniella_rubra	(Phragmanthera_crassicaulis	((Oedina_pendens	Erianthemum_dregei)	(Emelianthe_panganensis	Globimetula_dinklagei)))))	(Vanwykia_remota	Socratina_bemarivensis))	Bakerella_sp_Nickrent_4161)	Oncocalyx_sulfureus	Agelanthus_sansibarensis);
((((((((Ileostylus_micranthus	Muellerina_eucalyptoides)	((Cecarria_obtusifolia	Loranthus_europaeus)	(((Ligaria_cuneifolia	(Tristerix_corymbosus	Tupeia_antarctica))	((Desmaria_mutabilis	Nuytsia_floribunda)	((Gaiadendron_punctatum	(Notanthera_heterophylla	((Peraxilla_tetrapetala	Alepis_flavida)	((Lysiana_filifolia	Decaisnina_triflora)	(Macrosolen_cochinchinensis	(Loxanthera_speciosa	Amylotheca_duthieana))))))	Atkinsonia_ligustrina)))	(((Struthanthus_woodsonii	(Cladocolea_gracilis	Struthanthus_oerstedii))	(Oryctanthus_occidentalis	Passovia_pyrifolia))	Tripodanthus_acutifolius))))	((Dactyliophora_novaeguineae	Amyema_glabra)	(Amyema_queenslandica	Benthamina_alyxifolia)))	(Taxillus_chinensis	Scurrula_ferruginea))	(Moquiniella_rubra	(Phragmanthera_crassicaulis	((Oedina_pendens	Erianthemum_dregei)	(Emelianthe_panganensis	Globimetula_dinklagei)))))	(Vanwykia_remota	Socratina_bemarivensis))	Bakerella_sp_Nickrent_4161)	Oncocalyx_sulfureus	Agelanthus_sansibarensis);
((((Moquiniella_rubra	(Phragmanthera_crassicaulis	((Oedina_pendens	Erianthemum_dregei)	(Emelianthe_panganensis	Globimetula_dinklagei))))	((Vanwykia_remota	Socratina_bemarivensis)	((((Ileostylus_micranthus	Muellerina_eucalyptoides)	((Cecarria_obtusifolia	Loranthus_europaeus)	(((Gaiadendron_punctatum	((Nuytsia_floribunda	Tristerix_corymbosus)	((Peraxilla_tetrapetala	Alepis_flavida)	((Lysiana_filifolia	(Macrosolen_cochinchinensis	Decaisnina_triflora))	(Loxanthera_speciosa	Amylotheca_duthieana)))))	((Notanthera_heterophylla	(Ligaria_cuneifolia	(Tupeia_antarctica	Desmaria_mutabilis)))	((Oryctanthus_occidentalis	Passovia_pyrifolia)	(Tripodanthus_acutifolius	(Cladocolea_gracilis	(Struthanthus_oerstedii	Struthanthus_woodsonii))))))	Atkinsonia_ligustrina)))	((Dactyliophora_novaeguineae	Amyema_glabra)	(Amyema_queenslandica	Benthamina_alyxifolia)))	(Taxillus_chinensis	Scurrula_ferruginea))))	Bakerella_sp_Nickrent_4161)	Oncocalyx_sulfureus	Agelanthus_sansibarensis);
((((Vanwykia_remota	Socratina_bemarivensis)	(((((Ileostylus_micranthus	Muellerina_eucalyptoides)	((Cecarria_obtusifolia	Loranthus_europaeus)	(((((Desmaria_mutabilis	Notanthera_heterophylla)	(Tristerix_corymbosus	(Ligaria_cuneifolia	Tupeia_antarctica)))	(Tripodanthus_acutifolius	((Cladocolea_gracilis	(Struthanthus_oerstedii	Struthanthus_woodsonii))	(Oryctanthus_occidentalis	Passovia_pyrifolia))))	(Atkinsonia_ligustrina	(Gaiadendron_punctatum	((Peraxilla_tetrapetala	Alepis_flavida)	((Lysiana_filifolia	(Macrosolen_cochinchinensis	Decaisnina_triflora))	(Loxanthera_speciosa	Amylotheca_duthieana))))))	Nuytsia_floribunda)))	((Dactyliophora_novaeguineae	Amyema_glabra)	(Amyema_queenslandica	Benthamina_alyxifolia)))	(Taxillus_chinensis	Scurrula_ferruginea))	(((Erianthemum_dregei	(Emelianthe_panganensis	Globimetula_dinklagei))	(Phragmanthera_crassicaulis	Moquiniella_rubra))	Oedina_pendens)))	Bakerella_sp_Nickrent_4161)	Oncocalyx_sulfureus	Agelanthus_sansibarensis);
((Oedina_pendens	((Vanwykia_remota	Socratina_bemarivensis)	(((((Ileostylus_micranthus	Muellerina_eucalyptoides)	((Cecarria_obtusifolia	Loranthus_europaeus)	((Atkinsonia_ligustrina	(Nuytsia_floribunda	(Gaiadendron_punctatum	((Peraxilla_tetrapetala	Alepis_flavida)	((Macrosolen_cochinchinensis	(Decaisnina_triflora	Lysiana_filifolia))	(Loxanthera_speciosa	Amylotheca_duthieana))))))	(((Ligaria_cuneifolia	((Desmaria_mutabilis	Notanthera_heterophylla)	Tristerix_corymbosus))	(Tripodanthus_acutifolius	((Struthanthus_woodsonii	(Cladocolea_gracilis	Struthanthus_oerstedii))	(Oryctanthus_occidentalis	Passovia_pyrifolia))))	Tupeia_antarctica))))	((Dactyliophora_novaeguineae	Amyema_glabra)	(Amyema_queenslandica	Benthamina_alyxifolia)))	(Taxillus_chinensis	Scurrula_ferruginea))	(Bakerella_sp_Nickrent_4161	(Moquiniella_rubra	((Erianthemum_dregei	(Emelianthe_panganensis	Globimetula_dinklagei))	Phragmanthera_crassicaulis))))))	Oncocalyx_sulfureus	Agelanthus_sansibarensis);
(Oncocalyx_sulfureus	(Bakerella_sp_Nickrent_4161	((Vanwykia_remota	Socratina_bemarivensis)	((((Erianthemum_dregei	(Emelianthe_panganensis	Globimetula_dinklagei))	(Moquiniella_rubra	Phragmanthera_crassicaulis))	Oedina_pendens)	((Scurrula_ferruginea	Taxillus_chinensis)	(((Ileostylus_micranthus	Muellerina_eucalyptoides)	((Cecarria_obtusifolia	Loranthus_europaeus)	((((Nuytsia_floribunda	(Gaiadendron_punctatum	Atkinsonia_ligustrina))	(((Loxanthera_speciosa	((Amylotheca_duthieana	Macrosolen_cochinchinensis)	Decaisnina_triflora))	Lysiana_filifolia)	(Peraxilla_tetrapetala	Alepis_flavida)))	((Tristerix_corymbosus	(Desmaria_mutabilis	Notanthera_heterophylla))	((Tripodanthus_acutifolius	((Oryctanthus_occidentalis	Passovia_pyrifolia)	(Cladocolea_gracilis	(Struthanthus_oerstedii	Struthanthus_woodsonii))))	Ligaria_cuneifolia)))	Tupeia_antarctica)))	((Dactyliophora_novaeguineae	Amyema_glabra)	(Amyema_queenslandica	Benthamina_alyxifolia)))))))	Agelanthus_sansibarensis);
(Oncocalyx_sulfureus	(Bakerella_sp_Nickrent_4161	(Oedina_pendens	((Vanwykia_remota	Socratina_bemarivensis)	(((Erianthemum_dregei	(Emelianthe_panganensis	Globimetula_dinklagei))	(Moquiniella_rubra	Phragmanthera_crassicaulis))	(((Dactyliophora_novaeguineae	Amyema_glabra)	(Amyema_queenslandica	Benthamina_alyxifolia))	((Scurrula_ferruginea	Taxillus_chinensis)	((((((Gaiadendron_punctatum	Nuytsia_floribunda)	((((Macrosolen_cochinchinensis	Decaisnina_triflora)	(Amylotheca_duthieana	Loxanthera_speciosa))	Lysiana_filifolia)	(Peraxilla_tetrapetala	Alepis_flavida)))	Atkinsonia_ligustrina)	(((Tristerix_corymbosus	Notanthera_heterophylla)	((Tripodanthus_acutifolius	((Oryctanthus_occidentalis	Passovia_pyrifolia)	(Cladocolea_gracilis	(Struthanthus_oerstedii	Struthanthus_woodsonii))))	Ligaria_cuneifolia))	Desmaria_mutabilis))	Tupeia_antarctica)	((Ileostylus_micranthus	Muellerina_eucalyptoides)	(Cecarria_obtusifolia	Loranthus_europaeus)))))))))	Agelanthus_sansibarensis);
(Oncocalyx_sulfureus	(Oedina_pendens	(((Erianthemum_dregei	(Emelianthe_panganensis	(Phragmanthera_crassicaulis	Globimetula_dinklagei)))	Moquiniella_rubra)	(Bakerella_sp_Nickrent_4161	(((Scurrula_ferruginea	Taxillus_chinensis)	(((((((Gaiadendron_punctatum	Nuytsia_floribunda)	(((Amylotheca_duthieana	Loxanthera_speciosa)	(Lysiana_filifolia	(Macrosolen_cochinchinensis	Decaisnina_triflora)))	(Peraxilla_tetrapetala	Alepis_flavida)))	Atkinsonia_ligustrina)	(((Tripodanthus_acutifolius	((Oryctanthus_occidentalis	Passovia_pyrifolia)	(Cladocolea_gracilis	(Struthanthus_oerstedii	Struthanthus_woodsonii))))	(Ligaria_cuneifolia	(Tristerix_corymbosus	Notanthera_heterophylla)))	Desmaria_mutabilis))	Tupeia_antarctica)	((Ileostylus_micranthus	Muellerina_eucalyptoides)	(Cecarria_obtusifolia	Loranthus_europaeus)))	((Dactyliophora_novaeguineae	(Benthamina_alyxifolia	Amyema_glabra))	Amyema_queenslandica)))	(Vanwykia_remota	Socratina_bemarivensis)))))	Agelanthus_sansibarensis);
(Oncocalyx_sulfureus	(((Vanwykia_remota	Socratina_bemarivensis)	(((Emelianthe_panganensis	((Phragmanthera_crassicaulis	Globimetula_dinklagei)	(Oedina_pendens	Erianthemum_dregei)))	Moquiniella_rubra)	((Scurrula_ferruginea	Taxillus_chinensis)	(((((Gaiadendron_punctatum	(Tristerix_corymbosus	((Notanthera_heterophylla	((Macrosolen_cochinchinensis	(Amylotheca_duthieana	Loxanthera_speciosa))	(Lysiana_filifolia	Decaisnina_triflora)))	(Peraxilla_tetrapetala	Alepis_flavida))))	Atkinsonia_ligustrina)	(((Ligaria_cuneifolia	(Nuytsia_floribunda	Desmaria_mutabilis))	(Tripodanthus_acutifolius	((Oryctanthus_occidentalis	Passovia_pyrifolia)	(Cladocolea_gracilis	(Struthanthus_oerstedii	Struthanthus_woodsonii)))))	Tupeia_antarctica))	((Ileostylus_micranthus	Muellerina_eucalyptoides)	(Cecarria_obtusifolia	Loranthus_europaeus)))	((Benthamina_alyxifolia	Amyema_queenslandica)	(Dactyliophora_novaeguineae	Amyema_glabra))))))	Bakerella_sp_Nickrent_4161)	Agelanthus_sansibarensis);
(Oncocalyx_sulfureus	(((Oedina_pendens	(Vanwykia_remota	Socratina_bemarivensis))	((Moquiniella_rubra	(((Emelianthe_panganensis	Globimetula_dinklagei)	Erianthemum_dregei)	Phragmanthera_crassicaulis))	((Scurrula_ferruginea	Taxillus_chinensis)	(((Cecarria_obtusifolia	Loranthus_europaeus)	(((Tristerix_corymbosus	(Tupeia_antarctica	((Tripodanthus_acutifolius	((Oryctanthus_occidentalis	Passovia_pyrifolia)	(Struthanthus_woodsonii	(Cladocolea_gracilis	Struthanthus_oerstedii))))	(((Gaiadendron_punctatum	(Nuytsia_floribunda	((Notanthera_heterophylla	((Amylotheca_duthieana	Loxanthera_speciosa)	(Lysiana_filifolia	(Decaisnina_triflora	Macrosolen_cochinchinensis))))	(Peraxilla_tetrapetala	Alepis_flavida))))	Atkinsonia_ligustrina)	Desmaria_mutabilis))))	Ligaria_cuneifolia)	(Ileostylus_micranthus	Muellerina_eucalyptoides)))	(Amyema_queenslandica	((Dactyliophora_novaeguineae	Amyema_glabra)	Benthamina_alyxifolia))))))	Bakerella_sp_Nickrent_4161)	Agelanthus_sansibarensis);
(Oncocalyx_sulfureus	(((Oedina_pendens	(Moquiniella_rubra	((Emelianthe_panganensis	Globimetula_dinklagei)	(Erianthemum_dregei	Phragmanthera_crassicaulis))))	(((Scurrula_ferruginea	Taxillus_chinensis)	(((Ileostylus_micranthus	Muellerina_eucalyptoides)	((Cecarria_obtusifolia	Loranthus_europaeus)	((Tupeia_antarctica	((((Macrosolen_cochinchinensis	(Amylotheca_duthieana	Loxanthera_speciosa))	(Lysiana_filifolia	Decaisnina_triflora))	(Peraxilla_tetrapetala	Alepis_flavida))	(Gaiadendron_punctatum	(Atkinsonia_ligustrina	Nuytsia_floribunda))))	((Tripodanthus_acutifolius	((Oryctanthus_occidentalis	Passovia_pyrifolia)	(Cladocolea_gracilis	(Struthanthus_oerstedii	Struthanthus_woodsonii))))	((Ligaria_cuneifolia	Desmaria_mutabilis)	(Tristerix_corymbosus	Notanthera_heterophylla))))))	((Dactyliophora_novaeguineae	Amyema_glabra)	(Benthamina_alyxifolia	Amyema_queenslandica))))	(Vanwykia_remota	Socratina_bemarivensis)))	Bakerella_sp_Nickrent_4161)	Agelanthus_sansibarensis);
(Oncocalyx_sulfureus	((((Oedina_pendens	((Globimetula_dinklagei	Emelianthe_panganensis)	(Erianthemum_dregei	Phragmanthera_crassicaulis)))	(((Scurrula_ferruginea	Taxillus_chinensis)	(((Ileostylus_micranthus	Muellerina_eucalyptoides)	((Cecarria_obtusifolia	Loranthus_europaeus)	(Atkinsonia_ligustrina	(((Tripodanthus_acutifolius	((Oryctanthus_occidentalis	Passovia_pyrifolia)	(Cladocolea_gracilis	(Struthanthus_oerstedii	Struthanthus_woodsonii))))	((Ligaria_cuneifolia	Desmaria_mutabilis)	(Tupeia_antarctica	Notanthera_heterophylla)))	((((Macrosolen_cochinchinensis	(Amylotheca_duthieana	Loxanthera_speciosa))	(Lysiana_filifolia	Decaisnina_triflora))	(Peraxilla_tetrapetala	Alepis_flavida))	(Gaiadendron_punctatum	(Nuytsia_floribunda	Tristerix_corymbosus)))))))	((Dactyliophora_novaeguineae	Amyema_glabra)	(Benthamina_alyxifolia	Amyema_queenslandica))))	(Vanwykia_remota	Socratina_bemarivensis)))	Moquiniella_rubra)	Bakerella_sp_Nickrent_4161)	Agelanthus_sansibarensis);
(Oncocalyx_sulfureus	(Oedina_pendens	((Vanwykia_remota	Socratina_bemarivensis)	((((Scurrula_ferruginea	Taxillus_chinensis)	((((Nuytsia_floribunda	((((Tripodanthus_acutifolius	((Oryctanthus_occidentalis	Passovia_pyrifolia)	(Cladocolea_gracilis	(Struthanthus_oerstedii	Struthanthus_woodsonii))))	(((Tupeia_antarctica	Atkinsonia_ligustrina)	Ligaria_cuneifolia)	Desmaria_mutabilis))	((Notanthera_heterophylla	((Amylotheca_duthieana	Loxanthera_speciosa)	(Lysiana_filifolia	(Decaisnina_triflora	Macrosolen_cochinchinensis))))	(Peraxilla_tetrapetala	Alepis_flavida)))	Gaiadendron_punctatum))	Tristerix_corymbosus)	((Ileostylus_micranthus	Muellerina_eucalyptoides)	(Cecarria_obtusifolia	Loranthus_europaeus)))	(Amyema_queenslandica	((Dactyliophora_novaeguineae	Amyema_glabra)	Benthamina_alyxifolia))))	Bakerella_sp_Nickrent_4161)	(Moquiniella_rubra	((Globimetula_dinklagei	Emelianthe_panganensis)	(Erianthemum_dregei	Phragmanthera_crassicaulis))))))	Agelanthus_sansibarensis);
(Oncocalyx_sulfureus	((Vanwykia_remota	Socratina_bemarivensis)	(((Moquiniella_rubra	((Erianthemum_dregei	(Globimetula_dinklagei	Emelianthe_panganensis))	Phragmanthera_crassicaulis))	(((Scurrula_ferruginea	Taxillus_chinensis)	(((Ileostylus_micranthus	Muellerina_eucalyptoides)	((Cecarria_obtusifolia	Loranthus_europaeus)	((Tripodanthus_acutifolius	((Oryctanthus_occidentalis	Passovia_pyrifolia)	(Struthanthus_woodsonii	(Cladocolea_gracilis	Struthanthus_oerstedii))))	(((((Notanthera_heterophylla	((Amylotheca_duthieana	Loxanthera_speciosa)	(Lysiana_filifolia	(Decaisnina_triflora	Macrosolen_cochinchinensis))))	(Peraxilla_tetrapetala	Alepis_flavida))	((Nuytsia_floribunda	Tristerix_corymbosus)	Gaiadendron_punctatum))	((Tupeia_antarctica	Atkinsonia_ligustrina)	Ligaria_cuneifolia))	Desmaria_mutabilis))))	((Dactyliophora_novaeguineae	Amyema_glabra)	(Benthamina_alyxifolia	Amyema_queenslandica))))	Bakerella_sp_Nickrent_4161))	Oedina_pendens))	Agelanthus_sansibarensis);
(Oncocalyx_sulfureus	(Oedina_pendens	((Vanwykia_remota	Socratina_bemarivensis)	(Bakerella_sp_Nickrent_4161	((Moquiniella_rubra	((Erianthemum_dregei	(Globimetula_dinklagei	Emelianthe_panganensis))	Phragmanthera_crassicaulis))	((Scurrula_ferruginea	Taxillus_chinensis)	(((Cecarria_obtusifolia	Loranthus_europaeus)	(((Nuytsia_floribunda	Tristerix_corymbosus)	((Gaiadendron_punctatum	Tupeia_antarctica)	(Atkinsonia_ligustrina	((((Amylotheca_duthieana	Loxanthera_speciosa)	(Lysiana_filifolia	(Decaisnina_triflora	Macrosolen_cochinchinensis)))	(Peraxilla_tetrapetala	Alepis_flavida))	((Ligaria_cuneifolia	Desmaria_mutabilis)	(Notanthera_heterophylla	(Tripodanthus_acutifolius	((Oryctanthus_occidentalis	Passovia_pyrifolia)	(Cladocolea_gracilis	(Struthanthus_oerstedii	Struthanthus_woodsonii))))))))))	(Ileostylus_micranthus	Muellerina_eucalyptoides)))	((Dactyliophora_novaeguineae	Amyema_glabra)	(Benthamina_alyxifolia	Amyema_queenslandica))))))))	Agelanthus_sansibarensis);
((((((Scurrula_ferruginea	Taxillus_chinensis)	(((Dactyliophora_novaeguineae	Amyema_glabra)	(Benthamina_alyxifolia	Amyema_queenslandica))	(((Cecarria_obtusifolia	Loranthus_europaeus)	((((Atkinsonia_ligustrina	(((Alepis_flavida	Peraxilla_tetrapetala)	((Lysiana_filifolia	(Macrosolen_cochinchinensis	Decaisnina_triflora))	(Amylotheca_duthieana	Loxanthera_speciosa)))	Gaiadendron_punctatum))	(Nuytsia_floribunda	Desmaria_mutabilis))	((Ligaria_cuneifolia	(Tristerix_corymbosus	Notanthera_heterophylla))	(Tripodanthus_acutifolius	(((Struthanthus_woodsonii	Struthanthus_oerstedii)	Cladocolea_gracilis)	(Oryctanthus_occidentalis	Passovia_pyrifolia)))))	Tupeia_antarctica))	(Ileostylus_micranthus	Muellerina_eucalyptoides))))	((Phragmanthera_crassicaulis	Moquiniella_rubra)	((Oedina_pendens	Erianthemum_dregei)	(Globimetula_dinklagei	Emelianthe_panganensis))))	(Socratina_bemarivensis	Vanwykia_remota))	Bakerella_sp_Nickrent_4161)	Oncocalyx_sulfureus	Agelanthus_sansibarensis);
((((Moquiniella_rubra	(((Oedina_pendens	Erianthemum_dregei)	(Globimetula_dinklagei	Emelianthe_panganensis))	Phragmanthera_crassicaulis))	(((Scurrula_ferruginea	Taxillus_chinensis)	(((Dactyliophora_novaeguineae	Amyema_glabra)	(Benthamina_alyxifolia	Amyema_queenslandica))	((((Atkinsonia_ligustrina	((Notanthera_heterophylla	(Ligaria_cuneifolia	((Alepis_flavida	Peraxilla_tetrapetala)	(Lysiana_filifolia	(Decaisnina_triflora	(Macrosolen_cochinchinensis	(Amylotheca_duthieana	Loxanthera_speciosa)))))))	(Desmaria_mutabilis	((Oryctanthus_occidentalis	Tripodanthus_acutifolius)	(((Struthanthus_woodsonii	Struthanthus_oerstedii)	Cladocolea_gracilis)	Passovia_pyrifolia)))))	Gaiadendron_punctatum)	((Tristerix_corymbosus	Nuytsia_floribunda)	Tupeia_antarctica))	((Ileostylus_micranthus	Muellerina_eucalyptoides)	(Cecarria_obtusifolia	Loranthus_europaeus)))))	Bakerella_sp_Nickrent_4161))	(Socratina_bemarivensis	Vanwykia_remota))	Oncocalyx_sulfureus	Agelanthus_sansibarensis);
((Oedina_pendens	((Socratina_bemarivensis	Vanwykia_remota)	(Bakerella_sp_Nickrent_4161	((((Erianthemum_dregei	(Globimetula_dinklagei	Emelianthe_panganensis))	Phragmanthera_crassicaulis)	Moquiniella_rubra)	((Scurrula_ferruginea	Taxillus_chinensis)	(((Dactyliophora_novaeguineae	Amyema_glabra)	(Benthamina_alyxifolia	Amyema_queenslandica))	((Ileostylus_micranthus	Muellerina_eucalyptoides)	((Cecarria_obtusifolia	Loranthus_europaeus)	(Nuytsia_floribunda	(((Tripodanthus_acutifolius	(((Struthanthus_woodsonii	Struthanthus_oerstedii)	Cladocolea_gracilis)	(Oryctanthus_occidentalis	Passovia_pyrifolia)))	(((Atkinsonia_ligustrina	Gaiadendron_punctatum)	(Notanthera_heterophylla	((Alepis_flavida	Peraxilla_tetrapetala)	((Amylotheca_duthieana	Loxanthera_speciosa)	((Decaisnina_triflora	Macrosolen_cochinchinensis)	Lysiana_filifolia)))))	Desmaria_mutabilis))	(Tupeia_antarctica	(Ligaria_cuneifolia	Tristerix_corymbosus))))))))))))	Oncocalyx_sulfureus	Agelanthus_sansibarensis);
(((((Moquiniella_rubra	((Oedina_pendens	Erianthemum_dregei)	(Globimetula_dinklagei	Emelianthe_panganensis)))	(((Scurrula_ferruginea	Taxillus_chinensis)	(((Amyema_queenslandica	Benthamina_alyxifolia)	(Dactyliophora_novaeguineae	Amyema_glabra))	((Cecarria_obtusifolia	Loranthus_europaeus)	(((Tupeia_antarctica	Tristerix_corymbosus)	(Nuytsia_floribunda	(((Atkinsonia_ligustrina	((Desmaria_mutabilis	Ligaria_cuneifolia)	(Notanthera_heterophylla	((Alepis_flavida	Peraxilla_tetrapetala)	((Amylotheca_duthieana	Loxanthera_speciosa)	((Decaisnina_triflora	Macrosolen_cochinchinensis)	Lysiana_filifolia))))))	(Tripodanthus_acutifolius	(((Struthanthus_woodsonii	Struthanthus_oerstedii)	Cladocolea_gracilis)	(Oryctanthus_occidentalis	Passovia_pyrifolia))))	Gaiadendron_punctatum)))	(Ileostylus_micranthus	Muellerina_eucalyptoides)))))	(Socratina_bemarivensis	Vanwykia_remota)))	Bakerella_sp_Nickrent_4161)	Phragmanthera_crassicaulis)	Oncocalyx_sulfureus	Agelanthus_sansibarensis);
((((Oedina_pendens	(Socratina_bemarivensis	Vanwykia_remota))	(((Phragmanthera_crassicaulis	(Erianthemum_dregei	(Globimetula_dinklagei	Emelianthe_panganensis)))	Moquiniella_rubra)	((Scurrula_ferruginea	Taxillus_chinensis)	((Amyema_queenslandica	(Benthamina_alyxifolia	(Dactyliophora_novaeguineae	Amyema_glabra)))	((Ileostylus_micranthus	Muellerina_eucalyptoides)	((Cecarria_obtusifolia	Loranthus_europaeus)	(Ligaria_cuneifolia	((Tupeia_antarctica	Tristerix_corymbosus)	(Nuytsia_floribunda	((Atkinsonia_ligustrina	((Notanthera_heterophylla	((Alepis_flavida	Peraxilla_tetrapetala)	((Amylotheca_duthieana	Loxanthera_speciosa)	((Decaisnina_triflora	Macrosolen_cochinchinensis)	Lysiana_filifolia))))	(Desmaria_mutabilis	(Tripodanthus_acutifolius	(((Struthanthus_woodsonii	Struthanthus_oerstedii)	Cladocolea_gracilis)	(Oryctanthus_occidentalis	Passovia_pyrifolia))))))	Gaiadendron_punctatum))))))))))	Bakerella_sp_Nickrent_4161)	Oncocalyx_sulfureus	Agelanthus_sansibarensis);
(((Socratina_bemarivensis	Vanwykia_remota)	((((Phragmanthera_crassicaulis	(Erianthemum_dregei	(Globimetula_dinklagei	Emelianthe_panganensis)))	Moquiniella_rubra)	(Bakerella_sp_Nickrent_4161	((Scurrula_ferruginea	Taxillus_chinensis)	(((Benthamina_alyxifolia	(Dactyliophora_novaeguineae	Amyema_glabra))	Amyema_queenslandica)	((Ileostylus_micranthus	Muellerina_eucalyptoides)	((Cecarria_obtusifolia	Loranthus_europaeus)	(Ligaria_cuneifolia	((Tupeia_antarctica	Tristerix_corymbosus)	(Nuytsia_floribunda	((Atkinsonia_ligustrina	(((Tripodanthus_acutifolius	(((Struthanthus_woodsonii	Struthanthus_oerstedii)	Cladocolea_gracilis)	(Oryctanthus_occidentalis	Passovia_pyrifolia)))	(Notanthera_heterophylla	((Alepis_flavida	Peraxilla_tetrapetala)	((Amylotheca_duthieana	Loxanthera_speciosa)	((Decaisnina_triflora	Macrosolen_cochinchinensis)	Lysiana_filifolia)))))	Desmaria_mutabilis))	Gaiadendron_punctatum))))))))))	Oedina_pendens))	Oncocalyx_sulfureus	Agelanthus_sansibarensis);
((((Socratina_bemarivensis	Vanwykia_remota)	(((((Phragmanthera_crassicaulis	(Erianthemum_dregei	Globimetula_dinklagei))	Emelianthe_panganensis)	Moquiniella_rubra)	((Scurrula_ferruginea	Taxillus_chinensis)	(((Dactyliophora_novaeguineae	Amyema_glabra)	(Amyema_queenslandica	Benthamina_alyxifolia))	((Ileostylus_micranthus	Muellerina_eucalyptoides)	((Cecarria_obtusifolia	Loranthus_europaeus)	((Tripodanthus_acutifolius	(((Struthanthus_woodsonii	Struthanthus_oerstedii)	Cladocolea_gracilis)	(Oryctanthus_occidentalis	Passovia_pyrifolia)))	((((Desmaria_mutabilis	Nuytsia_floribunda)	Gaiadendron_punctatum)	((Notanthera_heterophylla	((Alepis_flavida	Peraxilla_tetrapetala)	((Amylotheca_duthieana	Loxanthera_speciosa)	((Decaisnina_triflora	Macrosolen_cochinchinensis)	Lysiana_filifolia))))	Atkinsonia_ligustrina))	(Tupeia_antarctica	(Ligaria_cuneifolia	Tristerix_corymbosus)))))))))	Oedina_pendens))	Bakerella_sp_Nickrent_4161)	Oncocalyx_sulfureus	Agelanthus_sansibarensis);
((((Socratina_bemarivensis	Vanwykia_remota)	((((Emelianthe_panganensis	Erianthemum_dregei)	(Globimetula_dinklagei	Phragmanthera_crassicaulis))	Moquiniella_rubra)	(Bakerella_sp_Nickrent_4161	((Scurrula_ferruginea	Taxillus_chinensis)	(((Dactyliophora_novaeguineae	Amyema_glabra)	(Amyema_queenslandica	Benthamina_alyxifolia))	((Ileostylus_micranthus	Muellerina_eucalyptoides)	((Cecarria_obtusifolia	Loranthus_europaeus)	((((Tupeia_antarctica	(Desmaria_mutabilis	Ligaria_cuneifolia))	Notanthera_heterophylla)	((Tripodanthus_acutifolius	((Struthanthus_woodsonii	(Struthanthus_oerstedii	Cladocolea_gracilis))	(Oryctanthus_occidentalis	Passovia_pyrifolia)))	(((Gaiadendron_punctatum	Nuytsia_floribunda)	((Alepis_flavida	Peraxilla_tetrapetala)	((Amylotheca_duthieana	Loxanthera_speciosa)	((Decaisnina_triflora	Lysiana_filifolia)	Macrosolen_cochinchinensis))))	Atkinsonia_ligustrina)))	Tristerix_corymbosus))))))))	Oedina_pendens)	Oncocalyx_sulfureus	Agelanthus_sansibarensis);
((Bakerella_sp_Nickrent_4161	((((Scurrula_ferruginea	Taxillus_chinensis)	(((Dactyliophora_novaeguineae	Amyema_glabra)	(Amyema_queenslandica	Benthamina_alyxifolia))	(((Tupeia_antarctica	(((Gaiadendron_punctatum	Nuytsia_floribunda)	((Alepis_flavida	Peraxilla_tetrapetala)	((Decaisnina_triflora	Lysiana_filifolia)	(Macrosolen_cochinchinensis	(Amylotheca_duthieana	Loxanthera_speciosa)))))	Atkinsonia_ligustrina))	(((Notanthera_heterophylla	(Tristerix_corymbosus	Ligaria_cuneifolia))	(Tripodanthus_acutifolius	((Cladocolea_gracilis	(Struthanthus_woodsonii	Struthanthus_oerstedii))	(Oryctanthus_occidentalis	Passovia_pyrifolia))))	Desmaria_mutabilis))	((Ileostylus_micranthus	Muellerina_eucalyptoides)	(Cecarria_obtusifolia	Loranthus_europaeus)))))	((Phragmanthera_crassicaulis	((Oedina_pendens	Erianthemum_dregei)	(Emelianthe_panganensis	Globimetula_dinklagei)))	Moquiniella_rubra))	(Socratina_bemarivensis	Vanwykia_remota)))	Oncocalyx_sulfureus	Agelanthus_sansibarensis);
((Oedina_pendens	(((Socratina_bemarivensis	Vanwykia_remota)	(Bakerella_sp_Nickrent_4161	((Scurrula_ferruginea	Taxillus_chinensis)	(((Dactyliophora_novaeguineae	Amyema_glabra)	(Amyema_queenslandica	Benthamina_alyxifolia))	((Ileostylus_micranthus	Muellerina_eucalyptoides)	((Cecarria_obtusifolia	Loranthus_europaeus)	((((Desmaria_mutabilis	((Tupeia_antarctica	(Gaiadendron_punctatum	(Tristerix_corymbosus	Nuytsia_floribunda)))	((Alepis_flavida	Peraxilla_tetrapetala)	(Notanthera_heterophylla	(Decaisnina_triflora	((Lysiana_filifolia	Macrosolen_cochinchinensis)	(Amylotheca_duthieana	Loxanthera_speciosa)))))))	Atkinsonia_ligustrina)	(Tripodanthus_acutifolius	((Struthanthus_woodsonii	(Struthanthus_oerstedii	Cladocolea_gracilis))	(Oryctanthus_occidentalis	Passovia_pyrifolia))))	Ligaria_cuneifolia)))))))	((((Emelianthe_panganensis	Globimetula_dinklagei)	Erianthemum_dregei)	Phragmanthera_crassicaulis)	Moquiniella_rubra)))	Oncocalyx_sulfureus	Agelanthus_sansibarensis);
((Bakerella_sp_Nickrent_4161	((Phragmanthera_crassicaulis	Moquiniella_rubra)	((((((Muellerina_eucalyptoides	Ileostylus_micranthus)	((Cecarria_obtusifolia	Loranthus_europaeus)	(((((Tripodanthus_acutifolius	((Oryctanthus_occidentalis	Passovia_pyrifolia)	(Cladocolea_gracilis	(Struthanthus_woodsonii	Struthanthus_oerstedii))))	(Ligaria_cuneifolia	(Notanthera_heterophylla	Desmaria_mutabilis)))	Atkinsonia_ligustrina)	(((Lysiana_filifolia	((Amylotheca_duthieana	Loxanthera_speciosa)	Macrosolen_cochinchinensis))	Decaisnina_triflora)	(Peraxilla_tetrapetala	Alepis_flavida)))	(Tupeia_antarctica	(Gaiadendron_punctatum	(Nuytsia_floribunda	Tristerix_corymbosus))))))	((Benthamina_alyxifolia	Amyema_queenslandica)	(Dactyliophora_novaeguineae	Amyema_glabra)))	(Taxillus_chinensis	Scurrula_ferruginea))	(Socratina_bemarivensis	Vanwykia_remota))	((Erianthemum_dregei	Oedina_pendens)	(Emelianthe_panganensis	Globimetula_dinklagei)))))	Oncocalyx_sulfureus	Agelanthus_sansibarensis);
((Bakerella_sp_Nickrent_4161	((Socratina_bemarivensis	Vanwykia_remota)	((((Erianthemum_dregei	(Emelianthe_panganensis	Globimetula_dinklagei))	(Moquiniella_rubra	Phragmanthera_crassicaulis))	Oedina_pendens)	(((((((Ligaria_cuneifolia	Desmaria_mutabilis)	(Tripodanthus_acutifolius	((Oryctanthus_occidentalis	Passovia_pyrifolia)	(Cladocolea_gracilis	(Struthanthus_woodsonii	Struthanthus_oerstedii)))))	(Atkinsonia_ligustrina	(((Notanthera_heterophylla	(((Amylotheca_duthieana	Loxanthera_speciosa)	Macrosolen_cochinchinensis)	(Decaisnina_triflora	Lysiana_filifolia)))	(Peraxilla_tetrapetala	Alepis_flavida))	Gaiadendron_punctatum)))	(Tupeia_antarctica	(Nuytsia_floribunda	Tristerix_corymbosus)))	((Muellerina_eucalyptoides	Ileostylus_micranthus)	(Cecarria_obtusifolia	Loranthus_europaeus)))	((Benthamina_alyxifolia	Amyema_queenslandica)	(Dactyliophora_novaeguineae	Amyema_glabra)))	(Taxillus_chinensis	Scurrula_ferruginea)))))	Oncocalyx_sulfureus	Agelanthus_sansibarensis);
((Bakerella_sp_Nickrent_4161	(Oedina_pendens	(((Moquiniella_rubra	(Phragmanthera_crassicaulis	(Erianthemum_dregei	(Emelianthe_panganensis	Globimetula_dinklagei))))	((((Muellerina_eucalyptoides	Ileostylus_micranthus)	((Cecarria_obtusifolia	Loranthus_europaeus)	(((((((Amylotheca_duthieana	Loxanthera_speciosa)	((Decaisnina_triflora	Macrosolen_cochinchinensis)	Lysiana_filifolia))	(Peraxilla_tetrapetala	Alepis_flavida))	Atkinsonia_ligustrina)	((Ligaria_cuneifolia	(Notanthera_heterophylla	Desmaria_mutabilis))	(Tripodanthus_acutifolius	((Oryctanthus_occidentalis	Passovia_pyrifolia)	(Cladocolea_gracilis	(Struthanthus_woodsonii	Struthanthus_oerstedii))))))	Gaiadendron_punctatum)	(Tupeia_antarctica	(Nuytsia_floribunda	Tristerix_corymbosus)))))	((Benthamina_alyxifolia	Amyema_queenslandica)	(Dactyliophora_novaeguineae	Amyema_glabra)))	(Taxillus_chinensis	Scurrula_ferruginea)))	(Socratina_bemarivensis	Vanwykia_remota))))	Oncocalyx_sulfureus	Agelanthus_sansibarensis);
(((((((Muellerina_eucalyptoides	Ileostylus_micranthus)	((Cecarria_obtusifolia	Loranthus_europaeus)	((((Tripodanthus_acutifolius	((Oryctanthus_occidentalis	Passovia_pyrifolia)	(Cladocolea_gracilis	(Struthanthus_woodsonii	Struthanthus_oerstedii))))	(((Gaiadendron_punctatum	((Lysiana_filifolia	(Loxanthera_speciosa	(Amylotheca_duthieana	(Decaisnina_triflora	Macrosolen_cochinchinensis))))	(Peraxilla_tetrapetala	Alepis_flavida)))	Atkinsonia_ligustrina)	(Notanthera_heterophylla	Desmaria_mutabilis)))	Ligaria_cuneifolia)	(Tupeia_antarctica	(Nuytsia_floribunda	Tristerix_corymbosus)))))	((Benthamina_alyxifolia	Amyema_queenslandica)	(Dactyliophora_novaeguineae	Amyema_glabra)))	(Taxillus_chinensis	Scurrula_ferruginea))	(Bakerella_sp_Nickrent_4161	(Moquiniella_rubra	(Phragmanthera_crassicaulis	((Emelianthe_panganensis	Globimetula_dinklagei)	(Oedina_pendens	Erianthemum_dregei))))))	(Socratina_bemarivensis	Vanwykia_remota))	Oncocalyx_sulfureus	Agelanthus_sansibarensis);
(((((((((Muellerina_eucalyptoides	Ileostylus_micranthus)	((Cecarria_obtusifolia	Loranthus_europaeus)	(((Gaiadendron_punctatum	(Nuytsia_floribunda	((Notanthera_heterophylla	((Lysiana_filifolia	(Decaisnina_triflora	Macrosolen_cochinchinensis))	(Loxanthera_speciosa	Amylotheca_duthieana)))	(Peraxilla_tetrapetala	Alepis_flavida))))	Atkinsonia_ligustrina)	(((Tristerix_corymbosus	Tupeia_antarctica)	(Ligaria_cuneifolia	Desmaria_mutabilis))	(Tripodanthus_acutifolius	(Oryctanthus_occidentalis	(Passovia_pyrifolia	(Cladocolea_gracilis	(Struthanthus_woodsonii	Struthanthus_oerstedii)))))))))	((Benthamina_alyxifolia	Amyema_queenslandica)	(Dactyliophora_novaeguineae	Amyema_glabra)))	(Taxillus_chinensis	Scurrula_ferruginea))	(Moquiniella_rubra	((Emelianthe_panganensis	Globimetula_dinklagei)	(Oedina_pendens	Erianthemum_dregei))))	(Socratina_bemarivensis	Vanwykia_remota))	Phragmanthera_crassicaulis)	Bakerella_sp_Nickrent_4161)	Oncocalyx_sulfureus	Agelanthus_sansibarensis);
(((((((((Muellerina_eucalyptoides	Ileostylus_micranthus)	((Cecarria_obtusifolia	Loranthus_europaeus)	((((Tristerix_corymbosus	Ligaria_cuneifolia)	(((Gaiadendron_punctatum	Atkinsonia_ligustrina)	(((Lysiana_filifolia	((Decaisnina_triflora	(Amylotheca_duthieana	Macrosolen_cochinchinensis))	Loxanthera_speciosa))	(Peraxilla_tetrapetala	Alepis_flavida))	Notanthera_heterophylla))	(Desmaria_mutabilis	Nuytsia_floribunda)))	(Tripodanthus_acutifolius	((Cladocolea_gracilis	(Struthanthus_woodsonii	Struthanthus_oerstedii))	(Oryctanthus_occidentalis	Passovia_pyrifolia))))	Tupeia_antarctica)))	((Benthamina_alyxifolia	Amyema_queenslandica)	(Dactyliophora_novaeguineae	Amyema_glabra)))	(Taxillus_chinensis	Scurrula_ferruginea))	(Moquiniella_rubra	(Globimetula_dinklagei	((Oedina_pendens	Erianthemum_dregei)	Emelianthe_panganensis))))	(Socratina_bemarivensis	Vanwykia_remota))	Phragmanthera_crassicaulis)	Bakerella_sp_Nickrent_4161)	Oncocalyx_sulfureus	Agelanthus_sansibarensis);
(((Socratina_bemarivensis	Vanwykia_remota)	((Bakerella_sp_Nickrent_4161	((((Muellerina_eucalyptoides	Ileostylus_micranthus)	((Cecarria_obtusifolia	Loranthus_europaeus)	(((((Atkinsonia_ligustrina	(Desmaria_mutabilis	((((Amylotheca_duthieana	Loxanthera_speciosa)	((Decaisnina_triflora	Lysiana_filifolia)	Macrosolen_cochinchinensis))	(Peraxilla_tetrapetala	Alepis_flavida))	Notanthera_heterophylla)))	Gaiadendron_punctatum)	(Tripodanthus_acutifolius	((Cladocolea_gracilis	(Struthanthus_woodsonii	Struthanthus_oerstedii))	(Oryctanthus_occidentalis	Passovia_pyrifolia))))	((Tristerix_corymbosus	Nuytsia_floribunda)	Tupeia_antarctica))	Ligaria_cuneifolia)))	((Benthamina_alyxifolia	Amyema_queenslandica)	(Dactyliophora_novaeguineae	Amyema_glabra)))	(Taxillus_chinensis	Scurrula_ferruginea)))	(Phragmanthera_crassicaulis	(Moquiniella_rubra	((Oedina_pendens	Erianthemum_dregei)	(Emelianthe_panganensis	Globimetula_dinklagei))))))	Oncocalyx_sulfureus	Agelanthus_sansibarensis);
((((Oedina_pendens	(((Emelianthe_panganensis	Globimetula_dinklagei)	(Erianthemum_dregei	Phragmanthera_crassicaulis))	Moquiniella_rubra))	((Socratina_bemarivensis	Vanwykia_remota)	(((((Tupeia_antarctica	(((Tripodanthus_acutifolius	((Cladocolea_gracilis	(Struthanthus_woodsonii	Struthanthus_oerstedii))	(Oryctanthus_occidentalis	Passovia_pyrifolia)))	(Atkinsonia_ligustrina	((Ligaria_cuneifolia	Desmaria_mutabilis)	((((Amylotheca_duthieana	Loxanthera_speciosa)	((Decaisnina_triflora	Lysiana_filifolia)	Macrosolen_cochinchinensis))	(Peraxilla_tetrapetala	Alepis_flavida))	Notanthera_heterophylla))))	Gaiadendron_punctatum))	(Tristerix_corymbosus	Nuytsia_floribunda))	((Muellerina_eucalyptoides	Ileostylus_micranthus)	(Cecarria_obtusifolia	Loranthus_europaeus)))	((Benthamina_alyxifolia	Amyema_queenslandica)	(Dactyliophora_novaeguineae	Amyema_glabra)))	(Taxillus_chinensis	Scurrula_ferruginea))))	Bakerella_sp_Nickrent_4161)	Oncocalyx_sulfureus	Agelanthus_sansibarensis);
(((((Oedina_pendens	(Socratina_bemarivensis	Vanwykia_remota))	(((((Muellerina_eucalyptoides	Ileostylus_micranthus)	((Cecarria_obtusifolia	Loranthus_europaeus)	(((((Tripodanthus_acutifolius	((Struthanthus_woodsonii	(Struthanthus_oerstedii	Cladocolea_gracilis))	(Oryctanthus_occidentalis	Passovia_pyrifolia)))	((((Decaisnina_triflora	(Lysiana_filifolia	(Macrosolen_cochinchinensis	(Amylotheca_duthieana	Loxanthera_speciosa))))	(Peraxilla_tetrapetala	Alepis_flavida))	Notanthera_heterophylla)	(Atkinsonia_ligustrina	Desmaria_mutabilis)))	(Gaiadendron_punctatum	Tupeia_antarctica))	(Tristerix_corymbosus	Nuytsia_floribunda))	Ligaria_cuneifolia)))	((Benthamina_alyxifolia	Amyema_queenslandica)	(Dactyliophora_novaeguineae	Amyema_glabra)))	(Taxillus_chinensis	Scurrula_ferruginea))	((Emelianthe_panganensis	Globimetula_dinklagei)	Erianthemum_dregei)))	(Phragmanthera_crassicaulis	Moquiniella_rubra))	Bakerella_sp_Nickrent_4161)	Oncocalyx_sulfureus	Agelanthus_sansibarensis);
(((((Socratina_bemarivensis	Vanwykia_remota)	(((((Muellerina_eucalyptoides	Ileostylus_micranthus)	((Cecarria_obtusifolia	Loranthus_europaeus)	(((Tripodanthus_acutifolius	(Oryctanthus_occidentalis	(Passovia_pyrifolia	(Struthanthus_woodsonii	(Struthanthus_oerstedii	Cladocolea_gracilis)))))	(((Tristerix_corymbosus	(Desmaria_mutabilis	Nuytsia_floribunda))	Tupeia_antarctica)	((Atkinsonia_ligustrina	Gaiadendron_punctatum)	(((Lysiana_filifolia	((Decaisnina_triflora	Macrosolen_cochinchinensis)	(Amylotheca_duthieana	Loxanthera_speciosa)))	(Peraxilla_tetrapetala	Alepis_flavida))	Notanthera_heterophylla))))	Ligaria_cuneifolia)))	((Benthamina_alyxifolia	Amyema_queenslandica)	(Dactyliophora_novaeguineae	Amyema_glabra)))	(Taxillus_chinensis	Scurrula_ferruginea))	(Oedina_pendens	((Emelianthe_panganensis	Globimetula_dinklagei)	Erianthemum_dregei))))	(Phragmanthera_crassicaulis	Moquiniella_rubra))	Bakerella_sp_Nickrent_4161)	Oncocalyx_sulfureus	Agelanthus_sansibarensis);
(((Socratina_bemarivensis	Vanwykia_remota)	((Bakerella_sp_Nickrent_4161	(((Moquiniella_rubra	Phragmanthera_crassicaulis)	(Erianthemum_dregei	(Globimetula_dinklagei	Emelianthe_panganensis)))	((((((Nuytsia_floribunda	Tristerix_corymbosus)	(Tupeia_antarctica	((Atkinsonia_ligustrina	(Gaiadendron_punctatum	((((Macrosolen_cochinchinensis	Decaisnina_triflora)	Lysiana_filifolia)	(Loxanthera_speciosa	Amylotheca_duthieana))	(Alepis_flavida	Peraxilla_tetrapetala))))	(Ligaria_cuneifolia	((Tripodanthus_acutifolius	(((Struthanthus_oerstedii	Struthanthus_woodsonii)	Cladocolea_gracilis)	(Oryctanthus_occidentalis	Passovia_pyrifolia)))	(Notanthera_heterophylla	Desmaria_mutabilis))))))	(Cecarria_obtusifolia	Loranthus_europaeus))	(Muellerina_eucalyptoides	Ileostylus_micranthus))	((Amyema_glabra	Amyema_queenslandica)	(Benthamina_alyxifolia	Dactyliophora_novaeguineae)))	(Scurrula_ferruginea	Taxillus_chinensis))))	Oedina_pendens))	Oncocalyx_sulfureus	Agelanthus_sansibarensis);
((((Socratina_bemarivensis	Vanwykia_remota)	(((Globimetula_dinklagei	(Moquiniella_rubra	Phragmanthera_crassicaulis))	((Oedina_pendens	Erianthemum_dregei)	Emelianthe_panganensis))	((((((((Tripodanthus_acutifolius	(((Struthanthus_oerstedii	Struthanthus_woodsonii)	Cladocolea_gracilis)	(Oryctanthus_occidentalis	Passovia_pyrifolia)))	((Atkinsonia_ligustrina	(Gaiadendron_punctatum	(Nuytsia_floribunda	((((Macrosolen_cochinchinensis	Decaisnina_triflora)	Lysiana_filifolia)	(Loxanthera_speciosa	Amylotheca_duthieana))	(Alepis_flavida	Peraxilla_tetrapetala)))))	(Notanthera_heterophylla	Desmaria_mutabilis)))	Ligaria_cuneifolia)	(Tristerix_corymbosus	Tupeia_antarctica))	(Cecarria_obtusifolia	Loranthus_europaeus))	(Muellerina_eucalyptoides	Ileostylus_micranthus))	((Amyema_glabra	Dactyliophora_novaeguineae)	(Amyema_queenslandica	Benthamina_alyxifolia)))	(Scurrula_ferruginea	Taxillus_chinensis))))	Bakerella_sp_Nickrent_4161)	Oncocalyx_sulfureus	Agelanthus_sansibarensis);
(((((Phragmanthera_crassicaulis	Moquiniella_rubra)	((Erianthemum_dregei	Globimetula_dinklagei)	(Emelianthe_panganensis	Oedina_pendens)))	((((((((((Ligaria_cuneifolia	Desmaria_mutabilis)	(Tripodanthus_acutifolius	(((Struthanthus_oerstedii	Struthanthus_woodsonii)	Cladocolea_gracilis)	(Oryctanthus_occidentalis	Passovia_pyrifolia))))	(Atkinsonia_ligustrina	(Notanthera_heterophylla	((((Macrosolen_cochinchinensis	Decaisnina_triflora)	Lysiana_filifolia)	(Loxanthera_speciosa	Amylotheca_duthieana))	(Alepis_flavida	Peraxilla_tetrapetala)))))	Gaiadendron_punctatum)	(Tristerix_corymbosus	Tupeia_antarctica))	Nuytsia_floribunda)	((Cecarria_obtusifolia	Loranthus_europaeus)	(Muellerina_eucalyptoides	Ileostylus_micranthus)))	((Amyema_glabra	Dactyliophora_novaeguineae)	(Amyema_queenslandica	Benthamina_alyxifolia)))	(Scurrula_ferruginea	Taxillus_chinensis))	(Socratina_bemarivensis	Vanwykia_remota)))	Bakerella_sp_Nickrent_4161)	Oncocalyx_sulfureus	Agelanthus_sansibarensis);
((((Socratina_bemarivensis	Vanwykia_remota)	(((((Muellerina_eucalyptoides	Ileostylus_micranthus)	((((((Tripodanthus_acutifolius	(((Struthanthus_oerstedii	Struthanthus_woodsonii)	Cladocolea_gracilis)	(Oryctanthus_occidentalis	Passovia_pyrifolia)))	Ligaria_cuneifolia)	((Atkinsonia_ligustrina	(Notanthera_heterophylla	((Lysiana_filifolia	((Macrosolen_cochinchinensis	(Loxanthera_speciosa	Amylotheca_duthieana))	Decaisnina_triflora))	(Alepis_flavida	Peraxilla_tetrapetala))))	(Nuytsia_floribunda	Desmaria_mutabilis)))	Gaiadendron_punctatum)	(Tristerix_corymbosus	Tupeia_antarctica))	(Cecarria_obtusifolia	Loranthus_europaeus)))	(Amyema_queenslandica	(Benthamina_alyxifolia	(Amyema_glabra	Dactyliophora_novaeguineae))))	(Scurrula_ferruginea	Taxillus_chinensis))	(Moquiniella_rubra	(((Oedina_pendens	Erianthemum_dregei)	(Emelianthe_panganensis	Globimetula_dinklagei))	Phragmanthera_crassicaulis))))	Bakerella_sp_Nickrent_4161)	Oncocalyx_sulfureus	Agelanthus_sansibarensis);
(((Socratina_bemarivensis	Vanwykia_remota)	((((((((((((Tristerix_corymbosus	Notanthera_heterophylla)	Desmaria_mutabilis)	((Tripodanthus_acutifolius	(((Struthanthus_oerstedii	Struthanthus_woodsonii)	Cladocolea_gracilis)	(Oryctanthus_occidentalis	Passovia_pyrifolia)))	Ligaria_cuneifolia))	(Atkinsonia_ligustrina	(((Loxanthera_speciosa	Amylotheca_duthieana)	((Decaisnina_triflora	Macrosolen_cochinchinensis)	Lysiana_filifolia))	(Alepis_flavida	Peraxilla_tetrapetala))))	Tupeia_antarctica)	Gaiadendron_punctatum)	Nuytsia_floribunda)	((Cecarria_obtusifolia	Loranthus_europaeus)	(Muellerina_eucalyptoides	Ileostylus_micranthus)))	(Amyema_queenslandica	(Benthamina_alyxifolia	(Amyema_glabra	Dactyliophora_novaeguineae))))	(Scurrula_ferruginea	Taxillus_chinensis))	(Moquiniella_rubra	(((Oedina_pendens	Erianthemum_dregei)	(Emelianthe_panganensis	Globimetula_dinklagei))	Phragmanthera_crassicaulis)))	Bakerella_sp_Nickrent_4161))	Oncocalyx_sulfureus	Agelanthus_sansibarensis);
((Phragmanthera_crassicaulis	(Bakerella_sp_Nickrent_4161	(((Moquiniella_rubra	((Oedina_pendens	Erianthemum_dregei)	(Emelianthe_panganensis	Globimetula_dinklagei)))	((((Muellerina_eucalyptoides	Ileostylus_micranthus)	(((((Tripodanthus_acutifolius	(((Struthanthus_oerstedii	Struthanthus_woodsonii)	Cladocolea_gracilis)	(Oryctanthus_occidentalis	Passovia_pyrifolia)))	Tupeia_antarctica)	(Desmaria_mutabilis	(Atkinsonia_ligustrina	((Tristerix_corymbosus	Nuytsia_floribunda)	(Gaiadendron_punctatum	((Notanthera_heterophylla	((Loxanthera_speciosa	Amylotheca_duthieana)	((Decaisnina_triflora	Macrosolen_cochinchinensis)	Lysiana_filifolia)))	(Alepis_flavida	Peraxilla_tetrapetala)))))))	Ligaria_cuneifolia)	(Cecarria_obtusifolia	Loranthus_europaeus)))	((Amyema_glabra	Dactyliophora_novaeguineae)	(Amyema_queenslandica	Benthamina_alyxifolia)))	(Scurrula_ferruginea	Taxillus_chinensis)))	(Socratina_bemarivensis	Vanwykia_remota))))	Oncocalyx_sulfureus	Agelanthus_sansibarensis);
((((((Oedina_pendens	(Erianthemum_dregei	(Emelianthe_panganensis	Globimetula_dinklagei)))	(((((Atkinsonia_ligustrina	(((((Decaisnina_triflora	((Loxanthera_speciosa	Amylotheca_duthieana)	Macrosolen_cochinchinensis))	Lysiana_filifolia)	(Alepis_flavida	Peraxilla_tetrapetala))	(Nuytsia_floribunda	Gaiadendron_punctatum))	(Tupeia_antarctica	((Tripodanthus_acutifolius	(((Struthanthus_oerstedii	Struthanthus_woodsonii)	Cladocolea_gracilis)	(Oryctanthus_occidentalis	Passovia_pyrifolia)))	((Desmaria_mutabilis	(Tristerix_corymbosus	Notanthera_heterophylla))	Ligaria_cuneifolia)))))	((Cecarria_obtusifolia	Loranthus_europaeus)	(Muellerina_eucalyptoides	Ileostylus_micranthus)))	((Amyema_glabra	Dactyliophora_novaeguineae)	(Amyema_queenslandica	Benthamina_alyxifolia)))	(Scurrula_ferruginea	Taxillus_chinensis))	(Socratina_bemarivensis	Vanwykia_remota)))	Bakerella_sp_Nickrent_4161)	Phragmanthera_crassicaulis)	Moquiniella_rubra)	Oncocalyx_sulfureus	Agelanthus_sansibarensis);
((((Oedina_pendens	(Socratina_bemarivensis	Vanwykia_remota))	((Moquiniella_rubra	(Phragmanthera_crassicaulis	(Erianthemum_dregei	(Emelianthe_panganensis	Globimetula_dinklagei))))	((((Muellerina_eucalyptoides	Ileostylus_micranthus)	((Tupeia_antarctica	(((Tripodanthus_acutifolius	(((Struthanthus_oerstedii	Struthanthus_woodsonii)	Cladocolea_gracilis)	(Oryctanthus_occidentalis	Passovia_pyrifolia)))	(Desmaria_mutabilis	(Tristerix_corymbosus	Ligaria_cuneifolia)))	(Atkinsonia_ligustrina	((Notanthera_heterophylla	((((Loxanthera_speciosa	Amylotheca_duthieana)	Macrosolen_cochinchinensis)	(Lysiana_filifolia	Decaisnina_triflora))	(Alepis_flavida	Peraxilla_tetrapetala)))	(Nuytsia_floribunda	Gaiadendron_punctatum)))))	(Cecarria_obtusifolia	Loranthus_europaeus)))	((Amyema_glabra	Dactyliophora_novaeguineae)	(Amyema_queenslandica	Benthamina_alyxifolia)))	(Scurrula_ferruginea	Taxillus_chinensis))))	Bakerella_sp_Nickrent_4161)	Oncocalyx_sulfureus	Agelanthus_sansibarensis);
((((Socratina_bemarivensis	Vanwykia_remota)	((Moquiniella_rubra	(Phragmanthera_crassicaulis	((Oedina_pendens	Erianthemum_dregei)	(Emelianthe_panganensis	Globimetula_dinklagei))))	((((Muellerina_eucalyptoides	Ileostylus_micranthus)	(((Tristerix_corymbosus	Nuytsia_floribunda)	(Tupeia_antarctica	(((Tripodanthus_acutifolius	(((Struthanthus_oerstedii	Struthanthus_woodsonii)	Cladocolea_gracilis)	(Oryctanthus_occidentalis	Passovia_pyrifolia)))	(Desmaria_mutabilis	Ligaria_cuneifolia))	((Notanthera_heterophylla	(((Loxanthera_speciosa	Amylotheca_duthieana)	(Lysiana_filifolia	(Decaisnina_triflora	Macrosolen_cochinchinensis)))	(Alepis_flavida	Peraxilla_tetrapetala)))	(Gaiadendron_punctatum	Atkinsonia_ligustrina)))))	(Cecarria_obtusifolia	Loranthus_europaeus)))	((Amyema_glabra	Dactyliophora_novaeguineae)	(Amyema_queenslandica	Benthamina_alyxifolia)))	(Scurrula_ferruginea	Taxillus_chinensis))))	Bakerella_sp_Nickrent_4161)	Oncocalyx_sulfureus	Agelanthus_sansibarensis);
((((Socratina_bemarivensis	Vanwykia_remota)	((Moquiniella_rubra	(Phragmanthera_crassicaulis	((Oedina_pendens	Erianthemum_dregei)	(Emelianthe_panganensis	Globimetula_dinklagei))))	((((((((Tripodanthus_acutifolius	(((Struthanthus_oerstedii	Struthanthus_woodsonii)	Cladocolea_gracilis)	(Oryctanthus_occidentalis	Passovia_pyrifolia)))	(((Atkinsonia_ligustrina	(Notanthera_heterophylla	(((Loxanthera_speciosa	Amylotheca_duthieana)	(Lysiana_filifolia	(Decaisnina_triflora	Macrosolen_cochinchinensis)))	(Alepis_flavida	Peraxilla_tetrapetala))))	Desmaria_mutabilis)	Gaiadendron_punctatum))	Tupeia_antarctica)	(Tristerix_corymbosus	Nuytsia_floribunda))	Ligaria_cuneifolia)	((Cecarria_obtusifolia	Loranthus_europaeus)	(Muellerina_eucalyptoides	Ileostylus_micranthus)))	((Amyema_glabra	Dactyliophora_novaeguineae)	(Amyema_queenslandica	Benthamina_alyxifolia)))	(Scurrula_ferruginea	Taxillus_chinensis))))	Bakerella_sp_Nickrent_4161)	Oncocalyx_sulfureus	Agelanthus_sansibarensis);
(Oncocalyx_sulfureus	(((Bakerella_sp_Nickrent_4161	(((Scurrula_ferruginea	Taxillus_chinensis)	(((Ileostylus_micranthus	Muellerina_eucalyptoides)	((((Tupeia_antarctica	Tristerix_corymbosus)	(((Tripodanthus_acutifolius	((Struthanthus_woodsonii	(Struthanthus_oerstedii	Cladocolea_gracilis))	(Passovia_pyrifolia	Oryctanthus_occidentalis)))	(Desmaria_mutabilis	Ligaria_cuneifolia))	(((Alepis_flavida	Peraxilla_tetrapetala)	(Notanthera_heterophylla	((Amylotheca_duthieana	Loxanthera_speciosa)	(Lysiana_filifolia	(Decaisnina_triflora	Macrosolen_cochinchinensis)))))	(Atkinsonia_ligustrina	Gaiadendron_punctatum))))	Nuytsia_floribunda)	(Loranthus_europaeus	Cecarria_obtusifolia)))	((Dactyliophora_novaeguineae	Amyema_glabra)	(Benthamina_alyxifolia	Amyema_queenslandica))))	((Phragmanthera_crassicaulis	(Erianthemum_dregei	(Emelianthe_panganensis	Globimetula_dinklagei)))	Moquiniella_rubra)))	Oedina_pendens)	(Vanwykia_remota	Socratina_bemarivensis))	Agelanthus_sansibarensis);
(Oncocalyx_sulfureus	(Oedina_pendens	((Vanwykia_remota	Socratina_bemarivensis)	(((Phragmanthera_crassicaulis	(Erianthemum_dregei	(Emelianthe_panganensis	Globimetula_dinklagei)))	Moquiniella_rubra)	(Bakerella_sp_Nickrent_4161	((Scurrula_ferruginea	Taxillus_chinensis)	(((Ileostylus_micranthus	Muellerina_eucalyptoides)	(((Tupeia_antarctica	((((Alepis_flavida	Peraxilla_tetrapetala)	((Amylotheca_duthieana	Loxanthera_speciosa)	(Lysiana_filifolia	(Decaisnina_triflora	Macrosolen_cochinchinensis))))	(Nuytsia_floribunda	Gaiadendron_punctatum))	Atkinsonia_ligustrina))	(Desmaria_mutabilis	((Notanthera_heterophylla	(Tristerix_corymbosus	Ligaria_cuneifolia))	(Tripodanthus_acutifolius	((Struthanthus_woodsonii	(Struthanthus_oerstedii	Cladocolea_gracilis))	(Passovia_pyrifolia	Oryctanthus_occidentalis))))))	(Loranthus_europaeus	Cecarria_obtusifolia)))	(Amyema_queenslandica	((Dactyliophora_novaeguineae	Amyema_glabra)	Benthamina_alyxifolia))))))))	Agelanthus_sansibarensis);
(Oncocalyx_sulfureus	(Oedina_pendens	((Vanwykia_remota	Socratina_bemarivensis)	(((Phragmanthera_crassicaulis	(Erianthemum_dregei	(Emelianthe_panganensis	Globimetula_dinklagei)))	Moquiniella_rubra)	(Bakerella_sp_Nickrent_4161	((Scurrula_ferruginea	Taxillus_chinensis)	(((Ileostylus_micranthus	Muellerina_eucalyptoides)	((((Tripodanthus_acutifolius	((Cladocolea_gracilis	(Struthanthus_woodsonii	Struthanthus_oerstedii))	(Passovia_pyrifolia	Oryctanthus_occidentalis)))	((Tupeia_antarctica	((Nuytsia_floribunda	Desmaria_mutabilis)	(Notanthera_heterophylla	Tristerix_corymbosus)))	(((Alepis_flavida	Peraxilla_tetrapetala)	((Amylotheca_duthieana	Loxanthera_speciosa)	(Lysiana_filifolia	(Decaisnina_triflora	Macrosolen_cochinchinensis))))	(Gaiadendron_punctatum	Atkinsonia_ligustrina))))	Ligaria_cuneifolia)	(Loranthus_europaeus	Cecarria_obtusifolia)))	((Dactyliophora_novaeguineae	Amyema_glabra)	(Benthamina_alyxifolia	Amyema_queenslandica))))))))	Agelanthus_sansibarensis);
(Oncocalyx_sulfureus	((((Oedina_pendens	(((Emelianthe_panganensis	Globimetula_dinklagei)	(Phragmanthera_crassicaulis	Erianthemum_dregei))	Moquiniella_rubra))	((Scurrula_ferruginea	Taxillus_chinensis)	(((Ileostylus_micranthus	Muellerina_eucalyptoides)	((((Notanthera_heterophylla	Gaiadendron_punctatum)	(((Tripodanthus_acutifolius	((Cladocolea_gracilis	(Struthanthus_woodsonii	Struthanthus_oerstedii))	(Passovia_pyrifolia	Oryctanthus_occidentalis)))	(Desmaria_mutabilis	Ligaria_cuneifolia))	(((Alepis_flavida	Peraxilla_tetrapetala)	((Amylotheca_duthieana	Loxanthera_speciosa)	(Lysiana_filifolia	(Decaisnina_triflora	Macrosolen_cochinchinensis))))	Atkinsonia_ligustrina)))	((Nuytsia_floribunda	Tristerix_corymbosus)	Tupeia_antarctica))	(Loranthus_europaeus	Cecarria_obtusifolia)))	(Amyema_queenslandica	((Dactyliophora_novaeguineae	Amyema_glabra)	Benthamina_alyxifolia)))))	(Vanwykia_remota	Socratina_bemarivensis))	Bakerella_sp_Nickrent_4161)	Agelanthus_sansibarensis);
(Oncocalyx_sulfureus	((((((Globimetula_dinklagei	(Emelianthe_panganensis	(Oedina_pendens	Erianthemum_dregei)))	Moquiniella_rubra)	(Vanwykia_remota	((Scurrula_ferruginea	Taxillus_chinensis)	((((Nuytsia_floribunda	Tristerix_corymbosus)	(Tupeia_antarctica	((((Tripodanthus_acutifolius	((Cladocolea_gracilis	(Struthanthus_woodsonii	Struthanthus_oerstedii))	(Passovia_pyrifolia	Oryctanthus_occidentalis)))	(Desmaria_mutabilis	Ligaria_cuneifolia))	(((Alepis_flavida	Peraxilla_tetrapetala)	(Notanthera_heterophylla	(((Macrosolen_cochinchinensis	Amylotheca_duthieana)	Loxanthera_speciosa)	(Lysiana_filifolia	Decaisnina_triflora))))	Atkinsonia_ligustrina))	Gaiadendron_punctatum)))	((Loranthus_europaeus	Cecarria_obtusifolia)	(Ileostylus_micranthus	Muellerina_eucalyptoides)))	((Dactyliophora_novaeguineae	Amyema_glabra)	(Benthamina_alyxifolia	Amyema_queenslandica))))))	Socratina_bemarivensis)	Phragmanthera_crassicaulis)	Bakerella_sp_Nickrent_4161)	Agelanthus_sansibarensis);
(Oncocalyx_sulfureus	(((Socratina_bemarivensis	Vanwykia_remota)	(((Scurrula_ferruginea	Taxillus_chinensis)	(((((Gaiadendron_punctatum	((Desmaria_mutabilis	((Alepis_flavida	Peraxilla_tetrapetala)	(Notanthera_heterophylla	((Amylotheca_duthieana	Loxanthera_speciosa)	(Lysiana_filifolia	(Macrosolen_cochinchinensis	Decaisnina_triflora))))))	Atkinsonia_ligustrina))	((Tripodanthus_acutifolius	((Cladocolea_gracilis	(Struthanthus_woodsonii	Struthanthus_oerstedii))	(Passovia_pyrifolia	Oryctanthus_occidentalis)))	Ligaria_cuneifolia))	(Tristerix_corymbosus	(Nuytsia_floribunda	Tupeia_antarctica)))	((Loranthus_europaeus	Cecarria_obtusifolia)	(Ileostylus_micranthus	Muellerina_eucalyptoides)))	((Dactyliophora_novaeguineae	Amyema_glabra)	(Benthamina_alyxifolia	Amyema_queenslandica))))	(Moquiniella_rubra	(Phragmanthera_crassicaulis	((Oedina_pendens	Erianthemum_dregei)	(Globimetula_dinklagei	Emelianthe_panganensis))))))	Bakerella_sp_Nickrent_4161)	Agelanthus_sansibarensis);
(Oncocalyx_sulfureus	((((Scurrula_ferruginea	Taxillus_chinensis)	(((((((Desmaria_mutabilis	((Tripodanthus_acutifolius	((Struthanthus_woodsonii	(Struthanthus_oerstedii	Cladocolea_gracilis))	(Passovia_pyrifolia	Oryctanthus_occidentalis)))	Ligaria_cuneifolia))	(((Alepis_flavida	Peraxilla_tetrapetala)	(Notanthera_heterophylla	((Amylotheca_duthieana	Loxanthera_speciosa)	(Lysiana_filifolia	(Macrosolen_cochinchinensis	Decaisnina_triflora)))))	Atkinsonia_ligustrina))	(Tristerix_corymbosus	Tupeia_antarctica))	Gaiadendron_punctatum)	Nuytsia_floribunda)	((Loranthus_europaeus	Cecarria_obtusifolia)	(Ileostylus_micranthus	Muellerina_eucalyptoides)))	((Dactyliophora_novaeguineae	Amyema_glabra)	(Benthamina_alyxifolia	Amyema_queenslandica))))	((Phragmanthera_crassicaulis	((Emelianthe_panganensis	(Oedina_pendens	Erianthemum_dregei))	(Globimetula_dinklagei	Moquiniella_rubra)))	(Socratina_bemarivensis	Vanwykia_remota)))	Bakerella_sp_Nickrent_4161)	Agelanthus_sansibarensis);
(Oncocalyx_sulfureus	(((Socratina_bemarivensis	Vanwykia_remota)	((((Scurrula_ferruginea	Taxillus_chinensis)	(((Ileostylus_micranthus	Muellerina_eucalyptoides)	((((Nuytsia_floribunda	Tristerix_corymbosus)	(Gaiadendron_punctatum	((Atkinsonia_ligustrina	(Desmaria_mutabilis	((Alepis_flavida	Peraxilla_tetrapetala)	(Notanthera_heterophylla	((Macrosolen_cochinchinensis	(Amylotheca_duthieana	Loxanthera_speciosa))	(Lysiana_filifolia	Decaisnina_triflora))))))	((Tripodanthus_acutifolius	((Struthanthus_woodsonii	(Struthanthus_oerstedii	Cladocolea_gracilis))	(Passovia_pyrifolia	Oryctanthus_occidentalis)))	Ligaria_cuneifolia))))	Tupeia_antarctica)	(Loranthus_europaeus	Cecarria_obtusifolia)))	(Amyema_queenslandica	((Dactyliophora_novaeguineae	Amyema_glabra)	Benthamina_alyxifolia))))	((Phragmanthera_crassicaulis	(Erianthemum_dregei	(Emelianthe_panganensis	Globimetula_dinklagei)))	Moquiniella_rubra))	Bakerella_sp_Nickrent_4161))	Oedina_pendens)	Agelanthus_sansibarensis);
(Oncocalyx_sulfureus	(((Socratina_bemarivensis	Vanwykia_remota)	(((Scurrula_ferruginea	Taxillus_chinensis)	(((Ileostylus_micranthus	Muellerina_eucalyptoides)	(((((Gaiadendron_punctatum	(Nuytsia_floribunda	Atkinsonia_ligustrina))	((Alepis_flavida	Peraxilla_tetrapetala)	(Decaisnina_triflora	((Macrosolen_cochinchinensis	(Amylotheca_duthieana	Loxanthera_speciosa))	Lysiana_filifolia))))	(Desmaria_mutabilis	((Tristerix_corymbosus	Notanthera_heterophylla)	((Tripodanthus_acutifolius	((Cladocolea_gracilis	(Struthanthus_woodsonii	Struthanthus_oerstedii))	(Passovia_pyrifolia	Oryctanthus_occidentalis)))	Ligaria_cuneifolia))))	Tupeia_antarctica)	(Loranthus_europaeus	Cecarria_obtusifolia)))	(Amyema_queenslandica	((Dactyliophora_novaeguineae	Amyema_glabra)	Benthamina_alyxifolia))))	(Oedina_pendens	(((Erianthemum_dregei	(Emelianthe_panganensis	Globimetula_dinklagei))	Phragmanthera_crassicaulis)	Moquiniella_rubra))))	Bakerella_sp_Nickrent_4161)	Agelanthus_sansibarensis);
(Oncocalyx_sulfureus	(((Socratina_bemarivensis	Vanwykia_remota)	(((Scurrula_ferruginea	Taxillus_chinensis)	(((Ileostylus_micranthus	Muellerina_eucalyptoides)	(((Tupeia_antarctica	(Gaiadendron_punctatum	((Desmaria_mutabilis	Nuytsia_floribunda)	(Atkinsonia_ligustrina	((Alepis_flavida	Peraxilla_tetrapetala)	(Notanthera_heterophylla	((Macrosolen_cochinchinensis	(Amylotheca_duthieana	Loxanthera_speciosa))	(Decaisnina_triflora	Lysiana_filifolia))))))))	((Ligaria_cuneifolia	Tristerix_corymbosus)	(Tripodanthus_acutifolius	((Struthanthus_woodsonii	(Struthanthus_oerstedii	Cladocolea_gracilis))	(Passovia_pyrifolia	Oryctanthus_occidentalis)))))	(Loranthus_europaeus	Cecarria_obtusifolia)))	((Dactyliophora_novaeguineae	Amyema_glabra)	(Benthamina_alyxifolia	Amyema_queenslandica))))	((((Emelianthe_panganensis	Globimetula_dinklagei)	(Phragmanthera_crassicaulis	Erianthemum_dregei))	Oedina_pendens)	Moquiniella_rubra)))	Bakerella_sp_Nickrent_4161)	Agelanthus_sansibarensis);
((Bakerella_sp_Nickrent_4161	(Phragmanthera_crassicaulis	((Socratina_bemarivensis	Vanwykia_remota)	(((((Muellerina_eucalyptoides	Ileostylus_micranthus)	(((Tupeia_antarctica	(((((Struthanthus_woodsonii	Struthanthus_oerstedii)	Cladocolea_gracilis)	(Passovia_pyrifolia	Oryctanthus_occidentalis))	Tripodanthus_acutifolius)	((Notanthera_heterophylla	(Desmaria_mutabilis	Tristerix_corymbosus))	Ligaria_cuneifolia)))	(Atkinsonia_ligustrina	((Nuytsia_floribunda	Gaiadendron_punctatum)	(((Loxanthera_speciosa	Amylotheca_duthieana)	((Decaisnina_triflora	Macrosolen_cochinchinensis)	Lysiana_filifolia))	(Peraxilla_tetrapetala	Alepis_flavida)))))	(Cecarria_obtusifolia	Loranthus_europaeus)))	((Amyema_glabra	Dactyliophora_novaeguineae)	(Benthamina_alyxifolia	Amyema_queenslandica)))	(Scurrula_ferruginea	Taxillus_chinensis))	(Moquiniella_rubra	((Globimetula_dinklagei	Emelianthe_panganensis)	(Erianthemum_dregei	Oedina_pendens)))))))	Oncocalyx_sulfureus	Agelanthus_sansibarensis);
((Bakerella_sp_Nickrent_4161	((Socratina_bemarivensis	Vanwykia_remota)	(((((Muellerina_eucalyptoides	Ileostylus_micranthus)	((Tupeia_antarctica	((((Ligaria_cuneifolia	Desmaria_mutabilis)	(Atkinsonia_ligustrina	(Gaiadendron_punctatum	(Notanthera_heterophylla	(((Lysiana_filifolia	Decaisnina_triflora)	(Macrosolen_cochinchinensis	(Loxanthera_speciosa	Amylotheca_duthieana)))	(Peraxilla_tetrapetala	Alepis_flavida))))))	((((Struthanthus_woodsonii	Struthanthus_oerstedii)	Cladocolea_gracilis)	(Passovia_pyrifolia	Oryctanthus_occidentalis))	Tripodanthus_acutifolius))	(Tristerix_corymbosus	Nuytsia_floribunda)))	(Cecarria_obtusifolia	Loranthus_europaeus)))	((Amyema_glabra	Dactyliophora_novaeguineae)	(Benthamina_alyxifolia	Amyema_queenslandica)))	(Scurrula_ferruginea	Taxillus_chinensis))	(Moquiniella_rubra	((Globimetula_dinklagei	Phragmanthera_crassicaulis)	(Emelianthe_panganensis	(Erianthemum_dregei	Oedina_pendens)))))))	Oncocalyx_sulfureus	Agelanthus_sansibarensis);
(((Socratina_bemarivensis	Vanwykia_remota)	((Bakerella_sp_Nickrent_4161	(((((Muellerina_eucalyptoides	Ileostylus_micranthus)	((Nuytsia_floribunda	((Tristerix_corymbosus	Tupeia_antarctica)	(((Desmaria_mutabilis	(Atkinsonia_ligustrina	(Gaiadendron_punctatum	((Peraxilla_tetrapetala	Alepis_flavida)	(Notanthera_heterophylla	((Loxanthera_speciosa	Amylotheca_duthieana)	(Lysiana_filifolia	(Macrosolen_cochinchinensis	Decaisnina_triflora))))))))	((((Struthanthus_woodsonii	Struthanthus_oerstedii)	Cladocolea_gracilis)	(Passovia_pyrifolia	Oryctanthus_occidentalis))	Tripodanthus_acutifolius))	Ligaria_cuneifolia)))	(Cecarria_obtusifolia	Loranthus_europaeus)))	(Amyema_queenslandica	((Amyema_glabra	Dactyliophora_novaeguineae)	Benthamina_alyxifolia)))	(Scurrula_ferruginea	Taxillus_chinensis))	(Moquiniella_rubra	(((Globimetula_dinklagei	Emelianthe_panganensis)	Erianthemum_dregei)	Phragmanthera_crassicaulis))))	Oedina_pendens))	Oncocalyx_sulfureus	Agelanthus_sansibarensis);
((Oedina_pendens	((Socratina_bemarivensis	Vanwykia_remota)	(Bakerella_sp_Nickrent_4161	(((((Muellerina_eucalyptoides	Ileostylus_micranthus)	((Nuytsia_floribunda	((Tristerix_corymbosus	Tupeia_antarctica)	((((Atkinsonia_ligustrina	(Gaiadendron_punctatum	(((Peraxilla_tetrapetala	Alepis_flavida)	(Lysiana_filifolia	((Macrosolen_cochinchinensis	Decaisnina_triflora)	(Loxanthera_speciosa	Amylotheca_duthieana))))	Notanthera_heterophylla)))	Desmaria_mutabilis)	((((Struthanthus_woodsonii	Struthanthus_oerstedii)	Cladocolea_gracilis)	(Passovia_pyrifolia	Oryctanthus_occidentalis))	Tripodanthus_acutifolius))	Ligaria_cuneifolia)))	(Cecarria_obtusifolia	Loranthus_europaeus)))	(Amyema_queenslandica	((Amyema_glabra	Dactyliophora_novaeguineae)	Benthamina_alyxifolia)))	(Scurrula_ferruginea	Taxillus_chinensis))	(Moquiniella_rubra	((Emelianthe_panganensis	Erianthemum_dregei)	(Globimetula_dinklagei	Phragmanthera_crassicaulis)))))))	Oncocalyx_sulfureus	Agelanthus_sansibarensis);
((((Socratina_bemarivensis	Vanwykia_remota)	((((((Muellerina_eucalyptoides	Ileostylus_micranthus)	((Nuytsia_floribunda	((Tristerix_corymbosus	Tupeia_antarctica)	(((((Ligaria_cuneifolia	Desmaria_mutabilis)	((Peraxilla_tetrapetala	Alepis_flavida)	(((Macrosolen_cochinchinensis	(Lysiana_filifolia	Decaisnina_triflora))	(Loxanthera_speciosa	Amylotheca_duthieana))	Notanthera_heterophylla)))	Atkinsonia_ligustrina)	((((Struthanthus_woodsonii	Struthanthus_oerstedii)	Cladocolea_gracilis)	(Passovia_pyrifolia	Oryctanthus_occidentalis))	Tripodanthus_acutifolius))	Gaiadendron_punctatum)))	(Cecarria_obtusifolia	Loranthus_europaeus)))	((Amyema_glabra	Amyema_queenslandica)	(Dactyliophora_novaeguineae	Benthamina_alyxifolia)))	(Scurrula_ferruginea	Taxillus_chinensis))	((Moquiniella_rubra	Phragmanthera_crassicaulis)	(Erianthemum_dregei	(Emelianthe_panganensis	Globimetula_dinklagei))))	Oedina_pendens))	Bakerella_sp_Nickrent_4161)	Oncocalyx_sulfureus	Agelanthus_sansibarensis);
((((Socratina_bemarivensis	Vanwykia_remota)	(((((Cecarria_obtusifolia	Loranthus_europaeus)	((Muellerina_eucalyptoides	Ileostylus_micranthus)	((Tupeia_antarctica	((((((Notanthera_heterophylla	((Peraxilla_tetrapetala	Alepis_flavida)	((Loxanthera_speciosa	Amylotheca_duthieana)	((Macrosolen_cochinchinensis	Decaisnina_triflora)	Lysiana_filifolia))))	(Atkinsonia_ligustrina	Desmaria_mutabilis))	Ligaria_cuneifolia)	((((Struthanthus_woodsonii	Struthanthus_oerstedii)	Cladocolea_gracilis)	(Passovia_pyrifolia	Oryctanthus_occidentalis))	Tripodanthus_acutifolius))	Gaiadendron_punctatum)	Nuytsia_floribunda))	Tristerix_corymbosus)))	((Amyema_glabra	Dactyliophora_novaeguineae)	(Benthamina_alyxifolia	Amyema_queenslandica)))	(Scurrula_ferruginea	Taxillus_chinensis))	(Moquiniella_rubra	(Phragmanthera_crassicaulis	((Oedina_pendens	Erianthemum_dregei)	(Emelianthe_panganensis	Globimetula_dinklagei))))))	Bakerella_sp_Nickrent_4161)	Oncocalyx_sulfureus	Agelanthus_sansibarensis);
((((Socratina_bemarivensis	Vanwykia_remota)	((((((Muellerina_eucalyptoides	Ileostylus_micranthus)	((((Gaiadendron_punctatum	((((Peraxilla_tetrapetala	Alepis_flavida)	((Loxanthera_speciosa	Amylotheca_duthieana)	((Macrosolen_cochinchinensis	Decaisnina_triflora)	Lysiana_filifolia)))	((Ligaria_cuneifolia	Desmaria_mutabilis)	(Notanthera_heterophylla	((((Struthanthus_woodsonii	Struthanthus_oerstedii)	Cladocolea_gracilis)	(Passovia_pyrifolia	Oryctanthus_occidentalis))	Tripodanthus_acutifolius))))	Atkinsonia_ligustrina))	Tupeia_antarctica)	(Nuytsia_floribunda	Tristerix_corymbosus))	(Cecarria_obtusifolia	Loranthus_europaeus)))	((Amyema_glabra	Dactyliophora_novaeguineae)	(Benthamina_alyxifolia	Amyema_queenslandica)))	(Scurrula_ferruginea	Taxillus_chinensis))	(Moquiniella_rubra	((Emelianthe_panganensis	Globimetula_dinklagei)	(Phragmanthera_crassicaulis	Erianthemum_dregei))))	Oedina_pendens))	Bakerella_sp_Nickrent_4161)	Oncocalyx_sulfureus	Agelanthus_sansibarensis);
((((Socratina_bemarivensis	Vanwykia_remota)	(((((Muellerina_eucalyptoides	Ileostylus_micranthus)	((((Gaiadendron_punctatum	((Ligaria_cuneifolia	((Tristerix_corymbosus	Desmaria_mutabilis)	((((Struthanthus_woodsonii	Struthanthus_oerstedii)	Cladocolea_gracilis)	(Passovia_pyrifolia	Oryctanthus_occidentalis))	Tripodanthus_acutifolius)))	(Atkinsonia_ligustrina	(Notanthera_heterophylla	((Peraxilla_tetrapetala	Alepis_flavida)	((((Loxanthera_speciosa	Amylotheca_duthieana)	Macrosolen_cochinchinensis)	Decaisnina_triflora)	Lysiana_filifolia))))))	Tupeia_antarctica)	Nuytsia_floribunda)	(Cecarria_obtusifolia	Loranthus_europaeus)))	((Amyema_glabra	Dactyliophora_novaeguineae)	(Benthamina_alyxifolia	Amyema_queenslandica)))	(Scurrula_ferruginea	Taxillus_chinensis))	((Moquiniella_rubra	((Emelianthe_panganensis	Globimetula_dinklagei)	(Phragmanthera_crassicaulis	Erianthemum_dregei)))	Oedina_pendens)))	Bakerella_sp_Nickrent_4161)	Oncocalyx_sulfureus	Agelanthus_sansibarensis);
((((Socratina_bemarivensis	Vanwykia_remota)	(((((Muellerina_eucalyptoides	Ileostylus_micranthus)	(((((Gaiadendron_punctatum	(((Desmaria_mutabilis	Ligaria_cuneifolia)	((((Struthanthus_woodsonii	Struthanthus_oerstedii)	Cladocolea_gracilis)	(Passovia_pyrifolia	Oryctanthus_occidentalis))	Tripodanthus_acutifolius))	(Atkinsonia_ligustrina	(Notanthera_heterophylla	((Peraxilla_tetrapetala	Alepis_flavida)	((((Loxanthera_speciosa	Amylotheca_duthieana)	Macrosolen_cochinchinensis)	Decaisnina_triflora)	Lysiana_filifolia))))))	Tupeia_antarctica)	Nuytsia_floribunda)	Tristerix_corymbosus)	(Cecarria_obtusifolia	Loranthus_europaeus)))	((Amyema_glabra	Dactyliophora_novaeguineae)	(Benthamina_alyxifolia	Amyema_queenslandica)))	(Scurrula_ferruginea	Taxillus_chinensis))	(Moquiniella_rubra	(((Emelianthe_panganensis	Globimetula_dinklagei)	(Oedina_pendens	Erianthemum_dregei))	Phragmanthera_crassicaulis))))	Bakerella_sp_Nickrent_4161)	Oncocalyx_sulfureus	Agelanthus_sansibarensis);
((((Socratina_bemarivensis	Vanwykia_remota)	((((((Muellerina_eucalyptoides	Ileostylus_micranthus)	((((Gaiadendron_punctatum	((((Struthanthus_woodsonii	(Struthanthus_oerstedii	Cladocolea_gracilis))	(Passovia_pyrifolia	Oryctanthus_occidentalis))	Tripodanthus_acutifolius)	((Notanthera_heterophylla	((Peraxilla_tetrapetala	Alepis_flavida)	((Loxanthera_speciosa	Amylotheca_duthieana)	((Macrosolen_cochinchinensis	Decaisnina_triflora)	Lysiana_filifolia))))	((Ligaria_cuneifolia	Desmaria_mutabilis)	Atkinsonia_ligustrina))))	(Tristerix_corymbosus	Tupeia_antarctica))	Nuytsia_floribunda)	(Cecarria_obtusifolia	Loranthus_europaeus)))	((Amyema_glabra	Dactyliophora_novaeguineae)	(Benthamina_alyxifolia	Amyema_queenslandica)))	(Scurrula_ferruginea	Taxillus_chinensis))	(Moquiniella_rubra	(((Emelianthe_panganensis	Globimetula_dinklagei)	Erianthemum_dregei)	Phragmanthera_crassicaulis)))	Oedina_pendens))	Bakerella_sp_Nickrent_4161)	Oncocalyx_sulfureus	Agelanthus_sansibarensis);
(Oncocalyx_sulfureus	((Phragmanthera_crassicaulis	(Moquiniella_rubra	((Oedina_pendens	((Emelianthe_panganensis	Globimetula_dinklagei)	Erianthemum_dregei))	((Vanwykia_remota	Socratina_bemarivensis)	((Scurrula_ferruginea	Taxillus_chinensis)	(((Ileostylus_micranthus	Muellerina_eucalyptoides)	((Cecarria_obtusifolia	Loranthus_europaeus)	((Tristerix_corymbosus	Nuytsia_floribunda)	(Tupeia_antarctica	((((Tripodanthus_acutifolius	((Cladocolea_gracilis	(Struthanthus_woodsonii	Struthanthus_oerstedii))	(Passovia_pyrifolia	Oryctanthus_occidentalis)))	Ligaria_cuneifolia)	(Desmaria_mutabilis	Notanthera_heterophylla))	(Atkinsonia_ligustrina	(Gaiadendron_punctatum	(((Lysiana_filifolia	Decaisnina_triflora)	(Macrosolen_cochinchinensis	(Loxanthera_speciosa	Amylotheca_duthieana)))	(Alepis_flavida	Peraxilla_tetrapetala)))))))))	(Amyema_queenslandica	(Benthamina_alyxifolia	(Dactyliophora_novaeguineae	Amyema_glabra)))))))))	Bakerella_sp_Nickrent_4161)	Agelanthus_sansibarensis);
(Oncocalyx_sulfureus	(Oedina_pendens	((Vanwykia_remota	Socratina_bemarivensis)	((((Scurrula_ferruginea	Taxillus_chinensis)	(((Cecarria_obtusifolia	Loranthus_europaeus)	(((Tristerix_corymbosus	Nuytsia_floribunda)	(Tupeia_antarctica	(Gaiadendron_punctatum	((((Struthanthus_woodsonii	(Struthanthus_oerstedii	Cladocolea_gracilis))	((Passovia_pyrifolia	Oryctanthus_occidentalis)	Tripodanthus_acutifolius))	((Desmaria_mutabilis	Ligaria_cuneifolia)	Notanthera_heterophylla))	(Atkinsonia_ligustrina	((Decaisnina_triflora	((Macrosolen_cochinchinensis	(Loxanthera_speciosa	Amylotheca_duthieana))	Lysiana_filifolia))	(Alepis_flavida	Peraxilla_tetrapetala)))))))	(Ileostylus_micranthus	Muellerina_eucalyptoides)))	((Dactyliophora_novaeguineae	Amyema_glabra)	(Amyema_queenslandica	Benthamina_alyxifolia))))	((Phragmanthera_crassicaulis	Moquiniella_rubra)	((Emelianthe_panganensis	Globimetula_dinklagei)	Erianthemum_dregei)))	Bakerella_sp_Nickrent_4161)))	Agelanthus_sansibarensis);
(Oncocalyx_sulfureus	((((Moquiniella_rubra	(((Emelianthe_panganensis	Globimetula_dinklagei)	(Oedina_pendens	Erianthemum_dregei))	((Scurrula_ferruginea	Taxillus_chinensis)	(((Tristerix_corymbosus	(Nuytsia_floribunda	(Tupeia_antarctica	(((Tripodanthus_acutifolius	((Struthanthus_woodsonii	(Struthanthus_oerstedii	Cladocolea_gracilis))	(Oryctanthus_occidentalis	Passovia_pyrifolia)))	(Desmaria_mutabilis	(Gaiadendron_punctatum	Ligaria_cuneifolia)))	((Notanthera_heterophylla	(((Loxanthera_speciosa	Amylotheca_duthieana)	(Lysiana_filifolia	(Decaisnina_triflora	Macrosolen_cochinchinensis)))	(Alepis_flavida	Peraxilla_tetrapetala)))	Atkinsonia_ligustrina)))))	((Ileostylus_micranthus	Muellerina_eucalyptoides)	(Cecarria_obtusifolia	Loranthus_europaeus)))	((Dactyliophora_novaeguineae	Amyema_glabra)	(Amyema_queenslandica	Benthamina_alyxifolia))))))	(Vanwykia_remota	Socratina_bemarivensis))	Phragmanthera_crassicaulis)	Bakerella_sp_Nickrent_4161)	Agelanthus_sansibarensis);
(Oncocalyx_sulfureus	((((((Scurrula_ferruginea	Taxillus_chinensis)	(((Ileostylus_micranthus	Muellerina_eucalyptoides)	((Cecarria_obtusifolia	Loranthus_europaeus)	((((Ligaria_cuneifolia	Tristerix_corymbosus)	(Tripodanthus_acutifolius	((Cladocolea_gracilis	(Struthanthus_woodsonii	Struthanthus_oerstedii))	(Oryctanthus_occidentalis	Passovia_pyrifolia))))	(Desmaria_mutabilis	((Nuytsia_floribunda	(Gaiadendron_punctatum	((Alepis_flavida	Peraxilla_tetrapetala)	(Notanthera_heterophylla	((Loxanthera_speciosa	Amylotheca_duthieana)	(Lysiana_filifolia	(Decaisnina_triflora	Macrosolen_cochinchinensis)))))))	Atkinsonia_ligustrina)))	Tupeia_antarctica)))	((Dactyliophora_novaeguineae	Amyema_glabra)	(Amyema_queenslandica	Benthamina_alyxifolia))))	(Moquiniella_rubra	((Emelianthe_panganensis	Globimetula_dinklagei)	(Oedina_pendens	Erianthemum_dregei))))	(Vanwykia_remota	Socratina_bemarivensis))	Phragmanthera_crassicaulis)	Bakerella_sp_Nickrent_4161)	Agelanthus_sansibarensis);
(Oncocalyx_sulfureus	((Vanwykia_remota	Socratina_bemarivensis)	(Bakerella_sp_Nickrent_4161	(((Scurrula_ferruginea	Taxillus_chinensis)	(((Ileostylus_micranthus	Muellerina_eucalyptoides)	((Cecarria_obtusifolia	Loranthus_europaeus)	(((Nuytsia_floribunda	Tristerix_corymbosus)	(((Tripodanthus_acutifolius	((Cladocolea_gracilis	(Struthanthus_woodsonii	Struthanthus_oerstedii))	(Oryctanthus_occidentalis	Passovia_pyrifolia)))	(Ligaria_cuneifolia	Desmaria_mutabilis))	(Atkinsonia_ligustrina	((((Alepis_flavida	Peraxilla_tetrapetala)	((Loxanthera_speciosa	Amylotheca_duthieana)	(Lysiana_filifolia	(Decaisnina_triflora	Macrosolen_cochinchinensis))))	Notanthera_heterophylla)	Gaiadendron_punctatum))))	Tupeia_antarctica)))	((Dactyliophora_novaeguineae	Amyema_glabra)	(Amyema_queenslandica	Benthamina_alyxifolia))))	(Moquiniella_rubra	(Phragmanthera_crassicaulis	((Emelianthe_panganensis	Globimetula_dinklagei)	(Oedina_pendens	Erianthemum_dregei)))))))	Agelanthus_sansibarensis);
(Oncocalyx_sulfureus	(Bakerella_sp_Nickrent_4161	(((Vanwykia_remota	Socratina_bemarivensis)	((Scurrula_ferruginea	Taxillus_chinensis)	(((Ileostylus_micranthus	Muellerina_eucalyptoides)	((Cecarria_obtusifolia	Loranthus_europaeus)	((Tristerix_corymbosus	((Gaiadendron_punctatum	(((((Alepis_flavida	Peraxilla_tetrapetala)	((Loxanthera_speciosa	Amylotheca_duthieana)	(Lysiana_filifolia	(Decaisnina_triflora	Macrosolen_cochinchinensis))))	Notanthera_heterophylla)	Atkinsonia_ligustrina)	(Nuytsia_floribunda	Desmaria_mutabilis)))	(Tupeia_antarctica	(Tripodanthus_acutifolius	((Cladocolea_gracilis	(Struthanthus_woodsonii	Struthanthus_oerstedii))	(Oryctanthus_occidentalis	Passovia_pyrifolia))))))	Ligaria_cuneifolia)))	(Amyema_queenslandica	(Benthamina_alyxifolia	(Dactyliophora_novaeguineae	Amyema_glabra))))))	((Moquiniella_rubra	((Globimetula_dinklagei	Phragmanthera_crassicaulis)	(Emelianthe_panganensis	Erianthemum_dregei)))	Oedina_pendens)))	Agelanthus_sansibarensis);
(Oncocalyx_sulfureus	(Bakerella_sp_Nickrent_4161	((Vanwykia_remota	Socratina_bemarivensis)	(((Scurrula_ferruginea	Taxillus_chinensis)	(((Ileostylus_micranthus	Muellerina_eucalyptoides)	((Cecarria_obtusifolia	Loranthus_europaeus)	(((((Tripodanthus_acutifolius	((Cladocolea_gracilis	(Struthanthus_woodsonii	Struthanthus_oerstedii))	(Oryctanthus_occidentalis	Passovia_pyrifolia)))	(((Gaiadendron_punctatum	Atkinsonia_ligustrina)	(((Alepis_flavida	Peraxilla_tetrapetala)	((Loxanthera_speciosa	(Amylotheca_duthieana	Macrosolen_cochinchinensis))	(Lysiana_filifolia	Decaisnina_triflora)))	Notanthera_heterophylla))	Desmaria_mutabilis))	Ligaria_cuneifolia)	(Tupeia_antarctica	Tristerix_corymbosus))	Nuytsia_floribunda)))	((Dactyliophora_novaeguineae	Amyema_glabra)	(Amyema_queenslandica	Benthamina_alyxifolia))))	(Moquiniella_rubra	((Globimetula_dinklagei	Phragmanthera_crassicaulis)	((Erianthemum_dregei	Oedina_pendens)	Emelianthe_panganensis))))))	Agelanthus_sansibarensis);
(Oncocalyx_sulfureus	(Phragmanthera_crassicaulis	(Bakerella_sp_Nickrent_4161	((Vanwykia_remota	Socratina_bemarivensis)	(((Scurrula_ferruginea	Taxillus_chinensis)	(((Ileostylus_micranthus	Muellerina_eucalyptoides)	((Cecarria_obtusifolia	Loranthus_europaeus)	(((((Tripodanthus_acutifolius	((Struthanthus_woodsonii	(Struthanthus_oerstedii	Cladocolea_gracilis))	(Oryctanthus_occidentalis	Passovia_pyrifolia)))	(Desmaria_mutabilis	((Gaiadendron_punctatum	((Alepis_flavida	Peraxilla_tetrapetala)	(((Lysiana_filifolia	(Macrosolen_cochinchinensis	Decaisnina_triflora))	(Loxanthera_speciosa	Amylotheca_duthieana))	Notanthera_heterophylla)))	Atkinsonia_ligustrina)))	Ligaria_cuneifolia)	(Tupeia_antarctica	Tristerix_corymbosus))	Nuytsia_floribunda)))	((Dactyliophora_novaeguineae	Amyema_glabra)	(Amyema_queenslandica	Benthamina_alyxifolia))))	(Moquiniella_rubra	((Erianthemum_dregei	Oedina_pendens)	(Globimetula_dinklagei	Emelianthe_panganensis)))))))	Agelanthus_sansibarensis);
(Oncocalyx_sulfureus	(Oedina_pendens	((Vanwykia_remota	Socratina_bemarivensis)	((Moquiniella_rubra	(Phragmanthera_crassicaulis	((Erianthemum_dregei	Globimetula_dinklagei)	Emelianthe_panganensis)))	(Bakerella_sp_Nickrent_4161	((Scurrula_ferruginea	Taxillus_chinensis)	(((Ileostylus_micranthus	Muellerina_eucalyptoides)	((Cecarria_obtusifolia	Loranthus_europaeus)	(((Atkinsonia_ligustrina	(((Ligaria_cuneifolia	((Alepis_flavida	Peraxilla_tetrapetala)	((Lysiana_filifolia	(Macrosolen_cochinchinensis	Decaisnina_triflora))	(Loxanthera_speciosa	Amylotheca_duthieana))))	Notanthera_heterophylla)	(Desmaria_mutabilis	(Tripodanthus_acutifolius	((Cladocolea_gracilis	(Struthanthus_woodsonii	Struthanthus_oerstedii))	(Oryctanthus_occidentalis	Passovia_pyrifolia))))))	Gaiadendron_punctatum)	(Tupeia_antarctica	(Nuytsia_floribunda	Tristerix_corymbosus)))))	(((Dactyliophora_novaeguineae	Amyema_queenslandica)	Benthamina_alyxifolia)	Amyema_glabra)))))))	Agelanthus_sansibarensis);
(Oncocalyx_sulfureus	(Oedina_pendens	((Vanwykia_remota	Socratina_bemarivensis)	(((Moquiniella_rubra	((Globimetula_dinklagei	Emelianthe_panganensis)	Erianthemum_dregei))	Phragmanthera_crassicaulis)	(Bakerella_sp_Nickrent_4161	((Scurrula_ferruginea	Taxillus_chinensis)	(((Ileostylus_micranthus	Muellerina_eucalyptoides)	((Cecarria_obtusifolia	Loranthus_europaeus)	((((Tripodanthus_acutifolius	((Cladocolea_gracilis	(Struthanthus_woodsonii	Struthanthus_oerstedii))	(Oryctanthus_occidentalis	Passovia_pyrifolia)))	(((Atkinsonia_ligustrina	(((Alepis_flavida	Peraxilla_tetrapetala)	((Lysiana_filifolia	(Macrosolen_cochinchinensis	Decaisnina_triflora))	(Loxanthera_speciosa	Amylotheca_duthieana)))	Notanthera_heterophylla))	Desmaria_mutabilis)	Gaiadendron_punctatum))	Ligaria_cuneifolia)	(Tupeia_antarctica	(Nuytsia_floribunda	Tristerix_corymbosus)))))	((Amyema_glabra	Dactyliophora_novaeguineae)	(Amyema_queenslandica	Benthamina_alyxifolia))))))))	Agelanthus_sansibarensis);
((Bakerella_sp_Nickrent_4161	((Socratina_bemarivensis	Vanwykia_remota)	((((Oedina_pendens	Erianthemum_dregei)	(Globimetula_dinklagei	Emelianthe_panganensis))	(Phragmanthera_crassicaulis	Moquiniella_rubra))	((((Loranthus_europaeus	Cecarria_obtusifolia)	((Ileostylus_micranthus	Muellerina_eucalyptoides)	(Ligaria_cuneifolia	((Tristerix_corymbosus	Nuytsia_floribunda)	((Tupeia_antarctica	(((Tripodanthus_acutifolius	((Oryctanthus_occidentalis	Passovia_pyrifolia)	(Struthanthus_woodsonii	(Struthanthus_oerstedii	Cladocolea_gracilis))))	(Notanthera_heterophylla	((Peraxilla_tetrapetala	Alepis_flavida)	((Loxanthera_speciosa	Amylotheca_duthieana)	(Macrosolen_cochinchinensis	(Decaisnina_triflora	Lysiana_filifolia))))))	(Desmaria_mutabilis	Atkinsonia_ligustrina)))	Gaiadendron_punctatum)))))	((Amyema_glabra	Dactyliophora_novaeguineae)	(Benthamina_alyxifolia	Amyema_queenslandica)))	(Taxillus_chinensis	Scurrula_ferruginea)))))	Oncocalyx_sulfureus	Agelanthus_sansibarensis);
((Bakerella_sp_Nickrent_4161	((Socratina_bemarivensis	Vanwykia_remota)	((((Erianthemum_dregei	(Globimetula_dinklagei	Emelianthe_panganensis))	(Phragmanthera_crassicaulis	Moquiniella_rubra))	((((Ileostylus_micranthus	Muellerina_eucalyptoides)	(((Atkinsonia_ligustrina	(Notanthera_heterophylla	((Peraxilla_tetrapetala	Alepis_flavida)	((Loxanthera_speciosa	Amylotheca_duthieana)	(Lysiana_filifolia	(Macrosolen_cochinchinensis	Decaisnina_triflora))))))	(((Ligaria_cuneifolia	Desmaria_mutabilis)	Tupeia_antarctica)	(((Tristerix_corymbosus	Nuytsia_floribunda)	Gaiadendron_punctatum)	(Tripodanthus_acutifolius	((Oryctanthus_occidentalis	Passovia_pyrifolia)	(Struthanthus_woodsonii	(Struthanthus_oerstedii	Cladocolea_gracilis)))))))	(Loranthus_europaeus	Cecarria_obtusifolia)))	((Amyema_glabra	Dactyliophora_novaeguineae)	(Benthamina_alyxifolia	Amyema_queenslandica)))	(Taxillus_chinensis	Scurrula_ferruginea)))	Oedina_pendens)))	Oncocalyx_sulfureus	Agelanthus_sansibarensis);
((Bakerella_sp_Nickrent_4161	((Socratina_bemarivensis	Vanwykia_remota)	((((Oedina_pendens	Erianthemum_dregei)	(Globimetula_dinklagei	Emelianthe_panganensis))	(Phragmanthera_crassicaulis	Moquiniella_rubra))	(((((Gaiadendron_punctatum	(Atkinsonia_ligustrina	(Notanthera_heterophylla	((Peraxilla_tetrapetala	Alepis_flavida)	((Loxanthera_speciosa	Amylotheca_duthieana)	(Lysiana_filifolia	(Macrosolen_cochinchinensis	Decaisnina_triflora)))))))	(Tupeia_antarctica	(((Tristerix_corymbosus	(Tripodanthus_acutifolius	((Oryctanthus_occidentalis	Passovia_pyrifolia)	(Cladocolea_gracilis	(Struthanthus_woodsonii	Struthanthus_oerstedii)))))	Nuytsia_floribunda)	(Ligaria_cuneifolia	Desmaria_mutabilis))))	((Loranthus_europaeus	Cecarria_obtusifolia)	(Ileostylus_micranthus	Muellerina_eucalyptoides)))	((Amyema_glabra	Dactyliophora_novaeguineae)	(Benthamina_alyxifolia	Amyema_queenslandica)))	(Taxillus_chinensis	Scurrula_ferruginea)))))	Oncocalyx_sulfureus	Agelanthus_sansibarensis);
((Bakerella_sp_Nickrent_4161	(((Socratina_bemarivensis	Vanwykia_remota)	((Erianthemum_dregei	((Globimetula_dinklagei	Emelianthe_panganensis)	(Phragmanthera_crassicaulis	Moquiniella_rubra)))	(((((Atkinsonia_ligustrina	(Nuytsia_floribunda	(((Peraxilla_tetrapetala	Alepis_flavida)	(Lysiana_filifolia	((Amylotheca_duthieana	(Macrosolen_cochinchinensis	Decaisnina_triflora))	Loxanthera_speciosa)))	Gaiadendron_punctatum)))	(Tupeia_antarctica	((Tripodanthus_acutifolius	((Oryctanthus_occidentalis	Passovia_pyrifolia)	(Cladocolea_gracilis	(Struthanthus_woodsonii	Struthanthus_oerstedii))))	((Desmaria_mutabilis	Notanthera_heterophylla)	(Ligaria_cuneifolia	Tristerix_corymbosus)))))	((Loranthus_europaeus	Cecarria_obtusifolia)	(Ileostylus_micranthus	Muellerina_eucalyptoides)))	((Amyema_glabra	Dactyliophora_novaeguineae)	(Benthamina_alyxifolia	Amyema_queenslandica)))	(Taxillus_chinensis	Scurrula_ferruginea))))	Oedina_pendens))	Oncocalyx_sulfureus	Agelanthus_sansibarensis);
((Bakerella_sp_Nickrent_4161	((Oedina_pendens	(((Globimetula_dinklagei	Emelianthe_panganensis)	(Phragmanthera_crassicaulis	Erianthemum_dregei))	Moquiniella_rubra))	(((((Nuytsia_floribunda	((Tupeia_antarctica	((Notanthera_heterophylla	(Atkinsonia_ligustrina	(((Tripodanthus_acutifolius	((Oryctanthus_occidentalis	Passovia_pyrifolia)	(Cladocolea_gracilis	(Struthanthus_woodsonii	Struthanthus_oerstedii))))	Desmaria_mutabilis)	(Ligaria_cuneifolia	((Peraxilla_tetrapetala	Alepis_flavida)	(Lysiana_filifolia	(((Loxanthera_speciosa	Amylotheca_duthieana)	Macrosolen_cochinchinensis)	Decaisnina_triflora)))))))	Gaiadendron_punctatum))	Tristerix_corymbosus))	((Loranthus_europaeus	Cecarria_obtusifolia)	(Ileostylus_micranthus	Muellerina_eucalyptoides)))	((Amyema_glabra	Dactyliophora_novaeguineae)	(Benthamina_alyxifolia	Amyema_queenslandica)))	(Taxillus_chinensis	Scurrula_ferruginea))	(Socratina_bemarivensis	Vanwykia_remota))))	Oncocalyx_sulfureus	Agelanthus_sansibarensis);
((Bakerella_sp_Nickrent_4161	(((Socratina_bemarivensis	Vanwykia_remota)	(((Emelianthe_panganensis	(Oedina_pendens	Erianthemum_dregei))	(Moquiniella_rubra	Globimetula_dinklagei))	((((Ileostylus_micranthus	Muellerina_eucalyptoides)	(((Nuytsia_floribunda	Tupeia_antarctica)	((Desmaria_mutabilis	((Notanthera_heterophylla	(Tristerix_corymbosus	(Tripodanthus_acutifolius	((Oryctanthus_occidentalis	Passovia_pyrifolia)	(Cladocolea_gracilis	(Struthanthus_woodsonii	Struthanthus_oerstedii))))))	Ligaria_cuneifolia))	(((Peraxilla_tetrapetala	Alepis_flavida)	((Loxanthera_speciosa	Amylotheca_duthieana)	((Macrosolen_cochinchinensis	Decaisnina_triflora)	Lysiana_filifolia)))	(Atkinsonia_ligustrina	Gaiadendron_punctatum))))	(Loranthus_europaeus	Cecarria_obtusifolia)))	(Amyema_queenslandica	((Amyema_glabra	Dactyliophora_novaeguineae)	Benthamina_alyxifolia)))	(Taxillus_chinensis	Scurrula_ferruginea))))	Phragmanthera_crassicaulis))	Oncocalyx_sulfureus	Agelanthus_sansibarensis);
((Bakerella_sp_Nickrent_4161	((((((Nuytsia_floribunda	((((Atkinsonia_ligustrina	((Tripodanthus_acutifolius	((Oryctanthus_occidentalis	Passovia_pyrifolia)	(Cladocolea_gracilis	(Struthanthus_woodsonii	Struthanthus_oerstedii))))	((Desmaria_mutabilis	Notanthera_heterophylla)	(Ligaria_cuneifolia	Tristerix_corymbosus))))	((Peraxilla_tetrapetala	Alepis_flavida)	((Loxanthera_speciosa	Amylotheca_duthieana)	((Macrosolen_cochinchinensis	Decaisnina_triflora)	Lysiana_filifolia))))	Gaiadendron_punctatum)	Tupeia_antarctica))	((Loranthus_europaeus	Cecarria_obtusifolia)	(Ileostylus_micranthus	Muellerina_eucalyptoides)))	((Amyema_glabra	Dactyliophora_novaeguineae)	(Benthamina_alyxifolia	Amyema_queenslandica)))	(Taxillus_chinensis	Scurrula_ferruginea))	(Socratina_bemarivensis	Vanwykia_remota))	((Erianthemum_dregei	(Emelianthe_panganensis	Oedina_pendens))	(Globimetula_dinklagei	(Moquiniella_rubra	Phragmanthera_crassicaulis)))))	Oncocalyx_sulfureus	Agelanthus_sansibarensis);
(((Socratina_bemarivensis	Vanwykia_remota)	((((Erianthemum_dregei	Oedina_pendens)	(Emelianthe_panganensis	Globimetula_dinklagei))	(Phragmanthera_crassicaulis	Moquiniella_rubra))	(Bakerella_sp_Nickrent_4161	((((Nuytsia_floribunda	((((((Tristerix_corymbosus	Notanthera_heterophylla)	((Tripodanthus_acutifolius	((Oryctanthus_occidentalis	Passovia_pyrifolia)	(Cladocolea_gracilis	(Struthanthus_woodsonii	Struthanthus_oerstedii))))	Ligaria_cuneifolia))	Desmaria_mutabilis)	(((Peraxilla_tetrapetala	Alepis_flavida)	(((Loxanthera_speciosa	Amylotheca_duthieana)	Macrosolen_cochinchinensis)	(Lysiana_filifolia	Decaisnina_triflora)))	Atkinsonia_ligustrina))	Gaiadendron_punctatum)	Tupeia_antarctica))	((Loranthus_europaeus	Cecarria_obtusifolia)	(Ileostylus_micranthus	Muellerina_eucalyptoides)))	((Amyema_glabra	Dactyliophora_novaeguineae)	(Benthamina_alyxifolia	Amyema_queenslandica)))	(Taxillus_chinensis	Scurrula_ferruginea)))))	Oncocalyx_sulfureus	Agelanthus_sansibarensis);
(((Socratina_bemarivensis	Vanwykia_remota)	(Bakerella_sp_Nickrent_4161	(((((Loranthus_europaeus	Cecarria_obtusifolia)	((Ileostylus_micranthus	Muellerina_eucalyptoides)	((((Tripodanthus_acutifolius	((Oryctanthus_occidentalis	Passovia_pyrifolia)	(Struthanthus_oerstedii	(Cladocolea_gracilis	Struthanthus_woodsonii))))	((Desmaria_mutabilis	Nuytsia_floribunda)	Ligaria_cuneifolia))	(Tristerix_corymbosus	Tupeia_antarctica))	((Gaiadendron_punctatum	(Notanthera_heterophylla	((Peraxilla_tetrapetala	Alepis_flavida)	(((Loxanthera_speciosa	Amylotheca_duthieana)	Macrosolen_cochinchinensis)	(Lysiana_filifolia	Decaisnina_triflora)))))	Atkinsonia_ligustrina))))	((Amyema_glabra	Dactyliophora_novaeguineae)	(Benthamina_alyxifolia	Amyema_queenslandica)))	(Taxillus_chinensis	Scurrula_ferruginea))	(((Erianthemum_dregei	Oedina_pendens)	(Emelianthe_panganensis	Globimetula_dinklagei))	(Phragmanthera_crassicaulis	Moquiniella_rubra)))))	Oncocalyx_sulfureus	Agelanthus_sansibarensis);
((Bakerella_sp_Nickrent_4161	(((Socratina_bemarivensis	Vanwykia_remota)	(((Moquiniella_rubra	(Erianthemum_dregei	(Emelianthe_panganensis	Globimetula_dinklagei)))	Oedina_pendens)	((((Ileostylus_micranthus	Muellerina_eucalyptoides)	(((((Cladocolea_gracilis	(Struthanthus_woodsonii	Struthanthus_oerstedii))	(Tripodanthus_acutifolius	(Oryctanthus_occidentalis	Passovia_pyrifolia)))	((((Atkinsonia_ligustrina	(((Peraxilla_tetrapetala	Alepis_flavida)	(((Loxanthera_speciosa	Amylotheca_duthieana)	((Decaisnina_triflora	Macrosolen_cochinchinensis)	Lysiana_filifolia))	Notanthera_heterophylla))	(Gaiadendron_punctatum	Nuytsia_floribunda)))	Desmaria_mutabilis)	Tristerix_corymbosus)	Tupeia_antarctica))	Ligaria_cuneifolia)	(Loranthus_europaeus	Cecarria_obtusifolia)))	((Amyema_glabra	Dactyliophora_novaeguineae)	(Benthamina_alyxifolia	Amyema_queenslandica)))	(Taxillus_chinensis	Scurrula_ferruginea))))	Phragmanthera_crassicaulis))	Oncocalyx_sulfureus	Agelanthus_sansibarensis);
(Oncocalyx_sulfureus	((((((Tupeia_antarctica	((Nuytsia_floribunda	Tristerix_corymbosus)	(((((Alepis_flavida	Peraxilla_tetrapetala)	((Loxanthera_speciosa	Amylotheca_duthieana)	((Decaisnina_triflora	Lysiana_filifolia)	Macrosolen_cochinchinensis)))	Atkinsonia_ligustrina)	((Notanthera_heterophylla	Desmaria_mutabilis)	(Ligaria_cuneifolia	(Tripodanthus_acutifolius	((Passovia_pyrifolia	Oryctanthus_occidentalis)	(Struthanthus_woodsonii	(Struthanthus_oerstedii	Cladocolea_gracilis)))))))	Gaiadendron_punctatum)))	((Ileostylus_micranthus	Muellerina_eucalyptoides)	(Cecarria_obtusifolia	Loranthus_europaeus)))	((Benthamina_alyxifolia	Amyema_queenslandica)	(Dactyliophora_novaeguineae	Amyema_glabra)))	(Scurrula_ferruginea	Taxillus_chinensis))	(((((Globimetula_dinklagei	Emelianthe_panganensis)	(Oedina_pendens	Erianthemum_dregei))	Moquiniella_rubra)	Phragmanthera_crassicaulis)	(Vanwykia_remota	Socratina_bemarivensis)))	Bakerella_sp_Nickrent_4161)	Agelanthus_sansibarensis);
(Oncocalyx_sulfureus	((((((Ileostylus_micranthus	Muellerina_eucalyptoides)	((Cecarria_obtusifolia	Loranthus_europaeus)	(Ligaria_cuneifolia	(((Tupeia_antarctica	(Tripodanthus_acutifolius	((Passovia_pyrifolia	(Cladocolea_gracilis	(Struthanthus_woodsonii	Struthanthus_oerstedii)))	Oryctanthus_occidentalis)))	((Nuytsia_floribunda	Desmaria_mutabilis)	((Notanthera_heterophylla	((Alepis_flavida	Peraxilla_tetrapetala)	((Loxanthera_speciosa	Amylotheca_duthieana)	((Decaisnina_triflora	Macrosolen_cochinchinensis)	Lysiana_filifolia))))	(Atkinsonia_ligustrina	Gaiadendron_punctatum))))	Tristerix_corymbosus))))	(Amyema_queenslandica	((Dactyliophora_novaeguineae	Amyema_glabra)	Benthamina_alyxifolia)))	(Scurrula_ferruginea	Taxillus_chinensis))	((Moquiniella_rubra	((Emelianthe_panganensis	(Erianthemum_dregei	Oedina_pendens))	(Globimetula_dinklagei	Phragmanthera_crassicaulis)))	(Vanwykia_remota	Socratina_bemarivensis)))	Bakerella_sp_Nickrent_4161)	Agelanthus_sansibarensis);
(Oncocalyx_sulfureus	((((((Ileostylus_micranthus	Muellerina_eucalyptoides)	((Cecarria_obtusifolia	Loranthus_europaeus)	(Ligaria_cuneifolia	((Gaiadendron_punctatum	(((Desmaria_mutabilis	(Notanthera_heterophylla	((Alepis_flavida	Peraxilla_tetrapetala)	((Loxanthera_speciosa	Amylotheca_duthieana)	((Decaisnina_triflora	Macrosolen_cochinchinensis)	Lysiana_filifolia)))))	Tupeia_antarctica)	(Nuytsia_floribunda	(Tristerix_corymbosus	(Tripodanthus_acutifolius	((Cladocolea_gracilis	(Struthanthus_woodsonii	Struthanthus_oerstedii))	(Oryctanthus_occidentalis	Passovia_pyrifolia)))))))	Atkinsonia_ligustrina))))	((Dactyliophora_novaeguineae	Amyema_glabra)	(Benthamina_alyxifolia	Amyema_queenslandica)))	(Scurrula_ferruginea	Taxillus_chinensis))	((Moquiniella_rubra	(((Oedina_pendens	Erianthemum_dregei)	(Emelianthe_panganensis	Globimetula_dinklagei))	Phragmanthera_crassicaulis))	Bakerella_sp_Nickrent_4161))	(Vanwykia_remota	Socratina_bemarivensis))	Agelanthus_sansibarensis);
(Oncocalyx_sulfureus	(((((((Ileostylus_micranthus	Muellerina_eucalyptoides)	((Cecarria_obtusifolia	Loranthus_europaeus)	((Tupeia_antarctica	((Tripodanthus_acutifolius	((Cladocolea_gracilis	(Struthanthus_woodsonii	Struthanthus_oerstedii))	(Oryctanthus_occidentalis	Passovia_pyrifolia)))	((Nuytsia_floribunda	Desmaria_mutabilis)	((Notanthera_heterophylla	((Alepis_flavida	Peraxilla_tetrapetala)	(Lysiana_filifolia	((Loxanthera_speciosa	Amylotheca_duthieana)	(Decaisnina_triflora	Macrosolen_cochinchinensis)))))	(Gaiadendron_punctatum	Atkinsonia_ligustrina)))))	(Ligaria_cuneifolia	Tristerix_corymbosus))))	((Dactyliophora_novaeguineae	Amyema_glabra)	(Benthamina_alyxifolia	Amyema_queenslandica)))	(Scurrula_ferruginea	Taxillus_chinensis))	(Moquiniella_rubra	(((Oedina_pendens	Erianthemum_dregei)	(Emelianthe_panganensis	Globimetula_dinklagei))	Phragmanthera_crassicaulis)))	(Vanwykia_remota	Socratina_bemarivensis))	Bakerella_sp_Nickrent_4161)	Agelanthus_sansibarensis);
(Oncocalyx_sulfureus	(Phragmanthera_crassicaulis	((Moquiniella_rubra	((((((Ileostylus_micranthus	Muellerina_eucalyptoides)	((Cecarria_obtusifolia	Loranthus_europaeus)	((Gaiadendron_punctatum	(Tristerix_corymbosus	Tupeia_antarctica))	(Atkinsonia_ligustrina	(Ligaria_cuneifolia	((Nuytsia_floribunda	Desmaria_mutabilis)	((Notanthera_heterophylla	((Alepis_flavida	Peraxilla_tetrapetala)	((Loxanthera_speciosa	Amylotheca_duthieana)	((Decaisnina_triflora	Macrosolen_cochinchinensis)	Lysiana_filifolia))))	(Tripodanthus_acutifolius	(((Cladocolea_gracilis	(Struthanthus_woodsonii	Struthanthus_oerstedii))	Passovia_pyrifolia)	Oryctanthus_occidentalis)))))))))	((Dactyliophora_novaeguineae	Amyema_glabra)	(Benthamina_alyxifolia	Amyema_queenslandica)))	(Scurrula_ferruginea	Taxillus_chinensis))	(Vanwykia_remota	Socratina_bemarivensis))	((Oedina_pendens	Erianthemum_dregei)	(Emelianthe_panganensis	Globimetula_dinklagei))))	Bakerella_sp_Nickrent_4161))	Agelanthus_sansibarensis);
(Oncocalyx_sulfureus	(Bakerella_sp_Nickrent_4161	(((Oedina_pendens	(Moquiniella_rubra	(Phragmanthera_crassicaulis	((Globimetula_dinklagei	Emelianthe_panganensis)	Erianthemum_dregei))))	((((Ileostylus_micranthus	Muellerina_eucalyptoides)	((Cecarria_obtusifolia	Loranthus_europaeus)	(Ligaria_cuneifolia	((Nuytsia_floribunda	Tristerix_corymbosus)	((((Notanthera_heterophylla	Desmaria_mutabilis)	(((Alepis_flavida	Peraxilla_tetrapetala)	((Macrosolen_cochinchinensis	(Loxanthera_speciosa	Amylotheca_duthieana))	(Decaisnina_triflora	Lysiana_filifolia)))	(Gaiadendron_punctatum	Atkinsonia_ligustrina)))	(Tripodanthus_acutifolius	((Cladocolea_gracilis	(Struthanthus_woodsonii	Struthanthus_oerstedii))	(Passovia_pyrifolia	Oryctanthus_occidentalis))))	Tupeia_antarctica)))))	((Dactyliophora_novaeguineae	Amyema_glabra)	(Benthamina_alyxifolia	Amyema_queenslandica)))	(Scurrula_ferruginea	Taxillus_chinensis)))	(Vanwykia_remota	Socratina_bemarivensis)))	Agelanthus_sansibarensis);
(Oncocalyx_sulfureus	(Bakerella_sp_Nickrent_4161	(((Moquiniella_rubra	(Phragmanthera_crassicaulis	((Globimetula_dinklagei	Emelianthe_panganensis)	(Oedina_pendens	Erianthemum_dregei))))	((((Ligaria_cuneifolia	((Nuytsia_floribunda	Tristerix_corymbosus)	(((((Alepis_flavida	Peraxilla_tetrapetala)	(Notanthera_heterophylla	((Loxanthera_speciosa	Amylotheca_duthieana)	(Lysiana_filifolia	(Decaisnina_triflora	Macrosolen_cochinchinensis)))))	(Gaiadendron_punctatum	(Desmaria_mutabilis	Atkinsonia_ligustrina)))	(Tripodanthus_acutifolius	(Oryctanthus_occidentalis	((Cladocolea_gracilis	(Struthanthus_woodsonii	Struthanthus_oerstedii))	Passovia_pyrifolia))))	Tupeia_antarctica)))	((Ileostylus_micranthus	Muellerina_eucalyptoides)	(Cecarria_obtusifolia	Loranthus_europaeus)))	(Amyema_queenslandica	((Dactyliophora_novaeguineae	Amyema_glabra)	Benthamina_alyxifolia)))	(Scurrula_ferruginea	Taxillus_chinensis)))	(Vanwykia_remota	Socratina_bemarivensis)))	Agelanthus_sansibarensis);
(Oncocalyx_sulfureus	(Bakerella_sp_Nickrent_4161	(((Moquiniella_rubra	(Phragmanthera_crassicaulis	(Emelianthe_panganensis	(Erianthemum_dregei	Globimetula_dinklagei))))	((Oedina_pendens	(((Ileostylus_micranthus	Muellerina_eucalyptoides)	((Cecarria_obtusifolia	Loranthus_europaeus)	(Nuytsia_floribunda	(Tristerix_corymbosus	((((((Ligaria_cuneifolia	((Alepis_flavida	Peraxilla_tetrapetala)	((Macrosolen_cochinchinensis	(Loxanthera_speciosa	Amylotheca_duthieana))	(Lysiana_filifolia	Decaisnina_triflora))))	(Desmaria_mutabilis	Atkinsonia_ligustrina))	(Tripodanthus_acutifolius	((Struthanthus_woodsonii	(Struthanthus_oerstedii	Cladocolea_gracilis))	(Passovia_pyrifolia	Oryctanthus_occidentalis))))	Gaiadendron_punctatum)	Tupeia_antarctica)	Notanthera_heterophylla)))))	((Dactyliophora_novaeguineae	Amyema_glabra)	(Benthamina_alyxifolia	Amyema_queenslandica))))	(Scurrula_ferruginea	Taxillus_chinensis)))	(Vanwykia_remota	Socratina_bemarivensis)))	Agelanthus_sansibarensis);
(Oncocalyx_sulfureus	(Bakerella_sp_Nickrent_4161	(((Moquiniella_rubra	(Phragmanthera_crassicaulis	(Erianthemum_dregei	(Globimetula_dinklagei	Emelianthe_panganensis))))	((((Ileostylus_micranthus	Muellerina_eucalyptoides)	((Cecarria_obtusifolia	Loranthus_europaeus)	((((Nuytsia_floribunda	Atkinsonia_ligustrina)	Gaiadendron_punctatum)	((Alepis_flavida	Peraxilla_tetrapetala)	((Loxanthera_speciosa	(Decaisnina_triflora	(Amylotheca_duthieana	Macrosolen_cochinchinensis)))	Lysiana_filifolia)))	((((Tripodanthus_acutifolius	((Cladocolea_gracilis	(Struthanthus_woodsonii	Struthanthus_oerstedii))	(Passovia_pyrifolia	Oryctanthus_occidentalis)))	((Tristerix_corymbosus	Notanthera_heterophylla)	Ligaria_cuneifolia))	Desmaria_mutabilis)	Tupeia_antarctica))))	((Dactyliophora_novaeguineae	Amyema_glabra)	(Benthamina_alyxifolia	Amyema_queenslandica)))	(Scurrula_ferruginea	Taxillus_chinensis)))	(Oedina_pendens	(Vanwykia_remota	Socratina_bemarivensis))))	Agelanthus_sansibarensis);
(Oncocalyx_sulfureus	(Bakerella_sp_Nickrent_4161	(((Moquiniella_rubra	(Phragmanthera_crassicaulis	(Erianthemum_dregei	(Globimetula_dinklagei	Emelianthe_panganensis))))	(((((Desmaria_mutabilis	(((Nuytsia_floribunda	Gaiadendron_punctatum)	((Alepis_flavida	Peraxilla_tetrapetala)	((((Amylotheca_duthieana	Loxanthera_speciosa)	Macrosolen_cochinchinensis)	Lysiana_filifolia)	Decaisnina_triflora)))	Atkinsonia_ligustrina))	(((Notanthera_heterophylla	Ligaria_cuneifolia)	(Tristerix_corymbosus	(Tripodanthus_acutifolius	((((Struthanthus_woodsonii	Struthanthus_oerstedii)	Cladocolea_gracilis)	Passovia_pyrifolia)	Oryctanthus_occidentalis))))	Tupeia_antarctica))	((Ileostylus_micranthus	Muellerina_eucalyptoides)	(Cecarria_obtusifolia	Loranthus_europaeus)))	(Amyema_glabra	((Dactyliophora_novaeguineae	Benthamina_alyxifolia)	Amyema_queenslandica)))	(Scurrula_ferruginea	Taxillus_chinensis)))	(Oedina_pendens	(Vanwykia_remota	Socratina_bemarivensis))))	Agelanthus_sansibarensis);
(Oncocalyx_sulfureus	(Bakerella_sp_Nickrent_4161	((Socratina_bemarivensis	Vanwykia_remota)	((((((((Desmaria_mutabilis	(((Alepis_flavida	Peraxilla_tetrapetala)	(Notanthera_heterophylla	((Amylotheca_duthieana	Loxanthera_speciosa)	((Decaisnina_triflora	Macrosolen_cochinchinensis)	Lysiana_filifolia))))	(Gaiadendron_punctatum	Atkinsonia_ligustrina)))	(Tripodanthus_acutifolius	((Cladocolea_gracilis	(Struthanthus_woodsonii	Struthanthus_oerstedii))	(Passovia_pyrifolia	Oryctanthus_occidentalis))))	((Tupeia_antarctica	Tristerix_corymbosus)	Nuytsia_floribunda))	Ligaria_cuneifolia)	((Cecarria_obtusifolia	Loranthus_europaeus)	(Muellerina_eucalyptoides	Ileostylus_micranthus)))	((Amyema_queenslandica	Benthamina_alyxifolia)	(Amyema_glabra	Dactyliophora_novaeguineae)))	(Scurrula_ferruginea	Taxillus_chinensis))	(Oedina_pendens	(Erianthemum_dregei	((Moquiniella_rubra	Phragmanthera_crassicaulis)	(Globimetula_dinklagei	Emelianthe_panganensis)))))))	Agelanthus_sansibarensis);
(Oncocalyx_sulfureus	((Socratina_bemarivensis	Vanwykia_remota)	(((((((((((Alepis_flavida	Peraxilla_tetrapetala)	(Ligaria_cuneifolia	(Notanthera_heterophylla	(Lysiana_filifolia	((Amylotheca_duthieana	Loxanthera_speciosa)	(Decaisnina_triflora	Macrosolen_cochinchinensis))))))	(Atkinsonia_ligustrina	Desmaria_mutabilis))	(Tripodanthus_acutifolius	((Cladocolea_gracilis	(Struthanthus_woodsonii	Struthanthus_oerstedii))	(Passovia_pyrifolia	Oryctanthus_occidentalis))))	Gaiadendron_punctatum)	((Tupeia_antarctica	Tristerix_corymbosus)	Nuytsia_floribunda))	((Cecarria_obtusifolia	Loranthus_europaeus)	(Muellerina_eucalyptoides	Ileostylus_micranthus)))	((Amyema_queenslandica	Benthamina_alyxifolia)	(Amyema_glabra	Dactyliophora_novaeguineae)))	(Scurrula_ferruginea	Taxillus_chinensis))	(Oedina_pendens	(Erianthemum_dregei	((Moquiniella_rubra	Phragmanthera_crassicaulis)	(Globimetula_dinklagei	Emelianthe_panganensis)))))	Bakerella_sp_Nickrent_4161))	Agelanthus_sansibarensis);
(Oncocalyx_sulfureus	(Bakerella_sp_Nickrent_4161	((((((Muellerina_eucalyptoides	Ileostylus_micranthus)	((((((((Alepis_flavida	Peraxilla_tetrapetala)	(((Amylotheca_duthieana	Loxanthera_speciosa)	(Macrosolen_cochinchinensis	Lysiana_filifolia))	Decaisnina_triflora))	Notanthera_heterophylla)	(Desmaria_mutabilis	Atkinsonia_ligustrina))	((Tripodanthus_acutifolius	((Cladocolea_gracilis	(Struthanthus_woodsonii	Struthanthus_oerstedii))	(Passovia_pyrifolia	Oryctanthus_occidentalis)))	Ligaria_cuneifolia))	Gaiadendron_punctatum)	(Tupeia_antarctica	(Tristerix_corymbosus	Nuytsia_floribunda)))	(Cecarria_obtusifolia	Loranthus_europaeus)))	((Amyema_queenslandica	Benthamina_alyxifolia)	(Amyema_glabra	Dactyliophora_novaeguineae)))	(Scurrula_ferruginea	Taxillus_chinensis))	(Oedina_pendens	(Moquiniella_rubra	(Phragmanthera_crassicaulis	(Erianthemum_dregei	(Globimetula_dinklagei	Emelianthe_panganensis))))))	(Socratina_bemarivensis	Vanwykia_remota)))	Agelanthus_sansibarensis);
(Oncocalyx_sulfureus	(Bakerella_sp_Nickrent_4161	((((((Muellerina_eucalyptoides	Ileostylus_micranthus)	(((Tupeia_antarctica	(Nuytsia_floribunda	(Tristerix_corymbosus	((((((Alepis_flavida	Peraxilla_tetrapetala)	((Amylotheca_duthieana	Loxanthera_speciosa)	((Decaisnina_triflora	Macrosolen_cochinchinensis)	Lysiana_filifolia)))	(Desmaria_mutabilis	Atkinsonia_ligustrina))	(Tripodanthus_acutifolius	((Cladocolea_gracilis	(Struthanthus_woodsonii	Struthanthus_oerstedii))	(Passovia_pyrifolia	Oryctanthus_occidentalis))))	Notanthera_heterophylla)	Gaiadendron_punctatum))))	Ligaria_cuneifolia)	(Cecarria_obtusifolia	Loranthus_europaeus)))	((Amyema_queenslandica	Benthamina_alyxifolia)	(Amyema_glabra	Dactyliophora_novaeguineae)))	(Scurrula_ferruginea	Taxillus_chinensis))	(Moquiniella_rubra	(Phragmanthera_crassicaulis	((Oedina_pendens	Erianthemum_dregei)	(Globimetula_dinklagei	Emelianthe_panganensis)))))	(Socratina_bemarivensis	Vanwykia_remota)))	Agelanthus_sansibarensis);
(Oncocalyx_sulfureus	(Bakerella_sp_Nickrent_4161	((((((Muellerina_eucalyptoides	Ileostylus_micranthus)	(((((((Tripodanthus_acutifolius	((Struthanthus_woodsonii	(Struthanthus_oerstedii	Cladocolea_gracilis))	(Passovia_pyrifolia	Oryctanthus_occidentalis)))	(Notanthera_heterophylla	((Alepis_flavida	Peraxilla_tetrapetala)	(Lysiana_filifolia	((Macrosolen_cochinchinensis	Decaisnina_triflora)	(Amylotheca_duthieana	Loxanthera_speciosa))))))	(Desmaria_mutabilis	((Ligaria_cuneifolia	Tupeia_antarctica)	Atkinsonia_ligustrina)))	Gaiadendron_punctatum)	Nuytsia_floribunda)	Tristerix_corymbosus)	(Cecarria_obtusifolia	Loranthus_europaeus)))	((Amyema_queenslandica	Benthamina_alyxifolia)	(Amyema_glabra	Dactyliophora_novaeguineae)))	(Scurrula_ferruginea	Taxillus_chinensis))	(Moquiniella_rubra	(Phragmanthera_crassicaulis	((Oedina_pendens	Erianthemum_dregei)	(Globimetula_dinklagei	Emelianthe_panganensis)))))	(Socratina_bemarivensis	Vanwykia_remota)))	Agelanthus_sansibarensis);
(Oncocalyx_sulfureus	(((Bakerella_sp_Nickrent_4161	(((((Tristerix_corymbosus	(((((Notanthera_heterophylla	((Alepis_flavida	Peraxilla_tetrapetala)	((Amylotheca_duthieana	Loxanthera_speciosa)	(Lysiana_filifolia	(Macrosolen_cochinchinensis	Decaisnina_triflora)))))	(Atkinsonia_ligustrina	Gaiadendron_punctatum))	(Nuytsia_floribunda	Desmaria_mutabilis))	((Tripodanthus_acutifolius	((Cladocolea_gracilis	(Struthanthus_woodsonii	Struthanthus_oerstedii))	(Passovia_pyrifolia	Oryctanthus_occidentalis)))	Ligaria_cuneifolia))	Tupeia_antarctica))	((Cecarria_obtusifolia	Loranthus_europaeus)	(Muellerina_eucalyptoides	Ileostylus_micranthus)))	((Amyema_queenslandica	Benthamina_alyxifolia)	(Amyema_glabra	Dactyliophora_novaeguineae)))	(Scurrula_ferruginea	Taxillus_chinensis))	(Moquiniella_rubra	(Phragmanthera_crassicaulis	(Erianthemum_dregei	(Globimetula_dinklagei	Emelianthe_panganensis))))))	(Socratina_bemarivensis	Vanwykia_remota))	Oedina_pendens)	Agelanthus_sansibarensis);
(Oncocalyx_sulfureus	(((((((Muellerina_eucalyptoides	Ileostylus_micranthus)	(((((Gaiadendron_punctatum	(Notanthera_heterophylla	((Alepis_flavida	Peraxilla_tetrapetala)	((Macrosolen_cochinchinensis	(Amylotheca_duthieana	Loxanthera_speciosa))	(Lysiana_filifolia	Decaisnina_triflora)))))	Tristerix_corymbosus)	((Nuytsia_floribunda	Desmaria_mutabilis)	(Atkinsonia_ligustrina	(Tupeia_antarctica	Ligaria_cuneifolia))))	(Tripodanthus_acutifolius	((Cladocolea_gracilis	(Struthanthus_woodsonii	Struthanthus_oerstedii))	(Passovia_pyrifolia	Oryctanthus_occidentalis))))	(Cecarria_obtusifolia	Loranthus_europaeus)))	((Amyema_queenslandica	Benthamina_alyxifolia)	(Amyema_glabra	Dactyliophora_novaeguineae)))	(Scurrula_ferruginea	Taxillus_chinensis))	(Moquiniella_rubra	(Phragmanthera_crassicaulis	((Oedina_pendens	Erianthemum_dregei)	(Globimetula_dinklagei	Emelianthe_panganensis)))))	(Socratina_bemarivensis	Vanwykia_remota))	Bakerella_sp_Nickrent_4161)	Agelanthus_sansibarensis);
(Oncocalyx_sulfureus	(((Bakerella_sp_Nickrent_4161	(((((((((Nuytsia_floribunda	Desmaria_mutabilis)	((Gaiadendron_punctatum	Atkinsonia_ligustrina)	((Notanthera_heterophylla	((Alepis_flavida	Peraxilla_tetrapetala)	((Amylotheca_duthieana	Loxanthera_speciosa)	(Lysiana_filifolia	(Decaisnina_triflora	Macrosolen_cochinchinensis)))))	Tristerix_corymbosus)))	Tupeia_antarctica)	(Tripodanthus_acutifolius	((Struthanthus_woodsonii	(Struthanthus_oerstedii	Cladocolea_gracilis))	(Passovia_pyrifolia	Oryctanthus_occidentalis))))	Ligaria_cuneifolia)	((Cecarria_obtusifolia	Loranthus_europaeus)	(Muellerina_eucalyptoides	Ileostylus_micranthus)))	((Amyema_queenslandica	Benthamina_alyxifolia)	(Amyema_glabra	Dactyliophora_novaeguineae)))	(Scurrula_ferruginea	Taxillus_chinensis))	(Moquiniella_rubra	(Phragmanthera_crassicaulis	(Erianthemum_dregei	(Globimetula_dinklagei	Emelianthe_panganensis))))))	Oedina_pendens)	(Socratina_bemarivensis	Vanwykia_remota))	Agelanthus_sansibarensis);
(Oncocalyx_sulfureus	(Oedina_pendens	((Socratina_bemarivensis	Vanwykia_remota)	(Bakerella_sp_Nickrent_4161	(((((Muellerina_eucalyptoides	Ileostylus_micranthus)	(((((Notanthera_heterophylla	Desmaria_mutabilis)	(Atkinsonia_ligustrina	(Nuytsia_floribunda	(Gaiadendron_punctatum	((Alepis_flavida	Peraxilla_tetrapetala)	((Macrosolen_cochinchinensis	(Amylotheca_duthieana	Loxanthera_speciosa))	(Lysiana_filifolia	Decaisnina_triflora)))))))	Tupeia_antarctica)	((Tripodanthus_acutifolius	((Struthanthus_woodsonii	(Struthanthus_oerstedii	Cladocolea_gracilis))	(Passovia_pyrifolia	Oryctanthus_occidentalis)))	(Tristerix_corymbosus	Ligaria_cuneifolia)))	(Cecarria_obtusifolia	Loranthus_europaeus)))	((Amyema_queenslandica	Benthamina_alyxifolia)	(Amyema_glabra	Dactyliophora_novaeguineae)))	(Scurrula_ferruginea	Taxillus_chinensis))	((Globimetula_dinklagei	(Moquiniella_rubra	Phragmanthera_crassicaulis))	(Erianthemum_dregei	Emelianthe_panganensis))))))	Agelanthus_sansibarensis);
(Oncocalyx_sulfureus	(Oedina_pendens	((Socratina_bemarivensis	Vanwykia_remota)	(Bakerella_sp_Nickrent_4161	(((((Cecarria_obtusifolia	Loranthus_europaeus)	((Muellerina_eucalyptoides	Ileostylus_micranthus)	(((Desmaria_mutabilis	(((Notanthera_heterophylla	Tristerix_corymbosus)	Ligaria_cuneifolia)	(Tripodanthus_acutifolius	((Cladocolea_gracilis	(Struthanthus_woodsonii	Struthanthus_oerstedii))	(Passovia_pyrifolia	Oryctanthus_occidentalis)))))	(Nuytsia_floribunda	(Gaiadendron_punctatum	((Alepis_flavida	Peraxilla_tetrapetala)	(Decaisnina_triflora	((Macrosolen_cochinchinensis	(Amylotheca_duthieana	Loxanthera_speciosa))	Lysiana_filifolia))))))	(Atkinsonia_ligustrina	Tupeia_antarctica))))	((Amyema_queenslandica	Benthamina_alyxifolia)	(Amyema_glabra	Dactyliophora_novaeguineae)))	(Scurrula_ferruginea	Taxillus_chinensis))	(Moquiniella_rubra	(Phragmanthera_crassicaulis	(Erianthemum_dregei	(Globimetula_dinklagei	Emelianthe_panganensis))))))))	Agelanthus_sansibarensis);
((((Vanwykia_remota	Socratina_bemarivensis)	((((Erianthemum_dregei	(Globimetula_dinklagei	Emelianthe_panganensis))	(Moquiniella_rubra	Phragmanthera_crassicaulis))	((Scurrula_ferruginea	Taxillus_chinensis)	((Amyema_queenslandica	(Benthamina_alyxifolia	(Amyema_glabra	Dactyliophora_novaeguineae)))	((Muellerina_eucalyptoides	Ileostylus_micranthus)	((((Ligaria_cuneifolia	((Tripodanthus_acutifolius	((Cladocolea_gracilis	(Struthanthus_woodsonii	Struthanthus_oerstedii))	(Passovia_pyrifolia	Oryctanthus_occidentalis)))	(Gaiadendron_punctatum	(Atkinsonia_ligustrina	((((Alepis_flavida	Peraxilla_tetrapetala)	(Lysiana_filifolia	(Decaisnina_triflora	(Macrosolen_cochinchinensis	(Amylotheca_duthieana	Loxanthera_speciosa)))))	Notanthera_heterophylla)	Desmaria_mutabilis)))))	(Tristerix_corymbosus	Nuytsia_floribunda))	Tupeia_antarctica)	(Loranthus_europaeus	Cecarria_obtusifolia))))))	Oedina_pendens))	Bakerella_sp_Nickrent_4161)	Oncocalyx_sulfureus	Agelanthus_sansibarensis);
(((Oedina_pendens	(Moquiniella_rubra	(Phragmanthera_crassicaulis	(Erianthemum_dregei	(Globimetula_dinklagei	Emelianthe_panganensis)))))	((Vanwykia_remota	Socratina_bemarivensis)	(Bakerella_sp_Nickrent_4161	((Scurrula_ferruginea	Taxillus_chinensis)	((Amyema_queenslandica	(Benthamina_alyxifolia	(Amyema_glabra	Dactyliophora_novaeguineae)))	((Muellerina_eucalyptoides	Ileostylus_micranthus)	((Ligaria_cuneifolia	((Tripodanthus_acutifolius	((Cladocolea_gracilis	(Struthanthus_woodsonii	Struthanthus_oerstedii))	(Passovia_pyrifolia	Oryctanthus_occidentalis)))	((Tristerix_corymbosus	((Desmaria_mutabilis	Notanthera_heterophylla)	((Atkinsonia_ligustrina	(Gaiadendron_punctatum	Nuytsia_floribunda))	((Alepis_flavida	Peraxilla_tetrapetala)	(Loxanthera_speciosa	(Lysiana_filifolia	(Amylotheca_duthieana	(Decaisnina_triflora	Macrosolen_cochinchinensis))))))))	Tupeia_antarctica)))	(Loranthus_europaeus	Cecarria_obtusifolia))))))))	Oncocalyx_sulfureus	Agelanthus_sansibarensis);
(((Vanwykia_remota	Socratina_bemarivensis)	((Bakerella_sp_Nickrent_4161	(Moquiniella_rubra	(Phragmanthera_crassicaulis	((Oedina_pendens	Erianthemum_dregei)	(Globimetula_dinklagei	Emelianthe_panganensis)))))	((Scurrula_ferruginea	Taxillus_chinensis)	(((Amyema_glabra	Dactyliophora_novaeguineae)	(Amyema_queenslandica	Benthamina_alyxifolia))	((Muellerina_eucalyptoides	Ileostylus_micranthus)	((Tupeia_antarctica	((Tristerix_corymbosus	Nuytsia_floribunda)	((((Alepis_flavida	Peraxilla_tetrapetala)	((Lysiana_filifolia	(Decaisnina_triflora	Macrosolen_cochinchinensis))	(Amylotheca_duthieana	Loxanthera_speciosa)))	Gaiadendron_punctatum)	(((Desmaria_mutabilis	Notanthera_heterophylla)	((Tripodanthus_acutifolius	((Cladocolea_gracilis	(Struthanthus_woodsonii	Struthanthus_oerstedii))	(Passovia_pyrifolia	Oryctanthus_occidentalis)))	Ligaria_cuneifolia))	Atkinsonia_ligustrina))))	(Loranthus_europaeus	Cecarria_obtusifolia)))))))	Oncocalyx_sulfureus	Agelanthus_sansibarensis);
((((((Scurrula_ferruginea	Taxillus_chinensis)	(((Amyema_glabra	Dactyliophora_novaeguineae)	(Amyema_queenslandica	Benthamina_alyxifolia))	((Muellerina_eucalyptoides	Ileostylus_micranthus)	((((Tripodanthus_acutifolius	((Struthanthus_woodsonii	(Struthanthus_oerstedii	Cladocolea_gracilis))	(Passovia_pyrifolia	Oryctanthus_occidentalis)))	((Nuytsia_floribunda	Desmaria_mutabilis)	Notanthera_heterophylla))	((Ligaria_cuneifolia	(Tupeia_antarctica	Atkinsonia_ligustrina))	(Tristerix_corymbosus	(((Alepis_flavida	Peraxilla_tetrapetala)	((Lysiana_filifolia	(Decaisnina_triflora	Macrosolen_cochinchinensis))	(Amylotheca_duthieana	Loxanthera_speciosa)))	Gaiadendron_punctatum))))	(Loranthus_europaeus	Cecarria_obtusifolia)))))	((Moquiniella_rubra	((Globimetula_dinklagei	Emelianthe_panganensis)	(Erianthemum_dregei	Phragmanthera_crassicaulis)))	Oedina_pendens))	(Vanwykia_remota	Socratina_bemarivensis))	Bakerella_sp_Nickrent_4161)	Oncocalyx_sulfureus	Agelanthus_sansibarensis);
(((Bakerella_sp_Nickrent_4161	((Moquiniella_rubra	(((Globimetula_dinklagei	Emelianthe_panganensis)	(Erianthemum_dregei	Phragmanthera_crassicaulis))	Oedina_pendens))	((Scurrula_ferruginea	Taxillus_chinensis)	(((Amyema_glabra	Dactyliophora_novaeguineae)	(Amyema_queenslandica	Benthamina_alyxifolia))	((Muellerina_eucalyptoides	Ileostylus_micranthus)	((Gaiadendron_punctatum	(Tupeia_antarctica	((Atkinsonia_ligustrina	((Alepis_flavida	Peraxilla_tetrapetala)	(Notanthera_heterophylla	((Lysiana_filifolia	(Decaisnina_triflora	Macrosolen_cochinchinensis))	(Amylotheca_duthieana	Loxanthera_speciosa)))))	(Ligaria_cuneifolia	((Tripodanthus_acutifolius	((Cladocolea_gracilis	(Struthanthus_woodsonii	Struthanthus_oerstedii))	(Passovia_pyrifolia	Oryctanthus_occidentalis)))	(Tristerix_corymbosus	(Nuytsia_floribunda	Desmaria_mutabilis)))))))	(Loranthus_europaeus	Cecarria_obtusifolia)))))))	(Vanwykia_remota	Socratina_bemarivensis))	Oncocalyx_sulfureus	Agelanthus_sansibarensis);
((Bakerella_sp_Nickrent_4161	(((Vanwykia_remota	Socratina_bemarivensis)	((Moquiniella_rubra	Phragmanthera_crassicaulis)	((Erianthemum_dregei	Oedina_pendens)	(Globimetula_dinklagei	Emelianthe_panganensis))))	((Scurrula_ferruginea	Taxillus_chinensis)	(((Amyema_glabra	Dactyliophora_novaeguineae)	(Amyema_queenslandica	Benthamina_alyxifolia))	((((Tripodanthus_acutifolius	((Struthanthus_woodsonii	(Struthanthus_oerstedii	Cladocolea_gracilis))	(Passovia_pyrifolia	Oryctanthus_occidentalis)))	((Desmaria_mutabilis	(Notanthera_heterophylla	Tupeia_antarctica))	(Tristerix_corymbosus	((Nuytsia_floribunda	(Gaiadendron_punctatum	Atkinsonia_ligustrina))	((Alepis_flavida	Peraxilla_tetrapetala)	((Macrosolen_cochinchinensis	(Lysiana_filifolia	Decaisnina_triflora))	(Amylotheca_duthieana	Loxanthera_speciosa)))))))	Ligaria_cuneifolia)	((Loranthus_europaeus	Cecarria_obtusifolia)	(Muellerina_eucalyptoides	Ileostylus_micranthus)))))))	Oncocalyx_sulfureus	Agelanthus_sansibarensis);
(((Vanwykia_remota	Socratina_bemarivensis)	((((Moquiniella_rubra	(Phragmanthera_crassicaulis	(Erianthemum_dregei	(Globimetula_dinklagei	Emelianthe_panganensis))))	((Scurrula_ferruginea	Taxillus_chinensis)	(((Amyema_glabra	Dactyliophora_novaeguineae)	(Amyema_queenslandica	Benthamina_alyxifolia))	((Muellerina_eucalyptoides	Ileostylus_micranthus)	((((Gaiadendron_punctatum	Atkinsonia_ligustrina)	(Notanthera_heterophylla	((Alepis_flavida	Peraxilla_tetrapetala)	((Macrosolen_cochinchinensis	(Lysiana_filifolia	Decaisnina_triflora))	(Amylotheca_duthieana	Loxanthera_speciosa)))))	((Ligaria_cuneifolia	(Desmaria_mutabilis	Tupeia_antarctica))	((Tripodanthus_acutifolius	((Cladocolea_gracilis	(Struthanthus_woodsonii	Struthanthus_oerstedii))	(Passovia_pyrifolia	Oryctanthus_occidentalis)))	(Nuytsia_floribunda	Tristerix_corymbosus))))	(Loranthus_europaeus	Cecarria_obtusifolia))))))	Bakerella_sp_Nickrent_4161)	Oedina_pendens))	Oncocalyx_sulfureus	Agelanthus_sansibarensis);
((((Moquiniella_rubra	Phragmanthera_crassicaulis)	((((Scurrula_ferruginea	Taxillus_chinensis)	(((Amyema_glabra	Dactyliophora_novaeguineae)	(Amyema_queenslandica	Benthamina_alyxifolia))	((Muellerina_eucalyptoides	Ileostylus_micranthus)	(((((((Tripodanthus_acutifolius	((Cladocolea_gracilis	(Struthanthus_woodsonii	Struthanthus_oerstedii))	(Passovia_pyrifolia	Oryctanthus_occidentalis)))	(Nuytsia_floribunda	((Notanthera_heterophylla	Tristerix_corymbosus)	Desmaria_mutabilis)))	(((Alepis_flavida	Peraxilla_tetrapetala)	((Lysiana_filifolia	(Decaisnina_triflora	Macrosolen_cochinchinensis))	(Amylotheca_duthieana	Loxanthera_speciosa)))	Gaiadendron_punctatum))	Tupeia_antarctica)	Atkinsonia_ligustrina)	Ligaria_cuneifolia)	(Loranthus_europaeus	Cecarria_obtusifolia)))))	(Vanwykia_remota	Socratina_bemarivensis))	(Oedina_pendens	(Erianthemum_dregei	(Globimetula_dinklagei	Emelianthe_panganensis)))))	Bakerella_sp_Nickrent_4161)	Oncocalyx_sulfureus	Agelanthus_sansibarensis);
[truncated: 192 more rows]
