# Supplementary material for: Eocene Loranthaceae pollen pushes back divergence ages for major splits in the family
Source: PeerJ. 2017 Jun 7;5:e3373. doi: 10.7717/peerj.3373 (PMC5466002; doi:10.7717/peerj.3373)
Supplement: Supplemental Information 8 — This archive includes all data and analysis files referred to in the main text and supplementary files that are needed to reproduce the shown results. See GuideToFiles.txt for naming schemes and contents of each subfolder included in this archive, and File S1 for analysis set-ups and further background information. [file peerj-05-3373-s008.zip › Step3_speciestrees/ML/RAxML_info.redTaxSet.q]

IMPORTANT WARNING: Alignment column 1716 contains only undetermined values which will be treated as missing data
IMPORTANT WARNING: Alignment column 2321 contains only undetermined values which will be treated as missing data
IMPORTANT WARNING: Alignment column 2322 contains only undetermined values which will be treated as missing data
IMPORTANT WARNING: Alignment column 2390 contains only undetermined values which will be treated as missing data
IMPORTANT WARNING: Alignment column 2391 contains only undetermined values which will be treated as missing data
IMPORTANT WARNING: Alignment column 2489 contains only undetermined values which will be treated as missing data
IMPORTANT WARNING: Alignment column 2520 contains only undetermined values which will be treated as missing data
IMPORTANT WARNING: Alignment column 2536 contains only undetermined values which will be treated as missing data
IMPORTANT WARNING: Alignment column 2537 contains only undetermined values which will be treated as missing data
IMPORTANT WARNING: Alignment column 2538 contains only undetermined values which will be treated as missing data
IMPORTANT WARNING: Alignment column 2539 contains only undetermined values which will be treated as missing data
IMPORTANT WARNING: Alignment column 2540 contains only undetermined values which will be treated as missing data
IMPORTANT WARNING: Alignment column 2548 contains only undetermined values which will be treated as missing data
IMPORTANT WARNING: Alignment column 2549 contains only undetermined values which will be treated as missing data
IMPORTANT WARNING: Alignment column 2550 contains only undetermined values which will be treated as missing data
IMPORTANT WARNING: Alignment column 3877 contains only undetermined values which will be treated as missing data
IMPORTANT WARNING: Alignment column 3878 contains only undetermined values which will be treated as missing data
IMPORTANT WARNING: Alignment column 3879 contains only undetermined values which will be treated as missing data
IMPORTANT WARNING: Alignment column 3880 contains only undetermined values which will be treated as missing data
IMPORTANT WARNING: Alignment column 3881 contains only undetermined values which will be treated as missing data
IMPORTANT WARNING: Alignment column 3882 contains only undetermined values which will be treated as missing data
IMPORTANT WARNING: Alignment column 4130 contains only undetermined values which will be treated as missing data
IMPORTANT WARNING: Alignment column 4131 contains only undetermined values which will be treated as missing data
IMPORTANT WARNING: Alignment column 4132 contains only undetermined values which will be treated as missing data
IMPORTANT WARNING: Alignment column 4133 contains only undetermined values which will be treated as missing data
IMPORTANT WARNING: Alignment column 4134 contains only undetermined values which will be treated as missing data
IMPORTANT WARNING: Alignment column 4135 contains only undetermined values which will be treated as missing data
IMPORTANT WARNING: Alignment column 4136 contains only undetermined values which will be treated as missing data
IMPORTANT WARNING: Alignment column 4137 contains only undetermined values which will be treated as missing data
IMPORTANT WARNING: Alignment column 4138 contains only undetermined values which will be treated as missing data
IMPORTANT WARNING: Alignment column 4154 contains only undetermined values which will be treated as missing data
IMPORTANT WARNING: Alignment column 4155 contains only undetermined values which will be treated as missing data
IMPORTANT WARNING: Alignment column 4156 contains only undetermined values which will be treated as missing data
IMPORTANT WARNING: Alignment column 4157 contains only undetermined values which will be treated as missing data
IMPORTANT WARNING: Alignment column 4158 contains only undetermined values which will be treated as missing data
IMPORTANT WARNING: Alignment column 4159 contains only undetermined values which will be treated as missing data
IMPORTANT WARNING: Alignment column 4160 contains only undetermined values which will be treated as missing data
IMPORTANT WARNING: Alignment column 4161 contains only undetermined values which will be treated as missing data
IMPORTANT WARNING: Alignment column 4162 contains only undetermined values which will be treated as missing data
IMPORTANT WARNING: Alignment column 4163 contains only undetermined values which will be treated as missing data
IMPORTANT WARNING: Alignment column 4164 contains only undetermined values which will be treated as missing data
IMPORTANT WARNING: Alignment column 4165 contains only undetermined values which will be treated as missing data
IMPORTANT WARNING: Alignment column 4265 contains only undetermined values which will be treated as missing data
IMPORTANT WARNING: Alignment column 4266 contains only undetermined values which will be treated as missing data
IMPORTANT WARNING: Alignment column 4267 contains only undetermined values which will be treated as missing data
IMPORTANT WARNING: Alignment column 4571 contains only undetermined values which will be treated as missing data
IMPORTANT WARNING: Alignment column 4572 contains only undetermined values which will be treated as missing data
IMPORTANT WARNING: Alignment column 4573 contains only undetermined values which will be treated as missing data
IMPORTANT WARNING: Alignment column 4574 contains only undetermined values which will be treated as missing data
IMPORTANT WARNING: Alignment column 4575 contains only undetermined values which will be treated as missing data
IMPORTANT WARNING: Alignment column 4576 contains only undetermined values which will be treated as missing data
IMPORTANT WARNING: Alignment column 4736 contains only undetermined values which will be treated as missing data
IMPORTANT WARNING: Alignment column 4737 contains only undetermined values which will be treated as missing data
IMPORTANT WARNING: Alignment column 4738 contains only undetermined values which will be treated as missing data
IMPORTANT WARNING: Alignment column 4739 contains only undetermined values which will be treated as missing data
IMPORTANT WARNING: Alignment column 4740 contains only undetermined values which will be treated as missing data
IMPORTANT WARNING: Alignment column 4741 contains only undetermined values which will be treated as missing data
IMPORTANT WARNING: Alignment column 5075 contains only undetermined values which will be treated as missing data
IMPORTANT WARNING: Alignment column 5076 contains only undetermined values which will be treated as missing data
IMPORTANT WARNING: Alignment column 5077 contains only undetermined values which will be treated as missing data
IMPORTANT WARNING: Alignment column 5219 contains only undetermined values which will be treated as missing data
IMPORTANT WARNING: Alignment column 5220 contains only undetermined values which will be treated as missing data
IMPORTANT WARNING: Alignment column 5221 contains only undetermined values which will be treated as missing data
IMPORTANT WARNING: Alignment column 5222 contains only undetermined values which will be treated as missing data
IMPORTANT WARNING: Alignment column 5223 contains only undetermined values which will be treated as missing data
IMPORTANT WARNING: Alignment column 5224 contains only undetermined values which will be treated as missing data
IMPORTANT WARNING: Alignment column 5324 contains only undetermined values which will be treated as missing data
IMPORTANT WARNING: Alignment column 5325 contains only undetermined values which will be treated as missing data
IMPORTANT WARNING: Alignment column 5326 contains only undetermined values which will be treated as missing data
IMPORTANT WARNING: Alignment column 5327 contains only undetermined values which will be treated as missing data
IMPORTANT WARNING: Alignment column 5328 contains only undetermined values which will be treated as missing data
IMPORTANT WARNING: Alignment column 5329 contains only undetermined values which will be treated as missing data
IMPORTANT WARNING: Alignment column 5330 contains only undetermined values which will be treated as missing data
IMPORTANT WARNING: Alignment column 5331 contains only undetermined values which will be treated as missing data
IMPORTANT WARNING: Alignment column 5332 contains only undetermined values which will be treated as missing data
IMPORTANT WARNING: Alignment column 5701 contains only undetermined values which will be treated as missing data
IMPORTANT WARNING: Alignment column 5702 contains only undetermined values which will be treated as missing data
IMPORTANT WARNING: Alignment column 5703 contains only undetermined values which will be treated as missing data
IMPORTANT WARNING: Alignment column 5704 contains only undetermined values which will be treated as missing data
IMPORTANT WARNING: Alignment column 5705 contains only undetermined values which will be treated as missing data
IMPORTANT WARNING: Alignment column 5706 contains only undetermined values which will be treated as missing data
IMPORTANT WARNING: Alignment column 5710 contains only undetermined values which will be treated as missing data
IMPORTANT WARNING: Alignment column 5711 contains only undetermined values which will be treated as missing data
IMPORTANT WARNING: Alignment column 5712 contains only undetermined values which will be treated as missing data
IMPORTANT WARNING: Alignment column 5713 contains only undetermined values which will be treated as missing data
IMPORTANT WARNING: Alignment column 5714 contains only undetermined values which will be treated as missing data
IMPORTANT WARNING: Alignment column 5715 contains only undetermined values which will be treated as missing data
IMPORTANT WARNING: Alignment column 5720 contains only undetermined values which will be treated as missing data
IMPORTANT WARNING: Alignment column 5721 contains only undetermined values which will be treated as missing data
IMPORTANT WARNING: Alignment column 5722 contains only undetermined values which will be treated as missing data
IMPORTANT WARNING: Alignment column 5723 contains only undetermined values which will be treated as missing data
IMPORTANT WARNING: Alignment column 5724 contains only undetermined values which will be treated as missing data
IMPORTANT WARNING: Alignment column 5725 contains only undetermined values which will be treated as missing data
IMPORTANT WARNING: Alignment column 5726 contains only undetermined values which will be treated as missing data
IMPORTANT WARNING: Alignment column 5756 contains only undetermined values which will be treated as missing data
IMPORTANT WARNING: Alignment column 5814 contains only undetermined values which will be treated as missing data
IMPORTANT WARNING: Alignment column 5826 contains only undetermined values which will be treated as missing data
IMPORTANT WARNING: Alignment column 5827 contains only undetermined values which will be treated as missing data
IMPORTANT WARNING: Alignment column 5831 contains only undetermined values which will be treated as missing data
IMPORTANT WARNING: Alignment column 5832 contains only undetermined values which will be treated as missing data
IMPORTANT WARNING: Alignment column 5833 contains only undetermined values which will be treated as missing data
IMPORTANT WARNING: Alignment column 5849 contains only undetermined values which will be treated as missing data
IMPORTANT WARNING: Alignment column 5850 contains only undetermined values which will be treated as missing data
IMPORTANT WARNING: Alignment column 5851 contains only undetermined values which will be treated as missing data
IMPORTANT WARNING: Alignment column 5852 contains only undetermined values which will be treated as missing data
IMPORTANT WARNING: Alignment column 5853 contains only undetermined values which will be treated as missing data
IMPORTANT WARNING: Alignment column 5854 contains only undetermined values which will be treated as missing data
IMPORTANT WARNING: Alignment column 5855 contains only undetermined values which will be treated as missing data
IMPORTANT WARNING: Alignment column 5856 contains only undetermined values which will be treated as missing data
IMPORTANT WARNING: Alignment column 5857 contains only undetermined values which will be treated as missing data
IMPORTANT WARNING: Alignment column 5885 contains only undetermined values which will be treated as missing data
IMPORTANT WARNING: Alignment column 6159 contains only undetermined values which will be treated as missing data
IMPORTANT WARNING: Alignment column 6160 contains only undetermined values which will be treated as missing data
IMPORTANT WARNING: Alignment column 6161 contains only undetermined values which will be treated as missing data
IMPORTANT WARNING: Alignment column 6162 contains only undetermined values which will be treated as missing data
IMPORTANT WARNING: Alignment column 6163 contains only undetermined values which will be treated as missing data
IMPORTANT WARNING: Alignment column 6212 contains only undetermined values which will be treated as missing data
IMPORTANT WARNING: Alignment column 6213 contains only undetermined values which will be treated as missing data
IMPORTANT WARNING: Alignment column 6214 contains only undetermined values which will be treated as missing data
IMPORTANT WARNING: Alignment column 6250 contains only undetermined values which will be treated as missing data
IMPORTANT WARNING: Alignment column 6251 contains only undetermined values which will be treated as missing data
IMPORTANT WARNING: Alignment column 6252 contains only undetermined values which will be treated as missing data
IMPORTANT WARNING: Alignment column 6253 contains only undetermined values which will be treated as missing data
IMPORTANT WARNING: Alignment column 6254 contains only undetermined values which will be treated as missing data
IMPORTANT WARNING: Alignment column 6255 contains only undetermined values which will be treated as missing data
IMPORTANT WARNING: Alignment column 6256 contains only undetermined values which will be treated as missing data
IMPORTANT WARNING: Alignment column 6257 contains only undetermined values which will be treated as missing data
IMPORTANT WARNING: Alignment column 6258 contains only undetermined values which will be treated as missing data
IMPORTANT WARNING: Alignment column 6259 contains only undetermined values which will be treated as missing data
IMPORTANT WARNING: Alignment column 6260 contains only undetermined values which will be treated as missing data
IMPORTANT WARNING: Alignment column 6261 contains only undetermined values which will be treated as missing data
IMPORTANT WARNING: Alignment column 6262 contains only undetermined values which will be treated as missing data
IMPORTANT WARNING: Alignment column 6263 contains only undetermined values which will be treated as missing data
IMPORTANT WARNING: Alignment column 6264 contains only undetermined values which will be treated as missing data
IMPORTANT WARNING: Alignment column 6265 contains only undetermined values which will be treated as missing data
IMPORTANT WARNING: Alignment column 6266 contains only undetermined values which will be treated as missing data
IMPORTANT WARNING: Alignment column 6267 contains only undetermined values which will be treated as missing data
IMPORTANT WARNING: Alignment column 6268 contains only undetermined values which will be treated as missing data
IMPORTANT WARNING: Alignment column 6269 contains only undetermined values which will be treated as missing data
IMPORTANT WARNING: Alignment column 6270 contains only undetermined values which will be treated as missing data
IMPORTANT WARNING: Alignment column 6283 contains only undetermined values which will be treated as missing data
IMPORTANT WARNING: Alignment column 6284 contains only undetermined values which will be treated as missing data
IMPORTANT WARNING: Alignment column 6285 contains only undetermined values which will be treated as missing data
IMPORTANT WARNING: Alignment column 6289 contains only undetermined values which will be treated as missing data
IMPORTANT WARNING: Alignment column 6290 contains only undetermined values which will be treated as missing data
IMPORTANT WARNING: Alignment column 6291 contains only undetermined values which will be treated as missing data
IMPORTANT WARNING: Alignment column 6292 contains only undetermined values which will be treated as missing data
IMPORTANT WARNING: Alignment column 6293 contains only undetermined values which will be treated as missing data
IMPORTANT WARNING: Alignment column 6294 contains only undetermined values which will be treated as missing data
IMPORTANT WARNING: Alignment column 6295 contains only undetermined values which will be treated as missing data
IMPORTANT WARNING: Alignment column 6296 contains only undetermined values which will be treated as missing data
IMPORTANT WARNING: Alignment column 6298 contains only undetermined values which will be treated as missing data
IMPORTANT WARNING: Alignment column 6299 contains only undetermined values which will be treated as missing data
IMPORTANT WARNING: Alignment column 6300 contains only undetermined values which will be treated as missing data
IMPORTANT WARNING: Alignment column 6301 contains only undetermined values which will be treated as missing data
IMPORTANT WARNING: Alignment column 6302 contains only undetermined values which will be treated as missing data
IMPORTANT WARNING: Alignment column 6303 contains only undetermined values which will be treated as missing data
IMPORTANT WARNING: Alignment column 6304 contains only undetermined values which will be treated as missing data
IMPORTANT WARNING: Alignment column 6305 contains only undetermined values which will be treated as missing data
IMPORTANT WARNING: Alignment column 6306 contains only undetermined values which will be treated as missing data
IMPORTANT WARNING: Alignment column 6322 contains only undetermined values which will be treated as missing data
IMPORTANT WARNING: Alignment column 6323 contains only undetermined values which will be treated as missing data
IMPORTANT WARNING: Alignment column 6450 contains only undetermined values which will be treated as missing data
IMPORTANT WARNING: Alignment column 6451 contains only undetermined values which will be treated as missing data
IMPORTANT WARNING: Alignment column 6452 contains only undetermined values which will be treated as missing data
IMPORTANT WARNING: Alignment column 6453 contains only undetermined values which will be treated as missing data
IMPORTANT WARNING: Alignment column 6454 contains only undetermined values which will be treated as missing data
IMPORTANT WARNING: Alignment column 6455 contains only undetermined values which will be treated as missing data
IMPORTANT WARNING: Alignment column 6456 contains only undetermined values which will be treated as missing data
IMPORTANT WARNING: Alignment column 6457 contains only undetermined values which will be treated as missing data
IMPORTANT WARNING: Alignment column 6458 contains only undetermined values which will be treated as missing data
IMPORTANT WARNING: Alignment column 6459 contains only undetermined values which will be treated as missing data
IMPORTANT WARNING: Alignment column 6460 contains only undetermined values which will be treated as missing data
IMPORTANT WARNING: Alignment column 6461 contains only undetermined values which will be treated as missing data
IMPORTANT WARNING: Alignment column 6517 contains only undetermined values which will be treated as missing data
IMPORTANT WARNING: Alignment column 6518 contains only undetermined values which will be treated as missing data
IMPORTANT WARNING: Alignment column 6519 contains only undetermined values which will be treated as missing data
IMPORTANT WARNING: Alignment column 6520 contains only undetermined values which will be treated as missing data
IMPORTANT WARNING: Alignment column 6521 contains only undetermined values which will be treated as missing data
IMPORTANT WARNING: Alignment column 6525 contains only undetermined values which will be treated as missing data
IMPORTANT WARNING: Alignment column 6526 contains only undetermined values which will be treated as missing data
IMPORTANT WARNING: Alignment column 6527 contains only undetermined values which will be treated as missing data
IMPORTANT WARNING: Alignment column 6528 contains only undetermined values which will be treated as missing data
IMPORTANT WARNING: Alignment column 6529 contains only undetermined values which will be treated as missing data
IMPORTANT WARNING: Alignment column 6530 contains only undetermined values which will be treated as missing data
IMPORTANT WARNING: Alignment column 6531 contains only undetermined values which will be treated as missing data
IMPORTANT WARNING: Alignment column 6532 contains only undetermined values which will be treated as missing data
IMPORTANT WARNING: Alignment column 6533 contains only undetermined values which will be treated as missing data
IMPORTANT WARNING: Alignment column 6534 contains only undetermined values which will be treated as missing data
IMPORTANT WARNING: Alignment column 6535 contains only undetermined values which will be treated as missing data
IMPORTANT WARNING: Alignment column 6536 contains only undetermined values which will be treated as missing data
IMPORTANT WARNING: Alignment column 6537 contains only undetermined values which will be treated as missing data
IMPORTANT WARNING: Alignment column 6538 contains only undetermined values which will be treated as missing data
IMPORTANT WARNING: Alignment column 6539 contains only undetermined values which will be treated as missing data
IMPORTANT WARNING: Alignment column 6540 contains only undetermined values which will be treated as missing data
IMPORTANT WARNING: Alignment column 6541 contains only undetermined values which will be treated as missing data
IMPORTANT WARNING: Alignment column 6542 contains only undetermined values which will be treated as missing data
IMPORTANT WARNING: Alignment column 6543 contains only undetermined values which will be treated as missing data
IMPORTANT WARNING: Alignment column 6544 contains only undetermined values which will be treated as missing data
IMPORTANT WARNING: Alignment column 6545 contains only undetermined values which will be treated as missing data
IMPORTANT WARNING: Alignment column 6546 contains only undetermined values which will be treated as missing data
IMPORTANT WARNING: Alignment column 6547 contains only undetermined values which will be treated as missing data
IMPORTANT WARNING: Alignment column 6548 contains only undetermined values which will be treated as missing data
IMPORTANT WARNING: Alignment column 6549 contains only undetermined values which will be treated as missing data
IMPORTANT WARNING: Alignment column 6550 contains only undetermined values which will be treated as missing data
IMPORTANT WARNING: Alignment column 6551 contains only undetermined values which will be treated as missing data
IMPORTANT WARNING: Alignment column 6552 contains only undetermined values which will be treated as missing data
IMPORTANT WARNING: Alignment column 6553 contains only undetermined values which will be treated as missing data
IMPORTANT WARNING: Alignment column 6554 contains only undetermined values which will be treated as missing data
IMPORTANT WARNING: Alignment column 6555 contains only undetermined values which will be treated as missing data
IMPORTANT WARNING: Alignment column 6556 contains only undetermined values which will be treated as missing data
IMPORTANT WARNING: Alignment column 6557 contains only undetermined values which will be treated as missing data
IMPORTANT WARNING: Alignment column 6558 contains only undetermined values which will be treated as missing data
IMPORTANT WARNING: Alignment column 6559 contains only undetermined values which will be treated as missing data
IMPORTANT WARNING: Alignment column 6560 contains only undetermined values which will be treated as missing data
IMPORTANT WARNING: Alignment column 6561 contains only undetermined values which will be treated as missing data
IMPORTANT WARNING: Alignment column 6591 contains only undetermined values which will be treated as missing data
IMPORTANT WARNING: Alignment column 6592 contains only undetermined values which will be treated as missing data
IMPORTANT WARNING: Alignment column 6601 contains only undetermined values which will be treated as missing data
IMPORTANT WARNING: Alignment column 6602 contains only undetermined values which will be treated as missing data
IMPORTANT WARNING: Alignment column 6603 contains only undetermined values which will be treated as missing data
IMPORTANT WARNING: Alignment column 6655 contains only undetermined values which will be treated as missing data
IMPORTANT WARNING: Alignment column 6656 contains only undetermined values which will be treated as missing data
IMPORTANT WARNING: Alignment column 6657 contains only undetermined values which will be treated as missing data
IMPORTANT WARNING: Alignment column 6658 contains only undetermined values which will be treated as missing data
IMPORTANT WARNING: Alignment column 6667 contains only undetermined values which will be treated as missing data
IMPORTANT WARNING: Alignment column 6668 contains only undetermined values which will be treated as missing data
IMPORTANT WARNING: Alignment column 6669 contains only undetermined values which will be treated as missing data
IMPORTANT WARNING: Alignment column 6779 contains only undetermined values which will be treated as missing data
IMPORTANT WARNING: Alignment column 6780 contains only undetermined values which will be treated as missing data
IMPORTANT WARNING: Alignment column 6781 contains only undetermined values which will be treated as missing data
IMPORTANT WARNING: Alignment column 6782 contains only undetermined values which will be treated as missing data
IMPORTANT WARNING: Alignment column 6783 contains only undetermined values which will be treated as missing data
IMPORTANT WARNING: Alignment column 6784 contains only undetermined values which will be treated as missing data
IMPORTANT WARNING: Alignment column 6785 contains only undetermined values which will be treated as missing data
IMPORTANT WARNING: Alignment column 6816 contains only undetermined values which will be treated as missing data
IMPORTANT WARNING: Alignment column 6817 contains only undetermined values which will be treated as missing data
IMPORTANT WARNING: Alignment column 6818 contains only undetermined values which will be treated as missing data
IMPORTANT WARNING: Alignment column 6819 contains only undetermined values which will be treated as missing data

IMPORTANT WARNING
Found 239 columns that contain only undetermined values which will be treated as missing data.
Normally these columns should be excluded from the analysis.


A mixed model file with model assignments for undetermined
columns removed has already been printed to  file part.reduced
Just in case you might need it, an alignment file with 
undetermined columns removed is printed to file 00_conc.red.epf.reduced


This is RAxML version 8.0.20 released by Alexandros Stamatakis on April 13 2014.

With greatly appreciated code contributions by:
Andre Aberer      (HITS)
Simon Berger      (HITS)
Alexey Kozlov     (HITS)
Nick Pattengale   (Sandia)
Wayne Pfeiffer    (SDSC)
Akifumi S. Tanabe (NRIFS)
David Dao         (KIT)
Charlie Taylor    (UF)


Alignment has 2493 distinct alignment patterns

Proportion of gaps and completely undetermined characters in this alignment: 22.73%

RAxML rapid bootstrapping and subsequent ML search

Using 8 distinct models/data partitions with joint branch length optimization


Executing 1000 rapid bootstrap inferences and thereafter a thorough ML search 

All free model parameters will be estimated by RAxML
ML estimate of 25 per site rate categories

Likelihood of final tree will be evaluated and optimized under GAMMA

GAMMA Model parameters will be estimated up to an accuracy of 0.1000000000 Log Likelihood units

Partition: 0
Alignment Patterns: 370
Name: 18S
DataType: DNA
Substitution Matrix: GTR


Partition: 1
Alignment Patterns: 503
Name: 25S
DataType: DNA
Substitution Matrix: GTR


Partition: 2
Alignment Patterns: 335
Name: matK1st
DataType: DNA
Substitution Matrix: GTR


Partition: 3
Alignment Patterns: 310
Name: matK2nd
DataType: DNA
Substitution Matrix: GTR


Partition: 4
Alignment Patterns: 354
Name: matK3rd
DataType: DNA
Substitution Matrix: GTR


Partition: 5
Alignment Patterns: 195
Name: trnLi
DataType: DNA
Substitution Matrix: GTR


Partition: 6
Alignment Patterns: 55
Name: tRNA
DataType: DNA
Substitution Matrix: GTR


Partition: 7
Alignment Patterns: 371
Name: trnLF
DataType: DNA
Substitution Matrix: GTR


RAxML was called as follows:

raxmlHPC-PTHREADS-SSE3 -T 4 -s 00_conc.red.epf -m GTRCAT -n redTaxSet.q -f a -p 32123 -x 65498 -# autoMRE -q part 


Time for BS model parameter optimization 3.000000
Bootstrap[0]: Time 8.000000 seconds, bootstrap likelihood -25292.017502, best rearrangement setting 9
Bootstrap[1]: Time 5.000000 seconds, bootstrap likelihood -25588.019691, best rearrangement setting 15
Bootstrap[2]: Time 4.000000 seconds, bootstrap likelihood -25321.644778, best rearrangement setting 5
Bootstrap[3]: Time 6.000000 seconds, bootstrap likelihood -25613.406983, best rearrangement setting 10
Bootstrap[4]: Time 5.000000 seconds, bootstrap likelihood -25000.249621, best rearrangement setting 7
Bootstrap[5]: Time 5.000000 seconds, bootstrap likelihood -25591.870890, best rearrangement setting 11
Bootstrap[6]: Time 5.000000 seconds, bootstrap likelihood -25266.612534, best rearrangement setting 5
Bootstrap[7]: Time 4.000000 seconds, bootstrap likelihood -24739.561726, best rearrangement setting 7
Bootstrap[8]: Time 5.000000 seconds, bootstrap likelihood -26120.045433, best rearrangement setting 14
Bootstrap[9]: Time 5.000000 seconds, bootstrap likelihood -25466.009070, best rearrangement setting 13
Bootstrap[10]: Time 4.000000 seconds, bootstrap likelihood -25097.363524, best rearrangement setting 6
Bootstrap[11]: Time 5.000000 seconds, bootstrap likelihood -24951.664168, best rearrangement setting 14
Bootstrap[12]: Time 5.000000 seconds, bootstrap likelihood -24926.200508, best rearrangement setting 10
Bootstrap[13]: Time 5.000000 seconds, bootstrap likelihood -25900.165212, best rearrangement setting 6
Bootstrap[14]: Time 5.000000 seconds, bootstrap likelihood -25549.406850, best rearrangement setting 15
Bootstrap[15]: Time 5.000000 seconds, bootstrap likelihood -26461.009711, best rearrangement setting 8
Bootstrap[16]: Time 5.000000 seconds, bootstrap likelihood -25755.465948, best rearrangement setting 8
Bootstrap[17]: Time 4.000000 seconds, bootstrap likelihood -25764.340230, best rearrangement setting 11
Bootstrap[18]: Time 5.000000 seconds, bootstrap likelihood -25698.153823, best rearrangement setting 12
Bootstrap[19]: Time 6.000000 seconds, bootstrap likelihood -24509.716369, best rearrangement setting 9
Bootstrap[20]: Time 4.000000 seconds, bootstrap likelihood -25473.613779, best rearrangement setting 13
Bootstrap[21]: Time 5.000000 seconds, bootstrap likelihood -25730.406509, best rearrangement setting 6
Bootstrap[22]: Time 4.000000 seconds, bootstrap likelihood -25923.330190, best rearrangement setting 14
Bootstrap[23]: Time 5.000000 seconds, bootstrap likelihood -25870.419275, best rearrangement setting 14
Bootstrap[24]: Time 4.000000 seconds, bootstrap likelihood -24964.970834, best rearrangement setting 8
Bootstrap[25]: Time 5.000000 seconds, bootstrap likelihood -26314.943934, best rearrangement setting 13
Bootstrap[26]: Time 5.000000 seconds, bootstrap likelihood -25173.486072, best rearrangement setting 12
Bootstrap[27]: Time 5.000000 seconds, bootstrap likelihood -25269.119674, best rearrangement setting 14
Bootstrap[28]: Time 5.000000 seconds, bootstrap likelihood -25280.132763, best rearrangement setting 13
Bootstrap[29]: Time 5.000000 seconds, bootstrap likelihood -25963.583089, best rearrangement setting 12
Bootstrap[30]: Time 4.000000 seconds, bootstrap likelihood -25441.980687, best rearrangement setting 14
Bootstrap[31]: Time 5.000000 seconds, bootstrap likelihood -25364.905812, best rearrangement setting 7
Bootstrap[32]: Time 5.000000 seconds, bootstrap likelihood -25147.376432, best rearrangement setting 5
Bootstrap[33]: Time 5.000000 seconds, bootstrap likelihood -25082.745330, best rearrangement setting 10
Bootstrap[34]: Time 4.000000 seconds, bootstrap likelihood -26028.878216, best rearrangement setting 7
Bootstrap[35]: Time 5.000000 seconds, bootstrap likelihood -25737.188441, best rearrangement setting 7
Bootstrap[36]: Time 5.000000 seconds, bootstrap likelihood -25784.638825, best rearrangement setting 14
Bootstrap[37]: Time 5.000000 seconds, bootstrap likelihood -24003.704850, best rearrangement setting 9
Bootstrap[38]: Time 5.000000 seconds, bootstrap likelihood -25247.184827, best rearrangement setting 10
Bootstrap[39]: Time 5.000000 seconds, bootstrap likelihood -25668.574660, best rearrangement setting 11
Bootstrap[40]: Time 5.000000 seconds, bootstrap likelihood -25156.762560, best rearrangement setting 9
Bootstrap[41]: Time 5.000000 seconds, bootstrap likelihood -25100.603481, best rearrangement setting 14
Bootstrap[42]: Time 4.000000 seconds, bootstrap likelihood -25350.864059, best rearrangement setting 12
Bootstrap[43]: Time 5.000000 seconds, bootstrap likelihood -25510.412297, best rearrangement setting 6
Bootstrap[44]: Time 4.000000 seconds, bootstrap likelihood -25047.277435, best rearrangement setting 8
Bootstrap[45]: Time 5.000000 seconds, bootstrap likelihood -25357.006268, best rearrangement setting 11
Bootstrap[46]: Time 5.000000 seconds, bootstrap likelihood -24917.502393, best rearrangement setting 5
Bootstrap[47]: Time 5.000000 seconds, bootstrap likelihood -25681.438825, best rearrangement setting 5
Bootstrap[48]: Time 4.000000 seconds, bootstrap likelihood -25897.623284, best rearrangement setting 12
Bootstrap[49]: Time 5.000000 seconds, bootstrap likelihood -25057.132400, best rearrangement setting 5
Bootstrap[50]: Time 5.000000 seconds, bootstrap likelihood -24861.206245, best rearrangement setting 11
Bootstrap[51]: Time 5.000000 seconds, bootstrap likelihood -25844.169807, best rearrangement setting 14
Bootstrap[52]: Time 4.000000 seconds, bootstrap likelihood -24823.865127, best rearrangement setting 12
Bootstrap[53]: Time 5.000000 seconds, bootstrap likelihood -25343.941488, best rearrangement setting 12
Bootstrap[54]: Time 5.000000 seconds, bootstrap likelihood -25737.605180, best rearrangement setting 5
Bootstrap[55]: Time 5.000000 seconds, bootstrap likelihood -25856.479579, best rearrangement setting 7
Bootstrap[56]: Time 5.000000 seconds, bootstrap likelihood -24949.360449, best rearrangement setting 13
Bootstrap[57]: Time 5.000000 seconds, bootstrap likelihood -25855.089490, best rearrangement setting 15
Bootstrap[58]: Time 5.000000 seconds, bootstrap likelihood -26056.778480, best rearrangement setting 5
Bootstrap[59]: Time 4.000000 seconds, bootstrap likelihood -25798.791920, best rearrangement setting 5
Bootstrap[60]: Time 5.000000 seconds, bootstrap likelihood -25844.527160, best rearrangement setting 8
Bootstrap[61]: Time 5.000000 seconds, bootstrap likelihood -26053.600625, best rearrangement setting 8
Bootstrap[62]: Time 5.000000 seconds, bootstrap likelihood -26166.172392, best rearrangement setting 8
Bootstrap[63]: Time 5.000000 seconds, bootstrap likelihood -25309.035075, best rearrangement setting 10
Bootstrap[64]: Time 5.000000 seconds, bootstrap likelihood -25575.088668, best rearrangement setting 13
Bootstrap[65]: Time 4.000000 seconds, bootstrap likelihood -26259.038679, best rearrangement setting 15
Bootstrap[66]: Time 5.000000 seconds, bootstrap likelihood -25251.612614, best rearrangement setting 7
Bootstrap[67]: Time 4.000000 seconds, bootstrap likelihood -25434.414950, best rearrangement setting 7
Bootstrap[68]: Time 5.000000 seconds, bootstrap likelihood -25542.629500, best rearrangement setting 7
Bootstrap[69]: Time 5.000000 seconds, bootstrap likelihood -25786.417623, best rearrangement setting 6
Bootstrap[70]: Time 5.000000 seconds, bootstrap likelihood -25727.688392, best rearrangement setting 9
Bootstrap[71]: Time 4.000000 seconds, bootstrap likelihood -25680.894222, best rearrangement setting 15
Bootstrap[72]: Time 5.000000 seconds, bootstrap likelihood -24172.866183, best rearrangement setting 6
Bootstrap[73]: Time 5.000000 seconds, bootstrap likelihood -25166.637872, best rearrangement setting 9
Bootstrap[74]: Time 4.000000 seconds, bootstrap likelihood -25386.097657, best rearrangement setting 12
Bootstrap[75]: Time 5.000000 seconds, bootstrap likelihood -25682.395577, best rearrangement setting 10
Bootstrap[76]: Time 5.000000 seconds, bootstrap likelihood -25137.532218, best rearrangement setting 11
Bootstrap[77]: Time 5.000000 seconds, bootstrap likelihood -25207.822000, best rearrangement setting 11
Bootstrap[78]: Time 4.000000 seconds, bootstrap likelihood -25826.020479, best rearrangement setting 10
Bootstrap[79]: Time 5.000000 seconds, bootstrap likelihood -25149.188891, best rearrangement setting 7
Bootstrap[80]: Time 4.000000 seconds, bootstrap likelihood -25210.297237, best rearrangement setting 6
Bootstrap[81]: Time 5.000000 seconds, bootstrap likelihood -26007.157460, best rearrangement setting 5
Bootstrap[82]: Time 4.000000 seconds, bootstrap likelihood -24935.536923, best rearrangement setting 7
Bootstrap[83]: Time 5.000000 seconds, bootstrap likelihood -24871.502826, best rearrangement setting 9
Bootstrap[84]: Time 5.000000 seconds, bootstrap likelihood -25560.224974, best rearrangement setting 11
Bootstrap[85]: Time 5.000000 seconds, bootstrap likelihood -25191.021022, best rearrangement setting 12
Bootstrap[86]: Time 5.000000 seconds, bootstrap likelihood -25431.425529, best rearrangement setting 8
Bootstrap[87]: Time 5.000000 seconds, bootstrap likelihood -25512.281402, best rearrangement setting 9
Bootstrap[88]: Time 4.000000 seconds, bootstrap likelihood -25224.551361, best rearrangement setting 8
Bootstrap[89]: Time 5.000000 seconds, bootstrap likelihood -25332.857036, best rearrangement setting 14
Bootstrap[90]: Time 5.000000 seconds, bootstrap likelihood -24871.921984, best rearrangement setting 8
Bootstrap[91]: Time 5.000000 seconds, bootstrap likelihood -25264.468739, best rearrangement setting 13
Bootstrap[92]: Time 5.000000 seconds, bootstrap likelihood -25256.029000, best rearrangement setting 12
Bootstrap[93]: Time 5.000000 seconds, bootstrap likelihood -25952.900224, best rearrangement setting 15
Bootstrap[94]: Time 5.000000 seconds, bootstrap likelihood -25024.603119, best rearrangement setting 11
Bootstrap[95]: Time 4.000000 seconds, bootstrap likelihood -25241.434316, best rearrangement setting 5
Bootstrap[96]: Time 5.000000 seconds, bootstrap likelihood -26309.555518, best rearrangement setting 15
Bootstrap[97]: Time 5.000000 seconds, bootstrap likelihood -25889.252045, best rearrangement setting 8
Bootstrap[98]: Time 5.000000 seconds, bootstrap likelihood -25264.552425, best rearrangement setting 9
Bootstrap[99]: Time 5.000000 seconds, bootstrap likelihood -26146.021338, best rearrangement setting 13
Bootstrap[100]: Time 5.000000 seconds, bootstrap likelihood -24787.679538, best rearrangement setting 12
Bootstrap[101]: Time 5.000000 seconds, bootstrap likelihood -25598.512006, best rearrangement setting 7
Bootstrap[102]: Time 4.000000 seconds, bootstrap likelihood -25387.547726, best rearrangement setting 5
Bootstrap[103]: Time 5.000000 seconds, bootstrap likelihood -25770.260057, best rearrangement setting 8
Bootstrap[104]: Time 5.000000 seconds, bootstrap likelihood -25801.866294, best rearrangement setting 6
Bootstrap[105]: Time 5.000000 seconds, bootstrap likelihood -25482.940619, best rearrangement setting 10
Bootstrap[106]: Time 4.000000 seconds, bootstrap likelihood -25707.427004, best rearrangement setting 11
Bootstrap[107]: Time 5.000000 seconds, bootstrap likelihood -26286.427970, best rearrangement setting 11
Bootstrap[108]: Time 4.000000 seconds, bootstrap likelihood -25535.946918, best rearrangement setting 15
Bootstrap[109]: Time 5.000000 seconds, bootstrap likelihood -24585.862187, best rearrangement setting 8
Bootstrap[110]: Time 4.000000 seconds, bootstrap likelihood -24220.650250, best rearrangement setting 8
Bootstrap[111]: Time 5.000000 seconds, bootstrap likelihood -25641.639920, best rearrangement setting 13
Bootstrap[112]: Time 5.000000 seconds, bootstrap likelihood -25007.578078, best rearrangement setting 11
Bootstrap[113]: Time 5.000000 seconds, bootstrap likelihood -24974.813749, best rearrangement setting 15
Bootstrap[114]: Time 5.000000 seconds, bootstrap likelihood -25360.632251, best rearrangement setting 6
Bootstrap[115]: Time 4.000000 seconds, bootstrap likelihood -24845.928347, best rearrangement setting 6
Bootstrap[116]: Time 5.000000 seconds, bootstrap likelihood -26047.134407, best rearrangement setting 11
Bootstrap[117]: Time 4.000000 seconds, bootstrap likelihood -25667.831739, best rearrangement setting 5
Bootstrap[118]: Time 5.000000 seconds, bootstrap likelihood -25852.603904, best rearrangement setting 5
Bootstrap[119]: Time 4.000000 seconds, bootstrap likelihood -24978.036970, best rearrangement setting 6
Bootstrap[120]: Time 6.000000 seconds, bootstrap likelihood -25125.262359, best rearrangement setting 11
Bootstrap[121]: Time 4.000000 seconds, bootstrap likelihood -24754.285037, best rearrangement setting 15
Bootstrap[122]: Time 5.000000 seconds, bootstrap likelihood -25770.177494, best rearrangement setting 15
Bootstrap[123]: Time 5.000000 seconds, bootstrap likelihood -25008.106461, best rearrangement setting 10
Bootstrap[124]: Time 4.000000 seconds, bootstrap likelihood -25244.480310, best rearrangement setting 8
Bootstrap[125]: Time 5.000000 seconds, bootstrap likelihood -25486.308072, best rearrangement setting 6
Bootstrap[126]: Time 5.000000 seconds, bootstrap likelihood -25454.561960, best rearrangement setting 11
Bootstrap[127]: Time 4.000000 seconds, bootstrap likelihood -25493.271602, best rearrangement setting 10
Bootstrap[128]: Time 5.000000 seconds, bootstrap likelihood -24852.602249, best rearrangement setting 14
Bootstrap[129]: Time 5.000000 seconds, bootstrap likelihood -24422.802773, best rearrangement setting 9
Bootstrap[130]: Time 4.000000 seconds, bootstrap likelihood -25804.619108, best rearrangement setting 7
Bootstrap[131]: Time 5.000000 seconds, bootstrap likelihood -25206.223693, best rearrangement setting 6
Bootstrap[132]: Time 5.000000 seconds, bootstrap likelihood -25025.971227, best rearrangement setting 15
Bootstrap[133]: Time 5.000000 seconds, bootstrap likelihood -25485.210665, best rearrangement setting 12
Bootstrap[134]: Time 4.000000 seconds, bootstrap likelihood -25819.791797, best rearrangement setting 15
Bootstrap[135]: Time 5.000000 seconds, bootstrap likelihood -25672.068051, best rearrangement setting 8
Bootstrap[136]: Time 5.000000 seconds, bootstrap likelihood -25883.018144, best rearrangement setting 11
Bootstrap[137]: Time 5.000000 seconds, bootstrap likelihood -26041.466895, best rearrangement setting 6
Bootstrap[138]: Time 4.000000 seconds, bootstrap likelihood -25930.080906, best rearrangement setting 14
Bootstrap[139]: Time 5.000000 seconds, bootstrap likelihood -24625.982805, best rearrangement setting 15
Bootstrap[140]: Time 5.000000 seconds, bootstrap likelihood -25608.386351, best rearrangement setting 10
Bootstrap[141]: Time 5.000000 seconds, bootstrap likelihood -25992.080544, best rearrangement setting 10
Bootstrap[142]: Time 5.000000 seconds, bootstrap likelihood -25082.378729, best rearrangement setting 7
Bootstrap[143]: Time 5.000000 seconds, bootstrap likelihood -25134.881206, best rearrangement setting 6
Bootstrap[144]: Time 5.000000 seconds, bootstrap likelihood -25306.511439, best rearrangement setting 14
Bootstrap[145]: Time 5.000000 seconds, bootstrap likelihood -26059.852340, best rearrangement setting 14
Bootstrap[146]: Time 5.000000 seconds, bootstrap likelihood -25160.693032, best rearrangement setting 12
Bootstrap[147]: Time 5.000000 seconds, bootstrap likelihood -26412.874231, best rearrangement setting 14
Bootstrap[148]: Time 4.000000 seconds, bootstrap likelihood -25208.681438, best rearrangement setting 14
Bootstrap[149]: Time 5.000000 seconds, bootstrap likelihood -24795.365114, best rearrangement setting 7
Bootstrap[150]: Time 5.000000 seconds, bootstrap likelihood -25953.650686, best rearrangement setting 12
Bootstrap[151]: Time 4.000000 seconds, bootstrap likelihood -25844.945466, best rearrangement setting 13
Bootstrap[152]: Time 5.000000 seconds, bootstrap likelihood -25859.759321, best rearrangement setting 8
Bootstrap[153]: Time 5.000000 seconds, bootstrap likelihood -25494.875729, best rearrangement setting 9
Bootstrap[154]: Time 5.000000 seconds, bootstrap likelihood -24831.183442, best rearrangement setting 11
Bootstrap[155]: Time 4.000000 seconds, bootstrap likelihood -25559.646106, best rearrangement setting 10
Bootstrap[156]: Time 5.000000 seconds, bootstrap likelihood -26423.701951, best rearrangement setting 13
Bootstrap[157]: Time 5.000000 seconds, bootstrap likelihood -25612.655093, best rearrangement setting 15
Bootstrap[158]: Time 5.000000 seconds, bootstrap likelihood -25483.720339, best rearrangement setting 7
Bootstrap[159]: Time 5.000000 seconds, bootstrap likelihood -25308.740818, best rearrangement setting 5
Bootstrap[160]: Time 5.000000 seconds, bootstrap likelihood -25899.623154, best rearrangement setting 6
Bootstrap[161]: Time 5.000000 seconds, bootstrap likelihood -25411.304433, best rearrangement setting 8
Bootstrap[162]: Time 5.000000 seconds, bootstrap likelihood -25866.893901, best rearrangement setting 10
Bootstrap[163]: Time 5.000000 seconds, bootstrap likelihood -24881.198018, best rearrangement setting 12
Bootstrap[164]: Time 4.000000 seconds, bootstrap likelihood -24839.436634, best rearrangement setting 15
Bootstrap[165]: Time 5.000000 seconds, bootstrap likelihood -25914.164166, best rearrangement setting 10
Bootstrap[166]: Time 5.000000 seconds, bootstrap likelihood -25282.461525, best rearrangement setting 10
Bootstrap[167]: Time 5.000000 seconds, bootstrap likelihood -25473.785357, best rearrangement setting 15
Bootstrap[168]: Time 5.000000 seconds, bootstrap likelihood -25141.000084, best rearrangement setting 13
Bootstrap[169]: Time 4.000000 seconds, bootstrap likelihood -25747.782225, best rearrangement setting 12
Bootstrap[170]: Time 5.000000 seconds, bootstrap likelihood -24914.228727, best rearrangement setting 7
Bootstrap[171]: Time 5.000000 seconds, bootstrap likelihood -25870.265604, best rearrangement setting 11
Bootstrap[172]: Time 5.000000 seconds, bootstrap likelihood -25569.929509, best rearrangement setting 7
Bootstrap[173]: Time 5.000000 seconds, bootstrap likelihood -25406.214693, best rearrangement setting 11
Bootstrap[174]: Time 4.000000 seconds, bootstrap likelihood -25759.610638, best rearrangement setting 8
Bootstrap[175]: Time 5.000000 seconds, bootstrap likelihood -25391.315762, best rearrangement setting 10
Bootstrap[176]: Time 4.000000 seconds, bootstrap likelihood -25395.824337, best rearrangement setting 7
Bootstrap[177]: Time 6.000000 seconds, bootstrap likelihood -25732.274584, best rearrangement setting 9
Bootstrap[178]: Time 4.000000 seconds, bootstrap likelihood -26172.080028, best rearrangement setting 12
Bootstrap[179]: Time 5.000000 seconds, bootstrap likelihood -26708.727162, best rearrangement setting 6
Bootstrap[180]: Time 5.000000 seconds, bootstrap likelihood -24727.818452, best rearrangement setting 15
Bootstrap[181]: Time 4.000000 seconds, bootstrap likelihood -25268.671815, best rearrangement setting 7
Bootstrap[182]: Time 5.000000 seconds, bootstrap likelihood -25409.913512, best rearrangement setting 13
Bootstrap[183]: Time 5.000000 seconds, bootstrap likelihood -25394.287388, best rearrangement setting 9
Bootstrap[184]: Time 5.000000 seconds, bootstrap likelihood -24835.670944, best rearrangement setting 8
Bootstrap[185]: Time 4.000000 seconds, bootstrap likelihood -25563.136699, best rearrangement setting 5
Bootstrap[186]: Time 5.000000 seconds, bootstrap likelihood -25469.709011, best rearrangement setting 14
Bootstrap[187]: Time 5.000000 seconds, bootstrap likelihood -26209.929999, best rearrangement setting 12
Bootstrap[188]: Time 4.000000 seconds, bootstrap likelihood -24966.299374, best rearrangement setting 10
Bootstrap[189]: Time 5.000000 seconds, bootstrap likelihood -25390.330699, best rearrangement setting 5
Bootstrap[190]: Time 5.000000 seconds, bootstrap likelihood -24387.541869, best rearrangement setting 11
Bootstrap[191]: Time 4.000000 seconds, bootstrap likelihood -25809.918512, best rearrangement setting 13
Bootstrap[192]: Time 5.000000 seconds, bootstrap likelihood -25526.023474, best rearrangement setting 8
Bootstrap[193]: Time 5.000000 seconds, bootstrap likelihood -25528.981091, best rearrangement setting 7
Bootstrap[194]: Time 5.000000 seconds, bootstrap likelihood -25794.966956, best rearrangement setting 13
Bootstrap[195]: Time 4.000000 seconds, bootstrap likelihood -24961.375903, best rearrangement setting 13
Bootstrap[196]: Time 5.000000 seconds, bootstrap likelihood -25483.566944, best rearrangement setting 9
Bootstrap[197]: Time 5.000000 seconds, bootstrap likelihood -24193.930611, best rearrangement setting 15
Bootstrap[198]: Time 4.000000 seconds, bootstrap likelihood -25970.014661, best rearrangement setting 9
Bootstrap[199]: Time 5.000000 seconds, bootstrap likelihood -25467.950222, best rearrangement setting 8
Bootstrap[200]: Time 5.000000 seconds, bootstrap likelihood -25220.745475, best rearrangement setting 6
Bootstrap[201]: Time 5.000000 seconds, bootstrap likelihood -25588.246552, best rearrangement setting 7
Bootstrap[202]: Time 5.000000 seconds, bootstrap likelihood -25413.586469, best rearrangement setting 9
Bootstrap[203]: Time 4.000000 seconds, bootstrap likelihood -25375.939332, best rearrangement setting 7
Bootstrap[204]: Time 5.000000 seconds, bootstrap likelihood -24900.737850, best rearrangement setting 8
Bootstrap[205]: Time 5.000000 seconds, bootstrap likelihood -25788.084040, best rearrangement setting 11
Bootstrap[206]: Time 4.000000 seconds, bootstrap likelihood -24889.016289, best rearrangement setting 14
Bootstrap[207]: Time 5.000000 seconds, bootstrap likelihood -25875.714042, best rearrangement setting 10
Bootstrap[208]: Time 5.000000 seconds, bootstrap likelihood -25551.896210, best rearrangement setting 13
Bootstrap[209]: Time 4.000000 seconds, bootstrap likelihood -24758.041996, best rearrangement setting 13
Bootstrap[210]: Time 5.000000 seconds, bootstrap likelihood -25958.975085, best rearrangement setting 15
Bootstrap[211]: Time 5.000000 seconds, bootstrap likelihood -25596.658661, best rearrangement setting 14
Bootstrap[212]: Time 5.000000 seconds, bootstrap likelihood -24747.896845, best rearrangement setting 6
Bootstrap[213]: Time 5.000000 seconds, bootstrap likelihood -25814.585272, best rearrangement setting 13
Bootstrap[214]: Time 5.000000 seconds, bootstrap likelihood -24523.501705, best rearrangement setting 6
Bootstrap[215]: Time 4.000000 seconds, bootstrap likelihood -25050.634549, best rearrangement setting 13
Bootstrap[216]: Time 5.000000 seconds, bootstrap likelihood -24907.599779, best rearrangement setting 12
Bootstrap[217]: Time 5.000000 seconds, bootstrap likelihood -25315.995034, best rearrangement setting 7
Bootstrap[218]: Time 5.000000 seconds, bootstrap likelihood -26036.401369, best rearrangement setting 12
Bootstrap[219]: Time 5.000000 seconds, bootstrap likelihood -24575.035582, best rearrangement setting 10
Bootstrap[220]: Time 4.000000 seconds, bootstrap likelihood -25145.965696, best rearrangement setting 10
Bootstrap[221]: Time 5.000000 seconds, bootstrap likelihood -25111.364969, best rearrangement setting 15
Bootstrap[222]: Time 5.000000 seconds, bootstrap likelihood -24997.465467, best rearrangement setting 5
Bootstrap[223]: Time 4.000000 seconds, bootstrap likelihood -25404.696373, best rearrangement setting 7
Bootstrap[224]: Time 5.000000 seconds, bootstrap likelihood -25262.632788, best rearrangement setting 8
Bootstrap[225]: Time 5.000000 seconds, bootstrap likelihood -25238.723030, best rearrangement setting 11
Bootstrap[226]: Time 5.000000 seconds, bootstrap likelihood -24655.659267, best rearrangement setting 15
Bootstrap[227]: Time 5.000000 seconds, bootstrap likelihood -25966.052351, best rearrangement setting 9
Bootstrap[228]: Time 5.000000 seconds, bootstrap likelihood -24722.777058, best rearrangement setting 10
Bootstrap[229]: Time 4.000000 seconds, bootstrap likelihood -25320.365886, best rearrangement setting 5
Bootstrap[230]: Time 5.000000 seconds, bootstrap likelihood -26075.867914, best rearrangement setting 9
Bootstrap[231]: Time 5.000000 seconds, bootstrap likelihood -25326.392456, best rearrangement setting 12
Bootstrap[232]: Time 5.000000 seconds, bootstrap likelihood -25446.026110, best rearrangement setting 7
Bootstrap[233]: Time 5.000000 seconds, bootstrap likelihood -25258.932843, best rearrangement setting 11
Bootstrap[234]: Time 4.000000 seconds, bootstrap likelihood -25356.024442, best rearrangement setting 8
Bootstrap[235]: Time 5.000000 seconds, bootstrap likelihood -25183.083221, best rearrangement setting 15
Bootstrap[236]: Time 4.000000 seconds, bootstrap likelihood -25430.376984, best rearrangement setting 6
Bootstrap[237]: Time 5.000000 seconds, bootstrap likelihood -24676.340665, best rearrangement setting 8
Bootstrap[238]: Time 5.000000 seconds, bootstrap likelihood -24968.786630, best rearrangement setting 5
Bootstrap[239]: Time 5.000000 seconds, bootstrap likelihood -25237.160694, best rearrangement setting 11
Bootstrap[240]: Time 4.000000 seconds, bootstrap likelihood -25463.824840, best rearrangement setting 14
Bootstrap[241]: Time 5.000000 seconds, bootstrap likelihood -25548.608843, best rearrangement setting 15
Bootstrap[242]: Time 4.000000 seconds, bootstrap likelihood -25332.531117, best rearrangement setting 9
Bootstrap[243]: Time 5.000000 seconds, bootstrap likelihood -25373.406035, best rearrangement setting 14
Bootstrap[244]: Time 5.000000 seconds, bootstrap likelihood -25173.976043, best rearrangement setting 6
Bootstrap[245]: Time 4.000000 seconds, bootstrap likelihood -24535.232881, best rearrangement setting 8
Bootstrap[246]: Time 6.000000 seconds, bootstrap likelihood -25453.133078, best rearrangement setting 10
Bootstrap[247]: Time 4.000000 seconds, bootstrap likelihood -24948.032303, best rearrangement setting 15
Bootstrap[248]: Time 5.000000 seconds, bootstrap likelihood -26204.610425, best rearrangement setting 9
Bootstrap[249]: Time 5.000000 seconds, bootstrap likelihood -24776.926906, best rearrangement setting 5
Bootstrap[250]: Time 5.000000 seconds, bootstrap likelihood -25099.171448, best rearrangement setting 15
Bootstrap[251]: Time 4.000000 seconds, bootstrap likelihood -25898.271458, best rearrangement setting 5
Bootstrap[252]: Time 5.000000 seconds, bootstrap likelihood -25741.440146, best rearrangement setting 10
Bootstrap[253]: Time 4.000000 seconds, bootstrap likelihood -25301.717906, best rearrangement setting 11
Bootstrap[254]: Time 5.000000 seconds, bootstrap likelihood -25577.577814, best rearrangement setting 14
Bootstrap[255]: Time 4.000000 seconds, bootstrap likelihood -25205.779417, best rearrangement setting 10
Bootstrap[256]: Time 5.000000 seconds, bootstrap likelihood -25551.859686, best rearrangement setting 14
Bootstrap[257]: Time 5.000000 seconds, bootstrap likelihood -26475.142806, best rearrangement setting 11
Bootstrap[258]: Time 5.000000 seconds, bootstrap likelihood -25463.779924, best rearrangement setting 6
Bootstrap[259]: Time 4.000000 seconds, bootstrap likelihood -25243.309547, best rearrangement setting 15
Bootstrap[260]: Time 5.000000 seconds, bootstrap likelihood -25038.110831, best rearrangement setting 8
Bootstrap[261]: Time 4.000000 seconds, bootstrap likelihood -25297.744834, best rearrangement setting 9
Bootstrap[262]: Time 6.000000 seconds, bootstrap likelihood -25087.191928, best rearrangement setting 8
Bootstrap[263]: Time 4.000000 seconds, bootstrap likelihood -25885.624357, best rearrangement setting 7
Bootstrap[264]: Time 5.000000 seconds, bootstrap likelihood -25603.395118, best rearrangement setting 12
Bootstrap[265]: Time 5.000000 seconds, bootstrap likelihood -25136.734762, best rearrangement setting 5
Bootstrap[266]: Time 4.000000 seconds, bootstrap likelihood -25405.832225, best rearrangement setting 5
Bootstrap[267]: Time 5.000000 seconds, bootstrap likelihood -24680.337562, best rearrangement setting 15
Bootstrap[268]: Time 4.000000 seconds, bootstrap likelihood -25384.796118, best rearrangement setting 5
Bootstrap[269]: Time 5.000000 seconds, bootstrap likelihood -25598.837158, best rearrangement setting 15
Bootstrap[270]: Time 5.000000 seconds, bootstrap likelihood -26084.103929, best rearrangement setting 8
Bootstrap[271]: Time 5.000000 seconds, bootstrap likelihood -25435.475896, best rearrangement setting 13
Bootstrap[272]: Time 4.000000 seconds, bootstrap likelihood -25038.143372, best rearrangement setting 15
Bootstrap[273]: Time 5.000000 seconds, bootstrap likelihood -25612.050549, best rearrangement setting 7
Bootstrap[274]: Time 4.000000 seconds, bootstrap likelihood -24821.658576, best rearrangement setting 5
Bootstrap[275]: Time 5.000000 seconds, bootstrap likelihood -25512.554187, best rearrangement setting 10
Bootstrap[276]: Time 5.000000 seconds, bootstrap likelihood -26194.793098, best rearrangement setting 11
Bootstrap[277]: Time 5.000000 seconds, bootstrap likelihood -24813.313262, best rearrangement setting 12
Bootstrap[278]: Time 5.000000 seconds, bootstrap likelihood -25443.242370, best rearrangement setting 14
Bootstrap[279]: Time 4.000000 seconds, bootstrap likelihood -25435.689765, best rearrangement setting 5
Bootstrap[280]: Time 5.000000 seconds, bootstrap likelihood -23995.912295, best rearrangement setting 14
Bootstrap[281]: Time 4.000000 seconds, bootstrap likelihood -24967.091368, best rearrangement setting 6
Bootstrap[282]: Time 5.000000 seconds, bootstrap likelihood -25068.107105, best rearrangement setting 14
Bootstrap[283]: Time 5.000000 seconds, bootstrap likelihood -25287.221833, best rearrangement setting 5
Bootstrap[284]: Time 5.000000 seconds, bootstrap likelihood -25323.311637, best rearrangement setting 10
Bootstrap[285]: Time 4.000000 seconds, bootstrap likelihood -25187.987563, best rearrangement setting 10
Bootstrap[286]: Time 6.000000 seconds, bootstrap likelihood -25331.706675, best rearrangement setting 10
Bootstrap[287]: Time 5.000000 seconds, bootstrap likelihood -24890.404486, best rearrangement setting 10
Bootstrap[288]: Time 4.000000 seconds, bootstrap likelihood -24420.245803, best rearrangement setting 6
Bootstrap[289]: Time 5.000000 seconds, bootstrap likelihood -25385.815144, best rearrangement setting 5
Bootstrap[290]: Time 5.000000 seconds, bootstrap likelihood -24242.701426, best rearrangement setting 9
Bootstrap[291]: Time 4.000000 seconds, bootstrap likelihood -25372.588759, best rearrangement setting 11
Bootstrap[292]: Time 5.000000 seconds, bootstrap likelihood -25764.787948, best rearrangement setting 6
Bootstrap[293]: Time 5.000000 seconds, bootstrap likelihood -25451.893291, best rearrangement setting 9
Bootstrap[294]: Time 5.000000 seconds, bootstrap likelihood -25564.899675, best rearrangement setting 8
Bootstrap[295]: Time 5.000000 seconds, bootstrap likelihood -25966.188629, best rearrangement setting 12
Bootstrap[296]: Time 5.000000 seconds, bootstrap likelihood -25574.314129, best rearrangement setting 9
Bootstrap[297]: Time 5.000000 seconds, bootstrap likelihood -25569.077307, best rearrangement setting 11
Bootstrap[298]: Time 5.000000 seconds, bootstrap likelihood -25442.005760, best rearrangement setting 12
Bootstrap[299]: Time 4.000000 seconds, bootstrap likelihood -25406.177999, best rearrangement setting 11
Bootstrap[300]: Time 6.000000 seconds, bootstrap likelihood -25742.243278, best rearrangement setting 12
Bootstrap[301]: Time 4.000000 seconds, bootstrap likelihood -24022.166561, best rearrangement setting 10
Bootstrap[302]: Time 5.000000 seconds, bootstrap likelihood -26119.988008, best rearrangement setting 8
Bootstrap[303]: Time 5.000000 seconds, bootstrap likelihood -25227.046279, best rearrangement setting 11
Bootstrap[304]: Time 4.000000 seconds, bootstrap likelihood -24992.397174, best rearrangement setting 11
Bootstrap[305]: Time 5.000000 seconds, bootstrap likelihood -24007.584473, best rearrangement setting 15
Bootstrap[306]: Time 4.000000 seconds, bootstrap likelihood -25985.743369, best rearrangement setting 6
Bootstrap[307]: Time 5.000000 seconds, bootstrap likelihood -25147.849727, best rearrangement setting 11
Bootstrap[308]: Time 5.000000 seconds, bootstrap likelihood -24778.210222, best rearrangement setting 9
Bootstrap[309]: Time 5.000000 seconds, bootstrap likelihood -25258.991091, best rearrangement setting 11
Bootstrap[310]: Time 4.000000 seconds, bootstrap likelihood -25020.622820, best rearrangement setting 7
Bootstrap[311]: Time 5.000000 seconds, bootstrap likelihood -25579.870125, best rearrangement setting 9
Bootstrap[312]: Time 5.000000 seconds, bootstrap likelihood -25692.424355, best rearrangement setting 8
Bootstrap[313]: Time 5.000000 seconds, bootstrap likelihood -25206.742095, best rearrangement setting 13
Bootstrap[314]: Time 4.000000 seconds, bootstrap likelihood -25242.172537, best rearrangement setting 11
Bootstrap[315]: Time 5.000000 seconds, bootstrap likelihood -25389.095050, best rearrangement setting 14
Bootstrap[316]: Time 5.000000 seconds, bootstrap likelihood -25454.374408, best rearrangement setting 13
Bootstrap[317]: Time 4.000000 seconds, bootstrap likelihood -25844.330859, best rearrangement setting 5
Bootstrap[318]: Time 5.000000 seconds, bootstrap likelihood -25597.973953, best rearrangement setting 12
Bootstrap[319]: Time 5.000000 seconds, bootstrap likelihood -26292.521603, best rearrangement setting 10
Bootstrap[320]: Time 4.000000 seconds, bootstrap likelihood -24986.224822, best rearrangement setting 6
Bootstrap[321]: Time 5.000000 seconds, bootstrap likelihood -25695.790777, best rearrangement setting 9
Bootstrap[322]: Time 5.000000 seconds, bootstrap likelihood -25079.678425, best rearrangement setting 15
Bootstrap[323]: Time 4.000000 seconds, bootstrap likelihood -25650.178435, best rearrangement setting 5
Bootstrap[324]: Time 6.000000 seconds, bootstrap likelihood -24678.506552, best rearrangement setting 10
Bootstrap[325]: Time 4.000000 seconds, bootstrap likelihood -25249.262693, best rearrangement setting 15
Bootstrap[326]: Time 5.000000 seconds, bootstrap likelihood -26340.386960, best rearrangement setting 10
Bootstrap[327]: Time 5.000000 seconds, bootstrap likelihood -25498.066699, best rearrangement setting 8
Bootstrap[328]: Time 5.000000 seconds, bootstrap likelihood -24551.036283, best rearrangement setting 8
Bootstrap[329]: Time 5.000000 seconds, bootstrap likelihood -25186.420184, best rearrangement setting 14
Bootstrap[330]: Time 5.000000 seconds, bootstrap likelihood -25599.317276, best rearrangement setting 10
Bootstrap[331]: Time 5.000000 seconds, bootstrap likelihood -25672.184856, best rearrangement setting 6
Bootstrap[332]: Time 4.000000 seconds, bootstrap likelihood -25809.644119, best rearrangement setting 13
Bootstrap[333]: Time 5.000000 seconds, bootstrap likelihood -25861.807389, best rearrangement setting 10
Bootstrap[334]: Time 5.000000 seconds, bootstrap likelihood -25207.949760, best rearrangement setting 11
Bootstrap[335]: Time 5.000000 seconds, bootstrap likelihood -25887.381752, best rearrangement setting 9
Bootstrap[336]: Time 4.000000 seconds, bootstrap likelihood -26089.438111, best rearrangement setting 11
Bootstrap[337]: Time 5.000000 seconds, bootstrap likelihood -25757.956745, best rearrangement setting 13
Bootstrap[338]: Time 5.000000 seconds, bootstrap likelihood -26180.829026, best rearrangement setting 5
Bootstrap[339]: Time 5.000000 seconds, bootstrap likelihood -25099.663142, best rearrangement setting 14
Bootstrap[340]: Time 4.000000 seconds, bootstrap likelihood -25260.330011, best rearrangement setting 11
Bootstrap[341]: Time 5.000000 seconds, bootstrap likelihood -25290.990524, best rearrangement setting 5
Bootstrap[342]: Time 5.000000 seconds, bootstrap likelihood -25873.330800, best rearrangement setting 14
Bootstrap[343]: Time 4.000000 seconds, bootstrap likelihood -25690.997058, best rearrangement setting 8
Bootstrap[344]: Time 5.000000 seconds, bootstrap likelihood -25247.175551, best rearrangement setting 8
Bootstrap[345]: Time 5.000000 seconds, bootstrap likelihood -25721.031072, best rearrangement setting 15
Bootstrap[346]: Time 5.000000 seconds, bootstrap likelihood -25100.039113, best rearrangement setting 9
Bootstrap[347]: Time 4.000000 seconds, bootstrap likelihood -25909.255099, best rearrangement setting 10
Bootstrap[348]: Time 5.000000 seconds, bootstrap likelihood -26114.949152, best rearrangement setting 9
Bootstrap[349]: Time 5.000000 seconds, bootstrap likelihood -25123.092840, best rearrangement setting 5
Bootstrap[350]: Time 4.000000 seconds, bootstrap likelihood -26276.404081, best rearrangement setting 5
Bootstrap[351]: Time 5.000000 seconds, bootstrap likelihood -25685.125262, best rearrangement setting 13
Bootstrap[352]: Time 5.000000 seconds, bootstrap likelihood -25149.470133, best rearrangement setting 7
Bootstrap[353]: Time 5.000000 seconds, bootstrap likelihood -26144.846154, best rearrangement setting 13
Bootstrap[354]: Time 5.000000 seconds, bootstrap likelihood -25611.845168, best rearrangement setting 7
Bootstrap[355]: Time 4.000000 seconds, bootstrap likelihood -25300.108681, best rearrangement setting 14
Bootstrap[356]: Time 5.000000 seconds, bootstrap likelihood -25182.628722, best rearrangement setting 13
Bootstrap[357]: Time 4.000000 seconds, bootstrap likelihood -25212.281742, best rearrangement setting 9
Bootstrap[358]: Time 5.000000 seconds, bootstrap likelihood -25158.827750, best rearrangement setting 15
Bootstrap[359]: Time 5.000000 seconds, bootstrap likelihood -25202.677053, best rearrangement setting 7
Bootstrap[360]: Time 5.000000 seconds, bootstrap likelihood -25175.448415, best rearrangement setting 8
Bootstrap[361]: Time 5.000000 seconds, bootstrap likelihood -25350.676024, best rearrangement setting 15
Bootstrap[362]: Time 5.000000 seconds, bootstrap likelihood -25850.103042, best rearrangement setting 5
Bootstrap[363]: Time 5.000000 seconds, bootstrap likelihood -24644.959187, best rearrangement setting 8
Bootstrap[364]: Time 5.000000 seconds, bootstrap likelihood -24997.475087, best rearrangement setting 6
Bootstrap[365]: Time 6.000000 seconds, bootstrap likelihood -25757.211547, best rearrangement setting 5
Bootstrap[366]: Time 5.000000 seconds, bootstrap likelihood -25836.069972, best rearrangement setting 15
Bootstrap[367]: Time 4.000000 seconds, bootstrap likelihood -25887.360342, best rearrangement setting 5
Bootstrap[368]: Time 5.000000 seconds, bootstrap likelihood -25535.071328, best rearrangement setting 12
Bootstrap[369]: Time 5.000000 seconds, bootstrap likelihood -25593.386294, best rearrangement setting 6
Bootstrap[370]: Time 4.000000 seconds, bootstrap likelihood -25216.900571, best rearrangement setting 5
Bootstrap[371]: Time 5.000000 seconds, bootstrap likelihood -24856.187488, best rearrangement setting 9
Bootstrap[372]: Time 5.000000 seconds, bootstrap likelihood -25222.353527, best rearrangement setting 6
Bootstrap[373]: Time 5.000000 seconds, bootstrap likelihood -25839.868124, best rearrangement setting 5
Bootstrap[374]: Time 5.000000 seconds, bootstrap likelihood -25148.238281, best rearrangement setting 6
Bootstrap[375]: Time 5.000000 seconds, bootstrap likelihood -25890.652880, best rearrangement setting 11
Bootstrap[376]: Time 5.000000 seconds, bootstrap likelihood -24803.560905, best rearrangement setting 10
Bootstrap[377]: Time 4.000000 seconds, bootstrap likelihood -24429.805475, best rearrangement setting 5
Bootstrap[378]: Time 5.000000 seconds, bootstrap likelihood -25307.030603, best rearrangement setting 15
Bootstrap[379]: Time 5.000000 seconds, bootstrap likelihood -25796.109832, best rearrangement setting 11
Bootstrap[380]: Time 5.000000 seconds, bootstrap likelihood -25545.282590, best rearrangement setting 14
Bootstrap[381]: Time 4.000000 seconds, bootstrap likelihood -25661.720389, best rearrangement setting 15
Bootstrap[382]: Time 5.000000 seconds, bootstrap likelihood -25686.725785, best rearrangement setting 10
Bootstrap[383]: Time 4.000000 seconds, bootstrap likelihood -25452.009442, best rearrangement setting 14
Bootstrap[384]: Time -3594.000000 seconds, bootstrap likelihood -25192.283445, best rearrangement setting 14
Bootstrap[385]: Time 5.000000 seconds, bootstrap likelihood -25414.789619, best rearrangement setting 14
Bootstrap[386]: Time 5.000000 seconds, bootstrap likelihood -25322.296291, best rearrangement setting 12
Bootstrap[387]: Time 5.000000 seconds, bootstrap likelihood -24902.666460, best rearrangement setting 14
Bootstrap[388]: Time 5.000000 seconds, bootstrap likelihood -25024.366038, best rearrangement setting 12
Bootstrap[389]: Time 4.000000 seconds, bootstrap likelihood -25112.245819, best rearrangement setting 5
Bootstrap[390]: Time 5.000000 seconds, bootstrap likelihood -25276.800952, best rearrangement setting 8
Bootstrap[391]: Time 4.000000 seconds, bootstrap likelihood -25501.876540, best rearrangement setting 14
Bootstrap[392]: Time 5.000000 seconds, bootstrap likelihood -24867.940046, best rearrangement setting 13
Bootstrap[393]: Time 5.000000 seconds, bootstrap likelihood -25308.377009, best rearrangement setting 14
Bootstrap[394]: Time 4.000000 seconds, bootstrap likelihood -25482.586077, best rearrangement setting 12
Bootstrap[395]: Time 5.000000 seconds, bootstrap likelihood -25339.052206, best rearrangement setting 11
Bootstrap[396]: Time 5.000000 seconds, bootstrap likelihood -25792.429385, best rearrangement setting 12
Bootstrap[397]: Time 5.000000 seconds, bootstrap likelihood -25198.529437, best rearrangement setting 5
Bootstrap[398]: Time 5.000000 seconds, bootstrap likelihood -25707.084162, best rearrangement setting 9
Bootstrap[399]: Time 4.000000 seconds, bootstrap likelihood -25670.027965, best rearrangement setting 15
Bootstrap[400]: Time 6.000000 seconds, bootstrap likelihood -26305.269287, best rearrangement setting 14
Bootstrap[401]: Time 5.000000 seconds, bootstrap likelihood -25937.196618, best rearrangement setting 15
Bootstrap[402]: Time 5.000000 seconds, bootstrap likelihood -24527.974248, best rearrangement setting 14
Bootstrap[403]: Time 4.000000 seconds, bootstrap likelihood -25418.891288, best rearrangement setting 5
Bootstrap[404]: Time 5.000000 seconds, bootstrap likelihood -25556.894377, best rearrangement setting 9
Bootstrap[405]: Time 5.000000 seconds, bootstrap likelihood -25347.655718, best rearrangement setting 5
Bootstrap[406]: Time 5.000000 seconds, bootstrap likelihood -25181.766870, best rearrangement setting 10
Bootstrap[407]: Time 4.000000 seconds, bootstrap likelihood -24660.008609, best rearrangement setting 9
Bootstrap[408]: Time 5.000000 seconds, bootstrap likelihood -25430.142402, best rearrangement setting 11
Bootstrap[409]: Time 5.000000 seconds, bootstrap likelihood -24599.433611, best rearrangement setting 8
Bootstrap[410]: Time 5.000000 seconds, bootstrap likelihood -26175.417252, best rearrangement setting 12
Bootstrap[411]: Time 4.000000 seconds, bootstrap likelihood -24832.015821, best rearrangement setting 8
Bootstrap[412]: Time 5.000000 seconds, bootstrap likelihood -24879.209076, best rearrangement setting 12
Bootstrap[413]: Time 4.000000 seconds, bootstrap likelihood -25054.972658, best rearrangement setting 14
Bootstrap[414]: Time 5.000000 seconds, bootstrap likelihood -24700.274340, best rearrangement setting 15
Bootstrap[415]: Time 6.000000 seconds, bootstrap likelihood -25268.133060, best rearrangement setting 6
Bootstrap[416]: Time 5.000000 seconds, bootstrap likelihood -25344.963239, best rearrangement setting 10
Bootstrap[417]: Time 4.000000 seconds, bootstrap likelihood -25332.666877, best rearrangement setting 14
Bootstrap[418]: Time 5.000000 seconds, bootstrap likelihood -25253.850433, best rearrangement setting 15
Bootstrap[419]: Time 5.000000 seconds, bootstrap likelihood -24934.946220, best rearrangement setting 13
Bootstrap[420]: Time 5.000000 seconds, bootstrap likelihood -24359.975317, best rearrangement setting 6
Bootstrap[421]: Time 5.000000 seconds, bootstrap likelihood -24785.135178, best rearrangement setting 11
Bootstrap[422]: Time 5.000000 seconds, bootstrap likelihood -25854.072025, best rearrangement setting 15
Bootstrap[423]: Time 5.000000 seconds, bootstrap likelihood -25092.798707, best rearrangement setting 10
Bootstrap[424]: Time 4.000000 seconds, bootstrap likelihood -25656.604005, best rearrangement setting 15
Bootstrap[425]: Time 5.000000 seconds, bootstrap likelihood -25729.358130, best rearrangement setting 15
Bootstrap[426]: Time 5.000000 seconds, bootstrap likelihood -25984.214582, best rearrangement setting 6
Bootstrap[427]: Time 5.000000 seconds, bootstrap likelihood -25743.466401, best rearrangement setting 5
Bootstrap[428]: Time 5.000000 seconds, bootstrap likelihood -24901.872797, best rearrangement setting 9
Bootstrap[429]: Time 4.000000 seconds, bootstrap likelihood -25826.384344, best rearrangement setting 14
Bootstrap[430]: Time 5.000000 seconds, bootstrap likelihood -25443.717560, best rearrangement setting 15
Bootstrap[431]: Time 5.000000 seconds, bootstrap likelihood -25296.225536, best rearrangement setting 8
Bootstrap[432]: Time 5.000000 seconds, bootstrap likelihood -25243.839518, best rearrangement setting 8
Bootstrap[433]: Time 5.000000 seconds, bootstrap likelihood -25631.083094, best rearrangement setting 15
Bootstrap[434]: Time 5.000000 seconds, bootstrap likelihood -25081.928096, best rearrangement setting 6
Bootstrap[435]: Time 5.000000 seconds, bootstrap likelihood -25392.507048, best rearrangement setting 7
Bootstrap[436]: Time 4.000000 seconds, bootstrap likelihood -25430.411222, best rearrangement setting 12
Bootstrap[437]: Time 5.000000 seconds, bootstrap likelihood -25707.821606, best rearrangement setting 5
Bootstrap[438]: Time 5.000000 seconds, bootstrap likelihood -25129.613164, best rearrangement setting 9
Bootstrap[439]: Time 4.000000 seconds, bootstrap likelihood -25788.178834, best rearrangement setting 5
Bootstrap[440]: Time 4.000000 seconds, bootstrap likelihood -26043.619689, best rearrangement setting 9
Bootstrap[441]: Time 5.000000 seconds, bootstrap likelihood -24992.742874, best rearrangement setting 11
Bootstrap[442]: Time 5.000000 seconds, bootstrap likelihood -24948.593344, best rearrangement setting 8
Bootstrap[443]: Time 5.000000 seconds, bootstrap likelihood -25142.031367, best rearrangement setting 11
Bootstrap[444]: Time 5.000000 seconds, bootstrap likelihood -24945.428257, best rearrangement setting 10
Bootstrap[445]: Time 4.000000 seconds, bootstrap likelihood -24488.233850, best rearrangement setting 11
Bootstrap[446]: Time 5.000000 seconds, bootstrap likelihood -25288.125745, best rearrangement setting 11
Bootstrap[447]: Time 5.000000 seconds, bootstrap likelihood -25793.537950, best rearrangement setting 10
Bootstrap[448]: Time 5.000000 seconds, bootstrap likelihood -25532.784377, best rearrangement setting 13
Bootstrap[449]: Time 4.000000 seconds, bootstrap likelihood -25663.231849, best rearrangement setting 14
Bootstrap[450]: Time 4.000000 seconds, bootstrap likelihood -25578.056673, best rearrangement setting 14
Bootstrap[451]: Time 5.000000 seconds, bootstrap likelihood -25353.038678, best rearrangement setting 13
Bootstrap[452]: Time 5.000000 seconds, bootstrap likelihood -25732.157602, best rearrangement setting 14
Bootstrap[453]: Time 4.000000 seconds, bootstrap likelihood -25128.518458, best rearrangement setting 10
Bootstrap[454]: Time 5.000000 seconds, bootstrap likelihood -25534.907627, best rearrangement setting 11
Bootstrap[455]: Time 5.000000 seconds, bootstrap likelihood -24866.429877, best rearrangement setting 15
Bootstrap[456]: Time 5.000000 seconds, bootstrap likelihood -25230.126536, best rearrangement setting 6
Bootstrap[457]: Time 4.000000 seconds, bootstrap likelihood -25493.092568, best rearrangement setting 9
Bootstrap[458]: Time 5.000000 seconds, bootstrap likelihood -25272.825837, best rearrangement setting 7
Bootstrap[459]: Time 5.000000 seconds, bootstrap likelihood -25673.962494, best rearrangement setting 7
Bootstrap[460]: Time 5.000000 seconds, bootstrap likelihood -25437.264520, best rearrangement setting 12
Bootstrap[461]: Time 5.000000 seconds, bootstrap likelihood -25520.518910, best rearrangement setting 11
Bootstrap[462]: Time 4.000000 seconds, bootstrap likelihood -25770.578100, best rearrangement setting 13
Bootstrap[463]: Time 5.000000 seconds, bootstrap likelihood -24848.092970, best rearrangement setting 14
Bootstrap[464]: Time 5.000000 seconds, bootstrap likelihood -25422.507463, best rearrangement setting 6
Bootstrap[465]: Time 4.000000 seconds, bootstrap likelihood -25036.392223, best rearrangement setting 8
Bootstrap[466]: Time 5.000000 seconds, bootstrap likelihood -25544.724912, best rearrangement setting 11
Bootstrap[467]: Time 5.000000 seconds, bootstrap likelihood -25507.744410, best rearrangement setting 6
Bootstrap[468]: Time 4.000000 seconds, bootstrap likelihood -25043.677241, best rearrangement setting 10
Bootstrap[469]: Time 5.000000 seconds, bootstrap likelihood -25688.138466, best rearrangement setting 13
Bootstrap[470]: Time 5.000000 seconds, bootstrap likelihood -25309.034064, best rearrangement setting 12
Bootstrap[471]: Time 4.000000 seconds, bootstrap likelihood -25396.840997, best rearrangement setting 5
Bootstrap[472]: Time 6.000000 seconds, bootstrap likelihood -25505.213550, best rearrangement setting 15
Bootstrap[473]: Time 5.000000 seconds, bootstrap likelihood -24755.544499, best rearrangement setting 6
Bootstrap[474]: Time 4.000000 seconds, bootstrap likelihood -25120.781421, best rearrangement setting 13
Bootstrap[475]: Time 5.000000 seconds, bootstrap likelihood -25283.313161, best rearrangement setting 13
Bootstrap[476]: Time 5.000000 seconds, bootstrap likelihood -24961.124272, best rearrangement setting 5
Bootstrap[477]: Time 5.000000 seconds, bootstrap likelihood -24217.108750, best rearrangement setting 9
Bootstrap[478]: Time 5.000000 seconds, bootstrap likelihood -24707.124547, best rearrangement setting 12
Bootstrap[479]: Time 6.000000 seconds, bootstrap likelihood -25063.638183, best rearrangement setting 11
Bootstrap[480]: Time 4.000000 seconds, bootstrap likelihood -25260.320067, best rearrangement setting 9
Bootstrap[481]: Time 5.000000 seconds, bootstrap likelihood -24821.647213, best rearrangement setting 8
Bootstrap[482]: Time 5.000000 seconds, bootstrap likelihood -25353.984851, best rearrangement setting 6
Bootstrap[483]: Time 5.000000 seconds, bootstrap likelihood -26267.145683, best rearrangement setting 14
Bootstrap[484]: Time 5.000000 seconds, bootstrap likelihood -25155.597936, best rearrangement setting 5
Bootstrap[485]: Time 4.000000 seconds, bootstrap likelihood -24644.636471, best rearrangement setting 12
Bootstrap[486]: Time 5.000000 seconds, bootstrap likelihood -25390.295374, best rearrangement setting 15
Bootstrap[487]: Time 5.000000 seconds, bootstrap likelihood -24551.853289, best rearrangement setting 12
Bootstrap[488]: Time 5.000000 seconds, bootstrap likelihood -24510.037475, best rearrangement setting 6
Bootstrap[489]: Time 5.000000 seconds, bootstrap likelihood -25151.763198, best rearrangement setting 15
Bootstrap[490]: Time 5.000000 seconds, bootstrap likelihood -24873.490901, best rearrangement setting 13
Bootstrap[491]: Time 5.000000 seconds, bootstrap likelihood -25846.177581, best rearrangement setting 10
Bootstrap[492]: Time 5.000000 seconds, bootstrap likelihood -25754.845873, best rearrangement setting 12
Bootstrap[493]: Time 4.000000 seconds, bootstrap likelihood -25965.269317, best rearrangement setting 14
Bootstrap[494]: Time 5.000000 seconds, bootstrap likelihood -25188.614318, best rearrangement setting 7
Bootstrap[495]: Time 5.000000 seconds, bootstrap likelihood -25485.445960, best rearrangement setting 15
Bootstrap[496]: Time 5.000000 seconds, bootstrap likelihood -25562.471772, best rearrangement setting 12
Bootstrap[497]: Time 5.000000 seconds, bootstrap likelihood -25978.377392, best rearrangement setting 14
Bootstrap[498]: Time 4.000000 seconds, bootstrap likelihood -25659.084932, best rearrangement setting 8
Bootstrap[499]: Time 5.000000 seconds, bootstrap likelihood -24662.631582, best rearrangement setting 8
Bootstrap[500]: Time 4.000000 seconds, bootstrap likelihood -24597.259024, best rearrangement setting 8
Bootstrap[501]: Time 5.000000 seconds, bootstrap likelihood -25114.224487, best rearrangement setting 11
Bootstrap[502]: Time 5.000000 seconds, bootstrap likelihood -25908.458027, best rearrangement setting 5
Bootstrap[503]: Time 5.000000 seconds, bootstrap likelihood -25603.342193, best rearrangement setting 11
Bootstrap[504]: Time 4.000000 seconds, bootstrap likelihood -25047.925683, best rearrangement setting 9
Bootstrap[505]: Time 5.000000 seconds, bootstrap likelihood -26305.610597, best rearrangement setting 7
Bootstrap[506]: Time 5.000000 seconds, bootstrap likelihood -25376.450406, best rearrangement setting 15
Bootstrap[507]: Time 5.000000 seconds, bootstrap likelihood -25986.508392, best rearrangement setting 6
Bootstrap[508]: Time 4.000000 seconds, bootstrap likelihood -25535.841688, best rearrangement setting 6
Bootstrap[509]: Time 5.000000 seconds, bootstrap likelihood -25424.517702, best rearrangement setting 9
Bootstrap[510]: Time 5.000000 seconds, bootstrap likelihood -25874.637080, best rearrangement setting 10
Bootstrap[511]: Time 5.000000 seconds, bootstrap likelihood -25621.203010, best rearrangement setting 9
Bootstrap[512]: Time 5.000000 seconds, bootstrap likelihood -24384.984774, best rearrangement setting 10
Bootstrap[513]: Time 5.000000 seconds, bootstrap likelihood -25400.442671, best rearrangement setting 10
Bootstrap[514]: Time 5.000000 seconds, bootstrap likelihood -24827.481974, best rearrangement setting 15
Bootstrap[515]: Time 5.000000 seconds, bootstrap likelihood -25937.944514, best rearrangement setting 11
Bootstrap[516]: Time 4.000000 seconds, bootstrap likelihood -25781.848770, best rearrangement setting 13
Bootstrap[517]: Time 6.000000 seconds, bootstrap likelihood -25255.388341, best rearrangement setting 14
Bootstrap[518]: Time 4.000000 seconds, bootstrap likelihood -25604.940045, best rearrangement setting 15
Bootstrap[519]: Time 5.000000 seconds, bootstrap likelihood -26096.470981, best rearrangement setting 14
Bootstrap[520]: Time 5.000000 seconds, bootstrap likelihood -25398.706075, best rearrangement setting 9
Bootstrap[521]: Time 5.000000 seconds, bootstrap likelihood -24810.655426, best rearrangement setting 14
Bootstrap[522]: Time 5.000000 seconds, bootstrap likelihood -24513.435991, best rearrangement setting 14
Bootstrap[523]: Time 5.000000 seconds, bootstrap likelihood -25684.198094, best rearrangement setting 13
Bootstrap[524]: Time 5.000000 seconds, bootstrap likelihood -25323.336360, best rearrangement setting 14
Bootstrap[525]: Time 4.000000 seconds, bootstrap likelihood -25448.777452, best rearrangement setting 15
Bootstrap[526]: Time 5.000000 seconds, bootstrap likelihood -25653.694751, best rearrangement setting 11
Bootstrap[527]: Time 5.000000 seconds, bootstrap likelihood -25888.149320, best rearrangement setting 10
Bootstrap[528]: Time 5.000000 seconds, bootstrap likelihood -24674.919209, best rearrangement setting 9
Bootstrap[529]: Time 4.000000 seconds, bootstrap likelihood -25550.767547, best rearrangement setting 8
Bootstrap[530]: Time 5.000000 seconds, bootstrap likelihood -25927.671585, best rearrangement setting 7
Bootstrap[531]: Time 5.000000 seconds, bootstrap likelihood -25616.579522, best rearrangement setting 7
Bootstrap[532]: Time 5.000000 seconds, bootstrap likelihood -25165.992754, best rearrangement setting 15
Bootstrap[533]: Time 5.000000 seconds, bootstrap likelihood -25465.252445, best rearrangement setting 10
Bootstrap[534]: Time 4.000000 seconds, bootstrap likelihood -24976.906383, best rearrangement setting 11
Bootstrap[535]: Time 5.000000 seconds, bootstrap likelihood -25534.214348, best rearrangement setting 13
Bootstrap[536]: Time 5.000000 seconds, bootstrap likelihood -24982.981989, best rearrangement setting 15
Bootstrap[537]: Time 5.000000 seconds, bootstrap likelihood -25650.390480, best rearrangement setting 7
Bootstrap[538]: Time 5.000000 seconds, bootstrap likelihood -25062.550051, best rearrangement setting 5
Bootstrap[539]: Time 4.000000 seconds, bootstrap likelihood -25538.104282, best rearrangement setting 7
Bootstrap[540]: Time 5.000000 seconds, bootstrap likelihood -25258.092595, best rearrangement setting 14
Bootstrap[541]: Time 5.000000 seconds, bootstrap likelihood -25159.104548, best rearrangement setting 6
Bootstrap[542]: Time 4.000000 seconds, bootstrap likelihood -25328.434392, best rearrangement setting 11
Bootstrap[543]: Time 6.000000 seconds, bootstrap likelihood -25164.024885, best rearrangement setting 15
Bootstrap[544]: Time 5.000000 seconds, bootstrap likelihood -25039.186631, best rearrangement setting 14
Bootstrap[545]: Time 4.000000 seconds, bootstrap likelihood -25125.707131, best rearrangement setting 6
Bootstrap[546]: Time 5.000000 seconds, bootstrap likelihood -25117.809213, best rearrangement setting 8
Bootstrap[547]: Time 5.000000 seconds, bootstrap likelihood -25393.045177, best rearrangement setting 15
Bootstrap[548]: Time 4.000000 seconds, bootstrap likelihood -25076.338580, best rearrangement setting 8
Bootstrap[549]: Time 5.000000 seconds, bootstrap likelihood -25595.053033, best rearrangement setting 8
Bootstrap[550]: Time 5.000000 seconds, bootstrap likelihood -25439.198613, best rearrangement setting 11
Bootstrap[551]: Time 5.000000 seconds, bootstrap likelihood -25574.957114, best rearrangement setting 6
Bootstrap[552]: Time 5.000000 seconds, bootstrap likelihood -25649.556337, best rearrangement setting 13
Bootstrap[553]: Time 5.000000 seconds, bootstrap likelihood -25515.535438, best rearrangement setting 6
Bootstrap[554]: Time 4.000000 seconds, bootstrap likelihood -24724.083735, best rearrangement setting 12
Bootstrap[555]: Time 5.000000 seconds, bootstrap likelihood -24898.496672, best rearrangement setting 11
Bootstrap[556]: Time 5.000000 seconds, bootstrap likelihood -24720.922525, best rearrangement setting 14
Bootstrap[557]: Time 4.000000 seconds, bootstrap likelihood -25310.459867, best rearrangement setting 14
Bootstrap[558]: Time 5.000000 seconds, bootstrap likelihood -26177.598642, best rearrangement setting 10
Bootstrap[559]: Time 5.000000 seconds, bootstrap likelihood -25664.430229, best rearrangement setting 8
Bootstrap[560]: Time 5.000000 seconds, bootstrap likelihood -25289.549675, best rearrangement setting 15
Bootstrap[561]: Time 4.000000 seconds, bootstrap likelihood -25783.747219, best rearrangement setting 11
Bootstrap[562]: Time 5.000000 seconds, bootstrap likelihood -25330.468463, best rearrangement setting 11
Bootstrap[563]: Time 5.000000 seconds, bootstrap likelihood -25481.589456, best rearrangement setting 13
Bootstrap[564]: Time 4.000000 seconds, bootstrap likelihood -24858.227189, best rearrangement setting 8
Bootstrap[565]: Time 5.000000 seconds, bootstrap likelihood -25113.827737, best rearrangement setting 15
Bootstrap[566]: Time 5.000000 seconds, bootstrap likelihood -24965.900154, best rearrangement setting 8
Bootstrap[567]: Time 5.000000 seconds, bootstrap likelihood -25635.625196, best rearrangement setting 5
Bootstrap[568]: Time 4.000000 seconds, bootstrap likelihood -24857.495120, best rearrangement setting 15
Bootstrap[569]: Time 6.000000 seconds, bootstrap likelihood -25417.611020, best rearrangement setting 12
Bootstrap[570]: Time 4.000000 seconds, bootstrap likelihood -25793.185194, best rearrangement setting 6
Bootstrap[571]: Time 5.000000 seconds, bootstrap likelihood -24974.813797, best rearrangement setting 11
Bootstrap[572]: Time 5.000000 seconds, bootstrap likelihood -25142.052050, best rearrangement setting 8
Bootstrap[573]: Time 5.000000 seconds, bootstrap likelihood -25064.146874, best rearrangement setting 15
Bootstrap[574]: Time 4.000000 seconds, bootstrap likelihood -25816.178119, best rearrangement setting 10
Bootstrap[575]: Time 5.000000 seconds, bootstrap likelihood -24399.139937, best rearrangement setting 11
Bootstrap[576]: Time 5.000000 seconds, bootstrap likelihood -24869.607400, best rearrangement setting 12
Bootstrap[577]: Time 4.000000 seconds, bootstrap likelihood -25760.633170, best rearrangement setting 13
Bootstrap[578]: Time 5.000000 seconds, bootstrap likelihood -26113.911271, best rearrangement setting 10
Bootstrap[579]: Time 4.000000 seconds, bootstrap likelihood -25212.579166, best rearrangement setting 13
Bootstrap[580]: Time 5.000000 seconds, bootstrap likelihood -25342.367230, best rearrangement setting 7
Bootstrap[581]: Time 5.000000 seconds, bootstrap likelihood -24826.454290, best rearrangement setting 15
Bootstrap[582]: Time 4.000000 seconds, bootstrap likelihood -25222.803839, best rearrangement setting 15
Bootstrap[583]: Time 5.000000 seconds, bootstrap likelihood -25411.926730, best rearrangement setting 14
Bootstrap[584]: Time 5.000000 seconds, bootstrap likelihood -25685.198532, best rearrangement setting 8
Bootstrap[585]: Time 5.000000 seconds, bootstrap likelihood -25448.042382, best rearrangement setting 9
Bootstrap[586]: Time 5.000000 seconds, bootstrap likelihood -24453.138272, best rearrangement setting 10
Bootstrap[587]: Time 5.000000 seconds, bootstrap likelihood -24912.882178, best rearrangement setting 6
Bootstrap[588]: Time 4.000000 seconds, bootstrap likelihood -26099.129211, best rearrangement setting 9
Bootstrap[589]: Time 5.000000 seconds, bootstrap likelihood -24847.325747, best rearrangement setting 6
Bootstrap[590]: Time 5.000000 seconds, bootstrap likelihood -25440.228653, best rearrangement setting 11
Bootstrap[591]: Time 5.000000 seconds, bootstrap likelihood -25113.482399, best rearrangement setting 10
Bootstrap[592]: Time 4.000000 seconds, bootstrap likelihood -25561.862123, best rearrangement setting 5
Bootstrap[593]: Time 6.000000 seconds, bootstrap likelihood -25903.993881, best rearrangement setting 11
Bootstrap[594]: Time 5.000000 seconds, bootstrap likelihood -25463.682035, best rearrangement setting 12
Bootstrap[595]: Time 5.000000 seconds, bootstrap likelihood -24931.136152, best rearrangement setting 10
Bootstrap[596]: Time 4.000000 seconds, bootstrap likelihood -25622.893923, best rearrangement setting 8
Bootstrap[597]: Time 5.000000 seconds, bootstrap likelihood -24985.268428, best rearrangement setting 8
Bootstrap[598]: Time 5.000000 seconds, bootstrap likelihood -25504.903137, best rearrangement setting 9
Bootstrap[599]: Time 5.000000 seconds, bootstrap likelihood -24797.484561, best rearrangement setting 10


Stopped Rapid BS search after 600 replicates with MRE-based Bootstopping criterion
WRF Average of 100 random splits: 1.571197
Overall Time for 600 Rapid Bootstraps -731.000000 seconds
Average Time per Rapid Bootstrap -1.218333 seconds

Starting ML Search ...

Fast ML optimization finished

Fast ML search Time: 1565.000000 seconds

Slow ML Search 0 Likelihood: -29253.959285
Slow ML Search 1 Likelihood: -29253.959283
Slow ML Search 2 Likelihood: -29253.959285
Slow ML Search 3 Likelihood: -29253.959285
Slow ML Search 4 Likelihood: -29253.959285
Slow ML Search 5 Likelihood: -29253.959283
Slow ML Search 6 Likelihood: -29253.959285
Slow ML Search 7 Likelihood: -29253.959284
Slow ML Search 8 Likelihood: -29252.809020
Slow ML Search 9 Likelihood: -29252.809023
Slow ML optimization finished

Slow ML search Time: 133.000000 seconds
Thorough ML search Time: 13.000000 seconds

Final ML Optimization Likelihood: -29232.063546

Model Information:

Model Parameters of Partition 0, Name: 18S, Type of Data: DNA
alpha: 0.120852
Tree-Length: 1.021166
rate A <-> C: 0.483872
rate A <-> G: 0.603146
rate A <-> T: 0.415395
rate C <-> G: 0.168175
rate C <-> T: 2.802955
rate G <-> T: 1.000000

freq pi(A): 0.248072
freq pi(C): 0.221425
freq pi(G): 0.273572
freq pi(T): 0.256931

Model Parameters of Partition 1, Name: 25S, Type of Data: DNA
alpha: 0.172504
Tree-Length: 1.021166
rate A <-> C: 0.545621
rate A <-> G: 1.473496
rate A <-> T: 1.093000
rate C <-> G: 0.258338
rate C <-> T: 4.494311
rate G <-> T: 1.000000

freq pi(A): 0.222399
freq pi(C): 0.264482
freq pi(G): 0.338314
freq pi(T): 0.174805

Model Parameters of Partition 2, Name: matK1st, Type of Data: DNA
alpha: 1.013702
Tree-Length: 1.021166
rate A <-> C: 2.755699
rate A <-> G: 2.372453
rate A <-> T: 0.325943
rate C <-> G: 0.537155
rate C <-> T: 2.033184
rate G <-> T: 1.000000

freq pi(A): 0.304012
freq pi(C): 0.178867
freq pi(G): 0.178034
freq pi(T): 0.339086

Model Parameters of Partition 3, Name: matK2nd, Type of Data: DNA
alpha: 0.818636
Tree-Length: 1.021166
rate A <-> C: 1.862809
rate A <-> G: 2.565654
rate A <-> T: 0.365511
rate C <-> G: 0.611984
rate C <-> T: 1.978452
rate G <-> T: 1.000000

freq pi(A): 0.333814
freq pi(C): 0.161913
freq pi(G): 0.138165
freq pi(T): 0.366108

Model Parameters of Partition 4, Name: matK3rd, Type of Data: DNA
alpha: 1.317848
Tree-Length: 1.021166
rate A <-> C: 2.891671
rate A <-> G: 3.877884
rate A <-> T: 0.387494
rate C <-> G: 0.905589
rate C <-> T: 3.719197
rate G <-> T: 1.000000

freq pi(A): 0.303501
freq pi(C): 0.126061
freq pi(G): 0.135993
freq pi(T): 0.434445

Model Parameters of Partition 5, Name: trnLi, Type of Data: DNA
alpha: 0.382268
Tree-Length: 1.021166
rate A <-> C: 0.630241
rate A <-> G: 1.233809
rate A <-> T: 0.277523
rate C <-> G: 0.198689
rate C <-> T: 1.796117
rate G <-> T: 1.000000

freq pi(A): 0.396639
freq pi(C): 0.169475
freq pi(G): 0.208571
freq pi(T): 0.225315

Model Parameters of Partition 6, Name: tRNA, Type of Data: DNA
alpha: 0.098798
Tree-Length: 1.021166
rate A <-> C: 1.022729
rate A <-> G: 0.883246
rate A <-> T: 1.970784
rate C <-> G: 0.126588
rate C <-> T: 0.566500
rate G <-> T: 1.000000

freq pi(A): 0.269624
freq pi(C): 0.243641
freq pi(G): 0.218870
freq pi(T): 0.267865

Model Parameters of Partition 7, Name: trnLF, Type of Data: DNA
alpha: 1.253355
Tree-Length: 1.021166
rate A <-> C: 4.650101
rate A <-> G: 3.107580
rate A <-> T: 2.680027
rate C <-> G: 2.219590
rate C <-> T: 4.948394
rate G <-> T: 1.000000

freq pi(A): 0.334638
freq pi(C): 0.168885
freq pi(G): 0.099115
freq pi(T): 0.397362


ML search took 1711.000000 secs or 0.475278 hours

Combined Bootstrap and ML search took 980.000000 secs or 0.272222 hours

Drawing Bootstrap Support Values on best-scoring ML tree ...


Found 1 tree in File C:\PhyloProgs\RAxML8\64\RAxML_bestTree.redTaxSet.q


Found 1 tree in File C:\PhyloProgs\RAxML8\64\RAxML_bestTree.redTaxSet.q

Program execution info written to C:\PhyloProgs\RAxML8\64\RAxML_info.redTaxSet.q
All 600 bootstrapped trees written to: C:\PhyloProgs\RAxML8\64\RAxML_bootstrap.redTaxSet.q

Best-scoring ML tree written to: C:\PhyloProgs\RAxML8\64\RAxML_bestTree.redTaxSet.q

Best-scoring ML tree with support values written to: C:\PhyloProgs\RAxML8\64\RAxML_bipartitions.redTaxSet.q

Best-scoring ML tree with support values as branch labels written to: C:\PhyloProgs\RAxML8\64\RAxML_bipartitionsBranchLabels.redTaxSet.q

Overall execution time for full ML analysis: 981.000000 secs or 0.272500 hours or 0.011354 days
